# Supplementary material for: Semi-supervised associative classification using ant colony optimization algorithm
Source: PeerJ Comput Sci. 2021 Sep 10;7:e676. doi: 10.7717/peerj-cs.676 (PMC8444075; doi:10.7717/peerj-cs.676)
Supplement: Supplemental Information 1 — Code: After extracting, the SSAC.sln is the Visual Studio 2015 aolution file which contains the project settings. Form1.cs and Form1.Designer.cs are the Windows form files for GUI of the code. SSAC.cs is the file containing the Run() method which is the core implementation of the proposed algorithm. [file peerj-cs-07-676-s001.zip]

Archive with 1,505 entries (1,338 files):
- SSAC/
- SSAC/.git/
- SSAC/.git/config
- SSAC/.git/description
- SSAC/.git/HEAD
- SSAC/.git/hooks/
- SSAC/.git/hooks/README.sample
- SSAC/.git/index
- SSAC/.git/info/
- SSAC/.git/info/exclude
- SSAC/.git/logs/
- SSAC/.git/logs/HEAD
- SSAC/.git/logs/refs/
- SSAC/.git/logs/refs/heads/
- SSAC/.git/logs/refs/heads/master
- SSAC/.git/ms-persist.xml
- SSAC/.git/objects/
- SSAC/.git/objects/1f/
- SSAC/.git/objects/1f/f0c423042b46cb1d617b81efb715defbe8054d
- SSAC/.git/objects/21/
- SSAC/.git/objects/21/228593c866e079d9d8ec2bdf28eeffd9c064e7
- SSAC/.git/objects/36/
- SSAC/.git/objects/36/f0cc4b0eb37df6cfd4f04d7e11a0be2342c461
- SSAC/.git/objects/39/
- SSAC/.git/objects/39/645652af62950ebf3b28ec3a5400dcec30b1c4
- SSAC/.git/objects/3f/
- SSAC/.git/objects/3f/6cd8383509656d2be3813a3f1dda922e2039b3
- SSAC/.git/objects/40/
- SSAC/.git/objects/40/8386dae975a83486057f15efe5a2c584e9e19d
- SSAC/.git/objects/41/
- SSAC/.git/objects/41/bc16c6aab92e3179cdbf661ef25800392b1fa0
- SSAC/.git/objects/45/
- SSAC/.git/objects/45/4908dd159fece69245b574ab2635dc0c4ecfdb
- SSAC/.git/objects/48/
- SSAC/.git/objects/48/e5dc4faca4c48b5ad07e9513c20a6e0a019476
- SSAC/.git/objects/50/
- SSAC/.git/objects/50/dfc1c8bcd23c776c809232200fca075913fd36
- SSAC/.git/objects/51/
- SSAC/.git/objects/51/260a2e88b22b13a389924d3b535f8b70b80abb
- SSAC/.git/objects/52/
- SSAC/.git/objects/52/07d1951d2f325d3ccdab6636958a731b3ad827
- SSAC/.git/objects/5c/
- SSAC/.git/objects/5c/a86b4763d22259bf412ad64183a23b63e0cc87
- SSAC/.git/objects/5f/
- SSAC/.git/objects/5f/d65025b087ae6a76d374abeb1d9365479581a2
- SSAC/.git/objects/61/
- SSAC/.git/objects/61/67dc21763ec5bc8a9f3c78cf68908baf9cd617
- SSAC/.git/objects/6a/
- SSAC/.git/objects/6a/e369fdb85e4236ec22758348945840ac8bb11b
- SSAC/.git/objects/6d/
- SSAC/.git/objects/6d/fb82183fc131b1faa3d68ad9d955e357d99475
- SSAC/.git/objects/70/
- SSAC/.git/objects/70/d19dc160cbc16b243e9fdf9939e24156f5d413
- SSAC/.git/objects/71/
- SSAC/.git/objects/71/c1e6421c639f60cc70cc2fb0d49f90b819db60
- SSAC/.git/objects/82/
- SSAC/.git/objects/82/364adec133796500bf024482b7fd62eb890899
- SSAC/.git/objects/87/
- SSAC/.git/objects/87/c4dfeec3831409f1406c8eaee13d12071f718d
- SSAC/.git/objects/8e/
- SSAC/.git/objects/8e/15646352ec1d9a84bbc6504ef6b46e16bf7823
- SSAC/.git/objects/99/
- SSAC/.git/objects/99/09fb8eb81f80f8549026f9aea0a6cdc7772ec5
- SSAC/.git/objects/9a/
- SSAC/.git/objects/9a/e46649d7d61e9de4cf648a8ef89d099a45469d
- SSAC/.git/objects/a5/
- SSAC/.git/objects/a5/db2052e689e5d0a24a10705dc64bfea301a255
- SSAC/.git/objects/ae/
- SSAC/.git/objects/ae/bfb7e6b1e4f4a3551b02d3afbcec099fe75c3d
- SSAC/.git/objects/af/
- SSAC/.git/objects/af/7dbebbacef595e3089c01c05671016c21a8304
- SSAC/.git/objects/b0/
- SSAC/.git/objects/b0/6e864a31d9a809c20147bd0a5b22e90b5e7e4c
- SSAC/.git/objects/b6/
- SSAC/.git/objects/b6/b6d6672c7b01a9d7b518b4f028017528bcd129
- SSAC/.git/objects/be/
- SSAC/.git/objects/be/36133b465977f8989613f1e19ba9b1d0fdd39a
- SSAC/.git/objects/c1/
- SSAC/.git/objects/c1/c77996fd567b132095b80714539eb4508eba98
- SSAC/.git/objects/c7/
- SSAC/.git/objects/c7/9ce98fb506cd163981fa23fac90edbba2e1d6e
- SSAC/.git/objects/ce/
- SSAC/.git/objects/ce/3ebc4dc2c196db0dbaff2adce379b6ccf41b0a
- SSAC/.git/objects/ce/6595012ba21133a81e33e7d7cdaa8f4ea43a15
- SSAC/.git/objects/cf/
- SSAC/.git/objects/cf/5f98124e5196afd5136a245236a474dc95374d
- SSAC/.git/objects/d6/
- SSAC/.git/objects/d6/8fbcb818b9fad3e00bfab80f0b9791fb038e36
- SSAC/.git/objects/dd/
- SSAC/.git/objects/dd/2f75a3f1fd1f0665ce2b14644d8098ea4eab2a
- SSAC/.git/objects/e7/
- SSAC/.git/objects/e7/bf755e6c9c52fc542fdbaa32ea728abf47fcdc
- SSAC/.git/objects/ed/
- SSAC/.git/objects/ed/c4d288bbead8ffa115c45082e4caa77af86a05
- SSAC/.git/objects/ef/
- SSAC/.git/objects/ef/e43af32670e1d3ffcdcbf46151e9fbb641c4f0
- SSAC/.git/objects/f4/
- SSAC/.git/objects/f4/99deff100b69f0bdeac1f785b5a67151fc590d
- SSAC/.git/objects/fe/
- SSAC/.git/objects/fe/66946ce92fbb6c8302c39f3594f6a1e0fdc945
- SSAC/.git/objects/ff/
- SSAC/.git/objects/ff/c3daec1f7581fb8a00fb327d8f551a45a5cfa8
- SSAC/.git/objects/info/
- SSAC/.git/objects/pack/
- SSAC/.git/refs/
- SSAC/.git/refs/heads/
- SSAC/.git/refs/heads/master
- SSAC/.git/refs/tags/
- SSAC/.gitattributes
- SSAC/.gitignore
- SSAC/.vs/
- SSAC/.vs/SSAC/
- SSAC/.vs/SSAC/v14/
- SSAC/.vs/SSAC/v14/.suo
- SSAC/DataMining/
- SSAC/DataMining/Attribute.cs
- SSAC/DataMining/bin/
- SSAC/DataMining/bin/Debug/
- SSAC/DataMining/bin/Debug/DataMining.dll
- SSAC/DataMining/bin/Debug/DataMining.pdb
- SSAC/DataMining/bin/Release/
- SSAC/DataMining/DataMining.csproj
- SSAC/DataMining/DataSetReader.cs
- SSAC/DataMining/Distribution.cs
- SSAC/DataMining/Instance.cs
- SSAC/DataMining/obj/
- SSAC/DataMining/obj/Debug/
- SSAC/DataMining/obj/Debug/DataMining.csproj.FileListAbsolute.txt
- SSAC/DataMining/obj/Debug/DataMining.csprojResolveAssemblyReference.cache
- SSAC/DataMining/obj/Debug/DataMining.dll
- SSAC/DataMining/obj/Debug/DataMining.pdb
- SSAC/DataMining/obj/Debug/DesignTimeResolveAssemblyReferencesInput.cache
- SSAC/DataMining/obj/Debug/TemporaryGeneratedFile_036C0B5B-1481-4323-8D20-8F5ADCB23D92.cs
- SSAC/DataMining/obj/Debug/TemporaryGeneratedFile_5937a670-0e60-4077-877b-f7221da3dda1.cs
- SSAC/DataMining/obj/Debug/TemporaryGeneratedFile_E7A71F73-0F8D-4B9B-B56E-8E70B10BC5D3.cs
- SSAC/DataMining/obj/Debug/TempPE/
- SSAC/DataMining/Properties/
- SSAC/DataMining/Properties/AssemblyInfo.cs
- SSAC/DataMining/SSACInstaanceList.cs
- SSAC/DataMining/SSCInstance.cs
- SSAC/SSAC/
- SSAC/SSAC/ACRule.cs
- SSAC/SSAC/ACRuleList.cs
- SSAC/SSAC/App.config
- SSAC/SSAC/bin/
- SSAC/SSAC/bin/Debug/
- SSAC/SSAC/bin/Debug/0/
- SSAC/SSAC/bin/Debug/0/0/
- SSAC/SSAC/bin/Debug/0/0/DataSet_Results_Summary_10p.csv
- SSAC/SSAC/bin/Debug/0/0/DataSet_Results_Summary_20p.csv
- SSAC/SSAC/bin/Debug/0/0/DataSet_Results_Summary_30p.csv
- SSAC/SSAC/bin/Debug/0/0/DataSet_Results_Summary_40p.csv
- SSAC/SSAC/bin/Debug/0/bupa-D2/
- SSAC/SSAC/bin/Debug/0/bupa-D2/bupa-D2_100p_Results_2020-12-26.csv
- SSAC/SSAC/bin/Debug/0/bupa-D2/bupa-D2_100p_Rules_2020-12-26.txt
- SSAC/SSAC/bin/Debug/0/bupa-D2/bupa-D2_10p_Results_2020-12-26.csv
- SSAC/SSAC/bin/Debug/0/bupa-D2/bupa-D2_10p_Rules_2020-12-26.txt
- SSAC/SSAC/bin/Debug/0/bupa-D2/bupa-D2_20p_Results_2020-12-26.csv
- SSAC/SSAC/bin/Debug/0/bupa-D2/bupa-D2_20p_Rules_2020-12-26.txt
- SSAC/SSAC/bin/Debug/0/bupa-D2/bupa-D2_30p_Results_2020-12-26.csv
- SSAC/SSAC/bin/Debug/0/bupa-D2/bupa-D2_30p_Rules_2020-12-26.txt
- SSAC/SSAC/bin/Debug/0/bupa-D2/bupa-D2_40p_Results_2020-12-26.csv
- SSAC/SSAC/bin/Debug/0/bupa-D2/bupa-D2_40p_Rules_2020-12-26.txt
- SSAC/SSAC/bin/Debug/0/bupa-D2/bupa-D2_50p_Results_2020-12-26.csv
- SSAC/SSAC/bin/Debug/0/bupa-D2/bupa-D2_50p_Rules_2020-12-26.txt
- SSAC/SSAC/bin/Debug/0/magic-D4/
- SSAC/SSAC/bin/Debug/0/magic-D4/magic-D4_100p_Results_2020-12-26.csv
- SSAC/SSAC/bin/Debug/0/magic-D4/magic-D4_100p_Rules_2020-12-26.txt
- SSAC/SSAC/bin/Debug/0/magic-D4/magic-D4_10p_Results_2020-12-26.csv
- SSAC/SSAC/bin/Debug/0/magic-D4/magic-D4_10p_Rules_2020-12-26.txt
- SSAC/SSAC/bin/Debug/0/magic-D4/magic-D4_20p_Results_2020-12-26.csv
- SSAC/SSAC/bin/Debug/0/magic-D4/magic-D4_20p_Rules_2020-12-26.txt
- SSAC/SSAC/bin/Debug/0/magic-D4/magic-D4_30p_Results_2020-12-26.csv
- SSAC/SSAC/bin/Debug/0/magic-D4/magic-D4_30p_Rules_2020-12-26.txt
- SSAC/SSAC/bin/Debug/0/magic-D4/magic-D4_40p_Results_2020-12-26.csv
- SSAC/SSAC/bin/Debug/0/magic-D4/magic-D4_40p_Rules_2020-12-26.txt
- SSAC/SSAC/bin/Debug/0/magic-D4/magic-D4_50p_Results_2020-12-26.csv
- SSAC/SSAC/bin/Debug/0/magic-D4/magic-D4_50p_Rules_2020-12-26.txt
- SSAC/SSAC/bin/Debug/0/nursery2/
- SSAC/SSAC/bin/Debug/0/nursery2/nursery2_100p_Results_2020-12-26.csv
- SSAC/SSAC/bin/Debug/0/nursery2/nursery2_100p_Rules_2020-12-26.txt
- SSAC/SSAC/bin/Debug/0/nursery2/nursery2_10p_Results_2020-12-26.csv
- SSAC/SSAC/bin/Debug/0/nursery2/nursery2_10p_Rules_2020-12-26.txt
- SSAC/SSAC/bin/Debug/0/nursery2/nursery2_20p_Results_2020-12-26.csv
- SSAC/SSAC/bin/Debug/0/nursery2/nursery2_20p_Rules_2020-12-26.txt
- SSAC/SSAC/bin/Debug/0/nursery2/nursery2_30p_Results_2020-12-26.csv
- SSAC/SSAC/bin/Debug/0/nursery2/nursery2_30p_Rules_2020-12-26.txt
- SSAC/SSAC/bin/Debug/0/nursery2/nursery2_40p_Results_2020-12-26.csv
- SSAC/SSAC/bin/Debug/0/nursery2/nursery2_40p_Rules_2020-12-26.txt
- SSAC/SSAC/bin/Debug/0/nursery2/nursery2_50p_Results_2020-12-26.csv
- SSAC/SSAC/bin/Debug/0/nursery2/nursery2_50p_Rules_2020-12-26.txt
- SSAC/SSAC/bin/Debug/0/tic-tac-toe2/
- SSAC/SSAC/bin/Debug/0/tic-tac-toe2/tic-tac-toe2_100p_Results_2020-12-26.csv
- SSAC/SSAC/bin/Debug/0/tic-tac-toe2/tic-tac-toe2_100p_Rules_2020-12-26.txt
- SSAC/SSAC/bin/Debug/0/tic-tac-toe2/tic-tac-toe2_10p_Results_2020-12-26.csv
- SSAC/SSAC/bin/Debug/0/tic-tac-toe2/tic-tac-toe2_10p_Rules_2020-12-26.txt
- SSAC/SSAC/bin/Debug/0/tic-tac-toe2/tic-tac-toe2_20p_Results_2020-12-26.csv
- SSAC/SSAC/bin/Debug/0/tic-tac-toe2/tic-tac-toe2_20p_Rules_2020-12-26.txt
- SSAC/SSAC/bin/Debug/0/tic-tac-toe2/tic-tac-toe2_30p_Results_2020-12-26.csv
- SSAC/SSAC/bin/Debug/0/tic-tac-toe2/tic-tac-toe2_30p_Rules_2020-12-26.txt
- SSAC/SSAC/bin/Debug/0/tic-tac-toe2/tic-tac-toe2_40p_Results_2020-12-26.csv
- SSAC/SSAC/bin/Debug/0/tic-tac-toe2/tic-tac-toe2_40p_Rules_2020-12-26.txt
- SSAC/SSAC/bin/Debug/0/tic-tac-toe2/tic-tac-toe2_50p_Results_2020-12-26.csv
- SSAC/SSAC/bin/Debug/0/tic-tac-toe2/tic-tac-toe2_50p_Rules_2020-12-26.txt
- SSAC/SSAC/bin/Debug/DataMining.dll
- SSAC/SSAC/bin/Debug/DataMining.pdb
- SSAC/SSAC/bin/Debug/Output/
- SSAC/SSAC/bin/Debug/Output/Run/
- SSAC/SSAC/bin/Debug/Output/Run/Data.csv
- SSAC/SSAC/bin/Debug/Output/Run/Data.xlsx
- SSAC/SSAC/bin/Debug/Output/Run/RulesS.csv
- SSAC/SSAC/bin/Debug/Output/Run/tic-tac-toe-rules.txt
- SSAC/SSAC/bin/Debug/Output/Run/tic-tac-toe3.txt
- SSAC/SSAC/bin/Debug/Output0/
- SSAC/SSAC/bin/Debug/Output0/00/
- SSAC/SSAC/bin/Debug/Output0/00/abalone-D2/
- SSAC/SSAC/bin/Debug/Output0/00/abalone-D2/abalone-D2_100p_Results_2020-10-16.csv
- SSAC/SSAC/bin/Debug/Output0/00/abalone-D2/abalone-D2_100p_Results_2020-10-17.csv
- SSAC/SSAC/bin/Debug/Output0/00/abalone-D2/abalone-D2_100p_Rules_2020-10-16.txt
- SSAC/SSAC/bin/Debug/Output0/00/abalone-D2/abalone-D2_100p_Rules_2020-10-17.txt
- SSAC/SSAC/bin/Debug/Output0/00/abalone-D2/abalone-D2_10p_Results_2020-10-16.csv
- SSAC/SSAC/bin/Debug/Output0/00/abalone-D2/abalone-D2_10p_Results_2020-10-17.csv
- SSAC/SSAC/bin/Debug/Output0/00/abalone-D2/abalone-D2_10p_Rules_2020-10-16.txt
- SSAC/SSAC/bin/Debug/Output0/00/abalone-D2/abalone-D2_10p_Rules_2020-10-17.txt
- SSAC/SSAC/bin/Debug/Output0/00/abalone-D2/abalone-D2_20p_Results_2020-10-16.csv
- SSAC/SSAC/bin/Debug/Output0/00/abalone-D2/abalone-D2_20p_Results_2020-10-17.csv
- SSAC/SSAC/bin/Debug/Output0/00/abalone-D2/abalone-D2_20p_Rules_2020-10-16.txt
- SSAC/SSAC/bin/Debug/Output0/00/abalone-D2/abalone-D2_20p_Rules_2020-10-17.txt
- SSAC/SSAC/bin/Debug/Output0/00/abalone-D2/abalone-D2_30p_Results_2020-10-16.csv
- SSAC/SSAC/bin/Debug/Output0/00/abalone-D2/abalone-D2_30p_Results_2020-10-17.csv
- SSAC/SSAC/bin/Debug/Output0/00/abalone-D2/abalone-D2_30p_Rules_2020-10-16.txt
- SSAC/SSAC/bin/Debug/Output0/00/abalone-D2/abalone-D2_30p_Rules_2020-10-17.txt
- SSAC/SSAC/bin/Debug/Output0/00/abalone-D2/abalone-D2_40p_Results_2020-10-16.csv
- SSAC/SSAC/bin/Debug/Output0/00/abalone-D2/abalone-D2_40p_Results_2020-10-17.csv
- SSAC/SSAC/bin/Debug/Output0/00/abalone-D2/abalone-D2_40p_Rules_2020-10-16.txt
- SSAC/SSAC/bin/Debug/Output0/00/abalone-D2/abalone-D2_40p_Rules_2020-10-17.txt
- SSAC/SSAC/bin/Debug/Output0/00/abalone-D2/abalone-D2_50p_Results_2020-10-16.csv
- SSAC/SSAC/bin/Debug/Output0/00/abalone-D2/abalone-D2_50p_Results_2020-10-17.csv
- SSAC/SSAC/bin/Debug/Output0/00/abalone-D2/abalone-D2_50p_Rules_2020-10-16.txt
- SSAC/SSAC/bin/Debug/Output0/00/abalone-D2/abalone-D2_50p_Rules_2020-10-17.txt
- SSAC/SSAC/bin/Debug/Output0/00/abalone-D2A/
- SSAC/SSAC/bin/Debug/Output0/00/abalone-D2A/abalone-D2A_100p_Results_2020-10-17.csv
- SSAC/SSAC/bin/Debug/Output0/00/abalone-D2A/abalone-D2A_100p_Results_2020-10-18.csv
- SSAC/SSAC/bin/Debug/Output0/00/abalone-D2A/abalone-D2A_100p_Rules_2020-10-17.txt
- SSAC/SSAC/bin/Debug/Output0/00/abalone-D2A/abalone-D2A_100p_Rules_2020-10-18.txt
- SSAC/SSAC/bin/Debug/Output0/00/abalone-D2A/abalone-D2A_10p_Results_2020-10-17.csv
- SSAC/SSAC/bin/Debug/Output0/00/abalone-D2A/abalone-D2A_10p_Results_2020-10-18.csv
- SSAC/SSAC/bin/Debug/Output0/00/abalone-D2A/abalone-D2A_10p_Rules_2020-10-17.txt
- SSAC/SSAC/bin/Debug/Output0/00/abalone-D2A/abalone-D2A_10p_Rules_2020-10-18.txt
- SSAC/SSAC/bin/Debug/Output0/00/abalone-D2A/abalone-D2A_20p_Results_2020-10-17.csv
- SSAC/SSAC/bin/Debug/Output0/00/abalone-D2A/abalone-D2A_20p_Results_2020-10-18.csv
- SSAC/SSAC/bin/Debug/Output0/00/abalone-D2A/abalone-D2A_20p_Rules_2020-10-17.txt
- SSAC/SSAC/bin/Debug/Output0/00/abalone-D2A/abalone-D2A_20p_Rules_2020-10-18.txt
- SSAC/SSAC/bin/Debug/Output0/00/abalone-D2A/abalone-D2A_30p_Results_2020-10-17.csv
- SSAC/SSAC/bin/Debug/Output0/00/abalone-D2A/abalone-D2A_30p_Results_2020-10-18.csv
- SSAC/SSAC/bin/Debug/Output0/00/abalone-D2A/abalone-D2A_30p_Rules_2020-10-17.txt
- SSAC/SSAC/bin/Debug/Output0/00/abalone-D2A/abalone-D2A_30p_Rules_2020-10-18.txt
- SSAC/SSAC/bin/Debug/Output0/00/abalone-D2A/abalone-D2A_40p_Results_2020-10-17.csv
- SSAC/SSAC/bin/Debug/Output0/00/abalone-D2A/abalone-D2A_40p_Results_2020-10-18.csv
- SSAC/SSAC/bin/Debug/Output0/00/abalone-D2A/abalone-D2A_40p_Rules_2020-10-17.txt
- SSAC/SSAC/bin/Debug/Output0/00/abalone-D2A/abalone-D2A_40p_Rules_2020-10-18.txt
- SSAC/SSAC/bin/Debug/Output0/00/abalone-D2A/abalone-D2A_50p_Results_2020-10-17.csv
- SSAC/SSAC/bin/Debug/Output0/00/abalone-D2A/abalone-D2A_50p_Results_2020-10-18.csv
- SSAC/SSAC/bin/Debug/Output0/00/abalone-D2A/abalone-D2A_50p_Rules_2020-10-17.txt
- SSAC/SSAC/bin/Debug/Output0/00/abalone-D2A/abalone-D2A_50p_Rules_2020-10-18.txt
- SSAC/SSAC/bin/Debug/Output0/00/adult/
- SSAC/SSAC/bin/Debug/Output0/00/adult/adult-MD2_100p_Results_2020-10-10.csv
- SSAC/SSAC/bin/Debug/Output0/00/adult/adult-MD2_100p_Rules_2020-10-10.txt
- SSAC/SSAC/bin/Debug/Output0/00/adult-MD2/
- SSAC/SSAC/bin/Debug/Output0/00/adult-MD2/adult-MD2_100p_Results_2020-10-23.csv
- SSAC/SSAC/bin/Debug/Output0/00/adult-MD2/adult-MD2_100p_Rules_2020-10-23.txt
- SSAC/SSAC/bin/Debug/Output0/00/adult-MD2/adult-MD2_10p_Results_2020-10-23.csv
- SSAC/SSAC/bin/Debug/Output0/00/adult-MD2/adult-MD2_10p_Rules_2020-10-23.txt
- SSAC/SSAC/bin/Debug/Output0/00/adult-MD2/adult-MD2_20p_Results_2020-10-23.csv
- SSAC/SSAC/bin/Debug/Output0/00/adult-MD2/adult-MD2_20p_Rules_2020-10-23.txt
- SSAC/SSAC/bin/Debug/Output0/00/adult-MD2/adult-MD2_30p_Results_2020-10-23.csv
- SSAC/SSAC/bin/Debug/Output0/00/adult-MD2/adult-MD2_30p_Rules_2020-10-23.txt
- SSAC/SSAC/bin/Debug/Output0/00/adult-MD2/adult-MD2_40p_Results_2020-10-23.csv
- SSAC/SSAC/bin/Debug/Output0/00/adult-MD2/adult-MD2_40p_Rules_2020-10-23.txt
- SSAC/SSAC/bin/Debug/Output0/00/adult-MD2/adult-MD2_50p_Results_2020-10-23.csv
- SSAC/SSAC/bin/Debug/Output0/00/adult-MD2/adult-MD2_50p_Rules_2020-10-23.txt
- SSAC/SSAC/bin/Debug/Output0/00/balance/
- SSAC/SSAC/bin/Debug/Output0/00/balance/balance2_100p_Results_2020-10-10.csv
- SSAC/SSAC/bin/Debug/Output0/00/balance/balance2_100p_Rules_2020-10-10.txt
- SSAC/SSAC/bin/Debug/Output0/00/balance/balance2_10p_Results_2020-10-10.csv
- SSAC/SSAC/bin/Debug/Output0/00/balance/balance2_10p_Rules_2020-10-10.txt
- SSAC/SSAC/bin/Debug/Output0/00/balance/balance2_20p_Results_2020-10-10.csv
- SSAC/SSAC/bin/Debug/Output0/00/balance/balance2_20p_Rules_2020-10-10.txt
- SSAC/SSAC/bin/Debug/Output0/00/balance/balance2_30p_Results_2020-10-10.csv
- SSAC/SSAC/bin/Debug/Output0/00/balance/balance2_30p_Rules_2020-10-10.txt
- SSAC/SSAC/bin/Debug/Output0/00/balance/balance2_40p_Results_2020-10-10.csv
- SSAC/SSAC/bin/Debug/Output0/00/balance/balance2_40p_Rules_2020-10-10.txt
- SSAC/SSAC/bin/Debug/Output0/00/balance/balance2_50p_Results_2020-10-10.csv
- SSAC/SSAC/bin/Debug/Output0/00/balance/balance2_50p_Rules_2020-10-10.txt
- SSAC/SSAC/bin/Debug/Output0/00/banana-D2/
- SSAC/SSAC/bin/Debug/Output0/00/banana-D2/banana-D2_100p_Results_2020-10-18.csv
- SSAC/SSAC/bin/Debug/Output0/00/banana-D2/banana-D2_100p_Rules_2020-10-18.txt
- SSAC/SSAC/bin/Debug/Output0/00/banana-D2/banana-D2_10p_Results_2020-10-18.csv
- SSAC/SSAC/bin/Debug/Output0/00/banana-D2/banana-D2_10p_Rules_2020-10-18.txt
- SSAC/SSAC/bin/Debug/Output0/00/banana-D2/banana-D2_20p_Results_2020-10-18.csv
[truncated: 1,205 more entries]
