# Supplementary material for: Semi-supervised associative classification using ant colony optimization algorithm
Source: PeerJ Comput Sci. 2021 Sep 10;7:e676. doi: 10.7717/peerj-cs.676 (PMC8444075; doi:10.7717/peerj-cs.676)
Supplement: Supplemental Information 1 — Code: After extracting, the SSAC.sln is the Visual Studio 2015 aolution file which contains the project settings. Form1.cs and Form1.Designer.cs are the Windows form files for GUI of the code. SSAC.cs is the file containing the Run() method which is the core implementation of the proposed algorithm. [file peerj-cs-07-676-s001.zip › SSAC/DataMining/Attribute.cs]

using System;
using System.Collections.Generic;
using System.Linq;
using System.Text;
using System.Threading.Tasks;

namespace DataMining
{
    public class Attribute
    {
        private string _name;
        private String[] _distinctValuesS;
        private int[] _distinctValues;

        public Attribute(String[] distinctValuesS)
        {
            //this._distinctValuesS=distinctValuesS;
            this.InitializeDistinctValuesS(distinctValuesS);
        }

        private void InitializeDistinctValuesS(string[] values)
        {
            this._distinctValuesS = new string[values.Length];
            values.CopyTo(this._distinctValuesS, 0);
            this.initializeDistinctValues();
        }

        private void initializeDistinctValues()
        {
            this._distinctValues = new int[this._distinctValuesS.Length];
            for (int x = 0; x < this._distinctValuesS.Length; x++)
            {
                this._distinctValues[x] = x;
            }
        }

        public string[] DistinctValuesS
        {
            get { return this._distinctValuesS; }
            set
            {
                this.InitializeDistinctValuesS(value);
            }
        }

        public string Name
        {
            get { return this._name; }
            set { this._name = value; }
        }

        public int[] DistinctValues
        {
            get { return this._distinctValues; }
            //set 
            //{
            //    if (value == null)
            //        this._distinctValues = null;
            //    else 
            //    {
            //        if (this._distinctValues == null)
            //            this._distinctValues = new int[value.Length];
            //        value.CopyTo(this._distinctValues, 0);
            //    }
            //}
        }


        public int indexOf(String value)
        {
            for (int x = 0; x < this._distinctValuesS.Length; x++)
            {
                if (value.CompareTo(this._distinctValuesS[x]) == 0)
                {
                    return x;
                }
            }
            return -1;
        }

    }

}
