# Supplementary material for: Semi-supervised associative classification using ant colony optimization algorithm
Source: PeerJ Comput Sci. 2021 Sep 10;7:e676. doi: 10.7717/peerj-cs.676 (PMC8444075; doi:10.7717/peerj-cs.676)
Supplement: Supplemental Information 1 — Code: After extracting, the SSAC.sln is the Visual Studio 2015 aolution file which contains the project settings. Form1.cs and Form1.Designer.cs are the Windows form files for GUI of the code. SSAC.cs is the file containing the Run() method which is the core implementation of the proposed algorithm. [file peerj-cs-07-676-s001.zip › SSAC/DataMining/DataSetReader.cs]

using Microsoft.VisualBasic;
using System;
using System.Collections.Generic;
using System.Data;
using System.IO;
using System.Linq;
using System.Text;
using System.Threading.Tasks;

namespace DataMining
{
    public class DataSetReader
    {
        private string _path;
        private char[] _separators;
        public string Path
        {
            get { return this._path; }
            set { this._path = value; }
        }

        public DataSetReader(string path)
        {
            this._path = path;
            this._separators = new char[] {
            ',',
            ' ',
            ';',
            '$',
            ControlChars.Tab
        };
        }

        /// <summary>
        /// Constructs a <see cref="System.Data.DataTable"/> object by reading rthe given file
        /// </summary>
        /// <returns>System.Data.DataTable</returns>
        public DataTable Read(bool FirstLineAsHeader = false)
        {
            
            string line = "";
            string data = "";
            using (StreamReader sr = new StreamReader(this._path))
            {
                data = sr.ReadToEnd();
            }
            string[] lines = data.Split(new string[] { Environment.NewLine, "\n" , "\r"}
            , StringSplitOptions.RemoveEmptyEntries);
            
            if (lines?.Length==0)
            {
                //return null;
                throw new Exception("Empty File or First line is empty");
            }
            line = lines[0];
            String[] str = null;

            //char splitter = ',';
            char splitter = this._separators[0];
            str = line.Split(splitter);
            int c = 1;
            while (str.Length < 2 && c < this._separators.Length)
            {
                splitter = this._separators[c];

                str = line.Split(splitter);
                c += 1;
            } 
            if (str.Length < 2)
            {
                throw new Exception("The data set file is not in  correct format");
            }

            DataTable dt = new DataTable();
            FileInfo fi = new FileInfo(this._path);
            string name = fi.Name;
            dt.TableName = name;
            int totalAttributes = str.Length;
            str = line.Split(splitter);
            
            for (int i = 0; i <= totalAttributes - 1; i++)
            {
                if(FirstLineAsHeader)
                {
                    dt.Columns.Add(str[i]);
                }
                else
                {
                    try
                    {
                        dt.Columns.Add("Attrib_" + i, typeof(string));
                    }
                    catch
                    {
                        dt.Columns.Add("Attrib_" + (i + 1), typeof(string));
                    }
                    dt.Columns[i].Caption = "Attribute " + i.ToString();
                }
                
                
            }

            int startIndex = FirstLineAsHeader ? 1 : 0;
            int totalInstances = lines.Length-startIndex;
            for(int i=startIndex;i<lines.Length;i++)
            {
                line = lines[i];
                str = line.Split(splitter);
                if (totalAttributes != str.Length)
                {
                    //myStream.Close();
                    //return null;
                    throw new Exception("Some missing values found in line # " + totalInstances + ", please correct");
                }
                dt.Rows.Add(str);
            }
            
            return dt;
        }

        /// <summary>
        /// Constructs a <see cref="System.Data.DataTable"/> object by reading rthe given file
        /// </summary>
        /// <param name="path">Path of the dataset file</param>
        /// <returns>System.Data.DataTable</returns>
        public DataTable Read(string path)
        {
            this._path = path;
            return this.Read();
        }
        private static T InlineAssignHelper<T>(ref T target, T value)
        {
            target = value;
            return value;
        }
    }

}
