# Supplementary material for: Semi-supervised associative classification using ant colony optimization algorithm
Source: PeerJ Comput Sci. 2021 Sep 10;7:e676. doi: 10.7717/peerj-cs.676 (PMC8444075; doi:10.7717/peerj-cs.676)
Supplement: Supplemental Information 1 — Code: After extracting, the SSAC.sln is the Visual Studio 2015 aolution file which contains the project settings. Form1.cs and Form1.Designer.cs are the Windows form files for GUI of the code. SSAC.cs is the file containing the Run() method which is the core implementation of the proposed algorithm. [file peerj-cs-07-676-s001.zip › SSAC/DataMining/Distribution.cs]

using System;
using System.Collections.Generic;
using System.Linq;
using System.Text;
using System.Threading.Tasks;

namespace DataMining
{
    public class Distribution
    {

        double[] Ratios { get; set; }

        public static void DistributeUniform(Instance[] instances
            , Attribute classAttribute, int classAttributeIndex
            , double[] ratios
            , out Instance[][] classInstances
            , out SSCInstance[][] sscInstances
            , out List<SSCInstance>[][] sscInstanceRatioLists
            )
        {
            if (ratios == null)
                throw new NullReferenceException("ratios not initialized for distribution");
            int classCount = classAttribute.DistinctValues.Length;
            int rowID = 0;
            foreach (DataMining.Instance ins in instances)
                if (ins.RowID == 0)
                    ins.RowID = rowID++;

            //DataMining.Instance[][] classInstances = new Instance[classCount][];
            classInstances = new Instance[classCount][];
            sscInstances = new SSCInstance[ratios.Length][];

            DataMining.SSCInstance[][] ssacInstances = new SSCInstance[ratios.Length][];
            List<DataMining.SSCInstance>[] sscClassInstanceLists = new List<SSCInstance>[classCount];

            sscInstances = new SSCInstance[ratios.Length][];

            //List<DataMining.SSCInstance>[][] sscInstanceRatioLists
            //    = new List<SSCInstance>[ratios.Length][];
            sscInstanceRatioLists = new List<SSCInstance>[ratios.Length][];

            for (int i = 0; i < classCount; i++)
            {
                sscClassInstanceLists[i] = (from ins in (SSCInstance[])instances
                                            where ins.ClassValue == classAttribute.DistinctValues[i]
                                            select ins).ToList();
                classInstances[i] = sscClassInstanceLists[i].ToArray();
                for (int j = 0; j < ratios.Length; j++)
                {
                    sscInstanceRatioLists[j] = new List<SSCInstance>[classCount];
                    for (int c = 0; c < classCount; c++)
                        sscInstanceRatioLists[j][c] = new List<SSCInstance>();
                }
            }

            var cic = (from ins in instances
                       orderby ins.ClassValue
                       group ins by ins[classAttributeIndex]
                                 into classInstanceGroup
                       select new
                       {
                           ClassName = classInstanceGroup.Key
                           ,
                           InstanceCount = classInstanceGroup.Count()
                       }

                                 ).ToList();

            int[][] classInstanceCounts = new int[classAttribute.DistinctValues.Length][];
            Random rand = new Random();
            //List<DataMining.SSCInstance>[] ssacInstanceLists = new List<SSCInstance>[ratios.Length];
            //List<int>[] classInstanceIndexLists = new List<int>[ratios.Length];

            for (int i = 0; i < cic.Count; i++)
            {
                classInstanceCounts[i] = new int[ratios.Length];
                int r = 0;

                for (int j = 0; j < ratios.Length - 1; j++)
                {
                    classInstanceCounts[i][j] = (int)Math.Round(ratios[j] * cic[i].InstanceCount);
                    while (sscInstanceRatioLists[j][i].Count < classInstanceCounts[i][j])
                    {
                        r = sscClassInstanceLists[i].Count == 0 ? -1 : rand.Next(0, sscClassInstanceLists[i].Count - 1);
                        if (r < 0)
                        {
                            break;
                        }
                        SSCInstance ins = sscClassInstanceLists[i][r];
                        Instance ins1 = ins.Clone();
                        SSCInstance ins2 = new SSCInstance(ins1);
                        ins2.RowID = ins.RowID;
                        ins2.Type = InstanceType.None;
                        sscInstanceRatioLists[j][i].Add(ins2);
                        sscClassInstanceLists[i].Remove(ins);


                    }
                }

                if (ratios.Length > 0)
                {
                    int j = ratios.Length - 1;
                    classInstanceCounts[i][j]
                        = cic[i].InstanceCount - classInstanceCounts[i].Sum();
                    //ssacInstances[ratios.Length - 1] = new SSCInstance[classAttribute.DistinctValues.Length];
                    while (sscInstanceRatioLists[j][i].Count < classInstanceCounts[i][j])
                    {
                        r = sscClassInstanceLists[i].Count ==0? -1 :rand.Next(0, sscClassInstanceLists[i].Count - 1);
                        if (r < 0)
                            continue;
                        SSCInstance ins = sscClassInstanceLists[i][r];
                        Instance ins1 = ins.Clone();
                        SSCInstance ins2 = new SSCInstance(ins1);
                        ins2.RowID = ins.RowID;
                        ins2.Type = InstanceType.None;
                        sscInstanceRatioLists[j][i].Add(ins2);
                        sscClassInstanceLists[i].Remove(ins);
                    }

                }

            }//for(int i=0;i<cic.Count;i++)

            for (int j = 0; j < ratios.Length; j++)
            {
                int t = 0;
                for (int c = 0; c < classCount; c++)
                {
                    t += sscInstanceRatioLists[j][c].Count;

                }
                sscInstances[j] = new SSCInstance[t];
                t = 0;
                for (int c = 0; c < classCount; c++)
                {
                    foreach (SSCInstance ins in sscInstanceRatioLists[j][c])
                    {
                        SSCInstance ins2 = new SSCInstance(ins);
                        ins2.RowID = ins.RowID;
                        sscInstances[j][t++] = ins2;
                    }
                }
            }//for j=0;
            int x = 3;
        }//DistributeUniform()

    }//class
}//namespace
