# Supplementary material for: Semi-supervised associative classification using ant colony optimization algorithm
Source: PeerJ Comput Sci. 2021 Sep 10;7:e676. doi: 10.7717/peerj-cs.676 (PMC8444075; doi:10.7717/peerj-cs.676)
Supplement: Supplemental Information 1 — Code: After extracting, the SSAC.sln is the Visual Studio 2015 aolution file which contains the project settings. Form1.cs and Form1.Designer.cs are the Windows form files for GUI of the code. SSAC.cs is the file containing the Run() method which is the core implementation of the proposed algorithm. [file peerj-cs-07-676-s001.zip › SSAC/DataMining/Instance.cs]

using System;
using System.Collections.Generic;
using System.Linq;
using System.Text;
using System.Threading.Tasks;

namespace DataMining
{
    public class Instance
    {
        public int RowID { get; set; }

        public int[] Items { get; set; }    
        
        public string[] itemsS { get; set; }

        public DataMining.Attribute[] Attributes { get; set; }

        public DataMining.Attribute ClassAttribute { get; set; }

        public int ClassAttribIndex { get; set; }

        public double Support { get; set; }

        public double Confidence { get; set; }

        public int ClassValue
        {

            get { return this.Items[this.Items.Length - 1]; }
            
        }

        public string ClassValueS
        {
            get { return this.itemsS[this.itemsS.Length - 1]; }
        } 

        public int CrossValidationGroup { get; set; }

        public Instance(string[] valuesS, DataMining.Attribute[] attributes, DataMining.Attribute classAttribute, int classAttribIndex)
        {
            this.Support = 0;
            this.Confidence = 0;
            this.CrossValidationGroup = -1;
            this.itemsS = new string[valuesS.Length];
            this.Items = new int[valuesS.Length];
            this.Attributes = new DataMining.Attribute[attributes.Length];
            attributes.CopyTo(this.Attributes, 0);

            for (int i = 0; i < valuesS.Length; i++)
            {
                this.itemsS[i] = valuesS[i];
                this.Items[i] = this.Attributes[i].indexOf(this.itemsS[i]);
            }
            
            this.ClassAttribute = classAttribute;
            this.ClassAttribIndex = classAttribIndex;
            
        }
        public Instance(Instance ins)
            : this(ins.itemsS,ins.Attributes, ins.ClassAttribute, ins.ClassAttribIndex)
        {
            this.Support = ins.Support;
            this.Confidence = ins.Confidence;
            this.CrossValidationGroup = ins.CrossValidationGroup;
            //this.RowID = ins.RowID;
           

        }

        [System.Runtime.CompilerServices.IndexerName("Item")]
        public int this[int index]
        {
            get { return this.Items[index]; }
            set
            {
                this.Items[index] = value;
            }
        }

        public void SetValueToUnknown(int attribIndex)
        {
            this[attribIndex] = -1;
            this.itemsS[attribIndex] = "?";
        }

        public virtual Instance Clone()
        {
            //Attribute [] attribs=new Attribute[this._attributes.Length];
            //this._attributes.CopyTo(attribs,0);
            Instance inst = new Instance(this.itemsS
                , this.Attributes, this.ClassAttribute, this.ClassAttribIndex);
            //inst.ClassValue = this.ClassValue;
            //inst.ClassValueS = this.ClassValueS;
            inst.RowID = this.RowID;
            inst.Support = this.Support;
            inst.Confidence = this.Confidence;

            //this._itemsI.CopyTo(inst._itemsI,0);
            //this._itemsS.CopyTo(inst._itemsS, 0);
            return inst;

        }

    }
}
