# Supplementary material for: Semi-supervised associative classification using ant colony optimization algorithm
Source: PeerJ Comput Sci. 2021 Sep 10;7:e676. doi: 10.7717/peerj-cs.676 (PMC8444075; doi:10.7717/peerj-cs.676)
Supplement: Supplemental Information 1 — Code: After extracting, the SSAC.sln is the Visual Studio 2015 aolution file which contains the project settings. Form1.cs and Form1.Designer.cs are the Windows form files for GUI of the code. SSAC.cs is the file containing the Run() method which is the core implementation of the proposed algorithm. [file peerj-cs-07-676-s001.zip › SSAC/SSAC/ACRule.cs]

using System;
using System.Collections.Generic;
using System.Linq;
using System.Text;
using System.Threading.Tasks;

namespace SSAC
{
    public class ACRule
    {
        int[] items;
        [System.Runtime.CompilerServices.IndexerName("Item")]
        public int this[int index]
        {
            get
            {
                return this.items[index];
            }
            set
            {
                this.items[index] = value;
            }
        }

        public int[] Items
        {
            get
            {
                return this.items;
            }
            private set
            {
                this.items = value;
            }
        }


        public int ClassAttribIndex { get; set; }

        #region Standard Data AC Properties
        public double Confidence
        {
            get; set;
        }

        public double Support
        {
            get; set;
        }

        public int SupportCount
        {
            get; set;
        }

        public int SupportInClassCount
        {
            get; set;
        }

        /// <summary>
        /// Gets or sets number of instances whose class label is same as 
        /// that of the rule.
        /// </summary>
        public int ClassFrequency
        {
            get; set;
        }

        public List<int> InstanceIndices
        {
            get; set;
        }

        public double Quality
        {
            get; set;
        }
        #endregion

        #region Labeled Data AC Properties
        public double LConfidence
        {
            get; set;
        }

        public double LSupport
        {
            get; set;
        }

        public int LSupportCount
        {
            get; set;
        }

        public int LSupportInClassCount
        {
            get; set;
        }

        /// <summary>
        /// Gets or sets number of instances whose class label is same as 
        /// that of the rule.
        /// </summary>
        public int LClassFrequency
        {
            get; set;
        }

        public List<int> LInstanceIndices
        {
            get; set;
        }

        public double LQuality
        {
            get; set;
        }
        #endregion


        #region Psuedo Labeled Data AC Properties
        public double PConfidence
        {
            get; set;
        }

        public double PSupport
        {
            get; set;
        }

        public int PSupportCount
        {
            get; set;
        }

        public int PSupportInClassCount
        {
            get; set;
        }

        /// <summary>
        /// Gets or sets number of instances whose class label is same as 
        /// that of the rule.
        /// </summary>
        public int PClassFrequency
        {
            get; set;
        }

        public List<int> PInstanceIndices
        {
            get; set;
        }

        public double PQuality
        {
            get; set;
        }
        #endregion
        
        public DataMining.Attribute[] Attributes
        {
            get; set;
        }

        public string[] GetItemStrings(DataMining.Attribute[] attributes)
        {
            string[] itemsS = new string[this.items.Length];
            for (int i = 0; i < this.items.Length; i++)
            {
                int v = this[i];

                itemsS[i] = v==-1? "?": attributes[i].DistinctValuesS[v];
            }
            return itemsS;
        }

        
        public ACRule(DataMining.Attribute[] attributes, int classAttribIndex)
        {
            this.Attributes = new DataMining.Attribute[attributes.Length];
            if (attributes == null)
                this.Attributes = null;
            else
            {
                for (int i = 0; i < attributes.Length; i++)
                {
                    this.Attributes[i] = new DataMining.Attribute(attributes[i].DistinctValuesS);
                    this.Attributes[i].Name = attributes[i].Name;
                }
                this.items = new int[attributes.Length];
            }

            this.ClassAttribIndex = classAttribIndex;
            this.Empty();
            this.InstanceIndices = new List<int>();
        }

        public ACRule(DataMining.Attribute[] attributes, int classAttribIndex, int[] ruleItems)
        {
            this.Attributes = new DataMining.Attribute[attributes.Length];
            if (attributes == null)
                this.Attributes = null;
            else
            {
                for (int i = 0; i < attributes.Length; i++)
                {
                    this.Attributes[i] = new DataMining.Attribute(attributes[i].DistinctValuesS);
                }
            }

            this.ClassAttribIndex = classAttribIndex;
            for (int i = 0; i < this.items.Length; i++)
            {
                this.items[i] = ruleItems[i];
            }
            this.Support = 0;
            this.Confidence = 0;
            this.Quality = 0;
            this.InstanceIndices = new List<int>();
        }

        public ACRule(DataMining.Attribute[] attributes, int classAttribIndex, int[] ruleItems
            , double support, double confidence, int supportCount)
        {
            this.Attributes = new DataMining.Attribute[attributes.Length];
            if (attributes == null)
                this.Attributes = null;
            else
            {
                for (int i = 0; i < attributes.Length; i++)
                {
                    this.Attributes[i] = new DataMining.Attribute(attributes[i].DistinctValuesS);
                }
            }

            this.ClassAttribIndex = classAttribIndex;
            for (int i = 0; i < this.items.Length; i++)
            {
                this.items[i] = ruleItems[i];
            }
            this.Support = support;
            this.Confidence = confidence;
            this.Quality = 0;
            this.InstanceIndices = new List<int>();
            for (int i = 0; i < SupportCount; i++)
                this.InstanceIndices.Add(-1);
        }

        public ACRule(DataMining.Attribute[] attributes, int classAttribIndex, int[] ruleItems
    , double support, double confidence, int[] instanceIndices)
        {
            this.Attributes = new DataMining.Attribute[attributes.Length];
            if (attributes == null)
                this.Attributes = null;
            else
            {
                for (int i = 0; i < attributes.Length; i++)
                {
                    this.Attributes[i] = new DataMining.Attribute(attributes[i].DistinctValuesS);
                }
            }

            this.ClassAttribIndex = classAttribIndex;
            for (int i = 0; i < this.items.Length; i++)
            {
                this.items[i] = ruleItems[i];
            }
            this.Support = support;
            this.Confidence = confidence;
            this.Quality = 0;
            this.InstanceIndices = new List<int>();
            this.InstanceIndices.AddRange(InstanceIndices);
        }

        public ACRule(ACRule acRule)
            : this(acRule==null? null : acRule.Attributes, acRule==null? -1 : acRule.ClassAttribIndex)
        {
            
            
            for (int i = 0; i < this.items.Length; i++)
            {
                this.items[i] = acRule.items[i];
            }
            this.LClassFrequency = acRule.LClassFrequency;
            this.LConfidence = acRule.LConfidence;
            this.LSupport = acRule.LSupport;
            this.LSupportCount = acRule.LSupportCount;
            this.LQuality = acRule.LQuality;
            this.LSupportInClassCount = acRule.LSupportInClassCount;

            this.PClassFrequency = acRule.PClassFrequency;
            this.PConfidence = acRule.PConfidence;
            this.PQuality = acRule.PQuality;
            this.PSupport = acRule.PSupport;
            this.PSupportCount = acRule.PSupportCount;
            this.PSupportInClassCount = acRule.PSupportInClassCount;

            this.ClassFrequency = acRule.ClassFrequency;
            this.Confidence = acRule.Confidence;
            this.Quality = acRule.Quality;
            this.Support = acRule.Support;
            this.SupportCount = acRule.SupportCount;
            this.SupportInClassCount = acRule.SupportInClassCount;
            
            
            this.InstanceIndices = new List<int>();

            this.InstanceIndices.AddRange(InstanceIndices);
        }

        public void Empty()
        {
            for (int i = 0; i < this.items.Length; i++)
                this.items[i] = -1;
            this.Quality = 0;
            this.Confidence = 0;
            this.Support = 0;
            this.InstanceIndices = new List<int>();
        }

        public string Antecedent
        {
            get
            {
                StringBuilder sb = new StringBuilder();

                for (int i = 0; i < this.items.Length; i++)
                {
                    string value = this.Attributes[i].Name+ "=" + (this.items[i] == -1 ? "?" : this.Attributes[i].DistinctValuesS[this.items[i]]);

                    if (i == this.ClassAttribIndex || this.items[i] == -1) continue;
                    sb.Append(sb.ToString().Trim() == "" ? value : " And " + value);

                }
                return sb.ToString();
            }
        }

        public string Consequent
        {
            get
            {
                return this.items[this.ClassAttribIndex] == -1 ? "?" : this.Attributes[this.ClassAttribIndex].DistinctValuesS[this.items[this.ClassAttribIndex]];

            }//get
        }//string Consequent (Property)

        public bool Covers(DataMining.Instance ins)
        {
            bool covers = true;
            for (int i=0;i<ins.Items.Length;i++)
            {
                if (i == this.ClassAttribIndex)
                    continue;
                if(this[i]!=-1 && this[i]!=ins[i])
                {
                    covers=false;
                    break;
                }
            }//Covers()

            return covers;
        }

    }//class

    public enum ACRuleCardinalitiesEnum
    {
        SingleTerm, MultiTerm
    }

}
