# Supplementary material for: Semi-supervised associative classification using ant colony optimization algorithm
Source: PeerJ Comput Sci. 2021 Sep 10;7:e676. doi: 10.7717/peerj-cs.676 (PMC8444075; doi:10.7717/peerj-cs.676)
Supplement: Supplemental Information 1 — Code: After extracting, the SSAC.sln is the Visual Studio 2015 aolution file which contains the project settings. Form1.cs and Form1.Designer.cs are the Windows form files for GUI of the code. SSAC.cs is the file containing the Run() method which is the core implementation of the proposed algorithm. [file peerj-cs-07-676-s001.zip › SSAC/SSAC/bin/Debug/0/0/DataSet_Results_Summary_10p.csv]

Dataset	Avg Acc ACO	Std Dev ACIO	Avg Acc C45	Std Dev C45	Avg Acc NB	Std Dev NB	Avg Acc SMO	Std Dev SMO
appendicitis-D2	89.63636364	9.22327873	80.25	2.37	79.45	1.15	81.15	7.42
australian_D4	85.79710145	16.54968397	81.93	2.18	75.83	2.16	83.02	2.59
automobile-MD2	54.25	16.45912445	37.89	5.77	34.67	6.96	29.52	3.85
breast-cancer	78.33743842	9.002501428	69.66	0.93	72.42	1.27	72.89	4.09
cleveland	67.03448276	7.682121324	51.06	0.71	53.39	3.73	41.84	3.01
contraceptive	71.213918	8.27726342	47.33	4.32	44.12	1.41	42.88	2.66
crx	87.58275058	15.85421315	86	2.6	75.68	3.12	82.26	2.67
flare2	71.49356375	6.677276304	71.57	1.37	71.12	1.79	51.24	3.93
german	73.3	3.465704995	68.68	0.9	67.81	1.6	59.02	1.84
glass-D2	61.12554113	11.81508927	49.66	2.98	40.94	3.15	48.93	5.5
haberman-D2	75.79569892	3.285176476	67.21	4.81	64.69	7.29	61.88	3.49
heart-D2	89.25925926	9.634376798	72.33	5.3	69.59	13.75	76.26	3.01
iris	93.33	4.629526173	81.48	4.26	79.26	14.92	94.47	2.92
led7digi	65	10.71862346	60.74	5.19	56.1	2.63	56.81	5.29
lymphography2	54.729	0	52.56	8.4	31.55	13.4	54.22	1.66
mammographic	98.07228916	2.422988454	79.39	3.99	73.3	11.41	77.1	2.75
mushroom-M2	100	0	99.55	0.42	92.43	0.94	99.39	0.31
pima-D2	81.25256323	7.371141634	66.1	4.43	69	2.03	62.07	3.72
saheart.-D2	74.02867715	8.964884067	63.82	3.9	64.78	2.56	62.27	4.36
tae-D2	58.29166667	11.68723386	38.97	6.52	36.61	7.57	40.76	6
