# Supplementary material for: Semi-supervised associative classification using ant colony optimization algorithm
Source: PeerJ Comput Sci. 2021 Sep 10;7:e676. doi: 10.7717/peerj-cs.676 (PMC8444075; doi:10.7717/peerj-cs.676)
Supplement: Supplemental Information 1 — Code: After extracting, the SSAC.sln is the Visual Studio 2015 aolution file which contains the project settings. Form1.cs and Form1.Designer.cs are the Windows form files for GUI of the code. SSAC.cs is the file containing the Run() method which is the core implementation of the proposed algorithm. [file peerj-cs-07-676-s001.zip › SSAC/SSAC/bin/Debug/0/0/DataSet_Results_Summary_20p.csv]

Dataset	Avg Acc ACO	Std Dev ACIO	Avg Acc C45	Std Dev C45	Avg Acc NB	Std Dev NB	Avg Acc SMO	Std Dev SMO
appendicitis-D2	85.09090909	7.644536271	80.13	4.37	86.71	1.91	78.08	9.12
australian_D4	98.11594203	2.27104527	85.11	2.33	77.16	1.99	85.13	2.44
automobile-MD2	64.16666667	8.77311761	44.95	4.64	41.14	3.08	45.87	4.79
breast-cancer	77.25369458	6.462630001	74.56	2.13	70.56	3.03	66.89	5.46
cleveland	68.33333333	5.579220308	54.72	2.14	52.91	3.99	52.97	4.9
contraceptive	73.11822026	5.979840881	52.65	3.41	46.44	1.65	48.78	2.13
crx	98.77389277	1.407045218	88.43	0.56	82.43	2.56	85.15	1.77
flare2	69.34491271	7.932075817	73.33	1.31	77.44	1.13	59.11	3.54
german	70	0	68.16	1.01	68.33	0.028571429	63.55	1.87
glass-D2	73.85281385	3.671580993	55.25	4.76	42.13	2.37	55.61	4.65
haberman-D2	73.52688172	0.995616089	69.28571429	1.02	70.13	1.43	69.87	2.01
heart-D2	97.03703704	2.921520881	79.14	4.23	78.14	3.53	80.09	1.77
iris	96.66666667	3.513641845	89.32	4.81	90.14	1.98	94.14	3.12
led7digi	81.6	5.146735751	79.16	3.34	64.56	3.43	62.87	3.12
lymphography2	91.85714286	7.829275577	52.15	5.89	35.34	1.65	61.24	5.78
mammographic	98.07228916	2.063491177	91.13	0.77	82.11	5.66	82.33	2.13
mushroom-M2	100	0	99.74	0.16	94.79	1.21	99.77	0.15
pima-D2	78.51845523	6.089448406	69.91	2.43	71.45	1.34	70.33	3.12
saheart.-D2	83.11748381	9.480669973	69.13	2.57	69.43	1.34	73.1	3.41
tae-D2	73.54166667	9.2863608	42.31	4.05	44.81	0.52	40.13	4.88
