# Supplementary material for: Semi-supervised associative classification using ant colony optimization algorithm
Source: PeerJ Comput Sci. 2021 Sep 10;7:e676. doi: 10.7717/peerj-cs.676 (PMC8444075; doi:10.7717/peerj-cs.676)
Supplement: Supplemental Information 1 — Code: After extracting, the SSAC.sln is the Visual Studio 2015 aolution file which contains the project settings. Form1.cs and Form1.Designer.cs are the Windows form files for GUI of the code. SSAC.cs is the file containing the Run() method which is the core implementation of the proposed algorithm. [file peerj-cs-07-676-s001.zip › SSAC/SSAC/bin/Debug/0/0/DataSet_Results_Summary_40p.csv]

Dataset	Avg Acc ACO	Std Dev ACIO	Avg Acc C45	Std Dev C45	Avg Acc NB	Std Dev NB	Avg Acc SMO	Std Dev SMO
appendicitis-D2	86.63636364	9.15181617	43.09	31.98	46.72	28.66	59.7	21.36
australian_D4	98.55072464	1.366389915	69.7	6.14	52.81	6.92	67.15	6.96
automobile-MD2	63.58333333	12.96094561	44.53	12.39	35.17	13.54	41.61	15.77
breast-cancer	76.25615764	4.728094683	13.48	14.01	31.14	19.81	72.4	19.18
cleveland	68.66666667	4.596487707	22.78	11.41	29.07	9.07	64.77	7.08
contraceptive	76.91579334	4.528694233	23.87	8.76	18.62	4.2	19.96	7.24
crx	98.47319347	1.010175719	69.24	6.24	55.03	10.5	65.75	16.34
flare2	73.46235232	5.021676876	69.82	2.67	67.69	2.77	50.29	7.7
german	70.1	0.316227766	69.79	1.24	69.11	0.31	65.53	1.4
glass-D2	69.56709957	7.375699708	41.51	16.83	21.63	7.24	51.27	12.65
haberman-D2	74.17204301	1.948581727	70.06	2.08	70.14	1.12	79.14	0.32
heart-D2	97.40740741	4.953679666	52.74	25.44	58.92	21.47	58.84	17.92
iris	97.33333333	4.661372659	85	8.06	86	16.25	94.17	2.91
led7digi	84	5.416025603	64.74	7.34	57.77	10.62	64.54	6.32
lymphography2	95.95238095	4.693959709	56.9	3.44	47.62	8.22	59.14	16.22
mammographic	98.07228916	2.285983851	69	13.41	59.4	6.82	58.31	11.63
mushroom-M2	100	0	100	0	89.19	4.44	99.81	0.58
pima-D2	75.12474368	5.922608227	37.28	13.48	39.05	12.65	30.28	9.6
saheart.-D2	78.12210916	8.51530147	24.15	10.63	34.96	9.14	18.5	12.21
tae-D2	71.5	12.63079717	43.45	14.8	47.8	12.64	55.57	12.85
