# Supplementary material for: Semi-supervised associative classification using ant colony optimization algorithm
Source: PeerJ Comput Sci. 2021 Sep 10;7:e676. doi: 10.7717/peerj-cs.676 (PMC8444075; doi:10.7717/peerj-cs.676)
Supplement: Supplemental Information 1 — Code: After extracting, the SSAC.sln is the Visual Studio 2015 aolution file which contains the project settings. Form1.cs and Form1.Designer.cs are the Windows form files for GUI of the code. SSAC.cs is the file containing the Run() method which is the core implementation of the proposed algorithm. [file peerj-cs-07-676-s001.zip › SSAC/SSAC/bin/Debug/0/bupa-D2/bupa-D2_100p_Rules_2020-12-26.txt]

Time: 2020-26-12 23:06:11
DataSet: bupa-D2
No. of instances: 345
No. of attributes: 7
No. of classes: 2
Class frequencies: [145, 200]
---------------------------------------
Parameters: 
Labeled data (%): 100
No of folds: 10
No of ants: 15
Min support: 0.05
Min Confidence: 0.45
Min coverage: 1
====================

Fold 1 of 10 folds
Data set size: 345
No of labeled instances: 310
No of unlabeled instances: 0
Total training instances: 310
Test instances: 35
----------------------------------------

No of rules: 12
Average terms per rule: 1
Accuracy (%): 94.2857142857143
Conusion matrix: 
13	2
0	20
Rules:
Attrib_1=(-inf-61.333]  => Class=2. Confidence: 0.709090909090909. Support: 0.433333333333333
Attrib_1=(61.333-99.667] And Attrib_2=(54.333-104.667]  => Class=1. Confidence: 0.631578947368421. Support: 0.0923076923076923
Attrib_0=(77.667-90.333]  => Class=2. Confidence: 0.622641509433962. Support: 0.55
Attrib_5=(-inf-6.667]  => Class=2. Confidence: 0.593984962406015. Support: 0.877777777777778
Attrib_2=(-inf-54.333]  => Class=2. Confidence: 0.585964912280702. Support: 0.927777777777778
Attrib_4=(-inf-102.333]  => Class=2. Confidence: 0.578767123287671. Support: 0.938888888888889
Attrib_3=(30.667-56.333]  => Class=2. Confidence: 0.577777777777778. Support: 0.144444444444444
Attrib_0=(90.333-inf) And Attrib_1=(61.333-99.667] And Attrib_2=(-inf-54.333] And Attrib_5=(-inf-6.667]  => Class=1. Confidence: 0.555555555555556. Support: 0.230769230769231
Attrib_1=(61.333-99.667]  => Class=1. Confidence: 0.491525423728814. Support: 0.669230769230769
Attrib_1=(99.667-inf)  => Class=1. Confidence: 0.478260869565217. Support: 0.0846153846153846
Attrib_0=(90.333-inf) And Attrib_3=(-inf-30.667] And Attrib_4=(-inf-102.333]  => Class=1. Confidence: 0.473684210526316. Support: 0.415384615384615
Attrib_0=(90.333-inf) And Attrib_4=(-inf-102.333]  => Class=1. Confidence: 0.467153284671533. Support: 0.492307692307692
Time taken: 1 seconds 
=====================

Fold 2 of 10 folds
Data set size: 345
No of labeled instances: 310
No of unlabeled instances: 0
Total training instances: 310
Test instances: 35
----------------------------------------

No of rules: 13
Average terms per rule: 2
Accuracy (%): 85.7142857142857
Conusion matrix: 
10	5
0	20
Rules:
Attrib_1=(-inf-61.333]  => Class=2. Confidence: 0.710280373831776. Support: 0.422222222222222
Attrib_0=(90.333-inf) And Attrib_1=(99.667-inf) And Attrib_3=(-inf-30.667] And Attrib_4=(-inf-102.333]  => Class=1. Confidence: 0.7. Support: 0.0538461538461538
Attrib_4=(102.333-199.667]  => Class=2. Confidence: 0.666666666666667. Support: 0.0666666666666667
Attrib_0=(77.667-90.333]  => Class=2. Confidence: 0.641025641025641. Support: 0.555555555555556
Attrib_0=(90.333-inf) And Attrib_1=(61.333-99.667] And Attrib_2=(-inf-54.333] And Attrib_3=(-inf-30.667] And Attrib_5=(-inf-6.667]  => Class=1. Confidence: 0.612244897959184. Support: 0.230769230769231
Attrib_0=(90.333-inf) And Attrib_1=(61.333-99.667] And Attrib_3=(-inf-30.667] And Attrib_4=(-inf-102.333] And Attrib_5=(-inf-6.667]  => Class=1. Confidence: 0.6. Support: 0.230769230769231
Attrib_3=(30.667-56.333]  => Class=2. Confidence: 0.6. Support: 0.166666666666667
Attrib_0=(90.333-inf) And Attrib_2=(-inf-54.333] And Attrib_3=(-inf-30.667] And Attrib_4=(-inf-102.333] And Attrib_5=(6.667-13.333]  => Class=1. Confidence: 0.6. Support: 0.0692307692307692
Attrib_0=(90.333-inf) And Attrib_1=(61.333-99.667] And Attrib_2=(-inf-54.333] And Attrib_3=(-inf-30.667] And Attrib_4=(-inf-102.333]  => Class=1. Confidence: 0.596491228070175. Support: 0.261538461538462
Attrib_5=(-inf-6.667]  => Class=2. Confidence: 0.593984962406015. Support: 0.877777777777778
Attrib_0=(90.333-inf) And Attrib_1=(61.333-99.667] And Attrib_2=(-inf-54.333] And Attrib_5=(-inf-6.667]  => Class=1. Confidence: 0.589285714285714. Support: 0.253846153846154
Attrib_2=(-inf-54.333]  => Class=2. Confidence: 0.585714285714286. Support: 0.911111111111111
Attrib_0=(90.333-inf) And Attrib_1=(61.333-99.667] And Attrib_2=(-inf-54.333]  => Class=1. Confidence: 0.555555555555556. Support: 0.307692307692308
Attrib_2=(54.333-104.667]  => Class=1. Confidence: 0.538461538461538. Support: 0.107692307692308
Attrib_1=(99.667-inf) And Attrib_2=(-inf-54.333]  => Class=1. Confidence: 0.521739130434783. Support: 0.0923076923076923
Attrib_1=(61.333-99.667] And Attrib_2=(-inf-54.333] And Attrib_3=(-inf-30.667] And Attrib_4=(-inf-102.333] And Attrib_5=(-inf-6.667]  => Class=1. Confidence: 0.504273504273504. Support: 0.453846153846154
Attrib_1=(61.333-99.667] And Attrib_2=(-inf-54.333] And Attrib_3=(-inf-30.667] And Attrib_4=(-inf-102.333]  => Class=1. Confidence: 0.503875968992248. Support: 0.5
Attrib_1=(61.333-99.667] And Attrib_4=(-inf-102.333]  => Class=1. Confidence: 0.5. Support: 0.607692307692308
Attrib_0=(90.333-inf) And Attrib_2=(-inf-54.333] And Attrib_3=(-inf-30.667]  => Class=1. Confidence: 0.5. Support: 0.446153846153846
Time taken: 1 seconds 
=====================

Fold 3 of 10 folds
Data set size: 345
No of labeled instances: 310
No of unlabeled instances: 0
Total training instances: 310
Test instances: 35
----------------------------------------

No of rules: 13
Average terms per rule: 2
Accuracy (%): 91.4285714285714
Conusion matrix: 
12	3
0	20
Rules:
Attrib_1=(-inf-61.333]  => Class=2. Confidence: 0.695238095238095. Support: 0.405555555555556
Attrib_4=(102.333-199.667]  => Class=2. Confidence: 0.647058823529412. Support: 0.0611111111111111
Attrib_0=(77.667-90.333]  => Class=2. Confidence: 0.628930817610063. Support: 0.555555555555556
Attrib_3=(30.667-56.333]  => Class=2. Confidence: 0.612244897959184. Support: 0.166666666666667
Attrib_5=(-inf-6.667]  => Class=2. Confidence: 0.593984962406015. Support: 0.877777777777778
Attrib_2=(-inf-54.333]  => Class=2. Confidence: 0.585106382978723. Support: 0.916666666666667
Attrib_0=(90.333-inf) And Attrib_1=(61.333-99.667] And Attrib_2=(-inf-54.333] And Attrib_3=(-inf-30.667] And Attrib_5=(-inf-6.667]  => Class=1. Confidence: 0.568627450980392. Support: 0.223076923076923
Attrib_0=(90.333-inf) And Attrib_1=(61.333-99.667] And Attrib_3=(-inf-30.667] And Attrib_5=(-inf-6.667]  => Class=1. Confidence: 0.566037735849057. Support: 0.230769230769231
Attrib_2=(54.333-104.667]  => Class=1. Confidence: 0.541666666666667. Support: 0.1
Attrib_0=(90.333-inf) And Attrib_1=(61.333-99.667] And Attrib_5=(-inf-6.667]  => Class=1. Confidence: 0.538461538461538. Support: 0.269230769230769
Attrib_1=(61.333-99.667] And Attrib_4=(-inf-102.333]  => Class=1. Confidence: 0.49079754601227. Support: 0.615384615384615
Attrib_0=(90.333-inf) And Attrib_5=(6.667-13.333]  => Class=1. Confidence: 0.482758620689655. Support: 0.107692307692308
Attrib_0=(90.333-inf) And Attrib_2=(-inf-54.333] And Attrib_3=(-inf-30.667]  => Class=1. Confidence: 0.482456140350877. Support: 0.423076923076923
Attrib_1=(61.333-99.667]  => Class=1. Confidence: 0.480874316939891. Support: 0.676923076923077
Attrib_1=(99.667-inf) And Attrib_2=(-inf-54.333] And Attrib_3=(-inf-30.667]  => Class=1. Confidence: 0.473684210526316. Support: 0.0692307692307692
Attrib_1=(99.667-inf) And Attrib_2=(-inf-54.333] And Attrib_4=(-inf-102.333] And Attrib_5=(-inf-6.667]  => Class=1. Confidence: 0.470588235294118. Support: 0.0615384615384615
Attrib_0=(90.333-inf)  => Class=1. Confidence: 0.470198675496689. Support: 0.546153846153846
Time taken: 1 seconds 
=====================

Fold 4 of 10 folds
Data set size: 345
No of labeled instances: 310
No of unlabeled instances: 0
Total training instances: 310
Test instances: 35
----------------------------------------

No of rules: 13
Average terms per rule: 2
Accuracy (%): 97.1428571428571
Conusion matrix: 
14	1
0	20
Rules:
Attrib_1=(-inf-61.333]  => Class=2. Confidence: 0.7. Support: 0.427777777777778
Attrib_4=(102.333-199.667]  => Class=2. Confidence: 0.6875. Support: 0.0611111111111111
Attrib_0=(90.333-inf) And Attrib_3=(-inf-30.667] And Attrib_4=(-inf-102.333] And Attrib_5=(6.667-13.333]  => Class=1. Confidence: 0.642857142857143. Support: 0.0692307692307692
Attrib_0=(77.667-90.333]  => Class=2. Confidence: 0.622641509433962. Support: 0.55
Attrib_3=(30.667-56.333]  => Class=2. Confidence: 0.622222222222222. Support: 0.155555555555556
Attrib_5=(-inf-6.667]  => Class=2. Confidence: 0.595505617977528. Support: 0.883333333333333
Attrib_2=(-inf-54.333]  => Class=2. Confidence: 0.586572438162544. Support: 0.922222222222222
Attrib_0=(90.333-inf) And Attrib_1=(61.333-99.667] And Attrib_2=(-inf-54.333] And Attrib_3=(-inf-30.667] And Attrib_4=(-inf-102.333] And Attrib_5=(-inf-6.667]  => Class=1. Confidence: 0.574468085106383. Support: 0.207692307692308
Attrib_0=(90.333-inf) And Attrib_1=(61.333-99.667] And Attrib_2=(-inf-54.333] And Attrib_4=(-inf-102.333] And Attrib_5=(-inf-6.667]  => Class=1. Confidence: 0.566037735849057. Support: 0.230769230769231
Attrib_0=(90.333-inf) And Attrib_1=(61.333-99.667] And Attrib_2=(-inf-54.333] And Attrib_4=(-inf-102.333]  => Class=1. Confidence: 0.553846153846154. Support: 0.276923076923077
Attrib_2=(54.333-104.667]  => Class=1. Confidence: 0.541666666666667. Support: 0.1
Attrib_3=(-inf-30.667] And Attrib_4=(-inf-102.333] And Attrib_5=(6.667-13.333]  => Class=1. Confidence: 0.521739130434783. Support: 0.0923076923076923
Attrib_3=(-inf-30.667] And Attrib_5=(6.667-13.333]  => Class=1. Confidence: 0.52. Support: 0.1
Attrib_1=(61.333-99.667] And Attrib_4=(-inf-102.333]  => Class=1. Confidence: 0.506329113924051. Support: 0.615384615384615
Attrib_1=(61.333-99.667] And Attrib_3=(-inf-30.667] And Attrib_5=(-inf-6.667]  => Class=1. Confidence: 0.496062992125984. Support: 0.484615384615385
Attrib_1=(61.333-99.667]  => Class=1. Confidence: 0.48876404494382. Support: 0.669230769230769
Attrib_0=(90.333-inf) And Attrib_3=(30.667-56.333]  => Class=1. Confidence: 0.482758620689655. Support: 0.107692307692308
Attrib_0=(90.333-inf) And Attrib_2=(-inf-54.333] And Attrib_3=(-inf-30.667] And Attrib_4=(-inf-102.333]  => Class=1. Confidence: 0.472727272727273. Support: 0.4
Attrib_1=(99.667-inf)  => Class=1. Confidence: 0.454545454545455. Support: 0.0769230769230769
Time taken: 1 seconds 
=====================

Fold 5 of 10 folds
Data set size: 345
No of labeled instances: 310
No of unlabeled instances: 0
Total training instances: 310
Test instances: 35
----------------------------------------

No of rules: 12
Average terms per rule: 1
Accuracy (%): 97.1428571428571
Conusion matrix: 
14	1
0	20
Rules:
Attrib_1=(-inf-61.333]  => Class=2. Confidence: 0.711538461538462. Support: 0.411111111111111
Attrib_4=(102.333-199.667]  => Class=2. Confidence: 0.647058823529412. Support: 0.0611111111111111
Attrib_0=(77.667-90.333]  => Class=2. Confidence: 0.621301775147929. Support: 0.583333333333333
Attrib_2=(54.333-104.667]  => Class=1. Confidence: 0.619047619047619. Support: 0.1
Attrib_5=(-inf-6.667]  => Class=2. Confidence: 0.598513011152416. Support: 0.894444444444444
Attrib_2=(-inf-54.333]  => Class=2. Confidence: 0.589473684210526. Support: 0.933333333333333
Attrib_4=(-inf-102.333]  => Class=2. Confidence: 0.576388888888889. Support: 0.922222222222222
Attrib_0=(90.333-inf) And Attrib_1=(61.333-99.667] And Attrib_2=(-inf-54.333] And Attrib_3=(-inf-30.667] And Attrib_4=(-inf-102.333]  => Class=1. Confidence: 0.568965517241379. Support: 0.253846153846154
Attrib_0=(90.333-inf) And Attrib_1=(61.333-99.667] And Attrib_3=(-inf-30.667] And Attrib_5=(-inf-6.667]  => Class=1. Confidence: 0.557692307692308. Support: 0.223076923076923
Attrib_3=(30.667-56.333]  => Class=2. Confidence: 0.533333333333333. Support: 0.133333333333333
Attrib_1=(61.333-99.667] And Attrib_4=(-inf-102.333]  => Class=1. Confidence: 0.493975903614458. Support: 0.630769230769231
Attrib_1=(61.333-99.667]  => Class=1. Confidence: 0.489130434782609. Support: 0.692307692307692
Attrib_5=(6.667-13.333]  => Class=1. Confidence: 0.472222222222222. Support: 0.130769230769231
Attrib_0=(90.333-inf)  => Class=1. Confidence: 0.471428571428571. Support: 0.507692307692308
Attrib_3=(30.667-56.333]  => Class=1. Confidence: 0.466666666666667. Support: 0.161538461538462
Attrib_1=(99.667-inf)  => Class=1. Confidence: 0.454545454545455. Support: 0.0769230769230769
Time taken: 1 seconds 
=====================

Fold 6 of 10 folds
Data set size: 345
No of labeled instances: 311
No of unlabeled instances: 0
Total training instances: 311
Test instances: 34
----------------------------------------

No of rules: 12
Average terms per rule: 2
Accuracy (%): 94.1176470588235
Conusion matrix: 
12	2
0	20
Rules:
Attrib_1=(-inf-61.333]  => Class=2. Confidence: 0.702970297029703. Support: 0.394444444444444
Attrib_0=(90.333-inf) And Attrib_1=(99.667-inf) And Attrib_2=(-inf-54.333] And Attrib_3=(-inf-30.667]  => Class=1. Confidence: 0.7. Support: 0.0534351145038168
Attrib_4=(102.333-199.667]  => Class=2. Confidence: 0.6875. Support: 0.0611111111111111
Attrib_0=(90.333-inf) And Attrib_2=(-inf-54.333] And Attrib_3=(-inf-30.667] And Attrib_4=(-inf-102.333] And Attrib_5=(6.667-13.333]  => Class=1. Confidence: 0.642857142857143. Support: 0.0687022900763359
Attrib_0=(77.667-90.333]  => Class=2. Confidence: 0.623456790123457. Support: 0.561111111111111
Attrib_3=(30.667-56.333]  => Class=2. Confidence: 0.591836734693878. Support: 0.161111111111111
Attrib_5=(-inf-6.667]  => Class=2. Confidence: 0.591760299625468. Support: 0.877777777777778
Attrib_2=(-inf-54.333]  => Class=2. Confidence: 0.585964912280702. Support: 0.927777777777778
Attrib_2=(54.333-104.667]  => Class=1. Confidence: 0.565217391304348. Support: 0.099236641221374
Attrib_0=(90.333-inf) And Attrib_1=(61.333-99.667] And Attrib_2=(-inf-54.333] And Attrib_3=(-inf-30.667] And Attrib_4=(-inf-102.333]  => Class=1. Confidence: 0.564516129032258. Support: 0.267175572519084
Attrib_0=(90.333-inf) And Attrib_1=(61.333-99.667] And Attrib_2=(-inf-54.333] And Attrib_3=(-inf-30.667] And Attrib_5=(-inf-6.667]  => Class=1. Confidence: 0.555555555555556. Support: 0.229007633587786
Attrib_1=(61.333-99.667] And Attrib_3=(-inf-30.667] And Attrib_4=(-inf-102.333]  => Class=1. Confidence: 0.503496503496504. Support: 0.549618320610687
Attrib_1=(61.333-99.667] And Attrib_4=(-inf-102.333] And Attrib_5=(-inf-6.667]  => Class=1. Confidence: 0.486301369863014. Support: 0.541984732824428
Attrib_1=(61.333-99.667] And Attrib_3=(30.667-56.333]  => Class=1. Confidence: 0.484848484848485. Support: 0.122137404580153
Attrib_0=(90.333-inf) And Attrib_3=(-inf-30.667]  => Class=1. Confidence: 0.482456140350877. Support: 0.419847328244275
Attrib_1=(99.667-inf)  => Class=1. Confidence: 0.478260869565217. Support: 0.083969465648855
Attrib_0=(90.333-inf)  => Class=1. Confidence: 0.472972972972973. Support: 0.534351145038168
Attrib_4=(-inf-102.333] And Attrib_5=(6.667-13.333]  => Class=1. Confidence: 0.46875. Support: 0.114503816793893
Time taken: 1 seconds 
=====================

Fold 7 of 10 folds
Data set size: 345
No of labeled instances: 311
No of unlabeled instances: 0
Total training instances: 311
Test instances: 34
----------------------------------------

No of rules: 13
Average terms per rule: 1
Accuracy (%): 100
Conusion matrix: 
14	0
0	20
Rules:
Attrib_1=(-inf-61.333]  => Class=2. Confidence: 0.669724770642202. Support: 0.405555555555556
Attrib_4=(102.333-199.667]  => Class=2. Confidence: 0.666666666666667. Support: 0.0666666666666667
Attrib_0=(90.333-inf) And Attrib_1=(99.667-inf)  => Class=1. Confidence: 0.666666666666667. Support: 0.0610687022900763
Attrib_3=(30.667-56.333]  => Class=2. Confidence: 0.645833333333333. Support: 0.172222222222222
Attrib_0=(77.667-90.333]  => Class=2. Confidence: 0.60625. Support: 0.538888888888889
Attrib_5=(-inf-6.667]  => Class=2. Confidence: 0.58955223880597. Support: 0.877777777777778
Attrib_5=(6.667-13.333]  => Class=2. Confidence: 0.578947368421053. Support: 0.122222222222222
Attrib_1=(99.667-inf) And Attrib_3=(-inf-30.667] And Attrib_4=(-inf-102.333]  => Class=1. Confidence: 0.555555555555556. Support: 0.0763358778625954
Attrib_1=(99.667-inf)  => Class=1. Confidence: 0.545454545454545. Support: 0.0916030534351145
Attrib_3=(-inf-30.667] And Attrib_4=(-inf-102.333] And Attrib_5=(6.667-13.333]  => Class=1. Confidence: 0.545454545454545. Support: 0.0916030534351145
Attrib_3=(-inf-30.667] And Attrib_5=(6.667-13.333]  => Class=1. Confidence: 0.541666666666667. Support: 0.099236641221374
Attrib_0=(90.333-inf) And Attrib_1=(61.333-99.667] And Attrib_2=(-inf-54.333] And Attrib_3=(-inf-30.667] And Attrib_5=(-inf-6.667]  => Class=1. Confidence: 0.54. Support: 0.206106870229008
Attrib_2=(54.333-104.667]  => Class=1. Confidence: 0.478260869565217. Support: 0.083969465648855
Attrib_1=(61.333-99.667] And Attrib_2=(-inf-54.333] And Attrib_4=(-inf-102.333]  => Class=1. Confidence: 0.476190476190476. Support: 0.534351145038168
Attrib_0=(90.333-inf) And Attrib_3=(-inf-30.667] And Attrib_4=(-inf-102.333]  => Class=1. Confidence: 0.473684210526316. Support: 0.412213740458015
Attrib_1=(61.333-99.667]  => Class=1. Confidence: 0.461111111111111. Support: 0.633587786259542
Attrib_0=(90.333-inf) And Attrib_4=(-inf-102.333]  => Class=1. Confidence: 0.459259259259259. Support: 0.473282442748092
Time taken: 1 seconds 
=====================

Fold 8 of 10 folds
Data set size: 345
No of labeled instances: 311
No of unlabeled instances: 0
Total training instances: 311
Test instances: 34
----------------------------------------

No of rules: 13
Average terms per rule: 2
Accuracy (%): 91.1764705882353
Conusion matrix: 
11	3
0	20
Rules:
Attrib_4=(102.333-199.667]  => Class=2. Confidence: 0.75. Support: 0.0666666666666667
Attrib_1=(-inf-61.333]  => Class=2. Confidence: 0.697247706422018. Support: 0.422222222222222
Attrib_3=(30.667-56.333]  => Class=2. Confidence: 0.630434782608696. Support: 0.161111111111111
Attrib_0=(77.667-90.333]  => Class=2. Confidence: 0.624203821656051. Support: 0.544444444444444
Attrib_5=(-inf-6.667]  => Class=2. Confidence: 0.58955223880597. Support: 0.877777777777778
Attrib_2=(-inf-54.333]  => Class=2. Confidence: 0.576923076923077. Support: 0.916666666666667
Attrib_0=(90.333-inf) And Attrib_1=(61.333-99.667] And Attrib_2=(-inf-54.333] And Attrib_3=(-inf-30.667] And Attrib_4=(-inf-102.333]  => Class=1. Confidence: 0.573770491803279. Support: 0.267175572519084
Attrib_0=(90.333-inf) And Attrib_1=(61.333-99.667] And Attrib_3=(-inf-30.667] And Attrib_4=(-inf-102.333]  => Class=1. Confidence: 0.571428571428571. Support: 0.274809160305344
Attrib_0=(90.333-inf) And Attrib_1=(61.333-99.667] And Attrib_4=(-inf-102.333] And Attrib_5=(-inf-6.667]  => Class=1. Confidence: 0.557377049180328. Support: 0.259541984732824
Attrib_1=(61.333-99.667] And Attrib_2=(-inf-54.333] And Attrib_3=(-inf-30.667] And Attrib_4=(-inf-102.333] And Attrib_5=(6.667-13.333]  => Class=1. Confidence: 0.538461538461538. Support: 0.0534351145038168
Attrib_1=(61.333-99.667] And Attrib_3=(-inf-30.667] And Attrib_4=(-inf-102.333] And Attrib_5=(-inf-6.667]  => Class=1. Confidence: 0.503937007874016. Support: 0.488549618320611
Attrib_1=(61.333-99.667] And Attrib_2=(-inf-54.333] And Attrib_4=(-inf-102.333] And Attrib_5=(-inf-6.667]  => Class=1. Confidence: 0.503759398496241. Support: 0.511450381679389
Attrib_1=(61.333-99.667] And Attrib_3=(-inf-30.667]  => Class=1. Confidence: 0.503401360544218. Support: 0.564885496183206
Attrib_1=(61.333-99.667] And Attrib_4=(-inf-102.333]  => Class=1. Confidence: 0.503067484662577. Support: 0.625954198473282
Attrib_1=(99.667-inf) And Attrib_2=(-inf-54.333] And Attrib_5=(-inf-6.667]  => Class=1. Confidence: 0.5. Support: 0.0687022900763359
Attrib_0=(90.333-inf) And Attrib_2=(-inf-54.333] And Attrib_3=(-inf-30.667] And Attrib_4=(-inf-102.333]  => Class=1. Confidence: 0.487179487179487. Support: 0.435114503816794
Attrib_1=(61.333-99.667]  => Class=1. Confidence: 0.486033519553073. Support: 0.66412213740458
Attrib_2=(54.333-104.667]  => Class=1. Confidence: 0.476190476190476. Support: 0.0763358778625954
Attrib_0=(90.333-inf) And Attrib_2=(-inf-54.333] And Attrib_4=(-inf-102.333] And Attrib_5=(-inf-6.667]  => Class=1. Confidence: 0.472222222222222. Support: 0.389312977099237
Attrib_4=(-inf-102.333] And Attrib_5=(6.667-13.333]  => Class=1. Confidence: 0.457142857142857. Support: 0.122137404580153
Time taken: 1 seconds 
=====================

Fold 9 of 10 folds
Data set size: 345
No of labeled instances: 311
No of unlabeled instances: 0
Total training instances: 311
Test instances: 34
----------------------------------------

No of rules: 13
Average terms per rule: 2
Accuracy (%): 94.1176470588235
Conusion matrix: 
12	2
0	20
Rules:
Attrib_1=(-inf-61.333]  => Class=2. Confidence: 0.688073394495413. Support: 0.416666666666667
Attrib_4=(102.333-199.667]  => Class=2. Confidence: 0.647058823529412. Support: 0.0611111111111111
Attrib_0=(90.333-inf) And Attrib_3=(-inf-30.667] And Attrib_4=(-inf-102.333] And Attrib_5=(6.667-13.333]  => Class=1. Confidence: 0.642857142857143. Support: 0.0687022900763359
Attrib_0=(77.667-90.333]  => Class=2. Confidence: 0.622641509433962. Support: 0.55
Attrib_3=(30.667-56.333]  => Class=2. Confidence: 0.596153846153846. Support: 0.172222222222222
Attrib_5=(-inf-6.667]  => Class=2. Confidence: 0.591760299625468. Support: 0.877777777777778
Attrib_2=(-inf-54.333]  => Class=2. Confidence: 0.583629893238434. Support: 0.911111111111111
Attrib_0=(90.333-inf) And Attrib_1=(61.333-99.667] And Attrib_2=(-inf-54.333] And Attrib_3=(-inf-30.667] And Attrib_4=(-inf-102.333]  => Class=1. Confidence: 0.553571428571429. Support: 0.236641221374046
Attrib_0=(90.333-inf) And Attrib_1=(61.333-99.667] And Attrib_3=(-inf-30.667] And Attrib_4=(-inf-102.333]  => Class=1. Confidence: 0.551724137931034. Support: 0.244274809160305
Attrib_0=(90.333-inf) And Attrib_1=(61.333-99.667] And Attrib_2=(-inf-54.333] And Attrib_4=(-inf-102.333] And Attrib_5=(-inf-6.667]  => Class=1. Confidence: 0.545454545454545. Support: 0.229007633587786
Attrib_2=(-inf-54.333] And Attrib_3=(-inf-30.667] And Attrib_4=(-inf-102.333] And Attrib_5=(6.667-13.333]  => Class=1. Confidence: 0.545454545454545. Support: 0.0916030534351145
Attrib_2=(54.333-104.667]  => Class=1. Confidence: 0.538461538461538. Support: 0.106870229007634
Attrib_1=(99.667-inf)  => Class=1. Confidence: 0.5. Support: 0.0763358778625954
Attrib_1=(61.333-99.667] And Attrib_2=(-inf-54.333] And Attrib_4=(-inf-102.333] And Attrib_5=(-inf-6.667]  => Class=1. Confidence: 0.488721804511278. Support: 0.49618320610687
Attrib_0=(90.333-inf) And Attrib_5=(6.667-13.333]  => Class=1. Confidence: 0.482758620689655. Support: 0.106870229007634
Attrib_1=(61.333-99.667]  => Class=1. Confidence: 0.478021978021978. Support: 0.66412213740458
Attrib_0=(90.333-inf) And Attrib_2=(-inf-54.333] And Attrib_3=(-inf-30.667] And Attrib_4=(-inf-102.333]  => Class=1. Confidence: 0.477064220183486. Support: 0.396946564885496
Attrib_0=(90.333-inf) And Attrib_4=(-inf-102.333]  => Class=1. Confidence: 0.470588235294118. Support: 0.488549618320611
Time taken: 1 seconds 
=====================

Fold 10 of 10 folds
Data set size: 345
No of labeled instances: 311
No of unlabeled instances: 0
Total training instances: 311
Test instances: 34
----------------------------------------

No of rules: 13
Average terms per rule: 2
Accuracy (%): 97.0588235294118
Conusion matrix: 
13	1
0	20
Rules:
Attrib_1=(-inf-61.333]  => Class=2. Confidence: 0.691588785046729. Support: 0.411111111111111
Attrib_4=(102.333-199.667]  => Class=2. Confidence: 0.6875. Support: 0.0611111111111111
Attrib_0=(90.333-inf) And Attrib_2=(-inf-54.333] And Attrib_3=(-inf-30.667] And Attrib_4=(-inf-102.333] And Attrib_5=(6.667-13.333]  => Class=1. Confidence: 0.642857142857143. Support: 0.0687022900763359
Attrib_1=(61.333-99.667] And Attrib_2=(54.333-104.667]  => Class=1. Confidence: 0.631578947368421. Support: 0.0916030534351145
Attrib_3=(30.667-56.333]  => Class=2. Confidence: 0.625. Support: 0.166666666666667
Attrib_0=(77.667-90.333]  => Class=2. Confidence: 0.623456790123457. Support: 0.561111111111111
Attrib_0=(90.333-inf) And Attrib_1=(61.333-99.667] And Attrib_2=(-inf-54.333] And Attrib_3=(-inf-30.667] And Attrib_4=(-inf-102.333]  => Class=1. Confidence: 0.593220338983051. Support: 0.267175572519084
Attrib_5=(-inf-6.667]  => Class=2. Confidence: 0.587360594795539. Support: 0.877777777777778
Attrib_2=(-inf-54.333]  => Class=2. Confidence: 0.584507042253521. Support: 0.922222222222222
Attrib_0=(90.333-inf) And Attrib_1=(61.333-99.667] And Attrib_2=(-inf-54.333] And Attrib_4=(-inf-102.333] And Attrib_5=(-inf-6.667]  => Class=1. Confidence: 0.574074074074074. Support: 0.236641221374046
Attrib_0=(90.333-inf) And Attrib_1=(61.333-99.667]  => Class=1. Confidence: 0.564705882352941. Support: 0.366412213740458
Attrib_2=(54.333-104.667]  => Class=1. Confidence: 0.541666666666667. Support: 0.099236641221374
Attrib_1=(61.333-99.667] And Attrib_3=(-inf-30.667] And Attrib_4=(-inf-102.333]  => Class=1. Confidence: 0.5. Support: 0.534351145038168
Attrib_3=(-inf-30.667] And Attrib_5=(6.667-13.333]  => Class=1. Confidence: 0.5. Support: 0.0916030534351145
Attrib_1=(61.333-99.667] And Attrib_4=(-inf-102.333]  => Class=1. Confidence: 0.496894409937888. Support: 0.610687022900763
Attrib_0=(90.333-inf) And Attrib_3=(-inf-30.667] And Attrib_4=(-inf-102.333]  => Class=1. Confidence: 0.486725663716814. Support: 0.419847328244275
Attrib_0=(90.333-inf) And Attrib_3=(30.667-56.333] And Attrib_4=(-inf-102.333]  => Class=1. Confidence: 0.473684210526316. Support: 0.0687022900763359
Attrib_1=(99.667-inf)  => Class=1. Confidence: 0.458333333333333. Support: 0.083969465648855
Time taken: 1 seconds 
=====================

126	19
0	200
Average of fold accuracies: 94.218487394958
