# Supplementary material for: Semi-supervised associative classification using ant colony optimization algorithm
Source: PeerJ Comput Sci. 2021 Sep 10;7:e676. doi: 10.7717/peerj-cs.676 (PMC8444075; doi:10.7717/peerj-cs.676)
Supplement: Supplemental Information 1 — Code: After extracting, the SSAC.sln is the Visual Studio 2015 aolution file which contains the project settings. Form1.cs and Form1.Designer.cs are the Windows form files for GUI of the code. SSAC.cs is the file containing the Run() method which is the core implementation of the proposed algorithm. [file peerj-cs-07-676-s001.zip › SSAC/SSAC/bin/Debug/0/bupa-D2/bupa-D2_10p_Rules_2020-12-26.txt]

Time: 2020-26-12 23:06:11
DataSet: bupa-D2
No. of instances: 345
No. of attributes: 7
No. of classes: 2
Class frequencies: [145, 200]
---------------------------------------
Parameters: 
Labeled data (%): 10
No of folds: 10
No of ants: 15
Min support: 0.05
Min Confidence: 0.45
Min coverage: 1
====================

Fold 1 of 10 folds
Data set size: 345
No of labeled instances: 31
No of unlabeled instances: 279
Total training instances: 310
Test instances: 35
----------------------------------------

No of rules: 6
Average terms per rule: 2
Accuracy (%): 62.8571428571429
Conusion matrix: 
2	13
0	20
Rules:
Attrib_0=(77.667-90.333] And Attrib_1=(-inf-61.333] And Attrib_5=(-inf-6.667]  => Class=1. Confidence: 0.666666666666667. Support: 0.199736383841159
Attrib_0=(77.667-90.333] And Attrib_1=(-inf-61.333] And Attrib_3=(-inf-30.667]  => Class=1. Confidence: 0.666666666666667. Support: 0.196084631732363
Attrib_0=(77.667-90.333] And Attrib_1=(-inf-61.333] And Attrib_4=(-inf-102.333]  => Class=1. Confidence: 0.666666666666667. Support: 0.211568562256678
Attrib_0=(90.333-inf)  => Class=2. Confidence: 0.575989914174215. Support: 0.192958394075825
Attrib_1=(61.333-99.667]  => Class=2. Confidence: 0.533099137292536. Support: 0.271716753465994
Attrib_3=(-inf-30.667]  => Class=2. Confidence: 0.465750375547897. Support: 0.342892125770839
Time taken: 2 seconds 
=====================

Fold 2 of 10 folds
Data set size: 345
No of labeled instances: 31
No of unlabeled instances: 279
Total training instances: 310
Test instances: 35
----------------------------------------

No of rules: 6
Average terms per rule: 3
Accuracy (%): 65.7142857142857
Conusion matrix: 
3	12
0	20
Rules:
Attrib_0=(90.333-inf) And Attrib_1=(61.333-99.667] And Attrib_2=(-inf-54.333] And Attrib_4=(-inf-102.333] And Attrib_5=(-inf-6.667]  => Class=1. Confidence: 0.747968392868909. Support: 0.304409290080584
Attrib_0=(90.333-inf) And Attrib_1=(61.333-99.667] And Attrib_2=(-inf-54.333] And Attrib_3=(-inf-30.667] And Attrib_5=(-inf-6.667]  => Class=1. Confidence: 0.742913043410481. Support: 0.271974275785015
Attrib_0=(90.333-inf) And Attrib_1=(61.333-99.667] And Attrib_3=(-inf-30.667] And Attrib_5=(-inf-6.667]  => Class=1. Confidence: 0.733387041708109. Support: 0.284961288772028
Attrib_0=(90.333-inf) And Attrib_1=(61.333-99.667] And Attrib_5=(-inf-6.667]  => Class=1. Confidence: 0.721630446772571. Support: 0.35384928073236
Attrib_0=(90.333-inf) And Attrib_1=(61.333-99.667] And Attrib_2=(-inf-54.333] And Attrib_3=(-inf-30.667] And Attrib_4=(-inf-102.333]  => Class=1. Confidence: 0.696720427644479. Support: 0.294016808982288
Attrib_0=(90.333-inf) And Attrib_1=(61.333-99.667] And Attrib_2=(-inf-54.333] And Attrib_4=(-inf-102.333]  => Class=1. Confidence: 0.693388559004122. Support: 0.335305062299807
Attrib_0=(77.667-90.333] And Attrib_1=(61.333-99.667] And Attrib_3=(-inf-30.667] And Attrib_4=(-inf-102.333] And Attrib_5=(-inf-6.667]  => Class=2. Confidence: 0.691390512504482. Support: 0.0709413295846412
Attrib_0=(77.667-90.333] And Attrib_1=(61.333-99.667] And Attrib_3=(-inf-30.667] And Attrib_4=(-inf-102.333]  => Class=2. Confidence: 0.691379214217949. Support: 0.0726873572435711
Attrib_0=(77.667-90.333] And Attrib_3=(-inf-30.667] And Attrib_4=(-inf-102.333]  => Class=2. Confidence: 0.691240155956143. Support: 0.136893332679841
Attrib_0=(77.667-90.333] And Attrib_1=(61.333-99.667] And Attrib_3=(-inf-30.667] And Attrib_5=(-inf-6.667]  => Class=2. Confidence: 0.691236567886136. Support: 0.0753009868941943
Attrib_0=(77.667-90.333] And Attrib_1=(61.333-99.667] And Attrib_2=(-inf-54.333] And Attrib_4=(-inf-102.333] And Attrib_5=(-inf-6.667]  => Class=2. Confidence: 0.690955973480051. Support: 0.0761968422822913
Attrib_0=(77.667-90.333] And Attrib_1=(61.333-99.667] And Attrib_4=(-inf-102.333]  => Class=2. Confidence: 0.690903712641969. Support: 0.081029550656254
Attrib_0=(77.667-90.333] And Attrib_2=(-inf-54.333]  => Class=2. Confidence: 0.690865423478603. Support: 0.153911344796912
Attrib_0=(77.667-90.333]  => Class=2. Confidence: 0.690832058335915. Support: 0.160454187391628
Attrib_1=(-inf-61.333] And Attrib_3=(-inf-30.667]  => Class=2. Confidence: 0.686696686143333. Support: 0.094136510647361
Attrib_1=(-inf-61.333]  => Class=2. Confidence: 0.686651086677021. Support: 0.104497093277134
Attrib_0=(90.333-inf) And Attrib_1=(61.333-99.667] And Attrib_2=(-inf-54.333] And Attrib_3=(-inf-30.667]  => Class=1. Confidence: 0.685024710300537. Support: 0.302839282300438
Attrib_0=(90.333-inf) And Attrib_1=(61.333-99.667] And Attrib_2=(-inf-54.333]  => Class=1. Confidence: 0.667792694408364. Support: 0.350202182469966
Attrib_0=(90.333-inf) And Attrib_1=(61.333-99.667]  => Class=1. Confidence: 0.615069978043021. Support: 0.413949147967672
Attrib_3=(-inf-30.667] And Attrib_5=(-inf-6.667]  => Class=2. Confidence: 0.545211847785834. Support: 0.202272528372529
Attrib_3=(-inf-30.667]  => Class=2. Confidence: 0.544291777986588. Support: 0.214228395978575
Attrib_2=(-inf-54.333]  => Class=2. Confidence: 0.537658823181528. Support: 0.233604227371978
Attrib_4=(-inf-102.333]  => Class=2. Confidence: 0.536805207544771. Support: 0.237317892648042
Time taken: 2 seconds 
=====================

Fold 3 of 10 folds
Data set size: 345
No of labeled instances: 31
No of unlabeled instances: 279
Total training instances: 310
Test instances: 35
----------------------------------------

No of rules: 6
Average terms per rule: 1
Accuracy (%): 80
Conusion matrix: 
8	7
0	20
Rules:
Attrib_1=(-inf-61.333]  => Class=2. Confidence: 0.81781045751634. Support: 0.116429753763184
Attrib_0=(90.333-inf) And Attrib_1=(61.333-99.667] And Attrib_4=(-inf-102.333]  => Class=1. Confidence: 0.753900402308123. Support: 0.247108107747904
Attrib_0=(90.333-inf) And Attrib_1=(61.333-99.667]  => Class=1. Confidence: 0.748066994932123. Support: 0.276562165671375
Attrib_0=(77.667-90.333]  => Class=2. Confidence: 0.686705764222648. Support: 0.235811865242575
Attrib_1=(61.333-99.667] And Attrib_5=(6.667-13.333]  => Class=1. Confidence: 0.664059404750453. Support: 0.0576683917978278
Attrib_0=(90.333-inf) And Attrib_3=(30.667-56.333]  => Class=1. Confidence: 0.644151398304896. Support: 0.0530785673959958
Attrib_3=(-inf-30.667]  => Class=2. Confidence: 0.561751890247612. Support: 0.288417288313196
Attrib_2=(-inf-54.333]  => Class=2. Confidence: 0.558682361754949. Support: 0.325886356639497
Attrib_3=(30.667-56.333]  => Class=1. Confidence: 0.544840012461238. Support: 0.0585413177018718
Attrib_0=(90.333-inf)  => Class=1. Confidence: 0.460781208933503. Support: 0.287820117236722
Time taken: 3 seconds 
=====================

Fold 4 of 10 folds
Data set size: 345
No of labeled instances: 31
No of unlabeled instances: 279
Total training instances: 310
Test instances: 35
----------------------------------------

No of rules: 11
Average terms per rule: 1
Accuracy (%): 80
Conusion matrix: 
8	7
0	20
Rules:
Attrib_0=(90.333-inf) And Attrib_2=(-inf-54.333] And Attrib_3=(-inf-30.667]  => Class=1. Confidence: 0.745765354995935. Support: 0.276875601455534
Attrib_0=(77.667-90.333] And Attrib_1=(61.333-99.667]  => Class=2. Confidence: 0.743799780173189. Support: 0.248032378436555
Attrib_0=(90.333-inf) And Attrib_3=(-inf-30.667]  => Class=1. Confidence: 0.739199229013437. Support: 0.278760840496441
Attrib_0=(77.667-90.333] And Attrib_1=(-inf-61.333] And Attrib_5=(-inf-6.667]  => Class=2. Confidence: 0.730693379486662. Support: 0.149052103157185
Attrib_0=(77.667-90.333]  => Class=2. Confidence: 0.71238630743075. Support: 0.424486884007605
Attrib_0=(90.333-inf) And Attrib_2=(-inf-54.333] And Attrib_5=(-inf-6.667]  => Class=1. Confidence: 0.704245107366085. Support: 0.2535177707378
Attrib_0=(90.333-inf) And Attrib_2=(-inf-54.333]  => Class=1. Confidence: 0.695669981883614. Support: 0.291325768241997
Attrib_0=(90.333-inf) And Attrib_5=(-inf-6.667]  => Class=1. Confidence: 0.660009396749037. Support: 0.263386426892236
Attrib_0=(90.333-inf)  => Class=1. Confidence: 0.632191857776654. Support: 0.310017902324923
Attrib_1=(61.333-99.667] And Attrib_5=(-inf-6.667]  => Class=2. Confidence: 0.486470229083801. Support: 0.256429153037128
Attrib_1=(61.333-99.667]  => Class=2. Confidence: 0.462524279604275. Support: 0.270097706802547
Attrib_5=(-inf-6.667]  => Class=2. Confidence: 0.453837779874435. Support: 0.431600417775183
Time taken: 3 seconds 
=====================

Fold 5 of 10 folds
Data set size: 345
No of labeled instances: 31
No of unlabeled instances: 279
Total training instances: 310
Test instances: 35
----------------------------------------

No of rules: 6
Average terms per rule: 3
Accuracy (%): 62.8571428571429
Conusion matrix: 
2	13
0	20
Rules:
Attrib_0=(90.333-inf) And Attrib_1=(-inf-61.333] And Attrib_2=(-inf-54.333] And Attrib_4=(-inf-102.333] And Attrib_5=(-inf-6.667]  => Class=2. Confidence: 0.737586632847302. Support: 0.0650768186446323
Attrib_0=(90.333-inf) And Attrib_1=(-inf-61.333] And Attrib_2=(-inf-54.333] And Attrib_5=(-inf-6.667]  => Class=2. Confidence: 0.736752016658264. Support: 0.0662071752992594
Attrib_0=(90.333-inf) And Attrib_1=(-inf-61.333] And Attrib_2=(-inf-54.333] And Attrib_3=(-inf-30.667] And Attrib_4=(-inf-102.333]  => Class=2. Confidence: 0.71726453030477. Support: 0.0620523189060256
Attrib_0=(90.333-inf) And Attrib_2=(-inf-54.333]  => Class=2. Confidence: 0.714462468294988. Support: 0.186649975846325
Attrib_0=(90.333-inf) And Attrib_4=(-inf-102.333]  => Class=2. Confidence: 0.71085241527812. Support: 0.188979254206379
Attrib_0=(90.333-inf)  => Class=2. Confidence: 0.707324868380627. Support: 0.20908070512461
Attrib_1=(-inf-61.333]  => Class=2. Confidence: 0.69238306960483. Support: 0.124126462335564
Attrib_0=(77.667-90.333] And Attrib_1=(61.333-99.667] And Attrib_2=(-inf-54.333] And Attrib_4=(-inf-102.333] And Attrib_5=(-inf-6.667]  => Class=1. Confidence: 0.640635822510823. Support: 0.271143565724173
Attrib_0=(77.667-90.333] And Attrib_1=(61.333-99.667] And Attrib_3=(-inf-30.667] And Attrib_4=(-inf-102.333] And Attrib_5=(-inf-6.667]  => Class=1. Confidence: 0.636143770292208. Support: 0.252705378563291
Attrib_0=(77.667-90.333] And Attrib_1=(61.333-99.667] And Attrib_2=(-inf-54.333] And Attrib_3=(-inf-30.667] And Attrib_5=(-inf-6.667]  => Class=1. Confidence: 0.636039574740337. Support: 0.26084884853639
Attrib_0=(77.667-90.333] And Attrib_1=(61.333-99.667] And Attrib_5=(-inf-6.667]  => Class=1. Confidence: 0.633187573841793. Support: 0.294007449224099
Attrib_0=(77.667-90.333] And Attrib_1=(61.333-99.667] And Attrib_2=(-inf-54.333] And Attrib_4=(-inf-102.333]  => Class=1. Confidence: 0.618492633569871. Support: 0.274016814384522
Attrib_4=(-inf-102.333]  => Class=2. Confidence: 0.489716941595931. Support: 0.269684138234494
Attrib_2=(-inf-54.333]  => Class=2. Confidence: 0.487785462864844. Support: 0.267136201575796
Time taken: 3 seconds 
=====================

Fold 6 of 10 folds
Data set size: 345
No of labeled instances: 31
No of unlabeled instances: 280
Total training instances: 311
Test instances: 34
----------------------------------------

No of rules: 12
Average terms per rule: 2
Accuracy (%): 82.3529411764706
Conusion matrix: 
8	6
0	20
Rules:
Attrib_0=(77.667-90.333] And Attrib_1=(61.333-99.667] And Attrib_2=(-inf-54.333] And Attrib_3=(-inf-30.667] And Attrib_5=(-inf-6.667]  => Class=2. Confidence: 0.675112810413994. Support: 0.152844867818228
Attrib_0=(90.333-inf) And Attrib_2=(-inf-54.333] And Attrib_4=(-inf-102.333]  => Class=1. Confidence: 0.668693539996467. Support: 0.129718339526085
Attrib_0=(90.333-inf) And Attrib_1=(61.333-99.667] And Attrib_4=(-inf-102.333]  => Class=1. Confidence: 0.667793527060551. Support: 0.0851361559953367
Attrib_0=(77.667-90.333] And Attrib_1=(61.333-99.667] And Attrib_2=(-inf-54.333] And Attrib_3=(-inf-30.667]  => Class=2. Confidence: 0.665813376556849. Support: 0.157420615223333
Attrib_0=(90.333-inf) And Attrib_4=(-inf-102.333] And Attrib_5=(-inf-6.667]  => Class=1. Confidence: 0.660590000846266. Support: 0.10688277820385
Attrib_0=(90.333-inf) And Attrib_3=(-inf-30.667]  => Class=1. Confidence: 0.660126649360935. Support: 0.122057319430261
Attrib_0=(77.667-90.333] And Attrib_2=(-inf-54.333] And Attrib_3=(-inf-30.667] And Attrib_5=(-inf-6.667]  => Class=2. Confidence: 0.659157706195464. Support: 0.309461523618407
Attrib_0=(77.667-90.333] And Attrib_2=(-inf-54.333] And Attrib_3=(-inf-30.667]  => Class=2. Confidence: 0.656082749486238. Support: 0.330263020051612
Attrib_0=(90.333-inf) And Attrib_2=(-inf-54.333]  => Class=1. Confidence: 0.654314174093938. Support: 0.13306686136304
Attrib_0=(90.333-inf)  => Class=1. Confidence: 0.653305886291848. Support: 0.154340218933505
Attrib_0=(77.667-90.333]  => Class=2. Confidence: 0.619596923628993. Support: 0.366220476906818
Attrib_3=(30.667-56.333]  => Class=1. Confidence: 0.541564951109458. Support: 0.0512912460537336
Time taken: 4 seconds 
=====================

Fold 7 of 10 folds
Data set size: 345
No of labeled instances: 31
No of unlabeled instances: 280
Total training instances: 311
Test instances: 34
----------------------------------------

No of rules: 9
Average terms per rule: 2
Accuracy (%): 67.6470588235294
Conusion matrix: 
3	11
0	20
Rules:
Attrib_0=(90.333-inf) And Attrib_2=(54.333-104.667] And Attrib_3=(30.667-56.333]  => Class=1. Confidence: 0.707777777777778. Support: 0.053199553885899
Attrib_1=(61.333-99.667] And Attrib_2=(54.333-104.667] And Attrib_4=(-inf-102.333]  => Class=1. Confidence: 0.672777777777778. Support: 0.0518061814362041
Attrib_1=(61.333-99.667] And Attrib_2=(54.333-104.667] And Attrib_3=(30.667-56.333]  => Class=1. Confidence: 0.665238095238095. Support: 0.0553706344864596
Attrib_2=(-inf-54.333]  => Class=2. Confidence: 0.599598682026649. Support: 0.513688669339065
Attrib_0=(77.667-90.333]  => Class=2. Confidence: 0.586268625928276. Support: 0.28362700999039
Attrib_5=(-inf-6.667]  => Class=2. Confidence: 0.584811805192853. Support: 0.482114827183613
Time taken: 2 seconds 
=====================

Fold 8 of 10 folds
Data set size: 345
No of labeled instances: 31
No of unlabeled instances: 280
Total training instances: 311
Test instances: 34
----------------------------------------

No of rules: 9
Average terms per rule: 3
Accuracy (%): 76.4705882352941
Conusion matrix: 
6	8
0	20
Rules:
Attrib_0=(77.667-90.333] And Attrib_1=(61.333-99.667] And Attrib_2=(-inf-54.333] And Attrib_3=(-inf-30.667] And Attrib_5=(-inf-6.667]  => Class=2. Confidence: 0.700734256177577. Support: 0.196007108955308
Attrib_0=(77.667-90.333] And Attrib_1=(61.333-99.667] And Attrib_2=(-inf-54.333] And Attrib_5=(-inf-6.667]  => Class=2. Confidence: 0.700481299032465. Support: 0.210432046453779
Attrib_0=(77.667-90.333] And Attrib_1=(61.333-99.667] And Attrib_2=(-inf-54.333] And Attrib_3=(-inf-30.667] And Attrib_4=(-inf-102.333]  => Class=2. Confidence: 0.696567951958499. Support: 0.194351669353165
Attrib_0=(77.667-90.333] And Attrib_1=(61.333-99.667] And Attrib_4=(-inf-102.333]  => Class=2. Confidence: 0.696187098060881. Support: 0.214820642070968
Attrib_0=(77.667-90.333] And Attrib_2=(-inf-54.333] And Attrib_5=(-inf-6.667]  => Class=2. Confidence: 0.691980995993647. Support: 0.391178893634024
Attrib_0=(77.667-90.333] And Attrib_1=(61.333-99.667]  => Class=2. Confidence: 0.69186833178093. Support: 0.233508926429185
Attrib_0=(77.667-90.333] And Attrib_2=(-inf-54.333]  => Class=2. Confidence: 0.691865594766764. Support: 0.420927321781075
Attrib_0=(77.667-90.333] And Attrib_4=(-inf-102.333]  => Class=2. Confidence: 0.68942337609602. Support: 0.418277412874547
Attrib_0=(90.333-inf) And Attrib_2=(-inf-54.333] And Attrib_3=(-inf-30.667] And Attrib_4=(-inf-102.333] And Attrib_5=(-inf-6.667]  => Class=1. Confidence: 0.624999941947445. Support: 0.183438345743174
Attrib_0=(90.333-inf) And Attrib_2=(-inf-54.333] And Attrib_3=(-inf-30.667] And Attrib_5=(-inf-6.667]  => Class=1. Confidence: 0.624997865285223. Support: 0.187355174119964
Attrib_0=(90.333-inf) And Attrib_3=(-inf-30.667] And Attrib_4=(-inf-102.333] And Attrib_5=(-inf-6.667]  => Class=1. Confidence: 0.624996693635292. Support: 0.186931838107462
Attrib_0=(90.333-inf) And Attrib_2=(-inf-54.333] And Attrib_5=(-inf-6.667]  => Class=1. Confidence: 0.624885153339312. Support: 0.204096374546471
Attrib_0=(90.333-inf) And Attrib_5=(-inf-6.667]  => Class=1. Confidence: 0.624488999395276. Support: 0.223611491369653
Attrib_0=(90.333-inf) And Attrib_1=(61.333-99.667] And Attrib_2=(-inf-54.333] And Attrib_3=(-inf-30.667] And Attrib_4=(-inf-102.333]  => Class=1. Confidence: 0.622197556781425. Support: 0.11130266926164
Attrib_0=(90.333-inf) And Attrib_2=(-inf-54.333] And Attrib_4=(-inf-102.333]  => Class=1. Confidence: 0.622193584409502. Support: 0.233436892944733
Attrib_0=(90.333-inf) And Attrib_2=(-inf-54.333] And Attrib_3=(-inf-30.667]  => Class=1. Confidence: 0.621919990992108. Support: 0.217746688443945
Attrib_0=(90.333-inf) And Attrib_1=(61.333-99.667] And Attrib_2=(-inf-54.333]  => Class=1. Confidence: 0.62184131690369. Support: 0.135185792810246
Attrib_0=(90.333-inf)  => Class=1. Confidence: 0.617025889537699. Support: 0.277202658689035
Time taken: 4 seconds 
=====================

Fold 9 of 10 folds
Data set size: 345
No of labeled instances: 31
No of unlabeled instances: 280
Total training instances: 311
Test instances: 34
----------------------------------------

No of rules: 8
Average terms per rule: 1
Accuracy (%): 61.7647058823529
Conusion matrix: 
1	13
0	20
Rules:
Attrib_0=(90.333-inf) And Attrib_1=(-inf-61.333] And Attrib_2=(-inf-54.333] And Attrib_3=(-inf-30.667] And Attrib_5=(6.667-13.333]  => Class=1. Confidence: 1. Support: 0.0568086883876358
Attrib_5=(13.333-inf)  => Class=1. Confidence: 1. Support: 0.0533422459893048
Attrib_0=(77.667-90.333]  => Class=2. Confidence: 0.836538461538464. Support: 0.161212706233579
Attrib_0=(90.333-inf) And Attrib_1=(-inf-61.333] And Attrib_5=(6.667-13.333]  => Class=1. Confidence: 0.833333333333333. Support: 0.0568086883876358
Attrib_5=(-inf-6.667]  => Class=2. Confidence: 0.7742755723821. Support: 0.282904517359647
Attrib_1=(-inf-61.333]  => Class=2. Confidence: 0.764129266531829. Support: 0.106028762167763
Attrib_2=(-inf-54.333]  => Class=2. Confidence: 0.755088268022403. Support: 0.284357027638245
Attrib_4=(-inf-102.333]  => Class=2. Confidence: 0.754192052607638. Support: 0.296534408267043
Attrib_1=(61.333-99.667]  => Class=2. Confidence: 0.739771520732555. Support: 0.187108221980648
Time taken: 2 seconds 
=====================

Fold 10 of 10 folds
Data set size: 345
No of labeled instances: 31
No of unlabeled instances: 280
Total training instances: 311
Test instances: 34
----------------------------------------

No of rules: 8
Average terms per rule: 1
Accuracy (%): 67.6470588235294
Conusion matrix: 
3	11
0	20
Rules:
Attrib_1=(61.333-99.667] And Attrib_2=(-inf-54.333] And Attrib_3=(30.667-56.333] And Attrib_5=(-inf-6.667]  => Class=1. Confidence: 0.86002886002886. Support: 0.07122112961553
Attrib_1=(61.333-99.667] And Attrib_2=(-inf-54.333] And Attrib_3=(30.667-56.333]  => Class=1. Confidence: 0.78517316017316. Support: 0.0734110374088861
Attrib_1=(61.333-99.667] And Attrib_3=(30.667-56.333] And Attrib_4=(-inf-102.333]  => Class=1. Confidence: 0.710036304680402. Support: 0.0817509681495951
Attrib_1=(-inf-61.333]  => Class=2. Confidence: 0.646464646464645. Support: 0.0807172862798076
Attrib_3=(-inf-30.667]  => Class=2. Confidence: 0.598112196889547. Support: 0.278223052858154
Attrib_2=(-inf-54.333] And Attrib_3=(30.667-56.333] And Attrib_4=(-inf-102.333] And Attrib_5=(-inf-6.667]  => Class=1. Confidence: 0.597919505905617. Support: 0.0709216471974237
Attrib_0=(77.667-90.333]  => Class=2. Confidence: 0.576539647573735. Support: 0.165623536489567
Attrib_2=(-inf-54.333]  => Class=2. Confidence: 0.571021650138491. Support: 0.290766879550101
Attrib_1=(61.333-99.667] And Attrib_3=(30.667-56.333]  => Class=1. Confidence: 0.565062783367182. Support: 0.11062187913913
Attrib_4=(-inf-102.333]  => Class=2. Confidence: 0.561272100777996. Support: 0.281648863283948
Attrib_5=(-inf-6.667]  => Class=2. Confidence: 0.560891148938324. Support: 0.27402645077625
Attrib_0=(90.333-inf)  => Class=2. Confidence: 0.542929033147592. Support: 0.139572502541955
Time taken: 2 seconds 
=====================

44	101
0	200
Average of fold accuracies: 70.7310924369748
