# Supplementary material for: Semi-supervised associative classification using ant colony optimization algorithm
Source: PeerJ Comput Sci. 2021 Sep 10;7:e676. doi: 10.7717/peerj-cs.676 (PMC8444075; doi:10.7717/peerj-cs.676)
Supplement: Supplemental Information 1 — Code: After extracting, the SSAC.sln is the Visual Studio 2015 aolution file which contains the project settings. Form1.cs and Form1.Designer.cs are the Windows form files for GUI of the code. SSAC.cs is the file containing the Run() method which is the core implementation of the proposed algorithm. [file peerj-cs-07-676-s001.zip › SSAC/SSAC/bin/Debug/0/bupa-D2/bupa-D2_20p_Rules_2020-12-26.txt]

Time: 2020-26-12 23:06:11
DataSet: bupa-D2
No. of instances: 345
No. of attributes: 7
No. of classes: 2
Class frequencies: [145, 200]
---------------------------------------
Parameters: 
Labeled data (%): 20
No of folds: 10
No of ants: 15
Min support: 0.05
Min Confidence: 0.45
Min coverage: 1
====================

Fold 1 of 10 folds
Data set size: 345
No of labeled instances: 62
No of unlabeled instances: 248
Total training instances: 310
Test instances: 35
----------------------------------------

No of rules: 6
Average terms per rule: 1
Accuracy (%): 77.1428571428572
Conusion matrix: 
7	8
0	20
Rules:
Attrib_2=(-inf-54.333] And Attrib_5=(6.667-13.333]  => Class=1. Confidence: 0.750173219417173. Support: 0.0583266721844512
Attrib_5=(6.667-13.333]  => Class=1. Confidence: 0.732555291676574. Support: 0.0719986385247496
Attrib_0=(90.333-inf) And Attrib_1=(61.333-99.667] And Attrib_2=(-inf-54.333] And Attrib_4=(-inf-102.333]  => Class=1. Confidence: 0.680648511515218. Support: 0.229670413447798
Attrib_0=(90.333-inf) And Attrib_1=(61.333-99.667] And Attrib_4=(-inf-102.333]  => Class=1. Confidence: 0.675723818769119. Support: 0.257846992009414
Attrib_0=(90.333-inf) And Attrib_1=(61.333-99.667] And Attrib_2=(-inf-54.333]  => Class=1. Confidence: 0.672773940448538. Support: 0.234843220070077
Attrib_0=(90.333-inf) And Attrib_1=(61.333-99.667]  => Class=1. Confidence: 0.669273024978009. Support: 0.271757558670213
Attrib_1=(-inf-61.333]  => Class=2. Confidence: 0.639986551909628. Support: 0.195023951040748
Attrib_0=(77.667-90.333]  => Class=2. Confidence: 0.608077866957839. Support: 0.302888936183341
Attrib_0=(90.333-inf) And Attrib_3=(30.667-56.333]  => Class=1. Confidence: 0.570275592111272. Support: 0.0626027367342676
Attrib_5=(-inf-6.667]  => Class=2. Confidence: 0.525130787307784. Support: 0.444844632163862
Attrib_2=(-inf-54.333]  => Class=2. Confidence: 0.477849242630026. Support: 0.43962845950593
Attrib_4=(-inf-102.333]  => Class=2. Confidence: 0.468394742388051. Support: 0.440885400167883
Time taken: 2 seconds 
=====================

Fold 2 of 10 folds
Data set size: 345
No of labeled instances: 62
No of unlabeled instances: 248
Total training instances: 310
Test instances: 35
----------------------------------------

No of rules: 8
Average terms per rule: 2
Accuracy (%): 60
Conusion matrix: 
1	14
0	20
Rules:
Attrib_1=(61.333-99.667] And Attrib_2=(-inf-54.333] And Attrib_3=(30.667-56.333] And Attrib_4=(-inf-102.333] And Attrib_5=(-inf-6.667]  => Class=1. Confidence: 1. Support: 0.067058672652475
Attrib_1=(61.333-99.667] And Attrib_2=(-inf-54.333] And Attrib_3=(30.667-56.333] And Attrib_5=(-inf-6.667]  => Class=1. Confidence: 0.989417989417989. Support: 0.0720557434525808
Attrib_1=(61.333-99.667] And Attrib_3=(30.667-56.333] And Attrib_5=(-inf-6.667]  => Class=1. Confidence: 0.982476516075057. Support: 0.0826519315964715
Attrib_1=(61.333-99.667] And Attrib_2=(-inf-54.333] And Attrib_3=(30.667-56.333]  => Class=1. Confidence: 0.916528880070547. Support: 0.0762298424426367
Attrib_1=(61.333-99.667] And Attrib_3=(30.667-56.333] And Attrib_4=(-inf-102.333]  => Class=1. Confidence: 0.880947026958932. Support: 0.08504350143845
Attrib_1=(61.333-99.667] And Attrib_3=(30.667-56.333]  => Class=1. Confidence: 0.79671593926903. Support: 0.117288862992917
Attrib_2=(-inf-54.333] And Attrib_3=(30.667-56.333]  => Class=1. Confidence: 0.74482925541278. Support: 0.0828811020005251
Attrib_1=(-inf-61.333]  => Class=2. Confidence: 0.678285803315984. Support: 0.139134243989871
Attrib_3=(-inf-30.667]  => Class=2. Confidence: 0.638779421488212. Support: 0.419294634144748
Attrib_2=(-inf-54.333]  => Class=2. Confidence: 0.594667580376825. Support: 0.426840873812127
Attrib_5=(-inf-6.667]  => Class=2. Confidence: 0.58682094970026. Support: 0.407761843840365
Attrib_4=(-inf-102.333]  => Class=2. Confidence: 0.583649499708521. Support: 0.423397719377916
Attrib_0=(77.667-90.333]  => Class=2. Confidence: 0.578004788807265. Support: 0.240461769526909
Attrib_0=(90.333-inf)  => Class=2. Confidence: 0.574555899244648. Support: 0.211370105943203
Time taken: 2 seconds 
=====================

Fold 3 of 10 folds
Data set size: 345
No of labeled instances: 62
No of unlabeled instances: 248
Total training instances: 310
Test instances: 35
----------------------------------------

No of rules: 7
Average terms per rule: 2
Accuracy (%): 77.1428571428572
Conusion matrix: 
7	8
0	20
Rules:
Attrib_0=(90.333-inf) And Attrib_1=(61.333-99.667] And Attrib_3=(-inf-30.667] And Attrib_4=(-inf-102.333] And Attrib_5=(-inf-6.667]  => Class=1. Confidence: 0.875. Support: 0.135771826356503
Attrib_0=(90.333-inf) And Attrib_1=(61.333-99.667] And Attrib_3=(-inf-30.667] And Attrib_5=(-inf-6.667]  => Class=1. Confidence: 0.874820680884511. Support: 0.137282535895825
Attrib_0=(90.333-inf) And Attrib_1=(61.333-99.667] And Attrib_2=(-inf-54.333] And Attrib_3=(-inf-30.667] And Attrib_4=(-inf-102.333]  => Class=1. Confidence: 0.868403271512757. Support: 0.148892759330004
Attrib_0=(90.333-inf) And Attrib_1=(61.333-99.667] And Attrib_3=(-inf-30.667]  => Class=1. Confidence: 0.866479440122815. Support: 0.15850294517695
Attrib_0=(90.333-inf) And Attrib_1=(61.333-99.667] And Attrib_2=(-inf-54.333] And Attrib_4=(-inf-102.333] And Attrib_5=(-inf-6.667]  => Class=1. Confidence: 0.84065820690507. Support: 0.138694165500096
Attrib_0=(90.333-inf) And Attrib_1=(61.333-99.667] And Attrib_2=(-inf-54.333] And Attrib_5=(-inf-6.667]  => Class=1. Confidence: 0.840234458479379. Support: 0.14265413059041
Attrib_0=(90.333-inf) And Attrib_1=(61.333-99.667] And Attrib_4=(-inf-102.333] And Attrib_5=(-inf-6.667]  => Class=1. Confidence: 0.839524083086498. Support: 0.147364930856401
Attrib_0=(90.333-inf) And Attrib_1=(61.333-99.667] And Attrib_4=(-inf-102.333]  => Class=1. Confidence: 0.819602444440058. Support: 0.186952738257203
Attrib_0=(90.333-inf) And Attrib_1=(61.333-99.667]  => Class=1. Confidence: 0.80767078372048. Support: 0.222460555517037
Attrib_1=(-inf-61.333]  => Class=2. Confidence: 0.782608695652174. Support: 0.210540845359214
Attrib_0=(77.667-90.333]  => Class=2. Confidence: 0.621357803445506. Support: 0.287667344631685
Attrib_0=(90.333-inf)  => Class=1. Confidence: 0.51469114064039. Support: 0.256591611979739
Attrib_3=(30.667-56.333]  => Class=2. Confidence: 0.508335582825464. Support: 0.0733749797468362
Attrib_5=(-inf-6.667]  => Class=2. Confidence: 0.508144838572938. Support: 0.404477286654392
Time taken: 3 seconds 
=====================

Fold 4 of 10 folds
Data set size: 345
No of labeled instances: 62
No of unlabeled instances: 248
Total training instances: 310
Test instances: 35
----------------------------------------

No of rules: 8
Average terms per rule: 2
Accuracy (%): 62.8571428571429
Conusion matrix: 
2	13
0	20
Rules:
Attrib_0=(90.333-inf) And Attrib_4=(-inf-102.333] And Attrib_5=(6.667-13.333]  => Class=1. Confidence: 0.946793878789487. Support: 0.0527589942335679
Attrib_3=(-inf-30.667] And Attrib_4=(-inf-102.333] And Attrib_5=(6.667-13.333]  => Class=1. Confidence: 0.938916966035487. Support: 0.0552939747285205
Attrib_5=(6.667-13.333]  => Class=1. Confidence: 0.918860887793318. Support: 0.0998977774326099
Attrib_0=(90.333-inf) And Attrib_1=(61.333-99.667] And Attrib_2=(54.333-104.667]  => Class=1. Confidence: 0.899235210686177. Support: 0.0846941972520289
Attrib_0=(90.333-inf) And Attrib_2=(54.333-104.667]  => Class=1. Confidence: 0.895855222518389. Support: 0.0889180684213351
Attrib_1=(61.333-99.667] And Attrib_2=(54.333-104.667] And Attrib_3=(30.667-56.333]  => Class=1. Confidence: 0.846191969956301. Support: 0.0825759524706378
Attrib_2=(54.333-104.667]  => Class=1. Confidence: 0.819327314324689. Support: 0.109641259203124
Attrib_5=(-inf-6.667]  => Class=2. Confidence: 0.661733350371505. Support: 0.479376045999349
Attrib_2=(-inf-54.333]  => Class=2. Confidence: 0.612962372633466. Support: 0.467089359880249
Time taken: 3 seconds 
=====================

Fold 5 of 10 folds
Data set size: 345
No of labeled instances: 62
No of unlabeled instances: 248
Total training instances: 310
Test instances: 35
----------------------------------------

No of rules: 9
Average terms per rule: 2
Accuracy (%): 100
Conusion matrix: 
15	0
0	20
Rules:
Attrib_0=(90.333-inf) And Attrib_1=(-inf-61.333] And Attrib_2=(-inf-54.333] And Attrib_3=(-inf-30.667] And Attrib_4=(-inf-102.333] And Attrib_5=(-inf-6.667]  => Class=2. Confidence: 0.888500579816048. Support: 0.144003538221853
Attrib_0=(90.333-inf) And Attrib_1=(-inf-61.333]  => Class=2. Confidence: 0.851027443993171. Support: 0.184110687751727
Attrib_1=(-inf-61.333] And Attrib_5=(-inf-6.667]  => Class=2. Confidence: 0.843055802220682. Support: 0.31787616638735
Attrib_1=(-inf-61.333] And Attrib_2=(-inf-54.333]  => Class=2. Confidence: 0.837380441332829. Support: 0.347929878614713
Attrib_1=(61.333-99.667]  => Class=1. Confidence: 0.73534222640692. Support: 0.384341224719798
Attrib_3=(30.667-56.333]  => Class=1. Confidence: 0.583910496381329. Support: 0.0520212012335651
Attrib_0=(90.333-inf)  => Class=1. Confidence: 0.559733118419469. Support: 0.145491174094864
Attrib_4=(-inf-102.333]  => Class=1. Confidence: 0.45419851933365. Support: 0.383979708239158
Time taken: 3 seconds 
=====================

Fold 6 of 10 folds
Data set size: 345
No of labeled instances: 62
No of unlabeled instances: 249
Total training instances: 311
Test instances: 34
----------------------------------------

No of rules: 8
Average terms per rule: 2
Accuracy (%): 67.6470588235294
Conusion matrix: 
3	11
0	20
Rules:
Attrib_0=(90.333-inf) And Attrib_1=(61.333-99.667] And Attrib_2=(-inf-54.333] And Attrib_3=(-inf-30.667] And Attrib_4=(-inf-102.333] And Attrib_5=(6.667-13.333]  => Class=1. Confidence: 0.86559269593254. Support: 0.0632458062291744
Attrib_0=(90.333-inf) And Attrib_5=(6.667-13.333]  => Class=1. Confidence: 0.702648043246746. Support: 0.0984173642415513
Attrib_0=(77.667-90.333]  => Class=2. Confidence: 0.692610193917204. Support: 0.22697574451825
Attrib_1=(-inf-61.333]  => Class=2. Confidence: 0.689135924225638. Support: 0.0968046139704534
Attrib_5=(-inf-6.667]  => Class=2. Confidence: 0.646761131800029. Support: 0.390066422682853
Attrib_1=(61.333-99.667] And Attrib_5=(6.667-13.333]  => Class=1. Confidence: 0.638348766407204. Support: 0.090372508429445
Attrib_2=(-inf-54.333]  => Class=2. Confidence: 0.634856160143631. Support: 0.409778266121562
Attrib_0=(90.333-inf) And Attrib_3=(30.667-56.333]  => Class=1. Confidence: 0.600568667265584. Support: 0.0631663316911202
Time taken: 3 seconds 
=====================

Fold 7 of 10 folds
Data set size: 345
No of labeled instances: 62
No of unlabeled instances: 249
Total training instances: 311
Test instances: 34
----------------------------------------

No of rules: 8
Average terms per rule: 2
Accuracy (%): 76.4705882352941
Conusion matrix: 
6	8
0	20
Rules:
Attrib_1=(-inf-61.333]  => Class=2. Confidence: 0.718430189914458. Support: 0.150706596849103
Attrib_0=(77.667-90.333]  => Class=2. Confidence: 0.682220558131032. Support: 0.205529952092584
Attrib_0=(90.333-inf) And Attrib_1=(61.333-99.667] And Attrib_2=(-inf-54.333] And Attrib_3=(-inf-30.667] And Attrib_5=(-inf-6.667]  => Class=1. Confidence: 0.615120773584159. Support: 0.261067731307486
Attrib_0=(90.333-inf) And Attrib_1=(61.333-99.667] And Attrib_3=(-inf-30.667] And Attrib_5=(-inf-6.667]  => Class=1. Confidence: 0.602709862225433. Support: 0.265068454635941
Attrib_0=(90.333-inf) And Attrib_1=(61.333-99.667] And Attrib_2=(-inf-54.333] And Attrib_4=(-inf-102.333] And Attrib_5=(-inf-6.667]  => Class=1. Confidence: 0.587029486350753. Support: 0.271771256716894
Attrib_4=(-inf-102.333]  => Class=2. Confidence: 0.574572998345324. Support: 0.321334194594501
Attrib_2=(-inf-54.333]  => Class=2. Confidence: 0.571570901072386. Support: 0.314929636142692
Attrib_5=(-inf-6.667]  => Class=2. Confidence: 0.565629103878384. Support: 0.307036169758311
Attrib_1=(61.333-99.667]  => Class=2. Confidence: 0.529283926459252. Support: 0.180820043658236
Time taken: 2 seconds 
=====================

Fold 8 of 10 folds
Data set size: 345
No of labeled instances: 62
No of unlabeled instances: 249
Total training instances: 311
Test instances: 34
----------------------------------------

No of rules: 7
Average terms per rule: 2
Accuracy (%): 76.4705882352941
Conusion matrix: 
6	8
0	20
Rules:
Attrib_1=(-inf-61.333]  => Class=2. Confidence: 0.715311004784689. Support: 0.158191927616506
Attrib_0=(90.333-inf) And Attrib_1=(61.333-99.667] And Attrib_2=(-inf-54.333] And Attrib_3=(-inf-30.667] And Attrib_4=(-inf-102.333]  => Class=1. Confidence: 0.696351901624581. Support: 0.222880610608825
Attrib_0=(90.333-inf) And Attrib_1=(61.333-99.667] And Attrib_3=(-inf-30.667]  => Class=1. Confidence: 0.696340314123683. Support: 0.233320258517748
Attrib_0=(90.333-inf) And Attrib_1=(61.333-99.667] And Attrib_2=(-inf-54.333] And Attrib_4=(-inf-102.333]  => Class=1. Confidence: 0.684604177779639. Support: 0.236066871266185
Attrib_0=(77.667-90.333]  => Class=2. Confidence: 0.680074302719869. Support: 0.288821682988977
Attrib_0=(90.333-inf) And Attrib_1=(61.333-99.667] And Attrib_2=(-inf-54.333]  => Class=1. Confidence: 0.675011276409525. Support: 0.245789491549462
Attrib_0=(90.333-inf) And Attrib_1=(61.333-99.667]  => Class=1. Confidence: 0.657945616230125. Support: 0.274249288448759
Attrib_0=(90.333-inf) And Attrib_5=(6.667-13.333]  => Class=1. Confidence: 0.550584199249603. Support: 0.0627385053609589
Attrib_5=(-inf-6.667]  => Class=2. Confidence: 0.544632399378113. Support: 0.385361940012972
Attrib_2=(-inf-54.333]  => Class=2. Confidence: 0.520768419703448. Support: 0.393052610965591
Attrib_5=(6.667-13.333]  => Class=1. Confidence: 0.452075606141389. Support: 0.08509897461087
Time taken: 3 seconds 
=====================

Fold 9 of 10 folds
Data set size: 345
No of labeled instances: 62
No of unlabeled instances: 249
Total training instances: 311
Test instances: 34
----------------------------------------

No of rules: 8
Average terms per rule: 2
Accuracy (%): 61.7647058823529
Conusion matrix: 
1	13
0	20
Rules:
Attrib_0=(77.667-90.333] And Attrib_1=(61.333-99.667] And Attrib_5=(6.667-13.333]  => Class=1. Confidence: 1. Support: 0.0619010619010619
Attrib_1=(61.333-99.667] And Attrib_3=(-inf-30.667] And Attrib_4=(-inf-102.333] And Attrib_5=(6.667-13.333]  => Class=1. Confidence: 0.98989898989899. Support: 0.0726389667566138
Attrib_1=(61.333-99.667] And Attrib_3=(-inf-30.667] And Attrib_5=(6.667-13.333]  => Class=1. Confidence: 0.905982905982906. Support: 0.0747179688356159
Attrib_1=(-inf-61.333]  => Class=2. Confidence: 0.769230769230768. Support: 0.150176938998029
Attrib_5=(-inf-6.667]  => Class=2. Confidence: 0.678094371129316. Support: 0.421725351358684
Attrib_0=(90.333-inf)  => Class=2. Confidence: 0.652358357604171. Support: 0.193276512791153
Attrib_4=(-inf-102.333]  => Class=2. Confidence: 0.648176414852084. Support: 0.423178253144573
Attrib_0=(90.333-inf) And Attrib_3=(-inf-30.667] And Attrib_4=(-inf-102.333] And Attrib_5=(6.667-13.333]  => Class=1. Confidence: 0.563492063492063. Support: 0.0664649605826076
Time taken: 3 seconds 
=====================

Fold 10 of 10 folds
Data set size: 345
No of labeled instances: 62
No of unlabeled instances: 249
Total training instances: 311
Test instances: 34
----------------------------------------

No of rules: 10
Average terms per rule: 1
Accuracy (%): 61.7647058823529
Conusion matrix: 
1	13
0	20
Rules:
Attrib_5=(6.667-13.333]  => Class=2. Confidence: 0.8. Support: 0.0536591957448192
Attrib_1=(-inf-61.333]  => Class=2. Confidence: 0.701117826677602. Support: 0.128577556053172
Attrib_0=(77.667-90.333]  => Class=2. Confidence: 0.699147890146618. Support: 0.178310748655894
Attrib_2=(-inf-54.333]  => Class=2. Confidence: 0.673581119644663. Support: 0.344234722712727
Attrib_3=(-inf-30.667]  => Class=2. Confidence: 0.667907170333143. Support: 0.308162959941107
Attrib_0=(90.333-inf) And Attrib_1=(61.333-99.667] And Attrib_2=(54.333-104.667] And Attrib_3=(30.667-56.333] And Attrib_4=(-inf-102.333] And Attrib_5=(6.667-13.333]  => Class=1. Confidence: 0.666666666666667. Support: 0.0689655172413793
Attrib_4=(-inf-102.333]  => Class=2. Confidence: 0.662976267847428. Support: 0.348185795322855
Attrib_3=(30.667-56.333]  => Class=2. Confidence: 0.654613933294429. Support: 0.0609210995865976
Attrib_5=(-inf-6.667]  => Class=2. Confidence: 0.653626921519206. Support: 0.321296404364328
Attrib_0=(90.333-inf) And Attrib_1=(61.333-99.667] And Attrib_2=(54.333-104.667] And Attrib_3=(30.667-56.333] And Attrib_4=(-inf-102.333]  => Class=1. Confidence: 0.625. Support: 0.10727969348659
Time taken: 2 seconds 
=====================

53	92
0	200
Average of fold accuracies: 72.1260504201681
