# Supplementary material for: Semi-supervised associative classification using ant colony optimization algorithm
Source: PeerJ Comput Sci. 2021 Sep 10;7:e676. doi: 10.7717/peerj-cs.676 (PMC8444075; doi:10.7717/peerj-cs.676)
Supplement: Supplemental Information 1 — Code: After extracting, the SSAC.sln is the Visual Studio 2015 aolution file which contains the project settings. Form1.cs and Form1.Designer.cs are the Windows form files for GUI of the code. SSAC.cs is the file containing the Run() method which is the core implementation of the proposed algorithm. [file peerj-cs-07-676-s001.zip › SSAC/SSAC/bin/Debug/0/bupa-D2/bupa-D2_30p_Rules_2020-12-26.txt]

Time: 2020-26-12 23:06:11
DataSet: bupa-D2
No. of instances: 345
No. of attributes: 7
No. of classes: 2
Class frequencies: [145, 200]
---------------------------------------
Parameters: 
Labeled data (%): 30
No of folds: 10
No of ants: 15
Min support: 0.05
Min Confidence: 0.45
Min coverage: 1
====================

Fold 1 of 10 folds
Data set size: 345
No of labeled instances: 93
No of unlabeled instances: 217
Total training instances: 310
Test instances: 35
----------------------------------------

No of rules: 9
Average terms per rule: 1
Accuracy (%): 62.8571428571429
Conusion matrix: 
2	13
0	20
Rules:
Attrib_1=(61.333-99.667] And Attrib_5=(6.667-13.333]  => Class=1. Confidence: 0.753855840710114. Support: 0.0616766296736905
Attrib_4=(-inf-102.333] And Attrib_5=(6.667-13.333]  => Class=1. Confidence: 0.712231601704263. Support: 0.0681301081505769
Attrib_5=(-inf-6.667]  => Class=2. Confidence: 0.616379217393724. Support: 0.657418276863339
Attrib_0=(77.667-90.333]  => Class=2. Confidence: 0.585480532400687. Support: 0.367568077023422
Attrib_3=(-inf-30.667]  => Class=2. Confidence: 0.552551032518442. Support: 0.582835363563677
Attrib_4=(-inf-102.333]  => Class=2. Confidence: 0.550669180812875. Support: 0.637870674164807
Attrib_2=(-inf-54.333]  => Class=2. Confidence: 0.546316257469093. Support: 0.622295625640331
Attrib_1=(61.333-99.667]  => Class=2. Confidence: 0.513785154147589. Support: 0.381059867641991
Time taken: 2 seconds 
=====================

Fold 2 of 10 folds
Data set size: 345
No of labeled instances: 93
No of unlabeled instances: 217
Total training instances: 310
Test instances: 35
----------------------------------------

No of rules: 7
Average terms per rule: 1
Accuracy (%): 65.7142857142857
Conusion matrix: 
3	12
0	20
Rules:
Attrib_0=(90.333-inf) And Attrib_2=(54.333-104.667]  => Class=1. Confidence: 0.758915470289484. Support: 0.0598612789670804
Attrib_0=(90.333-inf) And Attrib_1=(61.333-99.667] And Attrib_5=(6.667-13.333]  => Class=1. Confidence: 0.705916539963286. Support: 0.0583616442683714
Attrib_1=(-inf-61.333]  => Class=2. Confidence: 0.687791362791363. Support: 0.222153453761961
Attrib_0=(77.667-90.333]  => Class=2. Confidence: 0.657636941666542. Support: 0.321774321810374
Attrib_0=(90.333-inf) And Attrib_1=(61.333-99.667] And Attrib_3=(-inf-30.667]  => Class=1. Confidence: 0.646941385440179. Support: 0.214195302210687
Attrib_0=(90.333-inf) And Attrib_1=(61.333-99.667] And Attrib_4=(-inf-102.333]  => Class=1. Confidence: 0.635376843996689. Support: 0.243854510504539
Attrib_5=(-inf-6.667]  => Class=2. Confidence: 0.5358932698537. Support: 0.458104872336569
Attrib_2=(-inf-54.333]  => Class=2. Confidence: 0.532455764619961. Support: 0.469746431884639
Attrib_3=(30.667-56.333]  => Class=2. Confidence: 0.468637393328129. Support: 0.0695429286789475
Time taken: 2 seconds 
=====================

Fold 3 of 10 folds
Data set size: 345
No of labeled instances: 93
No of unlabeled instances: 217
Total training instances: 310
Test instances: 35
----------------------------------------

No of rules: 8
Average terms per rule: 1
Accuracy (%): 71.4285714285714
Conusion matrix: 
5	10
0	20
Rules:
Attrib_2=(-inf-54.333] And Attrib_5=(6.667-13.333]  => Class=1. Confidence: 0.763551356327135. Support: 0.0638549099043909
Attrib_5=(6.667-13.333]  => Class=1. Confidence: 0.756467111585188. Support: 0.0950238772647181
Attrib_2=(-inf-54.333] And Attrib_3=(30.667-56.333] And Attrib_4=(-inf-102.333]  => Class=1. Confidence: 0.592289512478269. Support: 0.0723464899185842
Attrib_5=(-inf-6.667]  => Class=2. Confidence: 0.575910731765626. Support: 0.861960615860948
Attrib_0=(77.667-90.333]  => Class=2. Confidence: 0.556715139382. Support: 0.501785702325353
Attrib_3=(-inf-30.667]  => Class=2. Confidence: 0.534533272731021. Support: 0.799262674859921
Attrib_4=(-inf-102.333]  => Class=2. Confidence: 0.515741994058021. Support: 0.844960518570517
Attrib_1=(99.667-inf) And Attrib_2=(-inf-54.333]  => Class=1. Confidence: 0.514105040482753. Support: 0.0805712545866251
Attrib_2=(-inf-54.333]  => Class=2. Confidence: 0.508981578735047. Support: 0.830795548751859
Attrib_1=(61.333-99.667]  => Class=2. Confidence: 0.507601644341701. Support: 0.509327997638466
Time taken: 3 seconds 
=====================

Fold 4 of 10 folds
Data set size: 345
No of labeled instances: 93
No of unlabeled instances: 217
Total training instances: 310
Test instances: 35
----------------------------------------

No of rules: 8
Average terms per rule: 1
Accuracy (%): 57.1428571428571
Conusion matrix: 
0	15
0	20
Rules:
Attrib_1=(-inf-61.333]  => Class=2. Confidence: 0.624933423147065. Support: 0.143684966391538
Attrib_0=(77.667-90.333]  => Class=2. Confidence: 0.610180427430053. Support: 0.214910568803313
Attrib_0=(90.333-inf)  => Class=2. Confidence: 0.608493386852553. Support: 0.223028141985417
Attrib_5=(-inf-6.667]  => Class=2. Confidence: 0.608471446159039. Support: 0.391028479887863
Time taken: 2 seconds 
=====================

Fold 5 of 10 folds
Data set size: 345
No of labeled instances: 93
No of unlabeled instances: 217
Total training instances: 310
Test instances: 35
----------------------------------------

No of rules: 9
Average terms per rule: 2
Accuracy (%): 57.1428571428571
Conusion matrix: 
0	15
0	20
Rules:
Attrib_0=(90.333-inf) And Attrib_1=(61.333-99.667] And Attrib_2=(-inf-54.333] And Attrib_3=(30.667-56.333] And Attrib_4=(-inf-102.333] And Attrib_5=(-inf-6.667]  => Class=1. Confidence: 0.766666666666667. Support: 0.0571066530368856
Attrib_0=(90.333-inf) And Attrib_1=(61.333-99.667] And Attrib_2=(-inf-54.333] And Attrib_3=(30.667-56.333] And Attrib_5=(-inf-6.667]  => Class=1. Confidence: 0.765714285714286. Support: 0.0584579440223229
Attrib_0=(90.333-inf) And Attrib_1=(61.333-99.667] And Attrib_3=(30.667-56.333] And Attrib_5=(-inf-6.667]  => Class=1. Confidence: 0.753327002215891. Support: 0.0635932821665633
Attrib_0=(90.333-inf) And Attrib_3=(30.667-56.333]  => Class=1. Confidence: 0.68776283024649. Support: 0.139782111053603
Attrib_1=(-inf-61.333]  => Class=2. Confidence: 0.681098865815435. Support: 0.144734864521301
Attrib_0=(77.667-90.333]  => Class=2. Confidence: 0.649892784949325. Support: 0.268544237473515
Attrib_3=(-inf-30.667]  => Class=2. Confidence: 0.647077110961576. Support: 0.461711618305657
Attrib_2=(-inf-54.333]  => Class=2. Confidence: 0.621827467128029. Support: 0.486235368848037
Attrib_5=(-inf-6.667]  => Class=2. Confidence: 0.62165385616062. Support: 0.452963666855035
Attrib_4=(-inf-102.333]  => Class=2. Confidence: 0.612926900839156. Support: 0.482245352042476
Attrib_1=(61.333-99.667]  => Class=2. Confidence: 0.557210346932838. Support: 0.332241265288808
Attrib_1=(61.333-99.667] And Attrib_3=(30.667-56.333]  => Class=1. Confidence: 0.490183717400305. Support: 0.144375447183559
Time taken: 3 seconds 
=====================

Fold 6 of 10 folds
Data set size: 345
No of labeled instances: 93
No of unlabeled instances: 218
Total training instances: 311
Test instances: 34
----------------------------------------

No of rules: 9
Average terms per rule: 2
Accuracy (%): 82.3529411764706
Conusion matrix: 
8	6
0	20
Rules:
Attrib_3=(30.667-56.333]  => Class=2. Confidence: 0.8. Support: 0.0514234034294439
Attrib_0=(77.667-90.333]  => Class=2. Confidence: 0.712028301779582. Support: 0.391869182446733
Attrib_1=(-inf-61.333]  => Class=2. Confidence: 0.680380177544575. Support: 0.189920111123284
Attrib_0=(90.333-inf) And Attrib_1=(61.333-99.667] And Attrib_2=(-inf-54.333] And Attrib_3=(-inf-30.667]  => Class=1. Confidence: 0.660475447941314. Support: 0.28007883483612
Attrib_0=(90.333-inf) And Attrib_1=(61.333-99.667] And Attrib_3=(-inf-30.667]  => Class=1. Confidence: 0.660258559649575. Support: 0.283627279145434
Attrib_0=(90.333-inf) And Attrib_1=(61.333-99.667] And Attrib_2=(-inf-54.333] And Attrib_4=(-inf-102.333]  => Class=1. Confidence: 0.603019251959169. Support: 0.280067547306296
Attrib_0=(90.333-inf) And Attrib_1=(61.333-99.667] And Attrib_4=(-inf-102.333] And Attrib_5=(-inf-6.667]  => Class=1. Confidence: 0.575763168274545. Support: 0.247978022674854
Attrib_5=(-inf-6.667]  => Class=2. Confidence: 0.558918723188684. Support: 0.466997295406577
Attrib_4=(-inf-102.333]  => Class=2. Confidence: 0.546624150995594. Support: 0.48929298298205
Attrib_2=(-inf-54.333]  => Class=2. Confidence: 0.545178991229193. Support: 0.500851605841128
Attrib_0=(90.333-inf) And Attrib_1=(61.333-99.667]  => Class=1. Confidence: 0.506718463446217. Support: 0.313406231792912
Attrib_0=(90.333-inf) And Attrib_3=(-inf-30.667]  => Class=1. Confidence: 0.456580172899612. Support: 0.352844398798538
Time taken: 2 seconds 
=====================

Fold 7 of 10 folds
Data set size: 345
No of labeled instances: 93
No of unlabeled instances: 218
Total training instances: 311
Test instances: 34
----------------------------------------

No of rules: 9
Average terms per rule: 2
Accuracy (%): 61.7647058823529
Conusion matrix: 
1	13
0	20
Rules:
Attrib_0=(90.333-inf) And Attrib_1=(61.333-99.667] And Attrib_2=(-inf-54.333] And Attrib_3=(-inf-30.667] And Attrib_4=(-inf-102.333] And Attrib_5=(6.667-13.333]  => Class=1. Confidence: 1. Support: 0.0634255599472991
Attrib_1=(61.333-99.667] And Attrib_2=(-inf-54.333] And Attrib_3=(-inf-30.667] And Attrib_4=(-inf-102.333] And Attrib_5=(6.667-13.333]  => Class=1. Confidence: 0.989814814814815. Support: 0.08233249490957
Attrib_1=(61.333-99.667] And Attrib_2=(-inf-54.333] And Attrib_3=(-inf-30.667] And Attrib_5=(6.667-13.333]  => Class=1. Confidence: 0.91984126984127. Support: 0.0968252485327584
Attrib_0=(90.333-inf) And Attrib_1=(99.667-inf) And Attrib_2=(-inf-54.333] And Attrib_3=(-inf-30.667]  => Class=1. Confidence: 0.913095238095238. Support: 0.0503959073196643
Attrib_3=(-inf-30.667] And Attrib_4=(-inf-102.333] And Attrib_5=(6.667-13.333]  => Class=1. Confidence: 0.858186026936027. Support: 0.121872384707702
Attrib_0=(90.333-inf) And Attrib_1=(99.667-inf)  => Class=1. Confidence: 0.819710497835498. Support: 0.0513322067711705
Attrib_1=(61.333-99.667] And Attrib_2=(-inf-54.333] And Attrib_5=(6.667-13.333]  => Class=1. Confidence: 0.796227283183805. Support: 0.0995988787253433
Attrib_1=(99.667-inf) And Attrib_3=(-inf-30.667]  => Class=1. Confidence: 0.784807626358552. Support: 0.0717155073263617
Attrib_1=(99.667-inf)  => Class=1. Confidence: 0.758356933704156. Support: 0.0871445604010562
Attrib_3=(30.667-56.333]  => Class=2. Confidence: 0.657129283860301. Support: 0.061458168297582
Attrib_1=(-inf-61.333]  => Class=2. Confidence: 0.64090573409113. Support: 0.17910731492775
Attrib_5=(-inf-6.667]  => Class=2. Confidence: 0.583771521798957. Support: 0.450555531787513
Attrib_0=(77.667-90.333]  => Class=2. Confidence: 0.582318845432641. Support: 0.246700224965825
Attrib_1=(61.333-99.667]  => Class=2. Confidence: 0.551631413286455. Support: 0.299128317034962
Time taken: 2 seconds 
=====================

Fold 8 of 10 folds
Data set size: 345
No of labeled instances: 93
No of unlabeled instances: 218
Total training instances: 311
Test instances: 34
----------------------------------------

No of rules: 8
Average terms per rule: 2
Accuracy (%): 76.4705882352941
Conusion matrix: 
6	8
0	20
Rules:
Attrib_2=(54.333-104.667] And Attrib_5=(-inf-6.667]  => Class=1. Confidence: 0.812118437118437. Support: 0.0633118673648793
Attrib_0=(90.333-inf) And Attrib_2=(-inf-54.333] And Attrib_3=(-inf-30.667] And Attrib_4=(-inf-102.333] And Attrib_5=(6.667-13.333]  => Class=1. Confidence: 0.790440538194444. Support: 0.0881056859234278
Attrib_0=(90.333-inf) And Attrib_2=(-inf-54.333] And Attrib_3=(-inf-30.667] And Attrib_5=(6.667-13.333]  => Class=1. Confidence: 0.783159722222222. Support: 0.088790939995129
Attrib_1=(99.667-inf) And Attrib_2=(-inf-54.333]  => Class=1. Confidence: 0.752777777777778. Support: 0.055103505173524
Attrib_2=(54.333-104.667]  => Class=1. Confidence: 0.71317082388511. Support: 0.10559706983059
Attrib_0=(90.333-inf) And Attrib_2=(-inf-54.333] And Attrib_5=(6.667-13.333]  => Class=1. Confidence: 0.637844706119163. Support: 0.0915998556095942
Attrib_1=(-inf-61.333]  => Class=2. Confidence: 0.623865461639398. Support: 0.159475068798881
Attrib_0=(77.667-90.333]  => Class=2. Confidence: 0.555255338926215. Support: 0.260276004197256
Attrib_2=(-inf-54.333]  => Class=2. Confidence: 0.551904625795518. Support: 0.512715893772695
Attrib_5=(-inf-6.667]  => Class=2. Confidence: 0.550073068686836. Support: 0.46607564740404
Attrib_1=(61.333-99.667]  => Class=2. Confidence: 0.528967505883619. Support: 0.370875199630017
Attrib_5=(6.667-13.333]  => Class=1. Confidence: 0.503080150462963. Support: 0.146607827761424
Attrib_0=(90.333-inf) And Attrib_3=(30.667-56.333] And Attrib_5=(-inf-6.667]  => Class=1. Confidence: 0.487232804232804. Support: 0.067681730219141
Attrib_3=(30.667-56.333] And Attrib_4=(-inf-102.333]  => Class=1. Confidence: 0.456305114638448. Support: 0.106887122357587
Time taken: 2 seconds 
=====================

Fold 9 of 10 folds
Data set size: 345
No of labeled instances: 93
No of unlabeled instances: 218
Total training instances: 311
Test instances: 34
----------------------------------------

No of rules: 8
Average terms per rule: 1
Accuracy (%): 64.7058823529412
Conusion matrix: 
2	12
0	20
Rules:
Attrib_1=(99.667-inf)  => Class=1. Confidence: 0.773976092494611. Support: 0.0842061159131742
Attrib_2=(54.333-104.667]  => Class=1. Confidence: 0.771860490185027. Support: 0.0873756270265267
Attrib_0=(90.333-inf) And Attrib_1=(61.333-99.667] And Attrib_3=(30.667-56.333]  => Class=1. Confidence: 0.736455295218285. Support: 0.0709661653652347
Attrib_1=(-inf-61.333]  => Class=2. Confidence: 0.680819951653284. Support: 0.180777194716397
Attrib_0=(77.667-90.333]  => Class=2. Confidence: 0.603099828911017. Support: 0.278826089315565
Attrib_3=(-inf-30.667]  => Class=2. Confidence: 0.587712825483228. Support: 0.468842782505855
Attrib_2=(-inf-54.333]  => Class=2. Confidence: 0.581758994529171. Support: 0.515934937532925
Attrib_5=(-inf-6.667]  => Class=2. Confidence: 0.576822353985122. Support: 0.487359359722891
Attrib_3=(30.667-56.333]  => Class=1. Confidence: 0.472833076973995. Support: 0.120355649449772
Time taken: 2 seconds 
=====================

Fold 10 of 10 folds
Data set size: 345
No of labeled instances: 93
No of unlabeled instances: 218
Total training instances: 311
Test instances: 34
----------------------------------------

No of rules: 10
Average terms per rule: 1
Accuracy (%): 67.6470588235294
Conusion matrix: 
3	11
0	20
Rules:
Attrib_0=(90.333-inf) And Attrib_5=(6.667-13.333]  => Class=1. Confidence: 0.885455523784716. Support: 0.0928240784342928
Attrib_1=(61.333-99.667] And Attrib_5=(6.667-13.333]  => Class=1. Confidence: 0.808474814326295. Support: 0.0746204021243299
Attrib_2=(-inf-54.333] And Attrib_5=(6.667-13.333]  => Class=1. Confidence: 0.737585708929315. Support: 0.0912565702705349
Attrib_1=(-inf-61.333]  => Class=2. Confidence: 0.657913700170566. Support: 0.171370739073366
Attrib_5=(-inf-6.667]  => Class=2. Confidence: 0.639067763531931. Support: 0.628726760791107
Attrib_0=(77.667-90.333]  => Class=2. Confidence: 0.620045385426022. Support: 0.372298782268188
Attrib_0=(90.333-inf) And Attrib_2=(54.333-104.667]  => Class=1. Confidence: 0.454541776070163. Support: 0.0547815265372366
Time taken: 3 seconds 
=====================

33	112
0	200
Average of fold accuracies: 66.7226890756303
