# Supplementary material for: Semi-supervised associative classification using ant colony optimization algorithm
Source: PeerJ Comput Sci. 2021 Sep 10;7:e676. doi: 10.7717/peerj-cs.676 (PMC8444075; doi:10.7717/peerj-cs.676)
Supplement: Supplemental Information 1 — Code: After extracting, the SSAC.sln is the Visual Studio 2015 aolution file which contains the project settings. Form1.cs and Form1.Designer.cs are the Windows form files for GUI of the code. SSAC.cs is the file containing the Run() method which is the core implementation of the proposed algorithm. [file peerj-cs-07-676-s001.zip › SSAC/SSAC/bin/Debug/0/bupa-D2/bupa-D2_40p_Results_2020-12-26.csv]

Fold_No	No_of_Rules	Avg_Terms_per_Rule	Accuracy
1	9	2	60
2	10	1	57.1428571428571
3	11	1	62.8571428571429
4	10	1	57.1428571428571
5	7	2	91.4285714285714
6	8	2	82.3529411764706
7	10	1	67.6470588235294
8	7	2	79.4117647058823
9	8	1	64.7058823529412
10	9	2	64.7058823529412
