# Supplementary material for: Semi-supervised associative classification using ant colony optimization algorithm
Source: PeerJ Comput Sci. 2021 Sep 10;7:e676. doi: 10.7717/peerj-cs.676 (PMC8444075; doi:10.7717/peerj-cs.676)
Supplement: Supplemental Information 1 — Code: After extracting, the SSAC.sln is the Visual Studio 2015 aolution file which contains the project settings. Form1.cs and Form1.Designer.cs are the Windows form files for GUI of the code. SSAC.cs is the file containing the Run() method which is the core implementation of the proposed algorithm. [file peerj-cs-07-676-s001.zip › SSAC/SSAC/bin/Debug/0/bupa-D2/bupa-D2_40p_Rules_2020-12-26.txt]

Time: 2020-26-12 23:06:11
DataSet: bupa-D2
No. of instances: 345
No. of attributes: 7
No. of classes: 2
Class frequencies: [145, 200]
---------------------------------------
Parameters: 
Labeled data (%): 40
No of folds: 10
No of ants: 15
Min support: 0.05
Min Confidence: 0.45
Min coverage: 1
====================

Fold 1 of 10 folds
Data set size: 345
No of labeled instances: 124
No of unlabeled instances: 186
Total training instances: 310
Test instances: 35
----------------------------------------

No of rules: 9
Average terms per rule: 2
Accuracy (%): 60
Conusion matrix: 
1	14
0	20
Rules:
Attrib_3=(30.667-56.333]  => Class=2. Confidence: 0.714285714285714. Support: 0.0513930216762084
Attrib_0=(90.333-inf) And Attrib_3=(-inf-30.667] And Attrib_4=(-inf-102.333] And Attrib_5=(6.667-13.333]  => Class=1. Confidence: 0.704166666666667. Support: 0.0928258050329591
Attrib_1=(-inf-61.333]  => Class=2. Confidence: 0.656534756463386. Support: 0.192039908523202
Attrib_0=(90.333-inf) And Attrib_2=(-inf-54.333] And Attrib_3=(-inf-30.667] And Attrib_5=(6.667-13.333]  => Class=1. Confidence: 0.656329296424452. Support: 0.0946480514024094
Attrib_0=(77.667-90.333]  => Class=2. Confidence: 0.631773448376686. Support: 0.276596654914556
Attrib_5=(-inf-6.667]  => Class=2. Confidence: 0.627539197476558. Support: 0.490250845030347
Attrib_4=(-inf-102.333]  => Class=2. Confidence: 0.597693761301989. Support: 0.499705205364359
Attrib_2=(-inf-54.333]  => Class=2. Confidence: 0.593410501687094. Support: 0.491791314761301
Attrib_2=(-inf-54.333] And Attrib_3=(-inf-30.667] And Attrib_4=(-inf-102.333] And Attrib_5=(6.667-13.333]  => Class=1. Confidence: 0.531702898550725. Support: 0.110207236747927
Time taken: 2 seconds 
=====================

Fold 2 of 10 folds
Data set size: 345
No of labeled instances: 124
No of unlabeled instances: 186
Total training instances: 310
Test instances: 35
----------------------------------------

No of rules: 10
Average terms per rule: 1
Accuracy (%): 57.1428571428571
Conusion matrix: 
0	15
0	20
Rules:
Attrib_0=(90.333-inf) And Attrib_1=(99.667-inf) And Attrib_3=(-inf-30.667]  => Class=1. Confidence: 0.99. Support: 0.0632067361391902
Attrib_0=(90.333-inf) And Attrib_1=(99.667-inf)  => Class=1. Confidence: 0.966666666666667. Support: 0.06607695604538
Attrib_1=(99.667-inf)  => Class=1. Confidence: 0.806604326513214. Support: 0.0758110428659372
Attrib_1=(-inf-61.333]  => Class=2. Confidence: 0.7. Support: 0.194512256539163
Attrib_0=(77.667-90.333]  => Class=2. Confidence: 0.605214230568591. Support: 0.280986767026186
Attrib_5=(-inf-6.667]  => Class=2. Confidence: 0.58765169633944. Support: 0.499588031650008
Attrib_2=(-inf-54.333]  => Class=2. Confidence: 0.581429084037092. Support: 0.518928760685545
Attrib_1=(61.333-99.667]  => Class=2. Confidence: 0.573864000284275. Support: 0.366371879885639
Time taken: 2 seconds 
=====================

Fold 3 of 10 folds
Data set size: 345
No of labeled instances: 124
No of unlabeled instances: 186
Total training instances: 310
Test instances: 35
----------------------------------------

No of rules: 11
Average terms per rule: 1
Accuracy (%): 62.8571428571429
Conusion matrix: 
2	13
0	20
Rules:
Attrib_1=(-inf-61.333]  => Class=2. Confidence: 0.794871794871795. Support: 0.202433068779806
Attrib_0=(90.333-inf) And Attrib_1=(61.333-99.667] And Attrib_2=(54.333-104.667]  => Class=1. Confidence: 0.781331245890861. Support: 0.0723377307101727
Attrib_2=(54.333-104.667] And Attrib_5=(6.667-13.333]  => Class=1. Confidence: 0.7703125. Support: 0.0506025350125126
Attrib_0=(90.333-inf) And Attrib_2=(54.333-104.667]  => Class=1. Confidence: 0.752012149353496. Support: 0.0888938456815475
Attrib_1=(61.333-99.667] And Attrib_2=(54.333-104.667]  => Class=1. Confidence: 0.705314615307569. Support: 0.0902421639246479
Attrib_2=(-inf-54.333]  => Class=2. Confidence: 0.645548294504836. Support: 0.664013869410649
Attrib_5=(-inf-6.667]  => Class=2. Confidence: 0.635663459071144. Support: 0.607460565357387
Attrib_0=(77.667-90.333]  => Class=2. Confidence: 0.634241934668884. Support: 0.368576792464009
Attrib_0=(90.333-inf) And Attrib_3=(30.667-56.333]  => Class=1. Confidence: 0.459309853714661. Support: 0.103008219718203
Time taken: 3 seconds 
=====================

Fold 4 of 10 folds
Data set size: 345
No of labeled instances: 124
No of unlabeled instances: 186
Total training instances: 310
Test instances: 35
----------------------------------------

No of rules: 10
Average terms per rule: 1
Accuracy (%): 57.1428571428571
Conusion matrix: 
0	15
0	20
Rules:
Attrib_1=(-inf-61.333]  => Class=2. Confidence: 0.69047619047619. Support: 0.182585405481614
Attrib_0=(77.667-90.333]  => Class=2. Confidence: 0.623117969689107. Support: 0.274667176719015
Attrib_2=(-inf-54.333]  => Class=2. Confidence: 0.62204360166153. Support: 0.521621868507828
Attrib_3=(-inf-30.667]  => Class=2. Confidence: 0.620611097938835. Support: 0.483318620909952
Attrib_5=(-inf-6.667]  => Class=2. Confidence: 0.620328909472673. Support: 0.509157749386003
Attrib_5=(6.667-13.333]  => Class=2. Confidence: 0.62029165069267. Support: 0.0506792597483895
Time taken: 2 seconds 
=====================

Fold 5 of 10 folds
Data set size: 345
No of labeled instances: 124
No of unlabeled instances: 186
Total training instances: 310
Test instances: 35
----------------------------------------

No of rules: 7
Average terms per rule: 2
Accuracy (%): 91.4285714285714
Conusion matrix: 
12	3
0	20
Rules:
Attrib_0=(90.333-inf) And Attrib_1=(61.333-99.667] And Attrib_3=(-inf-30.667] And Attrib_4=(-inf-102.333] And Attrib_5=(-inf-6.667]  => Class=1. Confidence: 0.8416514184779. Support: 0.207397200562495
Attrib_0=(90.333-inf) And Attrib_1=(61.333-99.667] And Attrib_3=(-inf-30.667]  => Class=1. Confidence: 0.83446389419004. Support: 0.250148661865627
Attrib_0=(90.333-inf) And Attrib_1=(61.333-99.667] And Attrib_2=(-inf-54.333] And Attrib_4=(-inf-102.333] And Attrib_5=(-inf-6.667]  => Class=1. Confidence: 0.797380699169368. Support: 0.218072215246876
Attrib_0=(90.333-inf) And Attrib_1=(61.333-99.667] And Attrib_4=(-inf-102.333] And Attrib_5=(-inf-6.667]  => Class=1. Confidence: 0.788191850059061. Support: 0.229610676785337
Attrib_0=(90.333-inf) And Attrib_1=(61.333-99.667] And Attrib_2=(-inf-54.333]  => Class=1. Confidence: 0.785993676279726. Support: 0.266322075448262
Attrib_0=(90.333-inf) And Attrib_1=(61.333-99.667] And Attrib_4=(-inf-102.333]  => Class=1. Confidence: 0.78541691535349. Support: 0.273883846833093
Attrib_3=(-inf-30.667] And Attrib_5=(6.667-13.333]  => Class=1. Confidence: 0.783784431245904. Support: 0.0752008640254181
Attrib_0=(90.333-inf) And Attrib_1=(61.333-99.667]  => Class=1. Confidence: 0.758158806008269. Support: 0.301690803958189
Attrib_1=(-inf-61.333]  => Class=2. Confidence: 0.687576946911796. Support: 0.286314000850847
Attrib_0=(77.667-90.333]  => Class=2. Confidence: 0.671655401679384. Support: 0.447545007248012
Attrib_5=(6.667-13.333]  => Class=1. Confidence: 0.648135487056759. Support: 0.0915382835556341
Attrib_0=(90.333-inf) And Attrib_4=(-inf-102.333]  => Class=1. Confidence: 0.57873631244872. Support: 0.386437281722476
Attrib_5=(-inf-6.667]  => Class=2. Confidence: 0.552478497429942. Support: 0.605073911785228
Attrib_2=(54.333-104.667] And Attrib_3=(30.667-56.333]  => Class=1. Confidence: 0.535829791602381. Support: 0.0510410586686032
Attrib_2=(-inf-54.333]  => Class=2. Confidence: 0.516054031938117. Support: 0.602462097050483
Attrib_3=(30.667-56.333]  => Class=2. Confidence: 0.472137557493979. Support: 0.0892646087186605
Time taken: 3 seconds 
=====================

Fold 6 of 10 folds
Data set size: 345
No of labeled instances: 124
No of unlabeled instances: 187
Total training instances: 311
Test instances: 34
----------------------------------------

No of rules: 8
Average terms per rule: 2
Accuracy (%): 82.3529411764706
Conusion matrix: 
8	6
0	20
Rules:
Attrib_0=(90.333-inf) And Attrib_1=(61.333-99.667] And Attrib_2=(-inf-54.333] And Attrib_3=(-inf-30.667]  => Class=1. Confidence: 0.688690520923123. Support: 0.244081243548861
Attrib_0=(77.667-90.333]  => Class=2. Confidence: 0.652022618537145. Support: 0.412418818573943
Attrib_1=(-inf-61.333]  => Class=2. Confidence: 0.649157528311831. Support: 0.230640713062258
Attrib_0=(90.333-inf) And Attrib_1=(61.333-99.667] And Attrib_2=(54.333-104.667] And Attrib_3=(30.667-56.333]  => Class=1. Confidence: 0.564284605195573. Support: 0.0542481749494234
Attrib_5=(-inf-6.667]  => Class=2. Confidence: 0.52984617101911. Support: 0.543393581811109
Attrib_3=(30.667-56.333]  => Class=2. Confidence: 0.528455253284825. Support: 0.104416897255208
Attrib_0=(90.333-inf) And Attrib_2=(54.333-104.667] And Attrib_3=(30.667-56.333]  => Class=1. Confidence: 0.514795046939379. Support: 0.0636821372135743
Attrib_4=(-inf-102.333]  => Class=2. Confidence: 0.511174369530454. Support: 0.565871127567439
Attrib_0=(90.333-inf) And Attrib_2=(-inf-54.333] And Attrib_5=(6.667-13.333]  => Class=1. Confidence: 0.48625193117478. Support: 0.0523607198796128
Attrib_0=(90.333-inf) And Attrib_3=(-inf-30.667]  => Class=1. Confidence: 0.460098187184911. Support: 0.311283834040483
Attrib_1=(61.333-99.667] And Attrib_5=(6.667-13.333]  => Class=1. Confidence: 0.457514951508888. Support: 0.0736233052640481
Attrib_0=(90.333-inf)  => Class=1. Confidence: 0.451741965473812. Support: 0.407114265282722
Time taken: 2 seconds 
=====================

Fold 7 of 10 folds
Data set size: 345
No of labeled instances: 124
No of unlabeled instances: 187
Total training instances: 311
Test instances: 34
----------------------------------------

No of rules: 10
Average terms per rule: 1
Accuracy (%): 67.6470588235294
Conusion matrix: 
3	11
0	20
Rules:
Attrib_1=(-inf-61.333]  => Class=2. Confidence: 0.647307692307692. Support: 0.214602448854623
Attrib_5=(-inf-6.667]  => Class=2. Confidence: 0.590521974145275. Support: 0.648038899546507
Attrib_0=(77.667-90.333]  => Class=2. Confidence: 0.581826312456524. Support: 0.386034254583181
Attrib_3=(-inf-30.667]  => Class=2. Confidence: 0.579494922289437. Support: 0.619772076652289
Attrib_2=(-inf-54.333]  => Class=2. Confidence: 0.567771694611535. Support: 0.664638575175965
Attrib_0=(90.333-inf) And Attrib_3=(-inf-30.667] And Attrib_5=(6.667-13.333]  => Class=1. Confidence: 0.565092329545455. Support: 0.0637692183690286
Attrib_4=(-inf-102.333]  => Class=2. Confidence: 0.558610394801633. Support: 0.656458927474093
Attrib_0=(90.333-inf) And Attrib_4=(-inf-102.333] And Attrib_5=(6.667-13.333]  => Class=1. Confidence: 0.535908287557447. Support: 0.0797541818744479
Attrib_0=(90.333-inf) And Attrib_5=(6.667-13.333]  => Class=1. Confidence: 0.481933250572956. Support: 0.0815496961593109
Attrib_3=(-inf-30.667] And Attrib_4=(-inf-102.333] And Attrib_5=(6.667-13.333]  => Class=1. Confidence: 0.45415805785124. Support: 0.0777420716612889
Time taken: 2 seconds 
=====================

Fold 8 of 10 folds
Data set size: 345
No of labeled instances: 124
No of unlabeled instances: 187
Total training instances: 311
Test instances: 34
----------------------------------------

No of rules: 7
Average terms per rule: 2
Accuracy (%): 79.4117647058823
Conusion matrix: 
7	7
0	20
Rules:
Attrib_1=(-inf-61.333]  => Class=2. Confidence: 0.782608695652173. Support: 0.302464756815544
Attrib_0=(90.333-inf) And Attrib_1=(61.333-99.667] And Attrib_2=(-inf-54.333] And Attrib_3=(-inf-30.667] And Attrib_5=(-inf-6.667]  => Class=1. Confidence: 0.722222222222222. Support: 0.17853049848518
Attrib_0=(90.333-inf) And Attrib_1=(61.333-99.667] And Attrib_2=(-inf-54.333] And Attrib_4=(-inf-102.333] And Attrib_5=(-inf-6.667]  => Class=1. Confidence: 0.713406868579282. Support: 0.191945204361728
Attrib_0=(90.333-inf) And Attrib_1=(61.333-99.667] And Attrib_3=(-inf-30.667] And Attrib_5=(-inf-6.667]  => Class=1. Confidence: 0.710849961860063. Support: 0.179149225165971
Attrib_0=(90.333-inf) And Attrib_1=(61.333-99.667] And Attrib_5=(-inf-6.667]  => Class=1. Confidence: 0.702311179758261. Support: 0.217888931483644
Attrib_1=(61.333-99.667] And Attrib_3=(30.667-56.333] And Attrib_4=(-inf-102.333]  => Class=1. Confidence: 0.696040806205383. Support: 0.0727819886122898
Attrib_0=(90.333-inf) And Attrib_1=(61.333-99.667] And Attrib_3=(30.667-56.333]  => Class=1. Confidence: 0.685359282042632. Support: 0.0590485376764252
Attrib_0=(90.333-inf) And Attrib_1=(61.333-99.667] And Attrib_2=(-inf-54.333] And Attrib_3=(-inf-30.667] And Attrib_4=(-inf-102.333]  => Class=1. Confidence: 0.679983903329966. Support: 0.202679834416914
Attrib_2=(54.333-104.667] And Attrib_3=(30.667-56.333]  => Class=1. Confidence: 0.678459923914469. Support: 0.0506076417702195
Attrib_2=(54.333-104.667]  => Class=1. Confidence: 0.668696238826109. Support: 0.060154939879582
Attrib_0=(90.333-inf) And Attrib_1=(61.333-99.667] And Attrib_2=(-inf-54.333] And Attrib_4=(-inf-102.333]  => Class=1. Confidence: 0.664739123587411. Support: 0.221075118408941
Attrib_0=(90.333-inf) And Attrib_1=(61.333-99.667]  => Class=1. Confidence: 0.657829460248531. Support: 0.272234904817239
Attrib_0=(77.667-90.333]  => Class=2. Confidence: 0.640208971196312. Support: 0.380870514137246
Attrib_3=(-inf-30.667]  => Class=2. Confidence: 0.538159146819714. Support: 0.546069882276787
Attrib_2=(-inf-54.333]  => Class=2. Confidence: 0.537881670406378. Support: 0.601113820407997
Attrib_5=(-inf-6.667]  => Class=2. Confidence: 0.526652125009677. Support: 0.5499419988443
Attrib_0=(90.333-inf) And Attrib_5=(-inf-6.667]  => Class=1. Confidence: 0.452946189907646. Support: 0.273944277992665
Attrib_0=(90.333-inf)  => Class=1. Confidence: 0.452168393920472. Support: 0.355075965611974
Time taken: 2 seconds 
=====================

Fold 9 of 10 folds
Data set size: 345
No of labeled instances: 124
No of unlabeled instances: 187
Total training instances: 311
Test instances: 34
----------------------------------------

No of rules: 8
Average terms per rule: 1
Accuracy (%): 64.7058823529412
Conusion matrix: 
2	12
0	20
Rules:
Attrib_0=(90.333-inf) And Attrib_1=(99.667-inf) And Attrib_2=(-inf-54.333]  => Class=1. Confidence: 0.8875. Support: 0.0525869279373191
Attrib_0=(90.333-inf) And Attrib_1=(61.333-99.667] And Attrib_2=(54.333-104.667]  => Class=1. Confidence: 0.838156783319388. Support: 0.0792090492903298
Attrib_0=(90.333-inf) And Attrib_2=(54.333-104.667] And Attrib_3=(30.667-56.333]  => Class=1. Confidence: 0.809313872417654. Support: 0.0580608362561808
Attrib_1=(61.333-99.667] And Attrib_2=(54.333-104.667]  => Class=1. Confidence: 0.790341378542759. Support: 0.0963377172888117
Attrib_2=(54.333-104.667] And Attrib_4=(-inf-102.333]  => Class=1. Confidence: 0.768671938791466. Support: 0.0721441176549351
Attrib_1=(99.667-inf)  => Class=1. Confidence: 0.721196524064171. Support: 0.0820271407187878
Attrib_0=(90.333-inf) And Attrib_3=(30.667-56.333]  => Class=1. Confidence: 0.631991008320484. Support: 0.0883521222944954
Attrib_1=(-inf-61.333]  => Class=2. Confidence: 0.624125976537011. Support: 0.221732759942065
Attrib_0=(77.667-90.333]  => Class=2. Confidence: 0.621044646696371. Support: 0.362194212991716
Attrib_3=(-inf-30.667]  => Class=2. Confidence: 0.591761158379675. Support: 0.578055237153758
Attrib_2=(-inf-54.333]  => Class=2. Confidence: 0.580843851296701. Support: 0.634718560219456
Attrib_5=(-inf-6.667]  => Class=2. Confidence: 0.566949107120206. Support: 0.587372832896155
Attrib_4=(-inf-102.333]  => Class=2. Confidence: 0.54580709866446. Support: 0.609990299066243
Attrib_3=(30.667-56.333]  => Class=1. Confidence: 0.529506865604977. Support: 0.130186728461341
Time taken: 2 seconds 
=====================

Fold 10 of 10 folds
Data set size: 345
No of labeled instances: 124
No of unlabeled instances: 187
Total training instances: 311
Test instances: 34
----------------------------------------

No of rules: 9
Average terms per rule: 2
Accuracy (%): 64.7058823529412
Conusion matrix: 
2	12
0	20
Rules:
Attrib_0=(90.333-inf) And Attrib_1=(-inf-61.333] And Attrib_5=(6.667-13.333]  => Class=1. Confidence: 0.924479166666667. Support: 0.0533353110296418
Attrib_1=(-inf-61.333] And Attrib_5=(6.667-13.333]  => Class=1. Confidence: 0.807291666666667. Support: 0.0733858160801469
Attrib_0=(77.667-90.333]  => Class=2. Confidence: 0.628664478942029. Support: 0.306829087469562
Attrib_3=(30.667-56.333]  => Class=2. Confidence: 0.626952783122081. Support: 0.0637131991964238
Attrib_5=(-inf-6.667]  => Class=2. Confidence: 0.620174112523746. Support: 0.513560208159401
Attrib_2=(-inf-54.333]  => Class=2. Confidence: 0.592557581441382. Support: 0.533056991634452
Attrib_0=(90.333-inf) And Attrib_3=(-inf-30.667] And Attrib_4=(-inf-102.333] And Attrib_5=(6.667-13.333]  => Class=1. Confidence: 0.48458167989418. Support: 0.0793751300867023
Attrib_3=(-inf-30.667] And Attrib_4=(-inf-102.333] And Attrib_5=(6.667-13.333]  => Class=1. Confidence: 0.469355008417508. Support: 0.114863345574918
Attrib_4=(-inf-102.333] And Attrib_5=(6.667-13.333]  => Class=1. Confidence: 0.453722371565114. Support: 0.150308893003224
Time taken: 3 seconds 
=====================

38	107
0	200
Average of fold accuracies: 68.7394957983193
