# Supplementary material for: Semi-supervised associative classification using ant colony optimization algorithm
Source: PeerJ Comput Sci. 2021 Sep 10;7:e676. doi: 10.7717/peerj-cs.676 (PMC8444075; doi:10.7717/peerj-cs.676)
Supplement: Supplemental Information 1 — Code: After extracting, the SSAC.sln is the Visual Studio 2015 aolution file which contains the project settings. Form1.cs and Form1.Designer.cs are the Windows form files for GUI of the code. SSAC.cs is the file containing the Run() method which is the core implementation of the proposed algorithm. [file peerj-cs-07-676-s001.zip › SSAC/SSAC/bin/Debug/0/bupa-D2/bupa-D2_50p_Rules_2020-12-26.txt]

Time: 2020-26-12 23:06:11
DataSet: bupa-D2
No. of instances: 345
No. of attributes: 7
No. of classes: 2
Class frequencies: [145, 200]
---------------------------------------
Parameters: 
Labeled data (%): 50
No of folds: 10
No of ants: 15
Min support: 0.05
Min Confidence: 0.45
Min coverage: 1
====================

Fold 1 of 10 folds
Data set size: 345
No of labeled instances: 155
No of unlabeled instances: 155
Total training instances: 310
Test instances: 35
----------------------------------------

No of rules: 10
Average terms per rule: 1
Accuracy (%): 57.1428571428571
Conusion matrix: 
0	15
0	20
Rules:
Attrib_1=(-inf-61.333]  => Class=2. Confidence: 0.704918032786885. Support: 0.246377289867917
Attrib_0=(77.667-90.333]  => Class=2. Confidence: 0.626910712162667. Support: 0.322847913129977
Attrib_5=(-inf-6.667]  => Class=2. Confidence: 0.619335055368413. Support: 0.57574414713729
Attrib_3=(30.667-56.333]  => Class=2. Confidence: 0.613560006465805. Support: 0.0901381955257554
Attrib_2=(-inf-54.333]  => Class=2. Confidence: 0.611640172614306. Support: 0.60855108562017
Time taken: 2 seconds 
=====================

Fold 2 of 10 folds
Data set size: 345
No of labeled instances: 155
No of unlabeled instances: 155
Total training instances: 310
Test instances: 35
----------------------------------------

No of rules: 10
Average terms per rule: 1
Accuracy (%): 57.1428571428571
Conusion matrix: 
0	15
0	20
Rules:
Attrib_0=(90.333-inf) And Attrib_1=(99.667-inf) And Attrib_2=(-inf-54.333] And Attrib_5=(-inf-6.667]  => Class=1. Confidence: 0.841269841269841. Support: 0.0665959465110823
Attrib_1=(-inf-61.333]  => Class=2. Confidence: 0.717029449423815. Support: 0.217588242096697
Attrib_1=(99.667-inf) And Attrib_3=(-inf-30.667]  => Class=1. Confidence: 0.698934697846081. Support: 0.0903747844867928
Attrib_1=(99.667-inf) And Attrib_2=(-inf-54.333]  => Class=1. Confidence: 0.694725824213983. Support: 0.115691240182995
Attrib_0=(77.667-90.333]  => Class=2. Confidence: 0.617699897570434. Support: 0.301746299841827
Attrib_3=(30.667-56.333]  => Class=2. Confidence: 0.609285400049269. Support: 0.0865004027006238
Attrib_5=(-inf-6.667]  => Class=2. Confidence: 0.602709886843624. Support: 0.5426405928493
Attrib_2=(-inf-54.333]  => Class=2. Confidence: 0.601961864733409. Support: 0.574632303842523
Attrib_0=(90.333-inf) And Attrib_1=(61.333-99.667] And Attrib_2=(54.333-104.667]  => Class=1. Confidence: 0.488888888888889. Support: 0.0772995780590717
Time taken: 2 seconds 
=====================

Fold 3 of 10 folds
Data set size: 345
No of labeled instances: 155
No of unlabeled instances: 155
Total training instances: 310
Test instances: 35
----------------------------------------

No of rules: 10
Average terms per rule: 1
Accuracy (%): 57.1428571428571
Conusion matrix: 
0	15
0	20
Rules:
Attrib_3=(30.667-56.333]  => Class=2. Confidence: 0.708333333333333. Support: 0.0820295175169504
Attrib_1=(-inf-61.333]  => Class=2. Confidence: 0.680563688423034. Support: 0.209235242520103
Attrib_0=(77.667-90.333]  => Class=2. Confidence: 0.635254770315716. Support: 0.307563278727382
Attrib_5=(-inf-6.667]  => Class=2. Confidence: 0.622387127510812. Support: 0.548100688068532
Attrib_2=(-inf-54.333]  => Class=2. Confidence: 0.610601051533816. Support: 0.565800393009398
Time taken: 2 seconds 
=====================

Fold 4 of 10 folds
Data set size: 345
No of labeled instances: 155
No of unlabeled instances: 155
Total training instances: 310
Test instances: 35
----------------------------------------

No of rules: 10
Average terms per rule: 1
Accuracy (%): 57.1428571428571
Conusion matrix: 
0	15
0	20
Rules:
Attrib_1=(-inf-61.333]  => Class=2. Confidence: 0.728813559322034. Support: 0.249294954219058
Attrib_3=(30.667-56.333]  => Class=2. Confidence: 0.727498441131455. Support: 0.0820276207779961
Attrib_0=(77.667-90.333]  => Class=2. Confidence: 0.646526877378493. Support: 0.33056951580214
Attrib_5=(-inf-6.667]  => Class=2. Confidence: 0.63357351133534. Support: 0.582125003669776
Attrib_2=(-inf-54.333]  => Class=2. Confidence: 0.62396332952359. Support: 0.599415873512261
Time taken: 3 seconds 
=====================

Fold 5 of 10 folds
Data set size: 345
No of labeled instances: 155
No of unlabeled instances: 155
Total training instances: 310
Test instances: 35
----------------------------------------

No of rules: 7
Average terms per rule: 1
Accuracy (%): 71.4285714285714
Conusion matrix: 
5	10
0	20
Rules:
Attrib_2=(54.333-104.667]  => Class=1. Confidence: 0.735375989338043. Support: 0.0978877987531983
Attrib_1=(-inf-61.333]  => Class=2. Confidence: 0.70607553366174. Support: 0.261283035627866
Attrib_0=(90.333-inf) And Attrib_1=(61.333-99.667] And Attrib_3=(30.667-56.333] And Attrib_4=(-inf-102.333]  => Class=1. Confidence: 0.680981907735459. Support: 0.0550966585348701
Attrib_0=(77.667-90.333]  => Class=2. Confidence: 0.647828867109246. Support: 0.457717416667824
Attrib_0=(90.333-inf) And Attrib_1=(61.333-99.667]  => Class=1. Confidence: 0.636741000052141. Support: 0.342991523065777
Attrib_1=(99.667-inf)  => Class=2. Confidence: 0.563400278908057. Support: 0.0566739702486225
Attrib_2=(-inf-54.333]  => Class=2. Confidence: 0.552780817101136. Support: 0.656933865458708
Attrib_5=(-inf-6.667]  => Class=2. Confidence: 0.551139314795465. Support: 0.623105677657191
Attrib_4=(-inf-102.333]  => Class=2. Confidence: 0.538801558583939. Support: 0.651317233533635
Attrib_3=(30.667-56.333]  => Class=1. Confidence: 0.466920934706257. Support: 0.133200003688381
Time taken: 2 seconds 
=====================

Fold 6 of 10 folds
Data set size: 345
No of labeled instances: 156
No of unlabeled instances: 155
Total training instances: 311
Test instances: 34
----------------------------------------

No of rules: 11
Average terms per rule: 1
Accuracy (%): 61.7647058823529
Conusion matrix: 
1	13
0	20
Rules:
Attrib_1=(-inf-61.333]  => Class=2. Confidence: 0.689655172413793. Support: 0.2230282183304
Attrib_0=(77.667-90.333]  => Class=2. Confidence: 0.612480908763926. Support: 0.341269923080942
Attrib_5=(-inf-6.667]  => Class=2. Confidence: 0.607862270601405. Support: 0.600984468677887
Attrib_3=(-inf-30.667]  => Class=2. Confidence: 0.604508307407798. Support: 0.574962486550243
Attrib_2=(-inf-54.333]  => Class=2. Confidence: 0.601860071534037. Support: 0.638594048773883
Attrib_0=(90.333-inf) And Attrib_1=(61.333-99.667] And Attrib_3=(30.667-56.333] And Attrib_4=(-inf-102.333]  => Class=1. Confidence: 0.566170634920635. Support: 0.0608160496220198
Attrib_1=(61.333-99.667] And Attrib_2=(54.333-104.667] And Attrib_3=(30.667-56.333]  => Class=1. Confidence: 0.56287037037037. Support: 0.0740907187952782
Attrib_2=(54.333-104.667]  => Class=1. Confidence: 0.454045893719807. Support: 0.101487979069251
Attrib_0=(90.333-inf) And Attrib_3=(30.667-56.333]  => Class=1. Confidence: 0.452232142857143. Support: 0.116852802346566
Time taken: 2 seconds 
=====================

Fold 7 of 10 folds
Data set size: 345
No of labeled instances: 156
No of unlabeled instances: 155
Total training instances: 311
Test instances: 34
----------------------------------------

No of rules: 10
Average terms per rule: 1
Accuracy (%): 58.8235294117647
Conusion matrix: 
0	14
0	20
Rules:
Attrib_0=(90.333-inf) And Attrib_1=(99.667-inf) And Attrib_3=(-inf-30.667] And Attrib_4=(-inf-102.333]  => Class=1. Confidence: 0.779399479089882. Support: 0.0556835427977958
Attrib_0=(90.333-inf) And Attrib_1=(99.667-inf) And Attrib_2=(-inf-54.333]  => Class=1. Confidence: 0.728599573800812. Support: 0.0686705557848088
Attrib_1=(99.667-inf) And Attrib_2=(-inf-54.333]  => Class=1. Confidence: 0.643861755228407. Support: 0.113573514370785
Attrib_1=(-inf-61.333]  => Class=2. Confidence: 0.610169491525423. Support: 0.216221081926972
Attrib_5=(-inf-6.667]  => Class=2. Confidence: 0.588907526189804. Support: 0.663335622359084
Attrib_1=(61.333-99.667]  => Class=2. Confidence: 0.58308683496051. Support: 0.496661230086061
Attrib_2=(-inf-54.333]  => Class=2. Confidence: 0.57548617896926. Support: 0.688072805489338
Time taken: 2 seconds 
=====================

Fold 8 of 10 folds
Data set size: 345
No of labeled instances: 156
No of unlabeled instances: 155
Total training instances: 311
Test instances: 34
----------------------------------------

No of rules: 11
Average terms per rule: 2
Accuracy (%): 64.7058823529412
Conusion matrix: 
2	12
0	20
Rules:
Attrib_3=(30.667-56.333]  => Class=2. Confidence: 0.777777777777778. Support: 0.0782077625592211
Attrib_1=(-inf-61.333]  => Class=2. Confidence: 0.714078667035283. Support: 0.26173235093664
Attrib_5=(6.667-13.333]  => Class=2. Confidence: 0.668127956933244. Support: 0.0621412991469557
Attrib_0=(77.667-90.333]  => Class=2. Confidence: 0.623972474671815. Support: 0.354763978522394
Attrib_0=(90.333-inf) And Attrib_1=(61.333-99.667] And Attrib_2=(-inf-54.333] And Attrib_3=(-inf-30.667] And Attrib_5=(-inf-6.667]  => Class=1. Confidence: 0.59332307751848. Support: 0.234995670995671
Attrib_0=(90.333-inf) And Attrib_1=(61.333-99.667] And Attrib_3=(-inf-30.667] And Attrib_4=(-inf-102.333] And Attrib_5=(-inf-6.667]  => Class=1. Confidence: 0.582128302470961. Support: 0.234995670995671
Attrib_4=(-inf-102.333]  => Class=2. Confidence: 0.562914272418932. Support: 0.563873301606806
Attrib_0=(90.333-inf) And Attrib_1=(61.333-99.667] And Attrib_2=(-inf-54.333] And Attrib_3=(-inf-30.667] And Attrib_4=(-inf-102.333]  => Class=1. Confidence: 0.530880000516016. Support: 0.245633968868011
Attrib_0=(90.333-inf) And Attrib_1=(61.333-99.667] And Attrib_2=(-inf-54.333]  => Class=1. Confidence: 0.463736986725493. Support: 0.266910564612692
Time taken: 2 seconds 
=====================

Fold 9 of 10 folds
Data set size: 345
No of labeled instances: 156
No of unlabeled instances: 155
Total training instances: 311
Test instances: 34
----------------------------------------

No of rules: 8
Average terms per rule: 2
Accuracy (%): 91.1764705882353
Conusion matrix: 
11	3
0	20
Rules:
Attrib_0=(90.333-inf) And Attrib_1=(61.333-99.667] And Attrib_2=(-inf-54.333] And Attrib_3=(-inf-30.667] And Attrib_5=(-inf-6.667]  => Class=1. Confidence: 0.719966441325531. Support: 0.172430899536201
Attrib_0=(90.333-inf) And Attrib_1=(61.333-99.667] And Attrib_3=(-inf-30.667] And Attrib_5=(-inf-6.667]  => Class=1. Confidence: 0.717516611364612. Support: 0.176578035592688
Attrib_0=(90.333-inf) And Attrib_1=(61.333-99.667] And Attrib_2=(-inf-54.333] And Attrib_4=(-inf-102.333] And Attrib_5=(-inf-6.667]  => Class=1. Confidence: 0.714849927290253. Support: 0.194728484559173
Attrib_0=(90.333-inf) And Attrib_1=(61.333-99.667] And Attrib_4=(-inf-102.333] And Attrib_5=(-inf-6.667]  => Class=1. Confidence: 0.697735356895659. Support: 0.202692154916161
Attrib_1=(-inf-61.333]  => Class=2. Confidence: 0.693877551020408. Support: 0.26509601069417
Attrib_0=(90.333-inf) And Attrib_1=(61.333-99.667] And Attrib_2=(-inf-54.333] And Attrib_3=(-inf-30.667] And Attrib_4=(-inf-102.333]  => Class=1. Confidence: 0.68484306010032. Support: 0.184943521491469
Attrib_0=(77.667-90.333]  => Class=2. Confidence: 0.659152237792266. Support: 0.431598888200727
Attrib_0=(90.333-inf) And Attrib_1=(61.333-99.667] And Attrib_4=(-inf-102.333]  => Class=1. Confidence: 0.646413711517826. Support: 0.24520907094312
Attrib_0=(90.333-inf) And Attrib_1=(61.333-99.667]  => Class=1. Confidence: 0.617263262819927. Support: 0.289391749409287
Attrib_0=(90.333-inf) And Attrib_2=(54.333-104.667]  => Class=1. Confidence: 0.613038273494393. Support: 0.0702968465169777
Attrib_2=(-inf-54.333]  => Class=2. Confidence: 0.543690128359413. Support: 0.608954846695339
Attrib_5=(6.667-13.333]  => Class=2. Confidence: 0.535466862738743. Support: 0.0903565886019368
Attrib_5=(-inf-6.667]  => Class=2. Confidence: 0.531747217533731. Support: 0.562669100024489
Attrib_2=(54.333-104.667]  => Class=1. Confidence: 0.501334189342272. Support: 0.0883148645349957
Attrib_0=(90.333-inf) And Attrib_2=(-inf-54.333] And Attrib_4=(-inf-102.333] And Attrib_5=(-inf-6.667]  => Class=1. Confidence: 0.464584096163115. Support: 0.275809565640254
Attrib_1=(61.333-99.667] And Attrib_2=(-inf-54.333] And Attrib_3=(-inf-30.667] And Attrib_4=(-inf-102.333] And Attrib_5=(-inf-6.667]  => Class=1. Confidence: 0.458319350552304. Support: 0.343602070707372
Attrib_1=(61.333-99.667] And Attrib_2=(-inf-54.333] And Attrib_4=(-inf-102.333] And Attrib_5=(-inf-6.667]  => Class=1. Confidence: 0.456945045461848. Support: 0.383917673748363
Attrib_0=(90.333-inf) And Attrib_2=(-inf-54.333] And Attrib_3=(-inf-30.667] And Attrib_4=(-inf-102.333]  => Class=1. Confidence: 0.452763407024018. Support: 0.284042620590568
Attrib_1=(61.333-99.667] And Attrib_3=(-inf-30.667] And Attrib_4=(-inf-102.333]  => Class=1. Confidence: 0.452714575300755. Support: 0.378279846737145
Time taken: 2 seconds 
=====================

Fold 10 of 10 folds
Data set size: 345
No of labeled instances: 156
No of unlabeled instances: 155
Total training instances: 311
Test instances: 34
----------------------------------------

No of rules: 10
Average terms per rule: 1
Accuracy (%): 61.7647058823529
Conusion matrix: 
1	13
0	20
Rules:
Attrib_0=(90.333-inf) And Attrib_1=(61.333-99.667] And Attrib_2=(54.333-104.667] And Attrib_3=(30.667-56.333]  => Class=1. Confidence: 0.7. Support: 0.0520901017977041
Attrib_1=(-inf-61.333]  => Class=2. Confidence: 0.672311827956989. Support: 0.243944807102307
Attrib_0=(90.333-inf) And Attrib_2=(54.333-104.667]  => Class=1. Confidence: 0.63125. Support: 0.0548417902219072
Attrib_0=(77.667-90.333]  => Class=2. Confidence: 0.609218841465097. Support: 0.343692936035562
Attrib_3=(30.667-56.333]  => Class=2. Confidence: 0.605048000828727. Support: 0.0799754285138738
Attrib_5=(-inf-6.667]  => Class=2. Confidence: 0.586913802361218. Support: 0.570869012150959
Attrib_2=(-inf-54.333]  => Class=2. Confidence: 0.58680239510135. Support: 0.609241114303233
Time taken: 2 seconds 
=====================

20	125
0	200
Average of fold accuracies: 63.8235294117647
