# Supplementary material for: Semi-supervised associative classification using ant colony optimization algorithm
Source: PeerJ Comput Sci. 2021 Sep 10;7:e676. doi: 10.7717/peerj-cs.676 (PMC8444075; doi:10.7717/peerj-cs.676)
Supplement: Supplemental Information 1 — Code: After extracting, the SSAC.sln is the Visual Studio 2015 aolution file which contains the project settings. Form1.cs and Form1.Designer.cs are the Windows form files for GUI of the code. SSAC.cs is the file containing the Run() method which is the core implementation of the proposed algorithm. [file peerj-cs-07-676-s001.zip › SSAC/SSAC/bin/Debug/0/magic-D4/magic-D4_100p_Rules_2020-12-26.txt]

Time: 2020-26-12 15:45:36
DataSet: magic-D4
No. of instances: 19020
No. of attributes: 11
No. of classes: 2
Class frequencies: [12332, 6688]
---------------------------------------
Parameters: 
Labeled data (%): 100
No of folds: 10
No of ants: 15
Min support: 0.05
Min Confidence: 0.45
Min coverage: 1
====================

Fold 1 of 10 folds
Data set size: 19020
No of labeled instances: 17118
No of unlabeled instances: 0
Total training instances: 17118
Test instances: 1902
----------------------------------------

No of rules: 0
Average terms per rule: 1
Accuracy (%): 90.7991587802313
Conusion matrix: 
1234	0
175	493
Rules:
Attrib_6=(-inf--141.746]  => Class=h. Confidence: 0.981012658227848. Support: 0.0514950166112957
Attrib_0=(114.248-224.213] And Attrib_3=(-inf-0.306]  => Class=h. Confidence: 0.916116870876532. Support: 0.161461794019934
Attrib_0=(114.248-224.213]  => Class=h. Confidence: 0.904503105590062. Support: 0.193521594684385
Attrib_0=(-inf-114.248] And Attrib_3=(-inf-0.306] And Attrib_8=(60-inf)  => Class=h. Confidence: 0.826722338204593. Support: 0.06578073089701
Attrib_5=(-inf--113.53]  => Class=h. Confidence: 0.822904368358914. Support: 0.11578073089701
Attrib_8=(-inf-30]  => Class=g. Confidence: 0.805527218770287. Support: 0.782663542980717
Attrib_8=(60-inf) And Attrib_9=(166.042-330.802]  => Class=h. Confidence: 0.780575539568345. Support: 0.180232558139535
Attrib_0=(-inf-114.248]  => Class=g. Confidence: 0.699318080428271. Support: 0.988736709316994
Attrib_8=(60-inf)  => Class=h. Confidence: 0.680128663330951. Support: 0.316112956810631
Attrib_5=(-113.53-230.855]  => Class=g. Confidence: 0.674220963172805. Support: 0.986484051180393
Attrib_6=(48.287-inf)  => Class=g. Confidence: 0.670886075949367. Support: 0.186249774734186
Attrib_2=(-inf-3.069]  => Class=g. Confidence: 0.669026971119421. Support: 0.757704090827176
Attrib_0=(-inf-114.248] And Attrib_7=(-77.313-51.269] And Attrib_8=(30-60] And Attrib_9=(166.042-330.802]  => Class=h. Confidence: 0.609621993127148. Support: 0.14734219269103
Attrib_8=(30-60]  => Class=h. Confidence: 0.57110545660164. Support: 0.335548172757475
Attrib_9=(330.802-inf)  => Class=h. Confidence: 0.540675844806008. Support: 0.0717607973421927
Time taken: 7 seconds 
=====================

Fold 2 of 10 folds
Data set size: 19020
No of labeled instances: 17118
No of unlabeled instances: 0
Total training instances: 17118
Test instances: 1902
----------------------------------------

No of rules: 0
Average terms per rule: 1
Accuracy (%): 92.1661409043112
Conusion matrix: 
1234	0
149	519
Rules:
Attrib_6=(-inf--141.746]  => Class=h. Confidence: 0.984326018808777. Support: 0.0521594684385382
Attrib_1=(85.461-170.921]  => Class=h. Confidence: 0.970967741935484. Support: 0.05
Attrib_0=(114.248-224.213] And Attrib_2=(3.069-4.196] And Attrib_5=(-inf--113.53]  => Class=h. Confidence: 0.968. Support: 0.0602990033222591
Attrib_2=(3.069-4.196] And Attrib_8=(30-60]  => Class=h. Confidence: 0.931506849315068. Support: 0.101661129568106
Attrib_0=(114.248-224.213] And Attrib_5=(-inf--113.53] And Attrib_9=(166.042-330.802]  => Class=h. Confidence: 0.90979381443299. Support: 0.0586378737541528
Attrib_0=(114.248-224.213]  => Class=h. Confidence: 0.901320901320901. Support: 0.192691029900332
Attrib_5=(-inf--113.53]  => Class=h. Confidence: 0.820574162679426. Support: 0.113953488372093
Attrib_8=(-inf-30]  => Class=g. Confidence: 0.805043107444146. Support: 0.782483330329789
Attrib_1=(-inf-85.461] And Attrib_2=(-inf-3.069] And Attrib_4=(-inf-0.225] And Attrib_5=(-113.53-230.855] And Attrib_8=(60-inf)  => Class=h. Confidence: 0.733727810650888. Support: 0.0823920265780731
Attrib_0=(-inf-114.248]  => Class=g. Confidence: 0.699107711918419. Support: 0.988376284015138
Attrib_8=(60-inf)  => Class=h. Confidence: 0.680690399137001. Support: 0.314451827242525
Attrib_5=(-113.53-230.855]  => Class=g. Confidence: 0.673806006893156. Support: 0.986484051180393
Attrib_6=(48.287-inf)  => Class=g. Confidence: 0.670910871694417. Support: 0.185168498828618
Attrib_2=(-inf-3.069]  => Class=g. Confidence: 0.669592276390329. Support: 0.756172283294287
Attrib_0=(-inf-114.248] And Attrib_1=(-inf-85.461] And Attrib_5=(-113.53-230.855] And Attrib_8=(30-60] And Attrib_9=(166.042-330.802]  => Class=h. Confidence: 0.604356992269852. Support: 0.142857142857143
Attrib_8=(30-60]  => Class=h. Confidence: 0.570140845070423. Support: 0.336212624584718
Attrib_9=(330.802-inf)  => Class=h. Confidence: 0.534370946822309. Support: 0.0684385382059801
Time taken: 7 seconds 
=====================

Fold 3 of 10 folds
Data set size: 19020
No of labeled instances: 17118
No of unlabeled instances: 0
Total training instances: 17118
Test instances: 1902
----------------------------------------

No of rules: 0
Average terms per rule: 2
Accuracy (%): 91.3774973711882
Conusion matrix: 
1233	0
164	505
Rules:
Attrib_6=(-inf--141.746]  => Class=h. Confidence: 0.980830670926518. Support: 0.0510051503572022
Attrib_0=(114.248-224.213] And Attrib_1=(-inf-85.461] And Attrib_2=(3.069-4.196] And Attrib_9=(166.042-330.802]  => Class=h. Confidence: 0.919831223628692. Support: 0.0724372819405217
Attrib_0=(114.248-224.213] And Attrib_4=(-inf-0.225] And Attrib_5=(-inf--113.53] And Attrib_9=(166.042-330.802]  => Class=h. Confidence: 0.918079096045198. Support: 0.0539956803455724
Attrib_0=(114.248-224.213]  => Class=h. Confidence: 0.902249806051203. Support: 0.193221465359694
Attrib_1=(-inf-85.461] And Attrib_2=(3.069-4.196] And Attrib_3=(-inf-0.306] And Attrib_5=(-inf--113.53]  => Class=h. Confidence: 0.865566037735849. Support: 0.0609735836517694
Attrib_4=(-inf-0.225] And Attrib_5=(-inf--113.53]  => Class=h. Confidence: 0.826315789473684. Support: 0.104336268483137
Attrib_5=(-inf--113.53]  => Class=h. Confidence: 0.825030376670717. Support: 0.112809436783519
Attrib_8=(-inf-30]  => Class=g. Confidence: 0.805444948606352. Support: 0.783674204883323
Attrib_0=(-inf-114.248] And Attrib_1=(-inf-85.461] And Attrib_2=(-inf-3.069] And Attrib_3=(0.306-0.6] And Attrib_6=(-141.746-48.287] And Attrib_8=(60-inf) And Attrib_9=(166.042-330.802]  => Class=h. Confidence: 0.76386404293381. Support: 0.0709420169463366
Attrib_0=(-inf-114.248]  => Class=g. Confidence: 0.699056964445011. Support: 0.988467429498153
Attrib_1=(-inf-85.461] And Attrib_2=(-inf-3.069] And Attrib_5=(-113.53-230.855] And Attrib_6=(-141.746-48.287] And Attrib_7=(-77.313-51.269] And Attrib_8=(60-inf) And Attrib_9=(166.042-330.802]  => Class=h. Confidence: 0.690871369294606. Support: 0.110649609569696
Attrib_8=(60-inf)  => Class=h. Confidence: 0.682425117286178. Support: 0.314171789333776
Attrib_5=(-113.53-230.855]  => Class=g. Confidence: 0.673739237392374. Support: 0.987025858185422
Attrib_6=(48.287-inf)  => Class=g. Confidence: 0.673228346456693. Support: 0.184881520857735
Attrib_2=(-inf-3.069]  => Class=g. Confidence: 0.669586684717687. Support: 0.757545724840076
Attrib_8=(30-60]  => Class=h. Confidence: 0.57130777903044. Support: 0.336766904801462
Attrib_9=(330.802-inf)  => Class=h. Confidence: 0.549095607235142. Support: 0.0706097358365177
Time taken: 7 seconds 
=====================

Fold 4 of 10 folds
Data set size: 19020
No of labeled instances: 17118
No of unlabeled instances: 0
Total training instances: 17118
Test instances: 1902
----------------------------------------

No of rules: 1
Average terms per rule: 2
Accuracy (%): 90.4311251314406
Conusion matrix: 
1233	0
182	487
Rules:
Attrib_6=(-inf--141.746]  => Class=h. Confidence: 0.98159509202454. Support: 0.0531649775710251
Attrib_1=(85.461-170.921]  => Class=h. Confidence: 0.968454258675079. Support: 0.0510051503572022
Attrib_4=(-inf-0.225] And Attrib_8=(60-inf) And Attrib_9=(166.042-330.802]  => Class=h. Confidence: 0.941265060240964. Support: 0.103837846818408
Attrib_0=(114.248-224.213] And Attrib_1=(-inf-85.461] And Attrib_3=(-inf-0.306] And Attrib_5=(-inf--113.53]  => Class=h. Confidence: 0.935294117647059. Support: 0.0528326964612062
Attrib_0=(114.248-224.213]  => Class=h. Confidence: 0.905936777178103. Support: 0.195215152018608
Attrib_2=(3.069-4.196] And Attrib_3=(-inf-0.306] And Attrib_4=(-inf-0.225] And Attrib_5=(-inf--113.53]  => Class=h. Confidence: 0.896421845574388. Support: 0.0790829041368998
Attrib_5=(-inf--113.53]  => Class=h. Confidence: 0.829383886255924. Support: 0.116298388436617
Attrib_8=(-inf-30]  => Class=g. Confidence: 0.806101632047478. Support: 0.783223713848094
Attrib_1=(-inf-85.461] And Attrib_3=(0.306-0.6] And Attrib_5=(-113.53-230.855] And Attrib_7=(-77.313-51.269] And Attrib_8=(60-inf) And Attrib_9=(166.042-330.802]  => Class=h. Confidence: 0.77891156462585. Support: 0.0760923741485297
Attrib_1=(-inf-85.461] And Attrib_3=(-inf-0.306] And Attrib_6=(-141.746-48.287] And Attrib_8=(30-60]  => Class=h. Confidence: 0.741767764298094. Support: 0.0711081575012461
Attrib_0=(-inf-114.248]  => Class=g. Confidence: 0.700025513458349. Support: 0.988827822326336
Attrib_8=(60-inf)  => Class=h. Confidence: 0.679224973089343. Support: 0.314504070443595
Attrib_5=(-113.53-230.855]  => Class=g. Confidence: 0.674568965517241. Support: 0.987025858185422
Attrib_6=(48.287-inf)  => Class=g. Confidence: 0.672620980837934. Support: 0.186593386791603
Attrib_2=(-inf-3.069]  => Class=g. Confidence: 0.669061302681992. Support: 0.755203171456888
Attrib_0=(-inf-114.248] And Attrib_1=(-inf-85.461] And Attrib_2=(-inf-3.069] And Attrib_3=(0.306-0.6] And Attrib_5=(-113.53-230.855] And Attrib_7=(-77.313-51.269] And Attrib_8=(30-60] And Attrib_9=(166.042-330.802]  => Class=h. Confidence: 0.597530864197531. Support: 0.0804120285761755
Attrib_8=(30-60]  => Class=h. Confidence: 0.573724274034395. Support: 0.338096029240738
Attrib_9=(330.802-inf)  => Class=h. Confidence: 0.54140127388535. Support: 0.0706097358365177
Time taken: 7 seconds 
=====================

Fold 5 of 10 folds
Data set size: 19020
No of labeled instances: 17118
No of unlabeled instances: 0
Total training instances: 17118
Test instances: 1902
----------------------------------------

No of rules: 1
Average terms per rule: 1
Accuracy (%): 90.273396424816
Conusion matrix: 
1233	0
185	484
Rules:
Attrib_6=(-inf--141.746]  => Class=h. Confidence: 0.981873111782477. Support: 0.0539956803455724
Attrib_0=(114.248-224.213] And Attrib_8=(60-inf)  => Class=h. Confidence: 0.978436657681941. Support: 0.0603090214321316
Attrib_1=(85.461-170.921]  => Class=h. Confidence: 0.974603174603175. Support: 0.0510051503572022
Attrib_0=(114.248-224.213] And Attrib_2=(3.069-4.196]  => Class=h. Confidence: 0.957373271889401. Support: 0.138062801129756
Attrib_0=(114.248-224.213] And Attrib_5=(-inf--113.53]  => Class=h. Confidence: 0.928571428571429. Support: 0.08207343412527
Attrib_0=(114.248-224.213] And Attrib_3=(-inf-0.306]  => Class=h. Confidence: 0.923791821561338. Support: 0.165143711579997
Attrib_2=(3.069-4.196] And Attrib_4=(-inf-0.225] And Attrib_6=(-141.746-48.287] And Attrib_8=(30-60]  => Class=h. Confidence: 0.910714285714286. Support: 0.0508390098022927
Attrib_0=(114.248-224.213]  => Class=h. Confidence: 0.909090909090909. Support: 0.196045854793155
Attrib_3=(-inf-0.306] And Attrib_5=(-inf--113.53]  => Class=h. Confidence: 0.84. Support: 0.0976906462867586
Attrib_5=(-inf--113.53]  => Class=h. Confidence: 0.825622775800712. Support: 0.11563382621698
Attrib_8=(-inf-30]  => Class=g. Confidence: 0.806619078520441. Support: 0.78394449950446
Attrib_0=(-inf-114.248]  => Class=g. Confidence: 0.700344431687715. Support: 0.989278313361564
Attrib_8=(60-inf)  => Class=h. Confidence: 0.683666191155492. Support: 0.318491443761422
Attrib_5=(-113.53-230.855]  => Class=g. Confidence: 0.674508837839502. Support: 0.986755563564285
Attrib_6=(48.287-inf)  => Class=g. Confidence: 0.673189823874755. Support: 0.185962699342283
Attrib_2=(-inf-3.069]  => Class=g. Confidence: 0.669857222621042. Support: 0.756644742769619
Attrib_0=(-inf-114.248] And Attrib_2=(-inf-3.069] And Attrib_3=(0.306-0.6] And Attrib_5=(-113.53-230.855] And Attrib_8=(30-60] And Attrib_9=(166.042-330.802]  => Class=h. Confidence: 0.595177664974619. Support: 0.0779199202525337
Attrib_8=(30-60]  => Class=h. Confidence: 0.571590586901049. Support: 0.334939358697458
Attrib_9=(330.802-inf)  => Class=h. Confidence: 0.550761421319797. Support: 0.0721050008307028
Time taken: 7 seconds 
=====================

Fold 6 of 10 folds
Data set size: 19020
No of labeled instances: 17118
No of unlabeled instances: 0
Total training instances: 17118
Test instances: 1902
----------------------------------------

No of rules: 0
Average terms per rule: 1
Accuracy (%): 91.7981072555205
Conusion matrix: 
1233	0
156	513
Rules:
Attrib_6=(-inf--141.746]  => Class=h. Confidence: 0.981366459627329. Support: 0.0525004153513873
Attrib_1=(85.461-170.921]  => Class=h. Confidence: 0.967948717948718. Support: 0.0501744475826549
Attrib_0=(114.248-224.213] And Attrib_2=(3.069-4.196] And Attrib_3=(-inf-0.306] And Attrib_4=(-inf-0.225] And Attrib_5=(-113.53-230.855] And Attrib_7=(-77.313-51.269]  => Class=h. Confidence: 0.911242603550296. Support: 0.0511712909121116
Attrib_0=(114.248-224.213]  => Class=h. Confidence: 0.906542056074766. Support: 0.193387605914604
Attrib_2=(3.069-4.196] And Attrib_5=(-inf--113.53]  => Class=h. Confidence: 0.898778359511344. Support: 0.0855623857783685
Attrib_5=(-inf--113.53]  => Class=h. Confidence: 0.829383886255924. Support: 0.116298388436617
Attrib_8=(-inf-30]  => Class=g. Confidence: 0.804993502877297. Support: 0.781421749707181
Attrib_8=(60-inf) And Attrib_9=(166.042-330.802]  => Class=h. Confidence: 0.779842744817727. Support: 0.181259345406214
Attrib_0=(-inf-114.248]  => Class=g. Confidence: 0.699261052363358. Support: 0.989008018740427
Attrib_8=(60-inf)  => Class=h. Confidence: 0.676774884052801. Support: 0.315168632663233
Attrib_5=(-113.53-230.855]  => Class=g. Confidence: 0.674568965517241. Support: 0.987025858185422
Attrib_6=(48.287-inf)  => Class=g. Confidence: 0.669718770438195. Support: 0.184521128029552
Attrib_2=(-inf-3.069]  => Class=g. Confidence: 0.669370874095284. Support: 0.758266510496441
Attrib_8=(30-60]  => Class=h. Confidence: 0.570742728042926. Support: 0.335770061472005
Attrib_2=(3.069-4.196] And Attrib_9=(330.802-inf)  => Class=h. Confidence: 0.550675675675676. Support: 0.0541618209004818
Attrib_9=(330.802-inf)  => Class=h. Confidence: 0.54353562005277. Support: 0.0684499086226948
Time taken: 7 seconds 
=====================

Fold 7 of 10 folds
Data set size: 19020
No of labeled instances: 17118
No of unlabeled instances: 0
Total training instances: 17118
Test instances: 1902
----------------------------------------

No of rules: 0
Average terms per rule: 1
Accuracy (%): 91.5352260778128
Conusion matrix: 
1233	0
161	508
Rules:
Attrib_6=(-inf--141.746]  => Class=h. Confidence: 0.9875. Support: 0.0525004153513873
Attrib_1=(85.461-170.921]  => Class=h. Confidence: 0.974603174603175. Support: 0.0510051503572022
Attrib_0=(114.248-224.213] And Attrib_5=(-inf--113.53]  => Class=h. Confidence: 0.923809523809524. Support: 0.0805781691310849
Attrib_0=(114.248-224.213]  => Class=h. Confidence: 0.901639344262295. Support: 0.191892340920419
Attrib_2=(3.069-4.196] And Attrib_5=(-inf--113.53]  => Class=h. Confidence: 0.897623400365631. Support: 0.0815750124605416
Attrib_4=(-inf-0.225] And Attrib_8=(60-inf)  => Class=h. Confidence: 0.839176829268293. Support: 0.182920750955308
Attrib_5=(-inf--113.53]  => Class=h. Confidence: 0.820073439412485. Support: 0.111314171789334
Attrib_8=(-inf-30]  => Class=g. Confidence: 0.806562239317824. Support: 0.784034597711506
Attrib_1=(-inf-85.461] And Attrib_4=(-inf-0.225] And Attrib_8=(30-60]  => Class=h. Confidence: 0.701602136181575. Support: 0.174613723209836
Attrib_0=(-inf-114.248]  => Class=g. Confidence: 0.698700802445548. Support: 0.988467429498153
Attrib_2=(-inf-3.069] And Attrib_5=(-113.53-230.855] And Attrib_6=(-141.746-48.287] And Attrib_8=(60-inf) And Attrib_9=(166.042-330.802]  => Class=h. Confidence: 0.698170731707317. Support: 0.114138561222794
Attrib_8=(60-inf)  => Class=h. Confidence: 0.686631016042781. Support: 0.319986708755607
Attrib_5=(-113.53-230.855]  => Class=g. Confidence: 0.673347679065478. Support: 0.986755563564285
Attrib_6=(48.287-inf)  => Class=g. Confidence: 0.671188630490956. Support: 0.187224074240923
Attrib_2=(-inf-3.069]  => Class=g. Confidence: 0.667570585420322. Support: 0.75412199297234
Attrib_1=(-inf-85.461] And Attrib_3=(0.306-0.6] And Attrib_4=(0.225-0.45] And Attrib_6=(-141.746-48.287] And Attrib_8=(30-60] And Attrib_9=(166.042-330.802]  => Class=h. Confidence: 0.572202166064982. Support: 0.0526665559062967
Attrib_8=(30-60]  => Class=h. Confidence: 0.569239500567537. Support: 0.333277953148364
Attrib_9=(330.802-inf)  => Class=h. Confidence: 0.542043984476067. Support: 0.069612892507061
Time taken: 7 seconds 
=====================

Fold 8 of 10 folds
Data set size: 19020
No of labeled instances: 17118
No of unlabeled instances: 0
Total training instances: 17118
Test instances: 1902
----------------------------------------

No of rules: 0
Average terms per rule: 2
Accuracy (%): 91.5352260778128
Conusion matrix: 
1233	0
161	508
Rules:
Attrib_6=(-inf--141.746]  => Class=h. Confidence: 0.984326018808777. Support: 0.0521681342415684
Attrib_0=(114.248-224.213] And Attrib_3=(-inf-0.306]  => Class=h. Confidence: 0.91123701605288. Support: 0.160325635487623
Attrib_0=(114.248-224.213] And Attrib_4=(-inf-0.225]  => Class=h. Confidence: 0.907268170426065. Support: 0.180428642631666
Attrib_0=(114.248-224.213]  => Class=h. Confidence: 0.90015600624025. Support: 0.191726200365509
Attrib_5=(-inf--113.53]  => Class=h. Confidence: 0.818401937046005. Support: 0.11231101511879
Attrib_8=(-inf-30]  => Class=g. Confidence: 0.805522097655888. Support: 0.78331381205514
Attrib_0=(-inf-114.248] And Attrib_3=(0.306-0.6] And Attrib_5=(-113.53-230.855] And Attrib_7=(-77.313-51.269] And Attrib_8=(60-inf) And Attrib_9=(166.042-330.802]  => Class=h. Confidence: 0.77972027972028. Support: 0.0740986874896162
Attrib_0=(-inf-114.248] And Attrib_1=(-inf-85.461] And Attrib_4=(-inf-0.225] And Attrib_6=(-141.746-48.287] And Attrib_7=(-77.313-51.269] And Attrib_8=(60-inf)  => Class=h. Confidence: 0.744565217391304. Support: 0.0910450240903805
Attrib_0=(-inf-114.248]  => Class=g. Confidence: 0.69859262561294. Support: 0.988377331291107
Attrib_1=(-inf-85.461] And Attrib_2=(-inf-3.069] And Attrib_5=(-113.53-230.855] And Attrib_6=(-141.746-48.287] And Attrib_7=(-77.313-51.269] And Attrib_8=(60-inf) And Attrib_9=(166.042-330.802]  => Class=h. Confidence: 0.690355329949239. Support: 0.112975577338428
Attrib_8=(60-inf)  => Class=h. Confidence: 0.682420336555675. Support: 0.316663897657418
Attrib_6=(48.287-inf)  => Class=g. Confidence: 0.675210902011681. Support: 0.18749436886206
Attrib_5=(-113.53-230.855]  => Class=g. Confidence: 0.673411648932899. Support: 0.986485268943148
Attrib_2=(-inf-3.069]  => Class=g. Confidence: 0.668872060581905. Support: 0.756014055320299
Attrib_0=(-inf-114.248] And Attrib_1=(-inf-85.461] And Attrib_2=(-inf-3.069] And Attrib_3=(0.306-0.6] And Attrib_5=(-113.53-230.855] And Attrib_6=(-141.746-48.287] And Attrib_7=(-77.313-51.269] And Attrib_8=(30-60] And Attrib_9=(166.042-330.802]  => Class=h. Confidence: 0.588010204081633. Support: 0.076590795813258
Attrib_8=(30-60]  => Class=h. Confidence: 0.570215175537939. Support: 0.334607077587639
Attrib_9=(330.802-inf)  => Class=h. Confidence: 0.54980595084088. Support: 0.0706097358365177
Time taken: 8 seconds 
=====================

Fold 9 of 10 folds
Data set size: 19020
No of labeled instances: 17118
No of unlabeled instances: 0
Total training instances: 17118
Test instances: 1902
----------------------------------------

No of rules: 0
Average terms per rule: 2
Accuracy (%): 90.7991587802313
Conusion matrix: 
1233	0
175	494
Rules:
Attrib_6=(-inf--141.746]  => Class=h. Confidence: 0.984375. Support: 0.0523342747964778
Attrib_2=(3.069-4.196] And Attrib_3=(-inf-0.306] And Attrib_5=(-113.53-230.855] And Attrib_8=(60-inf)  => Class=h. Confidence: 0.915989159891599. Support: 0.0561555075593952
Attrib_0=(114.248-224.213] And Attrib_1=(-inf-85.461] And Attrib_2=(3.069-4.196] And Attrib_5=(-113.53-230.855] And Attrib_7=(-77.313-51.269]  => Class=h. Confidence: 0.911242603550296. Support: 0.0511712909121116
Attrib_0=(114.248-224.213]  => Class=h. Confidence: 0.904534606205251. Support: 0.188901810932049
Attrib_5=(-inf--113.53]  => Class=h. Confidence: 0.826781326781327. Support: 0.111812593454062
Attrib_8=(-inf-30]  => Class=g. Confidence: 0.806013217909336. Support: 0.780160374808541
Attrib_0=(-inf-114.248] And Attrib_1=(-inf-85.461] And Attrib_2=(-inf-3.069] And Attrib_3=(0.306-0.6] And Attrib_5=(-113.53-230.855] And Attrib_7=(-77.313-51.269] And Attrib_8=(60-inf) And Attrib_9=(166.042-330.802]  => Class=h. Confidence: 0.770318021201413. Support: 0.0724372819405217
Attrib_5=(-113.53-230.855] And Attrib_8=(60-inf) And Attrib_9=(166.042-330.802]  => Class=h. Confidence: 0.751618122977346. Support: 0.154344575510882
Attrib_0=(-inf-114.248]  => Class=g. Confidence: 0.69814920816638. Support: 0.989008018740427
Attrib_8=(60-inf)  => Class=h. Confidence: 0.675. Support: 0.314005648778867
Attrib_5=(-113.53-230.855]  => Class=g. Confidence: 0.673509526736324. Support: 0.987296152806559
Attrib_6=(48.287-inf)  => Class=g. Confidence: 0.669613621480026. Support: 0.184250833408415
Attrib_2=(-inf-3.069]  => Class=g. Confidence: 0.668523233609166. Support: 0.757005135597802
Attrib_1=(-inf-85.461] And Attrib_3=(0.306-0.6] And Attrib_5=(-113.53-230.855] And Attrib_8=(30-60] And Attrib_9=(166.042-330.802]  => Class=h. Confidence: 0.615746180963572. Support: 0.0870576507725536
Attrib_6=(-141.746-48.287] And Attrib_8=(30-60] And Attrib_9=(166.042-330.802]  => Class=h. Confidence: 0.612569060773481. Support: 0.147366672204685
Attrib_1=(-inf-85.461] And Attrib_2=(-inf-3.069] And Attrib_5=(-113.53-230.855] And Attrib_8=(30-60] And Attrib_9=(166.042-330.802]  => Class=h. Confidence: 0.578160059835452. Support: 0.128426648945007
Attrib_8=(30-60]  => Class=h. Confidence: 0.572027972027972. Support: 0.339757434789832
Attrib_9=(330.802-inf)  => Class=h. Confidence: 0.539641943734015. Support: 0.0701113141717893
Time taken: 7 seconds 
=====================

Fold 10 of 10 folds
Data set size: 19020
No of labeled instances: 17118
No of unlabeled instances: 0
Total training instances: 17118
Test instances: 1902
----------------------------------------

No of rules: 0
Average terms per rule: 1
Accuracy (%): 91.062039957939
Conusion matrix: 
1233	0
170	499
Rules:
Attrib_6=(-inf--141.746]  => Class=h. Confidence: 0.984709480122324. Support: 0.053497258680844
Attrib_1=(85.461-170.921]  => Class=h. Confidence: 0.974522292993631. Support: 0.0508390098022927
Attrib_0=(114.248-224.213] And Attrib_4=(-inf-0.225] And Attrib_8=(30-60]  => Class=h. Confidence: 0.968337730870712. Support: 0.0609735836517694
Attrib_0=(114.248-224.213] And Attrib_2=(3.069-4.196]  => Class=h. Confidence: 0.950116009280742. Support: 0.136069114470842
Attrib_0=(114.248-224.213] And Attrib_4=(-inf-0.225]  => Class=h. Confidence: 0.909924937447873. Support: 0.181259345406214
Attrib_0=(114.248-224.213]  => Class=h. Confidence: 0.904577191621412. Support: 0.193719887024423
Attrib_5=(-inf--113.53]  => Class=h. Confidence: 0.830324909747292. Support: 0.114636982887523
Attrib_1=(-inf-85.461] And Attrib_3=(-inf-0.306] And Attrib_4=(-inf-0.225] And Attrib_8=(30-60]  => Class=h. Confidence: 0.808114035087719. Support: 0.122445588968267
Attrib_8=(-inf-30]  => Class=g. Confidence: 0.804099805212875. Support: 0.781061356878998
Attrib_0=(-inf-114.248] And Attrib_2=(-inf-3.069] And Attrib_4=(-inf-0.225] And Attrib_5=(-113.53-230.855] And Attrib_7=(-77.313-51.269] And Attrib_8=(60-inf)  => Class=h. Confidence: 0.730407523510972. Support: 0.0774214985878053
Attrib_0=(-inf-114.248]  => Class=g. Confidence: 0.699248120300752. Support: 0.98873772411929
Attrib_8=(60-inf)  => Class=h. Confidence: 0.679477882523568. Support: 0.311347399900316
Attrib_5=(-113.53-230.855]  => Class=g. Confidence: 0.674089566929134. Support: 0.987296152806559
Attrib_2=(-inf-3.069]  => Class=g. Confidence: 0.67030602486452. Support: 0.757816019461213
Attrib_6=(48.287-inf)  => Class=g. Confidence: 0.669921875. Support: 0.185422110100009
Attrib_8=(30-60]  => Class=h. Confidence: 0.568035764179939. Support: 0.337763748130919
Attrib_9=(330.802-inf)  => Class=h. Confidence: 0.547408343868521. Support: 0.0719388602757933
Time taken: 7 seconds 
=====================

12332	0
1678	5010
Average of fold accuracies: 91.1777076761304
