# Supplementary material for: Semi-supervised associative classification using ant colony optimization algorithm
Source: PeerJ Comput Sci. 2021 Sep 10;7:e676. doi: 10.7717/peerj-cs.676 (PMC8444075; doi:10.7717/peerj-cs.676)
Supplement: Supplemental Information 1 — Code: After extracting, the SSAC.sln is the Visual Studio 2015 aolution file which contains the project settings. Form1.cs and Form1.Designer.cs are the Windows form files for GUI of the code. SSAC.cs is the file containing the Run() method which is the core implementation of the proposed algorithm. [file peerj-cs-07-676-s001.zip › SSAC/SSAC/bin/Debug/0/magic-D4/magic-D4_10p_Rules_2020-12-26.txt]

Time: 2020-26-12 15:45:36
DataSet: magic-D4
No. of instances: 19020
No. of attributes: 11
No. of classes: 2
Class frequencies: [12332, 6688]
---------------------------------------
Parameters: 
Labeled data (%): 10
No of folds: 10
No of ants: 15
Min support: 0.05
Min Confidence: 0.45
Min coverage: 1
====================

Fold 1 of 10 folds
Data set size: 19020
No of labeled instances: 1712
No of unlabeled instances: 15406
Total training instances: 17118
Test instances: 1902
----------------------------------------

No of rules: 0
Average terms per rule: 1
Accuracy (%): 72.397476340694
Conusion matrix: 
1234	0
525	143
Rules:
Attrib_0=(114.248-224.213] And Attrib_2=(3.069-4.196]  => Class=h. Confidence: 0.948085365823178. Support: 0.0703765121451806
Attrib_0=(114.248-224.213] And Attrib_4=(-inf-0.225]  => Class=h. Confidence: 0.936546473631147. Support: 0.0982768593397746
Attrib_4=(-inf-0.225] And Attrib_5=(-inf--113.53]  => Class=h. Confidence: 0.934316613952562. Support: 0.0551730430361504
Attrib_5=(-inf--113.53]  => Class=h. Confidence: 0.93369165898688. Support: 0.0599209492618724
Attrib_0=(114.248-224.213]  => Class=h. Confidence: 0.933678802219988. Support: 0.105156366295921
Attrib_3=(0.6-inf)  => Class=g. Confidence: 0.715663202989641. Support: 0.0882057775334182
Attrib_0=(-inf-114.248]  => Class=g. Confidence: 0.714842865604154. Support: 0.603943514872821
Attrib_4=(0.225-0.45]  => Class=g. Confidence: 0.71206723751552. Support: 0.253590736799973
Attrib_8=(-inf-30]  => Class=g. Confidence: 0.707442266597748. Support: 0.3707072977445
Attrib_2=(-inf-3.069]  => Class=g. Confidence: 0.700750755699541. Support: 0.480870472289931
Attrib_5=(-113.53-230.855]  => Class=g. Confidence: 0.691536899893736. Support: 0.604692062751281
Attrib_6=(-141.746-48.287]  => Class=g. Confidence: 0.691433860957946. Support: 0.515659987368956
Attrib_9=(-inf-166.042]  => Class=g. Confidence: 0.687213638076618. Support: 0.235025055098223
Attrib_7=(-77.313-51.269]  => Class=g. Confidence: 0.670494510134382. Support: 0.603524656459552
Attrib_9=(166.042-330.802]  => Class=g. Confidence: 0.653390837977601. Support: 0.351895436049296
Time taken: 18 seconds 
=====================

Fold 2 of 10 folds
Data set size: 19020
No of labeled instances: 1712
No of unlabeled instances: 15406
Total training instances: 17118
Test instances: 1902
----------------------------------------

No of rules: 0
Average terms per rule: 1
Accuracy (%): 72.9232386961094
Conusion matrix: 
1234	0
515	153
Rules:
Attrib_0=(114.248-224.213] And Attrib_2=(3.069-4.196]  => Class=h. Confidence: 0.912122485476077. Support: 0.0653740699910644
Attrib_0=(114.248-224.213] And Attrib_3=(-inf-0.306]  => Class=h. Confidence: 0.909442437654679. Support: 0.0794914981620458
Attrib_0=(114.248-224.213]  => Class=h. Confidence: 0.903788137127074. Support: 0.0967513169397211
Attrib_3=(-inf-0.306] And Attrib_5=(-inf--113.53]  => Class=h. Confidence: 0.897122412601767. Support: 0.0504824648351142
Attrib_5=(-inf--113.53]  => Class=h. Confidence: 0.896662658736429. Support: 0.0597692836393658
Attrib_3=(0.6-inf)  => Class=g. Confidence: 0.708770488914909. Support: 0.0841879092361048
Attrib_0=(-inf-114.248]  => Class=g. Confidence: 0.706332481854168. Support: 0.631649465355211
Attrib_4=(0.225-0.45]  => Class=g. Confidence: 0.700202755537598. Support: 0.260063208937706
Attrib_8=(-inf-30]  => Class=g. Confidence: 0.693009789332562. Support: 0.397432629777498
Attrib_2=(-inf-3.069]  => Class=g. Confidence: 0.690617587987014. Support: 0.495938462056639
Attrib_6=(-141.746-48.287]  => Class=g. Confidence: 0.683030541546698. Support: 0.536720333377335
Attrib_5=(-113.53-230.855]  => Class=g. Confidence: 0.682789654953713. Support: 0.632370528174013
Attrib_9=(-inf-166.042]  => Class=g. Confidence: 0.682285814161282. Support: 0.245150761659461
Attrib_7=(-77.313-51.269]  => Class=g. Confidence: 0.662258565369958. Support: 0.63084090103419
Attrib_9=(166.042-330.802]  => Class=g. Confidence: 0.642173899797852. Support: 0.367937550743546
Time taken: 27 seconds 
=====================

Fold 3 of 10 folds
Data set size: 19020
No of labeled instances: 1712
No of unlabeled instances: 15406
Total training instances: 17118
Test instances: 1902
----------------------------------------

No of rules: 0
Average terms per rule: 1
Accuracy (%): 75.2365930599369
Conusion matrix: 
1233	0
471	198
Rules:
Attrib_0=(114.248-224.213] And Attrib_2=(3.069-4.196]  => Class=h. Confidence: 0.952016398482055. Support: 0.0677667844832269
Attrib_0=(114.248-224.213]  => Class=h. Confidence: 0.94588499728678. Support: 0.10195612672131
Attrib_5=(-inf--113.53]  => Class=h. Confidence: 0.922971501296219. Support: 0.0593577649232416
Attrib_0=(-inf-114.248]  => Class=g. Confidence: 0.713347386583689. Support: 0.638478174935287
Attrib_4=(0.225-0.45]  => Class=g. Confidence: 0.707065085517506. Support: 0.269659740801847
Attrib_8=(-inf-30]  => Class=g. Confidence: 0.701291833108562. Support: 0.394296047378287
Attrib_2=(-inf-3.069]  => Class=g. Confidence: 0.697405333956051. Support: 0.506805718767524
Attrib_5=(-113.53-230.855]  => Class=g. Confidence: 0.688568415191298. Support: 0.638494116073796
Attrib_6=(-141.746-48.287]  => Class=g. Confidence: 0.687436830504618. Support: 0.544961877522907
Attrib_9=(-inf-166.042]  => Class=g. Confidence: 0.686041075302775. Support: 0.248297560350519
Attrib_7=(-77.313-51.269]  => Class=g. Confidence: 0.668723925497968. Support: 0.637346307395553
Attrib_9=(166.042-330.802]  => Class=g. Confidence: 0.651312080861489. Support: 0.372295103809345
Attrib_3=(-inf-0.306] And Attrib_8=(60-inf)  => Class=h. Confidence: 0.562816583756103. Support: 0.0562356454501402
Time taken: 15 seconds 
=====================

Fold 4 of 10 folds
Data set size: 19020
No of labeled instances: 1712
No of unlabeled instances: 15406
Total training instances: 17118
Test instances: 1902
----------------------------------------

No of rules: 0
Average terms per rule: 1
Accuracy (%): 71.8191377497371
Conusion matrix: 
1233	0
536	133
Rules:
Attrib_0=(114.248-224.213] And Attrib_2=(3.069-4.196]  => Class=h. Confidence: 0.961935286988599. Support: 0.0702594352530429
Attrib_0=(114.248-224.213] And Attrib_3=(-inf-0.306]  => Class=h. Confidence: 0.960626813343501. Support: 0.0895148064679417
Attrib_0=(114.248-224.213]  => Class=h. Confidence: 0.959698527909596. Support: 0.110270727893211
Attrib_5=(-inf--113.53]  => Class=h. Confidence: 0.935520021656207. Support: 0.064140694743915
Attrib_0=(-inf-114.248]  => Class=g. Confidence: 0.700787338331205. Support: 0.644946616820726
Attrib_4=(0.225-0.45]  => Class=g. Confidence: 0.693744115327028. Support: 0.270473578023955
Attrib_8=(-inf-30]  => Class=g. Confidence: 0.691007495096862. Support: 0.400591713170425
Attrib_2=(-inf-3.069]  => Class=g. Confidence: 0.685060825391612. Support: 0.511258016848235
Attrib_9=(-inf-166.042]  => Class=g. Confidence: 0.678789895373602. Support: 0.251957705807279
Attrib_6=(-141.746-48.287]  => Class=g. Confidence: 0.676385072038893. Support: 0.550065242283741
Attrib_5=(-113.53-230.855]  => Class=g. Confidence: 0.676355048965005. Support: 0.644703575034274
Attrib_7=(-77.313-51.269]  => Class=g. Confidence: 0.656361694445694. Support: 0.643311940745571
Attrib_9=(166.042-330.802]  => Class=g. Confidence: 0.635004962756617. Support: 0.373627487815146
Time taken: 13 seconds 
=====================

Fold 5 of 10 folds
Data set size: 19020
No of labeled instances: 1712
No of unlabeled instances: 15406
Total training instances: 17118
Test instances: 1902
----------------------------------------

No of rules: 0
Average terms per rule: 1
Accuracy (%): 71.5036803364879
Conusion matrix: 
1233	0
542	127
Rules:
Attrib_0=(114.248-224.213] And Attrib_3=(-inf-0.306]  => Class=h. Confidence: 0.893100193061964. Support: 0.0803924665207622
Attrib_0=(114.248-224.213]  => Class=h. Confidence: 0.891154557071067. Support: 0.101026988145773
Attrib_0=(-inf-114.248]  => Class=g. Confidence: 0.729350259264138. Support: 0.605283407947341
Attrib_8=(-inf-30]  => Class=g. Confidence: 0.724687949065862. Support: 0.367818289862684
Attrib_4=(0.225-0.45]  => Class=g. Confidence: 0.7147051676762. Support: 0.255242885471933
Attrib_2=(-inf-3.069]  => Class=g. Confidence: 0.711349207045602. Support: 0.481650666159851
Attrib_6=(-141.746-48.287]  => Class=g. Confidence: 0.699530407405032. Support: 0.515391096883957
Attrib_9=(-inf-166.042]  => Class=g. Confidence: 0.697640951374318. Support: 0.238194737741481
Attrib_5=(-113.53-230.855]  => Class=g. Confidence: 0.69761204443264. Support: 0.60009766698578
Attrib_7=(-77.313-51.269]  => Class=g. Confidence: 0.684869472633356. Support: 0.605374866028603
Attrib_9=(166.042-330.802]  => Class=g. Confidence: 0.669211639843963. Support: 0.35102476368573
Attrib_5=(-inf--113.53]  => Class=h. Confidence: 0.667038467346956. Support: 0.0560171527820495
Time taken: 32 seconds 
=====================

Fold 6 of 10 folds
Data set size: 19020
No of labeled instances: 1712
No of unlabeled instances: 15406
Total training instances: 17118
Test instances: 1902
----------------------------------------

No of rules: 0
Average terms per rule: 1
Accuracy (%): 72.6603575184017
Conusion matrix: 
1233	0
520	149
Rules:
Attrib_0=(114.248-224.213] And Attrib_2=(3.069-4.196] And Attrib_4=(-inf-0.225]  => Class=h. Confidence: 0.963978136242759. Support: 0.0744522916417643
Attrib_0=(114.248-224.213]  => Class=h. Confidence: 0.959800261372649. Support: 0.115850504589456
Attrib_5=(-inf--113.53]  => Class=h. Confidence: 0.946393448880422. Support: 0.072178258557084
Attrib_0=(-inf-114.248]  => Class=g. Confidence: 0.727771689132075. Support: 0.662422822841709
Attrib_4=(0.225-0.45]  => Class=g. Confidence: 0.718658224822903. Support: 0.275891061821642
Attrib_2=(-inf-3.069]  => Class=g. Confidence: 0.713421435516716. Support: 0.526545731867668
Attrib_8=(-inf-30]  => Class=g. Confidence: 0.711443531618596. Support: 0.411849883923317
Attrib_6=(-141.746-48.287]  => Class=g. Confidence: 0.704767875147555. Support: 0.566543499879905
Attrib_5=(-113.53-230.855]  => Class=g. Confidence: 0.703676846250587. Support: 0.662519360559475
Attrib_9=(-inf-166.042]  => Class=g. Confidence: 0.703562647207549. Support: 0.258118582452778
Attrib_7=(-77.313-51.269]  => Class=g. Confidence: 0.682809992386244. Support: 0.661312531649385
Attrib_9=(166.042-330.802]  => Class=g. Confidence: 0.662036358941562. Support: 0.38556985648281
Time taken: 38 seconds 
=====================

Fold 7 of 10 folds
Data set size: 19020
No of labeled instances: 1712
No of unlabeled instances: 15406
Total training instances: 17118
Test instances: 1902
----------------------------------------

No of rules: 0
Average terms per rule: 1
Accuracy (%): 76.5509989484753
Conusion matrix: 
1233	0
446	223
Rules:
Attrib_3=(-inf-0.306] And Attrib_5=(-inf--113.53]  => Class=h. Confidence: 0.946126841852913. Support: 0.0515880866325931
Attrib_4=(-inf-0.225] And Attrib_5=(-inf--113.53]  => Class=h. Confidence: 0.944264510416153. Support: 0.0553735717036599
Attrib_0=(114.248-224.213] And Attrib_3=(-inf-0.306]  => Class=h. Confidence: 0.943876674995686. Support: 0.094160388659434
Attrib_5=(-inf--113.53]  => Class=h. Confidence: 0.943202798811389. Support: 0.060396610492036
Attrib_0=(114.248-224.213]  => Class=h. Confidence: 0.941760080060967. Support: 0.111595595838982
Attrib_0=(-inf-114.248]  => Class=g. Confidence: 0.726756727318475. Support: 0.651141653003075
Attrib_4=(0.225-0.45]  => Class=g. Confidence: 0.719567088524887. Support: 0.273397329667096
Attrib_3=(0.306-0.6]  => Class=g. Confidence: 0.713430166129577. Support: 0.322454859690028
Attrib_8=(-inf-30]  => Class=g. Confidence: 0.712596873917922. Support: 0.404167226739297
Attrib_6=(-141.746-48.287]  => Class=g. Confidence: 0.702993581944195. Support: 0.554922862795406
Attrib_5=(-113.53-230.855]  => Class=g. Confidence: 0.702363872786882. Support: 0.651878236963494
Attrib_9=(-inf-166.042]  => Class=g. Confidence: 0.702132409421154. Support: 0.252836431155661
Attrib_7=(-77.313-51.269]  => Class=g. Confidence: 0.682635302254363. Support: 0.650691677586566
Attrib_9=(166.042-330.802]  => Class=g. Confidence: 0.6620690066344. Support: 0.379748375727085
Attrib_3=(-inf-0.306] And Attrib_8=(30-60]  => Class=h. Confidence: 0.483441093808114. Support: 0.0674750461569442
Time taken: 39 seconds 
=====================

Fold 8 of 10 folds
Data set size: 19020
No of labeled instances: 1712
No of unlabeled instances: 15406
Total training instances: 17118
Test instances: 1902
----------------------------------------

No of rules: 0
Average terms per rule: 1
Accuracy (%): 75.5520504731861
Conusion matrix: 
1233	0
465	204
Rules:
Attrib_8=(60-inf) And Attrib_9=(166.042-330.802]  => Class=h. Confidence: 0.778224960181817. Support: 0.0677339320577751
Attrib_8=(60-inf)  => Class=h. Confidence: 0.76682943316917. Support: 0.141394160198686
Attrib_8=(-inf-30]  => Class=g. Confidence: 0.739054416640911. Support: 0.459862612629531
Attrib_0=(-inf-114.248]  => Class=g. Confidence: 0.629988271597819. Support: 0.624124510609709
Attrib_9=(166.042-330.802]  => Class=g. Confidence: 0.606285489685725. Support: 0.38208992713499
Attrib_5=(-113.53-230.855]  => Class=g. Confidence: 0.603352469161509. Support: 0.619094217338961
Attrib_3=(0.306-0.6]  => Class=g. Confidence: 0.601021722725153. Support: 0.303328019113275
Attrib_6=(48.287-inf)  => Class=g. Confidence: 0.598106593449995. Support: 0.109062330011913
Attrib_4=(-inf-0.225]  => Class=g. Confidence: 0.596420376530092. Support: 0.368606669831482
Time taken: 7 seconds 
=====================

Fold 9 of 10 folds
Data set size: 19020
No of labeled instances: 1712
No of unlabeled instances: 15406
Total training instances: 17118
Test instances: 1902
----------------------------------------

No of rules: 0
Average terms per rule: 1
Accuracy (%): 74.0273396424816
Conusion matrix: 
1233	0
494	175
Rules:
Attrib_0=(114.248-224.213] And Attrib_2=(3.069-4.196] And Attrib_3=(-inf-0.306]  => Class=h. Confidence: 0.938108455162531. Support: 0.071197874085655
Attrib_0=(114.248-224.213]  => Class=h. Confidence: 0.935262090781382. Support: 0.113557394302857
Attrib_3=(-inf-0.306] And Attrib_5=(-inf--113.53]  => Class=h. Confidence: 0.921910611519855. Support: 0.0542890740126145
Attrib_5=(-inf--113.53]  => Class=h. Confidence: 0.920313425925083. Support: 0.0644980172215134
Attrib_3=(0.6-inf)  => Class=g. Confidence: 0.721429428442961. Support: 0.0672771896435144
Attrib_0=(-inf-114.248]  => Class=g. Confidence: 0.718673623952683. Support: 0.609893356432824
Attrib_4=(0.225-0.45]  => Class=g. Confidence: 0.709352755872656. Support: 0.242414796278545
Attrib_8=(-inf-30]  => Class=g. Confidence: 0.704612424856864. Support: 0.384186300711399
Attrib_2=(-inf-3.069]  => Class=g. Confidence: 0.70340177081677. Support: 0.476023856176294
Attrib_6=(-141.746-48.287]  => Class=g. Confidence: 0.695605912083573. Support: 0.515509026194736
Attrib_5=(-113.53-230.855]  => Class=g. Confidence: 0.694821413340071. Support: 0.610180439904127
Attrib_9=(-inf-166.042]  => Class=g. Confidence: 0.694770590558871. Support: 0.23509422864792
Attrib_7=(-77.313-51.269]  => Class=g. Confidence: 0.674639849515356. Support: 0.608745264802211
Attrib_9=(166.042-330.802]  => Class=g. Confidence: 0.655750873781652. Support: 0.356488873942585
Time taken: 13 seconds 
=====================

Fold 10 of 10 folds
Data set size: 19020
No of labeled instances: 1712
No of unlabeled instances: 15406
Total training instances: 17118
Test instances: 1902
----------------------------------------

No of rules: 0
Average terms per rule: 1
Accuracy (%): 72.4500525762355
Conusion matrix: 
1233	0
524	145
Rules:
Attrib_0=(114.248-224.213] And Attrib_2=(3.069-4.196]  => Class=h. Confidence: 0.957243471387713. Support: 0.0695789261689384
Attrib_0=(114.248-224.213]  => Class=h. Confidence: 0.949501146608372. Support: 0.105274462559627
Attrib_3=(-inf-0.306] And Attrib_5=(-inf--113.53]  => Class=h. Confidence: 0.928965081838837. Support: 0.0529508300566959
Attrib_5=(-inf--113.53]  => Class=h. Confidence: 0.926653773797202. Support: 0.0642204639117186
Attrib_3=(0.6-inf)  => Class=g. Confidence: 0.714792089200172. Support: 0.0989551061517728
Attrib_0=(-inf-114.248]  => Class=g. Confidence: 0.714054990344859. Support: 0.640459099425387
Attrib_4=(0.225-0.45]  => Class=g. Confidence: 0.709226365150289. Support: 0.267932101381781
Attrib_8=(-inf-30]  => Class=g. Confidence: 0.702565607226878. Support: 0.397779424871548
Attrib_2=(-inf-3.069]  => Class=g. Confidence: 0.698832753687637. Support: 0.507096312880625
Attrib_6=(-141.746-48.287]  => Class=g. Confidence: 0.689848464735126. Support: 0.54527584986619
Attrib_5=(-113.53-230.855]  => Class=g. Confidence: 0.689381147928798. Support: 0.64041188805701
Attrib_9=(-inf-166.042]  => Class=g. Confidence: 0.686203924477002. Support: 0.248910202976814
Attrib_7=(-77.313-51.269]  => Class=g. Confidence: 0.669284511653624. Support: 0.639032527147532
Attrib_9=(166.042-330.802]  => Class=g. Confidence: 0.651596516178829. Support: 0.372466610189747
Time taken: 33 seconds 
=====================

12332	0
5038	1650
Average of fold accuracies: 73.5120925341745
