# Supplementary material for: Semi-supervised associative classification using ant colony optimization algorithm
Source: PeerJ Comput Sci. 2021 Sep 10;7:e676. doi: 10.7717/peerj-cs.676 (PMC8444075; doi:10.7717/peerj-cs.676)
Supplement: Supplemental Information 1 — Code: After extracting, the SSAC.sln is the Visual Studio 2015 aolution file which contains the project settings. Form1.cs and Form1.Designer.cs are the Windows form files for GUI of the code. SSAC.cs is the file containing the Run() method which is the core implementation of the proposed algorithm. [file peerj-cs-07-676-s001.zip › SSAC/SSAC/bin/Debug/0/magic-D4/magic-D4_20p_Rules_2020-12-26.txt]

Time: 2020-26-12 15:45:36
DataSet: magic-D4
No. of instances: 19020
No. of attributes: 11
No. of classes: 2
Class frequencies: [12332, 6688]
---------------------------------------
Parameters: 
Labeled data (%): 20
No of folds: 10
No of ants: 15
Min support: 0.05
Min Confidence: 0.45
Min coverage: 1
====================

Fold 1 of 10 folds
Data set size: 19020
No of labeled instances: 3424
No of unlabeled instances: 13694
Total training instances: 17118
Test instances: 1902
----------------------------------------

No of rules: 0
Average terms per rule: 1
Accuracy (%): 74.9211356466877
Conusion matrix: 
1234	0
477	191
Rules:
Attrib_0=(114.248-224.213] And Attrib_5=(-inf--113.53]  => Class=h. Confidence: 0.957662375170068. Support: 0.0599426082624715
Attrib_0=(114.248-224.213] And Attrib_2=(3.069-4.196]  => Class=h. Confidence: 0.955630281520668. Support: 0.0984839093064578
Attrib_0=(114.248-224.213] And Attrib_3=(-inf-0.306]  => Class=h. Confidence: 0.944708613759988. Support: 0.117647647535523
Attrib_0=(114.248-224.213] And Attrib_4=(-inf-0.225]  => Class=h. Confidence: 0.943826323513059. Support: 0.136176342558342
Attrib_0=(114.248-224.213]  => Class=h. Confidence: 0.939215690486024. Support: 0.143846429458165
Attrib_2=(3.069-4.196] And Attrib_4=(-inf-0.225] And Attrib_5=(-inf--113.53]  => Class=h. Confidence: 0.938552802440567. Support: 0.0558137401905011
Attrib_3=(-inf-0.306] And Attrib_5=(-inf--113.53]  => Class=h. Confidence: 0.928363517426069. Support: 0.0670239249986322
Attrib_4=(-inf-0.225] And Attrib_5=(-inf--113.53]  => Class=h. Confidence: 0.92750512671404. Support: 0.0764512642971067
Attrib_5=(-inf--113.53]  => Class=h. Confidence: 0.92674351262341. Support: 0.0823720806714322
Attrib_8=(-inf-30]  => Class=g. Confidence: 0.73244338252578. Support: 0.418186264988943
Attrib_0=(-inf-114.248]  => Class=g. Confidence: 0.725643700332258. Support: 0.680346236399563
Attrib_4=(0.225-0.45]  => Class=g. Confidence: 0.710256804603136. Support: 0.286076286133441
Attrib_2=(-inf-3.069]  => Class=g. Confidence: 0.706277006422035. Support: 0.540595597278426
Attrib_5=(-113.53-230.855]  => Class=g. Confidence: 0.701855133938123. Support: 0.681118183440503
Attrib_6=(-141.746-48.287]  => Class=g. Confidence: 0.699671948406065. Support: 0.581907277330836
Attrib_9=(-inf-166.042]  => Class=g. Confidence: 0.697061997077601. Support: 0.266415981003772
Attrib_7=(-77.313-51.269]  => Class=g. Confidence: 0.68093121372308. Support: 0.680236004981436
Attrib_9=(166.042-330.802]  => Class=g. Confidence: 0.663343312178261. Support: 0.394817032540819
Attrib_3=(-inf-0.306] And Attrib_4=(-inf-0.225] And Attrib_8=(30-60]  => Class=h. Confidence: 0.511950550919353. Support: 0.0841809555473158
Time taken: 4 seconds 
=====================

Fold 2 of 10 folds
Data set size: 19020
No of labeled instances: 3424
No of unlabeled instances: 13694
Total training instances: 17118
Test instances: 1902
----------------------------------------

No of rules: 0
Average terms per rule: 1
Accuracy (%): 77.9705573080967
Conusion matrix: 
1234	0
419	249
Rules:
Attrib_0=(114.248-224.213] And Attrib_2=(3.069-4.196]  => Class=h. Confidence: 0.922414414637337. Support: 0.0743209240834173
Attrib_0=(114.248-224.213]  => Class=h. Confidence: 0.910795520058974. Support: 0.110603862199677
Attrib_5=(-inf--113.53]  => Class=h. Confidence: 0.890200280947326. Support: 0.0676968877630542
Attrib_8=(-inf-30]  => Class=g. Confidence: 0.724535270326735. Support: 0.42905538300174
Attrib_0=(-inf-114.248]  => Class=g. Confidence: 0.710701635427607. Support: 0.687964291269657
Attrib_4=(0.225-0.45]  => Class=g. Confidence: 0.702918291238269. Support: 0.294942662165872
Attrib_2=(-inf-3.069]  => Class=g. Confidence: 0.695409847126636. Support: 0.549046377620784
Attrib_5=(-113.53-230.855]  => Class=g. Confidence: 0.686575774036157. Support: 0.688244367079914
Attrib_6=(-141.746-48.287]  => Class=g. Confidence: 0.684223987609759. Support: 0.587594711209546
Attrib_9=(-inf-166.042]  => Class=g. Confidence: 0.679490991022184. Support: 0.270733304019785
Attrib_7=(-77.313-51.269]  => Class=g. Confidence: 0.667071589634217. Support: 0.688058641590173
Attrib_3=(-inf-0.306] And Attrib_8=(30-60]  => Class=h. Confidence: 0.582718687247507. Support: 0.0796148773986892
Attrib_3=(-inf-0.306] And Attrib_8=(60-inf)  => Class=h. Confidence: 0.54882105046578. Support: 0.060808586415364
Time taken: 28 seconds 
=====================

Fold 3 of 10 folds
Data set size: 19020
No of labeled instances: 3424
No of unlabeled instances: 13694
Total training instances: 17118
Test instances: 1902
----------------------------------------

No of rules: 0
Average terms per rule: 1
Accuracy (%): 72.7655099894848
Conusion matrix: 
1233	0
518	151
Rules:
Attrib_0=(114.248-224.213] And Attrib_5=(-inf--113.53]  => Class=h. Confidence: 0.935206826121053. Support: 0.051192113368255
Attrib_0=(114.248-224.213] And Attrib_4=(-inf-0.225]  => Class=h. Confidence: 0.929548276811959. Support: 0.121583586618729
Attrib_0=(114.248-224.213]  => Class=h. Confidence: 0.927900378395069. Support: 0.129045173025855
Attrib_5=(-inf--113.53]  => Class=h. Confidence: 0.910095251646081. Support: 0.0687892077664414
Attrib_8=(-inf-30]  => Class=g. Confidence: 0.726704257680184. Support: 0.434971709416631
Attrib_0=(-inf-114.248]  => Class=g. Confidence: 0.707057167813186. Support: 0.687616827091467
Attrib_4=(0.225-0.45]  => Class=g. Confidence: 0.696125654474533. Support: 0.291557175696221
Attrib_2=(-inf-3.069]  => Class=g. Confidence: 0.690097960038643. Support: 0.547796584066633
Attrib_5=(-113.53-230.855]  => Class=g. Confidence: 0.683130114734876. Support: 0.688345256746191
Attrib_9=(-inf-166.042]  => Class=g. Confidence: 0.68235120857161. Support: 0.272421151842704
Attrib_6=(-141.746-48.287]  => Class=g. Confidence: 0.679428261355449. Support: 0.586257854771059
Attrib_9=(166.042-330.802]  => Class=g. Confidence: 0.644672344339105. Support: 0.396694666199608
Time taken: 40 seconds 
=====================

Fold 4 of 10 folds
Data set size: 19020
No of labeled instances: 3424
No of unlabeled instances: 13694
Total training instances: 17118
Test instances: 1902
----------------------------------------

No of rules: 0
Average terms per rule: 1
Accuracy (%): 71.8191377497371
Conusion matrix: 
1233	0
536	133
Rules:
Attrib_0=(114.248-224.213] And Attrib_5=(-inf--113.53]  => Class=h. Confidence: 0.932436862729681. Support: 0.0524899748671696
Attrib_0=(114.248-224.213] And Attrib_4=(-inf-0.225]  => Class=h. Confidence: 0.924474169364247. Support: 0.119177530861442
Attrib_0=(114.248-224.213]  => Class=h. Confidence: 0.924151681051051. Support: 0.12898842878143
Attrib_5=(-inf--113.53]  => Class=h. Confidence: 0.896462670833251. Support: 0.0726305820193218
Attrib_8=(-inf-30]  => Class=g. Confidence: 0.725198646812276. Support: 0.427991632898575
Attrib_0=(-inf-114.248]  => Class=g. Confidence: 0.713754020193176. Support: 0.686423067951148
Attrib_2=(-inf-3.069]  => Class=g. Confidence: 0.69468325861293. Support: 0.544359711487363
Attrib_5=(-113.53-230.855]  => Class=g. Confidence: 0.689004725241331. Support: 0.686354918109739
Attrib_6=(-141.746-48.287]  => Class=g. Confidence: 0.684755605854564. Support: 0.583203685146033
Attrib_9=(-inf-166.042]  => Class=g. Confidence: 0.683787654025164. Support: 0.267955541821186
Attrib_7=(-77.313-51.269]  => Class=g. Confidence: 0.669561381135992. Support: 0.686021856276983
Attrib_9=(166.042-330.802]  => Class=g. Confidence: 0.651785072683508. Support: 0.398746997368219
Time taken: 36 seconds 
=====================

Fold 5 of 10 folds
Data set size: 19020
No of labeled instances: 3424
No of unlabeled instances: 13694
Total training instances: 17118
Test instances: 1902
----------------------------------------

No of rules: 0
Average terms per rule: 1
Accuracy (%): 71.5036803364879
Conusion matrix: 
1233	0
542	127
Rules:
Attrib_0=(114.248-224.213] And Attrib_2=(3.069-4.196]  => Class=h. Confidence: 0.965019441666201. Support: 0.0817709937276571
Attrib_0=(114.248-224.213] And Attrib_3=(-inf-0.306] And Attrib_4=(-inf-0.225]  => Class=h. Confidence: 0.957335118146274. Support: 0.0991288970795073
Attrib_0=(114.248-224.213]  => Class=h. Confidence: 0.950473295205686. Support: 0.118801160884785
Attrib_4=(-inf-0.225] And Attrib_5=(-inf--113.53]  => Class=h. Confidence: 0.907230980802984. Support: 0.0627576637830486
Attrib_5=(-inf--113.53]  => Class=h. Confidence: 0.906196532558259. Support: 0.0676908425356108
Attrib_8=(-inf-30]  => Class=g. Confidence: 0.721931676922631. Support: 0.438736418640559
Attrib_0=(-inf-114.248]  => Class=g. Confidence: 0.703045363267079. Support: 0.693465916319744
Attrib_4=(0.225-0.45]  => Class=g. Confidence: 0.694626630591397. Support: 0.295581877761723
Attrib_3=(0.306-0.6]  => Class=g. Confidence: 0.685992212619892. Support: 0.343455011161099
Attrib_2=(-inf-3.069]  => Class=g. Confidence: 0.685811774653432. Support: 0.552324366155697
Attrib_5=(-113.53-230.855]  => Class=g. Confidence: 0.678195296582618. Support: 0.692727582344428
Attrib_6=(-141.746-48.287]  => Class=g. Confidence: 0.675607904671594. Support: 0.591007349740311
Attrib_9=(-inf-166.042]  => Class=g. Confidence: 0.673060737725138. Support: 0.273332767917805
Attrib_9=(166.042-330.802]  => Class=g. Confidence: 0.642625541392838. Support: 0.400531051225328
Time taken: 48 seconds 
=====================

Fold 6 of 10 folds
Data set size: 19020
No of labeled instances: 3424
No of unlabeled instances: 13694
Total training instances: 17118
Test instances: 1902
----------------------------------------

No of rules: 0
Average terms per rule: 1
Accuracy (%): 76.3932702418507
Conusion matrix: 
1233	0
449	220
Rules:
Attrib_0=(114.248-224.213] And Attrib_2=(3.069-4.196]  => Class=h. Confidence: 0.944722438629047. Support: 0.0839673056968731
Attrib_0=(114.248-224.213] And Attrib_4=(-inf-0.225]  => Class=h. Confidence: 0.934260625600422. Support: 0.114480099555768
Attrib_0=(114.248-224.213]  => Class=h. Confidence: 0.93295014223747. Support: 0.122507599868557
Attrib_2=(3.069-4.196] And Attrib_5=(-inf--113.53]  => Class=h. Confidence: 0.925555854518698. Support: 0.0547445118424993
Attrib_5=(-inf--113.53]  => Class=h. Confidence: 0.905806184170614. Support: 0.0752867662343857
Attrib_8=(-inf-30]  => Class=g. Confidence: 0.721803969568079. Support: 0.430250778956737
Attrib_0=(-inf-114.248]  => Class=g. Confidence: 0.704555400075556. Support: 0.685703267839965
Attrib_4=(0.225-0.45]  => Class=g. Confidence: 0.690565824111829. Support: 0.289812943708344
Attrib_2=(-inf-3.069]  => Class=g. Confidence: 0.687867876616388. Support: 0.547022435938364
Attrib_5=(-113.53-230.855]  => Class=g. Confidence: 0.68088604212543. Support: 0.685515708655529
Attrib_9=(-inf-166.042]  => Class=g. Confidence: 0.679133247605735. Support: 0.271557541549487
Attrib_6=(-141.746-48.287]  => Class=g. Confidence: 0.677585423588765. Support: 0.584727366860128
Attrib_7=(-77.313-51.269]  => Class=g. Confidence: 0.661528477385645. Support: 0.68523953059626
Attrib_9=(166.042-330.802]  => Class=g. Confidence: 0.642109527743296. Support: 0.395761998883393
Attrib_1=(-inf-85.461] And Attrib_4=(-inf-0.225] And Attrib_8=(60-inf)  => Class=h. Confidence: 0.488368776615635. Support: 0.0806197689629746
Time taken: 1 seconds 
=====================

Fold 7 of 10 folds
Data set size: 19020
No of labeled instances: 3424
No of unlabeled instances: 13694
Total training instances: 17118
Test instances: 1902
----------------------------------------

No of rules: 0
Average terms per rule: 1
Accuracy (%): 77.1819137749737
Conusion matrix: 
1233	0
434	235
Rules:
Attrib_0=(114.248-224.213] And Attrib_5=(-inf--113.53]  => Class=h. Confidence: 0.949818682201196. Support: 0.0526518400861733
Attrib_0=(114.248-224.213] And Attrib_2=(3.069-4.196]  => Class=h. Confidence: 0.948603643263733. Support: 0.0950368932174794
Attrib_0=(114.248-224.213] And Attrib_3=(-inf-0.306]  => Class=h. Confidence: 0.941703740366655. Support: 0.114374934435296
Attrib_0=(114.248-224.213]  => Class=h. Confidence: 0.937475884420197. Support: 0.137654690455464
Attrib_2=(3.069-4.196] And Attrib_5=(-inf--113.53]  => Class=h. Confidence: 0.926038251038495. Support: 0.0502791965947955
Attrib_3=(-inf-0.306] And Attrib_5=(-inf--113.53]  => Class=h. Confidence: 0.913652188119124. Support: 0.060536226021595
Attrib_5=(-inf--113.53]  => Class=h. Confidence: 0.907399206288133. Support: 0.0739833682086372
Attrib_2=(3.069-4.196] And Attrib_8=(60-inf)  => Class=h. Confidence: 0.779783975177436. Support: 0.0551329626919787
Attrib_8=(-inf-30]  => Class=g. Confidence: 0.740181114973632. Support: 0.428143344017675
Attrib_0=(-inf-114.248]  => Class=g. Confidence: 0.729462851982504. Support: 0.690205248785284
Attrib_4=(0.225-0.45]  => Class=g. Confidence: 0.716032719808633. Support: 0.290801518410199
Attrib_2=(-inf-3.069]  => Class=g. Confidence: 0.714483459205615. Support: 0.551199671066437
Attrib_5=(-113.53-230.855]  => Class=g. Confidence: 0.704171252812417. Support: 0.69013224625774
Attrib_6=(-141.746-48.287]  => Class=g. Confidence: 0.703205095103831. Support: 0.588174721035033
Attrib_9=(-inf-166.042]  => Class=g. Confidence: 0.699048952895073. Support: 0.269498800126184
Attrib_9=(166.042-330.802]  => Class=g. Confidence: 0.668728524204318. Support: 0.402189157055506
Attrib_4=(-inf-0.225] And Attrib_8=(60-inf)  => Class=h. Confidence: 0.486015896887283. Support: 0.101945436578285
Time taken: 2 seconds 
=====================

Fold 8 of 10 folds
Data set size: 19020
No of labeled instances: 3424
No of unlabeled instances: 13694
Total training instances: 17118
Test instances: 1902
----------------------------------------

No of rules: 0
Average terms per rule: 1
Accuracy (%): 78.9169295478444
Conusion matrix: 
1233	0
401	268
Rules:
Attrib_0=(114.248-224.213] And Attrib_2=(3.069-4.196] And Attrib_3=(-inf-0.306]  => Class=h. Confidence: 0.947576082890172. Support: 0.0806867675089365
Attrib_0=(114.248-224.213]  => Class=h. Confidence: 0.932462874125839. Support: 0.12307070963084
Attrib_5=(-inf--113.53]  => Class=h. Confidence: 0.84673290581044. Support: 0.0658364642427087
Attrib_8=(-inf-30]  => Class=g. Confidence: 0.740018233933194. Support: 0.435398850009659
Attrib_0=(-inf-114.248]  => Class=g. Confidence: 0.720146353037793. Support: 0.690170411761837
Attrib_4=(0.225-0.45]  => Class=g. Confidence: 0.706506549649076. Support: 0.291460779195512
Attrib_2=(-inf-3.069]  => Class=g. Confidence: 0.701767564032502. Support: 0.54811877195403
Attrib_5=(-113.53-230.855]  => Class=g. Confidence: 0.694005771902961. Support: 0.688685658080906
Attrib_6=(-141.746-48.287]  => Class=g. Confidence: 0.69105722696264. Support: 0.586432075249819
Attrib_9=(-inf-166.042]  => Class=g. Confidence: 0.689675043386746. Support: 0.270562228517803
Attrib_7=(-77.313-51.269]  => Class=g. Confidence: 0.676187215921827. Support: 0.690274703688343
Attrib_9=(166.042-330.802]  => Class=g. Confidence: 0.660290457857881. Support: 0.40070371567192
Attrib_3=(-inf-0.306] And Attrib_8=(60-inf)  => Class=h. Confidence: 0.646146866954522. Support: 0.0731825238530977
Attrib_2=(3.069-4.196] And Attrib_8=(30-60]  => Class=h. Confidence: 0.601075429154194. Support: 0.0546336274880164
Attrib_4=(-inf-0.225] And Attrib_8=(60-inf)  => Class=h. Confidence: 0.524966663339939. Support: 0.095327271778515
Time taken: 2 seconds 
=====================

Fold 9 of 10 folds
Data set size: 19020
No of labeled instances: 3424
No of unlabeled instances: 13694
Total training instances: 17118
Test instances: 1902
----------------------------------------

No of rules: 0
Average terms per rule: 1
Accuracy (%): 79.2849631966351
Conusion matrix: 
1233	0
394	275
Rules:
Attrib_0=(114.248-224.213] And Attrib_2=(3.069-4.196] And Attrib_4=(-inf-0.225]  => Class=h. Confidence: 0.945658968247862. Support: 0.0771365077113235
Attrib_0=(114.248-224.213] And Attrib_2=(3.069-4.196]  => Class=h. Confidence: 0.945658755650003. Support: 0.0777089217472936
Attrib_0=(114.248-224.213] And Attrib_1=(-inf-85.461] And Attrib_3=(-inf-0.306]  => Class=h. Confidence: 0.936172899497947. Support: 0.071652982610503
Attrib_0=(114.248-224.213]  => Class=h. Confidence: 0.931122855885423. Support: 0.110762085637651
Attrib_5=(-inf--113.53]  => Class=h. Confidence: 0.915940098918817. Support: 0.0615730554691916
Attrib_8=(-inf-30]  => Class=g. Confidence: 0.727177038763194. Support: 0.44499098497541
Attrib_0=(-inf-114.248]  => Class=g. Confidence: 0.69203722508951. Support: 0.692428288789075
Attrib_9=(-inf-166.042]  => Class=g. Confidence: 0.682611622393663. Support: 0.283310769154039
Attrib_3=(0.306-0.6]  => Class=g. Confidence: 0.676195296735403. Support: 0.344902280854614
Attrib_2=(-inf-3.069]  => Class=g. Confidence: 0.672933398769302. Support: 0.548989320982735
Attrib_5=(-113.53-230.855]  => Class=g. Confidence: 0.669396782590674. Support: 0.693042270014499
Attrib_6=(-141.746-48.287]  => Class=g. Confidence: 0.66520197571177. Support: 0.589500479133672
Attrib_9=(166.042-330.802]  => Class=g. Confidence: 0.622333588263177. Support: 0.388954864120851
Attrib_8=(60-inf) And Attrib_9=(166.042-330.802]  => Class=h. Confidence: 0.555421256519472. Support: 0.0912439952117964
Time taken: 37 seconds 
=====================

Fold 10 of 10 folds
Data set size: 19020
No of labeled instances: 3424
No of unlabeled instances: 13694
Total training instances: 17118
Test instances: 1902
----------------------------------------

No of rules: 0
Average terms per rule: 1
Accuracy (%): 82.0715036803365
Conusion matrix: 
1233	0
341	328
Rules:
Attrib_0=(114.248-224.213]  => Class=h. Confidence: 0.902883462654744. Support: 0.072407599978432
Attrib_4=(-inf-0.225] And Attrib_8=(60-inf)  => Class=h. Confidence: 0.813998951897248. Support: 0.0782164186547536
Attrib_0=(-inf-114.248] And Attrib_1=(-inf-85.461] And Attrib_7=(-77.313-51.269] And Attrib_8=(60-inf) And Attrib_9=(166.042-330.802]  => Class=h. Confidence: 0.775706805941619. Support: 0.0641617137990066
Attrib_8=(60-inf)  => Class=h. Confidence: 0.768211415634676. Support: 0.166514315896707
Attrib_8=(-inf-30]  => Class=g. Confidence: 0.727460436910191. Support: 0.526953956619592
Attrib_0=(-inf-114.248]  => Class=g. Confidence: 0.63075938509418. Support: 0.719678857155118
Attrib_5=(-113.53-230.855]  => Class=g. Confidence: 0.607202143380797. Support: 0.717803779029319
Attrib_3=(0.306-0.6]  => Class=g. Confidence: 0.601081515191177. Support: 0.347380463046947
Attrib_2=(-inf-3.069]  => Class=g. Confidence: 0.598042437239698. Support: 0.553711694843428
Attrib_9=(166.042-330.802]  => Class=g. Confidence: 0.59555322412128. Support: 0.432262883766968
Attrib_7=(-77.313-51.269]  => Class=g. Confidence: 0.592600507357888. Support: 0.719903975592105
Attrib_4=(-inf-0.225]  => Class=g. Confidence: 0.588773189208285. Support: 0.42386411143154
Time taken: 37 seconds 
=====================

12332	0
4511	2177
Average of fold accuracies: 76.2828601472135
