# Supplementary material for: Semi-supervised associative classification using ant colony optimization algorithm
Source: PeerJ Comput Sci. 2021 Sep 10;7:e676. doi: 10.7717/peerj-cs.676 (PMC8444075; doi:10.7717/peerj-cs.676)
Supplement: Supplemental Information 1 — Code: After extracting, the SSAC.sln is the Visual Studio 2015 aolution file which contains the project settings. Form1.cs and Form1.Designer.cs are the Windows form files for GUI of the code. SSAC.cs is the file containing the Run() method which is the core implementation of the proposed algorithm. [file peerj-cs-07-676-s001.zip › SSAC/SSAC/bin/Debug/0/magic-D4/magic-D4_30p_Rules_2020-12-26.txt]

Time: 2020-26-12 15:45:36
DataSet: magic-D4
No. of instances: 19020
No. of attributes: 11
No. of classes: 2
Class frequencies: [12332, 6688]
---------------------------------------
Parameters: 
Labeled data (%): 30
No of folds: 10
No of ants: 15
Min support: 0.05
Min Confidence: 0.45
Min coverage: 1
====================

Fold 1 of 10 folds
Data set size: 19020
No of labeled instances: 5135
No of unlabeled instances: 11983
Total training instances: 17118
Test instances: 1902
----------------------------------------

No of rules: 0
Average terms per rule: 1
Accuracy (%): 73.9747634069401
Conusion matrix: 
1234	0
495	173
Rules:
Attrib_0=(114.248-224.213] And Attrib_2=(3.069-4.196] And Attrib_4=(-inf-0.225]  => Class=h. Confidence: 0.938955261223652. Support: 0.0950022954476014
Attrib_0=(114.248-224.213] And Attrib_3=(-inf-0.306]  => Class=h. Confidence: 0.924460925800516. Support: 0.116940310223799
Attrib_0=(114.248-224.213]  => Class=h. Confidence: 0.920151071018263. Support: 0.141320373602536
Attrib_5=(-inf--113.53]  => Class=h. Confidence: 0.881228853902206. Support: 0.0821829219362509
Attrib_2=(3.069-4.196] And Attrib_8=(60-inf)  => Class=h. Confidence: 0.755801414577025. Support: 0.0541467962067728
Attrib_8=(-inf-30]  => Class=g. Confidence: 0.748568693786548. Support: 0.503181894659527
Attrib_0=(-inf-114.248]  => Class=g. Confidence: 0.713971932133988. Support: 0.765299054383497
Attrib_4=(0.225-0.45]  => Class=g. Confidence: 0.697196289414343. Support: 0.319561905382017
Attrib_2=(-inf-3.069]  => Class=g. Confidence: 0.695268388465831. Support: 0.607269697728618
Attrib_5=(-113.53-230.855]  => Class=g. Confidence: 0.689751343193071. Support: 0.765126664911886
Attrib_6=(-141.746-48.287]  => Class=g. Confidence: 0.685402023451644. Support: 0.649712705811076
Attrib_7=(-77.313-51.269]  => Class=g. Confidence: 0.671307674980769. Support: 0.766645122328626
Time taken: 31 seconds 
=====================

Fold 2 of 10 folds
Data set size: 19020
No of labeled instances: 5135
No of unlabeled instances: 11983
Total training instances: 17118
Test instances: 1902
----------------------------------------

No of rules: 0
Average terms per rule: 1
Accuracy (%): 76.8664563617245
Conusion matrix: 
1234	0
440	228
Rules:
Attrib_0=(114.248-224.213] And Attrib_2=(3.069-4.196]  => Class=h. Confidence: 0.951095768273449. Support: 0.100456781185
Attrib_0=(114.248-224.213] And Attrib_5=(-inf--113.53]  => Class=h. Confidence: 0.94745225403177. Support: 0.0627622912860897
Attrib_0=(114.248-224.213]  => Class=h. Confidence: 0.935779838696035. Support: 0.145991842921144
Attrib_5=(-inf--113.53]  => Class=h. Confidence: 0.913133082312725. Support: 0.0891435049197649
Attrib_2=(3.069-4.196] And Attrib_8=(60-inf)  => Class=h. Confidence: 0.752796741024545. Support: 0.0599744555995643
Attrib_8=(-inf-30]  => Class=g. Confidence: 0.742188656392758. Support: 0.477165158995276
Attrib_0=(-inf-114.248]  => Class=g. Confidence: 0.721564252400887. Support: 0.746762780444762
Attrib_4=(0.225-0.45]  => Class=g. Confidence: 0.704960152512563. Support: 0.313951483198417
Attrib_3=(0.306-0.6]  => Class=g. Confidence: 0.703434762973289. Support: 0.370875472472712
Attrib_5=(-113.53-230.855]  => Class=g. Confidence: 0.696900225448989. Support: 0.7469463307606
Attrib_6=(-141.746-48.287]  => Class=g. Confidence: 0.693225607181282. Support: 0.635403992337061
Attrib_9=(-inf-166.042]  => Class=g. Confidence: 0.692805968245989. Support: 0.292771218280581
Attrib_7=(-77.313-51.269]  => Class=g. Confidence: 0.677702017226123. Support: 0.747237967942984
Attrib_9=(166.042-330.802]  => Class=g. Confidence: 0.660474021189504. Support: 0.434279577761914
Attrib_2=(3.069-4.196] And Attrib_8=(30-60]  => Class=h. Confidence: 0.649391613013203. Support: 0.0646557553511092
Attrib_3=(-inf-0.306] And Attrib_8=(60-inf)  => Class=h. Confidence: 0.640709630824967. Support: 0.0887172667682912
Time taken: 36 seconds 
=====================

Fold 3 of 10 folds
Data set size: 19020
No of labeled instances: 5136
No of unlabeled instances: 11982
Total training instances: 17118
Test instances: 1902
----------------------------------------

No of rules: 0
Average terms per rule: 1
Accuracy (%): 72.7655099894848
Conusion matrix: 
1233	0
518	151
Rules:
Attrib_0=(114.248-224.213] And Attrib_2=(3.069-4.196]  => Class=h. Confidence: 0.955810854465115. Support: 0.097020754338616
Attrib_0=(114.248-224.213] And Attrib_4=(-inf-0.225] And Attrib_5=(-inf--113.53]  => Class=h. Confidence: 0.947219526132047. Support: 0.0525758656783855
Attrib_0=(114.248-224.213] And Attrib_5=(-inf--113.53]  => Class=h. Confidence: 0.940290880492109. Support: 0.0562679135407239
Attrib_0=(114.248-224.213]  => Class=h. Confidence: 0.934438365652023. Support: 0.13879953104572
Attrib_3=(-inf-0.306] And Attrib_5=(-inf--113.53]  => Class=h. Confidence: 0.907221333302926. Support: 0.0655918960566811
Attrib_4=(-inf-0.225] And Attrib_5=(-inf--113.53]  => Class=h. Confidence: 0.904262588940013. Support: 0.0719859176320665
Attrib_5=(-inf--113.53]  => Class=h. Confidence: 0.900933781011014. Support: 0.0773567932351258
Attrib_8=(-inf-30]  => Class=g. Confidence: 0.75340490634808. Support: 0.500275378909909
Attrib_0=(-inf-114.248]  => Class=g. Confidence: 0.717148304842078. Support: 0.759824147838502
Attrib_4=(0.225-0.45]  => Class=g. Confidence: 0.706414605989277. Support: 0.320914124051639
Attrib_2=(-inf-3.069]  => Class=g. Confidence: 0.700773208744037. Support: 0.605169935643776
Attrib_5=(-113.53-230.855]  => Class=g. Confidence: 0.6922099524179. Support: 0.759911803283821
Attrib_6=(-141.746-48.287]  => Class=g. Confidence: 0.688273299352077. Support: 0.647146423616638
Attrib_9=(-inf-166.042]  => Class=g. Confidence: 0.685712964288417. Support: 0.295766863703913
Time taken: 6 seconds 
=====================

Fold 4 of 10 folds
Data set size: 19020
No of labeled instances: 5136
No of unlabeled instances: 11982
Total training instances: 17118
Test instances: 1902
----------------------------------------

No of rules: 0
Average terms per rule: 1
Accuracy (%): 71.8191377497371
Conusion matrix: 
1233	0
536	133
Rules:
Attrib_0=(114.248-224.213] And Attrib_3=(-inf-0.306] And Attrib_5=(-inf--113.53]  => Class=h. Confidence: 0.95120238346456. Support: 0.0525885533926424
Attrib_0=(114.248-224.213] And Attrib_2=(3.069-4.196] And Attrib_3=(-inf-0.306]  => Class=h. Confidence: 0.949679279192129. Support: 0.0985536310223088
Attrib_0=(114.248-224.213] And Attrib_3=(-inf-0.306]  => Class=h. Confidence: 0.938812636262896. Support: 0.124015671001481
Attrib_0=(114.248-224.213] And Attrib_4=(-inf-0.225]  => Class=h. Confidence: 0.936697756636512. Support: 0.141304395092935
Attrib_0=(114.248-224.213]  => Class=h. Confidence: 0.936420026212975. Support: 0.151092067331614
Attrib_2=(3.069-4.196] And Attrib_3=(-inf-0.306] And Attrib_4=(-inf-0.225] And Attrib_5=(-inf--113.53]  => Class=h. Confidence: 0.932341950405242. Support: 0.0589991798572739
Attrib_3=(-inf-0.306] And Attrib_5=(-inf--113.53]  => Class=h. Confidence: 0.911891458105474. Support: 0.071715920655755
Attrib_5=(-inf--113.53]  => Class=h. Confidence: 0.907669587402621. Support: 0.0861792595284538
Attrib_8=(-inf-30]  => Class=g. Confidence: 0.746072616259222. Support: 0.4967436874877
Attrib_0=(-inf-114.248]  => Class=g. Confidence: 0.715440123400568. Support: 0.761855376314114
Attrib_4=(0.225-0.45]  => Class=g. Confidence: 0.698242379816387. Support: 0.31801317765391
Attrib_2=(-inf-3.069]  => Class=g. Confidence: 0.695966972576737. Support: 0.60344552213656
Attrib_5=(-113.53-230.855]  => Class=g. Confidence: 0.690842907067031. Support: 0.762045534088479
Attrib_6=(-141.746-48.287]  => Class=g. Confidence: 0.685905085385514. Support: 0.646762222734982
Attrib_9=(-inf-166.042]  => Class=g. Confidence: 0.681238415205774. Support: 0.293838353959376
Attrib_9=(166.042-330.802]  => Class=g. Confidence: 0.657302746172774. Support: 0.447128982377278
Time taken: 21 seconds 
=====================

Fold 5 of 10 folds
Data set size: 19020
No of labeled instances: 5136
No of unlabeled instances: 11982
Total training instances: 17118
Test instances: 1902
----------------------------------------

No of rules: 0
Average terms per rule: 1
Accuracy (%): 74.2376445846477
Conusion matrix: 
1233	0
490	179
Rules:
Attrib_0=(114.248-224.213] And Attrib_3=(-inf-0.306] And Attrib_4=(-inf-0.225]  => Class=h. Confidence: 0.913779825322366. Support: 0.114227430264454
Attrib_0=(114.248-224.213]  => Class=h. Confidence: 0.903417623579001. Support: 0.137476736611139
Attrib_2=(3.069-4.196] And Attrib_4=(-inf-0.225] And Attrib_5=(-inf--113.53]  => Class=h. Confidence: 0.891095622454877. Support: 0.0547132786375791
Attrib_3=(-inf-0.306] And Attrib_5=(-inf--113.53]  => Class=h. Confidence: 0.865358597682823. Support: 0.0636316996940785
Attrib_4=(-inf-0.225] And Attrib_5=(-inf--113.53]  => Class=h. Confidence: 0.858700373490436. Support: 0.0723123488959887
Attrib_5=(-inf--113.53]  => Class=h. Confidence: 0.85809133799107. Support: 0.0780877273586506
Attrib_2=(3.069-4.196] And Attrib_8=(60-inf)  => Class=h. Confidence: 0.790671185361825. Support: 0.0584346816994756
Attrib_8=(-inf-30]  => Class=g. Confidence: 0.748108242783928. Support: 0.500061452962503
Attrib_0=(-inf-114.248]  => Class=g. Confidence: 0.713511173265812. Support: 0.760451599417654
Attrib_4=(0.225-0.45]  => Class=g. Confidence: 0.700857983207195. Support: 0.31998232844693
Attrib_2=(-inf-3.069]  => Class=g. Confidence: 0.694845187103278. Support: 0.602240052485191
Attrib_5=(-113.53-230.855]  => Class=g. Confidence: 0.688640300263368. Support: 0.760113336610543
Attrib_6=(-141.746-48.287]  => Class=g. Confidence: 0.682693772311514. Support: 0.644134159769808
Attrib_9=(-inf-166.042]  => Class=g. Confidence: 0.679196836099167. Support: 0.294836897276024
Attrib_7=(-77.313-51.269]  => Class=g. Confidence: 0.671249112167649. Support: 0.762125805026633
Attrib_2=(3.069-4.196] And Attrib_8=(30-60]  => Class=h. Confidence: 0.663031187147541. Support: 0.0648693844829483
Attrib_9=(166.042-330.802]  => Class=g. Confidence: 0.657683080743499. Support: 0.446092622031512
Time taken: 39 seconds 
=====================

Fold 6 of 10 folds
Data set size: 19020
No of labeled instances: 5136
No of unlabeled instances: 11982
Total training instances: 17118
Test instances: 1902
----------------------------------------

No of rules: 0
Average terms per rule: 1
Accuracy (%): 74.65825446898
Conusion matrix: 
1233	0
482	187
Rules:
Attrib_0=(114.248-224.213] And Attrib_5=(-inf--113.53]  => Class=h. Confidence: 0.928311082589641. Support: 0.0580258290170399
Attrib_0=(114.248-224.213] And Attrib_3=(-inf-0.306]  => Class=h. Confidence: 0.926557609803281. Support: 0.116737524064055
Attrib_0=(114.248-224.213]  => Class=h. Confidence: 0.91947195234872. Support: 0.139043989901901
Attrib_3=(-inf-0.306] And Attrib_5=(-inf--113.53]  => Class=h. Confidence: 0.886322196157174. Support: 0.0682490818426067
Attrib_5=(-inf--113.53]  => Class=h. Confidence: 0.883658306124961. Support: 0.0811868168771364
Attrib_8=(-inf-30]  => Class=g. Confidence: 0.747776982471019. Support: 0.498702721937201
Attrib_2=(3.069-4.196] And Attrib_8=(30-60]  => Class=h. Confidence: 0.730675727699298. Support: 0.0643511397284215
Attrib_0=(-inf-114.248]  => Class=g. Confidence: 0.712077210968522. Support: 0.760707472194372
Attrib_4=(0.225-0.45]  => Class=g. Confidence: 0.701123427738917. Support: 0.321772476267677
Attrib_2=(-inf-3.069]  => Class=g. Confidence: 0.696620346005867. Support: 0.6074606975761
Attrib_5=(-113.53-230.855]  => Class=g. Confidence: 0.688284597799064. Support: 0.760708820134208
Attrib_9=(-inf-166.042]  => Class=g. Confidence: 0.674938499098103. Support: 0.29335533683283
Time taken: 25 seconds 
=====================

Fold 7 of 10 folds
Data set size: 19020
No of labeled instances: 5136
No of unlabeled instances: 11982
Total training instances: 17118
Test instances: 1902
----------------------------------------

No of rules: 0
Average terms per rule: 1
Accuracy (%): 73.7118822292324
Conusion matrix: 
1233	0
500	169
Rules:
Attrib_0=(114.248-224.213] And Attrib_5=(-inf--113.53]  => Class=h. Confidence: 0.931732523075663. Support: 0.0539994986405536
Attrib_0=(114.248-224.213]  => Class=h. Confidence: 0.927073034931482. Support: 0.135301556734157
Attrib_5=(-inf--113.53]  => Class=h. Confidence: 0.887505923211023. Support: 0.0737790645253111
Attrib_8=(-inf-30]  => Class=g. Confidence: 0.753926943062724. Support: 0.506761166560823
Attrib_0=(-inf-114.248]  => Class=g. Confidence: 0.715143029836589. Support: 0.766627197560469
Attrib_9=(-inf-166.042]  => Class=g. Confidence: 0.69351447913255. Support: 0.302257000576555
Attrib_2=(-inf-3.069]  => Class=g. Confidence: 0.691738665589586. Support: 0.601548136145453
Attrib_5=(-113.53-230.855]  => Class=g. Confidence: 0.690070495088561. Support: 0.766195201190296
Attrib_6=(-141.746-48.287]  => Class=g. Confidence: 0.685061216278891. Support: 0.64769862792886
Attrib_7=(-77.313-51.269]  => Class=g. Confidence: 0.672281619647146. Support: 0.766675120532246
Attrib_9=(166.042-330.802]  => Class=g. Confidence: 0.65132077006181. Support: 0.44362402399395
Time taken: 54 seconds 
=====================

Fold 8 of 10 folds
Data set size: 19020
No of labeled instances: 5136
No of unlabeled instances: 11982
Total training instances: 17118
Test instances: 1902
----------------------------------------

No of rules: 0
Average terms per rule: 1
Accuracy (%): 77.2870662460568
Conusion matrix: 
1233	0
432	237
Rules:
Attrib_0=(114.248-224.213] And Attrib_2=(3.069-4.196]  => Class=h. Confidence: 0.948122794909994. Support: 0.092581188920953
Attrib_0=(114.248-224.213] And Attrib_5=(-inf--113.53]  => Class=h. Confidence: 0.936416464427925. Support: 0.0563646005872598
Attrib_0=(114.248-224.213] And Attrib_3=(-inf-0.306]  => Class=h. Confidence: 0.935850973740423. Support: 0.111926367771317
Attrib_0=(114.248-224.213]  => Class=h. Confidence: 0.927700287573905. Support: 0.136004228436549
Attrib_5=(-inf--113.53]  => Class=h. Confidence: 0.86631498564941. Support: 0.0780288483987986
Attrib_8=(-inf-30]  => Class=g. Confidence: 0.750197435687867. Support: 0.492438685944042
Attrib_0=(-inf-114.248]  => Class=g. Confidence: 0.718822701712192. Support: 0.756897639889332
Attrib_4=(0.225-0.45]  => Class=g. Confidence: 0.702830800295309. Support: 0.316887935360366
Attrib_2=(-inf-3.069]  => Class=g. Confidence: 0.701978305191889. Support: 0.601264904657019
Attrib_5=(-113.53-230.855]  => Class=g. Confidence: 0.693127791482991. Support: 0.755654275904762
Attrib_6=(-141.746-48.287]  => Class=g. Confidence: 0.688882301357611. Support: 0.641069486300358
Attrib_3=(-inf-0.306] And Attrib_8=(60-inf)  => Class=h. Confidence: 0.68760969011102. Support: 0.0926623466261059
Attrib_9=(-inf-166.042]  => Class=g. Confidence: 0.682983450005608. Support: 0.291779728240269
Attrib_7=(-77.313-51.269]  => Class=g. Confidence: 0.675278806840638. Support: 0.757303131706065
Attrib_1=(-inf-85.461] And Attrib_4=(-inf-0.225] And Attrib_7=(-77.313-51.269] And Attrib_8=(60-inf)  => Class=h. Confidence: 0.509895120524771. Support: 0.10042264618224
Time taken: 11 seconds 
=====================

Fold 9 of 10 folds
Data set size: 19020
No of labeled instances: 5136
No of unlabeled instances: 11982
Total training instances: 17118
Test instances: 1902
----------------------------------------

No of rules: 0
Average terms per rule: 1
Accuracy (%): 76.5509989484753
Conusion matrix: 
1233	0
446	223
Rules:
Attrib_0=(114.248-224.213] And Attrib_2=(3.069-4.196]  => Class=h. Confidence: 0.932601962128711. Support: 0.0927798181626011
Attrib_0=(114.248-224.213] And Attrib_5=(-inf--113.53]  => Class=h. Confidence: 0.926337978810271. Support: 0.057193492065739
Attrib_0=(114.248-224.213]  => Class=h. Confidence: 0.915302259426427. Support: 0.136556818730634
Attrib_5=(-inf--113.53]  => Class=h. Confidence: 0.847839401174988. Support: 0.0790339091991811
Attrib_8=(-inf-30]  => Class=g. Confidence: 0.751561222981456. Support: 0.495424590726801
Attrib_0=(-inf-114.248]  => Class=g. Confidence: 0.714983538849583. Support: 0.759141605031202
Attrib_4=(0.225-0.45]  => Class=g. Confidence: 0.697276970090523. Support: 0.318685847418949
Attrib_2=(-inf-3.069]  => Class=g. Confidence: 0.696171550313024. Support: 0.601750290887266
Attrib_5=(-113.53-230.855]  => Class=g. Confidence: 0.689696140538786. Support: 0.757750820742295
Attrib_6=(-141.746-48.287]  => Class=g. Confidence: 0.685789980046281. Support: 0.644638532380443
Attrib_9=(-inf-166.042]  => Class=g. Confidence: 0.684419691859358. Support: 0.2980877788749
Attrib_3=(-inf-0.306] And Attrib_8=(60-inf)  => Class=h. Confidence: 0.657160343286356. Support: 0.0829104318711657
Attrib_9=(166.042-330.802]  => Class=g. Confidence: 0.656880241510378. Support: 0.439604507799025
Time taken: 41 seconds 
=====================

Fold 10 of 10 folds
Data set size: 19020
No of labeled instances: 5136
No of unlabeled instances: 11982
Total training instances: 17118
Test instances: 1902
----------------------------------------

No of rules: 0
Average terms per rule: 1
Accuracy (%): 75.5520504731861
Conusion matrix: 
1233	0
465	204
Rules:
Attrib_0=(114.248-224.213] And Attrib_5=(-inf--113.53]  => Class=h. Confidence: 0.912003995448688. Support: 0.0567150457572089
Attrib_0=(114.248-224.213]  => Class=h. Confidence: 0.901266187737382. Support: 0.139252814668526
Attrib_2=(3.069-4.196] And Attrib_3=(-inf-0.306] And Attrib_5=(-inf--113.53]  => Class=h. Confidence: 0.893115977355572. Support: 0.0550882701452011
Attrib_3=(-inf-0.306] And Attrib_4=(-inf-0.225] And Attrib_5=(-inf--113.53]  => Class=h. Confidence: 0.866082121809231. Support: 0.0668426153137922
Attrib_5=(-inf--113.53]  => Class=h. Confidence: 0.861768136900643. Support: 0.0808895150011675
Attrib_8=(-inf-30]  => Class=g. Confidence: 0.749709354340831. Support: 0.488204855867497
Attrib_0=(-inf-114.248]  => Class=g. Confidence: 0.720119564790922. Support: 0.75270131368959
Attrib_2=(-inf-3.069]  => Class=g. Confidence: 0.701598152346437. Support: 0.596627207006604
Attrib_9=(-inf-166.042]  => Class=g. Confidence: 0.697583881185567. Support: 0.298760092382362
Attrib_5=(-113.53-230.855]  => Class=g. Confidence: 0.695138732512821. Support: 0.752555857739929
Attrib_6=(-141.746-48.287]  => Class=g. Confidence: 0.691303156944756. Support: 0.639332135185149
Attrib_7=(-77.313-51.269]  => Class=g. Confidence: 0.67751325823855. Support: 0.754185352222026
Attrib_3=(-inf-0.306] And Attrib_8=(60-inf)  => Class=h. Confidence: 0.625224094962104. Support: 0.0856576647921172
Time taken: 39 seconds 
=====================

12332	0
4804	1884
Average of fold accuracies: 74.7423764458465
