# Supplementary material for: Semi-supervised associative classification using ant colony optimization algorithm
Source: PeerJ Comput Sci. 2021 Sep 10;7:e676. doi: 10.7717/peerj-cs.676 (PMC8444075; doi:10.7717/peerj-cs.676)
Supplement: Supplemental Information 1 — Code: After extracting, the SSAC.sln is the Visual Studio 2015 aolution file which contains the project settings. Form1.cs and Form1.Designer.cs are the Windows form files for GUI of the code. SSAC.cs is the file containing the Run() method which is the core implementation of the proposed algorithm. [file peerj-cs-07-676-s001.zip › SSAC/SSAC/bin/Debug/0/magic-D4/magic-D4_40p_Rules_2020-12-26.txt]

Time: 2020-26-12 15:45:36
DataSet: magic-D4
No. of instances: 19020
No. of attributes: 11
No. of classes: 2
Class frequencies: [12332, 6688]
---------------------------------------
Parameters: 
Labeled data (%): 40
No of folds: 10
No of ants: 15
Min support: 0.05
Min Confidence: 0.45
Min coverage: 1
====================

Fold 1 of 10 folds
Data set size: 19020
No of labeled instances: 6847
No of unlabeled instances: 10271
Total training instances: 17118
Test instances: 1902
----------------------------------------

No of rules: 0
Average terms per rule: 1
Accuracy (%): 72.397476340694
Conusion matrix: 
1234	0
525	143
Rules:
Attrib_0=(114.248-224.213] And Attrib_5=(-inf--113.53]  => Class=h. Confidence: 0.948456115464065. Support: 0.0647779810947956
Attrib_0=(114.248-224.213] And Attrib_2=(3.069-4.196] And Attrib_4=(-inf-0.225] And Attrib_7=(-77.313-51.269]  => Class=h. Confidence: 0.943079695871017. Support: 0.0767697030760575
Attrib_0=(114.248-224.213]  => Class=h. Confidence: 0.928311448195536. Support: 0.156586821959886
Attrib_5=(-inf--113.53]  => Class=h. Confidence: 0.886082199204172. Support: 0.0919700293460549
Attrib_8=(-inf-30]  => Class=g. Confidence: 0.754781394437816. Support: 0.545904084033437
Attrib_0=(-inf-114.248]  => Class=g. Confidence: 0.712781587851185. Support: 0.811717350383866
Attrib_2=(-inf-3.069]  => Class=g. Confidence: 0.691358921510964. Support: 0.63965017899722
Attrib_5=(-113.53-230.855]  => Class=g. Confidence: 0.688492304500281. Support: 0.811441991141505
Attrib_9=(-inf-166.042]  => Class=g. Confidence: 0.682125846665914. Support: 0.312370520324291
Attrib_6=(-141.746-48.287]  => Class=g. Confidence: 0.681699325246714. Support: 0.685556233786972
Attrib_7=(-77.313-51.269]  => Class=g. Confidence: 0.670372638539437. Support: 0.813200888860314
Attrib_9=(166.042-330.802]  => Class=g. Confidence: 0.655261323512849. Support: 0.477204486394293
Time taken: 35 seconds 
=====================

Fold 2 of 10 folds
Data set size: 19020
No of labeled instances: 6847
No of unlabeled instances: 10271
Total training instances: 17118
Test instances: 1902
----------------------------------------

No of rules: 0
Average terms per rule: 1
Accuracy (%): 73.869610935857
Conusion matrix: 
1234	0
497	171
Rules:
Attrib_0=(114.248-224.213] And Attrib_5=(-inf--113.53]  => Class=h. Confidence: 0.935698774743293. Support: 0.0635605877308715
Attrib_0=(114.248-224.213] And Attrib_3=(-inf-0.306]  => Class=h. Confidence: 0.927983707988377. Support: 0.122061424901709
Attrib_0=(114.248-224.213]  => Class=h. Confidence: 0.922716482273251. Support: 0.148518271215868
Attrib_3=(-inf-0.306] And Attrib_5=(-inf--113.53]  => Class=h. Confidence: 0.874857499164901. Support: 0.0777780032343942
Attrib_5=(-inf--113.53]  => Class=h. Confidence: 0.869716593762655. Support: 0.0911253653725055
Attrib_8=(-inf-30]  => Class=g. Confidence: 0.760113266837133. Support: 0.545703833363466
Attrib_1=(-inf-85.461] And Attrib_2=(3.069-4.196] And Attrib_3=(-inf-0.306] And Attrib_4=(-inf-0.225] And Attrib_8=(60-inf)  => Class=h. Confidence: 0.74936218104731. Support: 0.0558139636706023
Attrib_0=(-inf-114.248]  => Class=g. Confidence: 0.717325142317899. Support: 0.811473099632859
Attrib_2=(-inf-3.069]  => Class=g. Confidence: 0.696318072748145. Support: 0.63881784151398
Attrib_5=(-113.53-230.855]  => Class=g. Confidence: 0.69177375369828. Support: 0.810448384347392
Attrib_9=(-inf-166.042]  => Class=g. Confidence: 0.686269356064211. Support: 0.314676677977198
Attrib_6=(-141.746-48.287]  => Class=g. Confidence: 0.684909924306692. Support: 0.684978594238382
Time taken: 14 seconds 
=====================

Fold 3 of 10 folds
Data set size: 19020
No of labeled instances: 6848
No of unlabeled instances: 10270
Total training instances: 17118
Test instances: 1902
----------------------------------------

No of rules: 0
Average terms per rule: 2
Accuracy (%): 79.2323869610936
Conusion matrix: 
1233	0
395	274
Rules:
Attrib_0=(114.248-224.213] And Attrib_4=(-inf-0.225] And Attrib_6=(-141.746-48.287]  => Class=h. Confidence: 0.946047027578755. Support: 0.0623702505848627
Attrib_0=(114.248-224.213] And Attrib_5=(-inf--113.53]  => Class=h. Confidence: 0.941482248953882. Support: 0.0685511962681284
Attrib_0=(114.248-224.213] And Attrib_1=(-inf-85.461] And Attrib_2=(3.069-4.196] And Attrib_7=(-77.313-51.269]  => Class=h. Confidence: 0.937787283064123. Support: 0.078083059908661
Attrib_0=(114.248-224.213] And Attrib_4=(-inf-0.225]  => Class=h. Confidence: 0.926976549676658. Support: 0.155942273032104
Attrib_0=(114.248-224.213]  => Class=h. Confidence: 0.924677230796002. Support: 0.165000349602751
Attrib_5=(-inf--113.53]  => Class=h. Confidence: 0.885349307708068. Support: 0.0940294459665724
Attrib_8=(-inf-30]  => Class=g. Confidence: 0.76562962528755. Support: 0.543098114337657
Attrib_0=(-inf-114.248]  => Class=g. Confidence: 0.723444938158957. Support: 0.808520372925904
Attrib_2=(-inf-3.069]  => Class=g. Confidence: 0.705219577169076. Support: 0.64055402927871
Attrib_5=(-113.53-230.855]  => Class=g. Confidence: 0.698266783296639. Support: 0.80857083279006
Attrib_6=(-141.746-48.287]  => Class=g. Confidence: 0.692630237436078. Support: 0.685438802697342
Attrib_3=(-inf-0.306] And Attrib_4=(-inf-0.225] And Attrib_6=(-141.746-48.287] And Attrib_8=(60-inf)  => Class=h. Confidence: 0.617114571316003. Support: 0.0588565053479011
Attrib_4=(-inf-0.225] And Attrib_7=(-77.313-51.269] And Attrib_8=(60-inf)  => Class=h. Confidence: 0.530846979056862. Support: 0.118066010658028
Attrib_3=(-inf-0.306] And Attrib_5=(-113.53-230.855] And Attrib_8=(30-60]  => Class=h. Confidence: 0.518354507889724. Support: 0.0704918747442429
Time taken: 36 seconds 
=====================

Fold 4 of 10 folds
Data set size: 19020
No of labeled instances: 6848
No of unlabeled instances: 10270
Total training instances: 17118
Test instances: 1902
----------------------------------------

No of rules: 0
Average terms per rule: 1
Accuracy (%): 73.1335436382755
Conusion matrix: 
1233	0
511	158
Rules:
Attrib_0=(114.248-224.213] And Attrib_8=(30-60]  => Class=h. Confidence: 0.953303263220541. Support: 0.0523488489906208
Attrib_0=(114.248-224.213] And Attrib_2=(3.069-4.196] And Attrib_3=(-inf-0.306]  => Class=h. Confidence: 0.931909624721213. Support: 0.100929076366708
Attrib_0=(114.248-224.213] And Attrib_3=(-inf-0.306]  => Class=h. Confidence: 0.914420827919784. Support: 0.128397745862245
Attrib_0=(114.248-224.213]  => Class=h. Confidence: 0.914023416966868. Support: 0.155985725041959
Attrib_3=(-inf-0.306] And Attrib_5=(-inf--113.53]  => Class=h. Confidence: 0.879334103451731. Support: 0.0755660730934308
Attrib_5=(-inf--113.53]  => Class=h. Confidence: 0.876416439201286. Support: 0.0919025293572887
Attrib_2=(3.069-4.196] And Attrib_8=(60-inf)  => Class=h. Confidence: 0.773002173437117. Support: 0.0615459172602944
Attrib_8=(-inf-30]  => Class=g. Confidence: 0.760436320004898. Support: 0.549379072522514
Attrib_0=(-inf-114.248]  => Class=g. Confidence: 0.713393595635279. Support: 0.811261999476458
Attrib_2=(-inf-3.069]  => Class=g. Confidence: 0.692484451217701. Support: 0.639374975607384
Attrib_5=(-113.53-230.855]  => Class=g. Confidence: 0.68865614363162. Support: 0.81121807146461
Attrib_6=(-141.746-48.287]  => Class=g. Confidence: 0.681788134807523. Support: 0.685338436272231
Attrib_7=(-77.313-51.269]  => Class=g. Confidence: 0.671403774217136. Support: 0.813341276645888
Time taken: 16 seconds 
=====================

Fold 5 of 10 folds
Data set size: 19020
No of labeled instances: 6848
No of unlabeled instances: 10270
Total training instances: 17118
Test instances: 1902
----------------------------------------

No of rules: 0
Average terms per rule: 1
Accuracy (%): 73.5541535226078
Conusion matrix: 
1233	0
503	166
Rules:
Attrib_0=(114.248-224.213] And Attrib_2=(3.069-4.196]  => Class=h. Confidence: 0.949241721231333. Support: 0.108957650360723
Attrib_0=(114.248-224.213] And Attrib_3=(-inf-0.306]  => Class=h. Confidence: 0.933766264614771. Support: 0.130223758293052
Attrib_0=(114.248-224.213] And Attrib_5=(-inf--113.53]  => Class=h. Confidence: 0.93165404197994. Support: 0.0635971327318336
Attrib_0=(114.248-224.213]  => Class=h. Confidence: 0.925193688251089. Support: 0.155421474102747
Attrib_2=(3.069-4.196] And Attrib_5=(-inf--113.53]  => Class=h. Confidence: 0.901855458822248. Support: 0.0655774055965429
Attrib_4=(-inf-0.225] And Attrib_5=(-inf--113.53]  => Class=h. Confidence: 0.869055730805632. Support: 0.0818462066350314
Attrib_5=(-inf--113.53]  => Class=h. Confidence: 0.868192179587987. Support: 0.0903880781681859
Attrib_2=(3.069-4.196] And Attrib_8=(60-inf)  => Class=h. Confidence: 0.781389837016626. Support: 0.062938527388534
Attrib_8=(-inf-30]  => Class=g. Confidence: 0.758172987900223. Support: 0.540492294146218
Attrib_0=(-inf-114.248]  => Class=g. Confidence: 0.716832411164827. Support: 0.805177520358923
Attrib_3=(-inf-0.306] And Attrib_8=(60-inf)  => Class=h. Confidence: 0.714941511131358. Support: 0.0975340146857962
Attrib_4=(0.225-0.45]  => Class=g. Confidence: 0.6990823707672. Support: 0.334750108952215
Attrib_2=(-inf-3.069]  => Class=g. Confidence: 0.698331068947803. Support: 0.637147884051979
Attrib_5=(-113.53-230.855]  => Class=g. Confidence: 0.691219335246626. Support: 0.804092334082981
Attrib_6=(-141.746-48.287]  => Class=g. Confidence: 0.685446333923462. Support: 0.680568806142122
Attrib_9=(-inf-166.042]  => Class=g. Confidence: 0.680091966285765. Support: 0.308971774973052
Attrib_7=(-77.313-51.269]  => Class=g. Confidence: 0.673983901161806. Support: 0.806438221225186
Attrib_9=(166.042-330.802]  => Class=g. Confidence: 0.662208823790206. Support: 0.475455710664305
Time taken: 39 seconds 
=====================

Fold 6 of 10 folds
Data set size: 19020
No of labeled instances: 6848
No of unlabeled instances: 10270
Total training instances: 17118
Test instances: 1902
----------------------------------------

No of rules: 0
Average terms per rule: 1
Accuracy (%): 74.7634069400631
Conusion matrix: 
1233	0
480	189
Rules:
Attrib_0=(114.248-224.213] And Attrib_3=(-inf-0.306] And Attrib_5=(-inf--113.53]  => Class=h. Confidence: 0.951330273001361. Support: 0.0535554523753854
Attrib_0=(114.248-224.213] And Attrib_5=(-inf--113.53]  => Class=h. Confidence: 0.951301348694358. Support: 0.0664023034726372
Attrib_0=(114.248-224.213] And Attrib_4=(-inf-0.225]  => Class=h. Confidence: 0.931096125013225. Support: 0.139654285460943
Attrib_0=(114.248-224.213]  => Class=h. Confidence: 0.929632921518217. Support: 0.149867720603666
Attrib_2=(3.069-4.196] And Attrib_5=(-inf--113.53]  => Class=h. Confidence: 0.920819829361647. Support: 0.0675897963311937
Attrib_5=(-inf--113.53]  => Class=h. Confidence: 0.89394115699904. Support: 0.0936023264754387
Attrib_8=(-inf-30]  => Class=g. Confidence: 0.759266587217924. Support: 0.537731391884705
Attrib_0=(-inf-114.248]  => Class=g. Confidence: 0.719458630772709. Support: 0.80672224914552
Attrib_2=(-inf-3.069]  => Class=g. Confidence: 0.698552848485481. Support: 0.636396424261578
Attrib_5=(-113.53-230.855]  => Class=g. Confidence: 0.695294454777704. Support: 0.806594188863043
Attrib_6=(-141.746-48.287]  => Class=g. Confidence: 0.688063878962765. Support: 0.681602529367793
Attrib_9=(166.042-330.802]  => Class=g. Confidence: 0.662110407746852. Support: 0.475020887404701
Attrib_4=(-inf-0.225] And Attrib_8=(60-inf) And Attrib_9=(166.042-330.802]  => Class=h. Confidence: 0.640748318627999. Support: 0.0810581488586594
Time taken: 15 seconds 
=====================

Fold 7 of 10 folds
Data set size: 19020
No of labeled instances: 6848
No of unlabeled instances: 10270
Total training instances: 17118
Test instances: 1902
----------------------------------------

No of rules: 0
Average terms per rule: 1
Accuracy (%): 83.6487907465825
Conusion matrix: 
1233	0
311	358
Rules:
Attrib_0=(114.248-224.213] And Attrib_6=(-141.746-48.287]  => Class=h. Confidence: 0.934937264657269. Support: 0.05861998140731
Attrib_0=(114.248-224.213]  => Class=h. Confidence: 0.925633487373219. Support: 0.150621512027398
Attrib_5=(-inf--113.53]  => Class=h. Confidence: 0.884479685286542. Support: 0.0883713507814587
Attrib_3=(-inf-0.306] And Attrib_8=(60-inf) And Attrib_9=(166.042-330.802]  => Class=h. Confidence: 0.792214174234633. Support: 0.0593506496179019
Attrib_8=(-inf-30]  => Class=g. Confidence: 0.765199365673715. Support: 0.553844630480467
Attrib_3=(-inf-0.306] And Attrib_8=(60-inf)  => Class=h. Confidence: 0.72836099794033. Support: 0.0985499273707686
Attrib_0=(-inf-114.248]  => Class=g. Confidence: 0.712673618270099. Support: 0.812239520672902
Attrib_2=(-inf-3.069]  => Class=g. Confidence: 0.691300102833839. Support: 0.639342334856885
Attrib_5=(-113.53-230.855]  => Class=g. Confidence: 0.687498142677166. Support: 0.811644153503069
Attrib_9=(-inf-166.042]  => Class=g. Confidence: 0.686246753306971. Support: 0.316576457228347
Attrib_4=(-inf-0.225] And Attrib_5=(-113.53-230.855] And Attrib_8=(60-inf)  => Class=h. Confidence: 0.544182867659604. Support: 0.10184664321119
Attrib_4=(-inf-0.225] And Attrib_8=(30-60]  => Class=h. Confidence: 0.495817526404535. Support: 0.135705685312161
Attrib_5=(-113.53-230.855] And Attrib_8=(60-inf) And Attrib_9=(166.042-330.802]  => Class=h. Confidence: 0.457916366594373. Support: 0.104599660507347
Time taken: 30 seconds 
=====================

Fold 8 of 10 folds
Data set size: 19020
No of labeled instances: 6848
No of unlabeled instances: 10270
Total training instances: 17118
Test instances: 1902
----------------------------------------

No of rules: 0
Average terms per rule: 1
Accuracy (%): 81.7560462670873
Conusion matrix: 
1233	0
347	322
Rules:
Attrib_0=(114.248-224.213] And Attrib_3=(-inf-0.306]  => Class=h. Confidence: 0.936754852275891. Support: 0.122070892830378
Attrib_0=(114.248-224.213] And Attrib_5=(-inf--113.53]  => Class=h. Confidence: 0.932543334681245. Support: 0.0583028425738694
Attrib_0=(114.248-224.213]  => Class=h. Confidence: 0.931596806861888. Support: 0.144162149241784
Attrib_2=(3.069-4.196] And Attrib_5=(-inf--113.53]  => Class=h. Confidence: 0.910523373529827. Support: 0.0608233065927717
Attrib_5=(-inf--113.53]  => Class=h. Confidence: 0.88617369826085. Support: 0.0812780757128549
Attrib_2=(3.069-4.196] And Attrib_8=(30-60]  => Class=h. Confidence: 0.784758550724343. Support: 0.0746429881316969
Attrib_8=(-inf-30]  => Class=g. Confidence: 0.758788070991163. Support: 0.556777434557516
Attrib_0=(-inf-114.248]  => Class=g. Confidence: 0.70569481305647. Support: 0.811949923398291
Attrib_3=(-inf-0.306] And Attrib_8=(60-inf)  => Class=h. Confidence: 0.694592808474813. Support: 0.0877421973985871
Attrib_2=(-inf-3.069]  => Class=g. Confidence: 0.683979553426914. Support: 0.638204063005817
Attrib_5=(-113.53-230.855]  => Class=g. Confidence: 0.681202093178823. Support: 0.811541847413685
Attrib_9=(-inf-166.042]  => Class=g. Confidence: 0.680794158144614. Support: 0.317385232628277
Attrib_7=(-77.313-51.269]  => Class=g. Confidence: 0.663622641933943. Support: 0.813262209610383
Attrib_1=(-inf-85.461] And Attrib_3=(-inf-0.306] And Attrib_7=(-77.313-51.269] And Attrib_8=(30-60]  => Class=h. Confidence: 0.635614870028476. Support: 0.0843041018061542
Attrib_8=(60-inf) And Attrib_9=(166.042-330.802]  => Class=h. Confidence: 0.545377301530981. Support: 0.123560398128483
Time taken: 36 seconds 
=====================

Fold 9 of 10 folds
Data set size: 19020
No of labeled instances: 6848
No of unlabeled instances: 10270
Total training instances: 17118
Test instances: 1902
----------------------------------------

No of rules: 0
Average terms per rule: 1
Accuracy (%): 79.5478443743428
Conusion matrix: 
1233	0
389	280
Rules:
Attrib_0=(114.248-224.213] And Attrib_5=(-inf--113.53]  => Class=h. Confidence: 0.947477713119407. Support: 0.062139069595653
Attrib_0=(114.248-224.213] And Attrib_2=(3.069-4.196]  => Class=h. Confidence: 0.943955584594939. Support: 0.103472968129354
Attrib_0=(114.248-224.213] And Attrib_3=(-inf-0.306]  => Class=h. Confidence: 0.934263944644356. Support: 0.124095295274641
Attrib_0=(114.248-224.213]  => Class=h. Confidence: 0.925081021914557. Support: 0.14721035808293
Attrib_2=(3.069-4.196] And Attrib_4=(-inf-0.225] And Attrib_5=(-inf--113.53]  => Class=h. Confidence: 0.905640735597216. Support: 0.0633147198230027
Attrib_5=(-inf--113.53]  => Class=h. Confidence: 0.872598061365285. Support: 0.0862224050640288
Attrib_8=(-inf-30]  => Class=g. Confidence: 0.760345317291247. Support: 0.547461968948992
Attrib_0=(-inf-114.248]  => Class=g. Confidence: 0.710390065674283. Support: 0.810529150357901
Attrib_2=(-inf-3.069]  => Class=g. Confidence: 0.691466194629296. Support: 0.640821755892962
Attrib_5=(-113.53-230.855]  => Class=g. Confidence: 0.685943642247741. Support: 0.809922987183384
Attrib_9=(-inf-166.042]  => Class=g. Confidence: 0.682220591086693. Support: 0.317366538152537
Attrib_4=(-inf-0.225] And Attrib_8=(60-inf)  => Class=h. Confidence: 0.609188399768295. Support: 0.125500053419598
Attrib_3=(-inf-0.306] And Attrib_5=(-113.53-230.855] And Attrib_8=(30-60]  => Class=h. Confidence: 0.52398966737224. Support: 0.0710549623703698
Time taken: 39 seconds 
=====================

Fold 10 of 10 folds
Data set size: 19020
No of labeled instances: 6848
No of unlabeled instances: 10270
Total training instances: 17118
Test instances: 1902
----------------------------------------

No of rules: 0
Average terms per rule: 1
Accuracy (%): 77.0767613038906
Conusion matrix: 
1233	0
436	233
Rules:
Attrib_0=(114.248-224.213] And Attrib_4=(-inf-0.225]  => Class=h. Confidence: 0.916317567924632. Support: 0.139229805737695
Attrib_0=(114.248-224.213]  => Class=h. Confidence: 0.913918931656608. Support: 0.148790025324959
Attrib_5=(-inf--113.53]  => Class=h. Confidence: 0.897825265804785. Support: 0.0851428213915228
Attrib_8=(-inf-30]  => Class=g. Confidence: 0.758147081511183. Support: 0.548420897059984
Attrib_0=(-inf-114.248]  => Class=g. Confidence: 0.710368460745658. Support: 0.809826140457633
Attrib_2=(-inf-3.069]  => Class=g. Confidence: 0.691667860283824. Support: 0.640553346744829
Attrib_5=(-113.53-230.855]  => Class=g. Confidence: 0.686762383238043. Support: 0.811026371021653
Attrib_9=(-inf-166.042]  => Class=g. Confidence: 0.683950245184896. Support: 0.31688278804056
Attrib_6=(-141.746-48.287]  => Class=g. Confidence: 0.680608406213954. Support: 0.685290787844317
Attrib_7=(-77.313-51.269]  => Class=g. Confidence: 0.668587474817488. Support: 0.811428231895821
Attrib_3=(-inf-0.306] And Attrib_8=(30-60]  => Class=h. Confidence: 0.633748995075904. Support: 0.102853785971856
Attrib_3=(-inf-0.306] And Attrib_5=(-113.53-230.855] And Attrib_7=(-77.313-51.269] And Attrib_8=(60-inf)  => Class=h. Confidence: 0.600810632226369. Support: 0.0606602478013501
Time taken: 7 seconds 
=====================

12332	0
4394	2294
Average of fold accuracies: 76.8980021030494
