# Supplementary material for: Semi-supervised associative classification using ant colony optimization algorithm
Source: PeerJ Comput Sci. 2021 Sep 10;7:e676. doi: 10.7717/peerj-cs.676 (PMC8444075; doi:10.7717/peerj-cs.676)
Supplement: Supplemental Information 1 — Code: After extracting, the SSAC.sln is the Visual Studio 2015 aolution file which contains the project settings. Form1.cs and Form1.Designer.cs are the Windows form files for GUI of the code. SSAC.cs is the file containing the Run() method which is the core implementation of the proposed algorithm. [file peerj-cs-07-676-s001.zip › SSAC/SSAC/bin/Debug/0/magic-D4/magic-D4_50p_Rules_2020-12-26.txt]

Time: 2020-26-12 15:45:36
DataSet: magic-D4
No. of instances: 19020
No. of attributes: 11
No. of classes: 2
Class frequencies: [12332, 6688]
---------------------------------------
Parameters: 
Labeled data (%): 50
No of folds: 10
No of ants: 15
Min support: 0.05
Min Confidence: 0.45
Min coverage: 1
====================

Fold 1 of 10 folds
Data set size: 19020
No of labeled instances: 8559
No of unlabeled instances: 8559
Total training instances: 17118
Test instances: 1902
----------------------------------------

No of rules: 0
Average terms per rule: 1
Accuracy (%): 80.8096740273396
Conusion matrix: 
1234	0
365	303
Rules:
Attrib_0=(114.248-224.213] And Attrib_8=(30-60]  => Class=h. Confidence: 0.957224400840049. Support: 0.0549122756785267
Attrib_0=(114.248-224.213] And Attrib_2=(3.069-4.196] And Attrib_4=(-inf-0.225]  => Class=h. Confidence: 0.941583783605431. Support: 0.112745746702679
Attrib_0=(114.248-224.213] And Attrib_1=(-inf-85.461] And Attrib_4=(-inf-0.225] And Attrib_5=(-inf--113.53]  => Class=h. Confidence: 0.934966776385767. Support: 0.0530099290065997
Attrib_0=(114.248-224.213] And Attrib_3=(-inf-0.306]  => Class=h. Confidence: 0.921479648430366. Support: 0.134916357585925
Attrib_0=(114.248-224.213] And Attrib_4=(-inf-0.225]  => Class=h. Confidence: 0.917021959024293. Support: 0.151591050148698
Attrib_0=(114.248-224.213]  => Class=h. Confidence: 0.911156141140046. Support: 0.161038947540248
Attrib_5=(-inf--113.53]  => Class=h. Confidence: 0.880002853291954. Support: 0.0992944607742069
Attrib_8=(-inf-30]  => Class=g. Confidence: 0.772711819129655. Support: 0.610039457875806
Attrib_0=(-inf-114.248]  => Class=g. Confidence: 0.702462905492142. Support: 0.857624643076586
Attrib_4=(0.225-0.45]  => Class=g. Confidence: 0.682373554378984. Support: 0.353089733716384
Attrib_2=(-inf-3.069]  => Class=g. Confidence: 0.68007414383217. Support: 0.673456354849195
Attrib_5=(-113.53-230.855]  => Class=g. Confidence: 0.679281305631427. Support: 0.858339447637974
Attrib_9=(-inf-166.042]  => Class=g. Confidence: 0.670156772008938. Support: 0.329004827045456
Attrib_6=(-141.746-48.287]  => Class=g. Confidence: 0.669659310762011. Support: 0.721062129951125
Attrib_7=(-77.313-51.269]  => Class=g. Confidence: 0.662233211210376. Support: 0.861274837111902
Attrib_8=(60-inf)  => Class=h. Confidence: 0.495966760514152. Support: 0.236650474220774
Time taken: 55 seconds 
=====================

Fold 2 of 10 folds
Data set size: 19020
No of labeled instances: 8559
No of unlabeled instances: 8559
Total training instances: 17118
Test instances: 1902
----------------------------------------

No of rules: 0
Average terms per rule: 1
Accuracy (%): 78.5488958990536
Conusion matrix: 
1234	0
408	260
Rules:
Attrib_0=(114.248-224.213] And Attrib_1=(-inf-85.461] And Attrib_5=(-inf--113.53]  => Class=h. Confidence: 0.937365698768337. Support: 0.054635231852283
Attrib_0=(114.248-224.213]  => Class=h. Confidence: 0.936535282106176. Support: 0.162387733165467
Attrib_5=(-inf--113.53]  => Class=h. Confidence: 0.884100167935676. Support: 0.0952069654676599
Attrib_2=(3.069-4.196] And Attrib_4=(-inf-0.225] And Attrib_7=(-77.313-51.269] And Attrib_8=(60-inf)  => Class=h. Confidence: 0.804685351997807. Support: 0.0527064638158426
Attrib_3=(-inf-0.306] And Attrib_8=(60-inf)  => Class=h. Confidence: 0.773606026846867. Support: 0.109350768482041
Attrib_8=(-inf-30]  => Class=g. Confidence: 0.764969559553713. Support: 0.59055228201019
Attrib_0=(-inf-114.248]  => Class=g. Confidence: 0.711595344696565. Support: 0.853086302685397
Attrib_4=(0.225-0.45]  => Class=g. Confidence: 0.694835043818341. Support: 0.354819312495198
Attrib_2=(-inf-3.069]  => Class=g. Confidence: 0.692331405694031. Support: 0.6721902650542
Attrib_5=(-113.53-230.855]  => Class=g. Confidence: 0.68628398880424. Support: 0.851995835539014
Attrib_4=(-inf-0.225] And Attrib_5=(-113.53-230.855] And Attrib_8=(60-inf)  => Class=h. Confidence: 0.60068172238704. Support: 0.120694204528563
Attrib_9=(330.802-inf)  => Class=h. Confidence: 0.450444204920085. Support: 0.0579859118140674
Time taken: 27 seconds 
=====================

Fold 3 of 10 folds
Data set size: 19020
No of labeled instances: 8560
No of unlabeled instances: 8558
Total training instances: 17118
Test instances: 1902
----------------------------------------

No of rules: 0
Average terms per rule: 1
Accuracy (%): 75.2365930599369
Conusion matrix: 
1233	0
471	198
Rules:
Attrib_0=(114.248-224.213] And Attrib_5=(-inf--113.53]  => Class=h. Confidence: 0.936944540898005. Support: 0.0668899082020286
Attrib_0=(114.248-224.213]  => Class=h. Confidence: 0.928917396306163. Support: 0.167289965165644
Attrib_5=(-inf--113.53]  => Class=h. Confidence: 0.881610375065053. Support: 0.0960871059789425
Attrib_2=(3.069-4.196] And Attrib_3=(-inf-0.306] And Attrib_8=(60-inf)  => Class=h. Confidence: 0.80836539447255. Support: 0.0663992552270247
Attrib_8=(-inf-30]  => Class=g. Confidence: 0.768071593811832. Support: 0.59258995749583
Attrib_0=(-inf-114.248]  => Class=g. Confidence: 0.714579274422215. Support: 0.855309868923652
Attrib_3=(-inf-0.306] And Attrib_7=(-77.313-51.269] And Attrib_8=(60-inf)  => Class=h. Confidence: 0.693741105028316. Support: 0.0833628738564428
Attrib_2=(-inf-3.069]  => Class=g. Confidence: 0.693419979781353. Support: 0.672768934912534
Time taken: 7 seconds 
=====================

Fold 4 of 10 folds
Data set size: 19020
No of labeled instances: 8560
No of unlabeled instances: 8558
Total training instances: 17118
Test instances: 1902
----------------------------------------

No of rules: 0
Average terms per rule: 1
Accuracy (%): 82.6498422712934
Conusion matrix: 
1233	0
330	339
Rules:
Attrib_0=(114.248-224.213] And Attrib_2=(3.069-4.196]  => Class=h. Confidence: 0.943070124386675. Support: 0.105625594921659
Attrib_0=(114.248-224.213] And Attrib_5=(-inf--113.53]  => Class=h. Confidence: 0.92358889726024. Support: 0.0638770169922032
Attrib_0=(114.248-224.213]  => Class=h. Confidence: 0.91504285396436. Support: 0.15469339053191
Attrib_5=(-inf--113.53]  => Class=h. Confidence: 0.865634323652801. Support: 0.0903355679662068
Attrib_8=(-inf-30]  => Class=g. Confidence: 0.770984671585673. Support: 0.601004184265753
Attrib_0=(-inf-114.248]  => Class=g. Confidence: 0.707198723559818. Support: 0.852168183631083
Attrib_2=(-inf-3.069]  => Class=g. Confidence: 0.684286744337568. Support: 0.667119715043173
Attrib_5=(-113.53-230.855]  => Class=g. Confidence: 0.682303168440585. Support: 0.851664416969148
Attrib_9=(-inf-166.042]  => Class=g. Confidence: 0.677248791959349. Support: 0.327505436414721
Attrib_7=(-77.313-51.269]  => Class=g. Confidence: 0.666571820456385. Support: 0.85550902214099
Attrib_9=(166.042-330.802]  => Class=g. Confidence: 0.650566724296055. Support: 0.502893766470238
Attrib_3=(-inf-0.306] And Attrib_8=(30-60]  => Class=h. Confidence: 0.638597237709926. Support: 0.105573488970187
Attrib_8=(60-inf)  => Class=h. Confidence: 0.495905471130863. Support: 0.239300775080355
Time taken: 6 seconds 
=====================

Fold 5 of 10 folds
Data set size: 19020
No of labeled instances: 8560
No of unlabeled instances: 8558
Total training instances: 17118
Test instances: 1902
----------------------------------------

No of rules: 0
Average terms per rule: 1
Accuracy (%): 81.5457413249211
Conusion matrix: 
1233	0
351	318
Rules:
Attrib_0=(114.248-224.213] And Attrib_2=(3.069-4.196]  => Class=h. Confidence: 0.948958073352766. Support: 0.116130905744991
Attrib_0=(114.248-224.213] And Attrib_5=(-inf--113.53]  => Class=h. Confidence: 0.941525169315535. Support: 0.0715262565915266
Attrib_0=(114.248-224.213] And Attrib_1=(-inf-85.461] And Attrib_6=(-141.746-48.287]  => Class=h. Confidence: 0.932586530335774. Support: 0.0545232003694567
Attrib_0=(114.248-224.213] And Attrib_3=(-inf-0.306] And Attrib_4=(-inf-0.225]  => Class=h. Confidence: 0.929496601848122. Support: 0.13905389489707
Attrib_0=(114.248-224.213] And Attrib_4=(-inf-0.225]  => Class=h. Confidence: 0.925882318495188. Support: 0.156367467900005
Attrib_0=(114.248-224.213]  => Class=h. Confidence: 0.921697935689794. Support: 0.166921871625096
Attrib_2=(3.069-4.196] And Attrib_5=(-inf--113.53]  => Class=h. Confidence: 0.912624278376935. Support: 0.0735570351112534
Attrib_5=(-inf--113.53]  => Class=h. Confidence: 0.877307513117454. Support: 0.102901928527088
Attrib_8=(-inf-30]  => Class=g. Confidence: 0.776364179228659. Support: 0.597071450299934
Attrib_4=(-inf-0.225] And Attrib_5=(-113.53-230.855] And Attrib_8=(60-inf) And Attrib_9=(166.042-330.802]  => Class=h. Confidence: 0.733531320248871. Support: 0.0693361914653382
Attrib_0=(-inf-114.248]  => Class=g. Confidence: 0.716871018215125. Support: 0.854306792788211
Attrib_2=(-inf-3.069]  => Class=g. Confidence: 0.69431584011908. Support: 0.670113097185847
Attrib_5=(-113.53-230.855]  => Class=g. Confidence: 0.691812156988852. Support: 0.853881292141278
Attrib_2=(3.069-4.196] And Attrib_5=(-113.53-230.855] And Attrib_8=(30-60]  => Class=h. Confidence: 0.651056763734317. Support: 0.0500755027599899
Attrib_8=(60-inf)  => Class=h. Confidence: 0.476632100462187. Support: 0.252771357283452
Time taken: 58 seconds 
=====================

Fold 6 of 10 folds
Data set size: 19020
No of labeled instances: 8560
No of unlabeled instances: 8558
Total training instances: 17118
Test instances: 1902
----------------------------------------

No of rules: 0
Average terms per rule: 1
Accuracy (%): 86.3301787592008
Conusion matrix: 
1233	0
260	409
Rules:
Attrib_0=(114.248-224.213] And Attrib_2=(3.069-4.196]  => Class=h. Confidence: 0.939244494786518. Support: 0.112662460661691
Attrib_0=(114.248-224.213] And Attrib_4=(-inf-0.225] And Attrib_5=(-inf--113.53]  => Class=h. Confidence: 0.932611370656558. Support: 0.0606769263819816
Attrib_0=(114.248-224.213] And Attrib_4=(-inf-0.225]  => Class=h. Confidence: 0.914815309588302. Support: 0.148604743295514
Attrib_0=(114.248-224.213]  => Class=h. Confidence: 0.911623442938265. Support: 0.159180073349074
Attrib_5=(-inf--113.53]  => Class=h. Confidence: 0.865737280978731. Support: 0.0907944118157685
Attrib_8=(-inf-30]  => Class=g. Confidence: 0.772452982988439. Support: 0.595194591800632
Attrib_2=(3.069-4.196] And Attrib_8=(30-60]  => Class=h. Confidence: 0.744573916928539. Support: 0.0769039162559093
Attrib_0=(-inf-114.248]  => Class=g. Confidence: 0.713308768114657. Support: 0.854354998370247
Attrib_2=(-inf-3.069]  => Class=g. Confidence: 0.691428778649774. Support: 0.67163793967646
Attrib_5=(-113.53-230.855]  => Class=g. Confidence: 0.689344509604276. Support: 0.854172234880426
Attrib_6=(-141.746-48.287]  => Class=g. Confidence: 0.68070294473423. Support: 0.719289642200362
Attrib_7=(-77.313-51.269]  => Class=g. Confidence: 0.672911797086076. Support: 0.857665223494582
Attrib_9=(166.042-330.802]  => Class=g. Confidence: 0.658142448625913. Support: 0.504527527141687
Attrib_1=(-inf-85.461] And Attrib_4=(-inf-0.225] And Attrib_8=(30-60]  => Class=h. Confidence: 0.488185360627903. Support: 0.131542666989591
Attrib_8=(60-inf)  => Class=h. Confidence: 0.462009269519637. Support: 0.246632546978803
Time taken: 14 seconds 
=====================

Fold 7 of 10 folds
Data set size: 19020
No of labeled instances: 8560
No of unlabeled instances: 8558
Total training instances: 17118
Test instances: 1902
----------------------------------------

No of rules: 0
Average terms per rule: 1
Accuracy (%): 82.8601472134595
Conusion matrix: 
1233	0
326	343
Rules:
Attrib_0=(114.248-224.213] And Attrib_2=(3.069-4.196]  => Class=h. Confidence: 0.937363893191803. Support: 0.108376698499366
Attrib_0=(114.248-224.213] And Attrib_5=(-inf--113.53]  => Class=h. Confidence: 0.930690632204187. Support: 0.0646665438566387
Attrib_0=(114.248-224.213] And Attrib_4=(-inf-0.225]  => Class=h. Confidence: 0.91726961770241. Support: 0.14659788494907
Attrib_0=(114.248-224.213]  => Class=h. Confidence: 0.916344520186322. Support: 0.158061321559653
Attrib_3=(-inf-0.306] And Attrib_5=(-inf--113.53]  => Class=h. Confidence: 0.877286678575241. Support: 0.0760976708111139
Attrib_5=(-inf--113.53]  => Class=h. Confidence: 0.870583678100537. Support: 0.0908737168317271
Attrib_8=(-inf-30]  => Class=g. Confidence: 0.768795408102086. Support: 0.602441033570285
Attrib_1=(-inf-85.461] And Attrib_2=(3.069-4.196] And Attrib_3=(-inf-0.306] And Attrib_8=(30-60]  => Class=h. Confidence: 0.732957713684488. Support: 0.0612588282949621
Attrib_0=(-inf-114.248]  => Class=g. Confidence: 0.704607215229355. Support: 0.855176091788915
Attrib_2=(-inf-3.069]  => Class=g. Confidence: 0.680561216688053. Support: 0.667961431298608
Attrib_5=(-113.53-230.855]  => Class=g. Confidence: 0.679916365826694. Support: 0.854828005166706
Attrib_9=(-inf-166.042]  => Class=g. Confidence: 0.678549699875189. Support: 0.330641659370499
Attrib_7=(-77.313-51.269]  => Class=g. Confidence: 0.664300233089838. Support: 0.857630809794623
Attrib_9=(166.042-330.802]  => Class=g. Confidence: 0.646407036499072. Support: 0.502279055756072
Attrib_1=(-inf-85.461] And Attrib_2=(-inf-3.069] And Attrib_4=(-inf-0.225] And Attrib_5=(-113.53-230.855] And Attrib_8=(60-inf)  => Class=h. Confidence: 0.577412471326817. Support: 0.0657648310835328
Attrib_0=(-inf-114.248] And Attrib_1=(-inf-85.461] And Attrib_4=(-inf-0.225] And Attrib_6=(-141.746-48.287] And Attrib_7=(-77.313-51.269] And Attrib_8=(60-inf)  => Class=h. Confidence: 0.573890226446535. Support: 0.0706628542136792
Attrib_8=(60-inf)  => Class=h. Confidence: 0.504442537444237. Support: 0.244128007709905
Time taken: 38 seconds 
=====================

Fold 8 of 10 folds
Data set size: 19020
No of labeled instances: 8560
No of unlabeled instances: 8558
Total training instances: 17118
Test instances: 1902
----------------------------------------

No of rules: 0
Average terms per rule: 1
Accuracy (%): 81.5983175604627
Conusion matrix: 
1233	0
350	319
Rules:
Attrib_0=(114.248-224.213] And Attrib_8=(30-60]  => Class=h. Confidence: 0.947390743534198. Support: 0.0551456331610196
Attrib_0=(114.248-224.213] And Attrib_5=(-inf--113.53]  => Class=h. Confidence: 0.927665299696658. Support: 0.0649262481271352
Attrib_0=(114.248-224.213]  => Class=h. Confidence: 0.910891418927193. Support: 0.161430130237191
Attrib_2=(3.069-4.196] And Attrib_5=(-inf--113.53]  => Class=h. Confidence: 0.899660185035894. Support: 0.0666886690632258
Attrib_5=(-inf--113.53]  => Class=h. Confidence: 0.858594223637742. Support: 0.0913519769931787
Attrib_8=(-inf-30]  => Class=g. Confidence: 0.768238927908032. Support: 0.590858664076103
Attrib_0=(-inf-114.248]  => Class=g. Confidence: 0.710291009540297. Support: 0.848671326587794
Attrib_2=(-inf-3.069]  => Class=g. Confidence: 0.688842067569423. Support: 0.666075045280865
Attrib_5=(-113.53-230.855]  => Class=g. Confidence: 0.685614819158672. Support: 0.848246480836966
Attrib_6=(-141.746-48.287]  => Class=g. Confidence: 0.677355187722006. Support: 0.713197148954964
Attrib_9=(-inf-166.042]  => Class=g. Confidence: 0.676910509912369. Support: 0.325502421091519
Attrib_8=(60-inf)  => Class=h. Confidence: 0.46726177173786. Support: 0.242255591861533
Time taken: 32 seconds 
=====================

Fold 9 of 10 folds
Data set size: 19020
No of labeled instances: 8560
No of unlabeled instances: 8558
Total training instances: 17118
Test instances: 1902
----------------------------------------

No of rules: 0
Average terms per rule: 1
Accuracy (%): 82.4921135646688
Conusion matrix: 
1233	0
333	336
Rules:
Attrib_0=(114.248-224.213] And Attrib_3=(-inf-0.306] And Attrib_5=(-inf--113.53]  => Class=h. Confidence: 0.953897648252096. Support: 0.0558526521789784
Attrib_0=(114.248-224.213] And Attrib_5=(-inf--113.53]  => Class=h. Confidence: 0.946520283404467. Support: 0.0669976973060853
Attrib_0=(114.248-224.213]  => Class=h. Confidence: 0.925930352236343. Support: 0.163048274007324
Attrib_3=(-inf-0.306] And Attrib_5=(-inf--113.53]  => Class=h. Confidence: 0.87893832772967. Support: 0.0810115995954323
Attrib_5=(-inf--113.53]  => Class=h. Confidence: 0.872861818984886. Support: 0.0955416665872088
Attrib_8=(-inf-30]  => Class=g. Confidence: 0.770554491236727. Support: 0.591958949433803
Attrib_0=(-inf-114.248]  => Class=g. Confidence: 0.710889620599387. Support: 0.852887693356661
Attrib_2=(-inf-3.069]  => Class=g. Confidence: 0.688860310193677. Support: 0.66893034222225
Attrib_5=(-113.53-230.855]  => Class=g. Confidence: 0.68642681016776. Support: 0.852266820137075
Attrib_9=(166.042-330.802]  => Class=g. Confidence: 0.657603522112142. Support: 0.501433995173236
Attrib_8=(60-inf)  => Class=h. Confidence: 0.455227073256191. Support: 0.245385965026771
Time taken: 41 seconds 
=====================

Fold 10 of 10 folds
Data set size: 19020
No of labeled instances: 8560
No of unlabeled instances: 8558
Total training instances: 17118
Test instances: 1902
----------------------------------------

No of rules: 0
Average terms per rule: 2
Accuracy (%): 80.9674027339642
Conusion matrix: 
1233	0
362	307
Rules:
Attrib_0=(114.248-224.213] And Attrib_3=(-inf-0.306]  => Class=h. Confidence: 0.92762637677018. Support: 0.138327593735726
Attrib_0=(114.248-224.213]  => Class=h. Confidence: 0.920004225875611. Support: 0.166491113133816
Attrib_5=(-inf--113.53]  => Class=h. Confidence: 0.873514328503272. Support: 0.0959208883012573
Attrib_8=(-inf-30]  => Class=g. Confidence: 0.770671774446489. Support: 0.589387603816451
Attrib_0=(-inf-114.248]  => Class=g. Confidence: 0.716188236247912. Support: 0.852450886445255
Attrib_2=(-inf-3.069]  => Class=g. Confidence: 0.695127593341611. Support: 0.670396952169079
Attrib_5=(-113.53-230.855]  => Class=g. Confidence: 0.691123219509049. Support: 0.852117666575372
Attrib_9=(-inf-166.042]  => Class=g. Confidence: 0.685817392133178. Support: 0.329983736001895
Attrib_3=(-inf-0.306] And Attrib_4=(-inf-0.225] And Attrib_8=(30-60]  => Class=h. Confidence: 0.660700708073312. Support: 0.116550144649574
Attrib_4=(-inf-0.225] And Attrib_7=(-77.313-51.269] And Attrib_8=(60-inf) And Attrib_9=(166.042-330.802]  => Class=h. Confidence: 0.65043813112217. Support: 0.0646693977091311
Attrib_1=(-inf-85.461] And Attrib_7=(-77.313-51.269] And Attrib_8=(60-inf) And Attrib_9=(166.042-330.802]  => Class=h. Confidence: 0.498955781368909. Support: 0.12146842869383
Attrib_1=(-inf-85.461] And Attrib_4=(-inf-0.225] And Attrib_6=(-141.746-48.287] And Attrib_8=(30-60] And Attrib_9=(166.042-330.802]  => Class=h. Confidence: 0.484592384705019. Support: 0.0525886554907198
Time taken: 18 seconds 
=====================

12332	0
3556	3132
Average of fold accuracies: 81.3038906414301
