# Supplementary material for: Semi-supervised associative classification using ant colony optimization algorithm
Source: PeerJ Comput Sci. 2021 Sep 10;7:e676. doi: 10.7717/peerj-cs.676 (PMC8444075; doi:10.7717/peerj-cs.676)
Supplement: Supplemental Information 1 — Code: After extracting, the SSAC.sln is the Visual Studio 2015 aolution file which contains the project settings. Form1.cs and Form1.Designer.cs are the Windows form files for GUI of the code. SSAC.cs is the file containing the Run() method which is the core implementation of the proposed algorithm. [file peerj-cs-07-676-s001.zip › SSAC/SSAC/bin/Debug/0/nursery2/nursery2_100p_Rules_2020-12-26.txt]

Time: 2020-26-12 17:03:22
DataSet: nursery2
No. of instances: 12960
No. of attributes: 9
No. of classes: 5
Class frequencies: [4320, 4266, 2, 4044, 328]
---------------------------------------
Parameters: 
Labeled data (%): 100
No of folds: 10
No of ants: 15
Min support: 0.05
Min Confidence: 0.45
Min coverage: 1
====================

Fold 1 of 10 folds
Data set size: 12960
No of labeled instances: 11664
No of unlabeled instances: 0
Total training instances: 11664
Test instances: 1296
----------------------------------------

No of rules: 0
Average terms per rule: 2
Accuracy (%): 96.2191358024691
Conusion matrix: 
432	0	0	0	0
0	401	0	26	0
0	0	0	0	0
0	0	0	405	0
0	0	0	23	9
Rules:
Attrib_7=not_recom  => Class=not_recom. Confidence: 1. Support: 1
Attrib_0=usual And Attrib_1=proper And Attrib_2=complete And Attrib_3=1 And Attrib_4=convenient And Attrib_5=convenient And Attrib_6=nonprob  => Class=recommend. Confidence: 1. Support: 0.5
Attrib_0=usual And Attrib_1=less_proper And Attrib_7=priority  => Class=priority. Confidence: 1. Support: 0.0666840323000781
Attrib_0=usual And Attrib_5=convenient And Attrib_7=priority  => Class=priority. Confidence: 0.69558599695586. Support: 0.119041417035686
Attrib_0=usual And Attrib_7=recommended  => Class=priority. Confidence: 0.667443667443667. Support: 0.223756186506903
Attrib_0=usual And Attrib_1=proper And Attrib_2=complete And Attrib_3=1 And Attrib_4=convenient And Attrib_5=convenient And Attrib_7=recommended  => Class=recommend. Confidence: 0.666666666666667. Support: 1
Attrib_0=usual And Attrib_1=less_proper And Attrib_4=convenient And Attrib_5=convenient And Attrib_7=recommended  => Class=very_recom. Confidence: 0.666666666666667. Support: 0.101351351351351
Attrib_5=inconv And Attrib_6=nonprob And Attrib_7=recommended  => Class=priority. Confidence: 0.611197511664075. Support: 0.102370408960667
Attrib_4=convenient And Attrib_7=recommended  => Class=priority. Confidence: 0.605283605283605. Support: 0.202917426413128
Attrib_3=1 And Attrib_7=recommended  => Class=priority. Confidence: 0.60431654676259. Support: 0.153164886689242
Attrib_2=incomplete And Attrib_7=priority  => Class=spec_prior. Confidence: 0.589211618257261. Support: 0.156086837043144
Attrib_1=very_crit  => Class=spec_prior. Confidence: 0.585010706638116. Support: 0.375377851057983
Attrib_7=priority  => Class=spec_prior. Confidence: 0.571612239650296. Support: 0.610882110469909
Attrib_6=problematic And Attrib_7=recommended  => Class=spec_prior. Confidence: 0.570985259891389. Support: 0.202253366309426
Attrib_3=2 And Attrib_7=recommended  => Class=priority. Confidence: 0.56734693877551. Support: 0.144829382651732
Attrib_7=recommended  => Class=priority. Confidence: 0.559042963725238. Support: 0.566032821047148
Attrib_0=usual And Attrib_4=convenient And Attrib_5=convenient And Attrib_6=nonprob And Attrib_7=recommended  => Class=very_recom. Confidence: 0.549295774647887. Support: 0.131756756756757
Attrib_1=less_proper And Attrib_6=slightly_prob  => Class=priority. Confidence: 0.522842639593909. Support: 0.107319614482938
Attrib_1=less_proper  => Class=priority. Confidence: 0.518661518661519. Support: 0.314925761917166
Attrib_1=proper  => Class=priority. Confidence: 0.51843910806175. Support: 0.314925761917166
Attrib_1=critical  => Class=spec_prior. Confidence: 0.486915486915487. Support: 0.311898873316845
Attrib_0=pretentious And Attrib_6=slightly_prob And Attrib_7=priority  => Class=priority. Confidence: 0.470183486238532. Support: 0.053399322740297
Attrib_0=great_pret  => Class=spec_prior. Confidence: 0.468106995884774. Support: 0.500137400384721
Time taken: 9 seconds 
=====================

Fold 2 of 10 folds
Data set size: 12960
No of labeled instances: 11664
No of unlabeled instances: 0
Total training instances: 11664
Test instances: 1296
----------------------------------------

No of rules: 0
Average terms per rule: 2
Accuracy (%): 95.9104938271605
Conusion matrix: 
432	0	0	0	0
0	398	0	29	0
0	0	0	0	0
0	0	0	405	0
0	0	0	24	8
Rules:
Attrib_7=not_recom  => Class=not_recom. Confidence: 1. Support: 1
Attrib_0=usual And Attrib_1=proper And Attrib_2=complete And Attrib_3=1 And Attrib_4=convenient And Attrib_5=convenient And Attrib_7=recommended  => Class=recommend. Confidence: 1. Support: 1
Attrib_1=very_crit And Attrib_3=3 And Attrib_7=priority  => Class=spec_prior. Confidence: 1. Support: 0.0541357515801044
Attrib_0=usual And Attrib_1=improper And Attrib_4=convenient And Attrib_5=convenient And Attrib_6=nonprob And Attrib_7=recommended  => Class=very_recom. Confidence: 1. Support: 0.0506756756756757
Attrib_1=critical And Attrib_4=critical And Attrib_7=recommended  => Class=spec_prior. Confidence: 0.743295019157088. Support: 0.053311349271778
Attrib_1=less_proper And Attrib_4=convenient And Attrib_5=convenient And Attrib_6=slightly_prob And Attrib_7=recommended  => Class=very_recom. Confidence: 0.727272727272727. Support: 0.108108108108108
Attrib_0=usual And Attrib_1=less_proper And Attrib_4=convenient And Attrib_5=convenient And Attrib_7=recommended  => Class=very_recom. Confidence: 0.681818181818182. Support: 0.101351351351351
Attrib_0=usual And Attrib_2=incomplete And Attrib_7=recommended  => Class=priority. Confidence: 0.68. Support: 0.0575670747590518
Attrib_0=usual And Attrib_7=recommended  => Class=priority. Confidence: 0.662068965517241. Support: 0.225058609012764
Attrib_2=foster And Attrib_7=priority  => Class=spec_prior. Confidence: 0.621227887617066. Support: 0.164056059356966
Attrib_5=inconv And Attrib_6=nonprob And Attrib_7=recommended  => Class=priority. Confidence: 0.61171032357473. Support: 0.103412346965356
Attrib_5=inconv And Attrib_7=priority  => Class=spec_prior. Confidence: 0.603258013662638. Support: 0.315471283319593
Attrib_0=usual And Attrib_1=proper  => Class=priority. Confidence: 0.589446589446589. Support: 0.119301901536859
Attrib_1=very_crit  => Class=spec_prior. Confidence: 0.585261353898886. Support: 0.375377851057983
Attrib_0=great_pret And Attrib_3=more And Attrib_5=inconv  => Class=spec_prior. Confidence: 0.582809224318658. Support: 0.0763946139049189
Attrib_5=convenient And Attrib_7=recommended  => Class=priority. Confidence: 0.57244534824606. Support: 0.293305548319875
Attrib_7=priority  => Class=spec_prior. Confidence: 0.570062047569804. Support: 0.605935696619951
Attrib_3=2 And Attrib_7=recommended  => Class=priority. Confidence: 0.568228105906314. Support: 0.145350351654077
Attrib_0=usual And Attrib_1=improper And Attrib_5=convenient  => Class=priority. Confidence: 0.567357512953368. Support: 0.0570461057567075
Attrib_7=recommended  => Class=priority. Confidence: 0.556806550665302. Support: 0.566814274550664
Attrib_0=usual And Attrib_1=proper And Attrib_4=convenient And Attrib_6=slightly_prob And Attrib_7=recommended  => Class=very_recom. Confidence: 0.555555555555556. Support: 0.0506756756756757
Attrib_1=less_proper And Attrib_3=more  => Class=priority. Confidence: 0.523316062176166. Support: 0.0789268038551706
Attrib_0=great_pret And Attrib_3=more  => Class=spec_prior. Confidence: 0.521516393442623. Support: 0.139873591646057
Attrib_1=less_proper  => Class=priority. Confidence: 0.519090519090519. Support: 0.315186246418338
Attrib_1=proper  => Class=priority. Confidence: 0.518232518232518. Support: 0.314665277415994
Attrib_1=critical And Attrib_4=less_conv  => Class=spec_prior. Confidence: 0.498704663212435. Support: 0.105798296235229
Attrib_1=critical And Attrib_5=inconv And Attrib_6=nonprob  => Class=spec_prior. Confidence: 0.494845360824742. Support: 0.0527617477328937
Attrib_1=critical  => Class=spec_prior. Confidence: 0.48735533647664. Support: 0.31244847485573
Attrib_0=great_pret  => Class=spec_prior. Confidence: 0.467970156933368. Support: 0.499862599615279
Attrib_0=usual And Attrib_6=problematic  => Class=priority. Confidence: 0.454545454545455. Support: 0.153685855691586
Time taken: 11 seconds 
=====================

Fold 3 of 10 folds
Data set size: 12960
No of labeled instances: 11664
No of unlabeled instances: 0
Total training instances: 11664
Test instances: 1296
----------------------------------------

No of rules: 0
Average terms per rule: 2
Accuracy (%): 95.5246913580247
Conusion matrix: 
432	0	0	0	0
0	399	0	28	0
0	0	0	0	0
0	0	0	404	0
0	0	0	30	3
Rules:
Attrib_7=not_recom  => Class=not_recom. Confidence: 1. Support: 1
Attrib_0=usual And Attrib_1=proper And Attrib_2=complete And Attrib_3=1 And Attrib_4=convenient And Attrib_6=nonprob And Attrib_7=recommended  => Class=recommend. Confidence: 1. Support: 0.5
Attrib_1=very_crit And Attrib_2=foster And Attrib_7=priority  => Class=spec_prior. Confidence: 1. Support: 0.0541208791208791
Attrib_1=very_crit And Attrib_3=more And Attrib_7=priority  => Class=spec_prior. Confidence: 1. Support: 0.0535714285714286
Attrib_1=very_crit And Attrib_3=3 And Attrib_7=priority  => Class=spec_prior. Confidence: 1. Support: 0.0527472527472527
Attrib_1=critical And Attrib_7=priority  => Class=spec_prior. Confidence: 0.88258064516129. Support: 0.187912087912088
Attrib_0=usual And Attrib_1=proper And Attrib_2=complete And Attrib_3=1 And Attrib_4=convenient And Attrib_5=convenient And Attrib_7=recommended  => Class=recommend. Confidence: 0.666666666666667. Support: 1
Attrib_1=very_crit And Attrib_6=problematic  => Class=spec_prior. Confidence: 0.663212435233161. Support: 0.140659340659341
Attrib_4=critical And Attrib_7=priority  => Class=spec_prior. Confidence: 0.649420849420849. Support: 0.231043956043956
Attrib_1=less_proper And Attrib_4=convenient And Attrib_5=convenient And Attrib_6=nonprob And Attrib_7=recommended  => Class=very_recom. Confidence: 0.644444444444444. Support: 0.0983050847457627
Attrib_0=great_pret And Attrib_3=more And Attrib_7=recommended  => Class=spec_prior. Confidence: 0.639751552795031. Support: 0.0565934065934066
Attrib_3=more And Attrib_7=priority  => Class=spec_prior. Confidence: 0.623578076525336. Support: 0.165659340659341
Attrib_4=convenient And Attrib_5=convenient And Attrib_7=priority  => Class=priority. Confidence: 0.619047619047619. Support: 0.104975253972389
Attrib_3=3 And Attrib_6=slightly_prob And Attrib_7=recommended  => Class=priority. Confidence: 0.607361963190184. Support: 0.0515759312320917
Attrib_1=improper And Attrib_7=recommended  => Class=priority. Confidence: 0.6. Support: 0.121125293045064
Attrib_0=usual And Attrib_1=proper  => Class=priority. Confidence: 0.59020618556701. Support: 0.119301901536859
Attrib_0=pretentious And Attrib_1=critical  => Class=spec_prior. Confidence: 0.586872586872587. Support: 0.125274725274725
Attrib_1=very_crit  => Class=spec_prior. Confidence: 0.585689802913453. Support: 0.375549450549451
Attrib_7=priority  => Class=spec_prior. Confidence: 0.572088250384813. Support: 0.612637362637363
Attrib_0=great_pret And Attrib_4=critical And Attrib_5=inconv  => Class=spec_prior. Confidence: 0.560185185185185. Support: 0.0997252747252747
Attrib_7=recommended  => Class=priority. Confidence: 0.559824651882414. Support: 0.565511852044803
Attrib_1=proper And Attrib_6=nonprob  => Class=priority. Confidence: 0.522639068564036. Support: 0.105235738473561
Attrib_1=less_proper And Attrib_3=1  => Class=priority. Confidence: 0.519725557461406. Support: 0.0789268038551706
Attrib_1=proper  => Class=priority. Confidence: 0.518454935622318. Support: 0.314665277415994
Attrib_1=less_proper  => Class=priority. Confidence: 0.518201284796574. Support: 0.315186246418338
Attrib_4=convenient And Attrib_7=priority  => Class=priority. Confidence: 0.516104294478528. Support: 0.175306069288877
Attrib_1=critical  => Class=spec_prior. Confidence: 0.487783969138448. Support: 0.312637362637363
Attrib_0=great_pret  => Class=spec_prior. Confidence: 0.468106995884774. Support: 0.5
Time taken: 8 seconds 
=====================

Fold 4 of 10 folds
Data set size: 12960
No of labeled instances: 11664
No of unlabeled instances: 0
Total training instances: 11664
Test instances: 1296
----------------------------------------

No of rules: 0
Average terms per rule: 2
Accuracy (%): 97.608024691358
Conusion matrix: 
432	0	0	0	0
0	423	0	4	0
0	0	0	0	0
0	0	0	404	0
0	0	0	27	6
Rules:
Attrib_7=not_recom  => Class=not_recom. Confidence: 1. Support: 1
Attrib_0=pretentious And Attrib_1=proper And Attrib_7=priority  => Class=priority. Confidence: 1. Support: 0.0674654858035947
Attrib_1=proper And Attrib_6=problematic And Attrib_7=priority  => Class=priority. Confidence: 0.793774319066148. Support: 0.0531388382391248
Attrib_0=pretentious And Attrib_1=proper And Attrib_7=recommended  => Class=priority. Confidence: 0.768339768339768. Support: 0.0518364157332639
Attrib_0=usual And Attrib_7=priority  => Class=priority. Confidence: 0.678708685626441. Support: 0.230007814535035
Attrib_0=usual And Attrib_1=proper And Attrib_2=complete And Attrib_3=1 And Attrib_4=convenient And Attrib_5=convenient And Attrib_7=recommended  => Class=recommend. Confidence: 0.666666666666667. Support: 1
Attrib_0=usual And Attrib_4=convenient And Attrib_5=convenient And Attrib_6=nonprob And Attrib_7=recommended  => Class=very_recom. Confidence: 0.605633802816901. Support: 0.145762711864407
Attrib_5=inconv And Attrib_7=priority  => Class=spec_prior. Confidence: 0.602167182662539. Support: 0.320604395604396
Attrib_0=pretentious And Attrib_1=less_proper And Attrib_5=inconv  => Class=priority. Confidence: 0.600529100529101. Support: 0.0591299817660849
Attrib_2=complete And Attrib_4=convenient And Attrib_7=priority  => Class=priority. Confidence: 0.586102719033233. Support: 0.050533993227403
Attrib_1=very_crit  => Class=spec_prior. Confidence: 0.585512216030862. Support: 0.375274725274725
Attrib_6=problematic And Attrib_7=recommended  => Class=spec_prior. Confidence: 0.57906976744186. Support: 0.20521978021978
Attrib_7=priority  => Class=spec_prior. Confidence: 0.56672666495243. Support: 0.605494505494505
Attrib_7=recommended  => Class=priority. Confidence: 0.554154875225109. Support: 0.561083615524876
Attrib_3=1 And Attrib_7=priority  => Class=priority. Confidence: 0.522142121524202. Support: 0.132065642094295
Attrib_1=less_proper And Attrib_4=critical  => Class=priority. Confidence: 0.519329896907217. Support: 0.104975253972389
Attrib_1=less_proper  => Class=priority. Confidence: 0.518407534246575. Support: 0.31544673091951
Attrib_1=proper  => Class=priority. Confidence: 0.518248175182482. Support: 0.314404792914822
Attrib_0=usual And Attrib_3=1 And Attrib_4=convenient And Attrib_6=nonprob And Attrib_7=recommended  => Class=very_recom. Confidence: 0.513513513513513. Support: 0.0644067796610169
Attrib_1=critical  => Class=spec_prior. Confidence: 0.48779443254818. Support: 0.312912087912088
Attrib_0=great_pret  => Class=spec_prior. Confidence: 0.468106995884774. Support: 0.5
Attrib_0=usual And Attrib_1=improper And Attrib_5=convenient And Attrib_6=nonprob And Attrib_7=recommended  => Class=very_recom. Confidence: 0.454545454545455. Support: 0.0677966101694915
Time taken: 10 seconds 
=====================

Fold 5 of 10 folds
Data set size: 12960
No of labeled instances: 11664
No of unlabeled instances: 0
Total training instances: 11664
Test instances: 1296
----------------------------------------

No of rules: 0
Average terms per rule: 2
Accuracy (%): 95.3703703703704
Conusion matrix: 
432	0	0	0	0
0	392	0	35	0
0	0	0	0	0
0	0	0	404	0
0	0	0	25	8
Rules:
Attrib_7=not_recom  => Class=not_recom. Confidence: 1. Support: 1
Attrib_1=proper And Attrib_7=priority  => Class=priority. Confidence: 0.780205655526992. Support: 0.158114092211513
Attrib_0=usual And Attrib_1=proper And Attrib_7=recommended  => Class=priority. Confidence: 0.769230769230769. Support: 0.052096900234436
Attrib_1=very_crit And Attrib_7=recommended  => Class=spec_prior. Confidence: 0.767052767052767. Support: 0.163736263736264
Attrib_0=usual And Attrib_2=foster And Attrib_7=recommended  => Class=priority. Confidence: 0.68944099378882. Support: 0.057827559260224
Attrib_0=usual And Attrib_1=proper And Attrib_2=complete And Attrib_3=1 And Attrib_4=convenient And Attrib_5=convenient And Attrib_7=recommended  => Class=recommend. Confidence: 0.666666666666667. Support: 1
Attrib_0=usual And Attrib_1=less_proper And Attrib_4=convenient And Attrib_5=convenient And Attrib_7=recommended  => Class=very_recom. Confidence: 0.666666666666667. Support: 0.0813559322033898
Attrib_0=usual And Attrib_2=completed And Attrib_7=recommended  => Class=priority. Confidence: 0.649068322981366. Support: 0.0544412607449857
Attrib_0=usual And Attrib_5=convenient And Attrib_7=recommended  => Class=priority. Confidence: 0.637658227848101. Support: 0.104975253972389
Attrib_2=foster And Attrib_7=priority  => Class=spec_prior. Confidence: 0.625258799171843. Support: 0.165934065934066
Attrib_3=more And Attrib_6=problematic And Attrib_7=recommended  => Class=spec_prior. Confidence: 0.617088607594937. Support: 0.0535714285714286
Attrib_1=improper And Attrib_7=recommended  => Class=priority. Confidence: 0.594033722438392. Support: 0.119301901536859
Attrib_0=great_pret And Attrib_1=critical  => Class=spec_prior. Confidence: 0.586118251928021. Support: 0.125274725274725
Attrib_1=very_crit  => Class=spec_prior. Confidence: 0.585334476843911. Support: 0.375
Attrib_7=priority  => Class=spec_prior. Confidence: 0.572200772200772. Support: 0.610714285714286
Attrib_7=recommended  => Class=priority. Confidence: 0.559496273451555. Support: 0.567074759051836
Attrib_0=great_pret And Attrib_4=critical And Attrib_5=inconv  => Class=spec_prior. Confidence: 0.557098765432099. Support: 0.0991758241758242
Attrib_5=convenient And Attrib_6=problematic And Attrib_7=recommended  => Class=spec_prior. Confidence: 0.538461538461538. Support: 0.0942307692307692
Attrib_0=great_pret And Attrib_2=foster  => Class=spec_prior. Confidence: 0.526261585993821. Support: 0.140384615384615
Attrib_1=less_proper  => Class=priority. Confidence: 0.518645520788684. Support: 0.315186246418338
Attrib_3=3 And Attrib_5=inconv And Attrib_7=recommended  => Class=spec_prior. Confidence: 0.48995983935743. Support: 0.067032967032967
Attrib_1=critical  => Class=spec_prior. Confidence: 0.488013698630137. Support: 0.313186813186813
Attrib_0=great_pret And Attrib_4=less_conv  => Class=spec_prior. Confidence: 0.483720930232558. Support: 0.171428571428571
Attrib_0=pretentious And Attrib_7=priority  => Class=priority. Confidence: 0.474864655839134. Support: 0.159937483719719
Attrib_0=usual And Attrib_4=critical And Attrib_6=slightly_prob  => Class=priority. Confidence: 0.474299065420561. Support: 0.0528783537379526
Attrib_0=great_pret  => Class=spec_prior. Confidence: 0.468106995884774. Support: 0.5
Time taken: 13 seconds 
=====================

Fold 6 of 10 folds
Data set size: 12960
No of labeled instances: 11664
No of unlabeled instances: 0
Total training instances: 11664
Test instances: 1296
----------------------------------------

No of rules: 0
Average terms per rule: 2
Accuracy (%): 97.608024691358
Conusion matrix: 
432	0	0	0	0
0	423	0	4	0
0	0	0	0	0
0	0	0	404	0
0	0	0	27	6
Rules:
Attrib_7=not_recom  => Class=not_recom. Confidence: 1. Support: 1
Attrib_1=very_crit And Attrib_7=priority  => Class=spec_prior. Confidence: 0.989664082687339. Support: 0.21043956043956
Attrib_1=critical And Attrib_4=critical And Attrib_7=priority  => Class=spec_prior. Confidence: 0.977099236641221. Support: 0.0703296703296703
Attrib_1=very_crit And Attrib_4=critical And Attrib_7=recommended  => Class=spec_prior. Confidence: 0.956862745098039. Support: 0.067032967032967
Attrib_0=usual And Attrib_1=proper And Attrib_4=convenient And Attrib_5=convenient And Attrib_6=nonprob And Attrib_7=recommended  => Class=very_recom. Confidence: 0.9375. Support: 0.0508474576271186
Attrib_0=great_pret And Attrib_7=priority  => Class=spec_prior. Confidence: 0.852509652509652. Support: 0.303296703296703
Attrib_0=usual And Attrib_1=critical And Attrib_7=recommended  => Class=priority. Confidence: 0.776061776061776. Support: 0.0523573847356082
Attrib_1=less_proper And Attrib_5=inconv And Attrib_7=priority  => Class=priority. Confidence: 0.745679012345679. Support: 0.0786663193539984
Attrib_1=proper And Attrib_5=convenient And Attrib_7=recommended  => Class=priority. Confidence: 0.728682170542636. Support: 0.0734566293305548
Attrib_0=usual And Attrib_1=improper And Attrib_4=convenient And Attrib_6=slightly_prob And Attrib_7=recommended  => Class=very_recom. Confidence: 0.7. Support: 0.0711864406779661
Attrib_0=pretentious And Attrib_1=proper And Attrib_3=1 And Attrib_6=nonprob And Attrib_7=recommended  => Class=very_recom. Confidence: 0.681818181818182. Support: 0.0508474576271186
Attrib_3=more And Attrib_4=critical And Attrib_7=priority  => Class=spec_prior. Confidence: 0.673846153846154. Support: 0.0601648351648352
Attrib_0=usual And Attrib_1=proper And Attrib_2=complete And Attrib_3=1 And Attrib_4=convenient And Attrib_5=convenient And Attrib_7=recommended  => Class=recommend. Confidence: 0.666666666666667. Support: 1
Attrib_0=usual And Attrib_2=incomplete And Attrib_7=priority  => Class=priority. Confidence: 0.662650602409639. Support: 0.0573065902578797
Attrib_4=critical And Attrib_6=problematic And Attrib_7=recommended  => Class=spec_prior. Confidence: 0.651376146788991. Support: 0.078021978021978
Attrib_4=critical And Attrib_7=priority  => Class=spec_prior. Confidence: 0.646332046332046. Support: 0.229945054945055
Attrib_0=usual And Attrib_1=less_proper And Attrib_4=convenient And Attrib_5=convenient And Attrib_7=recommended  => Class=very_recom. Confidence: 0.636363636363636. Support: 0.0949152542372881
Attrib_3=3 And Attrib_7=priority  => Class=spec_prior. Confidence: 0.620901639344262. Support: 0.166483516483516
Attrib_3=more And Attrib_6=nonprob And Attrib_7=priority  => Class=spec_prior. Confidence: 0.620795107033639. Support: 0.0557692307692308
Attrib_2=foster And Attrib_7=priority  => Class=spec_prior. Confidence: 0.618556701030928. Support: 0.164835164835165
Attrib_0=usual And Attrib_4=critical And Attrib_7=priority  => Class=priority. Confidence: 0.615207373271889. Support: 0.0695493618129721
Attrib_1=very_crit  => Class=spec_prior. Confidence: 0.585836909871245. Support: 0.375
Attrib_0=great_pret And Attrib_3=2 And Attrib_4=critical  => Class=spec_prior. Confidence: 0.570987654320988. Support: 0.0508241758241758
Attrib_7=priority  => Class=spec_prior. Confidence: 0.56886381123365. Support: 0.609340659340659
Attrib_0=great_pret And Attrib_4=critical And Attrib_5=inconv  => Class=spec_prior. Confidence: 0.562021439509954. Support: 0.100824175824176
Attrib_7=recommended  => Class=priority. Confidence: 0.556615940159917. Support: 0.562125553529565
Attrib_3=1 And Attrib_7=priority  => Class=priority. Confidence: 0.521739130434783. Support: 0.131284188590779
Attrib_1=less_proper And Attrib_3=3  => Class=priority. Confidence: 0.519725557461406. Support: 0.0789268038551706
Attrib_1=less_proper  => Class=priority. Confidence: 0.519057815845824. Support: 0.315707215420682
Attrib_1=proper  => Class=priority. Confidence: 0.517788255465066. Support: 0.314665277415994
Attrib_0=great_pret And Attrib_4=critical And Attrib_6=nonprob  => Class=spec_prior. Confidence: 0.51508120649652. Support: 0.060989010989011
Attrib_1=critical  => Class=spec_prior. Confidence: 0.488013698630137. Support: 0.313186813186813
Attrib_0=great_pret  => Class=spec_prior. Confidence: 0.468106995884774. Support: 0.5
Attrib_1=less_proper And Attrib_2=completed And Attrib_4=convenient And Attrib_5=convenient And Attrib_7=recommended  => Class=very_recom. Confidence: 0.457142857142857. Support: 0.0542372881355932
Attrib_0=pretentious And Attrib_1=less_proper And Attrib_4=convenient And Attrib_7=recommended  => Class=very_recom. Confidence: 0.454545454545455. Support: 0.135593220338983
Attrib_1=improper And Attrib_7=priority  => Class=priority. Confidence: 0.451822916666667. Support: 0.0903881219067466
Time taken: 10 seconds 
=====================

Fold 7 of 10 folds
Data set size: 12960
No of labeled instances: 11664
No of unlabeled instances: 0
Total training instances: 11664
Test instances: 1296
----------------------------------------

No of rules: 0
Average terms per rule: 2
Accuracy (%): 97.9938271604938
Conusion matrix: 
432	0	0	0	0
0	423	0	3	0
0	0	1	0	0
0	0	0	404	0
0	0	0	23	10
Rules:
Attrib_7=not_recom  => Class=not_recom. Confidence: 1. Support: 1
Attrib_0=usual And Attrib_1=less_proper And Attrib_4=convenient And Attrib_6=nonprob And Attrib_7=recommended  => Class=very_recom. Confidence: 0.678571428571429. Support: 0.0644067796610169
Attrib_3=1 And Attrib_4=convenient And Attrib_7=recommended  => Class=priority. Confidence: 0.660493827160494. Support: 0.0557291666666667
Attrib_0=usual And Attrib_2=completed And Attrib_7=recommended  => Class=priority. Confidence: 0.653495440729483. Support: 0.0559895833333333
Attrib_3=3 And Attrib_7=priority  => Class=spec_prior. Confidence: 0.623203285420945. Support: 0.166758241758242
Attrib_2=foster And Attrib_6=slightly_prob And Attrib_7=recommended  => Class=priority. Confidence: 0.614457831325301. Support: 0.053125
Attrib_0=usual And Attrib_4=convenient And Attrib_7=recommended  => Class=priority. Confidence: 0.613793103448276. Support: 0.06953125
Attrib_4=critical And Attrib_6=slightly_prob And Attrib_7=recommended  => Class=priority. Confidence: 0.600461893764434. Support: 0.0677083333333333
Attrib_1=very_crit  => Class=spec_prior. Confidence: 0.585763293310463. Support: 0.375274725274725
Attrib_7=priority  => Class=spec_prior. Confidence: 0.573635427394439. Support: 0.612087912087912
Attrib_2=completed And Attrib_7=recommended  => Class=priority. Confidence: 0.569958847736626. Support: 0.144270833333333
Attrib_6=problematic And Attrib_7=recommended  => Class=spec_prior. Confidence: 0.562980030721966. Support: 0.201373626373626
Attrib_7=recommended  => Class=priority. Confidence: 0.561151079136691. Support: 0.56875
Attrib_0=usual And Attrib_4=convenient And Attrib_5=convenient And Attrib_6=slightly_prob And Attrib_7=recommended  => Class=very_recom. Confidence: 0.557142857142857. Support: 0.132203389830508
Attrib_1=proper  => Class=priority. Confidence: 0.51885175664096. Support: 0.315364583333333
Attrib_4=convenient And Attrib_6=slightly_prob And Attrib_7=priority  => Class=priority. Confidence: 0.518348623853211. Support: 0.0588541666666667
Attrib_1=less_proper  => Class=priority. Confidence: 0.518216888126875. Support: 0.31484375
Attrib_0=usual And Attrib_1=proper And Attrib_2=complete And Attrib_3=1 And Attrib_4=convenient And Attrib_5=convenient And Attrib_7=recommended  => Class=recommend. Confidence: 0.5. Support: 1
Attrib_1=critical  => Class=spec_prior. Confidence: 0.488631488631489. Support: 0.312912087912088
Attrib_0=great_pret  => Class=spec_prior. Confidence: 0.467849794238683. Support: 0.499725274725275
Attrib_5=convenient And Attrib_7=priority  => Class=priority. Confidence: 0.460424211070874. Support: 0.231770833333333
Attrib_1=improper And Attrib_7=priority  => Class=priority. Confidence: 0.450255102040816. Support: 0.0919270833333333
Time taken: 8 seconds 
=====================

Fold 8 of 10 folds
Data set size: 12960
No of labeled instances: 11664
No of unlabeled instances: 0
Total training instances: 11664
Test instances: 1296
----------------------------------------

No of rules: 0
Average terms per rule: 2
Accuracy (%): 94.6759259259259
Conusion matrix: 
432	0	0	0	0
0	390	0	36	0
0	0	1	0	0
0	0	0	404	0
0	0	0	33	0
Rules:
Attrib_7=not_recom  => Class=not_recom. Confidence: 1. Support: 1
Attrib_1=very_crit And Attrib_2=foster And Attrib_7=priority  => Class=spec_prior. Confidence: 1. Support: 0.0527472527472527
Attrib_1=very_crit And Attrib_6=problematic And Attrib_7=priority  => Class=spec_prior. Confidence: 0.988. Support: 0.0678571428571429
Attrib_0=great_pret And Attrib_7=priority  => Class=spec_prior. Confidence: 0.852509652509652. Support: 0.303296703296703
Attrib_1=proper And Attrib_7=priority  => Class=priority. Confidence: 0.783333333333333. Support: 0.159114583333333
Attrib_0=usual And Attrib_6=nonprob And Attrib_7=recommended  => Class=priority. Confidence: 0.667458432304038. Support: 0.0731770833333333
Attrib_3=more And Attrib_7=priority  => Class=spec_prior. Confidence: 0.624236252545825. Support: 0.168406593406593
Attrib_2=foster And Attrib_6=nonprob And Attrib_7=priority  => Class=spec_prior. Confidence: 0.624223602484472. Support: 0.0552197802197802
Attrib_0=pretentious And Attrib_1=proper  => Class=priority. Confidence: 0.590500641848524. Support: 0.119791666666667
Attrib_0=usual And Attrib_1=less_proper  => Class=priority. Confidence: 0.589974293059126. Support: 0.11953125
Attrib_1=very_crit  => Class=spec_prior. Confidence: 0.586192109777015. Support: 0.375549450549451
Attrib_7=priority  => Class=spec_prior. Confidence: 0.569076408541291. Support: 0.607692307692308
Attrib_7=recommended  => Class=priority. Confidence: 0.556698380046284. Support: 0.563802083333333
Attrib_0=great_pret And Attrib_3=more  => Class=spec_prior. Confidence: 0.53464322647363. Support: 0.142032967032967
Attrib_1=less_proper  => Class=priority. Confidence: 0.518232518232518. Support: 0.314583333333333
Attrib_0=great_pret And Attrib_5=inconv  => Class=spec_prior. Confidence: 0.511201629327902. Support: 0.275824175824176
Attrib_0=usual And Attrib_1=proper And Attrib_2=complete And Attrib_3=1 And Attrib_4=convenient And Attrib_5=convenient And Attrib_7=recommended  => Class=recommend. Confidence: 0.5. Support: 1
Attrib_1=critical  => Class=spec_prior. Confidence: 0.487982832618026. Support: 0.312362637362637
Attrib_1=less_proper And Attrib_3=3 And Attrib_4=convenient And Attrib_5=convenient And Attrib_7=recommended  => Class=very_recom. Confidence: 0.470588235294118. Support: 0.0542372881355932
Attrib_0=great_pret  => Class=spec_prior. Confidence: 0.467986628953458. Support: 0.5
Attrib_3=2 And Attrib_7=priority  => Class=priority. Confidence: 0.45. Support: 0.11484375
Time taken: 9 seconds 
=====================

Fold 9 of 10 folds
Data set size: 12960
No of labeled instances: 11664
No of unlabeled instances: 0
Total training instances: 11664
Test instances: 1296
----------------------------------------

No of rules: 0
Average terms per rule: 2
Accuracy (%): 96.3734567901235
Conusion matrix: 
432	0	0	0	0
0	408	0	18	0
0	0	0	0	0
0	0	0	405	0
0	0	0	29	4
Rules:
Attrib_7=not_recom  => Class=not_recom. Confidence: 1. Support: 1
Attrib_0=usual And Attrib_1=proper And Attrib_7=priority  => Class=priority. Confidence: 1. Support: 0.0677083333333333
Attrib_0=usual And Attrib_1=improper And Attrib_4=convenient And Attrib_5=convenient And Attrib_6=nonprob And Attrib_7=recommended  => Class=very_recom. Confidence: 1. Support: 0.0508474576271186
Attrib_0=great_pret And Attrib_4=critical And Attrib_5=convenient And Attrib_7=priority  => Class=spec_prior. Confidence: 0.973094170403587. Support: 0.0596317669689475
Attrib_0=great_pret And Attrib_4=critical And Attrib_7=priority  => Class=spec_prior. Confidence: 0.972789115646258. Support: 0.117889530090684
Attrib_1=proper And Attrib_4=convenient And Attrib_5=convenient And Attrib_6=nonprob And Attrib_7=recommended  => Class=very_recom. Confidence: 0.682926829268293. Support: 0.0949152542372881
Attrib_0=usual And Attrib_1=proper And Attrib_2=complete And Attrib_3=1 And Attrib_4=convenient And Attrib_5=convenient And Attrib_7=recommended  => Class=recommend. Confidence: 0.666666666666667. Support: 1
Attrib_5=convenient And Attrib_6=nonprob And Attrib_7=recommended  => Class=priority. Confidence: 0.624810892586989. Support: 0.107552083333333
Attrib_3=more And Attrib_7=priority  => Class=spec_prior. Confidence: 0.624742268041237. Support: 0.166529266281946
Attrib_0=usual And Attrib_1=proper And Attrib_4=convenient And Attrib_6=nonprob And Attrib_7=recommended  => Class=very_recom. Confidence: 0.620689655172414. Support: 0.0610169491525424
Attrib_1=very_crit And Attrib_5=inconv  => Class=spec_prior. Confidence: 0.614468085106383. Support: 0.198406155537236
Attrib_4=convenient And Attrib_7=recommended  => Class=priority. Confidence: 0.604471858134156. Support: 0.204166666666667
Attrib_1=improper And Attrib_7=recommended  => Class=priority. Confidence: 0.592736705577173. Support: 0.119010416666667
Attrib_1=very_crit  => Class=spec_prior. Confidence: 0.585689802913453. Support: 0.375652651827425
Attrib_1=critical And Attrib_4=critical And Attrib_5=convenient  => Class=spec_prior. Confidence: 0.581218274111675. Support: 0.0629293762022534
Attrib_7=priority  => Class=spec_prior. Confidence: 0.572938144329897. Support: 0.610882110469909
Attrib_7=recommended  => Class=priority. Confidence: 0.560318275154004. Support: 0.568489583333333
Attrib_1=proper And Attrib_3=2  => Class=priority. Confidence: 0.525684931506849. Support: 0.0799479166666667
Attrib_1=proper  => Class=priority. Confidence: 0.518835616438356. Support: 0.315625
Attrib_1=less_proper  => Class=priority. Confidence: 0.518232518232518. Support: 0.314583333333333
Attrib_4=convenient And Attrib_7=priority  => Class=priority. Confidence: 0.517080745341615. Support: 0.1734375
Attrib_1=improper And Attrib_5=convenient And Attrib_7=priority  => Class=priority. Confidence: 0.510050251256281. Support: 0.0528645833333333
Attrib_1=critical  => Class=spec_prior. Confidence: 0.48755364806867. Support: 0.312173674086287
Attrib_2=foster And Attrib_5=inconv And Attrib_7=recommended  => Class=spec_prior. Confidence: 0.483193277310924. Support: 0.0632041769716955
Attrib_0=pretentious And Attrib_7=priority  => Class=priority. Confidence: 0.470588235294118. Support: 0.158333333333333
Attrib_0=great_pret  => Class=spec_prior. Confidence: 0.467986628953458. Support: 0.500137400384721
Attrib_5=convenient And Attrib_6=nonprob And Attrib_7=priority  => Class=priority. Confidence: 0.457757296466974. Support: 0.0776041666666667
Attrib_0=usual And Attrib_4=critical And Attrib_5=convenient  => Class=priority. Confidence: 0.450617283950617. Support: 0.0760416666666667
Time taken: 9 seconds 
=====================

Fold 10 of 10 folds
Data set size: 12960
No of labeled instances: 11664
No of unlabeled instances: 0
Total training instances: 11664
Test instances: 1296
----------------------------------------

No of rules: 0
Average terms per rule: 2
Accuracy (%): 96.3734567901235
Conusion matrix: 
432	0	0	0	0
0	405	0	21	0
0	0	0	0	0
0	0	0	405	0
0	0	0	26	7
Rules:
Attrib_7=not_recom  => Class=not_recom. Confidence: 1. Support: 1
Attrib_1=very_crit And Attrib_4=critical And Attrib_7=priority  => Class=spec_prior. Confidence: 1. Support: 0.0725474031327288
Attrib_0=usual And Attrib_1=proper And Attrib_7=priority  => Class=priority. Confidence: 1. Support: 0.0677083333333333
Attrib_0=usual And Attrib_1=proper And Attrib_4=convenient And Attrib_5=convenient And Attrib_6=nonprob And Attrib_7=recommended  => Class=very_recom. Confidence: 0.9375. Support: 0.0508474576271186
Attrib_0=usual And Attrib_1=less_proper And Attrib_4=convenient And Attrib_5=convenient And Attrib_7=recommended  => Class=very_recom. Confidence: 0.688888888888889. Support: 0.105084745762712
Attrib_0=usual And Attrib_1=proper And Attrib_2=complete And Attrib_3=1 And Attrib_4=convenient And Attrib_5=convenient And Attrib_7=recommended  => Class=recommend. Confidence: 0.666666666666667. Support: 1
Attrib_4=critical And Attrib_5=convenient And Attrib_7=priority  => Class=spec_prior. Confidence: 0.653786707882535. Support: 0.116240725474031
Attrib_1=proper And Attrib_4=convenient And Attrib_5=convenient And Attrib_6=nonprob And Attrib_7=recommended  => Class=very_recom. Confidence: 0.652173913043478. Support: 0.101694915254237
Attrib_3=3 And Attrib_6=problematic And Attrib_7=recommended  => Class=spec_prior. Confidence: 0.623853211009174. Support: 0.0560593569661995
Attrib_4=critical And Attrib_6=slightly_prob And Attrib_7=recommended  => Class=priority. Confidence: 0.610091743119266. Support: 0.0692708333333333
Attrib_5=inconv And Attrib_7=priority  => Class=spec_prior. Confidence: 0.603822314049587. Support: 0.321242099477879
Attrib_1=very_crit And Attrib_4=less_conv  => Class=spec_prior. Confidence: 0.59741935483871. Support: 0.127232756251718
Attrib_1=critical And Attrib_6=problematic  => Class=spec_prior. Confidence: 0.588005215123859. Support: 0.123935147018412
Attrib_0=great_pret And Attrib_1=improper  => Class=spec_prior. Confidence: 0.586340206185567. Support: 0.12503435009618
Attrib_1=very_crit  => Class=spec_prior. Confidence: 0.586192109777015. Support: 0.375652651827425
Attrib_2=complete And Attrib_7=recommended  => Class=priority. Confidence: 0.583247156153051. Support: 0.146875
Attrib_2=incomplete And Attrib_6=problematic And Attrib_7=priority  => Class=spec_prior. Confidence: 0.579617834394904. Support: 0.0500137400384721
Attrib_1=critical And Attrib_4=critical  => Class=spec_prior. Confidence: 0.574385510996119. Support: 0.122011541632317
Attrib_0=usual And Attrib_1=improper And Attrib_5=convenient  => Class=priority. Confidence: 0.573934837092732. Support: 0.0596354166666667
Attrib_7=priority  => Class=spec_prior. Confidence: 0.571135606254806. Support: 0.61225611431712
Attrib_0=great_pret And Attrib_3=3 And Attrib_5=inconv  => Class=spec_prior. Confidence: 0.571134020618557. Support: 0.0761198131354768
Attrib_7=recommended  => Class=priority. Confidence: 0.559225806451613. Support: 0.564322916666667
Attrib_1=less_proper And Attrib_4=critical  => Class=priority. Confidence: 0.520460358056266. Support: 0.105989583333333
Attrib_1=proper  => Class=priority. Confidence: 0.519057815845824. Support: 0.315625
Attrib_1=less_proper  => Class=priority. Confidence: 0.51843910806175. Support: 0.31484375
Attrib_4=convenient And Attrib_6=nonprob And Attrib_7=priority  => Class=priority. Confidence: 0.515981735159817. Support: 0.0588541666666667
Attrib_1=critical  => Class=spec_prior. Confidence: 0.486498071153022. Support: 0.311898873316845
Attrib_2=complete And Attrib_7=priority  => Class=priority. Confidence: 0.48159509202454. Support: 0.12265625
Attrib_1=less_proper And Attrib_2=complete And Attrib_4=convenient And Attrib_5=convenient And Attrib_7=recommended  => Class=very_recom. Confidence: 0.46875. Support: 0.0508474576271186
Attrib_0=great_pret  => Class=spec_prior. Confidence: 0.468227424749164. Support: 0.500137400384721
Attrib_1=less_proper And Attrib_4=convenient And Attrib_5=convenient And Attrib_7=recommended  => Class=very_recom. Confidence: 0.456692913385827. Support: 0.196610169491525
Attrib_0=usual And Attrib_3=1  => Class=priority. Confidence: 0.450718685831622. Support: 0.114322916666667
Time taken: 10 seconds 
=====================

4320	0	0	0	0
0	4062	0	204	0
0	0	2	0	0
0	0	0	4044	0
0	0	0	267	61
Average of fold accuracies: 96.3657407407407
