# Supplementary material for: Semi-supervised associative classification using ant colony optimization algorithm
Source: PeerJ Comput Sci. 2021 Sep 10;7:e676. doi: 10.7717/peerj-cs.676 (PMC8444075; doi:10.7717/peerj-cs.676)
Supplement: Supplemental Information 1 — Code: After extracting, the SSAC.sln is the Visual Studio 2015 aolution file which contains the project settings. Form1.cs and Form1.Designer.cs are the Windows form files for GUI of the code. SSAC.cs is the file containing the Run() method which is the core implementation of the proposed algorithm. [file peerj-cs-07-676-s001.zip › SSAC/SSAC/bin/Debug/0/nursery2/nursery2_10p_Rules_2020-12-26.txt]

Time: 2020-26-12 17:03:22
DataSet: nursery2
No. of instances: 12960
No. of attributes: 9
No. of classes: 5
Class frequencies: [4320, 4266, 2, 4044, 328]
---------------------------------------
Parameters: 
Labeled data (%): 10
No of folds: 10
No of ants: 15
Min support: 0.05
Min Confidence: 0.45
Min coverage: 1
====================

Fold 1 of 10 folds
Data set size: 12960
No of labeled instances: 1167
No of unlabeled instances: 10497
Total training instances: 11664
Test instances: 1296
----------------------------------------

No of rules: 0
Average terms per rule: 1
Accuracy (%): 64.5833333333333
Conusion matrix: 
432	0	0	0	0
0	0	0	427	0
0	0	0	0	0
0	0	0	405	0
0	0	0	32	0
Rules:
Attrib_7=not_recom  => Class=not_recom. Confidence: 1. Support: 1
Attrib_5=inconv And Attrib_7=priority  => Class=spec_prior. Confidence: 0.628479742328644. Support: 0.0581363068874632
Attrib_7=priority  => Class=spec_prior. Confidence: 0.61994261007757. Support: 0.123494621520097
Time taken: 26 seconds 
=====================

Fold 2 of 10 folds
Data set size: 12960
No of labeled instances: 1167
No of unlabeled instances: 10497
Total training instances: 11664
Test instances: 1296
----------------------------------------

No of rules: 0
Average terms per rule: 1
Accuracy (%): 82.7932098765432
Conusion matrix: 
432	0	0	0	0
0	236	0	191	0
0	0	0	0	0
0	0	0	405	0
0	0	0	32	0
Rules:
Attrib_7=not_recom  => Class=not_recom. Confidence: 1. Support: 1
Attrib_0=great_pret And Attrib_7=priority  => Class=spec_prior. Confidence: 0.654390172918528. Support: 0.0799769037551605
Attrib_6=nonprob And Attrib_7=priority  => Class=spec_prior. Confidence: 0.618611242617016. Support: 0.0739100811046691
Attrib_7=priority  => Class=spec_prior. Confidence: 0.615699959723412. Support: 0.231529659218122
Attrib_0=usual And Attrib_7=recommended  => Class=priority. Confidence: 0.528501879238184. Support: 0.0749591010143347
Attrib_7=recommended  => Class=priority. Confidence: 0.503610798921247. Support: 0.218275191423639
Time taken: 49 seconds 
=====================

Fold 3 of 10 folds
Data set size: 12960
No of labeled instances: 1167
No of unlabeled instances: 10497
Total training instances: 11664
Test instances: 1296
----------------------------------------

No of rules: 0
Average terms per rule: 2
Accuracy (%): 83.7191358024691
Conusion matrix: 
432	0	0	0	0
0	241	0	186	0
0	0	0	0	0
0	0	0	404	0
0	0	0	25	8
Rules:
Attrib_7=not_recom  => Class=not_recom. Confidence: 1. Support: 1
Attrib_1=less_proper And Attrib_4=convenient And Attrib_6=slightly_prob And Attrib_7=recommended  => Class=very_recom. Confidence: 0.735605312170815. Support: 0.0909380093770852
Attrib_3=more And Attrib_7=priority  => Class=spec_prior. Confidence: 0.631197363585385. Support: 0.0647915718354804
Attrib_6=nonprob And Attrib_7=priority  => Class=spec_prior. Confidence: 0.625099800125173. Support: 0.0847899124816349
Attrib_2=completed And Attrib_7=priority  => Class=spec_prior. Confidence: 0.623497850562234. Support: 0.0657532862203658
Attrib_5=inconv And Attrib_7=priority  => Class=spec_prior. Confidence: 0.62138541685408. Support: 0.131357822652079
Attrib_7=priority  => Class=spec_prior. Confidence: 0.617700344008292. Support: 0.267024208870717
Attrib_0=usual And Attrib_1=less_proper And Attrib_5=convenient And Attrib_6=slightly_prob And Attrib_7=recommended  => Class=very_recom. Confidence: 0.604219960115686. Support: 0.0516815682682015
Attrib_0=usual And Attrib_1=less_proper And Attrib_6=slightly_prob And Attrib_7=recommended  => Class=very_recom. Confidence: 0.539076801297968. Support: 0.0728828165901608
Attrib_0=pretentious And Attrib_7=recommended  => Class=priority. Confidence: 0.514030121684781. Support: 0.077195912572994
Attrib_5=inconv And Attrib_7=recommended  => Class=priority. Confidence: 0.508841449439712. Support: 0.113017228401014
Attrib_3=3 And Attrib_7=recommended  => Class=priority. Confidence: 0.502529035521759. Support: 0.054952794795935
Attrib_7=recommended  => Class=priority. Confidence: 0.499186485000986. Support: 0.234122273264159
Time taken: 42 seconds 
=====================

Fold 4 of 10 folds
Data set size: 12960
No of labeled instances: 1167
No of unlabeled instances: 10497
Total training instances: 11664
Test instances: 1296
----------------------------------------

No of rules: 0
Average terms per rule: 1
Accuracy (%): 84.4135802469136
Conusion matrix: 
432	0	0	0	0
0	258	0	169	0
0	0	0	0	0
0	0	0	404	0
0	0	0	33	0
Rules:
Attrib_7=not_recom  => Class=not_recom. Confidence: 1. Support: 1
Attrib_5=inconv And Attrib_7=priority  => Class=spec_prior. Confidence: 0.625430705001162. Support: 0.124959957224832
Attrib_2=incomplete And Attrib_7=priority  => Class=spec_prior. Confidence: 0.62509165748213. Support: 0.0665280194741902
Attrib_7=priority  => Class=spec_prior. Confidence: 0.623236119283439. Support: 0.259739785246564
Attrib_6=nonprob And Attrib_7=recommended  => Class=priority. Confidence: 0.573801412356414. Support: 0.0731861125028564
Attrib_3=3 And Attrib_7=recommended  => Class=priority. Confidence: 0.570595621182073. Support: 0.0551002343318294
Attrib_5=inconv And Attrib_7=recommended  => Class=priority. Confidence: 0.567807692275002. Support: 0.108287776376974
Attrib_7=recommended  => Class=priority. Confidence: 0.566419124787724. Support: 0.222049596711617
Time taken: 12 seconds 
=====================

Fold 5 of 10 folds
Data set size: 12960
No of labeled instances: 1167
No of unlabeled instances: 10497
Total training instances: 11664
Test instances: 1296
----------------------------------------

No of rules: 0
Average terms per rule: 1
Accuracy (%): 82.6388888888889
Conusion matrix: 
432	0	0	0	0
0	235	0	192	0
0	0	0	0	0
0	0	0	404	0
0	0	0	33	0
Rules:
Attrib_7=not_recom  => Class=not_recom. Confidence: 1. Support: 1
Attrib_4=critical And Attrib_7=priority  => Class=spec_prior. Confidence: 0.665937784746732. Support: 0.078048962982503
Attrib_3=more And Attrib_7=priority  => Class=spec_prior. Confidence: 0.665486507451492. Support: 0.0541097222414235
Attrib_7=priority  => Class=spec_prior. Confidence: 0.663085135617745. Support: 0.233185666294331
Attrib_4=less_conv And Attrib_7=recommended  => Class=priority. Confidence: 0.533361430962342. Support: 0.0841537223200167
Attrib_0=usual And Attrib_7=recommended  => Class=priority. Confidence: 0.531285701127803. Support: 0.081951949378507
Attrib_3=3 And Attrib_7=recommended  => Class=priority. Confidence: 0.523488523920817. Support: 0.0656480973191395
Attrib_0=pretentious And Attrib_7=recommended  => Class=priority. Confidence: 0.522448347854517. Support: 0.0859021565816413
Attrib_7=recommended  => Class=priority. Confidence: 0.521646346480049. Support: 0.249776213891742
Time taken: 8 seconds 
=====================

Fold 6 of 10 folds
Data set size: 12960
No of labeled instances: 1167
No of unlabeled instances: 10497
Total training instances: 11664
Test instances: 1296
----------------------------------------

No of rules: 0
Average terms per rule: 1
Accuracy (%): 84.1049382716049
Conusion matrix: 
432	0	0	0	0
0	254	0	173	0
0	0	0	0	0
0	0	0	404	0
0	0	0	33	0
Rules:
Attrib_7=not_recom  => Class=not_recom. Confidence: 1. Support: 1
Attrib_1=very_crit And Attrib_7=priority  => Class=spec_prior. Confidence: 0.640591250201429. Support: 0.0534398122356793
Attrib_4=less_conv And Attrib_7=priority  => Class=spec_prior. Confidence: 0.587941119163805. Support: 0.0807377546327276
Attrib_2=completed And Attrib_7=priority  => Class=spec_prior. Confidence: 0.585463919572919. Support: 0.059104988559579
Attrib_7=priority  => Class=spec_prior. Confidence: 0.5843728318266. Support: 0.241710999464695
Attrib_3=1 And Attrib_7=recommended  => Class=priority. Confidence: 0.526640605373978. Support: 0.0538479555535294
Attrib_7=recommended  => Class=priority. Confidence: 0.52215120213341. Support: 0.218604935025978
Time taken: 56 seconds 
=====================

Fold 7 of 10 folds
Data set size: 12960
No of labeled instances: 1167
No of unlabeled instances: 10497
Total training instances: 11664
Test instances: 1296
----------------------------------------

No of rules: 0
Average terms per rule: 1
Accuracy (%): 64.5061728395062
Conusion matrix: 
432	0	0	0	0
0	0	0	426	0
0	0	0	1	0
0	0	0	404	0
0	0	0	33	0
Rules:
Attrib_7=not_recom  => Class=not_recom. Confidence: 1. Support: 1
Attrib_5=inconv And Attrib_7=priority  => Class=spec_prior. Confidence: 0.611899315785368. Support: 0.0598923381871832
Attrib_7=priority  => Class=spec_prior. Confidence: 0.604144228064024. Support: 0.120669647274865
Time taken: 34 seconds 
=====================

Fold 8 of 10 folds
Data set size: 12960
No of labeled instances: 1167
No of unlabeled instances: 10497
Total training instances: 11664
Test instances: 1296
----------------------------------------
