# Supplementary material for: Semi-supervised associative classification using ant colony optimization algorithm
Source: PeerJ Comput Sci. 2021 Sep 10;7:e676. doi: 10.7717/peerj-cs.676 (PMC8444075; doi:10.7717/peerj-cs.676)
Supplement: Supplemental Information 1 — Code: After extracting, the SSAC.sln is the Visual Studio 2015 aolution file which contains the project settings. Form1.cs and Form1.Designer.cs are the Windows form files for GUI of the code. SSAC.cs is the file containing the Run() method which is the core implementation of the proposed algorithm. [file peerj-cs-07-676-s001.zip › SSAC/SSAC/bin/Debug/0/nursery2/nursery2_20p_Rules_2020-12-26.txt]

Time: 2020-26-12 17:03:22
DataSet: nursery2
No. of instances: 12960
No. of attributes: 9
No. of classes: 5
Class frequencies: [4320, 4266, 2, 4044, 328]
---------------------------------------
Parameters: 
Labeled data (%): 20
No of folds: 10
No of ants: 15
Min support: 0.05
Min Confidence: 0.45
Min coverage: 1
====================

Fold 1 of 10 folds
Data set size: 12960
No of labeled instances: 2333
No of unlabeled instances: 9331
Total training instances: 11664
Test instances: 1296
----------------------------------------

No of rules: 0
Average terms per rule: 1
Accuracy (%): 83.0246913580247
Conusion matrix: 
432	0	0	0	0
0	239	0	188	0
0	0	0	0	0
0	0	0	405	0
0	0	0	32	0
Rules:
Attrib_7=not_recom  => Class=not_recom. Confidence: 1. Support: 1
Attrib_0=great_pret And Attrib_5=inconv And Attrib_7=priority  => Class=spec_prior. Confidence: 0.720800819964445. Support: 0.0542535297515181
Attrib_1=less_proper And Attrib_7=recommended  => Class=priority. Confidence: 0.627838651848243. Support: 0.0708255456208336
Attrib_2=complete And Attrib_7=priority  => Class=spec_prior. Confidence: 0.623057578863574. Support: 0.0713135852778342
Attrib_7=priority  => Class=spec_prior. Confidence: 0.622098951491129. Support: 0.296434277876886
Attrib_0=usual And Attrib_7=recommended  => Class=priority. Confidence: 0.590928579242233. Support: 0.106030899565681
Attrib_3=1 And Attrib_7=recommended  => Class=priority. Confidence: 0.565833089920125. Support: 0.0799569677567617
Attrib_4=convenient And Attrib_7=recommended  => Class=priority. Confidence: 0.549840346377777. Support: 0.102899830664675
Attrib_7=recommended  => Class=priority. Confidence: 0.546994282559666. Support: 0.308784640138111
Time taken: 51 seconds 
=====================

Fold 2 of 10 folds
Data set size: 12960
No of labeled instances: 2333
No of unlabeled instances: 9331
Total training instances: 11664
Test instances: 1296
----------------------------------------

No of rules: 0
Average terms per rule: 1
Accuracy (%): 82.7932098765432
Conusion matrix: 
432	0	0	0	0
0	236	0	191	0
0	0	0	0	0
0	0	0	405	0
0	0	0	32	0
Rules:
Attrib_7=not_recom  => Class=not_recom. Confidence: 1. Support: 1
Attrib_1=very_crit And Attrib_7=priority  => Class=spec_prior. Confidence: 0.698839184285143. Support: 0.0771843008732734
Attrib_4=critical And Attrib_5=convenient And Attrib_7=priority  => Class=spec_prior. Confidence: 0.608740256479704. Support: 0.0528010414150729
Attrib_7=priority  => Class=spec_prior. Confidence: 0.595661135431889. Support: 0.309541266792872
Attrib_0=pretentious And Attrib_7=recommended  => Class=priority. Confidence: 0.546201067580238. Support: 0.102097871388996
Attrib_7=recommended  => Class=priority. Confidence: 0.538682014210836. Support: 0.316298858163299
Time taken: 3 seconds 
=====================

Fold 3 of 10 folds
Data set size: 12960
No of labeled instances: 2333
No of unlabeled instances: 9331
Total training instances: 11664
Test instances: 1296
----------------------------------------

No of rules: 0
Average terms per rule: 1
Accuracy (%): 83.1018518518518
Conusion matrix: 
432	0	0	0	0
0	241	0	186	0
0	0	0	0	0
0	0	0	404	0
0	0	0	33	0
Rules:
Attrib_7=not_recom  => Class=not_recom. Confidence: 1. Support: 1
Attrib_3=3 And Attrib_7=priority  => Class=spec_prior. Confidence: 0.680065986524941. Support: 0.0781309383195633
Attrib_2=foster And Attrib_7=priority  => Class=spec_prior. Confidence: 0.671654569309489. Support: 0.0788765327124246
Attrib_3=more And Attrib_7=priority  => Class=spec_prior. Confidence: 0.669418140215846. Support: 0.0769580243152149
Attrib_2=incomplete And Attrib_7=priority  => Class=spec_prior. Confidence: 0.669064790270331. Support: 0.0781015864226681
Attrib_7=priority  => Class=spec_prior. Confidence: 0.660922431879531. Support: 0.314474027265264
Attrib_0=usual And Attrib_5=inconv And Attrib_7=recommended  => Class=priority. Confidence: 0.625478653241251. Support: 0.0561444111989956
Attrib_0=usual And Attrib_7=recommended  => Class=priority. Confidence: 0.61646668053466. Support: 0.107717078443981
Attrib_3=1 And Attrib_7=recommended  => Class=priority. Confidence: 0.592671484805643. Support: 0.0767069893986728
Attrib_7=recommended  => Class=priority. Confidence: 0.573932634989943. Support: 0.320031381112902
Time taken: 3 seconds 
=====================

Fold 4 of 10 folds
Data set size: 12960
No of labeled instances: 2333
No of unlabeled instances: 9331
Total training instances: 11664
Test instances: 1296
----------------------------------------

No of rules: 0
Average terms per rule: 1
Accuracy (%): 84.4135802469136
Conusion matrix: 
432	0	0	0	0
0	258	0	169	0
0	0	0	0	0
0	0	0	404	0
0	0	0	33	0
Rules:
Attrib_7=not_recom  => Class=not_recom. Confidence: 1. Support: 1
Attrib_4=critical And Attrib_7=priority  => Class=spec_prior. Confidence: 0.634765258951488. Support: 0.0971416679135987
Attrib_5=inconv And Attrib_7=priority  => Class=spec_prior. Confidence: 0.631810341506514. Support: 0.145002234223436
Attrib_3=3 And Attrib_7=priority  => Class=spec_prior. Confidence: 0.627832558593746. Support: 0.077567986124093
Attrib_7=priority  => Class=spec_prior. Confidence: 0.619454834227543. Support: 0.298259596568049
Attrib_0=usual And Attrib_7=recommended  => Class=priority. Confidence: 0.560487756504803. Support: 0.0998501644792733
Attrib_5=convenient And Attrib_6=slightly_prob And Attrib_7=recommended  => Class=priority. Confidence: 0.529737489273266. Support: 0.0521875240543685
Attrib_7=recommended  => Class=priority. Confidence: 0.518617210009222. Support: 0.294398814914929
Time taken: 55 seconds 
=====================

Fold 5 of 10 folds
Data set size: 12960
No of labeled instances: 2333
No of unlabeled instances: 9331
Total training instances: 11664
Test instances: 1296
----------------------------------------

No of rules: 0
Average terms per rule: 1
Accuracy (%): 82.6388888888889
Conusion matrix: 
432	0	0	0	0
0	235	0	192	0
0	0	0	0	0
0	0	0	404	0
0	0	0	33	0
Rules:
Attrib_7=not_recom  => Class=not_recom. Confidence: 1. Support: 1
Attrib_5=inconv And Attrib_6=nonprob And Attrib_7=priority  => Class=spec_prior. Confidence: 0.572999652272882. Support: 0.0504656436852407
Attrib_7=priority  => Class=spec_prior. Confidence: 0.565714892863282. Support: 0.315425124286061
Attrib_1=proper And Attrib_7=recommended  => Class=priority. Confidence: 0.557104861389523. Support: 0.0619227703573029
Attrib_3=2 And Attrib_7=recommended  => Class=priority. Confidence: 0.495295785856161. Support: 0.0644992471035457
Attrib_5=inconv And Attrib_7=recommended  => Class=priority. Confidence: 0.492403000475781. Support: 0.130573839642374
Attrib_7=recommended  => Class=priority. Confidence: 0.488602711809787. Support: 0.26131452501429
Time taken: 22 seconds 
=====================

Fold 6 of 10 folds
Data set size: 12960
No of labeled instances: 2333
No of unlabeled instances: 9331
Total training instances: 11664
Test instances: 1296
----------------------------------------

No of rules: 0
Average terms per rule: 1
Accuracy (%): 84.1049382716049
Conusion matrix: 
432	0	0	0	0
0	254	0	173	0
0	0	0	0	0
0	0	0	404	0
0	0	0	33	0
Rules:
Attrib_7=not_recom  => Class=not_recom. Confidence: 1. Support: 1
Attrib_1=very_crit And Attrib_7=priority  => Class=spec_prior. Confidence: 0.743047427143084. Support: 0.0743711474329285
Attrib_1=critical And Attrib_7=priority  => Class=spec_prior. Confidence: 0.73415085469633. Support: 0.0665360227500274
Attrib_7=priority  => Class=spec_prior. Confidence: 0.643533975442115. Support: 0.307206794580918
Attrib_1=less_proper And Attrib_7=recommended  => Class=priority. Confidence: 0.617850780030413. Support: 0.0683156623770268
Attrib_1=proper And Attrib_7=recommended  => Class=priority. Confidence: 0.580327854864738. Support: 0.0693634820325183
Attrib_6=nonprob And Attrib_7=recommended  => Class=priority. Confidence: 0.570811656881029. Support: 0.104266182073358
Attrib_7=recommended  => Class=priority. Confidence: 0.539388718906879. Support: 0.304501634608474
Time taken: 13 seconds 
=====================

Fold 7 of 10 folds
Data set size: 12960
No of labeled instances: 2333
No of unlabeled instances: 9331
Total training instances: 11664
Test instances: 1296
----------------------------------------

No of rules: 0
Average terms per rule: 1
Accuracy (%): 82.0987654320988
Conusion matrix: 
432	0	0	0	0
0	228	0	198	0
0	0	0	1	0
0	0	0	404	0
0	0	0	33	0
Rules:
Attrib_7=not_recom  => Class=not_recom. Confidence: 1. Support: 1
Attrib_6=problematic And Attrib_7=priority  => Class=spec_prior. Confidence: 0.589717637253081. Support: 0.102790981400706
Attrib_3=3 And Attrib_7=priority  => Class=spec_prior. Confidence: 0.585274296543431. Support: 0.0806612498165963
Attrib_6=slightly_prob And Attrib_7=recommended  => Class=priority. Confidence: 0.580816482098174. Support: 0.106912523904994
Attrib_7=priority  => Class=spec_prior. Confidence: 0.580014898923602. Support: 0.31878767537197
Attrib_4=less_conv And Attrib_7=recommended  => Class=priority. Confidence: 0.558124587923685. Support: 0.100170051117096
Attrib_3=2 And Attrib_7=recommended  => Class=priority. Confidence: 0.557143276510378. Support: 0.0748457629516449
Attrib_2=incomplete And Attrib_7=recommended  => Class=priority. Confidence: 0.555281097764075. Support: 0.0741462328760311
Attrib_7=recommended  => Class=priority. Confidence: 0.553454144782611. Support: 0.30641826143764
Time taken: 0 seconds 
=====================

Fold 8 of 10 folds
Data set size: 12960
No of labeled instances: 2333
No of unlabeled instances: 9331
Total training instances: 11664
Test instances: 1296
----------------------------------------

No of rules: 0
Average terms per rule: 1
Accuracy (%): 83.5648148148148
Conusion matrix: 
432	0	0	0	0
0	247	0	179	0
0	0	0	1	0
0	0	0	404	0
0	0	0	33	0
Rules:
Attrib_7=not_recom  => Class=not_recom. Confidence: 1. Support: 1
Attrib_0=great_pret And Attrib_7=priority  => Class=spec_prior. Confidence: 0.707745215242818. Support: 0.104900724573478
Attrib_5=inconv And Attrib_7=priority  => Class=spec_prior. Confidence: 0.635284787708928. Support: 0.139916573092656
Attrib_2=foster And Attrib_7=priority  => Class=spec_prior. Confidence: 0.626575965225422. Support: 0.0704617378203479
Attrib_6=nonprob And Attrib_7=priority  => Class=spec_prior. Confidence: 0.624104508421577. Support: 0.0960481088199987
Attrib_7=priority  => Class=spec_prior. Confidence: 0.620679078140985. Support: 0.282086583421324
Attrib_1=proper And Attrib_7=recommended  => Class=priority. Confidence: 0.539946073059686. Support: 0.0660629455522064
Attrib_6=nonprob And Attrib_7=recommended  => Class=priority. Confidence: 0.51506887626023. Support: 0.106842751267567
Attrib_1=improper And Attrib_7=recommended  => Class=priority. Confidence: 0.51071406901707. Support: 0.0641026175965872
Attrib_4=convenient And Attrib_7=recommended  => Class=priority. Confidence: 0.497016458987019. Support: 0.103988912730443
Attrib_7=recommended  => Class=priority. Confidence: 0.489694566674383. Support: 0.302919713710047
Time taken: 26 seconds 
=====================

Fold 9 of 10 folds
Data set size: 12960
No of labeled instances: 2333
No of unlabeled instances: 9331
Total training instances: 11664
Test instances: 1296
----------------------------------------

No of rules: 0
Average terms per rule: 1
Accuracy (%): 82.2530864197531
Conusion matrix: 
432	0	0	0	0
0	229	0	197	0
0	0	0	0	0
0	0	0	405	0
0	0	0	33	0
Rules:
Attrib_7=not_recom  => Class=not_recom. Confidence: 1. Support: 1
Attrib_5=inconv And Attrib_7=priority  => Class=spec_prior. Confidence: 0.668422946122386. Support: 0.141666124588573
Attrib_2=incomplete And Attrib_7=priority  => Class=spec_prior. Confidence: 0.660097923489842. Support: 0.0704126848296711
Attrib_7=priority  => Class=spec_prior. Confidence: 0.659547002092187. Support: 0.284899278300312
Attrib_4=convenient And Attrib_5=convenient And Attrib_7=recommended  => Class=priority. Confidence: 0.616155273280149. Support: 0.0522248731289393
Attrib_0=usual And Attrib_7=recommended  => Class=priority. Confidence: 0.606106823533689. Support: 0.102827754591316
Attrib_5=convenient And Attrib_7=recommended  => Class=priority. Confidence: 0.592871571712827. Support: 0.148381227631743
Attrib_4=less_conv And Attrib_7=recommended  => Class=priority. Confidence: 0.583402270949284. Support: 0.0994384368306027
Attrib_7=recommended  => Class=priority. Confidence: 0.577065140206795. Support: 0.297563084036222
Time taken: 13 seconds 
=====================

Fold 10 of 10 folds
Data set size: 12960
No of labeled instances: 2333
No of unlabeled instances: 9331
Total training instances: 11664
Test instances: 1296
----------------------------------------

No of rules: 0
Average terms per rule: 1
Accuracy (%): 83.4876543209877
Conusion matrix: 
432	0	0	0	0
0	245	0	181	0
0	0	0	0	0
0	0	0	405	0
0	0	0	33	0
Rules:
Attrib_7=not_recom  => Class=not_recom. Confidence: 1. Support: 1
Attrib_1=critical And Attrib_7=priority  => Class=spec_prior. Confidence: 0.672813583022274. Support: 0.0694387113629541
Attrib_0=great_pret And Attrib_5=inconv And Attrib_7=priority  => Class=spec_prior. Confidence: 0.670885011635767. Support: 0.0535642789165789
Attrib_0=great_pret And Attrib_7=priority  => Class=spec_prior. Confidence: 0.660882203468863. Support: 0.106201715543848
Attrib_7=priority  => Class=spec_prior. Confidence: 0.581075888824463. Support: 0.292828687258583
Attrib_5=convenient And Attrib_7=recommended  => Class=priority. Confidence: 0.509509010777719. Support: 0.144781256174
Attrib_4=convenient And Attrib_7=recommended  => Class=priority. Confidence: 0.506091536646799. Support: 0.0950962531976872
Attrib_7=recommended  => Class=priority. Confidence: 0.506008512415049. Support: 0.290350345571194
Time taken: 11 seconds 
=====================

4320	0	0	0	0
0	2412	0	1854	0
0	0	0	2	0
0	0	0	4044	0
0	0	0	328	0
Average of fold accuracies: 83.1481481481481
