# Supplementary material for: Semi-supervised associative classification using ant colony optimization algorithm
Source: PeerJ Comput Sci. 2021 Sep 10;7:e676. doi: 10.7717/peerj-cs.676 (PMC8444075; doi:10.7717/peerj-cs.676)
Supplement: Supplemental Information 1 — Code: After extracting, the SSAC.sln is the Visual Studio 2015 aolution file which contains the project settings. Form1.cs and Form1.Designer.cs are the Windows form files for GUI of the code. SSAC.cs is the file containing the Run() method which is the core implementation of the proposed algorithm. [file peerj-cs-07-676-s001.zip › SSAC/SSAC/bin/Debug/0/nursery2/nursery2_30p_Rules_2020-12-26.txt]

Time: 2020-26-12 17:03:22
DataSet: nursery2
No. of instances: 12960
No. of attributes: 9
No. of classes: 5
Class frequencies: [4320, 4266, 2, 4044, 328]
---------------------------------------
Parameters: 
Labeled data (%): 30
No of folds: 10
No of ants: 15
Min support: 0.05
Min Confidence: 0.45
Min coverage: 1
====================

Fold 1 of 10 folds
Data set size: 12960
No of labeled instances: 3500
No of unlabeled instances: 8164
Total training instances: 11664
Test instances: 1296
----------------------------------------

No of rules: 0
Average terms per rule: 2
Accuracy (%): 83.0246913580247
Conusion matrix: 
432	0	0	0	0
0	239	0	188	0
0	0	0	0	0
0	0	0	405	0
0	0	0	32	0
Rules:
Attrib_7=not_recom  => Class=not_recom. Confidence: 1. Support: 1
Attrib_0=usual And Attrib_1=proper And Attrib_2=complete And Attrib_3=1 And Attrib_4=convenient And Attrib_5=convenient And Attrib_6=nonprob  => Class=recommend. Confidence: 1. Support: 1
Attrib_3=more And Attrib_7=priority  => Class=spec_prior. Confidence: 0.642710874578577. Support: 0.0995141825676526
Attrib_7=priority  => Class=spec_prior. Confidence: 0.621780378496958. Support: 0.379166705761592
Attrib_6=nonprob And Attrib_7=recommended  => Class=priority. Confidence: 0.572422647142332. Support: 0.115929463770816
Attrib_7=recommended  => Class=priority. Confidence: 0.548880307649364. Support: 0.345476729747941
Time taken: 43 seconds 
=====================

Fold 2 of 10 folds
Data set size: 12960
No of labeled instances: 3500
No of unlabeled instances: 8164
Total training instances: 11664
Test instances: 1296
----------------------------------------

No of rules: 0
Average terms per rule: 2
Accuracy (%): 82.7932098765432
Conusion matrix: 
432	0	0	0	0
0	236	0	191	0
0	0	0	0	0
0	0	0	405	0
0	0	0	32	0
Rules:
Attrib_7=not_recom  => Class=not_recom. Confidence: 1. Support: 1
Attrib_0=usual And Attrib_1=proper And Attrib_2=complete And Attrib_3=1 And Attrib_5=convenient And Attrib_6=nonprob And Attrib_7=recommended  => Class=recommend. Confidence: 1. Support: 1
Attrib_4=critical And Attrib_5=inconv And Attrib_7=priority  => Class=spec_prior. Confidence: 0.657105239986721. Support: 0.0556924913210524
Attrib_4=critical And Attrib_7=priority  => Class=spec_prior. Confidence: 0.6398392189151. Support: 0.111474901022914
Attrib_2=foster And Attrib_7=priority  => Class=spec_prior. Confidence: 0.636935638397416. Support: 0.0837960371076158
Attrib_7=priority  => Class=spec_prior. Confidence: 0.604873875078509. Support: 0.334039563222036
Attrib_1=improper And Attrib_7=recommended  => Class=priority. Confidence: 0.544792563989712. Support: 0.0732011488278911
Attrib_6=slightly_prob And Attrib_7=recommended  => Class=priority. Confidence: 0.539077305990785. Support: 0.118892038817737
Attrib_5=inconv And Attrib_7=recommended  => Class=priority. Confidence: 0.509722039328344. Support: 0.172726018377251
Attrib_0=pretentious And Attrib_7=recommended  => Class=priority. Confidence: 0.508279305274415. Support: 0.117707403612
Attrib_3=2 And Attrib_7=recommended  => Class=priority. Confidence: 0.506810836858209. Support: 0.0857078208765283
Attrib_7=recommended  => Class=priority. Confidence: 0.505989892110102. Support: 0.345856009990478
Time taken: 49 seconds 
=====================

Fold 3 of 10 folds
Data set size: 12960
No of labeled instances: 3499
No of unlabeled instances: 8165
Total training instances: 11664
Test instances: 1296
----------------------------------------

No of rules: 0
Average terms per rule: 2
Accuracy (%): 83.179012345679
Conusion matrix: 
432	0	0	0	0
0	241	0	186	0
0	0	0	0	0
0	0	0	404	0
0	0	0	32	1
Rules:
Attrib_7=not_recom  => Class=not_recom. Confidence: 1. Support: 1
Attrib_1=proper And Attrib_2=complete And Attrib_3=1 And Attrib_4=convenient And Attrib_6=nonprob And Attrib_7=recommended  => Class=recommend. Confidence: 1. Support: 0.9
Attrib_3=more And Attrib_7=priority  => Class=spec_prior. Confidence: 0.642289247940497. Support: 0.0882379144812415
Attrib_2=incomplete And Attrib_7=priority  => Class=spec_prior. Confidence: 0.638260418969672. Support: 0.0913140670333669
Attrib_1=improper And Attrib_7=priority  => Class=spec_prior. Confidence: 0.635365033400809. Support: 0.073740161845853
Attrib_7=priority  => Class=spec_prior. Confidence: 0.628211951328458. Support: 0.353989964764121
Attrib_6=nonprob And Attrib_7=recommended  => Class=priority. Confidence: 0.595846877202924. Support: 0.118990306427415
Attrib_2=complete And Attrib_7=recommended  => Class=priority. Confidence: 0.587549850021141. Support: 0.0887187141121649
Attrib_3=1 And Attrib_7=recommended  => Class=priority. Confidence: 0.58317136223738. Support: 0.0883219821705084
Attrib_2=completed And Attrib_7=recommended  => Class=priority. Confidence: 0.576506570324728. Support: 0.0853510142743345
Attrib_7=recommended  => Class=priority. Confidence: 0.57439364545896. Support: 0.344758217652592
Attrib_0=usual And Attrib_1=proper And Attrib_4=convenient And Attrib_5=convenient And Attrib_6=slightly_prob And Attrib_7=recommended  => Class=very_recom. Confidence: 0.532902687590188. Support: 0.0547359618754173
Attrib_0=usual And Attrib_1=improper And Attrib_4=convenient And Attrib_5=convenient And Attrib_6=slightly_prob And Attrib_7=recommended  => Class=very_recom. Confidence: 0.466666666666667. Support: 0.0714285714285714
Time taken: 41 seconds 
=====================

Fold 4 of 10 folds
Data set size: 12960
No of labeled instances: 3499
No of unlabeled instances: 8165
Total training instances: 11664
Test instances: 1296
----------------------------------------

No of rules: 0
Average terms per rule: 3
Accuracy (%): 84.4907407407407
Conusion matrix: 
432	0	0	0	0
0	258	0	169	0
0	0	0	0	0
0	0	0	404	0
0	0	0	32	1
Rules:
Attrib_7=not_recom  => Class=not_recom. Confidence: 1. Support: 1
Attrib_0=usual And Attrib_1=proper And Attrib_2=incomplete And Attrib_3=1 And Attrib_4=convenient And Attrib_5=convenient And Attrib_7=recommended  => Class=recommend. Confidence: 1. Support: 0.333333333333333
Attrib_0=usual And Attrib_1=proper And Attrib_3=1 And Attrib_4=convenient And Attrib_5=convenient And Attrib_6=nonprob And Attrib_7=recommended  => Class=recommend. Confidence: 0.75. Support: 0.75
Attrib_1=critical And Attrib_7=priority  => Class=spec_prior. Confidence: 0.724925607387527. Support: 0.0835965172922148
Attrib_6=slightly_prob And Attrib_7=priority  => Class=spec_prior. Confidence: 0.619699615853635. Support: 0.118425052942984
Attrib_7=priority  => Class=spec_prior. Confidence: 0.613872850554989. Support: 0.343754880322542
Attrib_7=recommended  => Class=priority. Confidence: 0.540690956513041. Support: 0.347455531836689
Attrib_0=usual And Attrib_1=improper And Attrib_4=convenient And Attrib_5=convenient And Attrib_6=nonprob And Attrib_7=recommended  => Class=very_recom. Confidence: 0.518518518518518. Support: 0.0760869565217391
Time taken: 24 seconds 
=====================

Fold 5 of 10 folds
Data set size: 12960
No of labeled instances: 3499
No of unlabeled instances: 8165
Total training instances: 11664
Test instances: 1296
----------------------------------------

No of rules: 0
Average terms per rule: 3
Accuracy (%): 82.7160493827161
Conusion matrix: 
432	0	0	0	0
0	235	0	192	0
0	0	0	0	0
0	0	0	404	0
0	0	0	32	1
Rules:
Attrib_7=not_recom  => Class=not_recom. Confidence: 1. Support: 1
Attrib_0=usual And Attrib_1=proper And Attrib_2=foster And Attrib_3=1 And Attrib_4=convenient And Attrib_5=convenient And Attrib_7=recommended  => Class=recommend. Confidence: 1. Support: 0.208333333333333
Attrib_0=usual And Attrib_1=proper And Attrib_2=complete And Attrib_3=1 And Attrib_4=convenient And Attrib_5=convenient And Attrib_6=nonprob And Attrib_7=recommended  => Class=recommend. Confidence: 1. Support: 0.166666666666667
Attrib_0=usual And Attrib_1=proper And Attrib_3=1 And Attrib_4=convenient And Attrib_5=convenient And Attrib_6=nonprob And Attrib_7=recommended  => Class=recommend. Confidence: 0.888888888888889. Support: 0.5
Attrib_0=usual And Attrib_1=proper And Attrib_2=foster And Attrib_3=1 And Attrib_4=convenient And Attrib_6=nonprob And Attrib_7=recommended  => Class=recommend. Confidence: 0.833333333333333. Support: 0.3
Attrib_0=great_pret And Attrib_4=critical And Attrib_7=priority  => Class=spec_prior. Confidence: 0.772249661837495. Support: 0.0522858457017691
Attrib_0=great_pret And Attrib_7=priority  => Class=spec_prior. Confidence: 0.717890789193759. Support: 0.144594287297624
Attrib_0=pretentious And Attrib_1=less_proper And Attrib_3=1 And Attrib_4=less_conv And Attrib_6=slightly_prob And Attrib_7=recommended  => Class=very_recom. Confidence: 0.714285714285714. Support: 0.0543478260869565
Attrib_1=critical And Attrib_7=priority  => Class=spec_prior. Confidence: 0.692594369932863. Support: 0.0885685869671741
Attrib_4=critical And Attrib_5=convenient And Attrib_7=priority  => Class=spec_prior. Confidence: 0.622779331642948. Support: 0.0643598575868655
Attrib_2=foster And Attrib_7=priority  => Class=spec_prior. Confidence: 0.612751659894916. Support: 0.0894703034207618
Attrib_3=more And Attrib_7=priority  => Class=spec_prior. Confidence: 0.607752020919707. Support: 0.090581563744875
Attrib_4=less_conv And Attrib_7=priority  => Class=spec_prior. Confidence: 0.604066671731286. Support: 0.120583413891825
Attrib_6=slightly_prob And Attrib_7=priority  => Class=spec_prior. Confidence: 0.598776917023892. Support: 0.122117788792249
Attrib_7=priority  => Class=spec_prior. Confidence: 0.59777451429079. Support: 0.362745163051988
Attrib_6=slightly_prob And Attrib_7=recommended  => Class=priority. Confidence: 0.590569729272558. Support: 0.129780475187211
Attrib_5=convenient And Attrib_7=recommended  => Class=priority. Confidence: 0.576996013453837. Support: 0.178599463010653
Attrib_3=more And Attrib_7=recommended  => Class=priority. Confidence: 0.564850651083169. Support: 0.0869414037507639
Attrib_7=recommended  => Class=priority. Confidence: 0.561041810040999. Support: 0.361651553926582
Time taken: 22 seconds 
=====================

Fold 6 of 10 folds
Data set size: 12960
No of labeled instances: 3499
No of unlabeled instances: 8165
Total training instances: 11664
Test instances: 1296
----------------------------------------

No of rules: 0
Average terms per rule: 2
Accuracy (%): 84.1049382716049
Conusion matrix: 
432	0	0	0	0
0	254	0	173	0
0	0	0	0	0
0	0	0	404	0
0	0	0	33	0
Rules:
Attrib_7=not_recom  => Class=not_recom. Confidence: 1. Support: 1
Attrib_0=usual And Attrib_1=proper And Attrib_2=complete And Attrib_3=1 And Attrib_4=convenient And Attrib_5=convenient And Attrib_7=recommended  => Class=recommend. Confidence: 1. Support: 0.5
Attrib_0=great_pret And Attrib_5=inconv And Attrib_7=priority  => Class=spec_prior. Confidence: 0.74418306898653. Support: 0.0730409580944279
Attrib_0=great_pret And Attrib_7=priority  => Class=spec_prior. Confidence: 0.710924998123252. Support: 0.14269175113595
Attrib_4=critical And Attrib_7=priority  => Class=spec_prior. Confidence: 0.618378238334796. Support: 0.126994958534743
Attrib_3=more And Attrib_7=priority  => Class=spec_prior. Confidence: 0.602760548966506. Support: 0.0959759862703263
Attrib_7=priority  => Class=spec_prior. Confidence: 0.594937017287822. Support: 0.367791851481916
Attrib_2=incomplete And Attrib_7=recommended  => Class=priority. Confidence: 0.543259095286309. Support: 0.0842445066486184
Attrib_5=convenient And Attrib_7=recommended  => Class=priority. Confidence: 0.538724867075062. Support: 0.171275353008998
Attrib_7=recommended  => Class=priority. Confidence: 0.528891688074417. Support: 0.338809120552
Attrib_0=usual And Attrib_1=proper And Attrib_2=complete And Attrib_3=1 And Attrib_4=less_conv And Attrib_6=nonprob And Attrib_7=recommended  => Class=recommend. Confidence: 0.5. Support: 0.25
Time taken: 15 seconds 
=====================

Fold 7 of 10 folds
Data set size: 12960
No of labeled instances: 3498
No of unlabeled instances: 8166
Total training instances: 11664
Test instances: 1296
----------------------------------------

No of rules: 0
Average terms per rule: 1
Accuracy (%): 82.0987654320988
Conusion matrix: 
432	0	0	0	0
0	228	0	198	0
0	0	0	1	0
0	0	0	404	0
0	0	0	33	0
Rules:
Attrib_7=not_recom  => Class=not_recom. Confidence: 1. Support: 1
Attrib_1=very_crit And Attrib_7=priority  => Class=spec_prior. Confidence: 0.786240211900269. Support: 0.0957278794616317
Attrib_5=inconv And Attrib_6=problematic And Attrib_7=priority  => Class=spec_prior. Confidence: 0.67186568077124. Support: 0.0619111716732349
Attrib_1=less_proper And Attrib_7=recommended  => Class=priority. Confidence: 0.661944293437586. Support: 0.0793144461442481
Attrib_3=3 And Attrib_7=priority  => Class=spec_prior. Confidence: 0.652420672883367. Support: 0.0949194422736134
Attrib_2=incomplete And Attrib_7=priority  => Class=spec_prior. Confidence: 0.650042730877382. Support: 0.0942973948175551
Attrib_7=priority  => Class=spec_prior. Confidence: 0.639209858464235. Support: 0.36987111177359
Attrib_4=convenient And Attrib_5=convenient And Attrib_7=recommended  => Class=priority. Confidence: 0.637763283332994. Support: 0.0636067199317038
Attrib_1=improper And Attrib_7=recommended  => Class=priority. Confidence: 0.602264226163915. Support: 0.0721730378990341
Attrib_7=recommended  => Class=priority. Confidence: 0.582250563404865. Support: 0.344592219035556
Time taken: 0 seconds 
=====================

Fold 8 of 10 folds
Data set size: 12960
No of labeled instances: 3498
No of unlabeled instances: 8166
Total training instances: 11664
Test instances: 1296
----------------------------------------

No of rules: 0
Average terms per rule: 1
Accuracy (%): 83.5648148148148
Conusion matrix: 
432	0	0	0	0
0	247	0	179	0
0	0	0	1	0
0	0	0	404	0
0	0	0	33	0
Rules:
Attrib_7=not_recom  => Class=not_recom. Confidence: 1. Support: 1
Attrib_0=great_pret And Attrib_7=priority  => Class=spec_prior. Confidence: 0.723741398066105. Support: 0.138605325485852
Attrib_1=critical And Attrib_7=priority  => Class=spec_prior. Confidence: 0.716853357074925. Support: 0.0869205795736205
Attrib_4=critical And Attrib_7=priority  => Class=spec_prior. Confidence: 0.644593388713614. Support: 0.120942297749537
Attrib_7=priority  => Class=spec_prior. Confidence: 0.607541386956424. Support: 0.353936491498291
Attrib_5=convenient And Attrib_6=slightly_prob And Attrib_7=recommended  => Class=priority. Confidence: 0.588565226603987. Support: 0.0597046702733229
Attrib_5=convenient And Attrib_7=recommended  => Class=priority. Confidence: 0.573075777206349. Support: 0.175385357156122
Attrib_7=recommended  => Class=priority. Confidence: 0.565283209785732. Support: 0.352715215580371
Time taken: 22 seconds 
=====================

Fold 9 of 10 folds
Data set size: 12960
No of labeled instances: 3499
No of unlabeled instances: 8165
Total training instances: 11664
Test instances: 1296
----------------------------------------

No of rules: 0
Average terms per rule: 3
Accuracy (%): 82.2530864197531
Conusion matrix: 
432	0	0	0	0
0	229	0	197	0
0	0	0	0	0
0	0	0	405	0
0	0	0	33	0
Rules:
Attrib_7=not_recom  => Class=not_recom. Confidence: 1. Support: 1
Attrib_0=usual And Attrib_1=less_proper And Attrib_2=complete And Attrib_3=1 And Attrib_4=convenient And Attrib_6=nonprob And Attrib_7=recommended  => Class=recommend. Confidence: 1. Support: 0.138888888888889
Attrib_0=usual And Attrib_1=less_proper And Attrib_2=complete And Attrib_3=1 And Attrib_5=convenient And Attrib_6=nonprob And Attrib_7=recommended  => Class=recommend. Confidence: 0.916666666666667. Support: 0.0762345679012346
Attrib_0=great_pret And Attrib_4=critical And Attrib_7=priority  => Class=spec_prior. Confidence: 0.806369060794024. Support: 0.0536979062434197
Attrib_1=very_crit And Attrib_7=priority  => Class=spec_prior. Confidence: 0.782772486938521. Support: 0.0970111412638616
Attrib_0=usual And Attrib_1=less_proper And Attrib_2=complete And Attrib_3=1 And Attrib_6=nonprob And Attrib_7=recommended  => Class=recommend. Confidence: 0.75. Support: 0.174074074074074
Attrib_4=critical And Attrib_7=priority  => Class=spec_prior. Confidence: 0.679893978455415. Support: 0.133060863275434
Attrib_0=usual And Attrib_1=less_proper And Attrib_2=complete And Attrib_3=1 And Attrib_4=convenient And Attrib_5=convenient And Attrib_6=nonprob  => Class=recommend. Confidence: 0.666666666666667. Support: 0.0763888888888889
Attrib_2=foster And Attrib_7=priority  => Class=spec_prior. Confidence: 0.666617796137822. Support: 0.0974007611081882
Attrib_3=3 And Attrib_7=priority  => Class=spec_prior. Confidence: 0.661497153492071. Support: 0.0960284758074749
Attrib_1=less_proper And Attrib_7=recommended  => Class=priority. Confidence: 0.661213746764695. Support: 0.0775416365980062
Attrib_7=priority  => Class=spec_prior. Confidence: 0.646233861688636. Support: 0.38134265254683
Attrib_6=nonprob And Attrib_7=recommended  => Class=priority. Confidence: 0.6076029000299. Support: 0.116379225782947
Attrib_5=convenient And Attrib_7=recommended  => Class=priority. Confidence: 0.596088104829557. Support: 0.170402458969132
Attrib_2=complete And Attrib_7=recommended  => Class=priority. Confidence: 0.59332217041825. Support: 0.0876777386213774
Attrib_4=less_conv And Attrib_7=recommended  => Class=priority. Confidence: 0.592241808662502. Support: 0.116059918184124
Attrib_7=recommended  => Class=priority. Confidence: 0.591571521402488. Support: 0.349534001780322
Attrib_0=usual And Attrib_2=complete And Attrib_3=1 And Attrib_4=convenient And Attrib_6=nonprob And Attrib_7=recommended  => Class=recommend. Confidence: 0.5. Support: 0.361111111111111
Time taken: 47 seconds 
=====================

Fold 10 of 10 folds
Data set size: 12960
No of labeled instances: 3499
No of unlabeled instances: 8165
Total training instances: 11664
Test instances: 1296
----------------------------------------

No of rules: 0
Average terms per rule: 2
Accuracy (%): 83.5648148148148
Conusion matrix: 
432	0	0	0	0
0	245	0	181	0
0	0	0	0	0
0	0	0	405	0
0	0	0	32	1
Rules:
Attrib_7=not_recom  => Class=not_recom. Confidence: 1. Support: 1
Attrib_0=usual And Attrib_1=proper And Attrib_3=3 And Attrib_4=convenient And Attrib_5=convenient And Attrib_7=recommended  => Class=very_recom. Confidence: 0.623768678520745. Support: 0.0568362356789085
Attrib_6=nonprob And Attrib_7=priority  => Class=spec_prior. Confidence: 0.581903204672779. Support: 0.117733164054483
Attrib_7=priority  => Class=spec_prior. Confidence: 0.581403566570897. Support: 0.344613531601573
Attrib_1=proper And Attrib_7=recommended  => Class=priority. Confidence: 0.574865539397417. Support: 0.0817912492045626
Attrib_6=slightly_prob And Attrib_7=recommended  => Class=priority. Confidence: 0.539844556394741. Support: 0.116789993734926
Attrib_6=nonprob And Attrib_7=recommended  => Class=priority. Confidence: 0.523777587570465. Support: 0.119339305953216
Attrib_7=recommended  => Class=priority. Confidence: 0.508469073661862. Support: 0.339195162803491
Attrib_1=proper And Attrib_2=complete And Attrib_3=1 And Attrib_5=convenient And Attrib_6=nonprob And Attrib_7=recommended  => Class=recommend. Confidence: 0.5. Support: 0.65
Attrib_1=proper And Attrib_2=complete And Attrib_3=1 And Attrib_4=convenient And Attrib_5=convenient And Attrib_6=nonprob  => Class=recommend. Confidence: 0.46875. Support: 0.8
Time taken: 13 seconds 
=====================

4320	0	0	0	0
0	2412	0	1854	0
0	0	0	2	0
0	0	0	4044	0
0	0	0	324	4
Average of fold accuracies: 83.179012345679
