# Supplementary material for: Semi-supervised associative classification using ant colony optimization algorithm
Source: PeerJ Comput Sci. 2021 Sep 10;7:e676. doi: 10.7717/peerj-cs.676 (PMC8444075; doi:10.7717/peerj-cs.676)
Supplement: Supplemental Information 1 — Code: After extracting, the SSAC.sln is the Visual Studio 2015 aolution file which contains the project settings. Form1.cs and Form1.Designer.cs are the Windows form files for GUI of the code. SSAC.cs is the file containing the Run() method which is the core implementation of the proposed algorithm. [file peerj-cs-07-676-s001.zip › SSAC/SSAC/bin/Debug/0/nursery2/nursery2_40p_Rules_2020-12-26.txt]

Time: 2020-26-12 17:03:22
DataSet: nursery2
No. of instances: 12960
No. of attributes: 9
No. of classes: 5
Class frequencies: [4320, 4266, 2, 4044, 328]
---------------------------------------
Parameters: 
Labeled data (%): 40
No of folds: 10
No of ants: 15
Min support: 0.05
Min Confidence: 0.45
Min coverage: 1
====================

Fold 1 of 10 folds
Data set size: 12960
No of labeled instances: 4666
No of unlabeled instances: 6998
Total training instances: 11664
Test instances: 1296
----------------------------------------

No of rules: 0
Average terms per rule: 3
Accuracy (%): 83.0246913580247
Conusion matrix: 
432	0	0	0	0
0	239	0	188	0
0	0	0	0	0
0	0	0	405	0
0	0	0	32	0
Rules:
Attrib_7=not_recom  => Class=not_recom. Confidence: 1. Support: 1
Attrib_0=usual And Attrib_1=proper And Attrib_2=complete And Attrib_3=1 And Attrib_4=convenient And Attrib_5=convenient And Attrib_6=nonprob And Attrib_7=recommended  => Class=recommend. Confidence: 1. Support: 0.25
Attrib_0=usual And Attrib_1=proper And Attrib_2=complete And Attrib_3=1 And Attrib_5=convenient And Attrib_6=nonprob And Attrib_7=priority  => Class=recommend. Confidence: 1. Support: 0.166666666666667
Attrib_1=very_crit And Attrib_7=priority  => Class=spec_prior. Confidence: 0.809239705727938. Support: 0.111619594815375
Attrib_1=critical And Attrib_7=priority  => Class=spec_prior. Confidence: 0.75159503684721. Support: 0.103565999076372
Attrib_0=great_pret And Attrib_5=convenient And Attrib_7=priority  => Class=spec_prior. Confidence: 0.740243247086306. Support: 0.0808368709906541
Attrib_1=proper And Attrib_7=recommended  => Class=priority. Confidence: 0.666122452470562. Support: 0.100719857314883
Attrib_7=priority  => Class=spec_prior. Confidence: 0.614833098613913. Support: 0.413441928964741
Attrib_0=usual And Attrib_7=recommended  => Class=priority. Confidence: 0.598503144721563. Support: 0.143759743085181
Attrib_2=completed And Attrib_7=recommended  => Class=priority. Confidence: 0.554601603617197. Support: 0.104598170533152
Attrib_7=recommended  => Class=priority. Confidence: 0.553067985191478. Support: 0.408601788695636
Attrib_0=usual And Attrib_1=proper And Attrib_2=complete And Attrib_3=2 And Attrib_4=convenient And Attrib_6=nonprob And Attrib_7=recommended  => Class=recommend. Confidence: 0.5. Support: 0.25
Time taken: 58 seconds 
=====================

Fold 2 of 10 folds
Data set size: 12960
No of labeled instances: 4666
No of unlabeled instances: 6998
Total training instances: 11664
Test instances: 1296
----------------------------------------

No of rules: 0
Average terms per rule: 2
Accuracy (%): 82.7932098765432
Conusion matrix: 
432	0	0	0	0
0	236	0	191	0
0	0	0	0	0
0	0	0	405	0
0	0	0	32	0
Rules:
Attrib_7=not_recom  => Class=not_recom. Confidence: 1. Support: 1
Attrib_1=less_proper And Attrib_7=recommended  => Class=priority. Confidence: 0.657087028148864. Support: 0.0902523945193114
Attrib_0=usual And Attrib_7=recommended  => Class=priority. Confidence: 0.594751922156722. Support: 0.13380865675059
Attrib_5=inconv And Attrib_6=problematic And Attrib_7=priority  => Class=spec_prior. Confidence: 0.584589064020368. Support: 0.0662142011125809
Attrib_4=less_conv And Attrib_7=priority  => Class=spec_prior. Confidence: 0.584273740072091. Support: 0.138855057217945
Attrib_7=priority  => Class=spec_prior. Confidence: 0.578168069568979. Support: 0.404309739639995
Attrib_6=slightly_prob And Attrib_7=recommended  => Class=priority. Confidence: 0.567123127089563. Support: 0.128543848874184
Attrib_4=less_conv And Attrib_5=inconv And Attrib_7=recommended  => Class=priority. Confidence: 0.548595582440536. Support: 0.0612805359886696
Attrib_7=recommended  => Class=priority. Confidence: 0.547859920253242. Support: 0.370861768644387
Attrib_0=usual And Attrib_1=proper And Attrib_2=complete And Attrib_3=1 And Attrib_4=convenient And Attrib_6=nonprob And Attrib_7=recommended  => Class=recommend. Confidence: 0.5. Support: 0.5
Attrib_1=proper And Attrib_2=complete And Attrib_3=1 And Attrib_4=convenient And Attrib_5=convenient And Attrib_6=slightly_prob And Attrib_7=recommended  => Class=recommend. Confidence: 0.5. Support: 0.5
Time taken: 16 seconds 
=====================

Fold 3 of 10 folds
Data set size: 12960
No of labeled instances: 4666
No of unlabeled instances: 6998
Total training instances: 11664
Test instances: 1296
----------------------------------------

No of rules: 0
Average terms per rule: 2
Accuracy (%): 83.1018518518518
Conusion matrix: 
432	0	0	0	0
0	241	0	186	0
0	0	0	0	0
0	0	0	404	0
0	0	0	33	0
Rules:
Attrib_7=not_recom  => Class=not_recom. Confidence: 1. Support: 1
Attrib_0=usual And Attrib_1=proper And Attrib_2=complete And Attrib_3=1 And Attrib_4=convenient And Attrib_6=nonprob And Attrib_7=recommended  => Class=recommend. Confidence: 1. Support: 1
Attrib_1=very_crit And Attrib_5=inconv And Attrib_7=priority  => Class=spec_prior. Confidence: 0.828427233249082. Support: 0.0525615198978859
Attrib_0=great_pret And Attrib_4=convenient And Attrib_7=priority  => Class=spec_prior. Confidence: 0.706045890676621. Support: 0.0510794060866652
Attrib_1=less_proper And Attrib_7=recommended  => Class=priority. Confidence: 0.694141382246045. Support: 0.0961679777977555
Attrib_1=proper And Attrib_7=recommended  => Class=priority. Confidence: 0.667672013288541. Support: 0.095708879176553
Attrib_4=critical And Attrib_7=priority  => Class=spec_prior. Confidence: 0.636685510775356. Support: 0.144426246911346
Attrib_4=less_conv And Attrib_5=convenient And Attrib_7=priority  => Class=spec_prior. Confidence: 0.616455177942045. Support: 0.0693151586925034
Attrib_6=problematic And Attrib_7=priority  => Class=spec_prior. Confidence: 0.610880438433462. Support: 0.14137200938191
Attrib_7=priority  => Class=spec_prior. Confidence: 0.610848257074862. Support: 0.418014478289925
Attrib_7=recommended  => Class=priority. Confidence: 0.581248948913157. Support: 0.394868218429587
Time taken: 24 seconds 
=====================

Fold 4 of 10 folds
Data set size: 12960
No of labeled instances: 4666
No of unlabeled instances: 6998
Total training instances: 11664
Test instances: 1296
----------------------------------------

No of rules: 0
Average terms per rule: 3
Accuracy (%): 84.4135802469136
Conusion matrix: 
432	0	0	0	0
0	258	0	169	0
0	0	0	0	0
0	0	0	404	0
0	0	0	33	0
Rules:
Attrib_7=not_recom  => Class=not_recom. Confidence: 1. Support: 1
Attrib_0=usual And Attrib_1=proper And Attrib_2=complete And Attrib_3=2 And Attrib_4=convenient And Attrib_5=convenient And Attrib_6=nonprob And Attrib_7=recommended  => Class=recommend. Confidence: 1. Support: 0.25
Attrib_0=usual And Attrib_1=proper And Attrib_2=complete And Attrib_3=3 And Attrib_4=convenient And Attrib_5=convenient And Attrib_6=nonprob And Attrib_7=recommended  => Class=recommend. Confidence: 1. Support: 0.25
Attrib_0=usual And Attrib_1=proper And Attrib_2=complete And Attrib_3=1 And Attrib_4=convenient And Attrib_5=convenient And Attrib_6=nonprob And Attrib_7=recommended  => Class=recommend. Confidence: 1. Support: 0.25
Attrib_4=critical And Attrib_6=slightly_prob And Attrib_7=priority  => Class=spec_prior. Confidence: 0.630087592405021. Support: 0.0513192843969543
Attrib_2=foster And Attrib_7=priority  => Class=spec_prior. Confidence: 0.616953910417362. Support: 0.104065094526265
Attrib_7=priority  => Class=spec_prior. Confidence: 0.597448314306937. Support: 0.405505129330019
Attrib_1=improper And Attrib_7=recommended  => Class=priority. Confidence: 0.57986829025482. Support: 0.0838103785794241
Attrib_2=completed And Attrib_7=recommended  => Class=priority. Confidence: 0.56555741479557. Support: 0.097933547693872
Attrib_7=recommended  => Class=priority. Confidence: 0.562623461599249. Support: 0.394194164134358
Attrib_0=usual And Attrib_1=proper And Attrib_2=complete And Attrib_3=more And Attrib_4=convenient And Attrib_6=nonprob And Attrib_7=recommended  => Class=recommend. Confidence: 0.5. Support: 0.25
Time taken: 1 seconds 
=====================

Fold 5 of 10 folds
Data set size: 12960
No of labeled instances: 4666
No of unlabeled instances: 6998
Total training instances: 11664
Test instances: 1296
----------------------------------------

No of rules: 0
Average terms per rule: 2
Accuracy (%): 82.6388888888889
Conusion matrix: 
432	0	0	0	0
0	235	0	192	0
0	0	0	0	0
0	0	0	404	0
0	0	0	33	0
Rules:
Attrib_7=not_recom  => Class=not_recom. Confidence: 1. Support: 1
Attrib_0=great_pret And Attrib_1=proper And Attrib_2=complete And Attrib_3=1 And Attrib_4=convenient And Attrib_5=convenient And Attrib_6=nonprob And Attrib_7=recommended  => Class=recommend. Confidence: 1. Support: 0.5
Attrib_1=very_crit And Attrib_7=priority  => Class=spec_prior. Confidence: 0.796346656761952. Support: 0.118608597740276
Attrib_0=great_pret And Attrib_7=priority  => Class=spec_prior. Confidence: 0.73148573220997. Support: 0.168295872099426
Attrib_3=more And Attrib_7=priority  => Class=spec_prior. Confidence: 0.630040097829798. Support: 0.109401810453594
Attrib_3=3 And Attrib_7=priority  => Class=spec_prior. Confidence: 0.618310315474616. Support: 0.108414910964666
Attrib_5=inconv And Attrib_6=nonprob And Attrib_7=priority  => Class=spec_prior. Confidence: 0.604061007388127. Support: 0.0754613486380029
Attrib_7=priority  => Class=spec_prior. Confidence: 0.59847253074842. Support: 0.421143933795709
Attrib_0=pretentious And Attrib_5=convenient And Attrib_7=recommended  => Class=priority. Confidence: 0.565813428214103. Support: 0.0664916654365446
Attrib_7=recommended  => Class=priority. Confidence: 0.545250076007435. Support: 0.390711416835363
Attrib_0=usual And Attrib_1=proper And Attrib_2=complete And Attrib_3=1 And Attrib_4=convenient And Attrib_6=nonprob And Attrib_7=recommended  => Class=recommend. Confidence: 0.5. Support: 0.5
Time taken: 15 seconds 
=====================

Fold 6 of 10 folds
Data set size: 12960
No of labeled instances: 4666
No of unlabeled instances: 6998
Total training instances: 11664
Test instances: 1296
----------------------------------------

No of rules: 0
Average terms per rule: 2
Accuracy (%): 84.3364197530864
Conusion matrix: 
432	0	0	0	0
0	254	0	173	0
0	0	0	0	0
0	0	0	404	0
0	0	0	30	3
Rules:
Attrib_7=not_recom  => Class=not_recom. Confidence: 1. Support: 1
Attrib_0=great_pret And Attrib_7=priority  => Class=spec_prior. Confidence: 0.75494808122963. Support: 0.1701232524763
Attrib_0=pretentious And Attrib_1=proper And Attrib_4=convenient And Attrib_5=convenient And Attrib_6=slightly_prob And Attrib_7=recommended  => Class=very_recom. Confidence: 0.666666666666667. Support: 0.064
Attrib_1=less_proper And Attrib_7=recommended  => Class=priority. Confidence: 0.658146669402559. Support: 0.09263360630873
Attrib_4=critical And Attrib_5=inconv And Attrib_7=priority  => Class=spec_prior. Confidence: 0.627653595885488. Support: 0.0740761749592413
Attrib_0=usual And Attrib_1=proper And Attrib_2=complete And Attrib_3=1 And Attrib_6=nonprob And Attrib_7=recommended  => Class=recommend. Confidence: 0.625. Support: 1
Attrib_5=inconv And Attrib_7=priority  => Class=spec_prior. Confidence: 0.607105416714001. Support: 0.21508320436009
Attrib_6=slightly_prob And Attrib_7=priority  => Class=spec_prior. Confidence: 0.595731171355723. Support: 0.135039614969213
Attrib_7=priority  => Class=spec_prior. Confidence: 0.593265269059547. Support: 0.416069927354414
Attrib_3=1 And Attrib_7=recommended  => Class=priority. Confidence: 0.56971672725578. Support: 0.0982775999372779
Attrib_0=pretentious And Attrib_1=proper And Attrib_4=convenient And Attrib_5=convenient And Attrib_6=nonprob And Attrib_7=recommended  => Class=very_recom. Confidence: 0.5625. Support: 0.0714285714285714
Attrib_7=recommended  => Class=priority. Confidence: 0.551787903226895. Support: 0.382510266924429
Time taken: 15 seconds 
=====================

Fold 7 of 10 folds
Data set size: 12960
No of labeled instances: 4665
No of unlabeled instances: 6999
Total training instances: 11664
Test instances: 1296
----------------------------------------

No of rules: 0
Average terms per rule: 2
Accuracy (%): 82.0987654320988
Conusion matrix: 
432	0	0	0	0
0	228	0	198	0
0	0	0	1	0
0	0	0	404	0
0	0	0	33	0
Rules:
Attrib_7=not_recom  => Class=not_recom. Confidence: 1. Support: 1
Attrib_1=very_crit And Attrib_5=inconv And Attrib_7=priority  => Class=spec_prior. Confidence: 0.805653193408476. Support: 0.0538301929853967
Attrib_0=great_pret And Attrib_6=nonprob And Attrib_7=priority  => Class=spec_prior. Confidence: 0.750091282902407. Support: 0.0508199143097837
Attrib_6=problematic And Attrib_7=priority  => Class=spec_prior. Confidence: 0.608390636023075. Support: 0.127119378917261
Attrib_7=priority  => Class=spec_prior. Confidence: 0.604825662993882. Support: 0.383681364815066
Attrib_1=improper And Attrib_7=recommended  => Class=priority. Confidence: 0.55605418030858. Support: 0.083891338357667
Attrib_4=convenient And Attrib_5=inconv And Attrib_7=recommended  => Class=priority. Confidence: 0.546058079948175. Support: 0.0650519547215019
Attrib_5=convenient And Attrib_6=slightly_prob And Attrib_7=recommended  => Class=priority. Confidence: 0.545770170693772. Support: 0.0649311170940018
Attrib_2=completed And Attrib_7=recommended  => Class=priority. Confidence: 0.53290461947887. Support: 0.0926958724233485
Attrib_7=recommended  => Class=priority. Confidence: 0.527894098824164. Support: 0.386818135495074
Time taken: 27 seconds 
=====================

Fold 8 of 10 folds
Data set size: 12960
No of labeled instances: 4665
No of unlabeled instances: 6999
Total training instances: 11664
Test instances: 1296
----------------------------------------

No of rules: 0
Average terms per rule: 2
Accuracy (%): 83.7191358024691
Conusion matrix: 
432	0	0	0	0
0	247	0	179	0
0	0	0	1	0
0	0	0	404	0
0	0	0	31	2
Rules:
Attrib_7=not_recom  => Class=not_recom. Confidence: 1. Support: 1
Attrib_3=more And Attrib_7=priority  => Class=spec_prior. Confidence: 0.648480571316868. Support: 0.103942972268405
Attrib_0=pretentious And Attrib_1=less_proper And Attrib_4=convenient And Attrib_5=convenient And Attrib_6=nonprob And Attrib_7=recommended  => Class=very_recom. Confidence: 0.642857142857143. Support: 0.0703125
Attrib_7=priority  => Class=spec_prior. Confidence: 0.606678186489536. Support: 0.398959596852366
Attrib_6=nonprob And Attrib_7=recommended  => Class=priority. Confidence: 0.582349794241428. Support: 0.138398605921813
Attrib_2=completed And Attrib_7=recommended  => Class=priority. Confidence: 0.556584402856896. Support: 0.0998106552084135
Attrib_7=recommended  => Class=priority. Confidence: 0.5437678835627. Support: 0.393033141639597
Time taken: 56 seconds 
=====================

Fold 9 of 10 folds
Data set size: 12960
No of labeled instances: 4666
No of unlabeled instances: 6998
Total training instances: 11664
Test instances: 1296
----------------------------------------

No of rules: 0
Average terms per rule: 3
Accuracy (%): 82.3302469135803
Conusion matrix: 
432	0	0	0	0
0	229	0	197	0
0	0	0	0	0
0	0	0	405	0
0	0	0	32	1
Rules:
Attrib_7=not_recom  => Class=not_recom. Confidence: 1. Support: 1
Attrib_0=usual And Attrib_1=proper And Attrib_2=complete And Attrib_3=1 And Attrib_4=convenient And Attrib_5=convenient And Attrib_6=nonprob And Attrib_7=recommended  => Class=recommend. Confidence: 1. Support: 0.5
Attrib_0=usual And Attrib_1=very_crit And Attrib_2=complete And Attrib_3=1 And Attrib_4=convenient And Attrib_5=convenient And Attrib_6=nonprob And Attrib_7=recommended  => Class=recommend. Confidence: 1. Support: 0.5
Attrib_1=very_crit And Attrib_7=priority  => Class=spec_prior. Confidence: 0.792884918921955. Support: 0.11322804802714
Attrib_0=great_pret And Attrib_6=nonprob And Attrib_7=priority  => Class=spec_prior. Confidence: 0.746160840528576. Support: 0.0562869561322682
Attrib_0=great_pret And Attrib_6=problematic And Attrib_7=priority  => Class=spec_prior. Confidence: 0.739679766235164. Support: 0.0580218613247062
Attrib_1=proper And Attrib_7=recommended  => Class=priority. Confidence: 0.650535724853387. Support: 0.0938525030026557
Attrib_3=3 And Attrib_5=convenient And Attrib_7=priority  => Class=spec_prior. Confidence: 0.607935291945389. Support: 0.0525708190011898
Attrib_7=priority  => Class=spec_prior. Confidence: 0.598215347005898. Support: 0.415916816037229
Attrib_5=inconv And Attrib_6=nonprob And Attrib_7=recommended  => Class=priority. Confidence: 0.583580853449167. Support: 0.0681416622794571
Attrib_7=recommended  => Class=priority. Confidence: 0.557780662768355. Support: 0.397618235481892
Attrib_0=usual And Attrib_1=less_proper And Attrib_4=convenient And Attrib_5=convenient And Attrib_6=slightly_prob And Attrib_7=recommended  => Class=very_recom. Confidence: 0.466666666666667. Support: 0.0569105691056911
Time taken: 29 seconds 
=====================

Fold 10 of 10 folds
Data set size: 12960
No of labeled instances: 4666
No of unlabeled instances: 6998
Total training instances: 11664
Test instances: 1296
----------------------------------------

No of rules: 0
Average terms per rule: 2
Accuracy (%): 83.4876543209877
Conusion matrix: 
432	0	0	0	0
0	245	0	181	0
0	0	0	0	0
0	0	0	405	0
0	0	0	33	0
Rules:
Attrib_7=not_recom  => Class=not_recom. Confidence: 1. Support: 1
Attrib_1=critical And Attrib_7=priority  => Class=spec_prior. Confidence: 0.719298350487779. Support: 0.107723251760827
Attrib_4=critical And Attrib_5=inconv And Attrib_7=priority  => Class=spec_prior. Confidence: 0.628746764819632. Support: 0.0713916256754121
Attrib_2=foster And Attrib_7=priority  => Class=spec_prior. Confidence: 0.607173543564943. Support: 0.105620918651387
Attrib_4=convenient And Attrib_5=inconv And Attrib_7=priority  => Class=spec_prior. Confidence: 0.588916505164822. Support: 0.0688254660959246
Attrib_6=problematic And Attrib_7=priority  => Class=spec_prior. Confidence: 0.588327420455493. Support: 0.135078920517687
Attrib_7=priority  => Class=spec_prior. Confidence: 0.577307343436392. Support: 0.415448610062363
Attrib_6=nonprob And Attrib_7=recommended  => Class=priority. Confidence: 0.567904197246779. Support: 0.126448861583704
Attrib_1=improper And Attrib_7=recommended  => Class=priority. Confidence: 0.56738050373977. Support: 0.0784365792616072
Attrib_7=recommended  => Class=priority. Confidence: 0.542311271184772. Support: 0.365017290143012
Attrib_0=usual And Attrib_1=proper And Attrib_2=complete And Attrib_3=1 And Attrib_4=convenient And Attrib_6=nonprob And Attrib_7=recommended  => Class=recommend. Confidence: 0.5. Support: 1
Time taken: 34 seconds 
=====================

4320	0	0	0	0
0	2412	0	1854	0
0	0	0	2	0
0	0	0	4044	0
0	0	0	322	6
Average of fold accuracies: 83.1944444444444
