# Supplementary material for: Semi-supervised associative classification using ant colony optimization algorithm
Source: PeerJ Comput Sci. 2021 Sep 10;7:e676. doi: 10.7717/peerj-cs.676 (PMC8444075; doi:10.7717/peerj-cs.676)
Supplement: Supplemental Information 1 — Code: After extracting, the SSAC.sln is the Visual Studio 2015 aolution file which contains the project settings. Form1.cs and Form1.Designer.cs are the Windows form files for GUI of the code. SSAC.cs is the file containing the Run() method which is the core implementation of the proposed algorithm. [file peerj-cs-07-676-s001.zip › SSAC/SSAC/bin/Debug/0/nursery2/nursery2_50p_Rules_2020-12-26.txt]

Time: 2020-26-12 17:03:22
DataSet: nursery2
No. of instances: 12960
No. of attributes: 9
No. of classes: 5
Class frequencies: [4320, 4266, 2, 4044, 328]
---------------------------------------
Parameters: 
Labeled data (%): 50
No of folds: 10
No of ants: 15
Min support: 0.05
Min Confidence: 0.45
Min coverage: 1
====================

Fold 1 of 10 folds
Data set size: 12960
No of labeled instances: 5833
No of unlabeled instances: 5831
Total training instances: 11664
Test instances: 1296
----------------------------------------

No of rules: 0
Average terms per rule: 2
Accuracy (%): 83.0246913580247
Conusion matrix: 
432	0	0	0	0
0	239	0	188	0
0	0	0	0	0
0	0	0	405	0
0	0	0	32	0
Rules:
Attrib_7=not_recom  => Class=not_recom. Confidence: 1. Support: 1
Attrib_0=great_pret And Attrib_5=inconv And Attrib_7=priority  => Class=spec_prior. Confidence: 0.808165429220792. Support: 0.0959718239635808
Attrib_1=critical And Attrib_5=inconv And Attrib_7=priority  => Class=spec_prior. Confidence: 0.791202916302462. Support: 0.0591160154998193
Attrib_1=less_proper And Attrib_7=recommended  => Class=priority. Confidence: 0.678474309841076. Support: 0.110504154781589
Attrib_1=proper And Attrib_7=recommended  => Class=priority. Confidence: 0.65495691964011. Support: 0.101024651799618
Attrib_0=usual And Attrib_1=proper And Attrib_4=convenient And Attrib_5=convenient And Attrib_6=slightly_prob And Attrib_7=recommended  => Class=very_recom. Confidence: 0.607244318181818. Support: 0.0579575652760788
Attrib_5=inconv And Attrib_7=priority  => Class=spec_prior. Confidence: 0.600753446231909. Support: 0.222180199767656
Attrib_4=less_conv And Attrib_6=nonprob And Attrib_7=recommended  => Class=priority. Confidence: 0.596198598840252. Support: 0.050242892633773
Attrib_7=priority  => Class=spec_prior. Confidence: 0.579720338055104. Support: 0.43415710005271
Attrib_0=pretentious And Attrib_6=nonprob And Attrib_7=recommended  => Class=priority. Confidence: 0.567195502349592. Support: 0.0502971555450997
Attrib_7=recommended  => Class=priority. Confidence: 0.53287944870617. Support: 0.41398070130541
Attrib_0=usual And Attrib_1=proper And Attrib_2=complete And Attrib_3=1 And Attrib_4=convenient And Attrib_6=nonprob And Attrib_7=recommended  => Class=recommend. Confidence: 0.5. Support: 1
Attrib_1=very_crit And Attrib_4=critical  => Class=spec_prior. Confidence: 0.487339258545427. Support: 0.0790786876767529
Time taken: 32 seconds 
=====================

Fold 2 of 10 folds
Data set size: 12960
No of labeled instances: 5833
No of unlabeled instances: 5831
Total training instances: 11664
Test instances: 1296
----------------------------------------

No of rules: 0
Average terms per rule: 2
Accuracy (%): 82.7932098765432
Conusion matrix: 
432	0	0	0	0
0	236	0	191	0
0	0	0	0	0
0	0	0	405	0
0	0	0	32	0
Rules:
Attrib_7=not_recom  => Class=not_recom. Confidence: 1. Support: 1
Attrib_0=usual And Attrib_1=proper And Attrib_2=complete And Attrib_3=1 And Attrib_4=convenient And Attrib_6=nonprob And Attrib_7=recommended  => Class=recommend. Confidence: 1. Support: 1
Attrib_1=very_crit And Attrib_5=convenient And Attrib_7=priority  => Class=spec_prior. Confidence: 0.810943215570115. Support: 0.0600538395170855
Attrib_1=proper And Attrib_7=recommended  => Class=priority. Confidence: 0.672615869792599. Support: 0.113282485442915
Attrib_6=problematic And Attrib_7=priority  => Class=spec_prior. Confidence: 0.612911036013281. Support: 0.140196511084984
Attrib_7=priority  => Class=spec_prior. Confidence: 0.597235251546571. Support: 0.415454161719395
Attrib_1=very_crit And Attrib_6=problematic  => Class=spec_prior. Confidence: 0.525492138569258. Support: 0.0812096947943845
Attrib_2=foster And Attrib_7=recommended  => Class=priority. Confidence: 0.518505015330986. Support: 0.108715852035533
Attrib_7=recommended  => Class=priority. Confidence: 0.518008222676035. Support: 0.427180715757441
Attrib_1=very_crit  => Class=spec_prior. Confidence: 0.459258816459186. Support: 0.213860840743739
Time taken: 7 seconds 
=====================

Fold 3 of 10 folds
Data set size: 12960
No of labeled instances: 5833
No of unlabeled instances: 5831
Total training instances: 11664
Test instances: 1296
----------------------------------------

No of rules: 0
Average terms per rule: 2
Accuracy (%): 83.179012345679
Conusion matrix: 
432	0	0	0	0
0	241	0	186	0
0	0	0	0	0
0	0	0	404	0
0	0	0	32	1
Rules:
Attrib_7=not_recom  => Class=not_recom. Confidence: 1. Support: 1
Attrib_0=great_pret And Attrib_7=priority  => Class=spec_prior. Confidence: 0.774848044805039. Support: 0.197424548273318
Attrib_0=usual And Attrib_1=proper And Attrib_2=complete And Attrib_3=1 And Attrib_4=convenient And Attrib_6=nonprob  => Class=recommend. Confidence: 0.75. Support: 0.833333333333333
Attrib_4=critical And Attrib_5=convenient And Attrib_7=priority  => Class=spec_prior. Confidence: 0.64934784776166. Support: 0.0824745625223007
Attrib_3=more And Attrib_7=priority  => Class=spec_prior. Confidence: 0.648382565378841. Support: 0.121804326822142
Attrib_0=usual And Attrib_6=nonprob And Attrib_7=recommended  => Class=priority. Confidence: 0.644432330132222. Support: 0.0522924463441243
Attrib_5=inconv And Attrib_6=slightly_prob And Attrib_7=recommended  => Class=priority. Confidence: 0.61402974428952. Support: 0.0754593181472577
Attrib_7=priority  => Class=spec_prior. Confidence: 0.611696630205179. Support: 0.46782283967997
Attrib_0=pretentious And Attrib_5=inconv And Attrib_7=recommended  => Class=priority. Confidence: 0.58053526428124. Support: 0.0731669152849551
Attrib_7=recommended  => Class=priority. Confidence: 0.580524203540316. Support: 0.430466931363926
Attrib_0=usual And Attrib_1=less_proper And Attrib_3=1 And Attrib_6=nonprob And Attrib_7=recommended  => Class=very_recom. Confidence: 0.558730158730159. Support: 0.0728573968705548
Time taken: 52 seconds 
=====================

Fold 4 of 10 folds
Data set size: 12960
No of labeled instances: 5833
No of unlabeled instances: 5831
Total training instances: 11664
Test instances: 1296
----------------------------------------

No of rules: 0
Average terms per rule: 3
Accuracy (%): 84.6450617283951
Conusion matrix: 
432	0	0	0	0
0	258	0	169	0
0	0	0	0	0
0	0	0	404	0
0	0	0	30	3
Rules:
Attrib_7=not_recom  => Class=not_recom. Confidence: 1. Support: 1
Attrib_0=usual And Attrib_1=proper And Attrib_2=complete And Attrib_3=1 And Attrib_4=convenient And Attrib_6=nonprob And Attrib_7=recommended  => Class=recommend. Confidence: 1. Support: 1
Attrib_0=pretentious And Attrib_1=proper And Attrib_4=convenient And Attrib_5=convenient And Attrib_6=nonprob And Attrib_7=recommended  => Class=very_recom. Confidence: 0.846153846153846. Support: 0.0700636942675159
Attrib_1=very_crit And Attrib_5=convenient And Attrib_7=priority  => Class=spec_prior. Confidence: 0.801257081153165. Support: 0.0644423401986484
Attrib_0=great_pret And Attrib_7=priority  => Class=spec_prior. Confidence: 0.775679494671527. Support: 0.198312461145424
Attrib_7=priority  => Class=spec_prior. Confidence: 0.57059549540834. Support: 0.446415059117562
Attrib_7=recommended  => Class=priority. Confidence: 0.534569719845262. Support: 0.422521492335589
Time taken: 45 seconds 
=====================

Fold 5 of 10 folds
Data set size: 12960
No of labeled instances: 5833
No of unlabeled instances: 5831
Total training instances: 11664
Test instances: 1296
----------------------------------------

No of rules: 0
Average terms per rule: 3
Accuracy (%): 82.6388888888889
Conusion matrix: 
432	0	0	0	0
0	235	0	192	0
0	0	0	0	0
0	0	0	404	0
0	0	0	33	0
Rules:
Attrib_7=not_recom  => Class=not_recom. Confidence: 1. Support: 1
Attrib_0=usual And Attrib_1=proper And Attrib_2=complete And Attrib_3=1 And Attrib_4=convenient And Attrib_6=nonprob And Attrib_7=recommended  => Class=recommend. Confidence: 1. Support: 0.666666666666667
Attrib_1=proper And Attrib_2=complete And Attrib_3=1 And Attrib_4=convenient And Attrib_5=convenient And Attrib_6=nonprob And Attrib_7=recommended  => Class=recommend. Confidence: 1. Support: 0.666666666666667
Attrib_1=critical And Attrib_7=priority  => Class=spec_prior. Confidence: 0.780210970800234. Support: 0.118962185969756
Attrib_0=great_pret And Attrib_5=convenient And Attrib_7=priority  => Class=spec_prior. Confidence: 0.773101065019502. Support: 0.0947428279068163
Attrib_1=proper And Attrib_7=recommended  => Class=priority. Confidence: 0.664463797600852. Support: 0.103936661526636
Attrib_4=critical And Attrib_7=priority  => Class=spec_prior. Confidence: 0.658549107944061. Support: 0.161252869067424
Attrib_0=usual And Attrib_7=recommended  => Class=priority. Confidence: 0.618808364208017. Support: 0.156753062140162
Attrib_3=more And Attrib_5=convenient And Attrib_7=priority  => Class=spec_prior. Confidence: 0.598068782230637. Support: 0.0602185880608579
Attrib_7=priority  => Class=spec_prior. Confidence: 0.596600169359256. Support: 0.447756330015761
Attrib_0=usual And Attrib_1=proper And Attrib_4=convenient And Attrib_5=convenient And Attrib_6=slightly_prob And Attrib_7=recommended  => Class=very_recom. Confidence: 0.5625. Support: 0.0604026845637584
Attrib_7=recommended  => Class=priority. Confidence: 0.556770949258151. Support: 0.422815080405256
Time taken: 19 seconds 
=====================

Fold 6 of 10 folds
Data set size: 12960
No of labeled instances: 5833
No of unlabeled instances: 5831
Total training instances: 11664
Test instances: 1296
----------------------------------------

No of rules: 0
Average terms per rule: 2
Accuracy (%): 84.1049382716049
Conusion matrix: 
432	0	0	0	0
0	254	0	173	0
0	0	0	0	0
0	0	0	404	0
0	0	0	33	0
Rules:
Attrib_7=not_recom  => Class=not_recom. Confidence: 1. Support: 1
Attrib_0=usual And Attrib_1=proper And Attrib_2=complete And Attrib_3=1 And Attrib_4=convenient And Attrib_6=nonprob And Attrib_7=recommended  => Class=recommend. Confidence: 1. Support: 1
Attrib_1=very_crit And Attrib_5=inconv And Attrib_7=priority  => Class=spec_prior. Confidence: 0.858613847693852. Support: 0.0661021928804335
Attrib_1=critical And Attrib_5=inconv And Attrib_7=priority  => Class=spec_prior. Confidence: 0.808704988949237. Support: 0.0646791755904997
Attrib_1=critical And Attrib_5=convenient And Attrib_7=priority  => Class=spec_prior. Confidence: 0.766487694846144. Support: 0.0600266155501752
Attrib_1=proper And Attrib_7=recommended  => Class=priority. Confidence: 0.663719525447398. Support: 0.106181491295733
Attrib_0=usual And Attrib_4=less_conv And Attrib_7=recommended  => Class=priority. Confidence: 0.620940466850521. Support: 0.0530950103312065
Attrib_5=inconv And Attrib_7=priority  => Class=spec_prior. Confidence: 0.616989235399929. Support: 0.23254119660994
Attrib_6=nonprob And Attrib_7=priority  => Class=spec_prior. Confidence: 0.608946545181181. Support: 0.152918240063765
Attrib_7=priority  => Class=spec_prior. Confidence: 0.597379751532356. Support: 0.451505273075259
Attrib_2=complete And Attrib_5=inconv And Attrib_7=recommended  => Class=priority. Confidence: 0.587491526497609. Support: 0.0567500984558607
Attrib_0=pretentious And Attrib_4=convenient And Attrib_7=recommended  => Class=priority. Confidence: 0.557938845025812. Support: 0.0532062719794408
Attrib_7=recommended  => Class=priority. Confidence: 0.553401809484922. Support: 0.433083403210212
Attrib_1=very_crit And Attrib_3=more  => Class=spec_prior. Confidence: 0.462383548661501. Support: 0.0569196290952928
Time taken: 4 seconds 
=====================

Fold 7 of 10 folds
Data set size: 12960
No of labeled instances: 5832
No of unlabeled instances: 5832
Total training instances: 11664
Test instances: 1296
----------------------------------------

No of rules: 0
Average terms per rule: 2
Accuracy (%): 82.0987654320988
Conusion matrix: 
432	0	0	0	0
0	228	0	198	0
0	0	0	1	0
0	0	0	404	0
0	0	0	33	0
Rules:
Attrib_7=not_recom  => Class=not_recom. Confidence: 1. Support: 1
Attrib_1=very_crit And Attrib_5=inconv And Attrib_7=priority  => Class=spec_prior. Confidence: 0.841042383204807. Support: 0.0679808457981383
Attrib_4=critical And Attrib_6=slightly_prob And Attrib_7=priority  => Class=spec_prior. Confidence: 0.630921253385804. Support: 0.0528473590212436
Attrib_2=foster And Attrib_7=priority  => Class=spec_prior. Confidence: 0.626570448754095. Support: 0.120364092372079
Attrib_6=nonprob And Attrib_7=recommended  => Class=priority. Confidence: 0.609049575434781. Support: 0.152798433277052
Attrib_7=priority  => Class=spec_prior. Confidence: 0.601049758121763. Support: 0.446881251412916
Attrib_6=slightly_prob And Attrib_7=recommended  => Class=priority. Confidence: 0.595174442873573. Support: 0.154146092285434
Attrib_4=convenient And Attrib_7=recommended  => Class=priority. Confidence: 0.594171954766095. Support: 0.147334974943005
Attrib_7=recommended  => Class=priority. Confidence: 0.567361237709489. Support: 0.432446218840708
Attrib_0=usual And Attrib_1=proper And Attrib_4=convenient And Attrib_6=slightly_prob And Attrib_7=recommended  => Class=very_recom. Confidence: 0.456140350877193. Support: 0.0860927152317881
Time taken: 56 seconds 
=====================

Fold 8 of 10 folds
Data set size: 12960
No of labeled instances: 5832
No of unlabeled instances: 5832
Total training instances: 11664
Test instances: 1296
----------------------------------------

No of rules: 0
Average terms per rule: 1
Accuracy (%): 83.5648148148148
Conusion matrix: 
432	0	0	0	0
0	247	0	179	0
0	0	0	1	0
0	0	0	404	0
0	0	0	33	0
Rules:
Attrib_7=not_recom  => Class=not_recom. Confidence: 1. Support: 1
Attrib_1=very_crit And Attrib_7=priority  => Class=spec_prior. Confidence: 0.821591449160519. Support: 0.12228218336772
Attrib_0=great_pret And Attrib_7=priority  => Class=spec_prior. Confidence: 0.750926042294086. Support: 0.172149722599048
Attrib_1=less_proper And Attrib_7=recommended  => Class=priority. Confidence: 0.657310534736649. Support: 0.110282416701972
Attrib_0=usual And Attrib_4=critical And Attrib_7=recommended  => Class=priority. Confidence: 0.61890869991461. Support: 0.0593333501470258
Attrib_6=problematic And Attrib_7=priority  => Class=spec_prior. Confidence: 0.591538914409908. Support: 0.138760361508893
Attrib_4=less_conv And Attrib_5=inconv And Attrib_7=priority  => Class=spec_prior. Confidence: 0.587505100293377. Support: 0.0705087859794994
Attrib_7=priority  => Class=spec_prior. Confidence: 0.586656747851743. Support: 0.411305606447206
Attrib_1=very_crit And Attrib_7=recommended  => Class=spec_prior. Confidence: 0.558727516978167. Support: 0.0892552906443786
Attrib_2=complete And Attrib_7=recommended  => Class=priority. Confidence: 0.521884366371958. Support: 0.106887061601254
Attrib_0=pretentious And Attrib_7=recommended  => Class=priority. Confidence: 0.512765490443197. Support: 0.146156810717476
Attrib_7=recommended  => Class=priority. Confidence: 0.50793705714299. Support: 0.427310936455483
Time taken: 51 seconds 
=====================

Fold 9 of 10 folds
Data set size: 12960
No of labeled instances: 5833
No of unlabeled instances: 5831
Total training instances: 11664
Test instances: 1296
----------------------------------------

No of rules: 0
Average terms per rule: 2
Accuracy (%): 82.4845679012346
Conusion matrix: 
432	0	0	0	0
0	229	0	197	0
0	0	0	0	0
0	0	0	405	0
0	0	0	30	3
Rules:
Attrib_7=not_recom  => Class=not_recom. Confidence: 1. Support: 1
Attrib_0=usual And Attrib_1=proper And Attrib_2=complete And Attrib_3=1 And Attrib_4=convenient And Attrib_5=convenient And Attrib_7=recommended  => Class=recommend. Confidence: 1. Support: 1
Attrib_1=critical And Attrib_7=priority  => Class=spec_prior. Confidence: 0.745058061059756. Support: 0.10899233462848
Attrib_0=great_pret And Attrib_6=slightly_prob And Attrib_7=priority  => Class=spec_prior. Confidence: 0.739056657927933. Support: 0.056168645218886
Attrib_1=less_proper And Attrib_7=recommended  => Class=priority. Confidence: 0.641015366422702. Support: 0.116569042782754
Attrib_1=very_crit And Attrib_7=recommended  => Class=spec_prior. Confidence: 0.606086332330401. Support: 0.0924293711970313
Attrib_2=foster And Attrib_7=priority  => Class=spec_prior. Confidence: 0.585914993486059. Support: 0.105148187070865
Attrib_6=slightly_prob And Attrib_7=priority  => Class=spec_prior. Confidence: 0.572420733052206. Support: 0.132195836361091
Attrib_7=priority  => Class=spec_prior. Confidence: 0.570166176351597. Support: 0.404671090034022
Attrib_0=usual And Attrib_6=slightly_prob And Attrib_7=recommended  => Class=priority. Confidence: 0.561528447979834. Support: 0.0529907342610872
Attrib_3=1 And Attrib_7=recommended  => Class=priority. Confidence: 0.512992575767251. Support: 0.112566440091822
Attrib_0=great_pret And Attrib_6=slightly_prob And Attrib_7=recommended  => Class=priority. Confidence: 0.497265416056072. Support: 0.050183765849875
Attrib_7=recommended  => Class=priority. Confidence: 0.493058251498568. Support: 0.435524172692832
Attrib_0=pretentious And Attrib_1=less_proper And Attrib_4=convenient And Attrib_5=convenient And Attrib_7=recommended  => Class=very_recom. Confidence: 0.49065589582831. Support: 0.123186197172632
Time taken: 44 seconds 
=====================

Fold 10 of 10 folds
Data set size: 12960
No of labeled instances: 5833
No of unlabeled instances: 5831
Total training instances: 11664
Test instances: 1296
----------------------------------------

No of rules: 0
Average terms per rule: 2
Accuracy (%): 83.4876543209877
Conusion matrix: 
432	0	0	0	0
0	245	0	181	0
0	0	0	0	0
0	0	0	405	0
0	0	0	33	0
Rules:
Attrib_7=not_recom  => Class=not_recom. Confidence: 1. Support: 1
Attrib_0=usual And Attrib_1=proper And Attrib_2=complete And Attrib_3=1 And Attrib_4=convenient And Attrib_6=nonprob And Attrib_7=recommended  => Class=recommend. Confidence: 1. Support: 1
Attrib_1=very_crit And Attrib_5=inconv And Attrib_7=priority  => Class=spec_prior. Confidence: 0.824430503373195. Support: 0.0649030282074001
Attrib_0=great_pret And Attrib_5=convenient And Attrib_7=priority  => Class=spec_prior. Confidence: 0.763315605268163. Support: 0.09681982049389
Attrib_4=critical And Attrib_6=slightly_prob And Attrib_7=priority  => Class=spec_prior. Confidence: 0.656412715099933. Support: 0.0557106939852162
Attrib_2=foster And Attrib_5=inconv And Attrib_7=priority  => Class=spec_prior. Confidence: 0.652381996094388. Support: 0.0610235901078071
Attrib_7=priority  => Class=spec_prior. Confidence: 0.592767088313801. Support: 0.466310181737934
Attrib_5=convenient And Attrib_7=recommended  => Class=priority. Confidence: 0.566349518414694. Support: 0.20972343304181
Attrib_7=recommended  => Class=priority. Confidence: 0.55904509612895. Support: 0.419329071615001
Time taken: 0 seconds 
=====================

4320	0	0	0	0
0	2412	0	1854	0
0	0	0	2	0
0	0	0	4044	0
0	0	0	321	7
Average of fold accuracies: 83.2021604938272
