# Supplementary material for: Semi-supervised associative classification using ant colony optimization algorithm
Source: PeerJ Comput Sci. 2021 Sep 10;7:e676. doi: 10.7717/peerj-cs.676 (PMC8444075; doi:10.7717/peerj-cs.676)
Supplement: Supplemental Information 1 — Code: After extracting, the SSAC.sln is the Visual Studio 2015 aolution file which contains the project settings. Form1.cs and Form1.Designer.cs are the Windows form files for GUI of the code. SSAC.cs is the file containing the Run() method which is the core implementation of the proposed algorithm. [file peerj-cs-07-676-s001.zip › SSAC/SSAC/bin/Debug/0/tic-tac-toe2/tic-tac-toe2_100p_Rules_2020-12-26.txt]

Time: 2020-26-12 23:01:47
DataSet: tic-tac-toe2
No. of instances: 958
No. of attributes: 10
No. of classes: 2
Class frequencies: [332, 626]
---------------------------------------
Parameters: 
Labeled data (%): 100
No of folds: 10
No of ants: 15
Min support: 0.05
Min Confidence: 0.45
Min coverage: 1
====================

Fold 1 of 10 folds
Data set size: 958
No of labeled instances: 862
No of unlabeled instances: 0
Total training instances: 862
Test instances: 96
----------------------------------------

No of rules: 26
Average terms per rule: 2
Accuracy (%): 97.9166666666667
Conusion matrix: 
32	2
0	62
Rules:
Attrib_0=o And Attrib_1=x And Attrib_4=o  => Class=negative. Confidence: 0.808510638297872. Support: 0.12751677852349
Attrib_4=x  => Class=positive. Confidence: 0.795673076923077. Support: 0.586879432624113
Attrib_1=x And Attrib_5=x And Attrib_7=o And Attrib_8=o  => Class=negative. Confidence: 0.75. Support: 0.0503355704697987
Attrib_2=o And Attrib_3=x And Attrib_4=o And Attrib_7=x  => Class=negative. Confidence: 0.740740740740741. Support: 0.0671140939597315
Attrib_8=x  => Class=positive. Confidence: 0.710106382978723. Support: 0.473404255319149
Attrib_2=x  => Class=positive. Confidence: 0.708222811671088. Support: 0.473404255319149
Attrib_0=x  => Class=positive. Confidence: 0.707446808510638. Support: 0.471631205673759
Attrib_4=o And Attrib_5=o And Attrib_8=x  => Class=negative. Confidence: 0.644444444444444. Support: 0.0973154362416107
Attrib_0=o And Attrib_3=x And Attrib_7=x And Attrib_8=o  => Class=negative. Confidence: 0.642857142857143. Support: 0.0604026845637584
Attrib_4=o And Attrib_5=x  => Class=negative. Confidence: 0.611510791366906. Support: 0.285234899328859
Attrib_1=x And Attrib_2=o And Attrib_5=o  => Class=negative. Confidence: 0.574468085106383. Support: 0.0906040268456376
Attrib_4=o  => Class=negative. Confidence: 0.565217391304348. Support: 0.567114093959732
Attrib_1=x And Attrib_3=x And Attrib_7=o  => Class=negative. Confidence: 0.522727272727273. Support: 0.0771812080536913
Attrib_2=o And Attrib_5=x  => Class=negative. Confidence: 0.512396694214876. Support: 0.208053691275168
Attrib_5=x And Attrib_8=o  => Class=negative. Confidence: 0.508064516129032. Support: 0.211409395973154
Attrib_2=b And Attrib_5=x  => Class=negative. Confidence: 0.478260869565217. Support: 0.110738255033557
Attrib_1=x And Attrib_8=o  => Class=negative. Confidence: 0.475308641975309. Support: 0.258389261744966
Attrib_2=o And Attrib_3=x  => Class=negative. Confidence: 0.474683544303797. Support: 0.251677852348993
Attrib_5=o And Attrib_8=o  => Class=negative. Confidence: 0.463917525773196. Support: 0.151006711409396
Attrib_5=x And Attrib_6=o  => Class=negative. Confidence: 0.4625. Support: 0.248322147651007
Time taken: 1 seconds 
=====================

Fold 2 of 10 folds
Data set size: 958
No of labeled instances: 862
No of unlabeled instances: 0
Total training instances: 862
Test instances: 96
----------------------------------------

No of rules: 26
Average terms per rule: 1
Accuracy (%): 100
Conusion matrix: 
34	0
0	62
Rules:
Attrib_1=x And Attrib_3=x And Attrib_4=o And Attrib_7=x  => Class=negative. Confidence: 0.882352941176471. Support: 0.0503355704697987
Attrib_4=x  => Class=positive. Confidence: 0.796116504854369. Support: 0.581560283687943
Attrib_4=b  => Class=positive. Confidence: 0.711267605633803. Support: 0.179078014184397
Attrib_8=x  => Class=positive. Confidence: 0.711229946524064. Support: 0.471631205673759
Attrib_0=x  => Class=positive. Confidence: 0.707446808510638. Support: 0.471631205673759
Attrib_4=o  => Class=negative. Confidence: 0.561688311688312. Support: 0.580536912751678
Attrib_3=o And Attrib_5=x And Attrib_6=o  => Class=negative. Confidence: 0.510204081632653. Support: 0.0838926174496644
Attrib_2=o And Attrib_5=x  => Class=negative. Confidence: 0.508196721311475. Support: 0.208053691275168
Attrib_6=o And Attrib_7=x And Attrib_8=b  => Class=negative. Confidence: 0.484848484848485. Support: 0.0536912751677852
Attrib_2=o And Attrib_3=x  => Class=negative. Confidence: 0.464968152866242. Support: 0.24496644295302
Attrib_2=o And Attrib_5=o  => Class=negative. Confidence: 0.461538461538462. Support: 0.140939597315436
Attrib_0=o And Attrib_7=x  => Class=negative. Confidence: 0.459119496855346. Support: 0.24496644295302
Attrib_6=o And Attrib_7=o  => Class=negative. Confidence: 0.454545454545455. Support: 0.151006711409396
Time taken: 1 seconds 
=====================

Fold 3 of 10 folds
Data set size: 958
No of labeled instances: 862
No of unlabeled instances: 0
Total training instances: 862
Test instances: 96
----------------------------------------

No of rules: 26
Average terms per rule: 2
Accuracy (%): 94.7916666666667
Conusion matrix: 
28	5
0	63
Rules:
Attrib_2=o And Attrib_3=x And Attrib_4=o And Attrib_5=x  => Class=negative. Confidence: 0.821428571428571. Support: 0.0769230769230769
Attrib_4=x  => Class=positive. Confidence: 0.802955665024631. Support: 0.579040852575488
Attrib_0=o And Attrib_2=x And Attrib_3=x And Attrib_4=o  => Class=negative. Confidence: 0.769230769230769. Support: 0.0668896321070234
Attrib_4=o And Attrib_6=b And Attrib_8=o  => Class=negative. Confidence: 0.714285714285714. Support: 0.0501672240802676
Attrib_1=x And Attrib_6=x And Attrib_7=x And Attrib_8=o  => Class=negative. Confidence: 0.714285714285714. Support: 0.0501672240802676
Attrib_4=b  => Class=positive. Confidence: 0.708333333333333. Support: 0.181172291296625
Attrib_0=x  => Class=positive. Confidence: 0.706666666666667. Support: 0.470692717584369
Attrib_2=x  => Class=positive. Confidence: 0.706349206349206. Support: 0.474245115452931
Attrib_8=x  => Class=positive. Confidence: 0.701333333333333. Support: 0.467140319715808
Attrib_0=o And Attrib_4=o  => Class=negative. Confidence: 0.684782608695652. Support: 0.210702341137124
Attrib_2=o And Attrib_7=x And Attrib_8=o  => Class=negative. Confidence: 0.645833333333333. Support: 0.103678929765886
Attrib_0=o And Attrib_2=o And Attrib_3=x  => Class=negative. Confidence: 0.625. Support: 0.100334448160535
Attrib_2=o And Attrib_6=o And Attrib_8=x  => Class=negative. Confidence: 0.596491228070175. Support: 0.11371237458194
Attrib_4=o  => Class=negative. Confidence: 0.567307692307692. Support: 0.591973244147157
Attrib_1=x And Attrib_6=o And Attrib_8=o  => Class=negative. Confidence: 0.518518518518518. Support: 0.0936454849498328
Attrib_0=o And Attrib_5=x And Attrib_8=b  => Class=negative. Confidence: 0.515151515151515. Support: 0.0568561872909699
Attrib_0=o And Attrib_3=x  => Class=negative. Confidence: 0.496. Support: 0.207357859531773
Attrib_1=x And Attrib_6=o  => Class=negative. Confidence: 0.477707006369427. Support: 0.250836120401338
Attrib_2=o And Attrib_3=x  => Class=negative. Confidence: 0.462025316455696. Support: 0.244147157190635
Attrib_0=o And Attrib_1=o  => Class=negative. Confidence: 0.457446808510638. Support: 0.1438127090301
Attrib_3=x And Attrib_8=o  => Class=negative. Confidence: 0.452830188679245. Support: 0.240802675585284
Time taken: 1 seconds 
=====================

Fold 4 of 10 folds
Data set size: 958
No of labeled instances: 862
No of unlabeled instances: 0
Total training instances: 862
Test instances: 96
----------------------------------------

No of rules: 26
Average terms per rule: 2
Accuracy (%): 91.6666666666667
Conusion matrix: 
25	8
0	63
Rules:
Attrib_0=o And Attrib_2=o And Attrib_7=b  => Class=negative. Confidence: 0.833333333333333. Support: 0.0501672240802676
Attrib_4=x  => Class=positive. Confidence: 0.800492610837438. Support: 0.577264653641208
Attrib_1=x And Attrib_2=o And Attrib_7=b  => Class=negative. Confidence: 0.8. Support: 0.0668896321070234
Attrib_1=x And Attrib_4=o And Attrib_5=o And Attrib_7=x  => Class=negative. Confidence: 0.8. Support: 0.0668896321070234
Attrib_1=x And Attrib_3=x And Attrib_4=o And Attrib_8=o  => Class=negative. Confidence: 0.724137931034483. Support: 0.0702341137123746
Attrib_4=b  => Class=positive. Confidence: 0.713286713286713. Support: 0.181172291296625
Attrib_2=x  => Class=positive. Confidence: 0.708222811671088. Support: 0.474245115452931
Attrib_0=x  => Class=positive. Confidence: 0.706666666666667. Support: 0.470692717584369
Attrib_6=x  => Class=positive. Confidence: 0.700787401574803. Support: 0.474245115452931
Attrib_4=o And Attrib_5=x And Attrib_7=o  => Class=negative. Confidence: 0.625. Support: 0.100334448160535
Attrib_1=x And Attrib_2=o And Attrib_8=o  => Class=negative. Confidence: 0.6. Support: 0.100334448160535
Attrib_4=o And Attrib_5=x  => Class=negative. Confidence: 0.597222222222222. Support: 0.287625418060201
Attrib_4=o  => Class=negative. Confidence: 0.565495207667732. Support: 0.591973244147157
Attrib_5=x And Attrib_7=x  => Class=negative. Confidence: 0.544554455445545. Support: 0.183946488294314
Attrib_0=o And Attrib_1=x And Attrib_5=b  => Class=negative. Confidence: 0.472222222222222. Support: 0.0568561872909699
Attrib_2=o And Attrib_7=x  => Class=negative. Confidence: 0.465408805031447. Support: 0.247491638795987
Time taken: 1 seconds 
=====================

Fold 5 of 10 folds
Data set size: 958
No of labeled instances: 862
No of unlabeled instances: 0
Total training instances: 862
Test instances: 96
----------------------------------------

No of rules: 26
Average terms per rule: 2
Accuracy (%): 98.9583333333333
Conusion matrix: 
32	1
0	63
Rules:
Attrib_4=x  => Class=positive. Confidence: 0.802955665024631. Support: 0.579040852575488
Attrib_0=x And Attrib_2=o And Attrib_4=o And Attrib_5=x  => Class=negative. Confidence: 0.739130434782609. Support: 0.0568561872909699
Attrib_6=x  => Class=positive. Confidence: 0.714666666666667. Support: 0.476021314387211
Attrib_2=x  => Class=positive. Confidence: 0.708222811671088. Support: 0.474245115452931
Attrib_4=o And Attrib_6=b And Attrib_8=o  => Class=negative. Confidence: 0.695652173913043. Support: 0.0535117056856187
Attrib_1=x And Attrib_4=o And Attrib_5=x  => Class=negative. Confidence: 0.660377358490566. Support: 0.117056856187291
Attrib_0=o And Attrib_5=x And Attrib_7=x  => Class=negative. Confidence: 0.625. Support: 0.133779264214047
Attrib_1=o And Attrib_4=o  => Class=negative. Confidence: 0.595238095238095. Support: 0.167224080267559
Attrib_0=b And Attrib_4=o  => Class=negative. Confidence: 0.587301587301587. Support: 0.123745819397993
Attrib_0=o And Attrib_2=o And Attrib_3=x And Attrib_5=x  => Class=negative. Confidence: 0.576923076923077. Support: 0.0501672240802676
Attrib_4=o  => Class=negative. Confidence: 0.570491803278689. Support: 0.581939799331104
Attrib_2=o And Attrib_6=o And Attrib_8=x  => Class=negative. Confidence: 0.568965517241379. Support: 0.110367892976589
Attrib_0=o And Attrib_6=o  => Class=negative. Confidence: 0.561797752808989. Support: 0.167224080267559
Attrib_0=o And Attrib_8=o  => Class=negative. Confidence: 0.545454545454545. Support: 0.180602006688963
Attrib_0=o And Attrib_5=x And Attrib_6=x  => Class=negative. Confidence: 0.528301886792453. Support: 0.0936454849498328
Attrib_1=x And Attrib_6=o And Attrib_7=o  => Class=negative. Confidence: 0.521739130434783. Support: 0.0802675585284281
Attrib_1=b And Attrib_8=o  => Class=negative. Confidence: 0.512820512820513. Support: 0.133779264214047
Attrib_2=o And Attrib_7=b  => Class=negative. Confidence: 0.467532467532468. Support: 0.120401337792642
Attrib_5=x And Attrib_6=o  => Class=negative. Confidence: 0.460122699386503. Support: 0.250836120401338
Attrib_3=x And Attrib_8=o  => Class=negative. Confidence: 0.45679012345679. Support: 0.247491638795987
Time taken: 1 seconds 
=====================

Fold 6 of 10 folds
Data set size: 958
No of labeled instances: 862
No of unlabeled instances: 0
Total training instances: 862
Test instances: 96
----------------------------------------

No of rules: 26
Average terms per rule: 1
Accuracy (%): 90.625
Conusion matrix: 
24	9
0	63
Rules:
Attrib_1=x And Attrib_2=o And Attrib_7=b  => Class=negative. Confidence: 0.814814814814815. Support: 0.0735785953177258
Attrib_4=x  => Class=positive. Confidence: 0.792270531400966. Support: 0.58259325044405
Attrib_6=x  => Class=positive. Confidence: 0.70855614973262. Support: 0.470692717584369
Attrib_4=b  => Class=positive. Confidence: 0.705479452054795. Support: 0.182948490230906
Attrib_0=x  => Class=positive. Confidence: 0.702917771883289. Support: 0.470692717584369
Attrib_2=x  => Class=positive. Confidence: 0.702917771883289. Support: 0.470692717584369
Attrib_0=o And Attrib_7=b And Attrib_8=o  => Class=negative. Confidence: 0.576923076923077. Support: 0.0501672240802676
Attrib_4=o  => Class=negative. Confidence: 0.562913907284768. Support: 0.568561872909699
Attrib_1=b And Attrib_2=x And Attrib_6=o  => Class=negative. Confidence: 0.515151515151515. Support: 0.0568561872909699
Attrib_3=x And Attrib_6=o  => Class=negative. Confidence: 0.484126984126984. Support: 0.204013377926421
Attrib_3=x And Attrib_5=x And Attrib_8=x  => Class=negative. Confidence: 0.459459459459459. Support: 0.0568561872909699
Time taken: 1 seconds 
=====================

Fold 7 of 10 folds
Data set size: 958
No of labeled instances: 862
No of unlabeled instances: 0
Total training instances: 862
Test instances: 96
----------------------------------------

No of rules: 26
Average terms per rule: 2
Accuracy (%): 98.9583333333333
Conusion matrix: 
32	1
0	63
Rules:
Attrib_0=o And Attrib_1=x And Attrib_3=x And Attrib_4=o  => Class=negative. Confidence: 0.909090909090909. Support: 0.0668896321070234
Attrib_4=x  => Class=positive. Confidence: 0.801932367149758. Support: 0.589698046181172
Attrib_0=x And Attrib_3=o And Attrib_4=o And Attrib_6=x  => Class=negative. Confidence: 0.782608695652174. Support: 0.0602006688963211
Attrib_1=o And Attrib_3=x And Attrib_4=o And Attrib_5=x  => Class=negative. Confidence: 0.76. Support: 0.0635451505016722
Attrib_8=x  => Class=positive. Confidence: 0.719676549865229. Support: 0.474245115452931
Attrib_1=x And Attrib_2=b And Attrib_5=x  => Class=negative. Confidence: 0.714285714285714. Support: 0.0501672240802676
Attrib_1=o And Attrib_2=x And Attrib_3=x And Attrib_4=o  => Class=negative. Confidence: 0.708333333333333. Support: 0.0568561872909699
Attrib_0=x  => Class=positive. Confidence: 0.704787234042553. Support: 0.470692717584369
Attrib_4=o And Attrib_8=o  => Class=negative. Confidence: 0.684210526315789. Support: 0.217391304347826
Attrib_0=o And Attrib_3=x And Attrib_6=x  => Class=negative. Confidence: 0.614035087719298. Support: 0.117056856187291
Attrib_4=o And Attrib_8=b  => Class=negative. Confidence: 0.606060606060606. Support: 0.133779264214047
Attrib_0=o And Attrib_5=x And Attrib_7=x  => Class=negative. Confidence: 0.59375. Support: 0.127090301003344
Attrib_4=o  => Class=negative. Confidence: 0.563934426229508. Support: 0.575250836120401
Attrib_2=o And Attrib_4=b  => Class=negative. Confidence: 0.52. Support: 0.0869565217391304
Attrib_1=x And Attrib_2=o  => Class=negative. Confidence: 0.496. Support: 0.207357859531773
Attrib_0=o And Attrib_5=b  => Class=negative. Confidence: 0.487179487179487. Support: 0.127090301003344
Attrib_1=b And Attrib_5=x And Attrib_8=o  => Class=negative. Confidence: 0.485714285714286. Support: 0.0568561872909699
Attrib_2=o And Attrib_5=o And Attrib_7=x  => Class=negative. Confidence: 0.482758620689655. Support: 0.0936454849498328
Attrib_1=x And Attrib_8=o  => Class=negative. Confidence: 0.471337579617834. Support: 0.247491638795987
Attrib_0=o And Attrib_1=o  => Class=negative. Confidence: 0.458333333333333. Support: 0.147157190635452
Time taken: 1 seconds 
=====================

Fold 8 of 10 folds
Data set size: 958
No of labeled instances: 862
No of unlabeled instances: 0
Total training instances: 862
Test instances: 96
----------------------------------------

No of rules: 26
Average terms per rule: 2
Accuracy (%): 97.9166666666667
Conusion matrix: 
31	2
0	63
Rules:
Attrib_4=x  => Class=positive. Confidence: 0.800959232613909. Support: 0.593250444049734
Attrib_2=b And Attrib_3=o And Attrib_4=o  => Class=negative. Confidence: 0.75. Support: 0.0501672240802676
Attrib_0=x  => Class=positive. Confidence: 0.705570291777188. Support: 0.47246891651865
Attrib_2=x  => Class=positive. Confidence: 0.705093833780161. Support: 0.467140319715808
Attrib_8=x  => Class=positive. Confidence: 0.702631578947368. Support: 0.474245115452931
Attrib_4=o And Attrib_8=o  => Class=negative. Confidence: 0.681318681318681. Support: 0.207357859531773
Attrib_2=o And Attrib_4=o And Attrib_8=x  => Class=negative. Confidence: 0.672727272727273. Support: 0.123745819397993
Attrib_2=o And Attrib_4=o And Attrib_7=x  => Class=negative. Confidence: 0.666666666666667. Support: 0.120401337792642
Attrib_2=o And Attrib_6=o And Attrib_7=x And Attrib_8=x  => Class=negative. Confidence: 0.655172413793103. Support: 0.0635451505016722
Attrib_3=b And Attrib_5=x And Attrib_6=x  => Class=negative. Confidence: 0.64. Support: 0.0535117056856187
Attrib_0=b And Attrib_4=o  => Class=negative. Confidence: 0.622950819672131. Support: 0.127090301003344
Attrib_2=o And Attrib_5=x And Attrib_8=x  => Class=negative. Confidence: 0.6. Support: 0.110367892976589
Attrib_4=o And Attrib_7=o  => Class=negative. Confidence: 0.581395348837209. Support: 0.167224080267559
Attrib_2=o And Attrib_6=o And Attrib_7=x  => Class=negative. Confidence: 0.568965517241379. Support: 0.110367892976589
Attrib_4=o  => Class=negative. Confidence: 0.567213114754098. Support: 0.578595317725752
Attrib_2=o And Attrib_3=x And Attrib_5=o  => Class=negative. Confidence: 0.551020408163265. Support: 0.0903010033444816
Attrib_2=o And Attrib_3=x And Attrib_8=o  => Class=negative. Confidence: 0.526315789473684. Support: 0.100334448160535
Attrib_5=x And Attrib_8=o  => Class=negative. Confidence: 0.496062992125984. Support: 0.210702341137124
Attrib_2=o And Attrib_3=b  => Class=negative. Confidence: 0.481012658227848. Support: 0.127090301003344
Attrib_0=o And Attrib_4=b  => Class=negative. Confidence: 0.458333333333333. Support: 0.0735785953177258
Attrib_0=b And Attrib_1=x  => Class=negative. Confidence: 0.455882352941176. Support: 0.103678929765886
Time taken: 1 seconds 
=====================

Fold 9 of 10 folds
Data set size: 958
No of labeled instances: 863
No of unlabeled instances: 0
Total training instances: 863
Test instances: 95
----------------------------------------

No of rules: 26
Average terms per rule: 2
Accuracy (%): 98.9473684210526
Conusion matrix: 
32	1
0	62
Rules:
Attrib_2=o And Attrib_5=o And Attrib_8=o  => Class=negative. Confidence: 1. Support: 0.110367892976589
Attrib_0=o And Attrib_1=x And Attrib_4=o And Attrib_7=x  => Class=negative. Confidence: 0.851851851851852. Support: 0.0769230769230769
Attrib_4=x  => Class=positive. Confidence: 0.8. Support: 0.588652482269504
Attrib_0=x And Attrib_3=x And Attrib_6=o And Attrib_8=o  => Class=negative. Confidence: 0.75. Support: 0.0602006688963211
Attrib_6=x  => Class=positive. Confidence: 0.721179624664879. Support: 0.476950354609929
Attrib_1=x And Attrib_4=o And Attrib_7=x And Attrib_8=x  => Class=negative. Confidence: 0.714285714285714. Support: 0.0501672240802676
Attrib_8=x  => Class=positive. Confidence: 0.708222811671088. Support: 0.473404255319149
Attrib_0=x  => Class=positive. Confidence: 0.705570291777188. Support: 0.471631205673759
Attrib_1=b And Attrib_4=o And Attrib_8=o  => Class=negative. Confidence: 0.695652173913043. Support: 0.0535117056856187
Attrib_0=o And Attrib_4=o  => Class=negative. Confidence: 0.688172043010753. Support: 0.214046822742475
Attrib_0=o And Attrib_1=x And Attrib_2=x And Attrib_8=o  => Class=negative. Confidence: 0.678571428571429. Support: 0.0635451505016722
Attrib_1=x And Attrib_5=x And Attrib_6=o  => Class=negative. Confidence: 0.640625. Support: 0.137123745819398
Attrib_1=o And Attrib_2=x And Attrib_4=o  => Class=negative. Confidence: 0.608695652173913. Support: 0.0936454849498328
Attrib_4=o And Attrib_6=x And Attrib_7=o  => Class=negative. Confidence: 0.590909090909091. Support: 0.0869565217391304
Attrib_4=o And Attrib_7=o  => Class=negative. Confidence: 0.571428571428571. Support: 0.160535117056856
Attrib_4=o  => Class=negative. Confidence: 0.5625. Support: 0.57190635451505
Attrib_5=x And Attrib_7=o And Attrib_8=o  => Class=negative. Confidence: 0.530612244897959. Support: 0.0869565217391304
Attrib_1=b And Attrib_6=o  => Class=negative. Confidence: 0.5. Support: 0.130434782608696
Attrib_2=o And Attrib_3=x And Attrib_8=o  => Class=negative. Confidence: 0.491525423728814. Support: 0.096989966555184
Attrib_5=x And Attrib_6=o  => Class=negative. Confidence: 0.4875. Support: 0.260869565217391
Attrib_2=o And Attrib_3=b  => Class=negative. Confidence: 0.481012658227848. Support: 0.127090301003344
Attrib_3=o And Attrib_6=o  => Class=negative. Confidence: 0.478723404255319. Support: 0.150501672240803
Attrib_2=o And Attrib_3=x  => Class=negative. Confidence: 0.459119496855346. Support: 0.244147157190635
Attrib_6=o  => Class=negative. Confidence: 0.457912457912458. Support: 0.454849498327759
Time taken: 1 seconds 
=====================

Fold 10 of 10 folds
Data set size: 958
No of labeled instances: 863
No of unlabeled instances: 0
Total training instances: 863
Test instances: 95
----------------------------------------

No of rules: 26
Average terms per rule: 2
Accuracy (%): 93.6842105263158
Conusion matrix: 
27	6
0	62
Rules:
Attrib_4=x  => Class=positive. Confidence: 0.798076923076923. Support: 0.588652482269504
Attrib_1=x And Attrib_5=x And Attrib_6=o And Attrib_8=o  => Class=negative. Confidence: 0.714285714285714. Support: 0.0668896321070234
Attrib_6=x  => Class=positive. Confidence: 0.70712401055409. Support: 0.475177304964539
Attrib_0=x  => Class=positive. Confidence: 0.705570291777188. Support: 0.471631205673759
Attrib_2=x  => Class=positive. Confidence: 0.705093833780161. Support: 0.466312056737589
Attrib_1=x And Attrib_2=o And Attrib_8=o  => Class=negative. Confidence: 0.66. Support: 0.110367892976589
Attrib_1=x And Attrib_4=o And Attrib_6=o  => Class=negative. Confidence: 0.654545454545455. Support: 0.120401337792642
Attrib_2=x And Attrib_4=o And Attrib_5=o  => Class=negative. Confidence: 0.604166666666667. Support: 0.096989966555184
Attrib_0=b And Attrib_4=o  => Class=negative. Confidence: 0.580645161290323. Support: 0.120401337792642
Attrib_2=o And Attrib_8=o  => Class=negative. Confidence: 0.574712643678161. Support: 0.167224080267559
Attrib_4=o  => Class=negative. Confidence: 0.560260586319218. Support: 0.575250836120401
Attrib_0=o And Attrib_8=o  => Class=negative. Confidence: 0.555555555555556. Support: 0.183946488294314
Attrib_0=o And Attrib_5=b  => Class=negative. Confidence: 0.5. Support: 0.127090301003344
Attrib_0=o And Attrib_1=x  => Class=negative. Confidence: 0.496. Support: 0.207357859531773
Attrib_0=o And Attrib_3=x  => Class=negative. Confidence: 0.496. Support: 0.207357859531773
Attrib_0=o And Attrib_5=x And Attrib_8=b  => Class=negative. Confidence: 0.457142857142857. Support: 0.0535117056856187
Time taken: 1 seconds 
=====================

297	35
0	626
Average of fold accuracies: 96.3464912280702
