# Supplementary material for: Semi-supervised associative classification using ant colony optimization algorithm
Source: PeerJ Comput Sci. 2021 Sep 10;7:e676. doi: 10.7717/peerj-cs.676 (PMC8444075; doi:10.7717/peerj-cs.676)
Supplement: Supplemental Information 1 — Code: After extracting, the SSAC.sln is the Visual Studio 2015 aolution file which contains the project settings. Form1.cs and Form1.Designer.cs are the Windows form files for GUI of the code. SSAC.cs is the file containing the Run() method which is the core implementation of the proposed algorithm. [file peerj-cs-07-676-s001.zip › SSAC/SSAC/bin/Debug/0/tic-tac-toe2/tic-tac-toe2_10p_Rules_2020-12-26.txt]

Time: 2020-26-12 23:01:47
DataSet: tic-tac-toe2
No. of instances: 958
No. of attributes: 10
No. of classes: 2
Class frequencies: [332, 626]
---------------------------------------
Parameters: 
Labeled data (%): 10
No of folds: 10
No of ants: 15
Min support: 0.05
Min Confidence: 0.45
Min coverage: 1
====================

Fold 1 of 10 folds
Data set size: 958
No of labeled instances: 86
No of unlabeled instances: 776
Total training instances: 862
Test instances: 96
----------------------------------------

No of rules: 26
Average terms per rule: 1
Accuracy (%): 66.6666666666667
Conusion matrix: 
2	32
0	62
Rules:
Attrib_4=x  => Class=positive. Confidence: 0.916666666666669. Support: 0.180523678083992
Attrib_8=b  => Class=positive. Confidence: 0.89120437092414. Support: 0.0588269450190766
Attrib_2=x  => Class=positive. Confidence: 0.868080336916799. Support: 0.13329081086982
Attrib_7=o  => Class=positive. Confidence: 0.866838752346775. Support: 0.102263390676671
Attrib_6=b  => Class=positive. Confidence: 0.863314082998121. Support: 0.0655434713388987
Attrib_7=b  => Class=positive. Confidence: 0.862308867267962. Support: 0.0769530138545512
Attrib_0=b  => Class=positive. Confidence: 0.858155118702938. Support: 0.0634422658951254
Attrib_1=o  => Class=positive. Confidence: 0.849702540965423. Support: 0.0999516197398937
Attrib_5=o  => Class=positive. Confidence: 0.841080283922406. Support: 0.0973488515267392
Attrib_3=o  => Class=positive. Confidence: 0.838451854982985. Support: 0.100480441895852
Attrib_8=o  => Class=positive. Confidence: 0.837775272182684. Support: 0.102600813497763
Attrib_5=x  => Class=positive. Confidence: 0.833190517467355. Support: 0.111523427904665
Attrib_0=o  => Class=positive. Confidence: 0.824512470825215. Support: 0.102998896625711
Attrib_0=x And Attrib_2=b And Attrib_4=o And Attrib_6=x And Attrib_7=o And Attrib_8=x  => Class=negative. Confidence: 0.75. Support: 0.0545454545454545
Attrib_2=o And Attrib_4=o And Attrib_5=x And Attrib_7=x  => Class=negative. Confidence: 0.477483169891333. Support: 0.114911635241521
Time taken: 16 seconds 
=====================

Fold 2 of 10 folds
Data set size: 958
No of labeled instances: 86
No of unlabeled instances: 776
Total training instances: 862
Test instances: 96
----------------------------------------

No of rules: 22
Average terms per rule: 1
Accuracy (%): 64.5833333333333
Conusion matrix: 
0	34
0	62
Rules:
Attrib_8=x  => Class=positive. Confidence: 0.732176342411754. Support: 0.119157736110969
Attrib_1=o  => Class=positive. Confidence: 0.728242113284793. Support: 0.0864105738251021
Attrib_3=o  => Class=positive. Confidence: 0.714215341824993. Support: 0.0862761149515228
Attrib_6=x  => Class=positive. Confidence: 0.713351573214167. Support: 0.103190979989054
Attrib_7=o  => Class=positive. Confidence: 0.709207011246347. Support: 0.085663674038916
Attrib_2=x  => Class=positive. Confidence: 0.708280217396415. Support: 0.10244298941796
Attrib_5=b  => Class=positive. Confidence: 0.706316906668161. Support: 0.0650850777213984
Attrib_4=x  => Class=positive. Confidence: 0.705032529362538. Support: 0.117227043121113
Attrib_3=b  => Class=positive. Confidence: 0.704699393063008. Support: 0.0571505046324588
Attrib_0=o  => Class=positive. Confidence: 0.703740667307077. Support: 0.0710438430797803
Attrib_1=b  => Class=positive. Confidence: 0.700287690600042. Support: 0.0611742965559683
Attrib_5=x  => Class=positive. Confidence: 0.700078189172884. Support: 0.0845796687050152
Attrib_0=x  => Class=positive. Confidence: 0.697009329527486. Support: 0.10656524803258
Attrib_7=x  => Class=positive. Confidence: 0.691927843479118. Support: 0.0878564507462585
Time taken: 13 seconds 
=====================

Fold 3 of 10 folds
Data set size: 958
No of labeled instances: 86
No of unlabeled instances: 776
Total training instances: 862
Test instances: 96
----------------------------------------

No of rules: 26
Average terms per rule: 1
Accuracy (%): 69.7916666666667
Conusion matrix: 
4	29
0	63
Rules:
Attrib_4=x  => Class=positive. Confidence: 0.883720930232562. Support: 0.189474707670096
Attrib_7=b  => Class=positive. Confidence: 0.835664658010282. Support: 0.0808780529299018
Attrib_7=o  => Class=positive. Confidence: 0.827103184143557. Support: 0.105994925895808
Attrib_3=b  => Class=positive. Confidence: 0.808463047440183. Support: 0.0801521921756952
Attrib_6=o  => Class=positive. Confidence: 0.788979649621508. Support: 0.0956935277986325
Attrib_1=b  => Class=positive. Confidence: 0.782817438011585. Support: 0.0700061849304407
Attrib_1=o  => Class=positive. Confidence: 0.78065552614666. Support: 0.105463188663666
Attrib_8=x  => Class=positive. Confidence: 0.778060031515042. Support: 0.114353416886313
Attrib_0=b  => Class=positive. Confidence: 0.776395684572336. Support: 0.0594847107235788
Attrib_0=x  => Class=positive. Confidence: 0.77298025693621. Support: 0.124756461621152
Attrib_5=o  => Class=positive. Confidence: 0.765357576834754. Support: 0.10439756772132
Attrib_5=b  => Class=positive. Confidence: 0.757199308186133. Support: 0.0726270356690932
Attrib_2=o And Attrib_3=x And Attrib_4=o And Attrib_7=x  => Class=negative. Confidence: 0.504016482681166. Support: 0.0695276561858926
Attrib_0=o And Attrib_3=x And Attrib_4=o And Attrib_7=x  => Class=negative. Confidence: 0.4540848989972. Support: 0.0558815993018885
Time taken: 14 seconds 
=====================

Fold 4 of 10 folds
Data set size: 958
No of labeled instances: 86
No of unlabeled instances: 776
Total training instances: 862
Test instances: 96
----------------------------------------

No of rules: 21
Average terms per rule: 1
Accuracy (%): 65.625
Conusion matrix: 
0	33
0	63
Rules:
Attrib_7=o  => Class=positive. Confidence: 0.814814814814812. Support: 0.0663902864230903
Attrib_0=x  => Class=positive. Confidence: 0.804775803661399. Support: 0.102643577558938
Attrib_3=o  => Class=positive. Confidence: 0.803014342659998. Support: 0.0689653355846781
Attrib_2=x  => Class=positive. Confidence: 0.798918183738774. Support: 0.0959075571792523
Attrib_4=x  => Class=positive. Confidence: 0.790327143305764. Support: 0.10175356699367
Attrib_5=o  => Class=positive. Confidence: 0.787079139862004. Support: 0.0830615152672664
Attrib_1=b  => Class=positive. Confidence: 0.784324388262009. Support: 0.056785648515989
Attrib_1=x  => Class=positive. Confidence: 0.782213251378438. Support: 0.0830999450770811
Attrib_6=o  => Class=positive. Confidence: 0.777516395902462. Support: 0.0797264143590305
Attrib_8=x  => Class=positive. Confidence: 0.776246580335708. Support: 0.0929721237402728
Attrib_6=x  => Class=positive. Confidence: 0.775841274882647. Support: 0.0886683407005163
Attrib_5=x  => Class=positive. Confidence: 0.75994948473379. Support: 0.0746188409242605
Attrib_0=o And Attrib_1=b And Attrib_2=x And Attrib_3=b And Attrib_4=o And Attrib_6=x  => Class=negative. Confidence: 0.5. Support: 0.0526315789473684
Time taken: 17 seconds 
=====================

Fold 5 of 10 folds
Data set size: 958
No of labeled instances: 86
No of unlabeled instances: 776
Total training instances: 862
Test instances: 96
----------------------------------------

No of rules: 23
Average terms per rule: 1
Accuracy (%): 71.875
Conusion matrix: 
6	27
0	63
Rules:
Attrib_4=x  => Class=positive. Confidence: 0.75458431494869. Support: 0.142950888058029
Attrib_1=x And Attrib_4=o And Attrib_5=x And Attrib_6=o  => Class=negative. Confidence: 0.751296996056596. Support: 0.0720433477991558
Attrib_6=b  => Class=positive. Confidence: 0.750071983665855. Support: 0.052817170771006
Attrib_5=b  => Class=positive. Confidence: 0.732380877075859. Support: 0.0653570275419464
Attrib_5=o  => Class=positive. Confidence: 0.728831798881342. Support: 0.0811271254825758
Attrib_6=x  => Class=positive. Confidence: 0.72660807353112. Support: 0.10092153277012
Attrib_1=o  => Class=positive. Confidence: 0.724518056115017. Support: 0.089848352671469
Attrib_1=b  => Class=positive. Confidence: 0.72259784774362. Support: 0.0559711908436247
Attrib_3=o  => Class=positive. Confidence: 0.713722070716903. Support: 0.0837480233762142
Attrib_7=o  => Class=positive. Confidence: 0.709722536317256. Support: 0.0840067604937307
Attrib_0=x And Attrib_4=o And Attrib_5=x And Attrib_6=o  => Class=negative. Confidence: 0.603593436423518. Support: 0.0516635469734405
Attrib_1=x And Attrib_4=o And Attrib_5=x  => Class=negative. Confidence: 0.479544895311828. Support: 0.0869966663466643
Time taken: 13 seconds 
=====================

Fold 6 of 10 folds
Data set size: 958
No of labeled instances: 86
No of unlabeled instances: 776
Total training instances: 862
Test instances: 96
----------------------------------------

No of rules: 26
Average terms per rule: 1
Accuracy (%): 65.625
Conusion matrix: 
0	33
0	63
Rules:
Attrib_4=x  => Class=positive. Confidence: 0.833790106951876. Support: 0.191270489420999
Attrib_5=b  => Class=positive. Confidence: 0.825173908300742. Support: 0.0741396235118608
Attrib_2=b  => Class=positive. Confidence: 0.808831301484986. Support: 0.0637519924426455
Attrib_6=o  => Class=positive. Confidence: 0.804330513556059. Support: 0.111356978999065
Attrib_1=x  => Class=positive. Confidence: 0.80248076382804. Support: 0.116772832279503
Attrib_7=b  => Class=positive. Confidence: 0.798473656382504. Support: 0.0763153749089054
Attrib_8=b  => Class=positive. Confidence: 0.792331829413884. Support: 0.0655106764409658
Attrib_8=o  => Class=positive. Confidence: 0.7917069976482. Support: 0.0979887413502852
Attrib_5=o  => Class=positive. Confidence: 0.791284326066863. Support: 0.109527919042552
Attrib_2=x  => Class=positive. Confidence: 0.790457858831764. Support: 0.131008826439315
Attrib_0=o  => Class=positive. Confidence: 0.78850379784622. Support: 0.102647378321363
Attrib_3=b  => Class=positive. Confidence: 0.786160873276013. Support: 0.0802382015557073
Attrib_7=o  => Class=positive. Confidence: 0.784743286836312. Support: 0.101876495366039
Attrib_0=b  => Class=positive. Confidence: 0.784333208117044. Support: 0.0632827290505598
Attrib_3=o  => Class=positive. Confidence: 0.782077829248639. Support: 0.104863638363786
Time taken: 15 seconds 
=====================

Fold 7 of 10 folds
Data set size: 958
No of labeled instances: 86
No of unlabeled instances: 776
Total training instances: 862
Test instances: 96
----------------------------------------

No of rules: 25
Average terms per rule: 1
Accuracy (%): 66.6666666666667
Conusion matrix: 
1	32
0	63
Rules:
Attrib_4=x  => Class=positive. Confidence: 0.891613262747284. Support: 0.157550114190942
Attrib_1=b  => Class=positive. Confidence: 0.869002587510254. Support: 0.0664350966069849
Attrib_1=o  => Class=positive. Confidence: 0.845916964201369. Support: 0.0916088118825282
Attrib_7=o  => Class=positive. Confidence: 0.844382795447253. Support: 0.0899181379520958
Attrib_7=b  => Class=positive. Confidence: 0.843136831003502. Support: 0.0711429222720457
Attrib_8=x  => Class=positive. Confidence: 0.839591624867437. Support: 0.115021520283247
Attrib_2=b  => Class=positive. Confidence: 0.838830017937057. Support: 0.0554288330882727
Attrib_5=x  => Class=positive. Confidence: 0.838613243821373. Support: 0.101341146157088
Attrib_6=x  => Class=positive. Confidence: 0.836957686127048. Support: 0.102456010798293
Attrib_3=b  => Class=positive. Confidence: 0.829836102818227. Support: 0.0640026325405129
Attrib_0=b  => Class=positive. Confidence: 0.829466941403956. Support: 0.0504521773122755
Attrib_2=o  => Class=positive. Confidence: 0.828468605429183. Support: 0.0922607672084713
Attrib_3=x  => Class=positive. Confidence: 0.828456754778466. Support: 0.102999546194928
Attrib_6=o  => Class=positive. Confidence: 0.827114966306557. Support: 0.0914165813576099
Attrib_0=x  => Class=positive. Confidence: 0.826957854360214. Support: 0.112642400732703
Attrib_1=x And Attrib_3=x And Attrib_4=o And Attrib_5=b And Attrib_7=x  => Class=negative. Confidence: 0.5. Support: 0.0505952380952381
Attrib_0=o And Attrib_1=x And Attrib_4=o And Attrib_6=b  => Class=negative. Confidence: 0.479166666666667. Support: 0.0763423568301617
Time taken: 14 seconds 
=====================

Fold 8 of 10 folds
Data set size: 958
No of labeled instances: 86
No of unlabeled instances: 776
Total training instances: 862
Test instances: 96
----------------------------------------

No of rules: 25
Average terms per rule: 2
Accuracy (%): 69.7916666666667
Conusion matrix: 
4	29
0	63
Rules:
Attrib_0=o And Attrib_1=x And Attrib_4=o And Attrib_6=o And Attrib_7=x  => Class=negative. Confidence: 0.914746543778802. Support: 0.0877250175128787
Attrib_1=b  => Class=positive. Confidence: 0.840000000000002. Support: 0.0595767832411467
Attrib_4=x  => Class=positive. Confidence: 0.822332295479252. Support: 0.139547228774792
Attrib_1=o  => Class=positive. Confidence: 0.807300717271041. Support: 0.0945460686709043
Attrib_7=o  => Class=positive. Confidence: 0.80706800363672. Support: 0.086876625436741
Attrib_0=x  => Class=positive. Confidence: 0.805558954558132. Support: 0.106429807939786
Attrib_0=o And Attrib_1=x And Attrib_4=o And Attrib_5=x And Attrib_7=x  => Class=negative. Confidence: 0.80371006679412. Support: 0.0764097670123001
Attrib_6=x  => Class=positive. Confidence: 0.800327415265526. Support: 0.115615229665235
Attrib_5=o  => Class=positive. Confidence: 0.79961327774778. Support: 0.089634568358914
Attrib_8=b  => Class=positive. Confidence: 0.794372405384632. Support: 0.0527112397724798
Attrib_7=b  => Class=positive. Confidence: 0.784969527921719. Support: 0.0609263055423621
Attrib_8=x  => Class=positive. Confidence: 0.780762938290273. Support: 0.103530496175025
Attrib_0=o And Attrib_1=x And Attrib_4=o And Attrib_5=b  => Class=negative. Confidence: 0.755186104218362. Support: 0.0821795684558447
Attrib_0=o And Attrib_1=x And Attrib_4=o And Attrib_7=x And Attrib_8=o  => Class=negative. Confidence: 0.742562884916276. Support: 0.08420660878919
Attrib_0=o And Attrib_1=x And Attrib_5=x And Attrib_6=o And Attrib_7=x  => Class=negative. Confidence: 0.630105808170324. Support: 0.0529415956535427
Attrib_2=b And Attrib_4=o And Attrib_6=o  => Class=negative. Confidence: 0.6. Support: 0.0526315789473684
Attrib_0=o And Attrib_1=x And Attrib_3=o And Attrib_5=b And Attrib_8=x  => Class=negative. Confidence: 0.571428571428571. Support: 0.0536340852130326
Attrib_0=o And Attrib_1=x And Attrib_4=o And Attrib_8=o  => Class=negative. Confidence: 0.528752257040991. Support: 0.123429216722154
Attrib_0=o And Attrib_1=x And Attrib_3=x And Attrib_4=o  => Class=negative. Confidence: 0.488580032094604. Support: 0.0761510631847888
Time taken: 15 seconds 
=====================

Fold 9 of 10 folds
Data set size: 958
No of labeled instances: 86
No of unlabeled instances: 777
Total training instances: 863
Test instances: 95
----------------------------------------

No of rules: 21
Average terms per rule: 1
Accuracy (%): 65.2631578947369
Conusion matrix: 
0	33
0	62
Rules:
Attrib_8=x  => Class=positive. Confidence: 0.81655064755095. Support: 0.0862942200150872
Attrib_4=x  => Class=positive. Confidence: 0.814098936642465. Support: 0.105950260577197
Attrib_1=o  => Class=positive. Confidence: 0.810612339621471. Support: 0.0627746890333607
Attrib_7=o  => Class=positive. Confidence: 0.80712326228237. Support: 0.0739618771180633
Attrib_3=o  => Class=positive. Confidence: 0.805831322980343. Support: 0.0747402531410608
Attrib_0=x  => Class=positive. Confidence: 0.80353209211737. Support: 0.0903146476313231
Attrib_5=o  => Class=positive. Confidence: 0.799120432894478. Support: 0.0646625170505945
Attrib_5=b  => Class=positive. Confidence: 0.796470869244903. Support: 0.0598440865879461
Attrib_2=x  => Class=positive. Confidence: 0.790005041050722. Support: 0.0850074461537367
Attrib_3=x  => Class=positive. Confidence: 0.788478344838107. Support: 0.0701436010653455
Attrib_1=b  => Class=positive. Confidence: 0.785224527852875. Support: 0.0553013250674916
Attrib_5=x  => Class=positive. Confidence: 0.781356671840667. Support: 0.0705007361551031
Attrib_0=o And Attrib_1=x And Attrib_2=x And Attrib_3=b And Attrib_6=x And Attrib_8=o  => Class=negative. Confidence: 0.55. Support: 0.0501792114695341
Time taken: 11 seconds 
=====================

Fold 10 of 10 folds
Data set size: 958
No of labeled instances: 86
No of unlabeled instances: 777
Total training instances: 863
Test instances: 95
----------------------------------------

No of rules: 23
Average terms per rule: 1
Accuracy (%): 65.2631578947369
Conusion matrix: 
0	33
0	62
Rules:
Attrib_7=b  => Class=positive. Confidence: 0.884656084656086. Support: 0.0514172030252097
Attrib_4=x  => Class=positive. Confidence: 0.856958859119677. Support: 0.131713640725288
Attrib_5=b  => Class=positive. Confidence: 0.849262370349408. Support: 0.0615039438786423
Attrib_5=o  => Class=positive. Confidence: 0.835382127467639. Support: 0.0838236180819087
Attrib_3=b  => Class=positive. Confidence: 0.828607601361297. Support: 0.0609569500974018
Attrib_1=b  => Class=positive. Confidence: 0.826462432163411. Support: 0.0632649670456461
Attrib_8=x  => Class=positive. Confidence: 0.81659791242247. Support: 0.0986203544024839
Attrib_0=o  => Class=positive. Confidence: 0.810214301500189. Support: 0.0737341879192263
Attrib_3=o  => Class=positive. Confidence: 0.809961950370139. Support: 0.0774643499230615
Attrib_2=b  => Class=positive. Confidence: 0.809218396798962. Support: 0.0516216021266707
Attrib_2=x  => Class=positive. Confidence: 0.808111013746766. Support: 0.0886499054845319
Attrib_0=x  => Class=positive. Confidence: 0.807302829528549. Support: 0.096298781208125
Attrib_2=o  => Class=positive. Confidence: 0.803906786507405. Support: 0.0766987808612797
Time taken: 9 seconds 
=====================

19	313
0	626
Average of fold accuracies: 67.1151315789474
