# Supplementary material for: Semi-supervised associative classification using ant colony optimization algorithm
Source: PeerJ Comput Sci. 2021 Sep 10;7:e676. doi: 10.7717/peerj-cs.676 (PMC8444075; doi:10.7717/peerj-cs.676)
Supplement: Supplemental Information 1 — Code: After extracting, the SSAC.sln is the Visual Studio 2015 aolution file which contains the project settings. Form1.cs and Form1.Designer.cs are the Windows form files for GUI of the code. SSAC.cs is the file containing the Run() method which is the core implementation of the proposed algorithm. [file peerj-cs-07-676-s001.zip › SSAC/SSAC/bin/Debug/0/tic-tac-toe2/tic-tac-toe2_20p_Rules_2020-12-26.txt]

Time: 2020-26-12 23:01:47
DataSet: tic-tac-toe2
No. of instances: 958
No. of attributes: 10
No. of classes: 2
Class frequencies: [332, 626]
---------------------------------------
Parameters: 
Labeled data (%): 20
No of folds: 10
No of ants: 15
Min support: 0.05
Min Confidence: 0.45
Min coverage: 1
====================

Fold 1 of 10 folds
Data set size: 958
No of labeled instances: 173
No of unlabeled instances: 689
Total training instances: 862
Test instances: 96
----------------------------------------

No of rules: 26
Average terms per rule: 1
Accuracy (%): 64.5833333333333
Conusion matrix: 
0	34
0	62
Rules:
Attrib_4=x  => Class=positive. Confidence: 0.792767646591243. Support: 0.236926085370992
Attrib_7=b  => Class=positive. Confidence: 0.770599811717033. Support: 0.105623342108328
Attrib_2=x  => Class=positive. Confidence: 0.766459747356632. Support: 0.180805095411834
Attrib_5=o  => Class=positive. Confidence: 0.765675339361039. Support: 0.137783850535711
Attrib_6=b  => Class=positive. Confidence: 0.761240434642716. Support: 0.091714224119105
Attrib_1=b  => Class=positive. Confidence: 0.757680412133236. Support: 0.104126226134749
Attrib_0=b  => Class=positive. Confidence: 0.751042518115138. Support: 0.0884369406247086
Attrib_3=o  => Class=positive. Confidence: 0.750403720638242. Support: 0.137282767587016
Attrib_5=b  => Class=positive. Confidence: 0.748327317131679. Support: 0.101501686374027
Attrib_3=b  => Class=positive. Confidence: 0.747446823909616. Support: 0.103616365937949
Attrib_8=b  => Class=positive. Confidence: 0.747366399553558. Support: 0.088916724382576
Attrib_0=x  => Class=positive. Confidence: 0.746544677676238. Support: 0.162975218722535
Attrib_6=x  => Class=positive. Confidence: 0.745328840344214. Support: 0.162641791397982
Attrib_8=o  => Class=positive. Confidence: 0.731245522908251. Support: 0.129413966243258
Time taken: 16 seconds 
=====================

Fold 2 of 10 folds
Data set size: 958
No of labeled instances: 173
No of unlabeled instances: 689
Total training instances: 862
Test instances: 96
----------------------------------------

No of rules: 27
Average terms per rule: 1
Accuracy (%): 73.9583333333333
Conusion matrix: 
9	25
0	62
Rules:
Attrib_4=x  => Class=positive. Confidence: 0.789844811896492. Support: 0.27647667025304
Attrib_2=x  => Class=positive. Confidence: 0.779911636696435. Support: 0.218956777504681
Attrib_1=o  => Class=positive. Confidence: 0.764450450392356. Support: 0.165092376310603
Attrib_4=b  => Class=positive. Confidence: 0.754072073045859. Support: 0.0565755571586452
Attrib_7=o  => Class=positive. Confidence: 0.74767449407994. Support: 0.16641559260642
Attrib_3=o  => Class=positive. Confidence: 0.746980106933822. Support: 0.164169774989281
Attrib_3=b  => Class=positive. Confidence: 0.73517252958587. Support: 0.124583529818018
Attrib_6=b  => Class=positive. Confidence: 0.728622383443212. Support: 0.0986634592038269
Attrib_0=o  => Class=positive. Confidence: 0.725536201348056. Support: 0.155935046637204
Attrib_8=x  => Class=positive. Confidence: 0.722092172443648. Support: 0.192543270622969
Attrib_5=b  => Class=positive. Confidence: 0.720760550403485. Support: 0.120944591762587
Attrib_2=b  => Class=positive. Confidence: 0.71329247014112. Support: 0.0867054896483256
Attrib_2=o And Attrib_3=x And Attrib_4=o And Attrib_6=o  => Class=negative. Confidence: 0.68531214350487. Support: 0.0926861612292201
Attrib_1=x And Attrib_2=o And Attrib_4=o  => Class=negative. Confidence: 0.671230520752471. Support: 0.129664104198808
Attrib_2=o And Attrib_3=x And Attrib_4=o And Attrib_8=b  => Class=negative. Confidence: 0.660088376985796. Support: 0.0547422461263388
Attrib_0=x And Attrib_2=o And Attrib_4=o And Attrib_5=x  => Class=negative. Confidence: 0.550020827591069. Support: 0.0539071733247342
Attrib_0=x And Attrib_1=x And Attrib_2=o  => Class=negative. Confidence: 0.490123044962549. Support: 0.102950611586709
Time taken: 13 seconds 
=====================

Fold 3 of 10 folds
Data set size: 958
No of labeled instances: 173
No of unlabeled instances: 689
Total training instances: 862
Test instances: 96
----------------------------------------

No of rules: 26
Average terms per rule: 1
Accuracy (%): 66.6666666666667
Conusion matrix: 
1	32
0	63
Rules:
Attrib_4=x  => Class=positive. Confidence: 0.786582178552387. Support: 0.207001848492964
Attrib_6=b  => Class=positive. Confidence: 0.766759104156868. Support: 0.0778113134158151
Attrib_5=o  => Class=positive. Confidence: 0.765931092836096. Support: 0.120138676459797
Attrib_8=x  => Class=positive. Confidence: 0.764513594336417. Support: 0.175117478374897
Attrib_3=o  => Class=positive. Confidence: 0.761234543932913. Support: 0.135721951936345
Attrib_0=x  => Class=positive. Confidence: 0.759291900191109. Support: 0.160087531545297
Attrib_2=b  => Class=positive. Confidence: 0.755469200327828. Support: 0.0737092726307156
Attrib_1=b  => Class=positive. Confidence: 0.751932479664531. Support: 0.0977167062594055
Attrib_7=o  => Class=positive. Confidence: 0.74608660623262. Support: 0.127624786290544
Attrib_1=o  => Class=positive. Confidence: 0.737762937448892. Support: 0.122220638220398
Attrib_5=b  => Class=positive. Confidence: 0.734847216425061. Support: 0.0997569220767422
Attrib_6=x  => Class=positive. Confidence: 0.726195512378119. Support: 0.149256912732187
Attrib_1=x And Attrib_2=o And Attrib_4=o And Attrib_5=x And Attrib_7=b  => Class=negative. Confidence: 0.682142857142857. Support: 0.0509274710967499
Attrib_2=o And Attrib_3=x And Attrib_4=o And Attrib_6=o And Attrib_8=b  => Class=negative. Confidence: 0.497547176196665. Support: 0.0503997779524038
Time taken: 11 seconds 
=====================

Fold 4 of 10 folds
Data set size: 958
No of labeled instances: 173
No of unlabeled instances: 689
Total training instances: 862
Test instances: 96
----------------------------------------

No of rules: 26
Average terms per rule: 1
Accuracy (%): 67.7083333333333
Conusion matrix: 
2	31
0	63
Rules:
Attrib_4=x  => Class=positive. Confidence: 0.75426839528052. Support: 0.211511933692074
Attrib_8=x  => Class=positive. Confidence: 0.753445778146239. Support: 0.174082047097431
Attrib_5=o  => Class=positive. Confidence: 0.747967775158362. Support: 0.139096640163113
Attrib_3=o  => Class=positive. Confidence: 0.743898134612455. Support: 0.13252708628364
Attrib_1=o  => Class=positive. Confidence: 0.743636249353601. Support: 0.132921394935325
Attrib_0=x  => Class=positive. Confidence: 0.743069617613479. Support: 0.16545555117571
Attrib_8=b  => Class=positive. Confidence: 0.736328437677626. Support: 0.0839651745153556
Attrib_0=b  => Class=positive. Confidence: 0.734495576377199. Support: 0.0802068427830337
Attrib_7=o  => Class=positive. Confidence: 0.722544005892132. Support: 0.121395642402987
Attrib_5=b  => Class=positive. Confidence: 0.719447494347369. Support: 0.0873556529430248
Attrib_6=x  => Class=positive. Confidence: 0.713402750257123. Support: 0.160928267222762
Attrib_0=o And Attrib_3=x And Attrib_4=o And Attrib_8=o  => Class=negative. Confidence: 0.526086594816416. Support: 0.105095387431747
Time taken: 14 seconds 
=====================

Fold 5 of 10 folds
Data set size: 958
No of labeled instances: 173
No of unlabeled instances: 689
Total training instances: 862
Test instances: 96
----------------------------------------

No of rules: 27
Average terms per rule: 1
Accuracy (%): 65.625
Conusion matrix: 
0	33
0	63
Rules:
Attrib_0=x  => Class=positive. Confidence: 0.800932835820899. Support: 0.173229495449509
Attrib_5=b  => Class=positive. Confidence: 0.788969874615707. Support: 0.0906806530182462
Attrib_7=b  => Class=positive. Confidence: 0.78153983814521. Support: 0.0932987931186283
Attrib_4=x  => Class=positive. Confidence: 0.775671607017011. Support: 0.175229810723275
Attrib_6=x  => Class=positive. Confidence: 0.765720041172106. Support: 0.158856494793728
Attrib_1=b  => Class=positive. Confidence: 0.764193687542107. Support: 0.0998828955100182
Attrib_3=o  => Class=positive. Confidence: 0.75952224372907. Support: 0.116720426430404
Attrib_7=o  => Class=positive. Confidence: 0.75744353147602. Support: 0.127662409458678
Attrib_8=x  => Class=positive. Confidence: 0.756326185456606. Support: 0.158657530076616
Attrib_3=b  => Class=positive. Confidence: 0.756097586399419. Support: 0.0880901502387008
Attrib_2=x  => Class=positive. Confidence: 0.755418552872806. Support: 0.147426455918682
Attrib_5=o  => Class=positive. Confidence: 0.748105527263376. Support: 0.120376786727539
Attrib_8=o  => Class=positive. Confidence: 0.729008844897659. Support: 0.109448387177002
Attrib_1=b And Attrib_6=b And Attrib_7=x  => Class=negative. Confidence: 0.5. Support: 0.0556003223207091
Time taken: 11 seconds 
=====================

Fold 6 of 10 folds
Data set size: 958
No of labeled instances: 173
No of unlabeled instances: 689
Total training instances: 862
Test instances: 96
----------------------------------------

No of rules: 26
Average terms per rule: 1
Accuracy (%): 73.9583333333333
Conusion matrix: 
8	25
0	63
Rules:
Attrib_4=x  => Class=positive. Confidence: 0.860759493670887. Support: 0.244005053094856
Attrib_3=o  => Class=positive. Confidence: 0.800146877279193. Support: 0.133065213745768
Attrib_2=b  => Class=positive. Confidence: 0.788022928196365. Support: 0.0771239879478779
Attrib_7=b  => Class=positive. Confidence: 0.785984490859498. Support: 0.094246281643594
Attrib_1=b  => Class=positive. Confidence: 0.784717922893093. Support: 0.0962783934090809
Attrib_7=o  => Class=positive. Confidence: 0.778375057932894. Support: 0.13648489931161
Attrib_8=b  => Class=positive. Confidence: 0.76936370348945. Support: 0.090875300378916
Attrib_2=x  => Class=positive. Confidence: 0.767168902994658. Support: 0.163742765031993
Attrib_5=b  => Class=positive. Confidence: 0.767132558636728. Support: 0.0998022763982431
Attrib_5=o  => Class=positive. Confidence: 0.764425690184719. Support: 0.134315442089739
Attrib_6=x  => Class=positive. Confidence: 0.762741833969838. Support: 0.154651798602781
Attrib_6=b  => Class=positive. Confidence: 0.761880788108616. Support: 0.0830386731715296
Attrib_1=o  => Class=positive. Confidence: 0.75558669710942. Support: 0.12969727661217
Attrib_2=o And Attrib_3=b And Attrib_4=o  => Class=negative. Confidence: 0.513682754975856. Support: 0.0637386723336306
Attrib_1=x And Attrib_4=o And Attrib_5=x And Attrib_6=o  => Class=negative. Confidence: 0.484784853662871. Support: 0.0621369466213431
Attrib_2=o And Attrib_3=x And Attrib_4=o And Attrib_7=x  => Class=negative. Confidence: 0.457343294935408. Support: 0.0760812124936945
Time taken: 13 seconds 
=====================

Fold 7 of 10 folds
Data set size: 958
No of labeled instances: 173
No of unlabeled instances: 689
Total training instances: 862
Test instances: 96
----------------------------------------

No of rules: 26
Average terms per rule: 1
Accuracy (%): 65.625
Conusion matrix: 
0	33
0	63
Rules:
Attrib_3=b  => Class=positive. Confidence: 0.796513046872244. Support: 0.0858611642976386
Attrib_2=b  => Class=positive. Confidence: 0.792424806325724. Support: 0.0658345616743369
Attrib_4=x  => Class=positive. Confidence: 0.792199742296604. Support: 0.20339220163083
Attrib_7=o  => Class=positive. Confidence: 0.771317597161867. Support: 0.12359956782663
Attrib_8=x  => Class=positive. Confidence: 0.767312277799297. Support: 0.153539954001569
Attrib_0=b  => Class=positive. Confidence: 0.765676228472649. Support: 0.0707774167528515
Attrib_7=b  => Class=positive. Confidence: 0.763479162587673. Support: 0.0912719869753085
Attrib_1=o  => Class=positive. Confidence: 0.763279106923089. Support: 0.117826620050026
Attrib_6=b  => Class=positive. Confidence: 0.758537133404553. Support: 0.0717755441024929
Attrib_0=x  => Class=positive. Confidence: 0.756543685018869. Support: 0.149506840122729
Attrib_6=x  => Class=positive. Confidence: 0.751608971819802. Support: 0.147333058529704
Attrib_5=x  => Class=positive. Confidence: 0.732254965898438. Support: 0.128475026112919
Time taken: 11 seconds 
=====================

Fold 8 of 10 folds
Data set size: 958
No of labeled instances: 173
No of unlabeled instances: 689
Total training instances: 862
Test instances: 96
----------------------------------------

No of rules: 27
Average terms per rule: 2
Accuracy (%): 75
Conusion matrix: 
9	24
0	63
Rules:
Attrib_0=x And Attrib_2=o And Attrib_4=o And Attrib_6=o  => Class=negative. Confidence: 0.93041711178048. Support: 0.102328865310508
Attrib_2=o And Attrib_4=o And Attrib_6=o  => Class=negative. Confidence: 0.903054736922938. Support: 0.130689902783972
Attrib_0=x And Attrib_3=x And Attrib_4=o And Attrib_6=o  => Class=negative. Confidence: 0.830937953467103. Support: 0.0700232988527077
Attrib_0=x And Attrib_4=o And Attrib_6=o And Attrib_7=x  => Class=negative. Confidence: 0.822314631154086. Support: 0.0501684912913538
Attrib_4=x  => Class=positive. Confidence: 0.811877076411955. Support: 0.263084070433204
Attrib_1=x And Attrib_3=x And Attrib_4=o And Attrib_6=o  => Class=negative. Confidence: 0.810611026141456. Support: 0.0625854595960548
Attrib_4=o And Attrib_6=o  => Class=negative. Confidence: 0.784884066368932. Support: 0.194123164234413
Attrib_6=x  => Class=positive. Confidence: 0.777532906544467. Support: 0.196232053720528
Attrib_6=b  => Class=positive. Confidence: 0.760004847403035. Support: 0.103354548694675
Attrib_1=o  => Class=positive. Confidence: 0.753900320980148. Support: 0.161493446454423
Attrib_7=o  => Class=positive. Confidence: 0.74036985019759. Support: 0.15781588662621
Attrib_5=o  => Class=positive. Confidence: 0.736078810476749. Support: 0.153257424825715
Attrib_3=o  => Class=positive. Confidence: 0.72516024884261. Support: 0.14832640399265
Attrib_2=x  => Class=positive. Confidence: 0.718160051930727. Support: 0.184120812156979
Attrib_0=b  => Class=positive. Confidence: 0.71408016160982. Support: 0.0922082340250342
Attrib_2=o And Attrib_5=x And Attrib_6=o  => Class=negative. Confidence: 0.50202182363223. Support: 0.0960186242490673
Attrib_3=x And Attrib_4=o And Attrib_5=x  => Class=negative. Confidence: 0.472112959361998. Support: 0.10036226845406
Time taken: 12 seconds 
=====================

Fold 9 of 10 folds
Data set size: 958
No of labeled instances: 173
No of unlabeled instances: 690
Total training instances: 863
Test instances: 95
----------------------------------------

No of rules: 27
Average terms per rule: 1
Accuracy (%): 66.3157894736842
Conusion matrix: 
1	32
0	62
Rules:
Attrib_0=b  => Class=positive. Confidence: 0.799999999999998. Support: 0.0635488582767213
Attrib_2=b  => Class=positive. Confidence: 0.795615197360681. Support: 0.054636295819177
Attrib_4=x  => Class=positive. Confidence: 0.782084309525764. Support: 0.151854938144192
Attrib_8=b  => Class=positive. Confidence: 0.781929500256495. Support: 0.0514694649357535
Attrib_3=b  => Class=positive. Confidence: 0.770701442396079. Support: 0.0761911832700806
Attrib_5=o  => Class=positive. Confidence: 0.76964444527088. Support: 0.103738454167524
Attrib_1=b  => Class=positive. Confidence: 0.767068304918161. Support: 0.0710654527530042
Attrib_0=x  => Class=positive. Confidence: 0.763636091089894. Support: 0.131930854309576
Attrib_6=b  => Class=positive. Confidence: 0.763309349193832. Support: 0.0665304080111226
Attrib_3=o  => Class=positive. Confidence: 0.756306529459751. Support: 0.101116233551578
Attrib_5=b  => Class=positive. Confidence: 0.753000942143657. Support: 0.070946851890228
Attrib_8=x  => Class=positive. Confidence: 0.751674974902154. Support: 0.128386932571239
Attrib_0=o And Attrib_1=o And Attrib_3=x And Attrib_4=b  => Class=negative. Confidence: 0.583333333333333. Support: 0.0735294117647059
Time taken: 14 seconds 
=====================

Fold 10 of 10 folds
Data set size: 958
No of labeled instances: 173
No of unlabeled instances: 690
Total training instances: 863
Test instances: 95
----------------------------------------

No of rules: 26
Average terms per rule: 1
Accuracy (%): 65.2631578947369
Conusion matrix: 
0	33
0	62
Rules:
Attrib_1=x And Attrib_5=b And Attrib_6=o And Attrib_7=o And Attrib_8=o  => Class=negative. Confidence: 0.825714285714286. Support: 0.0605710990048087
Attrib_4=x  => Class=positive. Confidence: 0.783132530120477. Support: 0.2257866845195
Attrib_1=b  => Class=positive. Confidence: 0.76899393101106. Support: 0.100481638550988
Attrib_8=b  => Class=positive. Confidence: 0.766852239234254. Support: 0.0834157601828573
Attrib_1=o  => Class=positive. Confidence: 0.757386846486731. Support: 0.13637130027214
Attrib_7=o  => Class=positive. Confidence: 0.751648901566405. Support: 0.132093641042247
Attrib_2=x  => Class=positive. Confidence: 0.751509414500586. Support: 0.154962210697903
Attrib_8=x  => Class=positive. Confidence: 0.74707495071268. Support: 0.163029049289688
Attrib_7=b  => Class=positive. Confidence: 0.746601175071971. Support: 0.100561108872554
Attrib_6=x  => Class=positive. Confidence: 0.743680571318956. Support: 0.160282459878988
Attrib_5=o  => Class=positive. Confidence: 0.73915817708362. Support: 0.127732694000785
Attrib_3=b  => Class=positive. Confidence: 0.731603070408958. Support: 0.099456164105529
Time taken: 10 seconds 
=====================

34	298
0	626
Average of fold accuracies: 68.4703947368421
