# Supplementary material for: Semi-supervised associative classification using ant colony optimization algorithm
Source: PeerJ Comput Sci. 2021 Sep 10;7:e676. doi: 10.7717/peerj-cs.676 (PMC8444075; doi:10.7717/peerj-cs.676)
Supplement: Supplemental Information 1 — Code: After extracting, the SSAC.sln is the Visual Studio 2015 aolution file which contains the project settings. Form1.cs and Form1.Designer.cs are the Windows form files for GUI of the code. SSAC.cs is the file containing the Run() method which is the core implementation of the proposed algorithm. [file peerj-cs-07-676-s001.zip › SSAC/SSAC/bin/Debug/0/tic-tac-toe2/tic-tac-toe2_30p_Rules_2020-12-26.txt]

Time: 2020-26-12 23:01:47
DataSet: tic-tac-toe2
No. of instances: 958
No. of attributes: 10
No. of classes: 2
Class frequencies: [332, 626]
---------------------------------------
Parameters: 
Labeled data (%): 30
No of folds: 10
No of ants: 15
Min support: 0.05
Min Confidence: 0.45
Min coverage: 1
====================

Fold 1 of 10 folds
Data set size: 958
No of labeled instances: 258
No of unlabeled instances: 604
Total training instances: 862
Test instances: 96
----------------------------------------

No of rules: 27
Average terms per rule: 1
Accuracy (%): 64.5833333333333
Conusion matrix: 
0	34
0	62
Rules:
Attrib_4=x  => Class=positive. Confidence: 0.7890625. Support: 0.276153657884993
Attrib_1=b  => Class=positive. Confidence: 0.762298044612947. Support: 0.127146510351207
Attrib_5=o  => Class=positive. Confidence: 0.757026295779339. Support: 0.16664954055816
Attrib_3=b  => Class=positive. Confidence: 0.750104054206969. Support: 0.11932344528223
Attrib_7=b  => Class=positive. Confidence: 0.747528741566377. Support: 0.129279292217353
Attrib_2=x  => Class=positive. Confidence: 0.746442330646055. Support: 0.205491067030957
Attrib_6=x  => Class=positive. Confidence: 0.74425878813947. Support: 0.200598649053037
Attrib_0=b  => Class=positive. Confidence: 0.736611992515528. Support: 0.104676426716216
Attrib_3=o  => Class=positive. Confidence: 0.735696225603028. Support: 0.166954026812693
Attrib_0=x  => Class=positive. Confidence: 0.728711649065278. Support: 0.201575593505895
Attrib_8=b  => Class=positive. Confidence: 0.722257269829299. Support: 0.105152338282765
Attrib_2=b  => Class=positive. Confidence: 0.716664178110173. Support: 0.104230111425782
Time taken: 16 seconds 
=====================

Fold 2 of 10 folds
Data set size: 958
No of labeled instances: 258
No of unlabeled instances: 604
Total training instances: 862
Test instances: 96
----------------------------------------

No of rules: 27
Average terms per rule: 1
Accuracy (%): 64.5833333333333
Conusion matrix: 
0	34
0	62
Rules:
Attrib_4=x  => Class=positive. Confidence: 0.809917355371902. Support: 0.275221456633434
Attrib_8=b  => Class=positive. Confidence: 0.784819785164911. Support: 0.0956211588388141
Attrib_2=b  => Class=positive. Confidence: 0.775875912920151. Support: 0.100640777561523
Attrib_7=b  => Class=positive. Confidence: 0.755743796575878. Support: 0.120190187184267
Attrib_0=x  => Class=positive. Confidence: 0.754725401488702. Support: 0.212743165060089
Attrib_5=o  => Class=positive. Confidence: 0.754128497760019. Support: 0.160233843582621
Attrib_6=b  => Class=positive. Confidence: 0.752979472100258. Support: 0.0986823786670072
Attrib_7=o  => Class=positive. Confidence: 0.751172668423522. Support: 0.165170852419244
Attrib_0=b  => Class=positive. Confidence: 0.750094793492343. Support: 0.0947094588836922
Attrib_1=o  => Class=positive. Confidence: 0.750087204254382. Support: 0.165865394421924
Attrib_3=o  => Class=positive. Confidence: 0.743157614040206. Support: 0.16526024905662
Attrib_3=b  => Class=positive. Confidence: 0.741651370074446. Support: 0.117524668026952
Attrib_8=x  => Class=positive. Confidence: 0.738146362458541. Support: 0.204357743599533
Attrib_1=b  => Class=positive. Confidence: 0.737539718237157. Support: 0.118217588259921
Attrib_6=x  => Class=positive. Confidence: 0.735225721500456. Support: 0.194564673073718
Time taken: 13 seconds 
=====================

Fold 3 of 10 folds
Data set size: 958
No of labeled instances: 259
No of unlabeled instances: 603
Total training instances: 862
Test instances: 96
----------------------------------------

No of rules: 27
Average terms per rule: 1
Accuracy (%): 69.7916666666667
Conusion matrix: 
4	29
0	63
Rules:
Attrib_4=x  => Class=positive. Confidence: 0.813008130081301. Support: 0.276435294634719
Attrib_3=o  => Class=positive. Confidence: 0.787608178395837. Support: 0.1756417431018
Attrib_1=b  => Class=positive. Confidence: 0.766941549663167. Support: 0.127348009160587
Attrib_5=o  => Class=positive. Confidence: 0.765562006280904. Support: 0.165708612976554
Attrib_8=x  => Class=positive. Confidence: 0.764249307648964. Support: 0.216714021566141
Attrib_0=x  => Class=positive. Confidence: 0.758698414283081. Support: 0.211527151086685
Attrib_5=b  => Class=positive. Confidence: 0.751031403878674. Support: 0.12630972625511
Attrib_4=b  => Class=positive. Confidence: 0.749632825121492. Support: 0.0734654514113909
Attrib_2=x  => Class=positive. Confidence: 0.74775439572973. Support: 0.205618304512062
Attrib_8=b  => Class=positive. Confidence: 0.744721817790398. Support: 0.100947077842107
Attrib_0=o And Attrib_1=x And Attrib_3=x And Attrib_4=o And Attrib_6=x  => Class=negative. Confidence: 0.6. Support: 0.055045871559633
Attrib_0=o And Attrib_3=x And Attrib_4=o And Attrib_8=o  => Class=negative. Confidence: 0.540251436968646. Support: 0.108543574181186
Attrib_1=x And Attrib_4=o And Attrib_5=x And Attrib_8=o  => Class=negative. Confidence: 0.528986623635274. Support: 0.0890920883049564
Time taken: 11 seconds 
=====================

Fold 4 of 10 folds
Data set size: 958
No of labeled instances: 259
No of unlabeled instances: 603
Total training instances: 862
Test instances: 96
----------------------------------------

No of rules: 27
Average terms per rule: 1
Accuracy (%): 69.7916666666667
Conusion matrix: 
4	29
0	63
Rules:
Attrib_4=x  => Class=positive. Confidence: 0.820895522388062. Support: 0.304416244095657
Attrib_7=o  => Class=positive. Confidence: 0.783425198521389. Support: 0.17936506728041
Attrib_1=o  => Class=positive. Confidence: 0.771270016745123. Support: 0.176365064865499
Attrib_2=x  => Class=positive. Confidence: 0.763311596814946. Support: 0.221165167016991
Attrib_8=b  => Class=positive. Confidence: 0.762206539723299. Support: 0.116909045078022
Attrib_0=x  => Class=positive. Confidence: 0.761378570583457. Support: 0.227188281450599
Attrib_8=x  => Class=positive. Confidence: 0.755048079021025. Support: 0.217634034949143
Attrib_5=o  => Class=positive. Confidence: 0.753661996527412. Support: 0.182043046104926
Attrib_3=b  => Class=positive. Confidence: 0.741062646718988. Support: 0.132035389004364
Attrib_5=b  => Class=positive. Confidence: 0.74003592982841. Support: 0.129143607774848
Attrib_6=x  => Class=positive. Confidence: 0.739109879822566. Support: 0.21339437153148
Attrib_1=x And Attrib_4=o And Attrib_6=o And Attrib_8=o  => Class=negative. Confidence: 0.606837606837607. Support: 0.0648997621474686
Attrib_1=x And Attrib_3=x And Attrib_4=o And Attrib_8=o  => Class=negative. Confidence: 0.497637590891223. Support: 0.122441947453587
Attrib_3=x And Attrib_4=o And Attrib_6=b  => Class=negative. Confidence: 0.455989764163978. Support: 0.0948377577034062
Time taken: 14 seconds 
=====================

Fold 5 of 10 folds
Data set size: 958
No of labeled instances: 259
No of unlabeled instances: 603
Total training instances: 862
Test instances: 96
----------------------------------------

No of rules: 27
Average terms per rule: 1
Accuracy (%): 66.6666666666667
Conusion matrix: 
1	32
0	63
Rules:
Attrib_4=x  => Class=positive. Confidence: 0.801095515234506. Support: 0.278474347513062
Attrib_6=x  => Class=positive. Confidence: 0.764458325624108. Support: 0.223660519939893
Attrib_5=b  => Class=positive. Confidence: 0.762099338803967. Support: 0.125817333975001
Attrib_7=b  => Class=positive. Confidence: 0.760676127872975. Support: 0.132132839226178
Attrib_0=b  => Class=positive. Confidence: 0.754216836480141. Support: 0.0992776410769451
Attrib_3=b  => Class=positive. Confidence: 0.753842824850113. Support: 0.121160264407782
Attrib_2=b  => Class=positive. Confidence: 0.749283297581947. Support: 0.112868406170511
Attrib_8=x  => Class=positive. Confidence: 0.743415897377864. Support: 0.199065441014768
Attrib_1=o  => Class=positive. Confidence: 0.741082053904486. Support: 0.171957719549997
Attrib_8=b  => Class=positive. Confidence: 0.740143737059427. Support: 0.10019149219598
Attrib_5=o  => Class=positive. Confidence: 0.738111265139011. Support: 0.168044327662406
Attrib_0=x  => Class=positive. Confidence: 0.736132956970987. Support: 0.208510130820323
Attrib_3=o  => Class=positive. Confidence: 0.734196594021268. Support: 0.156233936074123
Attrib_2=o  => Class=positive. Confidence: 0.730888480715691. Support: 0.162351195717708
Attrib_7=o  => Class=positive. Confidence: 0.725236934907676. Support: 0.159871353245826
Attrib_3=x And Attrib_4=o And Attrib_5=x And Attrib_8=x  => Class=negative. Confidence: 0.471. Support: 0.0722483212028548
Time taken: 11 seconds 
=====================

Fold 6 of 10 folds
Data set size: 958
No of labeled instances: 259
No of unlabeled instances: 603
Total training instances: 862
Test instances: 96
----------------------------------------

No of rules: 27
Average terms per rule: 1
Accuracy (%): 65.625
Conusion matrix: 
0	33
0	63
Rules:
Attrib_4=x  => Class=positive. Confidence: 0.768479847028631. Support: 0.262353044165826
Attrib_0=x  => Class=positive. Confidence: 0.753914237610681. Support: 0.224905148245705
Attrib_4=b  => Class=positive. Confidence: 0.746371691077836. Support: 0.0729705437751169
Attrib_3=o  => Class=positive. Confidence: 0.743596901580195. Support: 0.166959179847941
Attrib_8=x  => Class=positive. Confidence: 0.742243466295122. Support: 0.208212154012316
Attrib_7=o  => Class=positive. Confidence: 0.740521719983943. Support: 0.17606380327535
Attrib_1=b  => Class=positive. Confidence: 0.731045015382542. Support: 0.128768603422398
Attrib_7=b  => Class=positive. Confidence: 0.721780878039343. Support: 0.124527643136562
Attrib_1=o  => Class=positive. Confidence: 0.711768155145374. Support: 0.158052285014508
Attrib_6=x  => Class=positive. Confidence: 0.71152214517006. Support: 0.209919084752508
Attrib_2=x  => Class=positive. Confidence: 0.710442127433685. Support: 0.209229053235851
Attrib_6=o  => Class=positive. Confidence: 0.70883185848841. Support: 0.160302938668297
Time taken: 13 seconds 
=====================

Fold 7 of 10 folds
Data set size: 958
No of labeled instances: 259
No of unlabeled instances: 603
Total training instances: 862
Test instances: 96
----------------------------------------

No of rules: 27
Average terms per rule: 1
Accuracy (%): 66.6666666666667
Conusion matrix: 
1	32
0	63
Rules:
Attrib_1=x And Attrib_2=o And Attrib_3=x And Attrib_4=o And Attrib_6=o  => Class=negative. Confidence: 0.813250517598344. Support: 0.0747994700664604
Attrib_4=x  => Class=positive. Confidence: 0.803278688524588. Support: 0.276922121903112
Attrib_6=b  => Class=positive. Confidence: 0.784723879857472. Support: 0.0979078552196354
Attrib_2=x  => Class=positive. Confidence: 0.773901904103474. Support: 0.2245678708915
Attrib_7=o  => Class=positive. Confidence: 0.762052917588866. Support: 0.169369429834502
Attrib_5=o  => Class=positive. Confidence: 0.756742633027073. Support: 0.170871406184983
Attrib_7=b  => Class=positive. Confidence: 0.749995054680328. Support: 0.126848775107167
Attrib_3=o  => Class=positive. Confidence: 0.7441669771864. Support: 0.163447555375503
Attrib_2=b  => Class=positive. Confidence: 0.735581400128202. Support: 0.10070239788244
Attrib_0=x  => Class=positive. Confidence: 0.735099619579323. Support: 0.203891846576039
Attrib_3=b  => Class=positive. Confidence: 0.734705776341365. Support: 0.13020476253284
Attrib_1=o  => Class=positive. Confidence: 0.733146929621061. Support: 0.169653599207137
Attrib_8=x  => Class=positive. Confidence: 0.731133774244192. Support: 0.200793209493521
Attrib_5=b  => Class=positive. Confidence: 0.730536713871072. Support: 0.124648286758677
Attrib_1=x And Attrib_2=o And Attrib_3=x And Attrib_4=o And Attrib_7=x  => Class=negative. Confidence: 0.527814219281103. Support: 0.0505805076908108
Time taken: 11 seconds 
=====================

Fold 8 of 10 folds
Data set size: 958
No of labeled instances: 259
No of unlabeled instances: 603
Total training instances: 862
Test instances: 96
----------------------------------------

No of rules: 27
Average terms per rule: 1
Accuracy (%): 65.625
Conusion matrix: 
0	33
0	63
Rules:
Attrib_4=x  => Class=positive. Confidence: 0.792307692307694. Support: 0.282202625214505
Attrib_8=b  => Class=positive. Confidence: 0.779162768174359. Support: 0.105886149466097
Attrib_0=x  => Class=positive. Confidence: 0.776011878830556. Support: 0.220512982876522
Attrib_1=b  => Class=positive. Confidence: 0.765856021598924. Support: 0.135148832681788
Attrib_6=b  => Class=positive. Confidence: 0.760048728646268. Support: 0.1010855821568
Attrib_5=o  => Class=positive. Confidence: 0.746409883698778. Support: 0.166027571087505
Attrib_7=o  => Class=positive. Confidence: 0.74567270540121. Support: 0.172782960202108
Attrib_3=b  => Class=positive. Confidence: 0.74549644709639. Support: 0.124344123936211
Attrib_4=b  => Class=positive. Confidence: 0.745450799999874. Support: 0.0670838540581695
Attrib_1=o  => Class=positive. Confidence: 0.74379744696275. Support: 0.166095799620042
Attrib_2=x  => Class=positive. Confidence: 0.736026826528057. Support: 0.206849404808693
Attrib_7=b  => Class=positive. Confidence: 0.73436237304194. Support: 0.132807218674537
Attrib_3=o  => Class=positive. Confidence: 0.73203456106576. Support: 0.154442857540377
Attrib_8=x  => Class=positive. Confidence: 0.727141313461897. Support: 0.199226966150113
Attrib_6=o  => Class=positive. Confidence: 0.714421211939454. Support: 0.161828890760295
Attrib_0=o And Attrib_2=b And Attrib_4=o And Attrib_5=x  => Class=negative. Confidence: 0.477380952380952. Support: 0.050256341818748
Time taken: 13 seconds 
=====================

Fold 9 of 10 folds
Data set size: 958
No of labeled instances: 259
No of unlabeled instances: 604
Total training instances: 863
Test instances: 95
----------------------------------------

No of rules: 27
Average terms per rule: 1
Accuracy (%): 70.5263157894737
Conusion matrix: 
5	28
0	62
Rules:
Attrib_4=x  => Class=positive. Confidence: 0.800000000000003. Support: 0.295860766713213
Attrib_2=o And Attrib_4=o And Attrib_5=b And Attrib_6=o  => Class=negative. Confidence: 0.792974751327154. Support: 0.0637584160596303
Attrib_6=x  => Class=positive. Confidence: 0.777465758444646. Support: 0.232842790063909
Attrib_3=o  => Class=positive. Confidence: 0.759838538401937. Support: 0.182122974674509
Attrib_5=o  => Class=positive. Confidence: 0.751883203915338. Support: 0.188066972931766
Attrib_4=b  => Class=positive. Confidence: 0.75131360704555. Support: 0.0769631475000798
Attrib_1=o  => Class=positive. Confidence: 0.746987480680057. Support: 0.180961320381414
Attrib_2=x  => Class=positive. Confidence: 0.745128659437064. Support: 0.213776608432937
Attrib_8=x  => Class=positive. Confidence: 0.741624915446504. Support: 0.230705437218932
Attrib_5=b  => Class=positive. Confidence: 0.740472731080983. Support: 0.137639523865285
Attrib_7=b  => Class=positive. Confidence: 0.739043633438077. Support: 0.133415644266702
Attrib_7=o  => Class=positive. Confidence: 0.727421660502064. Support: 0.171562143722841
Attrib_2=b  => Class=positive. Confidence: 0.727181155180759. Support: 0.108340477494717
Attrib_3=b  => Class=positive. Confidence: 0.721989628761229. Support: 0.13358458675693
Attrib_1=x And Attrib_2=o And Attrib_4=o And Attrib_5=x And Attrib_6=o  => Class=negative. Confidence: 0.704250757239292. Support: 0.0575422741514443
Attrib_0=b And Attrib_4=o And Attrib_6=o And Attrib_7=x  => Class=negative. Confidence: 0.692824694526869. Support: 0.0617288863196247
Attrib_0=b And Attrib_1=x And Attrib_4=o And Attrib_6=o  => Class=negative. Confidence: 0.669411055728534. Support: 0.0553611101244219
Attrib_3=x And Attrib_4=o And Attrib_6=o  => Class=negative. Confidence: 0.533282766682346. Support: 0.141848881189781
Time taken: 14 seconds 
=====================

Fold 10 of 10 folds
Data set size: 958
No of labeled instances: 259
No of unlabeled instances: 604
Total training instances: 863
Test instances: 95
----------------------------------------

No of rules: 27
Average terms per rule: 1
Accuracy (%): 66.3157894736842
Conusion matrix: 
1	32
0	62
Rules:
Attrib_4=x  => Class=positive. Confidence: 0.804145077720202. Support: 0.272155750705811
Attrib_5=b  => Class=positive. Confidence: 0.782604509745311. Support: 0.123866628224879
Attrib_3=b  => Class=positive. Confidence: 0.780562017783476. Support: 0.119425073676515
Attrib_6=x  => Class=positive. Confidence: 0.770243961462926. Support: 0.207758621314575
Attrib_1=o  => Class=positive. Confidence: 0.763989511676623. Support: 0.15694231657506
Attrib_8=b  => Class=positive. Confidence: 0.759741520738744. Support: 0.102009750197901
Attrib_7=b  => Class=positive. Confidence: 0.75812852035067. Support: 0.131451374004181
Attrib_5=o  => Class=positive. Confidence: 0.754238918813235. Support: 0.173211988519299
Attrib_2=x  => Class=positive. Confidence: 0.752827251209596. Support: 0.200681311374636
Attrib_1=b  => Class=positive. Confidence: 0.75049815645316. Support: 0.128522700514415
Attrib_0=x  => Class=positive. Confidence: 0.749789827387687. Support: 0.210451023590094
Attrib_0=b  => Class=positive. Confidence: 0.743951640836807. Support: 0.0972608379333582
Attrib_2=b  => Class=positive. Confidence: 0.729931413078301. Support: 0.101473549968898
Attrib_0=x And Attrib_3=o And Attrib_4=o And Attrib_5=o And Attrib_7=x  => Class=negative. Confidence: 0.545454545454545. Support: 0.0612244897959184
Time taken: 9 seconds 
=====================

16	316
0	626
Average of fold accuracies: 67.0175438596491
