# Supplementary material for: Semi-supervised associative classification using ant colony optimization algorithm
Source: PeerJ Comput Sci. 2021 Sep 10;7:e676. doi: 10.7717/peerj-cs.676 (PMC8444075; doi:10.7717/peerj-cs.676)
Supplement: Supplemental Information 1 — Code: After extracting, the SSAC.sln is the Visual Studio 2015 aolution file which contains the project settings. Form1.cs and Form1.Designer.cs are the Windows form files for GUI of the code. SSAC.cs is the file containing the Run() method which is the core implementation of the proposed algorithm. [file peerj-cs-07-676-s001.zip › SSAC/SSAC/bin/Debug/0/tic-tac-toe2/tic-tac-toe2_40p_Rules_2020-12-26.txt]

Time: 2020-26-12 23:01:47
DataSet: tic-tac-toe2
No. of instances: 958
No. of attributes: 10
No. of classes: 2
Class frequencies: [332, 626]
---------------------------------------
Parameters: 
Labeled data (%): 40
No of folds: 10
No of ants: 15
Min support: 0.05
Min Confidence: 0.45
Min coverage: 1
====================

Fold 1 of 10 folds
Data set size: 958
No of labeled instances: 345
No of unlabeled instances: 517
Total training instances: 862
Test instances: 96
----------------------------------------

No of rules: 27
Average terms per rule: 1
Accuracy (%): 72.9166666666667
Conusion matrix: 
8	26
0	62
Rules:
Attrib_4=x  => Class=positive. Confidence: 0.784431137724549. Support: 0.32564988951379
Attrib_3=b  => Class=positive. Confidence: 0.753607138378641. Support: 0.143015409207725
Attrib_5=o  => Class=positive. Confidence: 0.747441908022309. Support: 0.201993069433659
Attrib_2=x  => Class=positive. Confidence: 0.740312272849151. Support: 0.256005000755629
Attrib_6=x  => Class=positive. Confidence: 0.739926527270859. Support: 0.247381651455947
Attrib_3=o  => Class=positive. Confidence: 0.733420550440439. Support: 0.205906369659955
Attrib_4=b  => Class=positive. Confidence: 0.733245280394233. Support: 0.0849013299890056
Attrib_6=b  => Class=positive. Confidence: 0.727206069960276. Support: 0.129100304634791
Attrib_2=b  => Class=positive. Confidence: 0.724733392270094. Support: 0.12615440169224
Attrib_3=x And Attrib_4=o And Attrib_5=x  => Class=negative. Confidence: 0.569896291777996. Support: 0.187458319861889
Attrib_2=o And Attrib_4=o And Attrib_7=b  => Class=negative. Confidence: 0.531654039689354. Support: 0.0711150736996919
Attrib_2=o And Attrib_3=x And Attrib_4=o And Attrib_7=x  => Class=negative. Confidence: 0.529911880415131. Support: 0.0649055700452283
Attrib_2=o And Attrib_4=o And Attrib_8=b  => Class=negative. Confidence: 0.52342360640011. Support: 0.0664307638373221
Time taken: 14 seconds 
=====================

Fold 2 of 10 folds
Data set size: 958
No of labeled instances: 345
No of unlabeled instances: 517
Total training instances: 862
Test instances: 96
----------------------------------------

No of rules: 27
Average terms per rule: 2
Accuracy (%): 69.7916666666667
Conusion matrix: 
5	29
0	62
Rules:
Attrib_4=x  => Class=positive. Confidence: 0.806133317103605. Support: 0.323600842765674
Attrib_3=b  => Class=positive. Confidence: 0.760730011068012. Support: 0.155484607910116
Attrib_0=b  => Class=positive. Confidence: 0.75771046658371. Support: 0.124716230707324
Attrib_5=o  => Class=positive. Confidence: 0.756115339460455. Support: 0.188066856907042
Attrib_2=b  => Class=positive. Confidence: 0.752579662141165. Support: 0.119062810727284
Attrib_3=o  => Class=positive. Confidence: 0.744577296880884. Support: 0.19753831593039
Attrib_1=b  => Class=positive. Confidence: 0.74225937212971. Support: 0.141972909637175
Attrib_6=x  => Class=positive. Confidence: 0.74155624829084. Support: 0.242371763470708
Attrib_8=x  => Class=positive. Confidence: 0.736439019927249. Support: 0.249918180115227
Attrib_0=x  => Class=positive. Confidence: 0.73593835650971. Support: 0.244759007087831
Attrib_1=x And Attrib_2=o And Attrib_3=x And Attrib_4=o And Attrib_6=o  => Class=negative. Confidence: 0.688988095238095. Support: 0.0596149089195214
Attrib_0=o And Attrib_4=o And Attrib_6=b And Attrib_7=x  => Class=negative. Confidence: 0.612767360948956. Support: 0.0521844702478497
Attrib_1=x And Attrib_3=x And Attrib_4=o And Attrib_5=x  => Class=negative. Confidence: 0.574396887258908. Support: 0.0537228426124667
Attrib_0=o And Attrib_1=o And Attrib_4=o  => Class=negative. Confidence: 0.554563492063492. Support: 0.0660954847267374
Attrib_2=o And Attrib_3=x And Attrib_4=o And Attrib_7=x  => Class=negative. Confidence: 0.54382114835992. Support: 0.0769408738073376
Time taken: 11 seconds 
=====================

Fold 3 of 10 folds
Data set size: 958
No of labeled instances: 345
No of unlabeled instances: 517
Total training instances: 862
Test instances: 96
----------------------------------------

No of rules: 27
Average terms per rule: 1
Accuracy (%): 71.875
Conusion matrix: 
6	27
0	63
Rules:
Attrib_4=x  => Class=positive. Confidence: 0.804878048780491. Support: 0.326693096879258
Attrib_8=b  => Class=positive. Confidence: 0.767502135549874. Support: 0.119688378012552
Attrib_3=o  => Class=positive. Confidence: 0.755819193666117. Support: 0.192926993639382
Attrib_0=x  => Class=positive. Confidence: 0.749534419174731. Support: 0.25140247514484
Attrib_7=b  => Class=positive. Confidence: 0.745681330993692. Support: 0.147576889220794
Attrib_2=x  => Class=positive. Confidence: 0.74302533271008. Support: 0.247379718388546
Attrib_2=b  => Class=positive. Confidence: 0.74264493064806. Support: 0.117517018211924
Attrib_5=o  => Class=positive. Confidence: 0.741918717044228. Support: 0.194237039606605
Attrib_7=o  => Class=positive. Confidence: 0.73884864920703. Support: 0.196139469367748
Attrib_8=x  => Class=positive. Confidence: 0.734269350449286. Support: 0.242160590518015
Attrib_2=o And Attrib_3=b And Attrib_4=o And Attrib_6=o  => Class=negative. Confidence: 0.533333333333333. Support: 0.062992125984252
Attrib_3=x And Attrib_4=o And Attrib_5=x And Attrib_6=o  => Class=negative. Confidence: 0.509578544061303. Support: 0.110673665791776
Attrib_0=o And Attrib_4=o And Attrib_8=o  => Class=negative. Confidence: 0.508641975308642. Support: 0.166315160499173
Time taken: 8 seconds 
=====================

Fold 4 of 10 folds
Data set size: 958
No of labeled instances: 345
No of unlabeled instances: 517
Total training instances: 862
Test instances: 96
----------------------------------------

No of rules: 27
Average terms per rule: 1
Accuracy (%): 66.6666666666667
Conusion matrix: 
1	32
0	63
Rules:
Attrib_4=x  => Class=positive. Confidence: 0.787096774193546. Support: 0.308030373270833
Attrib_2=b  => Class=positive. Confidence: 0.76300420134146. Support: 0.118869084769953
Attrib_3=o  => Class=positive. Confidence: 0.750981439307154. Support: 0.204714548639555
Attrib_7=o  => Class=positive. Confidence: 0.744878060385149. Support: 0.197285564458377
Attrib_8=x  => Class=positive. Confidence: 0.742025553847109. Support: 0.25067181718277
Attrib_0=x  => Class=positive. Confidence: 0.736627554872675. Support: 0.255511695675696
Attrib_5=o  => Class=positive. Confidence: 0.731000626599709. Support: 0.203042338832673
Attrib_0=b  => Class=positive. Confidence: 0.725778735997468. Support: 0.123287309071294
Attrib_1=o  => Class=positive. Confidence: 0.719916141957057. Support: 0.190612179813883
Attrib_6=x  => Class=positive. Confidence: 0.714733527226853. Support: 0.25030266500844
Attrib_0=o And Attrib_2=x And Attrib_4=o And Attrib_6=x And Attrib_8=o  => Class=negative. Confidence: 0.640207367935009. Support: 0.0692542683946049
Attrib_1=x And Attrib_3=b And Attrib_4=o And Attrib_7=x  => Class=negative. Confidence: 0.461926961926962. Support: 0.0516840543288006
Time taken: 11 seconds 
=====================

Fold 5 of 10 folds
Data set size: 958
No of labeled instances: 345
No of unlabeled instances: 517
Total training instances: 862
Test instances: 96
----------------------------------------

No of rules: 27
Average terms per rule: 1
Accuracy (%): 69.7916666666667
Conusion matrix: 
4	29
0	63
Rules:
Attrib_4=x  => Class=positive. Confidence: 0.811320754716981. Support: 0.309628257375984
Attrib_6=b  => Class=positive. Confidence: 0.752761935035886. Support: 0.11864787237642
Attrib_2=x  => Class=positive. Confidence: 0.749515712314892. Support: 0.243895471889867
Attrib_0=b  => Class=positive. Confidence: 0.74725060870631. Support: 0.119004638597979
Attrib_7=o  => Class=positive. Confidence: 0.741458504104961. Support: 0.191841667652545
Attrib_1=o  => Class=positive. Confidence: 0.738967927367443. Support: 0.194105122315625
Attrib_8=x  => Class=positive. Confidence: 0.73212886807166. Support: 0.245954981854007
Attrib_1=b  => Class=positive. Confidence: 0.731922112829871. Support: 0.13899481022145
Attrib_3=o  => Class=positive. Confidence: 0.73156529238068. Support: 0.193512746173642
Attrib_5=o  => Class=positive. Confidence: 0.726893753769156. Support: 0.182955574795716
Attrib_1=x And Attrib_3=o And Attrib_4=o And Attrib_7=x  => Class=negative. Confidence: 0.502822017695967. Support: 0.0840153654574309
Attrib_1=x And Attrib_2=o And Attrib_3=x And Attrib_4=o  => Class=negative. Confidence: 0.456162661696092. Support: 0.0635296114571602
Time taken: 15 seconds 
=====================

Fold 6 of 10 folds
Data set size: 958
No of labeled instances: 345
No of unlabeled instances: 517
Total training instances: 862
Test instances: 96
----------------------------------------

No of rules: 27
Average terms per rule: 1
Accuracy (%): 69.7916666666667
Conusion matrix: 
4	29
0	63
Rules:
Attrib_4=x  => Class=positive. Confidence: 0.783216783216782. Support: 0.286495178791935
Attrib_3=b  => Class=positive. Confidence: 0.748590459623844. Support: 0.146130329220784
Attrib_0=x  => Class=positive. Confidence: 0.747396673241177. Support: 0.263009301741576
Attrib_8=x  => Class=positive. Confidence: 0.743695751753181. Support: 0.242634625828007
Attrib_5=o  => Class=positive. Confidence: 0.743168036069195. Support: 0.199612024591964
Attrib_2=x  => Class=positive. Confidence: 0.741062294923044. Support: 0.250852396620441
Attrib_7=b  => Class=positive. Confidence: 0.732651049644406. Support: 0.143750331973555
Attrib_6=b  => Class=positive. Confidence: 0.731370812292007. Support: 0.118100937581797
Attrib_1=o  => Class=positive. Confidence: 0.726961696984362. Support: 0.200555161878544
Attrib_3=x And Attrib_4=o And Attrib_5=x And Attrib_8=o  => Class=negative. Confidence: 0.507565485110128. Support: 0.0868313304459763
Attrib_0=b And Attrib_4=o And Attrib_5=o And Attrib_7=x  => Class=negative. Confidence: 0.5. Support: 0.0538461538461538
Time taken: 11 seconds 
=====================

Fold 7 of 10 folds
Data set size: 958
No of labeled instances: 345
No of unlabeled instances: 517
Total training instances: 862
Test instances: 96
----------------------------------------

No of rules: 27
Average terms per rule: 1
Accuracy (%): 69.7916666666667
Conusion matrix: 
4	29
0	63
Rules:
Attrib_4=x  => Class=positive. Confidence: 0.747820167055066. Support: 0.32376649085874
Attrib_2=b  => Class=positive. Confidence: 0.730650206352441. Support: 0.115935802616982
Attrib_2=x  => Class=positive. Confidence: 0.72845631666229. Support: 0.257778554146992
Attrib_4=b  => Class=positive. Confidence: 0.728454662368182. Support: 0.0738975224240191
Attrib_7=o  => Class=positive. Confidence: 0.727987188927524. Support: 0.197890567034966
Attrib_6=x  => Class=positive. Confidence: 0.723576530726836. Support: 0.233587961159236
Attrib_1=o  => Class=positive. Confidence: 0.720860604160863. Support: 0.196545570579019
Attrib_3=b  => Class=positive. Confidence: 0.702259425345151. Support: 0.151071523029544
Attrib_0=x  => Class=positive. Confidence: 0.701382785731304. Support: 0.242348918401228
Attrib_0=b  => Class=positive. Confidence: 0.69213481679216. Support: 0.12252796127973
Attrib_2=o And Attrib_4=o And Attrib_5=b And Attrib_6=o  => Class=negative. Confidence: 0.675494560602984. Support: 0.0540737257372178
Attrib_4=o And Attrib_6=o And Attrib_7=x And Attrib_8=x  => Class=negative. Confidence: 0.576200370680864. Support: 0.0687791251949146
Attrib_1=b And Attrib_4=o And Attrib_6=o  => Class=negative. Confidence: 0.489858505929144. Support: 0.0508490668753752
Time taken: 12 seconds 
=====================

Fold 8 of 10 folds
Data set size: 958
No of labeled instances: 345
No of unlabeled instances: 517
Total training instances: 862
Test instances: 96
----------------------------------------

No of rules: 27
Average terms per rule: 1
Accuracy (%): 72.9166666666667
Conusion matrix: 
7	26
0	63
Rules:
Attrib_0=o And Attrib_4=o And Attrib_5=x And Attrib_8=o  => Class=negative. Confidence: 0.848630663612987. Support: 0.126110046856689
Attrib_4=x  => Class=positive. Confidence: 0.787878787878786. Support: 0.339420455307944
Attrib_8=x  => Class=positive. Confidence: 0.732256876122857. Support: 0.276940360842411
Attrib_0=x  => Class=positive. Confidence: 0.73221959813275. Support: 0.280256436026286
Attrib_3=o  => Class=positive. Confidence: 0.728213603431343. Support: 0.214202133612796
Attrib_5=o  => Class=positive. Confidence: 0.721790177432614. Support: 0.221228106044703
Attrib_0=b  => Class=positive. Confidence: 0.720129584652985. Support: 0.128659092471254
Attrib_1=o  => Class=positive. Confidence: 0.719464112017616. Support: 0.215643987877007
Attrib_2=x  => Class=positive. Confidence: 0.712540538267513. Support: 0.268492232679583
Attrib_5=b  => Class=positive. Confidence: 0.707027633072244. Support: 0.147933743812105
Attrib_8=b  => Class=positive. Confidence: 0.696911699138286. Support: 0.12908325889561
Attrib_2=b And Attrib_4=o And Attrib_5=x  => Class=negative. Confidence: 0.639554134441387. Support: 0.088501997683751
Attrib_4=o And Attrib_6=x And Attrib_8=o  => Class=negative. Confidence: 0.497977118280091. Support: 0.121740305023945
Attrib_0=o And Attrib_6=x And Attrib_7=x And Attrib_8=o  => Class=negative. Confidence: 0.475369594967535. Support: 0.0541681083184965
Attrib_0=o And Attrib_1=x And Attrib_3=x And Attrib_8=o  => Class=negative. Confidence: 0.470419255043479. Support: 0.0605702097909493
Time taken: 9 seconds 
=====================

Fold 9 of 10 folds
Data set size: 958
No of labeled instances: 346
No of unlabeled instances: 517
Total training instances: 863
Test instances: 95
----------------------------------------

No of rules: 27
Average terms per rule: 1
Accuracy (%): 74.7368421052632
Conusion matrix: 
9	24
0	62
Rules:
Attrib_4=x  => Class=positive. Confidence: 0.81119341563786. Support: 0.334868304412902
Attrib_0=o And Attrib_4=o And Attrib_7=x And Attrib_8=o  => Class=negative. Confidence: 0.762361994511171. Support: 0.103955072949398
Attrib_3=b  => Class=positive. Confidence: 0.760357399472398. Support: 0.158214160998498
Attrib_1=o  => Class=positive. Confidence: 0.749933311197695. Support: 0.202075282446975
Attrib_7=o  => Class=positive. Confidence: 0.741390375427379. Support: 0.202276325859071
Attrib_5=b  => Class=positive. Confidence: 0.73846977779907. Support: 0.153790356358894
Attrib_0=x  => Class=positive. Confidence: 0.738127109376501. Support: 0.248818727970012
Attrib_8=x  => Class=positive. Confidence: 0.736293002970692. Support: 0.249847781030409
Attrib_6=x  => Class=positive. Confidence: 0.736077930766242. Support: 0.255401928230802
Attrib_0=b  => Class=positive. Confidence: 0.727665720844649. Support: 0.125493324622159
Attrib_8=b  => Class=positive. Confidence: 0.72574786717626. Support: 0.126939609153258
Attrib_2=x  => Class=positive. Confidence: 0.70903153814254. Support: 0.250143902916963
Attrib_4=o And Attrib_7=x And Attrib_8=o  => Class=negative. Confidence: 0.562126842781661. Support: 0.139116102407346
Attrib_0=o And Attrib_4=o And Attrib_7=x  => Class=negative. Confidence: 0.49032822560355. Support: 0.153313586792289
Attrib_0=o And Attrib_4=o  => Class=negative. Confidence: 0.465152511176703. Support: 0.222464752587438
Time taken: 10 seconds 
=====================

Fold 10 of 10 folds
Data set size: 958
No of labeled instances: 346
No of unlabeled instances: 517
Total training instances: 863
Test instances: 95
----------------------------------------

No of rules: 27
Average terms per rule: 1
Accuracy (%): 69.4736842105263
Conusion matrix: 
4	29
0	62
Rules:
Attrib_4=x  => Class=positive. Confidence: 0.757822750732487. Support: 0.302082409028708
Attrib_5=o  => Class=positive. Confidence: 0.756766696508675. Support: 0.199616621998988
Attrib_1=b  => Class=positive. Confidence: 0.752186370536763. Support: 0.157528577098184
Attrib_6=b  => Class=positive. Confidence: 0.739881252935398. Support: 0.114859132887953
Attrib_0=x  => Class=positive. Confidence: 0.732682620623702. Support: 0.253041097396597
Attrib_2=x  => Class=positive. Confidence: 0.730272814861613. Support: 0.243501310373762
Attrib_6=x  => Class=positive. Confidence: 0.730117948165244. Support: 0.250055478973057
Attrib_2=b  => Class=positive. Confidence: 0.729499427098025. Support: 0.119764317695433
Attrib_3=o  => Class=positive. Confidence: 0.727407874798933. Support: 0.187923042323959
Attrib_7=b  => Class=positive. Confidence: 0.71913702276617. Support: 0.149796485752253
Attrib_1=x And Attrib_3=x And Attrib_4=o And Attrib_5=b  => Class=negative. Confidence: 0.612767700817701. Support: 0.0617910797836046
Attrib_4=o And Attrib_5=x And Attrib_6=o And Attrib_8=o  => Class=negative. Confidence: 0.592248677248677. Support: 0.0544322289626867
Attrib_2=o And Attrib_4=o And Attrib_6=o And Attrib_7=x  => Class=negative. Confidence: 0.59040163611741. Support: 0.107511670745987
Attrib_0=o And Attrib_1=x And Attrib_2=x And Attrib_4=o And Attrib_8=o  => Class=negative. Confidence: 0.466666666666667. Support: 0.0522388059701493
Time taken: 12 seconds 
=====================

55	277
0	626
Average of fold accuracies: 70.7752192982456
