# Supplementary material for: Semi-supervised associative classification using ant colony optimization algorithm
Source: PeerJ Comput Sci. 2021 Sep 10;7:e676. doi: 10.7717/peerj-cs.676 (PMC8444075; doi:10.7717/peerj-cs.676)
Supplement: Supplemental Information 1 — Code: After extracting, the SSAC.sln is the Visual Studio 2015 aolution file which contains the project settings. Form1.cs and Form1.Designer.cs are the Windows form files for GUI of the code. SSAC.cs is the file containing the Run() method which is the core implementation of the proposed algorithm. [file peerj-cs-07-676-s001.zip › SSAC/SSAC/bin/Debug/0/tic-tac-toe2/tic-tac-toe2_50p_Rules_2020-12-26.txt]

Time: 2020-26-12 23:01:47
DataSet: tic-tac-toe2
No. of instances: 958
No. of attributes: 10
No. of classes: 2
Class frequencies: [332, 626]
---------------------------------------
Parameters: 
Labeled data (%): 50
No of folds: 10
No of ants: 15
Min support: 0.05
Min Confidence: 0.45
Min coverage: 1
====================

Fold 1 of 10 folds
Data set size: 958
No of labeled instances: 431
No of unlabeled instances: 431
Total training instances: 862
Test instances: 96
----------------------------------------

No of rules: 27
Average terms per rule: 2
Accuracy (%): 72.9166666666667
Conusion matrix: 
8	26
0	62
Rules:
Attrib_4=x  => Class=positive. Confidence: 0.788185089772079. Support: 0.374166009288261
Attrib_3=b  => Class=positive. Confidence: 0.752822151136303. Support: 0.169936967544726
Attrib_5=o  => Class=positive. Confidence: 0.749310599193181. Support: 0.233381271644199
Attrib_2=o And Attrib_3=x And Attrib_4=o And Attrib_5=x  => Class=negative. Confidence: 0.748169123581801. Support: 0.107052486658795
Attrib_2=x  => Class=positive. Confidence: 0.746005169712617. Support: 0.301884116672222
Attrib_6=x  => Class=positive. Confidence: 0.739974217365983. Support: 0.288134996704982
Attrib_0=x  => Class=positive. Confidence: 0.734379200096616. Support: 0.287546572782616
Attrib_3=o  => Class=positive. Confidence: 0.725843893217565. Support: 0.239840163200298
Attrib_1=o  => Class=positive. Confidence: 0.71790661614839. Support: 0.226748943819618
Attrib_4=o And Attrib_5=x And Attrib_8=b  => Class=negative. Confidence: 0.593821510297483. Support: 0.0812689068759709
Attrib_0=o And Attrib_3=x And Attrib_4=o And Attrib_7=x  => Class=negative. Confidence: 0.578170856188118. Support: 0.0590733614048105
Attrib_2=o And Attrib_3=x And Attrib_4=o And Attrib_7=b  => Class=negative. Confidence: 0.570007331344064. Support: 0.0569659405987317
Attrib_4=o And Attrib_7=x And Attrib_8=b  => Class=negative. Confidence: 0.555137844611529. Support: 0.0689232278636252
Attrib_4=o And Attrib_6=o And Attrib_7=b  => Class=negative. Confidence: 0.517278455560512. Support: 0.0827058557069844
Attrib_2=o And Attrib_3=x And Attrib_4=o And Attrib_8=x  => Class=negative. Confidence: 0.507200143512801. Support: 0.074198212156078
Time taken: 16 seconds 
=====================

Fold 2 of 10 folds
Data set size: 958
No of labeled instances: 431
No of unlabeled instances: 431
Total training instances: 862
Test instances: 96
----------------------------------------

No of rules: 27
Average terms per rule: 1
Accuracy (%): 68.75
Conusion matrix: 
4	30
0	62
Rules:
Attrib_4=x  => Class=positive. Confidence: 0.771211483479236. Support: 0.367014692989756
Attrib_2=x  => Class=positive. Confidence: 0.728902775829853. Support: 0.296216606625126
Attrib_1=b  => Class=positive. Confidence: 0.728100444114779. Support: 0.166408203012383
Attrib_3=b  => Class=positive. Confidence: 0.727840468153377. Support: 0.171294815348563
Attrib_8=b  => Class=positive. Confidence: 0.726926341448353. Support: 0.14114912561064
Attrib_0=b  => Class=positive. Confidence: 0.723128048078207. Support: 0.138734222239038
Attrib_6=x  => Class=positive. Confidence: 0.722496272026802. Support: 0.283134784052175
Attrib_4=b  => Class=positive. Confidence: 0.717527419808315. Support: 0.100687503494532
Attrib_2=b  => Class=positive. Confidence: 0.714048215856413. Support: 0.132922140703288
Attrib_7=b  => Class=positive. Confidence: 0.712831186095682. Support: 0.165872001526776
Attrib_1=o  => Class=positive. Confidence: 0.710208550624736. Support: 0.221811057481991
Attrib_1=x And Attrib_2=o And Attrib_4=o And Attrib_7=x  => Class=negative. Confidence: 0.581847700456499. Support: 0.0899491120569433
Attrib_2=o And Attrib_3=x And Attrib_4=o And Attrib_6=o  => Class=negative. Confidence: 0.552617521367521. Support: 0.0858330881421836
Attrib_4=o And Attrib_5=x And Attrib_6=x And Attrib_8=o  => Class=negative. Confidence: 0.5. Support: 0.075
Time taken: 13 seconds 
=====================

Fold 3 of 10 folds
Data set size: 958
No of labeled instances: 432
No of unlabeled instances: 430
Total training instances: 862
Test instances: 96
----------------------------------------

No of rules: 27
Average terms per rule: 1
Accuracy (%): 67.7083333333333
Conusion matrix: 
2	31
0	63
Rules:
Attrib_4=x  => Class=positive. Confidence: 0.795196547518528. Support: 0.361024209592873
Attrib_1=b  => Class=positive. Confidence: 0.733022883469857. Support: 0.161983722925757
Attrib_5=o  => Class=positive. Confidence: 0.728912151761704. Support: 0.230032761854486
Attrib_6=b  => Class=positive. Confidence: 0.725280867107498. Support: 0.134803805079417
Attrib_0=x  => Class=positive. Confidence: 0.724003344597051. Support: 0.279320985879862
Attrib_8=b  => Class=positive. Confidence: 0.723848102972215. Support: 0.141372919996675
Attrib_2=x  => Class=positive. Confidence: 0.722277780053582. Support: 0.275667520150667
Attrib_4=b  => Class=positive. Confidence: 0.720766119657417. Support: 0.0893824336864566
Attrib_6=x  => Class=positive. Confidence: 0.719976607662368. Support: 0.281965853187604
Attrib_7=b  => Class=positive. Confidence: 0.712982151137156. Support: 0.164483275282171
Attrib_2=b  => Class=positive. Confidence: 0.709042251470439. Support: 0.128915180033924
Attrib_5=b  => Class=positive. Confidence: 0.701731159621178. Support: 0.159251730777201
Attrib_1=x And Attrib_3=x And Attrib_4=o And Attrib_5=x  => Class=negative. Confidence: 0.545051903114187. Support: 0.05284026642374
Attrib_2=o And Attrib_4=o And Attrib_5=x And Attrib_6=o  => Class=negative. Confidence: 0.502704059444497. Support: 0.090735247205917
Time taken: 9 seconds 
=====================

Fold 4 of 10 folds
Data set size: 958
No of labeled instances: 432
No of unlabeled instances: 430
Total training instances: 862
Test instances: 96
----------------------------------------

No of rules: 27
Average terms per rule: 1
Accuracy (%): 72.9166666666667
Conusion matrix: 
7	26
0	63
Rules:
Attrib_4=x  => Class=positive. Confidence: 0.797927461139895. Support: 0.352233768246669
Attrib_0=b  => Class=positive. Confidence: 0.751831982105061. Support: 0.135594915666854
Attrib_8=x  => Class=positive. Confidence: 0.747169879795329. Support: 0.286090254413934
Attrib_3=o  => Class=positive. Confidence: 0.744536381567784. Support: 0.234791220303767
Attrib_1=b  => Class=positive. Confidence: 0.739806269152733. Support: 0.17612294329054
Attrib_5=b  => Class=positive. Confidence: 0.739356304142531. Support: 0.178272376601
Attrib_8=b  => Class=positive. Confidence: 0.730000543883137. Support: 0.141209126742403
Attrib_5=o  => Class=positive. Confidence: 0.72923256704373. Support: 0.221828379630285
Attrib_6=x  => Class=positive. Confidence: 0.728045440159788. Support: 0.291759552591768
Attrib_1=o  => Class=positive. Confidence: 0.721779140312038. Support: 0.220858741796292
Attrib_2=b  => Class=positive. Confidence: 0.721768984167884. Support: 0.1352829233531
Attrib_0=x  => Class=positive. Confidence: 0.721621994728225. Support: 0.291893997502176
Attrib_0=o And Attrib_1=x And Attrib_4=o  => Class=negative. Confidence: 0.497390817798981. Support: 0.119275525985558
Attrib_2=x And Attrib_4=o And Attrib_6=x And Attrib_8=o  => Class=negative. Confidence: 0.478262595722913. Support: 0.0740458543718831
Attrib_0=x And Attrib_2=o And Attrib_4=o And Attrib_7=x  => Class=negative. Confidence: 0.475896531452087. Support: 0.0740224899952055
Attrib_0=o And Attrib_5=b And Attrib_8=o  => Class=negative. Confidence: 0.470730528365996. Support: 0.068640941504103
Time taken: 14 seconds 
=====================

Fold 5 of 10 folds
Data set size: 958
No of labeled instances: 432
No of unlabeled instances: 430
Total training instances: 862
Test instances: 96
----------------------------------------

No of rules: 27
Average terms per rule: 2
Accuracy (%): 79.1666666666667
Conusion matrix: 
13	20
0	63
Rules:
Attrib_4=x  => Class=positive. Confidence: 0.806284565108095. Support: 0.37124134517444
Attrib_0=x And Attrib_2=o And Attrib_4=o And Attrib_6=o  => Class=negative. Confidence: 0.790131316956966. Support: 0.0856820176760868
Attrib_5=o  => Class=positive. Confidence: 0.748530823833535. Support: 0.238946331913548
Attrib_6=x  => Class=positive. Confidence: 0.745573581020315. Support: 0.310678808018864
Attrib_1=b  => Class=positive. Confidence: 0.7361471917089. Support: 0.188498182048915
Attrib_2=x  => Class=positive. Confidence: 0.731691843475018. Support: 0.300663010313795
Attrib_1=x And Attrib_2=b And Attrib_4=o  => Class=negative. Confidence: 0.604002740923729. Support: 0.0656493702419059
Attrib_4=o And Attrib_6=o And Attrib_7=x  => Class=negative. Confidence: 0.598295036754484. Support: 0.119899933634986
Attrib_4=o And Attrib_5=x And Attrib_6=o And Attrib_8=x  => Class=negative. Confidence: 0.573408998905828. Support: 0.0529706222493285
Attrib_0=x And Attrib_2=o And Attrib_5=x And Attrib_6=o  => Class=negative. Confidence: 0.553175936789385. Support: 0.0608356777478202
Attrib_4=o And Attrib_6=o And Attrib_8=x  => Class=negative. Confidence: 0.549086344511483. Support: 0.104463832490615
Attrib_4=o And Attrib_7=x And Attrib_8=o  => Class=negative. Confidence: 0.536468763356227. Support: 0.131142349174944
Attrib_2=o And Attrib_4=o  => Class=negative. Confidence: 0.512298936864672. Support: 0.19206234058162
Attrib_4=o And Attrib_5=x  => Class=negative. Confidence: 0.47492053282766. Support: 0.273004615266098
Time taken: 11 seconds 
=====================

Fold 6 of 10 folds
Data set size: 958
No of labeled instances: 432
No of unlabeled instances: 430
Total training instances: 862
Test instances: 96
----------------------------------------

No of rules: 27
Average terms per rule: 1
Accuracy (%): 72.9166666666667
Conusion matrix: 
7	26
0	63
Rules:
Attrib_4=x  => Class=positive. Confidence: 0.77532196310477. Support: 0.366717532284072
Attrib_2=o And Attrib_4=o And Attrib_7=x And Attrib_8=o  => Class=negative. Confidence: 0.738310708898944. Support: 0.0500142201275749
Attrib_8=b  => Class=positive. Confidence: 0.734526880809387. Support: 0.134892786808331
Attrib_6=b  => Class=positive. Confidence: 0.727559563256813. Support: 0.133197808425789
Attrib_2=x  => Class=positive. Confidence: 0.726599679605787. Support: 0.282395369596546
Attrib_7=o  => Class=positive. Confidence: 0.724644916067645. Support: 0.219836053936912
Attrib_1=o  => Class=positive. Confidence: 0.722754771602371. Support: 0.223849621792249
Attrib_7=b  => Class=positive. Confidence: 0.71683875023452. Support: 0.167555475774184
Attrib_3=o  => Class=positive. Confidence: 0.716807490042598. Support: 0.229055305713067
Attrib_0=x  => Class=positive. Confidence: 0.713629416068728. Support: 0.286354732950663
Attrib_8=x  => Class=positive. Confidence: 0.710805220227069. Support: 0.287631416785231
Attrib_0=b  => Class=positive. Confidence: 0.703280917586938. Support: 0.131251538922246
Attrib_1=x And Attrib_4=o And Attrib_6=x And Attrib_7=x  => Class=negative. Confidence: 0.661353325643983. Support: 0.0701680304339351
Attrib_1=x And Attrib_4=o And Attrib_7=x And Attrib_8=o  => Class=negative. Confidence: 0.618135036820158. Support: 0.0824251005098628
Attrib_1=x And Attrib_4=o And Attrib_7=x  => Class=negative. Confidence: 0.548708719458033. Support: 0.17539697448789
Time taken: 11 seconds 
=====================

Fold 7 of 10 folds
Data set size: 958
No of labeled instances: 432
No of unlabeled instances: 430
Total training instances: 862
Test instances: 96
----------------------------------------

No of rules: 27
Average terms per rule: 1
Accuracy (%): 69.7916666666667
Conusion matrix: 
4	29
0	63
Rules:
Attrib_4=x  => Class=positive. Confidence: 0.786212482563112. Support: 0.37449323437135
Attrib_6=b  => Class=positive. Confidence: 0.733579785748557. Support: 0.138667857300747
Attrib_3=o  => Class=positive. Confidence: 0.730758971769048. Support: 0.22557529332074
Attrib_3=b  => Class=positive. Confidence: 0.727434713997188. Support: 0.172758899470686
Attrib_8=x  => Class=positive. Confidence: 0.727086461335429. Support: 0.285398188075512
Attrib_0=b  => Class=positive. Confidence: 0.724894301028597. Support: 0.137421785253888
Attrib_1=b  => Class=positive. Confidence: 0.722650064386839. Support: 0.171801430096435
Attrib_8=b  => Class=positive. Confidence: 0.72023446806336. Support: 0.138302063450682
Attrib_2=x  => Class=positive. Confidence: 0.719782382381782. Support: 0.286487024899209
Attrib_5=o  => Class=positive. Confidence: 0.714063814514826. Support: 0.218705792170829
Attrib_6=x  => Class=positive. Confidence: 0.713430496583449. Support: 0.285134476185721
Attrib_1=x And Attrib_2=o And Attrib_7=b  => Class=negative. Confidence: 0.480769230769231. Support: 0.0744256915142991
Time taken: 12 seconds 
=====================

Fold 8 of 10 folds
Data set size: 958
No of labeled instances: 432
No of unlabeled instances: 430
Total training instances: 862
Test instances: 96
----------------------------------------

No of rules: 27
Average terms per rule: 1
Accuracy (%): 76.0416666666667
Conusion matrix: 
10	23
0	63
Rules:
Attrib_4=x  => Class=positive. Confidence: 0.787735849056605. Support: 0.367791059387994
Attrib_6=b  => Class=positive. Confidence: 0.762721778155981. Support: 0.144512325653763
Attrib_5=o  => Class=positive. Confidence: 0.736577331330383. Support: 0.232931431029668
Attrib_8=x  => Class=positive. Confidence: 0.729648161799666. Support: 0.288523231212391
Attrib_0=b  => Class=positive. Confidence: 0.729479705933625. Support: 0.137950397388816
Attrib_1=b  => Class=positive. Confidence: 0.72310745211715. Support: 0.168284147552043
Attrib_8=b  => Class=positive. Confidence: 0.721508567308198. Support: 0.132547892286512
Attrib_4=b  => Class=positive. Confidence: 0.721300226477959. Support: 0.0906634573161463
Attrib_2=b  => Class=positive. Confidence: 0.720486374159684. Support: 0.14086542751167
Attrib_3=b  => Class=positive. Confidence: 0.720237541487455. Support: 0.177548547607497
Attrib_2=x  => Class=positive. Confidence: 0.719806858309412. Support: 0.273980678949015
Attrib_7=o  => Class=positive. Confidence: 0.712682510247915. Support: 0.220499412564865
Attrib_7=b  => Class=positive. Confidence: 0.712211698484588. Support: 0.160746190350373
Attrib_0=x  => Class=positive. Confidence: 0.709941090424778. Support: 0.273209438976133
Attrib_1=o And Attrib_4=o And Attrib_5=x And Attrib_7=o  => Class=negative. Confidence: 0.588235294117647. Support: 0.0649350649350649
Attrib_1=o And Attrib_4=o And Attrib_7=o  => Class=negative. Confidence: 0.580645161290323. Support: 0.116883116883117
Attrib_1=x And Attrib_2=o And Attrib_4=o  => Class=negative. Confidence: 0.458510638297872. Support: 0.131120414673046
Time taken: 11 seconds 
=====================

Fold 9 of 10 folds
Data set size: 958
No of labeled instances: 432
No of unlabeled instances: 431
Total training instances: 863
Test instances: 95
----------------------------------------

No of rules: 27
Average terms per rule: 1
Accuracy (%): 70.5263157894737
Conusion matrix: 
5	28
0	62
Rules:
Attrib_4=x  => Class=positive. Confidence: 0.7981220657277. Support: 0.380021488447054
Attrib_1=o  => Class=positive. Confidence: 0.74961607535829. Support: 0.231264134318423
Attrib_8=x  => Class=positive. Confidence: 0.747087410302557. Support: 0.297375768927695
Attrib_7=o  => Class=positive. Confidence: 0.745027989824486. Support: 0.238722111041187
Attrib_6=x  => Class=positive. Confidence: 0.740170341174908. Support: 0.295199623519632
Attrib_2=b  => Class=positive. Confidence: 0.73868834759555. Support: 0.148800450343211
Attrib_2=x  => Class=positive. Confidence: 0.721766854193308. Support: 0.285293242984318
Attrib_6=b  => Class=positive. Confidence: 0.720733161285623. Support: 0.148886129901938
Attrib_0=x  => Class=positive. Confidence: 0.712888905011846. Support: 0.293248838440259
Attrib_0=b  => Class=positive. Confidence: 0.692562704590673. Support: 0.137985152182583
Attrib_1=x And Attrib_4=o And Attrib_5=o And Attrib_7=x  => Class=negative. Confidence: 0.53486341805623. Support: 0.0762881302651124
Attrib_1=x And Attrib_4=o And Attrib_6=o And Attrib_7=x  => Class=negative. Confidence: 0.501300102842227. Support: 0.0745896567806167
Time taken: 12 seconds 
=====================

Fold 10 of 10 folds
Data set size: 958
No of labeled instances: 432
No of unlabeled instances: 431
Total training instances: 863
Test instances: 95
----------------------------------------

No of rules: 27
Average terms per rule: 1
Accuracy (%): 71.5789473684211
Conusion matrix: 
6	27
0	62
Rules:
Attrib_4=x  => Class=positive. Confidence: 0.787632493096997. Support: 0.370741273717999
Attrib_2=b  => Class=positive. Confidence: 0.744204760469637. Support: 0.147461266761232
Attrib_5=o  => Class=positive. Confidence: 0.741639073848423. Support: 0.224636225863455
Attrib_7=o  => Class=positive. Confidence: 0.730919683725641. Support: 0.235217880642519
Attrib_1=o  => Class=positive. Confidence: 0.729542984459131. Support: 0.229779013560435
Attrib_8=x  => Class=positive. Confidence: 0.725580761551816. Support: 0.287797233554619
Attrib_0=x  => Class=positive. Confidence: 0.725463973820033. Support: 0.287386104115434
Attrib_3=b And Attrib_4=o And Attrib_8=o  => Class=negative. Confidence: 0.573543707154298. Support: 0.0726714153073834
Attrib_2=o And Attrib_4=o And Attrib_5=x And Attrib_6=o  => Class=negative. Confidence: 0.547427071082555. Support: 0.0802952121394705
Attrib_2=o And Attrib_3=x And Attrib_4=o And Attrib_6=o  => Class=negative. Confidence: 0.461243011384482. Support: 0.0683981213124042
Time taken: 11 seconds 
=====================

66	266
0	626
Average of fold accuracies: 72.2313596491228
