# Supplementary material for: Semi-supervised associative classification using ant colony optimization algorithm
Source: PeerJ Comput Sci. 2021 Sep 10;7:e676. doi: 10.7717/peerj-cs.676 (PMC8444075; doi:10.7717/peerj-cs.676)
Supplement: Supplemental Information 1 — Code: After extracting, the SSAC.sln is the Visual Studio 2015 aolution file which contains the project settings. Form1.cs and Form1.Designer.cs are the Windows form files for GUI of the code. SSAC.cs is the file containing the Run() method which is the core implementation of the proposed algorithm. [file peerj-cs-07-676-s001.zip › SSAC/SSAC/bin/Debug/Output/Run/Data.xlsx]

## Sheet: Data
Attrib_0	Attrib_1	Attrib_2	Attrib_3	Attrib_4	Attrib_5	Attrib_6	Attrib_7	Attrib_8	Attrib_9	class
o	o	b	b	o	x	x	o	x	b	negative
o	o	o	o	b	x	b	x	x	b	negative
o	o	x	b	o	x	x	o	b	b	negative
b	b	o	b	x	o	x	b	o	x	negative
x	x	b	o	x	o	x	o	x	o	negative
o	o	x	x	o	o	o	x	x	b	negative
o	o	x	x	o	b	o	o	x	x	negative
b	b	x	o	x	o	x	o	o	x	negative
x	x	x	o	x	x	b	o	o	o	negative
o	o	o	o	x	b	b	x	x	b	negative
b	b	x	o	x	o	b	o	b	x	negative
o	o	x	x	x	b	x	o	o	o	negative
o	o	x	x	o	b	b	o	b	x	negative
x	x	x	o	x	b	x	o	o	o	negative
x	x	x	o	b	o	b	o	x	b	negative
x	x	x	o	x	x	o	o	b	o	negative
x	x	o	x	o	o	x	x	x	o	negative
x	x	x	b	x	o	x	o	o	o	negative
o	o	x	b	o	x	b	o	b	x	negative
x	x	x	o	b	o	o	o	x	x	negative
o	o	x	x	o	o	x	o	x	b	negative
o	o	x	x	o	o	b	x	x	o	negative
x	x	x	b	o	o	o	x	o	x	negative
o	o	x	b	o	o	x	x	x	o	negative
o	o	x	x	x	x	o	o	o	x	negative
x	x	o	x	x	o	x	o	o	b	negative
x	x	x	o	b	o	x	o	b	b	negative
o	o	x	b	o	x	x	o	o	x	negative
b	b	x	o	x	b	o	b	x	o	negative
o	o	x	o	o	x	x	x	o	x	negative
b	b	x	b	x	b	x	o	o	o	negative
b	b	o	x	x	o	o	x	o	x	negative
b	b	x	o	x	o	o	x	x	o	negative
o	o	x	x	o	b	x	o	b	b	negative
o	o	b	x	x	o	x	x	o	o	negative
b	b	b	o	x	b	o	x	x	o	negative
b	b	x	x	o	x	x	o	o	o	negative
x	x	b	o	x	o	b	o	b	x	negative
x	x	o	x	o	o	b	x	o	x	negative
o	o	b	x	x	o	o	x	x	o	negative
b	b	x	b	x	x	b	o	o	o	negative
x	x	o	x	b	o	b	b	o	x	negative
o	o	x	o	x	x	o	x	o	x	negative
x	x	b	x	o	x	x	o	o	o	negative
b	b	o	b	x	o	x	x	o	b	negative
x	x	x	b	b	b	x	o	o	o	negative
o	o	o	x	x	o	b	x	x	o	negative
x	x	b	b	o	o	o	x	x	b	negative
x	x	o	x	x	b	x	o	o	o	negative
o	o	x	x	x	o	o	x	b	o	negative
b	b	x	b	o	o	o	b	x	x	negative
b	b	o	x	x	o	b	b	o	x	negative
x	x	b	x	x	b	b	o	o	o	negative
o	o	x	x	x	o	b	x	o	o	negative
x	x	o	x	x	o	o	o	x	x	negative
o	o	x	x	x	x	b	o	o	o	negative
o	o	o	x	o	x	x	o	x	b	negative
x	x	x	o	x	o	x	o	b	o	negative
b	b	b	x	x	b	x	o	o	o	negative
x	x	o	x	o	o	x	x	o	b	negative
x	x	b	o	b	o	x	o	b	x	negative
b	b	b	x	o	o	o	x	x	b	negative
x	x	o	x	o	x	x	o	x	o	negative
x	x	x	o	x	o	o	o	x	b	negative
o	o	b	o	o	x	x	o	x	x	negative
b	b	b	o	x	x	o	b	x	o	negative
o	o	o	x	b	o	x	x	x	o	negative
x	x	x	o	x	o	o	b	x	o	negative
o	o	x	x	x	o	o	b	x	o	negative
x	x	o	x	x	o	o	b	o	x	negative
x	x	o	b	x	o	b	b	o	x	negative
o	o	o	b	x	o	x	x	x	o	negative
b	b	b	x	o	o	o	b	x	x	negative
b	b	x	x	o	o	o	o	x	x	negative
x	x	o	b	b	o	x	b	o	x	negative
x	x	o	o	b	o	x	x	o	x	negative
o	o	x	x	b	x	x	o	o	o	negative
b	b	x	o	b	x	o	x	b	o	negative
o	o	o	o	x	o	x	x	b	x	negative
b	b	x	o	x	o	b	o	x	b	negative
o	o	o	o	x	o	x	x	x	b	negative
o	o	b	x	b	o	x	b	x	o	negative
x	x	b	b	o	o	o	b	x	x	negative
o	o	x	o	o	x	x	o	b	x	negative
x	x	x	b	o	o	o	b	x	b	negative
x	x	x	o	o	o	x	x	x	o	negative
o	o	o	o	o	x	x	x	b	x	negative
o	o	x	o	x	o	b	x	x	o	negative
o	o	x	x	b	o	b	x	b	o	negative
x	x	b	o	b	o	b	o	x	x	negative
o	o	x	x	o	b	x	o	x	o	negative
o	o	b	b	o	x	b	o	x	x	negative
o	o	x	x	o	x	o	o	b	x	negative
x	x	x	o	x	o	o	o	b	x	negative
o	o	x	x	o	x	x	o	o	b	negative
b	b	b	x	o	o	o	x	b	x	negative
x	x	o	o	x	o	x	b	o	x	negative
x	x	o	o	o	x	x	x	x	o	negative
o	o	x	b	x	o	o	x	x	o	negative
b	b	b	o	b	x	o	x	x	o	negative
o	o	o	o	x	x	b	o	x	x	negative
o	o	o	x	x	o	x	x	o	b	negative
x	x	o	x	x	x	o	o	x	o	negative
x	x	x	o	x	o	b	o	x	o	negative
x	x	o	x	x	x	b	o	o	o	negative
x	x	o	o	x	o	x	o	x	b	negative
b	b	b	o	x	x	o	x	b	o	negative
o	o	x	o	x	x	o	x	b	o	negative
x	x	x	b	b	x	b	o	o	o	negative
o	o	b	b	x	o	b	x	x	o	negative
b	b	b	x	x	x	b	o	o	o	negative
o	o	o	o	b	b	x	b	x	x	negative
o	o	x	x	b	o	x	o	x	o	negative
x	x	x	o	b	x	o	x	o	o	negative
o	o	o	o	x	x	b	x	x	o	negative
o	o	o	o	x	x	b	b	x	b	negative
o	o	o	o	x	o	x	b	x	x	negative
o	o	x	b	o	b	x	o	x	b	negative
b	b	x	o	b	b	o	x	x	o	negative
o	o	b	b	b	o	x	x	x	o	negative
x	x	b	o	x	o	b	o	x	b	negative
x	x	x	o	b	o	o	x	x	o	negative
o	o	o	o	x	x	b	x	b	b	negative
x	x	x	o	x	b	o	b	b	o	negative
o	o	b	x	o	o	x	x	x	o	negative
o	o	x	x	b	o	b	b	x	o	negative
x	x	b	o	x	o	x	o	b	b	negative
b	b	o	o	x	x	o	x	x	o	negative
o	o	x	o	x	o	x	o	x	b	negative
x	x	b	o	x	x	o	b	b	o	negative
x	x	x	o	x	x	o	b	o	o	negative
o	o	x	x	o	b	b	o	x	b	negative
o	o	x	x	x	o	b	b	b	o	negative
o	o	o	o	b	x	x	x	x	o	negative
x	x	b	x	o	o	o	b	x	b	negative
x	x	x	o	o	b	o	x	x	o	negative
o	o	b	b	x	o	x	b	x	o	negative
x	x	b	o	b	b	o	x	x	o	negative
x	x	b	o	b	o	x	o	x	b	negative
b	b	o	b	x	o	b	x	o	x	negative
x	x	x	o	x	b	o	o	x	o	negative
x	x	o	o	x	o	b	o	x	x	negative
x	x	b	b	x	x	b	o	o	o	negative
o	o	o	o	b	b	x	x	x	b	negative
o	o	x	x	o	o	x	b	x	o	negative
o	o	b	x	o	b	x	o	x	b	negative
o	o	x	x	x	o	x	b	o	o	negative
x	x	b	o	x	b	o	b	x	o	negative
o	o	x	o	b	o	x	x	x	o	negative
b	b	x	x	o	o	o	x	o	x	negative
o	o	x	x	x	o	x	o	b	o	negative
o	o	b	x	x	o	b	b	x	o	negative
x	x	x	b	x	b	b	o	o	o	negative
o	o	b	x	o	x	x	o	x	o	negative
o	o	o	o	b	x	b	x	b	x	negative
o	o	x	b	o	b	x	o	b	x	negative
b	b	b	o	x	o	x	o	b	x	negative
b	b	b	o	x	o	x	o	x	b	negative
x	x	b	x	o	o	o	o	x	x	negative
o	o	b	x	o	x	x	o	b	b	negative
b	b	x	b	o	o	o	x	b	x	negative
x	x	x	o	o	o	x	o	x	b	negative
o	o	x	x	x	o	o	o	x	x	negative
b	b	x	o	x	x	o	b	b	o	negative
o	o	b	b	o	x	x	o	b	x	negative
o	o	x	b	b	o	b	x	x	o	negative
x	x	b	o	x	o	x	o	o	x	negative
b	b	x	x	x	b	b	o	o	o	negative
b	b	x	x	o	o	o	x	x	o	negative
o	o	x	b	x	o	b	b	x	o	negative
b	b	x	x	o	o	o	b	x	b	negative
x	x	o	b	b	o	x	x	o	b	negative
x	x	o	x	b	o	x	x	o	o	negative
b	b	o	b	b	o	x	x	o	x	negative
o	o	b	o	x	o	x	x	x	o	negative
x	x	x	b	o	x	x	o	o	o	negative
o	o	b	x	b	o	x	x	b	o	negative
b	b	o	x	x	o	b	x	o	b	negative
o	o	o	o	x	b	b	b	x	x	negative
x	x	x	o	x	o	x	o	o	b	negative
x	x	x	o	b	o	b	o	b	x	negative
o	o	x	o	x	o	x	x	o	x	negative
o	o	x	o	b	o	x	o	x	x	negative
o	o	o	o	o	x	x	b	x	x	negative
b	b	o	o	x	o	x	x	o	x	negative
x	x	b	o	x	x	o	o	x	o	negative
x	x	b	o	x	o	o	o	x	x	negative
o	o	o	o	b	x	x	b	x	b	negative
b	b	b	o	b	o	x	o	x	x	negative
o	o	b	o	x	x	o	x	x	o	negative
x	x	x	b	o	o	o	x	x	o	negative
b	b	x	x	x	o	x	o	o	o	negative
x	x	x	o	o	o	o	b	x	x	negative
o	o	o	o	x	b	x	x	b	b	negative
x	x	x	o	o	o	o	x	b	x	negative
x	x	o	x	x	o	x	o	x	o	negative
x	x	o	o	b	x	o	x	x	o	negative
o	o	x	b	x	o	x	x	o	o	negative
b	b	x	o	o	o	x	o	x	x	negative
o	o	o	x	o	x	x	b	b	x	positive
x	x	b	x	o	x	b	o	o	x	positive
x	x	o	o	x	x	o	x	o	x	positive
o	o	x	x	o	o	x	b	b	x	positive
x	x	o	b	o	x	o	b	x	x	positive
o	o	o	x	x	b	x	b	o	x	positive
x	x	x	x	x	b	o	o	b	o	positive
b	b	o	o	x	x	x	b	x	o	positive
b	b	x	b	o	x	b	o	x	b	positive
x	x	x	o	b	x	o	b	o	x	positive
b	b	o	x	x	o	x	o	b	x	positive
o	o	x	b	x	x	o	o	x	b	positive
b	b	o	o	x	x	x	o	x	b	positive
x	x	b	b	x	b	o	x	b	o	positive
o	o	x	x	o	x	b	x	o	b	positive
o	o	b	b	o	x	o	x	x	x	positive
x	x	o	x	x	x	o	x	o	o	positive
x	x	b	b	b	x	o	b	o	x	positive
x	x	b	o	b	o	o	x	x	x	positive
x	x	b	o	o	x	o	b	x	x	positive
b	b	x	o	b	x	o	b	x	b	positive
x	x	x	b	o	x	o	o	x	b	positive
b	b	x	b	o	x	x	o	x	o	positive
o	o	b	x	o	o	x	x	b	x	positive
o	o	o	x	b	x	b	x	x	o	positive
x	x	o	x	o	b	x	b	o	x	positive
o	o	o	x	b	x	o	x	b	x	positive
x	x	o	b	o	x	b	x	o	x	positive
x	x	b	o	x	b	b	x	o	b	positive
x	x	o	x	o	x	o	o	x	x	positive
x	x	b	o	o	x	x	o	b	x	positive
b	b	b	x	b	o	x	o	b	x	positive
x	x	b	b	x	b	b	x	o	o	positive
o	o	o	b	x	x	x	x	b	o	positive
o	o	b	x	b	o	x	x	o	x	positive
x	x	x	o	o	x	o	x	o	x	positive
b	b	b	o	x	o	o	x	x	x	positive
x	x	x	x	x	o	o	b	b	o	positive
x	x	x	o	x	o	b	x	o	b	positive
b	b	x	o	o	x	o	b	x	x	positive
o	o	x	x	o	x	x	x	o	o	positive
b	b	o	x	b	o	o	x	x	x	positive
b	b	x	x	o	x	o	b	x	o	positive
o	o	o	x	x	b	x	o	b	x	positive
o	o	x	o	o	x	x	x	x	o	positive
b	b	x	o	o	x	x	o	x	b	positive
b	b	b	x	b	o	x	b	o	x	positive
b	b	x	b	b	x	o	b	x	o	positive
b	b	o	o	b	x	o	x	x	x	positive
x	x	o	o	x	x	b	x	b	o	positive
b	b	x	o	o	x	o	x	x	b	positive
o	o	o	x	b	x	b	x	b	b	positive
x	x	o	b	b	x	o	o	x	x	positive
o	o	b	x	o	b	o	x	x	x	positive
x	x	b	o	o	b	o	x	x	x	positive
x	x	b	o	b	x	b	b	o	x	positive
o	o	x	o	b	x	x	b	x	o	positive
o	o	x	o	o	x	b	b	x	x	positive
b	b	o	x	o	x	x	x	b	o	positive
x	x	x	x	b	b	o	o	x	o	positive
b	b	b	o	x	x	x	x	o	o	positive
o	o	o	b	b	o	x	x	x	x	positive
o	o	x	x	o	x	o	b	x	b	positive
o	o	o	x	o	b	x	x	b	x	positive
o	o	b	o	x	x	x	o	x	b	positive
b	b	o	x	b	x	o	x	x	o	positive
x	x	x	x	b	o	o	b	x	o	positive
x	x	o	o	x	x	o	b	b	x	positive
o	o	b	x	b	b	x	b	o	x	positive
x	x	o	b	x	b	o	x	o	x	positive
b	b	x	x	o	x	o	o	x	b	positive
x	x	x	b	x	b	o	x	o	o	positive
x	x	o	b	x	o	b	x	b	b	positive
o	o	o	x	b	x	x	x	o	b	positive
b	b	b	x	o	x	o	x	x	o	positive
b	b	o	b	x	x	x	o	o	x	positive
x	x	b	x	o	b	x	o	o	x	positive
x	x	o	x	o	x	b	b	o	x	positive
x	x	x	b	o	x	o	o	b	x	positive
b	b	x	b	x	x	o	o	x	o	positive
x	x	o	o	x	x	x	b	b	o	positive
b	b	x	x	b	x	o	x	o	o	positive
x	x	b	o	x	b	o	x	b	b	positive
x	x	x	o	o	x	b	b	o	x	positive
x	x	b	o	x	x	x	o	o	b	positive
o	o	b	b	x	o	o	x	x	x	positive
o	o	o	x	x	x	o	x	b	b	positive
o	o	b	o	x	x	x	x	o	b	positive
x	x	o	x	o	x	b	x	b	o	positive
x	x	o	o	x	b	b	x	o	x	positive
o	o	o	x	x	x	x	b	b	o	positive
x	x	b	o	b	x	b	o	b	x	positive
x	x	x	o	o	x	x	o	o	x	positive
x	x	x	x	o	x	o	x	o	o	positive
b	b	x	b	b	x	o	o	x	b	positive
b	b	x	o	x	x	x	o	o	b	positive
x	x	b	o	x	x	b	x	o	o	positive
x	x	x	o	o	x	o	o	x	x	positive
b	b	o	x	o	o	b	x	x	x	positive
o	o	o	x	b	x	o	x	x	b	positive
o	o	b	x	o	x	x	b	o	x	positive
o	o	b	x	o	b	x	b	b	x	positive
x	x	x	x	b	o	o	x	b	o	positive
o	o	x	b	o	x	b	x	x	o	positive
x	x	b	b	o	x	o	x	o	x	positive
o	o	o	x	b	x	x	x	b	o	positive
x	x	o	o	b	o	b	x	x	x	positive
o	o	b	x	b	x	o	x	o	x	positive
o	o	b	b	x	x	x	b	o	b	positive
o	o	x	x	b	o	x	o	b	x	positive
x	x	x	x	o	o	b	b	o	x	positive
x	x	o	b	x	x	b	x	o	o	positive
x	x	o	b	b	x	o	x	o	x	positive
x	x	x	x	o	x	o	b	o	b	positive
b	b	o	x	o	b	x	b	b	x	positive
x	x	x	b	x	o	b	x	o	o	positive
x	x	o	o	x	x	o	o	x	x	positive
x	x	o	b	x	o	o	x	x	b	positive
x	x	o	x	b	o	x	o	b	x	positive
b	b	b	x	b	x	o	x	b	o	positive
x	x	o	o	x	b	b	x	b	b	positive
x	x	b	x	x	o	o	x	o	b	positive
x	x	x	x	o	o	x	o	b	b	positive
x	x	b	b	o	x	o	o	x	x	positive
o	o	b	o	x	x	x	x	b	o	positive
x	x	o	b	o	x	x	o	b	x	positive
x	x	x	x	o	x	o	o	x	o	positive
x	x	o	b	x	x	o	o	b	x	positive
b	b	x	o	x	x	b	o	x	o	positive
x	x	x	o	x	b	b	x	o	o	positive
o	o	x	o	x	x	o	b	x	b	positive
x	x	o	o	x	x	x	o	x	o	positive
x	x	o	b	b	x	x	o	o	x	positive
o	o	x	o	b	x	x	o	x	b	positive
x	x	x	x	b	b	o	b	b	o	positive
o	o	x	o	o	o	x	x	x	x	positive
o	o	b	x	o	x	o	x	x	b	positive
b	b	o	x	o	x	x	b	o	x	positive
o	o	b	x	o	x	x	x	o	b	positive
o	o	b	b	x	x	x	o	x	o	positive
x	x	b	b	o	x	b	b	o	x	positive
b	b	o	x	b	b	x	o	b	x	positive
b	b	b	o	x	x	x	o	o	x	positive
o	o	b	x	o	x	b	x	x	o	positive
x	x	o	x	o	o	x	o	x	x	positive
x	x	o	o	o	x	x	o	x	x	positive
x	x	x	x	o	b	b	b	o	b	positive
x	x	x	x	b	b	o	b	o	b	positive
x	x	x	o	x	b	o	x	o	b	positive
o	o	o	b	x	x	x	b	x	o	positive
o	o	x	o	b	b	o	x	x	x	positive
x	x	x	x	o	b	b	x	o	o	positive
b	b	o	b	x	x	x	o	b	b	positive
b	b	o	o	x	o	b	x	x	x	positive
x	x	b	x	o	x	o	x	b	o	positive
x	x	o	b	o	x	x	b	o	x	positive
o	o	b	x	x	x	x	o	b	o	positive
o	o	o	x	b	o	x	x	b	x	positive
b	b	o	x	x	x	o	x	b	o	positive
x	x	x	x	b	b	o	o	b	b	positive
o	o	o	x	o	x	x	x	x	o	positive
b	b	b	b	x	x	x	o	b	o	positive
b	b	o	b	x	x	x	b	b	o	positive
o	o	o	x	x	o	o	x	x	x	positive
b	b	b	b	x	x	x	o	o	b	positive
b	b	x	o	o	b	o	x	x	x	positive
b	b	b	o	x	x	x	o	x	o	positive
b	b	x	o	b	x	b	o	x	b	positive
b	b	o	x	b	o	x	o	x	x	positive
x	x	o	b	x	b	b	x	o	b	positive
o	o	x	x	x	x	o	x	o	o	positive
x	x	b	o	x	x	o	b	o	x	positive
o	o	o	x	o	x	b	x	x	b	positive
x	x	b	b	b	x	o	o	b	x	positive
o	o	x	x	b	x	o	x	o	b	positive
x	x	b	x	b	x	o	x	o	o	positive
x	x	b	x	b	o	x	o	o	x	positive
x	x	o	b	x	o	x	x	b	o	positive
x	x	o	x	b	x	b	o	o	x	positive
x	x	b	b	x	o	o	x	b	b	positive
x	x	o	o	x	x	o	x	b	b	positive
b	b	o	x	b	x	b	x	b	o	positive
x	x	x	o	b	x	b	o	x	o	positive
x	x	x	x	b	b	b	b	o	o	positive
o	o	o	x	x	x	x	o	o	x	positive
x	x	b	o	b	x	o	b	b	x	positive
x	x	o	b	x	x	x	b	o	o	positive
x	x	b	b	x	x	o	o	o	x	positive
x	x	x	o	b	x	o	o	b	x	positive
b	b	x	x	o	b	x	o	o	x	positive
b	b	o	x	o	x	x	x	o	b	positive
x	x	x	x	o	o	b	o	b	x	positive
x	x	x	x	x	o	o	o	b	b	positive
o	o	x	b	o	x	o	b	x	x	positive
x	x	x	o	x	o	x	x	o	o	positive
o	o	x	x	o	x	o	x	o	x	positive
b	b	b	x	o	b	x	o	b	x	positive
x	x	o	b	o	b	o	x	x	x	positive
o	o	b	x	b	x	x	x	o	o	positive
x	x	b	o	x	o	o	x	x	b	positive
x	x	o	o	b	x	o	x	b	x	positive
x	x	o	o	x	o	x	x	b	b	positive
x	x	o	x	b	x	o	b	o	x	positive
b	b	x	o	o	x	x	b	x	o	positive
x	x	x	b	o	x	b	o	x	o	positive
x	x	x	o	x	o	b	x	b	o	positive
x	x	b	b	x	o	b	x	o	b	positive
x	x	b	b	x	o	o	x	x	o	positive
x	x	b	o	x	o	b	x	o	x	positive
b	b	b	o	x	x	x	b	b	o	positive
b	b	b	x	o	x	x	x	o	o	positive
x	x	o	b	o	x	b	o	x	x	positive
x	x	b	o	x	o	o	x	b	x	positive
x	x	b	o	x	x	x	o	b	o	positive
b	b	o	x	o	b	x	o	x	x	positive
o	o	b	x	b	o	x	b	b	x	positive
b	b	x	o	b	x	o	o	x	x	positive
b	b	x	x	o	x	o	x	o	b	positive
x	x	x	x	o	x	o	o	o	x	positive
o	o	x	b	x	x	x	o	b	o	positive
o	o	x	x	b	b	x	o	o	x	positive
o	o	x	o	o	b	b	x	x	x	positive
o	o	o	b	x	x	x	o	b	x	positive
x	x	x	x	b	o	x	o	b	o	positive
o	o	x	x	b	x	b	x	o	o	positive
x	x	b	o	o	x	b	o	x	x	positive
x	x	b	o	x	x	o	x	o	b	positive
x	x	x	x	o	b	x	b	o	o	positive
x	x	o	b	x	o	o	x	b	x	positive
x	x	x	x	o	x	o	b	b	o	positive
x	x	b	o	o	x	b	b	b	x	positive
x	x	x	x	o	o	x	b	o	b	positive
o	o	o	x	b	x	x	b	o	x	positive
b	b	o	x	x	x	x	b	o	o	positive
x	x	x	o	o	x	o	b	b	x	positive
b	b	b	b	x	x	x	b	o	o	positive
o	o	o	b	x	o	b	x	x	x	positive
x	x	b	x	x	o	o	x	b	o	positive
b	b	b	x	o	x	b	x	b	o	positive
x	x	b	b	o	x	o	b	b	x	positive
b	b	b	b	o	o	b	x	x	x	positive
b	b	o	x	b	x	x	x	o	o	positive
x	x	x	x	o	o	x	b	b	o	positive
x	x	o	x	x	o	o	x	b	b	positive
b	b	o	x	x	x	o	x	o	b	positive
o	o	x	o	x	x	x	b	b	o	positive
o	o	o	b	x	x	x	o	x	b	positive
o	o	o	x	o	o	x	x	x	x	positive
o	o	b	x	o	x	x	x	b	o	positive
x	x	b	o	x	b	x	x	o	o	positive
o	o	o	b	x	x	x	b	o	x	positive
x	x	x	b	o	x	b	o	o	x	positive
x	x	o	b	x	x	o	x	b	o	positive
x	x	x	o	o	x	b	o	b	x	positive
b	b	o	o	x	b	o	x	x	x	positive
o	o	b	b	o	b	b	x	x	x	positive
o	o	o	x	x	x	b	x	o	b	positive
x	x	x	x	b	o	b	b	b	o	positive
x	x	o	o	b	x	b	x	o	x	positive
o	o	b	o	b	o	x	x	x	x	positive
o	o	b	o	b	x	o	x	x	x	positive
x	x	b	x	o	x	o	b	o	x	positive
x	x	x	x	b	o	o	x	o	b	positive
x	x	b	x	o	x	b	x	o	o	positive
o	o	x	b	o	x	o	x	x	b	positive
b	b	o	o	o	x	b	x	x	x	positive
o	o	b	x	b	x	b	x	b	o	positive
o	o	x	b	o	o	b	x	x	x	positive
x	x	o	x	b	x	o	x	b	o	positive
b	b	o	x	b	x	o	x	b	b	positive
x	x	x	x	o	b	o	o	b	x	positive
x	x	b	b	o	x	b	o	b	x	positive
b	b	x	b	o	x	o	x	x	o	positive
o	o	x	b	b	x	o	x	x	o	positive
o	o	x	b	x	x	x	b	o	o	positive
o	o	o	x	o	x	b	x	b	x	positive
o	o	x	x	b	x	o	o	x	b	positive
o	o	x	x	x	x	o	o	x	o	positive
x	x	o	o	x	x	x	b	o	b	positive
b	b	b	o	o	o	x	x	x	x	positive
o	o	b	b	b	b	o	x	x	x	positive
o	o	b	b	b	o	b	x	x	x	positive
x	x	o	b	b	x	b	o	b	x	positive
b	b	o	b	x	x	x	o	x	o	positive
x	x	o	b	o	o	b	x	x	x	positive
x	x	o	x	b	x	o	x	o	b	positive
o	o	b	x	o	o	b	x	x	x	positive
x	x	b	b	o	x	x	o	o	x	positive
b	b	o	b	o	o	x	x	x	x	positive
x	x	o	b	b	o	o	x	x	x	positive
x	x	b	x	o	x	o	o	b	x	positive
o	o	x	o	o	x	x	b	x	b	positive
x	x	x	x	o	o	b	o	x	b	positive
x	x	o	x	x	b	o	x	o	b	positive
o	o	b	x	o	x	b	x	o	x	positive
o	o	o	x	o	x	x	x	b	b	positive
o	o	b	b	o	o	x	x	x	x	positive
o	o	o	b	x	b	o	x	x	x	positive
o	o	o	x	b	x	b	x	o	x	positive
b	b	b	x	x	x	o	x	o	o	positive
b	b	x	x	o	o	x	b	o	x	positive
x	x	x	x	o	b	b	o	o	x	positive
x	x	b	x	x	b	o	x	o	o	positive
b	b	x	o	o	x	b	b	x	b	positive
x	x	o	b	x	x	x	o	b	o	positive
x	x	o	x	x	x	o	o	o	x	positive
x	x	o	b	x	b	x	x	o	o	positive
o	o	b	o	b	b	b	x	x	x	positive
o	o	o	x	x	x	o	x	o	x	positive
x	x	o	o	x	b	x	x	o	b	positive
x	x	o	o	x	o	b	x	b	x	positive
x	x	x	x	b	o	b	b	o	b	positive
b	b	o	x	b	x	x	o	o	x	positive
x	x	o	o	b	x	o	b	x	x	positive
b	b	b	o	x	x	x	o	b	b	positive
b	b	b	x	b	b	x	o	o	x	positive
x	x	x	x	x	o	o	b	o	b	positive
x	x	x	b	o	x	o	b	x	o	positive
x	x	x	x	x	o	b	o	b	o	positive
x	x	o	o	o	b	b	x	x	x	positive
x	x	o	x	x	o	b	x	b	o	positive
x	x	o	o	x	x	b	x	o	b	positive
o	o	o	x	b	o	b	x	x	x	positive
b	b	o	x	o	x	o	x	b	x	positive
o	o	x	o	x	x	x	x	o	o	positive
o	o	x	o	b	o	b	x	x	x	positive
x	x	b	o	x	o	x	x	b	o	positive
o	o	o	x	o	b	x	b	x	x	positive
b	b	o	x	o	b	x	x	o	x	positive
b	b	o	b	b	o	b	x	x	x	positive
b	b	o	x	x	x	b	x	o	o	positive
b	b	x	b	o	x	o	o	x	x	positive
b	b	x	b	o	x	o	b	x	b	positive
x	x	o	o	o	o	x	x	x	x	positive
x	x	x	b	b	x	o	o	o	x	positive
o	o	b	x	x	x	o	x	b	o	positive
x	x	b	x	o	o	x	b	o	x	positive
o	o	x	b	x	x	b	o	x	o	positive
o	o	x	b	b	x	x	o	x	o	positive
x	x	x	o	o	x	x	o	x	o	positive
b	b	o	x	b	o	x	b	b	x	positive
b	b	b	x	o	x	o	x	o	x	positive
b	b	o	x	x	b	x	o	o	x	positive
o	o	o	x	b	b	x	x	o	x	positive
x	x	x	x	o	b	b	o	b	b	positive
x	x	o	x	b	x	o	o	b	x	positive
o	o	o	x	b	b	x	b	b	x	positive
o	o	b	x	b	x	b	x	o	b	positive
x	x	o	x	o	x	o	x	o	x	positive
o	o	b	x	b	x	x	o	o	x	positive
o	o	o	x	x	x	x	o	x	o	positive
o	o	x	b	o	x	b	b	x	b	positive
o	o	o	x	b	b	x	o	x	x	positive
x	x	o	o	o	x	b	b	x	x	positive
o	o	b	o	x	x	x	b	o	x	positive
o	o	x	o	x	x	x	o	b	b	positive
x	x	b	o	b	x	o	o	x	x	positive
o	o	x	o	x	x	b	o	x	b	positive
x	x	o	o	o	x	x	b	b	x	positive
b	b	x	x	b	o	x	o	o	x	positive
b	b	x	o	x	x	x	b	o	o	positive
o	o	b	x	b	b	x	o	b	x	positive
b	b	o	o	x	x	x	x	o	b	positive
o	o	o	b	o	x	b	x	x	x	positive
x	x	b	o	x	b	b	x	b	o	positive
x	x	b	o	b	x	x	o	o	x	positive
x	x	o	o	x	b	x	x	b	o	positive
o	o	x	o	b	x	o	b	x	x	positive
x	x	x	x	b	o	o	o	x	b	positive
x	x	o	o	x	o	x	x	x	o	positive
o	o	x	b	b	x	b	o	x	b	positive
x	x	b	o	o	x	b	x	o	x	positive
o	o	o	x	x	x	o	x	x	o	positive
b	b	o	x	x	x	x	o	b	o	positive
x	x	b	o	x	o	b	x	x	o	positive
