# Supplementary material for: Semi-supervised associative classification using ant colony optimization algorithm
Source: PeerJ Comput Sci. 2021 Sep 10;7:e676. doi: 10.7717/peerj-cs.676 (PMC8444075; doi:10.7717/peerj-cs.676)
Supplement: Supplemental Information 1 — Code: After extracting, the SSAC.sln is the Visual Studio 2015 aolution file which contains the project settings. Form1.cs and Form1.Designer.cs are the Windows form files for GUI of the code. SSAC.cs is the file containing the Run() method which is the core implementation of the proposed algorithm. [file peerj-cs-07-676-s001.zip › SSAC/SSAC/bin/Debug/Output/Run/RulesS.csv]

Antecedent	Consequent	Support	Confidence	SuppCount	SuppInClassCount	ClassFrequency	TotalInstances
Attrib_1=4	3	0.321545893719807	1	11	11	27	119
Attrib_3=4	3	0.162559312936125	1	11	11	27	119
Attrib_2=4	3	0.152098765432099	1	11	11	27	119
Attrib_1=3 And Attrib_2=2	2	0.167551072124756	0.832426697530864	12	11	38	119
Attrib_0=3 And Attrib_2=2	2	0.157076998050682	0.795810185185185	13	12	38	119
Attrib_1=2 And Attrib_3=3	1	0.0516015999182851	0.770833333333333	10	10	53	119
Attrib_0=2 And Attrib_2=2	2	0.191991520467836	0.763831532921811	12	11	38	119
Attrib_2=2 And Attrib_3=2	2	0.171959746588694	0.758699007936508	10	9	38	119
Attrib_2=2 And Attrib_3=1	2	0.317637231968811	0.741656220322887	26	24	38	119
Attrib_1=1 And Attrib_2=3	1	0.0840531097134871	0.698958333333333	12	10	53	119
Attrib_1=1 And Attrib_2=2	2	0.228528752436647	0.693685418611889	17	15	38	119
Attrib_2=2	2	0.515912768031189	0.679757361164882	41	34	38	119
Attrib_1=3 And Attrib_3=1	2	0.114919493177388	0.665760030864198	12	9	38	119
Attrib_1=3	2	0.196790838206628	0.613462475633528	19	13	38	119
Attrib_2=3 And Attrib_3=2	1	0.0659801866239158	0.600954861111111	12	9	53	119
Attrib_0=1 And Attrib_3=3	1	0.054496649812965	0.589657738095238	8	6	53	119
Attrib_0=3 And Attrib_2=1	1	0.0825394778964886	0.589121130222922	17	14	53	119
Attrib_2=3	1	0.0904076403447473	0.586458333333333	18	13	53	119
Attrib_0=1 And Attrib_2=1	1	0.0858166976211741	0.586113425136524	15	13	53	119
Attrib_2=1 And Attrib_3=2	1	0.123188217730393	0.562605598893746	20	18	53	119
Attrib_2=1	1	0.261693656879561	0.551944127607037	48	39	53	119
Attrib_3=3	1	0.072682429175215	0.545868347338936	17	12	53	119
Attrib_1=1 And Attrib_3=1	2	0.0828847953216374	0.520566203703704	10	7	38	119
Attrib_1=2 And Attrib_3=2	1	0.0552654675999108	0.507017341268406	12	10	53	119
Attrib_0=2 And Attrib_3=2	1	0.0929773502692482	0.498808102885251	14	10	53	119
Attrib_0=2 And Attrib_3=1	2	0.124740058479532	0.472173059964727	14	8	38	119
Attrib_1=2	1	0.174100307552028	0.466473159190648	44	30	53	119
Attrib_1=1 And Attrib_3=2	1	0.133902936754398	0.458494896888421	27	17	53	119
