# Supplementary material for: Semi-supervised associative classification using ant colony optimization algorithm
Source: PeerJ Comput Sci. 2021 Sep 10;7:e676. doi: 10.7717/peerj-cs.676 (PMC8444075; doi:10.7717/peerj-cs.676)
Supplement: Supplemental Information 1 — Code: After extracting, the SSAC.sln is the Visual Studio 2015 aolution file which contains the project settings. Form1.cs and Form1.Designer.cs are the Windows form files for GUI of the code. SSAC.cs is the file containing the Run() method which is the core implementation of the proposed algorithm. [file peerj-cs-07-676-s001.zip › SSAC/SSAC/bin/Debug/Output/Run/tic-tac-toe-rules.txt]

Antecedent	Consequent	Support	Confidence	SuppCount	SuppInClassCount	ClassFrequency	TotalInstances
Attrib_7=o	positive	0.359929078014184	0.69047619047619	294	203	564	862
Attrib_1=b	positive	0.274822695035461	0.688888888888889	225	155	564	862
Attrib_5=o	positive	0.367021276595745	0.687707641196013	301	207	564	862
Attrib_6=b	positive	0.228723404255319	0.682539682539683	189	129	564	862
Attrib_7=b	positive	0.276595744680851	0.681222707423581	229	156	564	862
Attrib_7=x	positive	0.363475177304965	0.604719764011799	339	205	564	862
Attrib_1=x	positive	0.359929078014184	0.595307917888563	341	203	564	862
Attrib_3=x	positive	0.352836879432624	0.590504451038576	337	199	564	862
Attrib_5=x	positive	0.351063829787234	0.589285714285714	336	198	564	862
Attrib_6=o	positive	0.306737588652482	0.574750830564784	301	173	564	862
Attrib_0=o	positive	0.301418439716312	0.564784053156146	301	170	564	862
Attrib_2=o	positive	0.299645390070922	0.563333333333333	300	169	564	862
Attrib_8=o	positive	0.299645390070922	0.557755775577558	303	169	564	862
Attrib_4=o	positive	0.230496453900709	0.434782608695652	299	130	564	862
Attrib_7=x	negative	0.449664429530201	0.395280235988201	339	134	298	862
Attrib_7=b	negative	0.24496644295302	0.318777292576419	229	73	298	862
Attrib_6=b	negative	0.201342281879195	0.317460317460317	189	60	298	862
Attrib_5=o	negative	0.315436241610738	0.312292358803987	301	94	298	862
Attrib_1=b	negative	0.23489932885906	0.311111111111111	225	70	298	862
Attrib_7=o	negative	0.305369127516779	0.30952380952381	294	91	298	862
Attrib_0=b	negative	0.191275167785235	0.308108108108108	185	57	298	862
Attrib_2=b	negative	0.191275167785235	0.308108108108108	185	57	298	862
Attrib_3=b	negative	0.23489932885906	0.307017543859649	228	70	298	862
Attrib_1=o	negative	0.302013422818792	0.304054054054054	296	90	298	862
Attrib_3=o	negative	0.302013422818792	0.303030303030303	297	90	298	862
Attrib_8=b	negative	0.184563758389262	0.300546448087432	183	55	298	862
