# Supplementary material for: Semi-supervised associative classification using ant colony optimization algorithm
Source: PeerJ Comput Sci. 2021 Sep 10;7:e676. doi: 10.7717/peerj-cs.676 (PMC8444075; doi:10.7717/peerj-cs.676)
Supplement: Supplemental Information 1 — Code: After extracting, the SSAC.sln is the Visual Studio 2015 aolution file which contains the project settings. Form1.cs and Form1.Designer.cs are the Windows form files for GUI of the code. SSAC.cs is the file containing the Run() method which is the core implementation of the proposed algorithm. [file peerj-cs-07-676-s001.zip › SSAC/SSAC/bin/Debug/Output0/00/abalone-D2A/abalone-D2A_100p_Rules_2020-10-18.txt]

Time: 2020-18-10 06:19:14
DataSet: abalone-D2A
No. of instances: 4121
No. of attributes: 9
No. of classes: 17
Class frequencies: [634, 487, 266, 203, 126, 103, 67, 58, 42, 32, 26, 57, 115, 259, 390, 567, 689]
---------------------------------------
Parameters: 
Labeled data (%): 100
No of folds: 10
No of ants: 30
Min support: 0.02
Min Confidence: 0.5
Min coverage: 1
====================

Fold 1 of 10 folds
Data set size: 4121
No of labeled instances: 3708
No of unlabeled instances: 0
Total training instances: 3708
Test instances: 413
----------------------------------------

No of rules: 0
Average terms per rule: 0
Accuracy (%): 16.7070217917676
Conusion matrix: 
0	0	0	0	0	0	0	0	0	0	0	0	0	0	0	0	64
0	0	0	0	0	0	0	0	0	0	0	0	0	0	0	0	49
0	0	0	0	0	0	0	0	0	0	0	0	0	0	0	0	26
0	0	0	0	0	0	0	0	0	0	0	0	0	0	0	0	20
0	0	0	0	0	0	0	0	0	0	0	0	0	0	0	0	13
0	0	0	0	0	0	0	0	0	0	0	0	0	0	0	0	10
0	0	0	0	0	0	0	0	0	0	0	0	0	0	0	0	7
0	0	0	0	0	0	0	0	0	0	0	0	0	0	0	0	6
0	0	0	0	0	0	0	0	0	0	0	0	0	0	0	0	4
0	0	0	0	0	0	0	0	0	0	0	0	0	0	0	0	3
0	0	0	0	0	0	0	0	0	0	0	0	0	0	0	0	3
0	0	0	0	0	0	0	0	0	0	0	0	0	0	0	0	6
0	0	0	0	0	0	0	0	0	0	0	0	0	0	0	0	11
0	0	0	0	0	0	0	0	0	0	0	0	0	0	0	0	26
0	0	0	0	0	0	0	0	0	0	0	0	0	0	0	0	39
0	0	0	0	0	0	0	0	0	0	0	0	0	0	0	0	57
0	0	0	0	0	0	0	0	0	0	0	0	0	0	0	0	69
Rules:
Time taken: 9 seconds 
=====================

Fold 2 of 10 folds
Data set size: 4121
No of labeled instances: 3709
No of unlabeled instances: 0
Total training instances: 3709
Test instances: 412
----------------------------------------

No of rules: 0
Average terms per rule: 0
Accuracy (%): 16.504854368932
Conusion matrix: 
0	0	0	0	0	0	0	0	0	0	0	0	0	0	0	0	64
0	0	0	0	0	0	0	0	0	0	0	0	0	0	0	0	48
0	0	0	0	0	0	0	0	0	0	0	0	0	0	0	0	27
0	0	0	0	0	0	0	0	0	0	0	0	0	0	0	0	20
0	0	0	0	0	0	0	0	0	0	0	0	0	0	0	0	13
0	0	0	0	0	0	0	0	0	0	0	0	0	0	0	0	10
0	0	0	0	0	0	0	0	0	0	0	0	0	0	0	0	7
0	0	0	0	0	0	0	0	0	0	0	0	0	0	0	0	6
0	0	0	0	0	0	0	0	0	0	0	0	0	0	0	0	4
0	0	0	0	0	0	0	0	0	0	0	0	0	0	0	0	3
0	0	0	0	0	0	0	0	0	0	0	0	0	0	0	0	3
0	0	0	0	0	0	0	0	0	0	0	0	0	0	0	0	5
0	0	0	0	0	0	0	0	0	0	0	0	0	0	0	0	12
0	0	0	0	0	0	0	0	0	0	0	0	0	0	0	0	26
0	0	0	0	0	0	0	0	0	0	0	0	0	0	0	0	39
0	0	0	0	0	0	0	0	0	0	0	0	0	0	0	0	57
0	0	0	0	0	0	0	0	0	0	0	0	0	0	0	0	68
Rules:
Time taken: 9 seconds 
=====================

Fold 3 of 10 folds
Data set size: 4121
No of labeled instances: 3709
No of unlabeled instances: 0
Total training instances: 3709
Test instances: 412
----------------------------------------

No of rules: 0
Average terms per rule: 5
Accuracy (%): 16.747572815534
Conusion matrix: 
0	0	0	0	0	0	0	0	0	0	0	0	0	0	0	0	64
0	0	0	0	0	0	0	0	0	0	0	0	0	0	0	0	48
0	0	0	0	0	0	0	0	0	0	0	0	0	0	0	0	27
0	0	0	0	0	0	0	0	0	0	0	0	0	0	0	0	20
0	0	0	0	0	0	0	0	0	0	0	0	0	0	0	0	13
0	0	0	0	0	0	0	0	0	0	0	0	0	0	0	0	10
0	0	0	0	0	0	0	0	0	0	0	0	0	0	0	0	7
0	0	0	0	0	0	0	0	0	0	0	0	0	0	0	0	6
0	0	0	0	0	0	0	0	0	0	0	0	0	0	0	0	4
0	0	0	0	0	0	0	0	0	0	0	0	0	0	0	0	3
0	0	0	0	0	0	0	0	0	0	0	0	0	0	0	0	3
0	0	0	0	0	0	0	0	0	0	0	0	0	0	0	0	5
0	0	0	0	0	0	0	0	0	0	0	0	0	0	0	0	12
0	0	0	0	0	0	0	0	0	0	0	0	0	0	0	0	26
0	0	0	0	0	0	0	0	0	0	0	0	0	0	0	0	39
0	0	0	0	0	0	0	0	0	0	0	0	0	0	0	0	56
0	0	0	0	0	0	0	0	0	0	0	0	0	0	0	0	69
Rules:
Attrib_0=M And Attrib_1=(0.322-0.568] And Attrib_2=(0.253-0.452] And Attrib_5=(-inf-0.497] And Attrib_6=(0.254-0.507]  => Class=19. Confidence: 0.5. Support: 0.0344827586206897
Attrib_0=M And Attrib_4=(0.943-1.884] And Attrib_5=(0.497-0.992] And Attrib_6=(0.254-0.507] And Attrib_7=(0.67-inf)  => Class=18. Confidence: 0.5. Support: 0.0263157894736842
Time taken: 9 seconds 
=====================

Fold 4 of 10 folds
Data set size: 4121
No of labeled instances: 3709
No of unlabeled instances: 0
Total training instances: 3709
Test instances: 412
----------------------------------------

No of rules: 0
Average terms per rule: 5
Accuracy (%): 16.9902912621359
Conusion matrix: 
1	0	0	0	0	0	0	0	0	0	0	0	0	0	0	0	63
0	0	0	0	0	0	0	0	0	0	0	0	0	0	0	0	48
0	0	0	0	0	0	0	0	0	0	0	0	0	0	0	0	27
0	0	0	0	0	0	0	0	0	0	0	0	0	0	0	0	20
0	0	0	0	0	0	0	0	0	0	0	0	0	0	0	0	13
0	0	0	0	0	0	0	0	0	0	0	0	0	0	0	0	10
0	0	0	0	0	0	0	0	0	0	0	0	0	0	0	0	7
0	0	0	0	0	0	0	0	0	0	0	0	0	0	0	0	6
0	0	0	0	0	0	0	0	0	0	0	0	0	0	0	0	4
0	0	0	0	0	0	0	0	0	0	0	0	0	0	0	0	3
0	0	0	0	0	0	0	0	0	0	0	0	0	0	0	0	3
0	0	0	0	0	0	0	0	0	0	0	0	0	0	0	0	5
0	0	0	0	0	0	0	0	0	0	0	0	0	0	0	0	12
0	0	0	0	0	0	0	0	0	0	0	0	0	0	0	0	26
0	0	0	0	0	0	0	0	0	0	0	0	0	0	0	0	39
0	0	0	0	0	0	0	0	0	0	0	0	0	0	0	0	56
0	0	0	0	0	0	0	0	0	0	0	0	0	0	0	0	69
Rules:
Attrib_0=M And Attrib_1=(0.568-inf) And Attrib_4=(0.943-1.884] And Attrib_6=(0.254-0.507] And Attrib_7=(0.67-inf)  => Class=18. Confidence: 1. Support: 0.0263157894736842
Attrib_2=(0.253-0.452] And Attrib_3=(-inf-0.377] And Attrib_4=(0.943-1.884] And Attrib_5=(0.497-0.992] And Attrib_6=(0.254-0.507]  => Class=10. Confidence: 0.631578947368421. Support: 0.0210526315789474
Time taken: 9 seconds 
=====================

Fold 5 of 10 folds
Data set size: 4121
No of labeled instances: 3709
No of unlabeled instances: 0
Total training instances: 3709
Test instances: 412
----------------------------------------

No of rules: 0
Average terms per rule: 5
Accuracy (%): 16.747572815534
Conusion matrix: 
0	0	0	0	0	0	0	0	0	0	0	0	0	0	0	0	63
0	0	0	0	0	0	0	0	0	0	0	0	0	0	0	0	49
0	0	0	0	0	0	0	0	0	0	0	0	0	0	0	0	27
0	0	0	0	0	0	0	0	0	0	0	0	0	0	0	0	20
0	0	0	0	0	0	0	0	0	0	0	0	0	0	0	0	13
0	0	0	0	0	0	0	0	0	0	0	0	0	0	0	0	10
0	0	0	0	0	0	0	0	0	0	0	0	0	0	0	0	7
0	0	0	0	0	0	0	0	0	0	0	0	0	0	0	0	5
0	0	0	0	0	0	0	0	0	0	0	0	0	0	0	0	5
0	0	0	0	0	0	0	0	0	0	0	0	0	0	0	0	3
0	0	0	0	0	0	0	0	0	0	0	0	0	0	0	0	2
0	0	0	0	0	0	0	0	0	0	0	0	0	0	0	0	6
0	0	0	0	0	0	0	0	0	0	0	0	0	0	0	0	12
0	0	0	0	0	0	0	0	0	0	0	0	0	0	0	0	26
0	0	0	0	0	0	0	0	0	0	0	0	0	0	0	0	39
0	0	0	0	0	0	0	0	0	0	0	0	0	0	0	0	56
0	0	0	0	0	0	0	0	0	0	0	0	0	0	0	0	69
Rules:
Attrib_0=M And Attrib_1=(0.322-0.568] And Attrib_2=(0.253-0.452] And Attrib_4=(0.943-1.884] And Attrib_5=(-inf-0.497] And Attrib_6=(0.254-0.507]  => Class=19. Confidence: 1. Support: 0.0344827586206897
Attrib_1=(0.568-inf) And Attrib_4=(0.943-1.884] And Attrib_6=(0.254-0.507] And Attrib_7=(0.67-inf)  => Class=18. Confidence: 0.5. Support: 0.027027027027027
Time taken: 9 seconds 
=====================

Fold 6 of 10 folds
Data set size: 4121
No of labeled instances: 3709
No of unlabeled instances: 0
Total training instances: 3709
Test instances: 412
----------------------------------------

No of rules: 0
Average terms per rule: 4
Accuracy (%): 17.4757281553398
Conusion matrix: 
3	0	0	0	0	0	0	0	0	0	0	0	0	0	0	0	60
0	0	0	0	0	0	0	0	0	0	0	0	0	0	0	0	49
0	0	0	0	0	0	0	0	0	0	0	0	0	0	0	0	27
0	0	0	0	0	0	0	0	0	0	0	0	0	0	0	0	20
0	0	0	0	0	0	0	0	0	0	0	0	0	0	0	0	13
0	0	0	0	0	0	0	0	0	0	0	0	0	0	0	0	10
0	0	0	0	0	0	0	0	0	0	0	0	0	0	0	0	7
0	0	0	0	0	0	0	0	0	0	0	0	0	0	0	0	5
0	0	0	0	0	0	0	0	0	0	0	0	0	0	0	0	5
0	0	0	0	0	0	0	0	0	0	0	0	0	0	0	0	3
0	0	0	0	0	0	0	0	0	0	0	0	0	0	0	0	2
0	0	0	0	0	0	0	0	0	0	0	0	0	0	0	0	6
0	0	0	0	0	0	0	0	0	0	0	0	0	0	0	0	12
0	0	0	0	0	0	0	0	0	0	0	0	0	0	0	0	25
0	0	0	0	0	0	0	0	0	0	0	0	0	0	0	0	39
0	0	0	0	0	0	0	0	0	0	0	0	0	0	0	0	57
0	0	0	0	0	0	0	0	0	0	0	0	0	0	0	0	69
Rules:
Attrib_1=(0.568-inf) And Attrib_2=(0.253-0.452] And Attrib_3=(-inf-0.377] And Attrib_4=(0.943-1.884] And Attrib_5=(0.497-0.992]  => Class=10. Confidence: 0.521739130434783. Support: 0.021015761821366
Attrib_0=M And Attrib_6=(0.254-0.507] And Attrib_7=(0.67-inf)  => Class=17. Confidence: 0.5. Support: 0.0566037735849057
Time taken: 10 seconds 
=====================

Fold 7 of 10 folds
Data set size: 4121
No of labeled instances: 3709
No of unlabeled instances: 0
Total training instances: 3709
Test instances: 412
----------------------------------------

No of rules: 0
Average terms per rule: 5
Accuracy (%): 16.747572815534
Conusion matrix: 
0	0	0	0	0	0	0	0	0	0	0	0	0	0	0	0	63
0	0	0	0	0	0	0	0	0	0	0	0	0	0	0	0	49
0	0	0	0	0	0	0	0	0	0	0	0	0	0	0	0	27
0	0	0	0	0	0	0	0	0	0	0	0	0	0	0	0	20
0	0	0	0	0	0	0	0	0	0	0	0	0	0	0	0	12
0	0	0	0	0	0	0	0	0	0	0	0	0	0	0	0	11
0	0	0	0	0	0	0	0	0	0	0	0	0	0	0	0	6
0	0	0	0	0	0	0	0	0	0	0	0	0	0	0	0	6
0	0	0	0	0	0	0	0	0	0	0	0	0	0	0	0	4
0	0	0	0	0	0	0	0	0	0	0	0	0	0	0	0	4
0	0	0	0	0	0	0	0	0	0	0	0	0	0	0	0	2
0	0	0	0	0	0	0	0	0	0	0	0	0	0	0	0	6
0	0	0	0	0	0	0	0	0	0	0	0	0	0	0	0	11
0	0	0	0	0	0	0	0	0	0	0	0	0	0	0	0	26
0	0	0	0	0	0	0	0	0	0	0	0	0	0	0	0	39
0	0	0	0	0	0	0	0	0	0	0	0	0	0	0	0	57
0	0	0	0	0	0	0	0	0	0	0	0	0	0	0	0	69
Rules:
Attrib_0=M And Attrib_1=(0.322-0.568] And Attrib_2=(0.253-0.452] And Attrib_6=(0.254-0.507] And Attrib_7=(-inf-0.336]  => Class=19. Confidence: 0.5. Support: 0.0357142857142857
Attrib_0=M And Attrib_1=(0.568-inf) And Attrib_4=(0.943-1.884] And Attrib_5=(0.497-0.992] And Attrib_6=(0.254-0.507] And Attrib_7=(0.67-inf)  => Class=18. Confidence: 0.5. Support: 0.0263157894736842
Attrib_0=M And Attrib_1=(0.568-inf) And Attrib_2=(0.452-inf) And Attrib_6=(0.507-inf) And Attrib_7=(0.336-0.67]  => Class=12. Confidence: 0.5. Support: 0.0209205020920502
Time taken: 10 seconds 
=====================

Fold 8 of 10 folds
Data set size: 4121
No of labeled instances: 3709
No of unlabeled instances: 0
Total training instances: 3709
Test instances: 412
----------------------------------------

No of rules: 0
Average terms per rule: 6
Accuracy (%): 16.747572815534
Conusion matrix: 
0	0	0	0	0	0	0	0	0	0	0	0	0	0	0	0	63
0	0	0	0	0	0	0	0	0	0	0	0	0	0	0	0	49
0	0	0	0	0	0	0	0	0	0	0	0	0	0	0	0	26
0	0	0	0	0	0	0	0	0	0	0	0	0	0	0	0	21
0	0	0	0	0	0	0	0	0	0	0	0	0	0	0	0	12
0	0	0	0	0	0	0	0	0	0	0	0	0	0	0	0	11
0	0	0	0	0	0	0	0	0	0	0	0	0	0	0	0	6
0	0	0	0	0	0	0	0	0	0	0	0	0	0	0	0	6
0	0	0	0	0	0	0	0	0	0	0	0	0	0	0	0	4
0	0	0	0	0	0	0	0	0	0	0	0	0	0	0	0	4
0	0	0	0	0	0	0	0	0	0	0	0	0	0	0	0	2
0	0	0	0	0	0	0	0	0	0	0	0	0	0	0	0	6
0	0	0	0	0	0	0	0	0	0	0	0	0	0	0	0	11
0	0	0	0	0	0	0	0	0	0	0	0	0	0	0	0	26
0	0	0	0	0	0	0	0	0	0	0	0	0	0	0	0	39
0	0	0	0	0	0	0	0	0	0	0	0	0	0	0	0	57
0	0	0	0	0	0	0	0	0	0	0	0	0	0	0	0	69
Rules:
Attrib_0=M And Attrib_2=(0.452-inf) And Attrib_3=(-inf-0.377] And Attrib_4=(-inf-0.943] And Attrib_5=(-inf-0.497] And Attrib_7=(0.336-0.67]  => Class=16. Confidence: 0.666666666666667. Support: 0.0327868852459016
Attrib_1=(0.322-0.568] And Attrib_2=(0.253-0.452] And Attrib_4=(-inf-0.943] And Attrib_5=(-inf-0.497] And Attrib_6=(-inf-0.254] And Attrib_7=(0.336-0.67]  => Class=16. Confidence: 0.5. Support: 0.0327868852459016
Time taken: 10 seconds 
=====================

Fold 9 of 10 folds
Data set size: 4121
No of labeled instances: 3709
No of unlabeled instances: 0
Total training instances: 3709
Test instances: 412
----------------------------------------

No of rules: 0
Average terms per rule: 4
Accuracy (%): 16.9902912621359
Conusion matrix: 
1	0	0	0	0	0	0	0	0	0	0	0	0	0	0	0	62
0	0	0	0	0	0	0	0	0	0	0	0	0	0	0	0	49
0	0	0	0	0	0	0	0	0	0	0	0	0	0	0	0	26
0	0	0	0	0	0	0	0	0	0	0	0	0	0	0	0	21
0	0	0	0	0	0	0	0	0	0	0	0	0	0	0	0	12
0	0	0	0	0	0	0	0	0	0	0	0	0	0	0	0	11
0	0	0	0	0	0	0	0	0	0	0	0	0	0	0	0	6
0	0	0	0	0	0	0	0	0	0	0	0	0	0	0	0	6
0	0	0	0	0	0	0	0	0	0	0	0	0	0	0	0	4
0	0	0	0	0	0	0	0	0	0	0	0	0	0	0	0	3
0	0	0	0	0	0	0	0	0	0	0	0	0	0	0	0	3
0	0	0	0	0	0	0	0	0	0	0	0	0	0	0	0	6
0	0	0	0	0	0	0	0	0	0	0	0	0	0	0	0	11
0	0	0	0	0	0	0	0	0	0	0	0	0	0	0	0	26
0	0	0	0	0	0	0	0	0	0	0	0	0	0	0	0	39
0	0	0	0	0	0	0	0	0	0	0	0	0	0	0	0	57
0	0	0	0	0	0	0	0	0	0	0	0	0	0	0	0	69
Rules:
Attrib_2=(0.253-0.452] And Attrib_3=(-inf-0.377] And Attrib_4=(0.943-1.884] And Attrib_5=(0.497-0.992] And Attrib_6=(0.254-0.507]  => Class=10. Confidence: 0.631578947368421. Support: 0.021015761821366
Attrib_1=(0.568-inf) And Attrib_2=(0.253-0.452] And Attrib_3=(-inf-0.377] And Attrib_4=(0.943-1.884] And Attrib_5=(0.497-0.992]  => Class=10. Confidence: 0.538461538461538. Support: 0.0245183887915937
Attrib_0=M And Attrib_4=(0.943-1.884] And Attrib_6=(0.254-0.507] And Attrib_7=(0.67-inf)  => Class=18. Confidence: 0.5. Support: 0.0263157894736842
Time taken: 9 seconds 
=====================

Fold 10 of 10 folds
Data set size: 4121
No of labeled instances: 3709
No of unlabeled instances: 0
Total training instances: 3709
Test instances: 412
----------------------------------------

No of rules: 0
Average terms per rule: 6
Accuracy (%): 16.747572815534
Conusion matrix: 
0	0	0	0	0	0	0	0	0	0	0	0	0	0	0	0	63
0	0	0	0	0	0	0	0	0	0	0	0	0	0	0	0	49
0	0	0	0	0	0	0	0	0	0	0	0	0	0	0	0	26
0	0	0	0	0	0	0	0	0	0	0	0	0	0	0	0	21
0	0	0	0	0	0	0	0	0	0	0	0	0	0	0	0	12
0	0	0	0	0	0	0	0	0	0	0	0	0	0	0	0	10
0	0	0	0	0	0	0	0	0	0	0	0	0	0	0	0	7
0	0	0	0	0	0	0	0	0	0	0	0	0	0	0	0	6
0	0	0	0	0	0	0	0	0	0	0	0	0	0	0	0	4
0	0	0	0	0	0	0	0	0	0	0	0	0	0	0	0	3
0	0	0	0	0	0	0	0	0	0	0	0	0	0	0	0	3
0	0	0	0	0	0	0	0	0	0	0	0	0	0	0	0	6
0	0	0	0	0	0	0	0	0	0	0	0	0	0	0	0	11
0	0	0	0	0	0	0	0	0	0	0	0	0	0	0	0	26
0	0	0	0	0	0	0	0	0	0	0	0	0	0	0	0	39
0	0	0	0	0	0	0	0	0	0	0	0	0	0	0	0	57
0	0	0	0	0	0	0	0	0	0	0	0	0	0	0	0	69
Rules:
Attrib_0=M And Attrib_1=(0.568-inf) And Attrib_2=(0.452-inf) And Attrib_4=(0.943-1.884] And Attrib_6=(0.254-0.507] And Attrib_7=(0.67-inf)  => Class=18. Confidence: 0.5. Support: 0.0263157894736842
Time taken: 9 seconds 
=====================

5	0	0	0	0	0	0	0	0	0	0	0	0	0	0	0	629
0	0	0	0	0	0	0	0	0	0	0	0	0	0	0	0	487
0	0	0	0	0	0	0	0	0	0	0	0	0	0	0	0	266
0	0	0	0	0	0	0	0	0	0	0	0	0	0	0	0	203
0	0	0	0	0	0	0	0	0	0	0	0	0	0	0	0	126
0	0	0	0	0	0	0	0	0	0	0	0	0	0	0	0	103
0	0	0	0	0	0	0	0	0	0	0	0	0	0	0	0	67
0	0	0	0	0	0	0	0	0	0	0	0	0	0	0	0	58
0	0	0	0	0	0	0	0	0	0	0	0	0	0	0	0	42
0	0	0	0	0	0	0	0	0	0	0	0	0	0	0	0	32
0	0	0	0	0	0	0	0	0	0	0	0	0	0	0	0	26
0	0	0	0	0	0	0	0	0	0	0	0	0	0	0	0	57
0	0	0	0	0	0	0	0	0	0	0	0	0	0	0	0	115
0	0	0	0	0	0	0	0	0	0	0	0	0	0	0	0	259
0	0	0	0	0	0	0	0	0	0	0	0	0	0	0	0	390
0	0	0	0	0	0	0	0	0	0	0	0	0	0	0	0	567
0	0	0	0	0	0	0	0	0	0	0	0	0	0	0	0	689
Average of fold accuracies: 16.8406050917981
