# Supplementary material for: Semi-supervised associative classification using ant colony optimization algorithm
Source: PeerJ Comput Sci. 2021 Sep 10;7:e676. doi: 10.7717/peerj-cs.676 (PMC8444075; doi:10.7717/peerj-cs.676)
Supplement: Supplemental Information 1 — Code: After extracting, the SSAC.sln is the Visual Studio 2015 aolution file which contains the project settings. Form1.cs and Form1.Designer.cs are the Windows form files for GUI of the code. SSAC.cs is the file containing the Run() method which is the core implementation of the proposed algorithm. [file peerj-cs-07-676-s001.zip › SSAC/SSAC/bin/Debug/Output0/00/abalone-D2A/abalone-D2A_20p_Rules_2020-10-17.txt]

Time: 2020-17-10 20:33:26
DataSet: abalone-D2A
No. of instances: 4121
No. of attributes: 9
No. of classes: 17
Class frequencies: [634, 487, 266, 203, 126, 103, 67, 58, 42, 32, 26, 57, 115, 259, 390, 567, 689]
---------------------------------------
Parameters: 
Labeled data (%): 20
No of folds: 10
No of ants: 15
Min support: 0.05
Min Confidence: 0.45
Min coverage: 1
====================

Fold 1 of 10 folds
Data set size: 4121
No of labeled instances: 744
No of unlabeled instances: 2964
Total training instances: 3708
Test instances: 413
----------------------------------------
