# Supplementary material for: Semi-supervised associative classification using ant colony optimization algorithm
Source: PeerJ Comput Sci. 2021 Sep 10;7:e676. doi: 10.7717/peerj-cs.676 (PMC8444075; doi:10.7717/peerj-cs.676)
Supplement: Supplemental Information 1 — Code: After extracting, the SSAC.sln is the Visual Studio 2015 aolution file which contains the project settings. Form1.cs and Form1.Designer.cs are the Windows form files for GUI of the code. SSAC.cs is the file containing the Run() method which is the core implementation of the proposed algorithm. [file peerj-cs-07-676-s001.zip › SSAC/SSAC/bin/Debug/Output0/00/abalone-D2A/abalone-D2A_30p_Rules_2020-10-17.txt]

Time: 2020-17-10 20:33:26
DataSet: abalone-D2A
No. of instances: 4121
No. of attributes: 9
No. of classes: 17
Class frequencies: [634, 487, 266, 203, 126, 103, 67, 58, 42, 32, 26, 57, 115, 259, 390, 567, 689]
---------------------------------------
Parameters: 
Labeled data (%): 30
No of folds: 10
No of ants: 15
Min support: 0.05
Min Confidence: 0.45
Min coverage: 1
====================

Fold 1 of 10 folds
Data set size: 4121
No of labeled instances: 1112
No of unlabeled instances: 2596
Total training instances: 3708
Test instances: 413
----------------------------------------

No of rules: 0
Average terms per rule: 3
Accuracy (%): 16.9491525423729
Conusion matrix: 
0	0	0	0	0	0	0	0	0	0	0	0	0	0	0	0	64
0	0	0	0	0	0	0	0	0	0	0	0	0	0	0	0	49
0	0	0	0	0	0	0	0	0	0	0	0	0	0	0	0	26
0	0	0	0	0	0	0	0	0	0	0	0	0	0	0	0	20
0	0	0	0	0	0	0	0	0	0	0	0	0	0	0	0	13
0	0	0	0	0	0	0	0	0	0	0	0	0	0	0	0	10
0	0	0	0	0	0	0	0	0	0	0	0	0	0	0	0	7
0	0	0	0	0	0	0	0	0	0	0	0	0	0	0	0	6
0	0	0	0	0	0	0	0	0	0	0	0	0	0	0	0	4
0	0	0	0	0	0	0	0	0	0	0	0	0	0	0	0	3
0	0	0	0	0	0	0	0	0	0	0	0	0	0	0	0	3
0	0	0	0	0	0	0	0	0	0	0	0	0	0	0	0	6
0	0	0	0	0	0	0	0	0	0	0	0	0	0	0	0	11
0	0	0	0	0	0	0	0	0	0	0	0	0	1	0	0	25
0	0	0	0	0	0	0	0	0	0	0	0	0	0	0	0	39
0	0	0	0	0	0	0	0	0	0	0	0	0	0	0	0	57
0	0	0	0	0	0	0	0	0	0	0	0	0	0	0	0	69
Rules:
Attrib_5=(0.992-inf) And Attrib_7=(0.67-inf)  => Class=17. Confidence: 1. Support: 0.0625
Attrib_0=I And Attrib_1=(0.322-0.568] And Attrib_2=(-inf-0.253] And Attrib_4=(-inf-0.943]  => Class=6. Confidence: 0.666666666666667. Support: 0.0519981331596292
Attrib_1=(0.322-0.568] And Attrib_2=(-inf-0.253] And Attrib_7=(-inf-0.336]  => Class=6. Confidence: 0.631656132733198. Support: 0.0564867091755047
Attrib_0=F And Attrib_5=(0.497-0.992] And Attrib_7=(0.67-inf)  => Class=16. Confidence: 0.5. Support: 0.105263157894737
Time taken: 59 seconds 
=====================

Fold 2 of 10 folds
Data set size: 4121
No of labeled instances: 1114
No of unlabeled instances: 2595
Total training instances: 3709
Test instances: 412
----------------------------------------

No of rules: 0
Average terms per rule: 3
Accuracy (%): 17.9611650485437
Conusion matrix: 
0	0	0	0	0	0	0	0	0	0	0	0	0	0	0	0	64
0	0	0	0	0	0	0	0	0	0	0	0	0	0	0	0	48
0	0	2	0	0	0	0	0	0	0	0	0	0	0	0	0	25
0	0	0	0	0	0	0	0	0	0	0	0	0	0	0	0	20
0	0	0	0	0	0	0	0	0	0	0	0	0	0	0	0	13
0	0	0	0	0	0	0	0	0	0	0	0	0	0	0	0	10
0	0	0	0	0	0	0	0	0	0	0	0	0	0	0	0	7
0	0	0	0	0	0	0	1	0	0	0	0	0	0	0	0	5
0	0	0	0	0	0	0	0	0	0	0	0	0	0	0	0	4
0	0	0	0	0	0	0	0	0	0	0	0	0	0	0	0	3
0	0	0	0	0	0	0	0	0	0	0	0	0	0	0	0	3
0	0	0	0	0	0	0	0	0	0	0	0	0	0	0	0	5
0	0	0	0	0	0	0	0	0	0	0	0	0	0	0	0	12
0	0	0	0	0	0	0	0	0	0	0	0	0	3	0	0	23
0	0	0	0	0	0	0	0	0	0	0	0	0	0	0	0	39
0	0	0	0	0	0	0	0	0	0	0	0	0	0	0	0	57
0	0	0	0	0	0	0	0	0	0	0	0	0	0	0	0	68
Rules:
Attrib_6=(0.254-0.507] And Attrib_7=(0.67-inf)  => Class=17. Confidence: 1. Support: 0.0578993055555556
Attrib_4=(1.884-inf) And Attrib_7=(0.67-inf)  => Class=17. Confidence: 1. Support: 0.0536060094952524
Attrib_0=M And Attrib_1=(0.322-0.568] And Attrib_2=(0.253-0.452] And Attrib_4=(0.943-1.884] And Attrib_5=(-inf-0.497] And Attrib_7=(0.336-0.67]  => Class=19. Confidence: 0.9375. Support: 0.123148148148148
Attrib_0=M And Attrib_1=(0.322-0.568] And Attrib_2=(0.253-0.452] And Attrib_4=(0.943-1.884] And Attrib_7=(0.336-0.67]  => Class=19. Confidence: 0.8408203125. Support: 0.133971574455114
Attrib_0=M And Attrib_2=(0.253-0.452] And Attrib_4=(0.943-1.884] And Attrib_6=(-inf-0.254] And Attrib_7=(0.336-0.67]  => Class=19. Confidence: 0.765625. Support: 0.128538471131064
Attrib_1=(0.322-0.568] And Attrib_2=(0.253-0.452] And Attrib_4=(0.943-1.884] And Attrib_5=(-inf-0.497] And Attrib_7=(0.336-0.67]  => Class=19. Confidence: 0.76171875. Support: 0.130281207133059
Attrib_0=M And Attrib_2=(0.253-0.452] And Attrib_3=(-inf-0.377] And Attrib_4=(0.943-1.884] And Attrib_5=(-inf-0.497] And Attrib_7=(0.336-0.67]  => Class=19. Confidence: 0.745200981025158. Support: 0.129128893693807
Attrib_1=(0.322-0.568] And Attrib_2=(0.253-0.452] And Attrib_4=(0.943-1.884] And Attrib_7=(0.336-0.67]  => Class=19. Confidence: 0.668720755347594. Support: 0.14781810071994
Attrib_0=M And Attrib_1=(0.322-0.568] And Attrib_5=(-inf-0.497] And Attrib_7=(0.336-0.67]  => Class=19. Confidence: 0.647287783763238. Support: 0.150186795987931
Attrib_0=M And Attrib_1=(0.568-inf) And Attrib_2=(0.452-inf) And Attrib_4=(1.884-inf) And Attrib_5=(0.992-inf) And Attrib_7=(0.336-0.67]  => Class=12. Confidence: 0.589579058267685. Support: 0.062447897148954
Attrib_0=I And Attrib_1=(0.322-0.568] And Attrib_2=(-inf-0.253] And Attrib_5=(-inf-0.497]  => Class=6. Confidence: 0.533333333333333. Support: 0.106010405257393
Attrib_5=(0.992-inf) And Attrib_7=(0.336-0.67]  => Class=12. Confidence: 0.511702140907724. Support: 0.0690129679313713
Attrib_1=(0.322-0.568] And Attrib_2=(-inf-0.253]  => Class=6. Confidence: 0.503970965425259. Support: 0.123806225158792
Attrib_1=(0.322-0.568] And Attrib_7=(0.336-0.67]  => Class=19. Confidence: 0.450106098902629. Support: 0.183087201234621
Time taken: 51 seconds 
=====================

Fold 3 of 10 folds
Data set size: 4121
No of labeled instances: 1114
No of unlabeled instances: 2595
Total training instances: 3709
Test instances: 412
----------------------------------------

No of rules: 0
Average terms per rule: 1
Accuracy (%): 16.747572815534
Conusion matrix: 
0	0	0	0	0	0	0	0	0	0	0	0	0	0	0	0	64
0	0	0	0	0	0	0	0	0	0	0	0	0	0	0	0	48
0	0	0	0	0	0	0	0	0	0	0	0	0	0	0	0	27
0	0	0	0	0	0	0	0	0	0	0	0	0	0	0	0	20
0	0	0	0	0	0	0	0	0	0	0	0	0	0	0	0	13
0	0	0	0	0	0	0	0	0	0	0	0	0	0	0	0	10
0	0	0	0	0	0	0	0	0	0	0	0	0	0	0	0	7
0	0	0	0	0	0	0	0	0	0	0	0	0	0	0	0	6
0	0	0	0	0	0	0	0	0	0	0	0	0	0	0	0	4
0	0	0	0	0	0	0	0	0	0	0	0	0	0	0	0	3
0	0	0	0	0	0	0	0	0	0	0	0	0	0	0	0	3
0	0	0	0	0	0	0	0	0	0	0	0	0	0	0	0	5
0	0	0	0	0	0	0	0	0	0	0	0	0	0	0	0	12
0	0	0	0	0	0	0	0	0	0	0	0	0	0	0	0	26
0	0	0	0	0	0	0	0	0	0	0	0	0	0	0	0	39
0	0	0	0	0	0	0	0	0	0	0	0	0	0	0	0	56
0	0	0	0	0	0	0	0	0	0	0	0	0	0	0	0	69
Rules:
Attrib_5=(0.497-0.992] And Attrib_7=(0.67-inf)  => Class=18. Confidence: 0.66852195423624. Support: 0.134505817569756
Attrib_6=(0.254-0.507] And Attrib_7=(0.67-inf)  => Class=18. Confidence: 0.640603598341694. Support: 0.143074853268133
Attrib_7=(0.67-inf)  => Class=18. Confidence: 0.621828259923498. Support: 0.152687430920958
Time taken: 55 seconds 
=====================

Fold 4 of 10 folds
Data set size: 4121
No of labeled instances: 1114
No of unlabeled instances: 2595
Total training instances: 3709
Test instances: 412
----------------------------------------

No of rules: 0
Average terms per rule: 3
Accuracy (%): 16.9902912621359
Conusion matrix: 
0	0	0	0	0	0	0	0	0	0	0	0	0	0	0	0	64
0	0	0	0	0	0	0	0	0	0	0	0	0	0	0	0	48
0	0	1	0	0	0	0	0	0	0	0	0	0	0	0	0	26
0	0	0	0	0	0	0	0	0	0	0	0	0	0	0	0	20
0	0	0	0	0	0	0	0	0	0	0	0	0	0	0	0	13
0	0	0	0	0	0	0	0	0	0	0	0	0	0	0	0	10
0	0	0	0	0	0	0	0	0	0	0	0	0	0	0	0	7
0	0	0	0	0	0	0	0	0	0	0	0	0	0	0	0	6
0	0	0	0	0	0	0	0	0	0	0	0	0	0	0	0	4
0	0	0	0	0	0	0	0	0	0	0	0	0	0	0	0	3
0	0	0	0	0	0	0	0	0	0	0	0	0	0	0	0	3
0	0	0	0	0	0	0	0	0	0	0	0	0	0	0	0	5
0	0	0	0	0	0	0	0	0	0	0	0	0	0	0	0	12
0	0	0	0	0	0	0	0	0	0	0	0	0	0	0	0	26
0	0	0	0	0	0	0	0	0	0	0	0	0	0	0	0	39
0	0	0	0	0	0	0	0	0	0	0	0	0	0	0	0	56
0	0	0	0	0	0	0	0	0	0	0	0	0	0	0	0	69
Rules:
Attrib_0=M And Attrib_2=(0.452-inf) And Attrib_4=(1.884-inf) And Attrib_5=(0.497-0.992] And Attrib_7=(0.67-inf)  => Class=18. Confidence: 0.875. Support: 0.0549127202659429
Attrib_0=M And Attrib_4=(1.884-inf) And Attrib_6=(0.254-0.507] And Attrib_7=(0.67-inf)  => Class=18. Confidence: 0.791666666666667. Support: 0.0628593191216327
Attrib_4=(1.884-inf) And Attrib_6=(0.507-inf) And Attrib_7=(0.336-0.67]  => Class=12. Confidence: 0.60263671875. Support: 0.0575293898773881
Attrib_4=(1.884-inf) And Attrib_6=(0.254-0.507] And Attrib_7=(0.67-inf)  => Class=18. Confidence: 0.571969696969697. Support: 0.0779640977748211
Attrib_6=(0.507-inf)  => Class=12. Confidence: 0.570732421875. Support: 0.0581766724984359
Attrib_3=(-inf-0.377] And Attrib_4=(1.884-inf) And Attrib_5=(0.992-inf) And Attrib_7=(0.336-0.67]  => Class=12. Confidence: 0.503757226396585. Support: 0.0763033869263935
Attrib_4=(1.884-inf) And Attrib_5=(0.992-inf) And Attrib_7=(0.336-0.67]  => Class=12. Confidence: 0.503685283074083. Support: 0.077102105129112
Attrib_6=(0.254-0.507] And Attrib_7=(0.67-inf)  => Class=18. Confidence: 0.49025974025974. Support: 0.0816766738593364
Attrib_5=(0.497-0.992] And Attrib_7=(0.67-inf)  => Class=18. Confidence: 0.471706864564007. Support: 0.0778623064086053
Time taken: 23 seconds 
=====================

Fold 5 of 10 folds
Data set size: 4121
No of labeled instances: 1112
No of unlabeled instances: 2597
Total training instances: 3709
Test instances: 412
----------------------------------------

No of rules: 0
Average terms per rule: 4
Accuracy (%): 17.2330097087379
Conusion matrix: 
0	0	0	0	0	0	0	0	0	0	0	0	0	0	0	0	63
0	0	0	0	0	0	0	0	0	0	0	0	0	0	0	0	49
0	0	1	0	0	0	0	0	0	0	0	0	0	0	0	0	26
0	0	0	0	0	0	0	0	0	0	0	0	0	0	0	0	20
0	0	0	0	0	0	0	0	0	0	0	0	0	0	0	0	13
0	0	0	0	0	0	0	0	0	0	0	0	0	0	0	0	10
0	0	0	0	0	0	0	0	0	0	0	0	0	0	0	0	7
0	0	0	0	0	0	0	0	0	0	0	0	0	0	0	0	5
0	0	0	0	0	0	0	0	0	0	0	0	0	0	0	0	5
0	0	0	0	0	0	0	0	0	0	0	0	0	0	0	0	3
0	0	0	0	0	0	0	0	0	0	0	0	0	0	0	0	2
0	0	0	0	0	0	0	0	0	0	0	0	0	0	0	0	6
0	0	0	0	0	0	0	0	0	0	0	0	0	0	0	0	12
0	0	0	0	0	0	0	0	0	0	0	0	0	0	0	0	26
0	0	0	0	0	0	0	0	0	0	0	0	0	0	1	0	38
0	0	0	0	0	0	0	0	0	0	0	0	0	0	0	0	56
0	0	0	0	0	0	0	0	0	0	0	0	0	0	0	0	69
Rules:
Attrib_0=I And Attrib_2=(0.452-inf) And Attrib_3=(-inf-0.377] And Attrib_5=(0.497-0.992] And Attrib_6=(-inf-0.254] And Attrib_7=(0.336-0.67]  => Class=17. Confidence: 1. Support: 0.0625
Attrib_1=(0.568-inf) And Attrib_2=(0.452-inf) And Attrib_4=(0.943-1.884] And Attrib_5=(0.497-0.992] And Attrib_6=(0.254-0.507] And Attrib_7=(0.67-inf)  => Class=18. Confidence: 1. Support: 0.0559657061205049
Attrib_5=(0.497-0.992] And Attrib_7=(0.67-inf)  => Class=18. Confidence: 0.602272727272727. Support: 0.159756652016714
Attrib_0=M And Attrib_7=(0.67-inf)  => Class=18. Confidence: 0.5625. Support: 0.0936514465926231
Attrib_0=M And Attrib_4=(1.884-inf) And Attrib_5=(0.992-inf) And Attrib_7=(0.336-0.67]  => Class=12. Confidence: 0.545454545454545. Support: 0.0823601941839156
Attrib_0=F And Attrib_4=(1.884-inf) And Attrib_7=(0.336-0.67]  => Class=13. Confidence: 0.534701079851192. Support: 0.0715921035330307
Attrib_0=M And Attrib_2=(0.452-inf) And Attrib_3=(-inf-0.377] And Attrib_4=(1.884-inf) And Attrib_5=(0.992-inf)  => Class=12. Confidence: 0.525974025974026. Support: 0.0823603423373315
Attrib_0=F And Attrib_1=(0.322-0.568] And Attrib_3=(-inf-0.377] And Attrib_5=(-inf-0.497] And Attrib_6=(-inf-0.254] And Attrib_7=(0.336-0.67]  => Class=19. Confidence: 0.5. Support: 0.102564102564103
Attrib_1=(0.322-0.568] And Attrib_2=(0.452-inf) And Attrib_3=(-inf-0.377] And Attrib_5=(-inf-0.497] And Attrib_7=(0.336-0.67]  => Class=19. Confidence: 0.5. Support: 0.0962962962962963
Attrib_0=I And Attrib_1=(0.322-0.568] And Attrib_2=(-inf-0.253] And Attrib_5=(-inf-0.497]  => Class=7. Confidence: 0.470588235294118. Support: 0.0761904761904762
Time taken: 20 seconds 
=====================

Fold 6 of 10 folds
Data set size: 4121
No of labeled instances: 1112
No of unlabeled instances: 2597
Total training instances: 3709
Test instances: 412
----------------------------------------

No of rules: 0
Average terms per rule: 4
Accuracy (%): 16.747572815534
Conusion matrix: 
0	0	0	0	0	0	0	0	0	0	0	0	0	0	0	0	63
0	0	0	0	0	0	0	0	0	0	0	0	0	0	0	0	49
0	0	0	0	0	0	0	0	0	0	0	0	0	0	0	0	27
0	0	0	0	0	0	0	0	0	0	0	0	0	0	0	0	20
0	0	0	0	0	0	0	0	0	0	0	0	0	0	0	0	13
0	0	0	0	0	0	0	0	0	0	0	0	0	0	0	0	10
0	0	0	0	0	0	0	0	0	0	0	0	0	0	0	0	7
0	0	0	0	0	0	0	0	0	0	0	0	0	0	0	0	5
0	0	0	0	0	0	0	0	0	0	0	0	0	0	0	0	5
0	0	0	0	0	0	0	0	0	0	0	0	0	0	0	0	3
0	0	0	0	0	0	0	0	0	0	0	0	0	0	0	0	2
0	0	0	0	0	0	0	0	0	0	0	0	0	0	0	0	6
0	0	0	0	0	0	0	0	0	0	0	0	0	0	0	0	12
0	0	0	0	0	0	0	0	0	0	0	0	0	0	0	0	25
0	0	0	0	0	0	0	0	0	0	0	0	0	0	0	0	39
0	0	0	0	0	0	0	0	0	0	0	0	0	0	0	0	57
0	0	0	0	0	0	0	0	0	0	0	0	0	0	0	0	69
Rules:
Attrib_0=M And Attrib_5=(0.497-0.992] And Attrib_7=(0.67-inf)  => Class=17. Confidence: 0.96875. Support: 0.0840205989662512
Attrib_0=M And Attrib_1=(0.568-inf) And Attrib_2=(0.452-inf) And Attrib_4=(1.884-inf) And Attrib_7=(0.67-inf)  => Class=17. Confidence: 0.85. Support: 0.0515639252052296
Attrib_0=M And Attrib_1=(0.322-0.568] And Attrib_2=(0.253-0.452] And Attrib_4=(0.943-1.884] And Attrib_6=(-inf-0.254] And Attrib_7=(0.336-0.67]  => Class=20. Confidence: 0.654761904761905. Support: 0.180680272108844
Attrib_0=M And Attrib_2=(0.253-0.452] And Attrib_4=(0.943-1.884] And Attrib_5=(-inf-0.497] And Attrib_7=(0.336-0.67]  => Class=20. Confidence: 0.595833333333333. Support: 0.205758145363409
Attrib_0=M And Attrib_2=(0.253-0.452] And Attrib_3=(-inf-0.377] And Attrib_4=(0.943-1.884] And Attrib_6=(-inf-0.254] And Attrib_7=(0.336-0.67]  => Class=20. Confidence: 0.595833333333333. Support: 0.204630325814536
Attrib_4=(1.884-inf) And Attrib_6=(0.254-0.507] And Attrib_7=(0.67-inf)  => Class=17. Confidence: 0.5875. Support: 0.0599821374277896
Attrib_0=M And Attrib_1=(0.322-0.568] And Attrib_2=(0.253-0.452] And Attrib_5=(-inf-0.497] And Attrib_6=(-inf-0.254] And Attrib_7=(0.336-0.67]  => Class=20. Confidence: 0.528184778184778. Support: 0.20937701396348
Attrib_0=F And Attrib_2=(0.452-inf) And Attrib_4=(0.943-1.884] And Attrib_7=(0.67-inf)  => Class=16. Confidence: 0.5. Support: 0.0555555555555556
Attrib_0=M And Attrib_2=(0.253-0.452] And Attrib_3=(-inf-0.377] And Attrib_4=(0.943-1.884] And Attrib_7=(0.336-0.67]  => Class=20. Confidence: 0.460714285714286. Support: 0.228862334407447
Time taken: 2 seconds 
=====================

Fold 7 of 10 folds
Data set size: 4121
No of labeled instances: 1111
No of unlabeled instances: 2598
Total training instances: 3709
Test instances: 412
----------------------------------------

No of rules: 0
Average terms per rule: 3
Accuracy (%): 17.2330097087379
Conusion matrix: 
0	0	0	0	0	0	0	0	0	0	0	0	0	0	0	0	63
0	0	0	0	0	0	0	0	0	0	0	0	0	0	0	0	49
0	0	0	0	0	0	0	0	0	0	0	0	0	0	0	0	27
0	0	0	0	0	0	0	0	0	0	0	0	0	0	0	0	20
0	0	0	0	0	0	0	0	0	0	0	0	0	0	0	0	12
0	0	0	0	0	0	0	0	0	0	0	0	0	0	0	0	11
0	0	0	0	0	0	0	0	0	0	0	0	0	0	0	0	6
0	0	0	0	0	0	0	0	0	0	0	0	0	0	0	0	6
0	0	0	0	0	0	0	0	1	0	0	0	0	0	0	0	3
0	0	0	0	0	0	0	0	0	0	0	0	0	0	0	0	4
0	0	0	0	0	0	0	0	0	0	0	0	0	0	0	0	2
0	0	0	0	0	0	0	0	0	0	0	0	0	0	0	0	6
0	0	0	0	0	0	0	0	0	0	0	0	0	0	0	0	11
0	0	0	0	0	0	0	0	0	0	0	0	0	0	0	0	26
0	0	0	0	0	0	0	0	0	0	0	0	0	0	1	0	38
0	0	0	0	0	0	0	0	0	0	0	0	0	0	0	0	57
0	0	0	0	0	0	0	0	0	0	0	0	0	0	0	0	69
Rules:
Attrib_0=I And Attrib_1=(0.322-0.568] And Attrib_2=(-inf-0.253] And Attrib_3=(-inf-0.377] And Attrib_6=(-inf-0.254]  => Class=7. Confidence: 0.5703125. Support: 0.0721205141129274
Attrib_1=(0.322-0.568] And Attrib_2=(-inf-0.253]  => Class=7. Confidence: 0.566443240262114. Support: 0.0840092089059032
Attrib_6=(0.254-0.507] And Attrib_7=(0.67-inf)  => Class=18. Confidence: 0.5. Support: 0.0905797101449275
Attrib_0=I And Attrib_2=(0.253-0.452] And Attrib_3=(-inf-0.377] And Attrib_4=(0.943-1.884] And Attrib_7=(0.336-0.67]  => Class=16. Confidence: 0.5. Support: 0.0555555555555556
Time taken: 56 seconds 
=====================

Fold 8 of 10 folds
Data set size: 4121
No of labeled instances: 1111
No of unlabeled instances: 2598
Total training instances: 3709
Test instances: 412
----------------------------------------

No of rules: 0
Average terms per rule: 2
Accuracy (%): 17.7184466019417
Conusion matrix: 
0	0	0	0	0	0	0	0	0	0	0	0	0	0	0	0	63
0	0	0	0	0	0	0	0	0	0	0	0	0	0	0	0	49
0	0	0	0	0	0	0	0	0	0	0	0	0	0	0	0	26
0	0	0	0	0	0	0	0	0	0	0	0	0	0	0	0	21
0	0	0	0	0	0	0	0	0	0	0	0	0	0	0	0	12
0	0	0	0	0	0	0	0	0	0	0	0	0	0	0	0	11
0	0	0	0	0	0	0	0	0	0	0	0	0	0	0	0	6
0	0	0	0	0	0	0	0	0	0	0	0	0	0	0	0	6
0	0	0	0	0	0	0	0	0	0	0	0	0	0	0	0	4
0	0	0	0	0	0	0	0	0	0	0	0	0	0	0	0	4
0	0	0	0	0	0	0	0	0	0	0	0	0	0	0	0	2
0	0	0	0	0	0	0	0	0	0	0	0	0	0	0	0	6
0	0	0	0	0	0	0	0	0	0	0	0	0	0	0	0	11
0	0	0	0	0	0	0	0	0	0	0	0	0	4	0	0	22
0	0	0	0	0	0	0	0	0	0	0	0	0	0	0	0	39
0	0	0	0	0	0	0	0	0	0	0	0	0	0	0	0	57
0	0	0	0	0	0	0	0	0	0	0	0	0	0	0	0	69
Rules:
Attrib_0=F And Attrib_3=(-inf-0.377] And Attrib_4=(-inf-0.943] And Attrib_7=(0.336-0.67]  => Class=16. Confidence: 1. Support: 0.0526315789473684
Attrib_0=I And Attrib_1=(0.322-0.568] And Attrib_2=(-inf-0.253] And Attrib_4=(-inf-0.943]  => Class=6. Confidence: 0.666666666666667. Support: 0.0769644589563797
Attrib_0=M And Attrib_7=(0.67-inf)  => Class=17. Confidence: 0.645299145299145. Support: 0.050163740245262
Attrib_1=(0.322-0.568] And Attrib_2=(-inf-0.253]  => Class=6. Confidence: 0.622104483677812. Support: 0.0842744351781339
Attrib_6=(0.254-0.507] And Attrib_7=(0.67-inf)  => Class=17. Confidence: 0.596611721611722. Support: 0.0567338926690501
Time taken: 59 seconds 
=====================

Fold 9 of 10 folds
Data set size: 4121
No of labeled instances: 1112
No of unlabeled instances: 2597
Total training instances: 3709
Test instances: 412
----------------------------------------

No of rules: 0
Average terms per rule: 3
Accuracy (%): 16.747572815534
Conusion matrix: 
0	0	0	0	0	0	0	0	0	0	0	0	0	0	0	0	63
0	0	0	0	0	0	0	0	0	0	0	0	0	0	0	0	49
0	0	0	0	0	0	0	0	0	0	0	0	0	0	0	0	26
0	0	0	0	0	0	0	0	0	0	0	0	0	0	0	0	21
0	0	0	0	0	0	0	0	0	0	0	0	0	0	0	0	12
0	0	0	0	0	0	0	0	0	0	0	0	0	0	0	0	11
0	0	0	0	0	0	0	0	0	0	0	0	0	0	0	0	6
0	0	0	0	0	0	0	0	0	0	0	0	0	0	0	0	6
0	0	0	0	0	0	0	0	0	0	0	0	0	0	0	0	4
0	0	0	0	0	0	0	0	0	0	0	0	0	0	0	0	3
0	0	0	0	0	0	0	0	0	0	0	0	0	0	0	0	3
0	0	0	0	0	0	0	0	0	0	0	0	0	0	0	0	6
0	0	0	0	0	0	0	0	0	0	0	0	0	0	0	0	11
0	0	0	0	0	0	0	0	0	0	0	0	0	0	0	0	26
0	0	0	0	0	0	0	0	0	0	0	0	0	0	0	0	39
0	0	0	0	0	0	0	0	0	0	0	0	0	0	0	0	57
0	0	0	0	0	0	0	0	0	0	0	0	0	0	0	0	69
Rules:
Attrib_0=F And Attrib_4=(1.884-inf) And Attrib_7=(0.67-inf)  => Class=18. Confidence: 1. Support: 0.0603318250377074
Attrib_4=(1.884-inf) And Attrib_7=(0.67-inf)  => Class=18. Confidence: 0.861111111111111. Support: 0.0763654646007587
Attrib_0=F And Attrib_5=(0.497-0.992] And Attrib_6=(0.254-0.507] And Attrib_7=(0.67-inf)  => Class=18. Confidence: 0.857142857142857. Support: 0.0603318250377074
Attrib_7=(0.67-inf)  => Class=18. Confidence: 0.834733893557423. Support: 0.128624480095068
Attrib_0=M And Attrib_1=(0.568-inf) And Attrib_4=(1.884-inf) And Attrib_5=(0.992-inf) And Attrib_7=(0.336-0.67]  => Class=12. Confidence: 0.660565444447691. Support: 0.0519151966519689
Attrib_4=(1.884-inf) And Attrib_5=(0.992-inf) And Attrib_7=(0.336-0.67]  => Class=12. Confidence: 0.59218544689852. Support: 0.0552411463377449
Attrib_1=(0.322-0.568] And Attrib_2=(0.452-inf) And Attrib_3=(-inf-0.377] And Attrib_4=(-inf-0.943] And Attrib_5=(-inf-0.497] And Attrib_7=(0.336-0.67]  => Class=16. Confidence: 0.5. Support: 0.0555555555555556
Time taken: 49 seconds 
=====================

Fold 10 of 10 folds
Data set size: 4121
No of labeled instances: 1112
No of unlabeled instances: 2597
Total training instances: 3709
Test instances: 412
----------------------------------------

No of rules: 0
Average terms per rule: 3
Accuracy (%): 16.9902912621359
Conusion matrix: 
0	0	0	0	0	0	0	0	0	0	0	0	0	0	0	0	63
0	0	0	0	0	0	0	0	0	0	0	0	0	0	0	0	49
0	0	0	0	0	0	0	0	0	0	0	0	0	0	0	0	26
0	0	0	0	0	0	0	0	0	0	0	0	0	0	0	0	21
0	0	0	0	0	0	0	0	0	0	0	0	0	0	0	0	12
0	0	0	0	0	0	0	0	0	0	0	0	0	0	0	0	10
0	0	0	0	0	0	0	0	0	0	0	0	0	0	0	0	7
0	0	0	0	0	0	0	0	0	0	0	0	0	0	0	0	6
0	0	0	0	0	0	0	0	0	0	0	0	0	0	0	0	4
0	0	0	0	0	0	0	0	0	0	0	0	0	0	0	0	3
0	0	0	0	0	0	0	0	0	0	0	0	0	0	0	0	3
0	0	0	0	0	0	0	0	0	0	0	0	0	0	0	0	6
0	0	0	0	0	0	0	0	0	0	0	0	0	0	0	0	11
0	0	0	0	0	0	0	0	0	0	0	0	0	1	0	0	25
0	0	0	0	0	0	0	0	0	0	0	0	0	0	0	0	39
0	0	0	0	0	0	0	0	0	0	0	0	0	0	0	0	57
0	0	0	0	0	0	0	0	0	0	0	0	0	0	0	0	69
Rules:
Attrib_0=M And Attrib_1=(0.568-inf) And Attrib_2=(0.452-inf) And Attrib_4=(1.884-inf) And Attrib_5=(0.497-0.992] And Attrib_7=(0.67-inf)  => Class=18. Confidence: 1. Support: 0.0666666666666667
Attrib_0=M And Attrib_1=(0.568-inf) And Attrib_7=(0.67-inf)  => Class=18. Confidence: 0.8. Support: 0.084803083912991
Attrib_1=(0.568-inf) And Attrib_2=(0.452-inf) And Attrib_4=(0.943-1.884] And Attrib_5=(0.497-0.992] And Attrib_6=(0.254-0.507] And Attrib_7=(0.67-inf)  => Class=16. Confidence: 0.666666666666667. Support: 0.05
Attrib_0=I And Attrib_1=(0.322-0.568] And Attrib_2=(-inf-0.253]  => Class=6. Confidence: 0.6. Support: 0.0785300290448508
Attrib_4=(1.884-inf) And Attrib_7=(0.67-inf)  => Class=18. Confidence: 0.583333333333333. Support: 0.0844638613020966
Attrib_1=(0.322-0.568] And Attrib_2=(-inf-0.253]  => Class=6. Confidence: 0.556325175583471. Support: 0.0847381323485191
Attrib_0=F And Attrib_3=(-inf-0.377] And Attrib_7=(0.67-inf)  => Class=16. Confidence: 0.5. Support: 0.103282828282828
Time taken: 53 seconds 
=====================

0	0	0	0	0	0	0	0	0	0	0	0	0	0	0	0	634
0	0	0	0	0	0	0	0	0	0	0	0	0	0	0	0	487
0	0	4	0	0	0	0	0	0	0	0	0	0	0	0	0	262
0	0	0	0	0	0	0	0	0	0	0	0	0	0	0	0	203
0	0	0	0	0	0	0	0	0	0	0	0	0	0	0	0	126
0	0	0	0	0	0	0	0	0	0	0	0	0	0	0	0	103
0	0	0	0	0	0	0	0	0	0	0	0	0	0	0	0	67
0	0	0	0	0	0	0	1	0	0	0	0	0	0	0	0	57
0	0	0	0	0	0	0	0	1	0	0	0	0	0	0	0	41
0	0	0	0	0	0	0	0	0	0	0	0	0	0	0	0	32
0	0	0	0	0	0	0	0	0	0	0	0	0	0	0	0	26
0	0	0	0	0	0	0	0	0	0	0	0	0	0	0	0	57
0	0	0	0	0	0	0	0	0	0	0	0	0	0	0	0	115
0	0	0	0	0	0	0	0	0	0	0	0	0	9	0	0	250
0	0	0	0	0	0	0	0	0	0	0	0	0	0	2	0	388
0	0	0	0	0	0	0	0	0	0	0	0	0	0	0	0	567
0	0	0	0	0	0	0	0	0	0	0	0	0	0	0	0	689
Average of fold accuracies: 17.1318084581208
