# Supplementary material for: Semi-supervised associative classification using ant colony optimization algorithm
Source: PeerJ Comput Sci. 2021 Sep 10;7:e676. doi: 10.7717/peerj-cs.676 (PMC8444075; doi:10.7717/peerj-cs.676)
Supplement: Supplemental Information 1 — Code: After extracting, the SSAC.sln is the Visual Studio 2015 aolution file which contains the project settings. Form1.cs and Form1.Designer.cs are the Windows form files for GUI of the code. SSAC.cs is the file containing the Run() method which is the core implementation of the proposed algorithm. [file peerj-cs-07-676-s001.zip › SSAC/SSAC/bin/Debug/Output0/00/abalone-D2A/abalone-D2A_40p_Rules_2020-10-17.txt]

Time: 2020-17-10 20:33:26
DataSet: abalone-D2A
No. of instances: 4121
No. of attributes: 9
No. of classes: 17
Class frequencies: [634, 487, 266, 203, 126, 103, 67, 58, 42, 32, 26, 57, 115, 259, 390, 567, 689]
---------------------------------------
Parameters: 
Labeled data (%): 40
No of folds: 10
No of ants: 15
Min support: 0.05
Min Confidence: 0.45
Min coverage: 1
====================

Fold 1 of 10 folds
Data set size: 4121
No of labeled instances: 1482
No of unlabeled instances: 2226
Total training instances: 3708
Test instances: 413
----------------------------------------

No of rules: 0
Average terms per rule: 4
Accuracy (%): 16.9491525423729
Conusion matrix: 
0	0	0	0	0	0	0	0	0	0	0	0	0	0	0	0	64
0	0	0	0	0	0	0	0	0	0	0	0	0	0	0	0	49
0	0	0	0	0	0	0	0	0	0	0	0	0	0	0	0	26
0	0	0	0	0	0	0	0	0	0	0	0	0	0	0	0	20
0	0	0	0	0	0	0	0	0	0	0	0	0	0	0	0	13
0	0	0	0	0	0	0	0	0	0	0	0	0	0	0	0	10
0	0	0	0	0	0	0	0	0	0	0	0	0	0	0	0	7
0	0	0	0	0	0	0	0	0	0	0	0	0	0	0	0	6
0	0	0	0	0	0	0	0	0	0	0	0	0	0	0	0	4
0	0	0	0	0	0	0	0	0	0	0	0	0	0	0	0	3
0	0	0	0	0	0	0	0	0	0	0	0	0	0	0	0	3
0	0	0	0	0	0	0	0	0	0	0	0	0	0	0	0	6
0	0	0	0	0	0	0	0	0	0	0	0	0	0	0	0	11
0	0	0	0	0	0	0	0	0	0	0	0	0	1	0	0	25
0	0	0	0	0	0	0	0	0	0	0	0	0	0	0	0	39
0	0	0	0	0	0	0	0	0	0	0	0	0	0	0	0	57
0	0	0	0	0	0	0	0	0	0	0	0	0	0	0	0	69
Rules:
Attrib_0=I And Attrib_1=(0.322-0.568] And Attrib_2=(-inf-0.253] And Attrib_7=(-inf-0.336]  => Class=6. Confidence: 0.538461538461538. Support: 0.0695528182981655
Attrib_1=(0.322-0.568] And Attrib_2=(-inf-0.253] And Attrib_3=(-inf-0.377] And Attrib_5=(-inf-0.497]  => Class=6. Confidence: 0.51125943775107. Support: 0.0747506521660726
Time taken: 59 seconds 
=====================

Fold 2 of 10 folds
Data set size: 4121
No of labeled instances: 1483
No of unlabeled instances: 2226
Total training instances: 3709
Test instances: 412
----------------------------------------

No of rules: 0
Average terms per rule: 4
Accuracy (%): 16.504854368932
Conusion matrix: 
0	0	0	0	0	0	0	0	0	0	0	0	0	0	0	0	64
0	0	0	0	0	0	0	0	0	0	0	0	0	0	0	0	48
0	0	0	0	0	0	0	0	0	0	0	0	0	0	0	0	27
0	0	0	0	0	0	0	0	0	0	0	0	0	0	0	0	20
0	0	0	0	0	0	0	0	0	0	0	0	0	0	0	0	13
0	0	0	0	0	0	0	0	0	0	0	0	0	0	0	0	10
0	0	0	0	0	0	0	0	0	0	0	0	0	0	0	0	7
0	0	0	0	0	0	0	0	0	0	0	0	0	0	0	0	6
0	0	0	0	0	0	0	0	0	0	0	0	0	0	0	0	4
0	0	0	0	0	0	0	0	0	0	0	0	0	0	0	0	3
0	0	0	0	0	0	0	0	0	0	0	0	0	0	0	0	3
0	0	0	0	0	0	0	0	0	0	0	0	0	0	0	0	5
0	0	0	0	0	0	0	0	0	0	0	0	0	0	0	0	12
0	0	0	0	0	0	0	0	0	0	0	0	0	0	0	0	26
0	0	0	0	0	0	0	0	0	0	0	0	0	0	0	0	39
0	0	0	0	0	0	0	0	0	0	0	0	0	0	0	0	57
0	0	0	0	0	0	0	0	0	0	0	0	0	0	0	0	68
Rules:
Attrib_0=F And Attrib_7=(0.67-inf)  => Class=20. Confidence: 0.5. Support: 0.111111111111111
Attrib_0=F And Attrib_1=(0.322-0.568] And Attrib_2=(0.452-inf) And Attrib_4=(0.943-1.884] And Attrib_6=(-inf-0.254] And Attrib_7=(0.336-0.67]  => Class=19. Confidence: 0.5. Support: 0.0833333333333333
Time taken: 4 seconds 
=====================

Fold 3 of 10 folds
Data set size: 4121
No of labeled instances: 1483
No of unlabeled instances: 2226
Total training instances: 3709
Test instances: 412
----------------------------------------

No of rules: 0
Average terms per rule: 2
Accuracy (%): 17.2330097087379
Conusion matrix: 
0	0	0	0	0	0	0	0	0	0	0	0	0	0	0	0	64
0	0	0	0	0	0	0	0	0	0	0	0	0	0	0	0	48
0	0	0	0	0	0	0	0	0	0	0	0	0	0	0	0	27
0	0	0	0	0	0	0	0	0	0	0	0	0	0	0	0	20
0	0	0	0	0	0	0	0	0	0	0	0	0	0	0	0	13
0	0	0	0	0	0	0	0	0	0	0	0	0	0	0	0	10
0	0	0	0	0	0	0	0	0	0	0	0	0	0	0	0	7
0	0	0	0	0	0	0	0	0	0	0	0	0	0	0	0	6
0	0	0	0	0	0	0	0	0	0	0	0	0	0	0	0	4
0	0	0	0	0	0	0	0	0	0	0	0	0	0	0	0	3
0	0	0	0	0	0	0	0	0	0	0	0	0	0	0	0	3
0	0	0	0	0	0	0	0	0	0	0	0	0	0	0	0	5
0	0	0	0	0	0	0	0	0	0	0	0	0	0	0	0	12
0	0	0	0	0	0	0	0	0	0	0	0	0	2	0	0	24
0	0	0	0	0	0	0	0	0	0	0	0	0	0	0	0	39
0	0	0	0	0	0	0	0	0	0	0	0	0	0	0	0	56
0	0	0	0	0	0	0	0	0	0	0	0	0	0	0	0	69
Rules:
Attrib_4=(1.884-inf) And Attrib_5=(0.497-0.992] And Attrib_7=(0.67-inf)  => Class=18. Confidence: 0.824761904761905. Support: 0.0874175243205465
Attrib_0=F And Attrib_6=(0.254-0.507] And Attrib_7=(0.67-inf)  => Class=18. Confidence: 0.804761904761905. Support: 0.0510921531715345
Attrib_4=(1.884-inf) And Attrib_7=(0.67-inf)  => Class=18. Confidence: 0.798901098901099. Support: 0.102023272466881
Attrib_7=(0.67-inf)  => Class=18. Confidence: 0.750662714478504. Support: 0.152743202842931
Attrib_0=I And Attrib_1=(0.322-0.568] And Attrib_2=(-inf-0.253]  => Class=6. Confidence: 0.53182355091974. Support: 0.082634845050064
Attrib_1=(0.322-0.568] And Attrib_2=(-inf-0.253]  => Class=6. Confidence: 0.515170972128102. Support: 0.112182501124657
Time taken: 26 seconds 
=====================

Fold 4 of 10 folds
Data set size: 4121
No of labeled instances: 1483
No of unlabeled instances: 2226
Total training instances: 3709
Test instances: 412
----------------------------------------

No of rules: 0
Average terms per rule: 2
Accuracy (%): 16.9902912621359
Conusion matrix: 
0	0	0	0	0	0	0	0	0	0	0	0	0	0	0	0	64
0	0	0	0	0	0	0	0	0	0	0	0	0	0	0	0	48
0	0	1	0	0	0	0	0	0	0	0	0	0	0	0	0	26
0	0	0	0	0	0	0	0	0	0	0	0	0	0	0	0	20
0	0	0	0	0	0	0	0	0	0	0	0	0	0	0	0	13
0	0	0	0	0	0	0	0	0	0	0	0	0	0	0	0	10
0	0	0	0	0	0	0	0	0	0	0	0	0	0	0	0	7
0	0	0	0	0	0	0	0	0	0	0	0	0	0	0	0	6
0	0	0	0	0	0	0	0	0	0	0	0	0	0	0	0	4
0	0	0	0	0	0	0	0	0	0	0	0	0	0	0	0	3
0	0	0	0	0	0	0	0	0	0	0	0	0	0	0	0	3
0	0	0	0	0	0	0	0	0	0	0	0	0	0	0	0	5
0	0	0	0	0	0	0	0	0	0	0	0	0	0	0	0	12
0	0	0	0	0	0	0	0	0	0	0	0	0	0	0	0	26
0	0	0	0	0	0	0	0	0	0	0	0	0	0	0	0	39
0	0	0	0	0	0	0	0	0	0	0	0	0	0	0	0	56
0	0	0	0	0	0	0	0	0	0	0	0	0	0	0	0	69
Rules:
Attrib_6=(0.254-0.507] And Attrib_7=(0.67-inf)  => Class=16. Confidence: 0.5. Support: 0.0808080808080808
Attrib_5=(0.992-inf) And Attrib_7=(0.336-0.67]  => Class=12. Confidence: 0.494693509700037. Support: 0.0614939066091558
Attrib_1=(0.322-0.568] And Attrib_2=(-inf-0.253] And Attrib_3=(-inf-0.377]  => Class=6. Confidence: 0.478260869565217. Support: 0.118279569892473
Time taken: 56 seconds 
=====================

Fold 5 of 10 folds
Data set size: 4121
No of labeled instances: 1482
No of unlabeled instances: 2227
Total training instances: 3709
Test instances: 412
----------------------------------------

No of rules: 0
Average terms per rule: 1
Accuracy (%): 16.9902912621359
Conusion matrix: 
0	0	0	0	0	0	0	0	0	0	0	0	0	0	0	0	63
0	0	0	0	0	0	0	0	0	0	0	0	0	0	0	0	49
0	0	0	0	0	0	0	0	0	0	0	0	0	0	0	0	27
0	0	0	0	0	0	0	0	0	0	0	0	0	0	0	0	20
0	0	0	0	0	0	0	0	0	0	0	0	0	0	0	0	13
0	0	0	0	0	0	0	0	0	0	0	0	0	0	0	0	10
0	0	0	0	0	0	0	0	0	0	0	0	0	0	0	0	7
0	0	0	0	0	0	0	1	0	0	0	0	0	0	0	0	4
0	0	0	0	0	0	0	0	0	0	0	0	0	0	0	0	5
0	0	0	0	0	0	0	0	0	0	0	0	0	0	0	0	3
0	0	0	0	0	0	0	0	0	0	0	0	0	0	0	0	2
0	0	0	0	0	0	0	0	0	0	0	0	0	0	0	0	6
0	0	0	0	0	0	0	0	0	0	0	0	0	0	0	0	12
0	0	0	0	0	0	0	0	0	0	0	0	0	0	0	0	26
0	0	0	0	0	0	0	0	0	0	0	0	0	0	0	0	39
0	0	0	0	0	0	0	0	0	0	0	0	0	0	0	0	56
0	0	0	0	0	0	0	0	0	0	0	0	0	0	0	0	69
Rules:
Attrib_0=M And Attrib_7=(0.67-inf)  => Class=17. Confidence: 0.962703962703963. Support: 0.0903793190328494
Attrib_7=(0.67-inf)  => Class=17. Confidence: 0.664335664335664. Support: 0.0936633912824389
Time taken: 39 seconds 
=====================

Fold 6 of 10 folds
Data set size: 4121
No of labeled instances: 1483
No of unlabeled instances: 2226
Total training instances: 3709
Test instances: 412
----------------------------------------

No of rules: 0
Average terms per rule: 3
Accuracy (%): 16.747572815534
Conusion matrix: 
0	0	0	0	0	0	0	0	0	0	0	0	0	0	0	0	63
0	0	0	0	0	0	0	0	0	0	0	0	0	0	0	0	49
0	0	0	0	0	0	0	0	0	0	0	0	0	0	0	0	27
0	0	0	0	0	0	0	0	0	0	0	0	0	0	0	0	20
0	0	0	0	0	0	0	0	0	0	0	0	0	0	0	0	13
0	0	0	0	0	0	0	0	0	0	0	0	0	0	0	0	10
0	0	0	0	0	0	0	0	0	0	0	0	0	0	0	0	7
0	0	0	0	0	0	0	0	0	0	0	0	0	0	0	0	5
0	0	0	0	0	0	0	0	0	0	0	0	0	0	0	0	5
0	0	0	0	0	0	0	0	0	0	0	0	0	0	0	0	3
0	0	0	0	0	0	0	0	0	0	0	0	0	0	0	0	2
0	0	0	0	0	0	0	0	0	0	0	0	0	0	0	0	6
0	0	0	0	0	0	0	0	0	0	0	0	0	0	0	0	12
0	0	0	0	0	0	0	0	0	0	0	0	0	0	0	0	25
0	0	0	0	0	0	0	0	0	0	0	0	0	0	0	0	39
0	0	0	0	0	0	0	0	0	0	0	0	0	0	0	0	57
0	0	0	0	0	0	0	0	0	0	0	0	0	0	0	0	69
Rules:
Attrib_0=M And Attrib_2=(0.452-inf) And Attrib_4=(0.943-1.884] And Attrib_7=(0.67-inf)  => Class=18. Confidence: 1. Support: 0.0666666666666667
Attrib_4=(1.884-inf) And Attrib_6=(0.254-0.507] And Attrib_7=(0.67-inf)  => Class=17. Confidence: 0.666666666666667. Support: 0.0910973084886128
Attrib_4=(1.884-inf) And Attrib_7=(0.67-inf)  => Class=17. Confidence: 0.597222222222222. Support: 0.0943813807382023
Attrib_0=I And Attrib_1=(0.322-0.568] And Attrib_2=(-inf-0.253] And Attrib_4=(-inf-0.943]  => Class=6. Confidence: 0.590909090909091. Support: 0.128198746081505
Attrib_1=(0.322-0.568] And Attrib_2=(-inf-0.253]  => Class=6. Confidence: 0.562073006338504. Support: 0.137250980412081
Time taken: 6 seconds 
=====================

Fold 7 of 10 folds
Data set size: 4121
No of labeled instances: 1483
No of unlabeled instances: 2226
Total training instances: 3709
Test instances: 412
----------------------------------------

No of rules: 0
Average terms per rule: 4
Accuracy (%): 17.9611650485437
Conusion matrix: 
0	0	0	0	0	0	0	0	0	0	0	0	0	0	0	0	63
0	0	0	0	0	0	0	0	0	0	0	0	0	0	0	0	49
0	0	0	0	0	0	0	0	0	0	0	0	0	0	0	0	27
0	0	0	0	0	0	0	0	0	0	0	0	0	0	0	0	20
0	0	0	0	0	0	0	0	0	0	0	0	0	0	0	0	12
0	0	0	0	0	0	0	0	0	0	0	0	0	0	0	0	11
0	0	0	0	0	0	0	0	0	0	0	0	0	0	0	0	6
0	0	0	0	0	0	0	0	0	0	0	0	0	0	0	0	6
0	0	0	0	0	0	0	0	0	0	0	0	0	0	0	0	4
0	0	0	0	0	0	0	0	0	0	0	0	0	0	0	0	4
0	0	0	0	0	0	0	0	0	0	0	0	0	0	0	0	2
0	0	0	0	0	0	0	0	0	0	0	0	0	0	0	0	6
0	0	0	0	0	0	0	0	0	0	0	0	0	0	0	0	11
0	0	0	0	0	0	0	0	0	0	0	0	0	5	0	0	21
0	0	0	0	0	0	0	0	0	0	0	0	0	0	0	0	39
0	0	0	0	0	0	0	0	0	0	0	0	0	0	0	0	57
0	0	0	0	0	0	0	0	0	0	0	0	0	0	0	0	69
Rules:
Attrib_0=I And Attrib_1=(0.322-0.568] And Attrib_2=(-inf-0.253] And Attrib_3=(-inf-0.377]  => Class=6. Confidence: 0.454545454545455. Support: 0.0537634408602151
Time taken: 32 seconds 
=====================

Fold 8 of 10 folds
Data set size: 4121
No of labeled instances: 1483
No of unlabeled instances: 2226
Total training instances: 3709
Test instances: 412
----------------------------------------

No of rules: 0
Average terms per rule: 2
Accuracy (%): 17.7184466019417
Conusion matrix: 
0	0	0	0	0	0	0	0	0	0	0	0	0	0	0	0	63
0	0	0	0	0	0	0	0	0	0	0	0	0	0	0	0	49
0	0	0	0	0	0	0	0	0	0	0	0	0	0	0	0	26
0	0	0	0	0	0	0	0	0	0	0	0	0	0	0	0	21
0	0	0	0	0	0	0	0	0	0	0	0	0	0	0	0	12
0	0	0	0	0	0	0	0	0	0	0	0	0	0	0	0	11
0	0	0	0	0	0	0	0	0	0	0	0	0	0	0	0	6
0	0	0	0	0	0	0	0	0	0	0	0	0	0	0	0	6
0	0	0	0	0	0	0	0	0	0	0	0	0	0	0	0	4
0	0	0	0	0	0	0	0	0	0	0	0	0	0	0	0	4
0	0	0	0	0	0	0	0	0	0	0	0	0	0	0	0	2
0	0	0	0	0	0	0	0	0	0	0	0	0	0	0	0	6
0	0	0	0	0	0	0	0	0	0	0	0	0	0	0	0	11
0	0	0	0	0	0	0	0	0	0	0	0	0	4	0	0	22
0	0	0	0	0	0	0	0	0	0	0	0	0	0	0	0	39
0	0	0	0	0	0	0	0	0	0	0	0	0	0	0	0	57
0	0	0	0	0	0	0	0	0	0	0	0	0	0	0	0	69
Rules:
Attrib_0=I And Attrib_1=(0.322-0.568] And Attrib_2=(-inf-0.253]  => Class=6. Confidence: 0.538461538461538. Support: 0.0697961482712391
Attrib_1=(0.322-0.568] And Attrib_2=(-inf-0.253]  => Class=6. Confidence: 0.520388640204308. Support: 0.0834543857175584
Time taken: 27 seconds 
=====================

Fold 9 of 10 folds
Data set size: 4121
No of labeled instances: 1483
No of unlabeled instances: 2226
Total training instances: 3709
Test instances: 412
----------------------------------------

No of rules: 0
Average terms per rule: 3
Accuracy (%): 17.2330097087379
Conusion matrix: 
0	0	0	0	0	0	0	0	0	0	0	0	0	0	0	0	63
0	0	0	0	0	0	0	0	0	0	0	0	0	0	0	0	49
0	0	0	0	0	0	0	0	0	0	0	0	0	0	0	0	26
0	0	0	0	0	0	0	0	0	0	0	0	0	0	0	0	21
0	0	0	0	0	0	0	0	0	0	0	0	0	0	0	0	12
0	0	0	0	0	0	0	0	0	0	0	0	0	0	0	0	11
0	0	0	0	0	0	0	0	0	0	0	0	0	0	0	0	6
0	0	0	0	0	0	0	0	0	0	0	0	0	0	0	0	6
0	0	0	0	0	0	0	0	0	0	0	0	0	0	0	0	4
0	0	0	0	0	0	0	0	0	0	0	0	0	0	0	0	3
0	0	0	0	0	0	0	0	0	0	0	0	0	0	0	0	3
0	0	0	0	0	0	0	0	0	0	0	0	0	0	0	0	6
0	0	0	0	0	0	0	0	0	0	0	0	0	0	0	0	11
0	0	0	0	0	0	0	0	0	0	0	0	0	2	0	0	24
0	0	0	0	0	0	0	0	0	0	0	0	0	0	0	0	39
0	0	0	0	0	0	0	0	0	0	0	0	0	0	0	0	57
0	0	0	0	0	0	0	0	0	0	0	0	0	0	0	0	69
Rules:
Attrib_0=I And Attrib_1=(0.322-0.568] And Attrib_2=(-inf-0.253] And Attrib_6=(-inf-0.254]  => Class=6. Confidence: 0.578947368421053. Support: 0.112085047948439
Attrib_1=(0.322-0.568] And Attrib_2=(-inf-0.253] And Attrib_7=(-inf-0.336]  => Class=6. Confidence: 0.547455361795839. Support: 0.135196177513892
Attrib_3=(-inf-0.377] And Attrib_5=(0.992-inf) And Attrib_7=(0.336-0.67]  => Class=12. Confidence: 0.470887404275557. Support: 0.0612704477796278
Attrib_5=(0.992-inf) And Attrib_7=(0.336-0.67]  => Class=12. Confidence: 0.470752855265653. Support: 0.0617895455442153
Time taken: 1 seconds 
=====================

Fold 10 of 10 folds
Data set size: 4121
No of labeled instances: 1483
No of unlabeled instances: 2226
Total training instances: 3709
Test instances: 412
----------------------------------------

No of rules: 0
Average terms per rule: 3
Accuracy (%): 16.9902912621359
Conusion matrix: 
0	0	0	0	0	0	0	0	0	0	0	0	0	0	0	0	63
0	0	0	0	0	0	0	0	0	0	0	0	0	0	0	0	49
0	0	0	0	0	0	0	0	0	0	0	0	0	0	0	0	26
0	0	0	0	0	0	0	0	0	0	0	0	0	0	0	0	21
0	0	0	0	0	0	0	0	0	0	0	0	0	0	0	0	12
0	0	0	0	0	0	0	0	0	0	0	0	0	0	0	0	10
0	0	0	0	0	0	0	0	0	0	0	0	0	0	0	0	7
0	0	0	0	0	0	0	0	0	0	0	0	0	0	0	0	6
0	0	0	0	0	0	0	0	0	0	0	0	0	0	0	0	4
0	0	0	0	0	0	0	0	0	0	0	0	0	0	0	0	3
0	0	0	0	0	0	0	0	0	0	0	0	0	0	0	0	3
0	0	0	0	0	0	0	0	0	0	0	0	0	0	0	0	6
0	0	0	0	0	0	0	0	0	0	0	0	0	0	0	0	11
0	0	0	0	0	0	0	0	0	0	0	0	0	0	0	0	26
0	0	0	0	0	0	0	0	0	0	0	0	0	0	1	0	38
0	0	0	0	0	0	0	0	0	0	0	0	0	0	0	0	57
0	0	0	0	0	0	0	0	0	0	0	0	0	0	0	0	69
Rules:
Attrib_0=I And Attrib_1=(0.322-0.568] And Attrib_2=(-inf-0.253] And Attrib_7=(-inf-0.336]  => Class=7. Confidence: 0.588235294117647. Support: 0.068220331055902
Attrib_1=(0.322-0.568] And Attrib_2=(-inf-0.253]  => Class=7. Confidence: 0.556300641871526. Support: 0.077213825094585
Attrib_0=M And Attrib_4=(0.943-1.884] And Attrib_7=(0.67-inf)  => Class=18. Confidence: 0.5. Support: 0.0666666666666667
Time taken: 39 seconds 
=====================

0	0	0	0	0	0	0	0	0	0	0	0	0	0	0	0	634
0	0	0	0	0	0	0	0	0	0	0	0	0	0	0	0	487
0	0	1	0	0	0	0	0	0	0	0	0	0	0	0	0	265
0	0	0	0	0	0	0	0	0	0	0	0	0	0	0	0	203
0	0	0	0	0	0	0	0	0	0	0	0	0	0	0	0	126
0	0	0	0	0	0	0	0	0	0	0	0	0	0	0	0	103
0	0	0	0	0	0	0	0	0	0	0	0	0	0	0	0	67
0	0	0	0	0	0	0	1	0	0	0	0	0	0	0	0	57
0	0	0	0	0	0	0	0	0	0	0	0	0	0	0	0	42
0	0	0	0	0	0	0	0	0	0	0	0	0	0	0	0	32
0	0	0	0	0	0	0	0	0	0	0	0	0	0	0	0	26
0	0	0	0	0	0	0	0	0	0	0	0	0	0	0	0	57
0	0	0	0	0	0	0	0	0	0	0	0	0	0	0	0	115
0	0	0	0	0	0	0	0	0	0	0	0	0	14	0	0	245
0	0	0	0	0	0	0	0	0	0	0	0	0	0	1	0	389
0	0	0	0	0	0	0	0	0	0	0	0	0	0	0	0	567
0	0	0	0	0	0	0	0	0	0	0	0	0	0	0	0	689
Average of fold accuracies: 17.1318084581208
