# Supplementary material for: Semi-supervised associative classification using ant colony optimization algorithm
Source: PeerJ Comput Sci. 2021 Sep 10;7:e676. doi: 10.7717/peerj-cs.676 (PMC8444075; doi:10.7717/peerj-cs.676)
Supplement: Supplemental Information 1 — Code: After extracting, the SSAC.sln is the Visual Studio 2015 aolution file which contains the project settings. Form1.cs and Form1.Designer.cs are the Windows form files for GUI of the code. SSAC.cs is the file containing the Run() method which is the core implementation of the proposed algorithm. [file peerj-cs-07-676-s001.zip › SSAC/SSAC/bin/Debug/Output0/00/abalone-D2A/abalone-D2A_50p_Rules_2020-10-17.txt]

Time: 2020-17-10 20:33:26
DataSet: abalone-D2A
No. of instances: 4121
No. of attributes: 9
No. of classes: 17
Class frequencies: [634, 487, 266, 203, 126, 103, 67, 58, 42, 32, 26, 57, 115, 259, 390, 567, 689]
---------------------------------------
Parameters: 
Labeled data (%): 50
No of folds: 10
No of ants: 15
Min support: 0.05
Min Confidence: 0.45
Min coverage: 1
====================

Fold 1 of 10 folds
Data set size: 4121
No of labeled instances: 1854
No of unlabeled instances: 1854
Total training instances: 3708
Test instances: 413
----------------------------------------

No of rules: 0
Average terms per rule: 3
Accuracy (%): 16.9491525423729
Conusion matrix: 
0	0	0	0	0	0	0	0	0	0	0	0	0	0	0	0	64
0	0	0	0	0	0	0	0	0	0	0	0	0	0	0	0	49
0	0	0	0	0	0	0	0	0	0	0	0	0	0	0	0	26
0	0	0	0	0	0	0	0	0	0	0	0	0	0	0	0	20
0	0	0	0	0	0	0	0	0	0	0	0	0	0	0	0	13
0	0	0	0	0	0	0	0	0	0	0	0	0	0	0	0	10
0	0	0	0	0	0	0	0	0	0	0	0	0	0	0	0	7
0	0	0	0	0	0	0	0	0	0	0	0	0	0	0	0	6
0	0	0	0	0	0	0	0	0	0	0	0	0	0	0	0	4
0	0	0	0	0	0	0	0	0	0	0	0	0	0	0	0	3
0	0	0	0	0	0	0	0	0	0	0	0	0	0	0	0	3
0	0	0	0	0	0	0	0	0	0	0	0	0	0	0	0	6
0	0	0	0	0	0	0	0	0	0	0	0	0	0	0	0	11
0	0	0	0	0	0	0	0	0	0	0	0	0	1	0	0	25
0	0	0	0	0	0	0	0	0	0	0	0	0	0	0	0	39
0	0	0	0	0	0	0	0	0	0	0	0	0	0	0	0	57
0	0	0	0	0	0	0	0	0	0	0	0	0	0	0	0	69
Rules:
Attrib_0=I And Attrib_1=(0.322-0.568] And Attrib_2=(-inf-0.253] And Attrib_7=(-inf-0.336]  => Class=6. Confidence: 0.588235294117647. Support: 0.0805530452708413
Attrib_1=(0.322-0.568] And Attrib_2=(-inf-0.253] And Attrib_7=(-inf-0.336]  => Class=6. Confidence: 0.558364079871227. Support: 0.0857499628384794
Time taken: 22 seconds 
=====================

Fold 2 of 10 folds
Data set size: 4121
No of labeled instances: 1855
No of unlabeled instances: 1854
Total training instances: 3709
Test instances: 412
----------------------------------------

No of rules: 0
Average terms per rule: 4
Accuracy (%): 16.9902912621359
Conusion matrix: 
0	0	0	0	0	0	0	0	0	0	0	0	0	0	0	0	64
0	0	0	0	0	0	0	0	0	0	0	0	0	0	0	0	48
0	0	0	0	0	0	0	0	0	0	0	0	0	0	0	0	27
0	0	0	0	0	0	0	0	0	0	0	0	0	0	0	0	20
0	0	0	0	0	0	0	0	0	0	0	0	0	0	0	0	13
0	0	0	0	0	0	0	0	0	0	0	0	0	0	0	0	10
0	0	0	0	0	0	0	0	0	0	0	0	0	0	0	0	7
0	0	0	0	0	0	0	0	0	0	0	0	0	0	0	0	6
0	0	0	0	0	0	0	0	0	0	0	0	0	0	0	0	4
0	0	0	0	0	0	0	0	0	0	0	0	0	0	0	0	3
0	0	0	0	0	0	0	0	0	0	0	0	0	0	0	0	3
0	0	0	0	0	0	0	0	0	0	0	0	0	0	0	0	5
0	0	0	0	0	0	0	0	0	0	0	0	0	0	0	0	12
0	0	0	0	0	0	0	0	0	0	0	0	0	2	0	0	24
0	0	0	0	0	0	0	0	0	0	0	0	0	0	0	0	39
0	0	0	0	0	0	0	0	0	0	0	0	0	0	0	0	57
0	0	0	0	0	0	0	0	0	0	0	0	0	0	0	0	68
Rules:
Attrib_0=I And Attrib_1=(0.322-0.568] And Attrib_2=(-inf-0.253] And Attrib_5=(-inf-0.497]  => Class=6. Confidence: 0.461538461538462. Support: 0.103448275862069
Time taken: 52 seconds 
=====================

Fold 3 of 10 folds
Data set size: 4121
No of labeled instances: 1856
No of unlabeled instances: 1853
Total training instances: 3709
Test instances: 412
----------------------------------------

No of rules: 0
Average terms per rule: 6
Accuracy (%): 16.747572815534
Conusion matrix: 
0	0	0	0	0	0	0	0	0	0	0	0	0	0	0	0	64
0	0	0	0	0	0	0	0	0	0	0	0	0	0	0	0	48
0	0	0	0	0	0	0	0	0	0	0	0	0	0	0	0	27
0	0	0	0	0	0	0	0	0	0	0	0	0	0	0	0	20
0	0	0	0	0	0	0	0	0	0	0	0	0	0	0	0	13
0	0	0	0	0	0	0	0	0	0	0	0	0	0	0	0	10
0	0	0	0	0	0	0	0	0	0	0	0	0	0	0	0	7
0	0	0	0	0	0	0	0	0	0	0	0	0	0	0	0	6
0	0	0	0	0	0	0	0	0	0	0	0	0	0	0	0	4
0	0	0	0	0	0	0	0	0	0	0	0	0	0	0	0	3
0	0	0	0	0	0	0	0	0	0	0	0	0	0	0	0	3
0	0	0	0	0	0	0	0	0	0	0	0	0	0	0	0	5
0	0	0	0	0	0	0	0	0	0	0	0	0	0	0	0	12
0	0	0	0	0	0	0	0	0	0	0	0	0	0	0	0	26
0	0	0	0	0	0	0	0	0	0	0	0	0	0	0	0	39
0	0	0	0	0	0	0	0	0	0	0	0	0	0	0	0	56
0	0	0	0	0	0	0	0	0	0	0	0	0	0	0	0	69
Rules:
Attrib_0=M And Attrib_1=(0.568-inf) And Attrib_4=(0.943-1.884] And Attrib_5=(0.497-0.992] And Attrib_6=(0.254-0.507] And Attrib_7=(0.67-inf)  => Class=18. Confidence: 1. Support: 0.050125313283208
Time taken: 7 seconds 
=====================

Fold 4 of 10 folds
Data set size: 4121
No of labeled instances: 1856
No of unlabeled instances: 1853
Total training instances: 3709
Test instances: 412
----------------------------------------

No of rules: 0
Average terms per rule: 0
Accuracy (%): 16.747572815534
Conusion matrix: 
0	0	0	0	0	0	0	0	0	0	0	0	0	0	0	0	64
0	0	0	0	0	0	0	0	0	0	0	0	0	0	0	0	48
0	0	0	0	0	0	0	0	0	0	0	0	0	0	0	0	27
0	0	0	0	0	0	0	0	0	0	0	0	0	0	0	0	20
0	0	0	0	0	0	0	0	0	0	0	0	0	0	0	0	13
0	0	0	0	0	0	0	0	0	0	0	0	0	0	0	0	10
0	0	0	0	0	0	0	0	0	0	0	0	0	0	0	0	7
0	0	0	0	0	0	0	0	0	0	0	0	0	0	0	0	6
0	0	0	0	0	0	0	0	0	0	0	0	0	0	0	0	4
0	0	0	0	0	0	0	0	0	0	0	0	0	0	0	0	3
0	0	0	0	0	0	0	0	0	0	0	0	0	0	0	0	3
0	0	0	0	0	0	0	0	0	0	0	0	0	0	0	0	5
0	0	0	0	0	0	0	0	0	0	0	0	0	0	0	0	12
0	0	0	0	0	0	0	0	0	0	0	0	0	0	0	0	26
0	0	0	0	0	0	0	0	0	0	0	0	0	0	0	0	39
0	0	0	0	0	0	0	0	0	0	0	0	0	0	0	0	56
0	0	0	0	0	0	0	0	0	0	0	0	0	0	0	0	69
Rules:
Time taken: 54 seconds 
=====================

Fold 5 of 10 folds
Data set size: 4121
No of labeled instances: 1855
No of unlabeled instances: 1854
Total training instances: 3709
Test instances: 412
----------------------------------------

No of rules: 0
Average terms per rule: 4
Accuracy (%): 16.9902912621359
Conusion matrix: 
0	0	0	0	0	0	0	0	0	0	0	0	0	0	0	0	63
0	0	0	0	0	0	0	0	0	0	0	0	0	0	0	0	49
0	0	0	0	0	0	0	0	0	0	0	0	0	0	0	0	27
0	0	0	0	0	0	0	0	0	0	0	0	0	0	0	0	20
0	0	0	0	0	0	0	0	0	0	0	0	0	0	0	0	13
0	0	0	0	0	0	0	0	0	0	0	0	0	0	0	0	10
0	0	0	0	0	0	0	0	0	0	0	0	0	0	0	0	7
0	0	0	0	0	0	0	0	0	0	0	0	0	0	0	0	5
0	0	0	0	0	0	0	0	0	0	0	0	0	0	0	0	5
0	0	0	0	0	0	0	0	0	0	0	0	0	0	0	0	3
0	0	0	0	0	0	0	0	0	0	0	0	0	0	0	0	2
0	0	0	0	0	0	0	0	0	0	0	0	0	0	0	0	6
0	0	0	0	0	0	0	0	0	0	0	0	0	0	0	0	12
0	0	0	0	0	0	0	0	0	0	0	0	0	0	0	0	26
0	0	0	0	0	0	0	0	0	0	0	0	0	0	1	0	38
0	0	0	0	0	0	0	0	0	0	0	0	0	0	0	0	56
0	0	0	0	0	0	0	0	0	0	0	0	0	0	0	0	69
Rules:
Attrib_0=M And Attrib_2=(0.452-inf) And Attrib_3=(-inf-0.377] And Attrib_6=(0.254-0.507] And Attrib_7=(0.67-inf)  => Class=17. Confidence: 0.5. Support: 0.0769230769230769
Attrib_0=I And Attrib_1=(0.322-0.568] And Attrib_2=(-inf-0.253] And Attrib_5=(-inf-0.497] And Attrib_7=(-inf-0.336]  => Class=7. Confidence: 0.5. Support: 0.0621603260869565
Attrib_1=(0.568-inf) And Attrib_4=(0.943-1.884] And Attrib_7=(0.67-inf)  => Class=18. Confidence: 0.5. Support: 0.0555555555555556
Time taken: 21 seconds 
=====================

Fold 6 of 10 folds
Data set size: 4121
No of labeled instances: 1855
No of unlabeled instances: 1854
Total training instances: 3709
Test instances: 412
----------------------------------------

No of rules: 0
Average terms per rule: 3
Accuracy (%): 16.747572815534
Conusion matrix: 
0	0	0	0	0	0	0	0	0	0	0	0	0	0	0	0	63
0	0	0	0	0	0	0	0	0	0	0	0	0	0	0	0	49
0	0	0	0	0	0	0	0	0	0	0	0	0	0	0	0	27
0	0	0	0	0	0	0	0	0	0	0	0	0	0	0	0	20
0	0	0	0	0	0	0	0	0	0	0	0	0	0	0	0	13
0	0	0	0	0	0	0	0	0	0	0	0	0	0	0	0	10
0	0	0	0	0	0	0	0	0	0	0	0	0	0	0	0	7
0	0	0	0	0	0	0	0	0	0	0	0	0	0	0	0	5
0	0	0	0	0	0	0	0	0	0	0	0	0	0	0	0	5
0	0	0	0	0	0	0	0	0	0	0	0	0	0	0	0	3
0	0	0	0	0	0	0	0	0	0	0	0	0	0	0	0	2
0	0	0	0	0	0	0	0	0	0	0	0	0	0	0	0	6
0	0	0	0	0	0	0	0	0	0	0	0	0	0	0	0	12
0	0	0	0	0	0	0	0	0	0	0	0	0	0	0	0	25
0	0	0	0	0	0	0	0	0	0	0	0	0	0	0	0	39
0	0	0	0	0	0	0	0	0	0	0	0	0	0	0	0	57
0	0	0	0	0	0	0	0	0	0	0	0	0	0	0	0	69
Rules:
Attrib_0=M And Attrib_7=(0.67-inf)  => Class=17. Confidence: 0.6. Support: 0.115384615384615
Attrib_0=F And Attrib_4=(1.884-inf) And Attrib_5=(0.497-0.992] And Attrib_7=(0.67-inf)  => Class=20. Confidence: 0.5. Support: 0.0780345471521942
Attrib_0=I And Attrib_1=(0.568-inf) And Attrib_5=(0.497-0.992] And Attrib_7=(0.336-0.67]  => Class=18. Confidence: 0.5. Support: 0.0532329988851728
Attrib_0=I And Attrib_1=(0.568-inf) And Attrib_6=(0.254-0.507] And Attrib_7=(0.336-0.67]  => Class=18. Confidence: 0.5. Support: 0.0531435374430544
Time taken: 50 seconds 
=====================

Fold 7 of 10 folds
Data set size: 4121
No of labeled instances: 1856
No of unlabeled instances: 1853
Total training instances: 3709
Test instances: 412
----------------------------------------

No of rules: 0
Average terms per rule: 2
Accuracy (%): 16.9902912621359
Conusion matrix: 
0	0	0	0	0	0	0	0	0	0	0	0	0	0	0	0	63
0	0	0	0	0	0	0	0	0	0	0	0	0	0	0	0	49
0	0	0	0	0	0	0	0	0	0	0	0	0	0	0	0	27
0	0	0	0	0	0	0	0	0	0	0	0	0	0	0	0	20
0	0	0	0	0	0	0	0	0	0	0	0	0	0	0	0	12
0	0	0	0	0	0	0	0	0	0	0	0	0	0	0	0	11
0	0	0	0	0	0	0	0	0	0	0	0	0	0	0	0	6
0	0	0	0	0	0	0	0	0	0	0	0	0	0	0	0	6
0	0	0	0	0	0	0	0	1	0	0	0	0	0	0	0	3
0	0	0	0	0	0	0	0	0	0	0	0	0	0	0	0	4
0	0	0	0	0	0	0	0	0	0	0	0	0	0	0	0	2
0	0	0	0	0	0	0	0	0	0	0	0	0	0	0	0	6
0	0	0	0	0	0	0	0	0	0	0	0	0	0	0	0	11
0	0	0	0	0	0	0	0	0	0	0	0	0	0	0	0	26
0	0	0	0	0	0	0	0	0	0	0	0	0	0	0	0	39
0	0	0	0	0	0	0	0	0	0	0	0	0	0	0	0	57
0	0	0	0	0	0	0	0	0	0	0	0	0	0	0	0	69
Rules:
Attrib_5=(0.497-0.992] And Attrib_7=(0.67-inf)  => Class=18. Confidence: 0.5. Support: 0.101214574898785
Attrib_1=(0.568-inf) And Attrib_6=(0.254-0.507] And Attrib_7=(0.67-inf)  => Class=18. Confidence: 0.463636363636364. Support: 0.101349527665317
Time taken: 7 seconds 
=====================

Fold 8 of 10 folds
Data set size: 4121
No of labeled instances: 1855
No of unlabeled instances: 1854
Total training instances: 3709
Test instances: 412
----------------------------------------

No of rules: 0
Average terms per rule: 4
Accuracy (%): 16.747572815534
Conusion matrix: 
0	0	0	0	0	0	0	0	0	0	0	0	0	0	0	0	63
0	0	0	0	0	0	0	0	0	0	0	0	0	0	0	0	49
0	0	0	0	0	0	0	0	0	0	0	0	0	0	0	0	26
0	0	0	0	0	0	0	0	0	0	0	0	0	0	0	0	21
0	0	0	0	0	0	0	0	0	0	0	0	0	0	0	0	12
0	0	0	0	0	0	0	0	0	0	0	0	0	0	0	0	11
0	0	0	0	0	0	0	0	0	0	0	0	0	0	0	0	6
0	0	0	0	0	0	0	0	0	0	0	0	0	0	0	0	6
0	0	0	0	0	0	0	0	0	0	0	0	0	0	0	0	4
0	0	0	0	0	0	0	0	0	0	0	0	0	0	0	0	4
0	0	0	0	0	0	0	0	0	0	0	0	0	0	0	0	2
0	0	0	0	0	0	0	0	0	0	0	0	0	0	0	0	6
0	0	0	0	0	0	0	0	0	0	0	0	0	0	0	0	11
0	0	0	0	0	0	0	0	0	0	0	0	0	0	0	0	26
0	0	0	0	0	0	0	0	0	0	0	0	0	0	0	0	39
0	0	0	0	0	0	0	0	0	0	0	0	0	0	0	0	57
0	0	0	0	0	0	0	0	0	0	0	0	0	0	0	0	69
Rules:
Attrib_0=F And Attrib_4=(1.884-inf) And Attrib_5=(0.497-0.992] And Attrib_7=(0.67-inf)  => Class=18. Confidence: 0.5. Support: 0.0526315789473684
Time taken: 49 seconds 
=====================

Fold 9 of 10 folds
Data set size: 4121
No of labeled instances: 1855
No of unlabeled instances: 1854
Total training instances: 3709
Test instances: 412
----------------------------------------

No of rules: 0
Average terms per rule: 5
Accuracy (%): 16.747572815534
Conusion matrix: 
0	0	0	0	0	0	0	0	0	0	0	0	0	0	0	0	63
0	0	0	0	0	0	0	0	0	0	0	0	0	0	0	0	49
0	0	0	0	0	0	0	0	0	0	0	0	0	0	0	0	26
0	0	0	0	0	0	0	0	0	0	0	0	0	0	0	0	21
0	0	0	0	0	0	0	0	0	0	0	0	0	0	0	0	12
0	0	0	0	0	0	0	0	0	0	0	0	0	0	0	0	11
0	0	0	0	0	0	0	0	0	0	0	0	0	0	0	0	6
0	0	0	0	0	0	0	0	0	0	0	0	0	0	0	0	6
0	0	0	0	0	0	0	0	0	0	0	0	0	0	0	0	4
0	0	0	0	0	0	0	0	0	0	0	0	0	0	0	0	3
0	0	0	0	0	0	0	0	0	0	0	0	0	0	0	0	3
0	0	0	0	0	0	0	0	0	0	0	0	0	0	0	0	6
0	0	0	0	0	0	0	0	0	0	0	0	0	0	0	0	11
0	0	0	0	0	0	0	0	0	0	0	0	0	0	0	0	26
0	0	0	0	0	0	0	0	0	0	0	0	0	0	0	0	39
0	0	0	0	0	0	0	0	0	0	0	0	0	0	0	0	57
0	0	0	0	0	0	0	0	0	0	0	0	0	0	0	0	69
Rules:
Attrib_0=M And Attrib_2=(0.452-inf) And Attrib_3=(-inf-0.377] And Attrib_4=(1.884-inf) And Attrib_5=(0.992-inf) And Attrib_7=(0.336-0.67]  => Class=12. Confidence: 0.545976761636887. Support: 0.055558231731782
Attrib_4=(1.884-inf) And Attrib_5=(0.992-inf) And Attrib_6=(0.254-0.507] And Attrib_7=(0.336-0.67]  => Class=12. Confidence: 0.526062753036437. Support: 0.0547026391570567
Attrib_1=(0.568-inf) And Attrib_3=(-inf-0.377] And Attrib_4=(1.884-inf) And Attrib_5=(0.992-inf) And Attrib_6=(0.254-0.507]  => Class=12. Confidence: 0.525751060658181. Support: 0.0551145055165037
Attrib_1=(0.568-inf) And Attrib_3=(-inf-0.377] And Attrib_4=(1.884-inf) And Attrib_5=(0.992-inf) And Attrib_7=(0.336-0.67]  => Class=12. Confidence: 0.510478443260689. Support: 0.0647873428448086
Time taken: 10 seconds 
=====================

Fold 10 of 10 folds
Data set size: 4121
No of labeled instances: 1855
No of unlabeled instances: 1854
Total training instances: 3709
Test instances: 412
----------------------------------------

No of rules: 0
Average terms per rule: 4
Accuracy (%): 16.747572815534
Conusion matrix: 
0	0	0	0	0	0	0	0	0	0	0	0	0	0	0	0	63
0	0	0	0	0	0	0	0	0	0	0	0	0	0	0	0	49
0	0	0	0	0	0	0	0	0	0	0	0	0	0	0	0	26
0	0	0	0	0	0	0	0	0	0	0	0	0	0	0	0	21
0	0	0	0	0	0	0	0	0	0	0	0	0	0	0	0	12
0	0	0	0	0	0	0	0	0	0	0	0	0	0	0	0	10
0	0	0	0	0	0	0	0	0	0	0	0	0	0	0	0	7
0	0	0	0	0	0	0	0	0	0	0	0	0	0	0	0	6
0	0	0	0	0	0	0	0	0	0	0	0	0	0	0	0	4
0	0	0	0	0	0	0	0	0	0	0	0	0	0	0	0	3
0	0	0	0	0	0	0	0	0	0	0	0	0	0	0	0	3
0	0	0	0	0	0	0	0	0	0	0	0	0	0	0	0	6
0	0	0	0	0	0	0	0	0	0	0	0	0	0	0	0	11
0	0	0	0	0	0	0	0	0	0	0	0	0	0	0	0	26
0	0	0	0	0	0	0	0	0	0	0	0	0	0	0	0	39
0	0	0	0	0	0	0	0	0	0	0	0	0	0	0	0	57
0	0	0	0	0	0	0	0	0	0	0	0	0	0	0	0	69
Rules:
Attrib_0=I And Attrib_1=(0.322-0.568] And Attrib_2=(-inf-0.253] And Attrib_5=(-inf-0.497]  => Class=6. Confidence: 0.503432494279176. Support: 0.0862068965517241
Time taken: 27 seconds 
=====================

0	0	0	0	0	0	0	0	0	0	0	0	0	0	0	0	634
0	0	0	0	0	0	0	0	0	0	0	0	0	0	0	0	487
0	0	0	0	0	0	0	0	0	0	0	0	0	0	0	0	266
0	0	0	0	0	0	0	0	0	0	0	0	0	0	0	0	203
0	0	0	0	0	0	0	0	0	0	0	0	0	0	0	0	126
0	0	0	0	0	0	0	0	0	0	0	0	0	0	0	0	103
0	0	0	0	0	0	0	0	0	0	0	0	0	0	0	0	67
0	0	0	0	0	0	0	0	0	0	0	0	0	0	0	0	58
0	0	0	0	0	0	0	0	1	0	0	0	0	0	0	0	41
0	0	0	0	0	0	0	0	0	0	0	0	0	0	0	0	32
0	0	0	0	0	0	0	0	0	0	0	0	0	0	0	0	26
0	0	0	0	0	0	0	0	0	0	0	0	0	0	0	0	57
0	0	0	0	0	0	0	0	0	0	0	0	0	0	0	0	115
0	0	0	0	0	0	0	0	0	0	0	0	0	3	0	0	256
0	0	0	0	0	0	0	0	0	0	0	0	0	0	1	0	389
0	0	0	0	0	0	0	0	0	0	0	0	0	0	0	0	567
0	0	0	0	0	0	0	0	0	0	0	0	0	0	0	0	689
Average of fold accuracies: 16.8405463221985
