# Supplementary material for: Semi-supervised associative classification using ant colony optimization algorithm
Source: PeerJ Comput Sci. 2021 Sep 10;7:e676. doi: 10.7717/peerj-cs.676 (PMC8444075; doi:10.7717/peerj-cs.676)
Supplement: Supplemental Information 1 — Code: After extracting, the SSAC.sln is the Visual Studio 2015 aolution file which contains the project settings. Form1.cs and Form1.Designer.cs are the Windows form files for GUI of the code. SSAC.cs is the file containing the Run() method which is the core implementation of the proposed algorithm. [file peerj-cs-07-676-s001.zip › SSAC/SSAC/bin/Debug/Output0/00/adult/adult-MD2_100p_Rules_2020-10-10.txt]

Time: 2020-10-10 10:35:44
DataSetadult-MD2
No. of instances: 45222
No. of attributes: 15
No. of classes: 2
Class frequencies: [34014, 11208]
---------------------------------------
Parameters: 
Labeled data (%): 100
No of folds: 10
No of ants: 15
Min support: 0.05
Min Confidence: 0.45
Min coverage: 1
====================

Fold 1 of 10 folds
Data set size: 45222
No of labeled instances: 40699
No of unlabeled instances: 0
Total training instances: 40699
Test instances: 4523
----------------------------------------

No of rules: 0
Average terms per rule: 2
Accuracy (%): 96.0424497015255
Conusion matrix: 
3402	0
179	942
Rules:
Attrib_7=Own-child  => Class=<=50K. Confidence: 0.983707865168539. Support: 0.171599372794982
Attrib_6=Other-service  => Class=<=50K. Confidence: 0.960707780379912. Support: 0.120606298183719
Attrib_5=Never-married  => Class=<=50K. Confidence: 0.953056027164686. Support: 0.366751600679472
Attrib_4=(-inf-6]  => Class=<=50K. Confidence: 0.939943141435679. Support: 0.0864040245655299
Attrib_7=Unmarried  => Class=<=50K. Confidence: 0.939409632314863. Support: 0.118515614791585
Attrib_6=Handlers-cleaners  => Class=<=50K. Confidence: 0.933172787477423. Support: 0.0506337384032406
Attrib_12=(-inf-33.66667]  => Class=<=50K. Confidence: 0.931071238230592. Support: 0.171207369658957
Attrib_5=Divorced  => Class=<=50K. Confidence: 0.896328293736501. Support: 0.149124526329544
Attrib_7=Not-in-family  => Class=<=50K. Confidence: 0.894285714285714. Support: 0.276068208545668
Attrib_9=Female  => Class=<=50K. Confidence: 0.886751054852321. Support: 0.343264079445969
Attrib_6=Machine-op-inspct  => Class=<=50K. Confidence: 0.877856252596593. Support: 0.0690252188684176
Attrib_8=Black  => Class=<=50K. Confidence: 0.873300549609488. Support: 0.0986214556383118
Attrib_6=Adm-clerical  => Class=<=50K. Confidence: 0.863192904656319. Support: 0.127172350712139
Attrib_4=(6-11]  => Class=<=50K. Confidence: 0.814481952360076. Support: 0.72827649287861
Attrib_3=HS-grad  => Class=<=50K. Confidence: 0.812488315573004. Support: 0.425911407291258
Attrib_0=(-inf-41.33333]  => Class=<=50K. Confidence: 0.812459834423317. Support: 0.702077616620933
Attrib_1=Private And Attrib_2=(-inf-505794.66667] And Attrib_4=(11-inf) And Attrib_5=Married-civ-spouse And Attrib_6=Exec-managerial And Attrib_11=(-inf-1452] And Attrib_13=United-States  => Class=>50K. Confidence: 0.793706293706294. Support: 0.067512640031724
Attrib_1=Private  => Class=<=50K. Confidence: 0.778751086921516. Support: 0.789918986018555
Attrib_0=(41.33333-65.66667] And Attrib_2=(-inf-505794.66667] And Attrib_4=(11-inf) And Attrib_5=Married-civ-spouse And Attrib_7=Husband And Attrib_11=(-inf-1452] And Attrib_12=(33.66667-66.33333] And Attrib_13=United-States  => Class=>50K. Confidence: 0.774035850081477. Support: 0.14127094279766
Attrib_11=(-inf-1452]  => Class=<=50K. Confidence: 0.764695345087903. Support: 0.976153142558474
Attrib_6=Craft-repair  => Class=<=50K. Confidence: 0.76452838623156. Support: 0.223474454462302
Attrib_10=(-inf-33333]  => Class=<=50K. Confidence: 0.755405271991312. Support: 0.999803998431987
Attrib_0=(41.33333-65.66667] And Attrib_2=(-inf-505794.66667] And Attrib_5=Married-civ-spouse And Attrib_6=Exec-managerial And Attrib_7=Husband And Attrib_11=(-inf-1452]  => Class=>50K. Confidence: 0.72428694900605. Support: 0.0830772281153961
Attrib_3=Masters And Attrib_7=Husband  => Class=>50K. Confidence: 0.718126626192541. Support: 0.0820858530782195
Attrib_1=Private And Attrib_2=(-inf-505794.66667] And Attrib_4=(11-inf) And Attrib_5=Married-civ-spouse And Attrib_6=Prof-specialty And Attrib_8=White And Attrib_11=(-inf-1452] And Attrib_12=(33.66667-66.33333] And Attrib_13=United-States  => Class=>50K. Confidence: 0.71190781049936. Support: 0.055120452067017
Attrib_0=(41.33333-65.66667] And Attrib_3=Bachelors And Attrib_5=Married-civ-spouse And Attrib_8=White And Attrib_11=(-inf-1452] And Attrib_13=United-States  => Class=>50K. Confidence: 0.706881143878463. Support: 0.0784177654406662
Attrib_4=(11-inf) And Attrib_5=Married-civ-spouse And Attrib_8=White And Attrib_9=Male  => Class=>50K. Confidence: 0.691647947723096. Support: 0.335778725091702
Attrib_4=(11-inf) And Attrib_5=Married-civ-spouse And Attrib_7=Husband And Attrib_9=Male And Attrib_11=(-inf-1452]  => Class=>50K. Confidence: 0.688506747932085. Support: 0.313571924258947
Attrib_2=(-inf-505794.66667] And Attrib_4=(11-inf) And Attrib_5=Married-civ-spouse And Attrib_10=(-inf-33333] And Attrib_11=(-inf-1452] And Attrib_13=United-States  => Class=>50K. Confidence: 0.647409172126266. Support: 0.323287399623277
Attrib_3=Bachelors And Attrib_5=Married-civ-spouse And Attrib_13=United-States  => Class=>50K. Confidence: 0.638992537313433. Support: 0.203727570139784
Attrib_2=(-inf-505794.66667] And Attrib_3=Bachelors And Attrib_5=Married-civ-spouse  => Class=>50K. Confidence: 0.631317557697926. Support: 0.214236145533855
Attrib_0=(41.33333-65.66667] And Attrib_2=(-inf-505794.66667] And Attrib_3=Masters  => Class=>50K. Confidence: 0.630522088353414. Support: 0.0622583523346882
Attrib_3=Masters And Attrib_4=(11-inf) And Attrib_9=Male And Attrib_11=(-inf-1452]  => Class=>50K. Confidence: 0.613486842105263. Support: 0.0739565777733717
Attrib_8=White And Attrib_11=(1452-2904]  => Class=>50K. Confidence: 0.57162440027416. Support: 0.0826806781005254
Attrib_2=(-inf-505794.66667] And Attrib_3=Masters And Attrib_8=White  => Class=>50K. Confidence: 0.564060803474484. Support: 0.103003866362645
Attrib_1=Self-emp-inc  => Class=>50K. Confidence: 0.559309309309309. Support: 0.073857440269654
Attrib_3=Masters  => Class=>50K. Confidence: 0.553786782440907. Support: 0.11380985426787
Attrib_11=(1452-2904]  => Class=>50K. Confidence: 0.551146931184129. Support: 0.0881332408049965
Attrib_0=(41.33333-65.66667] And Attrib_7=Husband And Attrib_8=White And Attrib_9=Male And Attrib_11=(-inf-1452] And Attrib_12=(33.66667-66.33333]  => Class=>50K. Confidence: 0.528379069371059. Support: 0.307326261524735
Attrib_0=(41.33333-65.66667] And Attrib_2=(-inf-505794.66667] And Attrib_5=Married-civ-spouse And Attrib_7=Husband And Attrib_9=Male  => Class=>50K. Confidence: 0.525479452054795. Support: 0.38029146426093
Attrib_0=(41.33333-65.66667] And Attrib_5=Married-civ-spouse And Attrib_7=Husband  => Class=>50K. Confidence: 0.522998524875955. Support: 0.38663626449886
Attrib_0=(41.33333-65.66667] And Attrib_2=(-inf-505794.66667] And Attrib_7=Husband And Attrib_9=Male  => Class=>50K. Confidence: 0.516915290356953. Support: 0.384752651928224
Attrib_0=(41.33333-65.66667] And Attrib_5=Married-civ-spouse  => Class=>50K. Confidence: 0.503047351148617. Support: 0.425498165956181
Attrib_4=(11-inf) And Attrib_8=White And Attrib_10=(-inf-33333] And Attrib_12=(33.66667-66.33333]  => Class=>50K. Confidence: 0.492586290714633. Support: 0.401804302567661
Attrib_7=Wife  => Class=>50K. Confidence: 0.487375220199648. Support: 0.0822841280856548
Attrib_6=Exec-managerial  => Class=>50K. Confidence: 0.479859533154307. Support: 0.230296421136116
Attrib_2=(-inf-505794.66667] And Attrib_4=(11-inf) And Attrib_6=Prof-specialty And Attrib_11=(-inf-1452]  => Class=>50K. Confidence: 0.478560250391236. Support: 0.151581243184297
Attrib_4=(11-inf)  => Class=>50K. Confidence: 0.4603823837154. Support: 0.479825517993457
Attrib_2=(-inf-505794.66667] And Attrib_6=Prof-specialty And Attrib_10=(-inf-33333] And Attrib_11=(-inf-1452] And Attrib_12=(33.66667-66.33333]  => Class=>50K. Confidence: 0.451791359325606. Support: 0.170020818875781
Time taken: 45 seconds 
=====================

Fold 2 of 10 folds
Data set size: 45222
No of labeled instances: 40699
No of unlabeled instances: 0
Total training instances: 40699
Test instances: 4523
----------------------------------------

No of rules: 0
Average terms per rule: 2
Accuracy (%): 99.1377404377625
Conusion matrix: 
3402	0
39	1082
Rules:
Attrib_7=Own-child  => Class=<=50K. Confidence: 0.984058514628657. Support: 0.17140337122697
Attrib_6=Other-service  => Class=<=50K. Confidence: 0.962464405902149. Support: 0.121455638311773
Attrib_5=Never-married  => Class=<=50K. Confidence: 0.952640545144804. Support: 0.365346922775382
Attrib_4=(-inf-6]  => Class=<=50K. Confidence: 0.941556113302259. Support: 0.0857833529334901
Attrib_7=Unmarried  => Class=<=50K. Confidence: 0.940856031128405. Support: 0.118482947863583
Attrib_12=(-inf-33.66667]  => Class=<=50K. Confidence: 0.93503937007874. Support: 0.170684698810924
Attrib_6=Handlers-cleaners  => Class=<=50K. Confidence: 0.933453237410072. Support: 0.0508624068992552
Attrib_5=Divorced  => Class=<=50K. Confidence: 0.896283323603814. Support: 0.15046387037763
Attrib_7=Not-in-family  => Class=<=50K. Confidence: 0.895919012970579. Support: 0.277538220305762
Attrib_9=Female  => Class=<=50K. Confidence: 0.887961557916034. Support: 0.344080752646021
Attrib_6=Machine-op-inspct  => Class=<=50K. Confidence: 0.878181059657906. Support: 0.0687638834444009
Attrib_8=Black  => Class=<=50K. Confidence: 0.874744525547445. Support: 0.0978701162942637
Attrib_6=Adm-clerical  => Class=<=50K. Confidence: 0.863483523873571. Support: 0.125833006664053
Attrib_4=(6-11]  => Class=<=50K. Confidence: 0.816017236971844. Support: 0.729942506206716
Attrib_3=HS-grad  => Class=<=50K. Confidence: 0.814051901176178. Support: 0.427316085195348
Attrib_0=(-inf-41.33333]  => Class=<=50K. Confidence: 0.811966457656569. Support: 0.702208284332941
Attrib_0=(41.33333-65.66667] And Attrib_1=Private And Attrib_2=(-inf-505794.66667] And Attrib_5=Married-civ-spouse And Attrib_6=Exec-managerial And Attrib_7=Husband And Attrib_9=Male And Attrib_10=(-inf-33333] And Attrib_12=(33.66667-66.33333] And Attrib_13=United-States  => Class=>50K. Confidence: 0.786567164179104. Support: 0.0522454644592049
Attrib_1=Private  => Class=<=50K. Confidence: 0.778730261037705. Support: 0.789363648242519
Attrib_11=(-inf-1452]  => Class=<=50K. Confidence: 0.764478764478765. Support: 0.976675813406507
Attrib_6=Craft-repair  => Class=<=50K. Confidence: 0.763434903047091. Support: 0.225075133934405
Attrib_10=(-inf-33333]  => Class=<=50K. Confidence: 0.75544256306462. Support: 0.999803998431987
Attrib_0=(41.33333-65.66667] And Attrib_1=Private And Attrib_2=(-inf-505794.66667] And Attrib_4=(11-inf) And Attrib_7=Husband And Attrib_8=White  => Class=>50K. Confidence: 0.753141167775314. Support: 0.101021116288292
Attrib_1=Private And Attrib_2=(-inf-505794.66667] And Attrib_4=(11-inf) And Attrib_5=Married-civ-spouse And Attrib_6=Prof-specialty And Attrib_7=Husband And Attrib_9=Male And Attrib_11=(-inf-1452] And Attrib_13=United-States  => Class=>50K. Confidence: 0.743988684582744. Support: 0.0521463269554873
Attrib_4=(11-inf) And Attrib_6=Prof-specialty And Attrib_7=Husband And Attrib_8=White And Attrib_9=Male  => Class=>50K. Confidence: 0.727332892124421. Support: 0.108952116585704
Attrib_1=Private And Attrib_2=(-inf-505794.66667] And Attrib_6=Exec-managerial And Attrib_7=Husband And Attrib_9=Male And Attrib_12=(33.66667-66.33333]  => Class=>50K. Confidence: 0.723219814241486. Support: 0.115792604342223
Attrib_0=(41.33333-65.66667] And Attrib_2=(-inf-505794.66667] And Attrib_3=Bachelors And Attrib_4=(11-inf) And Attrib_5=Married-civ-spouse And Attrib_7=Husband And Attrib_8=White And Attrib_11=(-inf-1452]  => Class=>50K. Confidence: 0.714285714285714. Support: 0.0674135025280063
Attrib_4=(11-inf) And Attrib_5=Married-civ-spouse And Attrib_7=Husband And Attrib_11=(-inf-1452] And Attrib_12=(33.66667-66.33333] And Attrib_13=United-States  => Class=>50K. Confidence: 0.712277178006528. Support: 0.281253098046991
Attrib_2=(-inf-505794.66667] And Attrib_4=(11-inf) And Attrib_6=Prof-specialty And Attrib_7=Husband And Attrib_9=Male And Attrib_11=(-inf-1452]  => Class=>50K. Confidence: 0.700671140939597. Support: 0.103499553881233
Attrib_2=(-inf-505794.66667] And Attrib_6=Prof-specialty And Attrib_7=Husband And Attrib_8=White And Attrib_9=Male And Attrib_11=(-inf-1452] And Attrib_12=(33.66667-66.33333]  => Class=>50K. Confidence: 0.690082644628099. Support: 0.11589174184594
Attrib_2=(-inf-505794.66667] And Attrib_4=(11-inf) And Attrib_7=Husband And Attrib_12=(33.66667-66.33333] And Attrib_13=United-States  => Class=>50K. Confidence: 0.686551208039341. Support: 0.318330524437395
Attrib_4=(11-inf) And Attrib_5=Married-civ-spouse And Attrib_9=Male  => Class=>50K. Confidence: 0.686377245508982. Support: 0.363636363636364
Attrib_3=Bachelors And Attrib_5=Married-civ-spouse And Attrib_7=Husband  => Class=>50K. Confidence: 0.679099225897255. Support: 0.191335382175077
Attrib_1=Self-emp-inc And Attrib_5=Married-civ-spouse  => Class=>50K. Confidence: 0.664734299516908. Support: 0.0682066025577476
Attrib_3=Masters And Attrib_9=Male And Attrib_10=(-inf-33333] And Attrib_12=(33.66667-66.33333]  => Class=>50K. Confidence: 0.660290742157613. Support: 0.0855556657083375
Attrib_6=Prof-specialty And Attrib_7=Husband  => Class=>50K. Confidence: 0.654970760233918. Support: 0.155447605829285
Attrib_3=Bachelors And Attrib_5=Married-civ-spouse  => Class=>50K. Confidence: 0.635943368968506. Support: 0.218201645682562
Attrib_4=(11-inf) And Attrib_9=Male And Attrib_12=(33.66667-66.33333]  => Class=>50K. Confidence: 0.568006967629554. Support: 0.387925052047189
Attrib_1=Self-emp-inc  => Class=>50K. Confidence: 0.555720653789004. Support: 0.074154852780807
Attrib_3=Masters  => Class=>50K. Confidence: 0.555718475073314. Support: 0.112719341726975
Attrib_11=(1452-2904]  => Class=>50K. Confidence: 0.552314521242866. Support: 0.0863487657380787
Attrib_0=(41.33333-65.66667] And Attrib_1=Private And Attrib_2=(-inf-505794.66667] And Attrib_5=Married-civ-spouse And Attrib_7=Husband And Attrib_13=United-States  => Class=>50K. Confidence: 0.52335620987381. Support: 0.23436105878854
Attrib_0=(41.33333-65.66667] And Attrib_3=Some-college And Attrib_7=Husband And Attrib_8=White And Attrib_9=Male  => Class=>50K. Confidence: 0.518876207199298. Support: 0.0585902646971349
Attrib_0=(41.33333-65.66667] And Attrib_3=Some-college And Attrib_5=Married-civ-spouse And Attrib_10=(-inf-33333] And Attrib_11=(-inf-1452] And Attrib_13=United-States  => Class=>50K. Confidence: 0.491022638563622. Support: 0.0623574898384059
Attrib_7=Wife And Attrib_9=Female And Attrib_13=United-States  => Class=>50K. Confidence: 0.486251808972504. Support: 0.0666204024982651
Attrib_7=Wife  => Class=>50K. Confidence: 0.485882352941176. Support: 0.0818875780707842
Attrib_6=Exec-managerial  => Class=>50K. Confidence: 0.478809179243333. Support: 0.229602458610092
Attrib_4=(11-inf)  => Class=>50K. Confidence: 0.464139830910991. Support: 0.484385843164469
Attrib_1=Private And Attrib_2=(-inf-505794.66667] And Attrib_5=Married-civ-spouse And Attrib_7=Husband And Attrib_12=(33.66667-66.33333] And Attrib_13=United-States  => Class=>50K. Confidence: 0.45873786407767. Support: 0.468424705065926
Attrib_6=Prof-specialty  => Class=>50K. Confidence: 0.456364761708273. Support: 0.219292158223456
Attrib_5=Married-civ-spouse And Attrib_7=Husband And Attrib_9=Male  => Class=>50K. Confidence: 0.453076151713561. Support: 0.761475166055319
Attrib_5=Married-civ-spouse And Attrib_7=Husband  => Class=>50K. Confidence: 0.450498492928356. Support: 0.770496678893626
Time taken: 59 seconds 
=====================

Fold 3 of 10 folds
Data set size: 45222
No of labeled instances: 40700
No of unlabeled instances: 0
Total training instances: 40700
Test instances: 4522
----------------------------------------

No of rules: 1
Average terms per rule: 2
Accuracy (%): 98.8942945599292
Conusion matrix: 
3402	0
50	1070
Rules:
Attrib_7=Own-child  => Class=<=50K. Confidence: 0.984477276977745. Support: 0.171958709003005
Attrib_6=Other-service  => Class=<=50K. Confidence: 0.960153256704981. Support: 0.122794982359859
Attrib_5=Never-married  => Class=<=50K. Confidence: 0.952510406932291. Support: 0.366261596759441
Attrib_4=(-inf-6]  => Class=<=50K. Confidence: 0.94066882416397. Support: 0.0854566836534692
Attrib_7=Unmarried  => Class=<=50K. Confidence: 0.936997666580244. Support: 0.118058277799556
Attrib_12=(-inf-33.66667]  => Class=<=50K. Confidence: 0.93233883857219. Support: 0.171501372010976
Attrib_5=Divorced  => Class=<=50K. Confidence: 0.8951171875. Support: 0.149712531033582
Attrib_7=Not-in-family  => Class=<=50K. Confidence: 0.894880689582676. Support: 0.278093558081798
Attrib_9=Female  => Class=<=50K. Confidence: 0.886309925725861. Support: 0.343035410949954
Attrib_6=Machine-op-inspct  => Class=<=50K. Confidence: 0.876923076923077. Support: 0.0688945511564092
Attrib_8=Black  => Class=<=50K. Confidence: 0.876321974148061. Support: 0.0974454462302365
Attrib_6=Adm-clerical  => Class=<=50K. Confidence: 0.862881508078995. Support: 0.125604338168039
Attrib_4=(6-11]  => Class=<=50K. Confidence: 0.815809669992325. Support: 0.72922383379067
Attrib_3=HS-grad  => Class=<=50K. Confidence: 0.814890837842881. Support: 0.42796942375539
Attrib_0=(-inf-41.33333]  => Class=<=50K. Confidence: 0.811222565804359. Support: 0.702730955180975
Attrib_1=Private  => Class=<=50K. Confidence: 0.77889382525272. Support: 0.790343656082582
Attrib_3=Bachelors And Attrib_5=Married-civ-spouse And Attrib_6=Exec-managerial And Attrib_7=Husband And Attrib_9=Male And Attrib_11=(-inf-1452] And Attrib_13=United-States  => Class=>50K. Confidence: 0.776296296296296. Support: 0.0519429024583664
Attrib_3=Masters And Attrib_4=(11-inf) And Attrib_5=Married-civ-spouse And Attrib_7=Husband  => Class=>50K. Confidence: 0.768664563617245. Support: 0.07246233148295
Attrib_6=Craft-repair  => Class=<=50K. Confidence: 0.767278013867144. Support: 0.224127793022344
Attrib_11=(-inf-1452]  => Class=<=50K. Confidence: 0.764755566931149. Support: 0.976055141774468
Attrib_10=(-inf-33333]  => Class=<=50K. Confidence: 0.755405271991312. Support: 0.999803998431987
Attrib_0=(41.33333-65.66667] And Attrib_4=(11-inf) And Attrib_7=Husband  => Class=>50K. Confidence: 0.738066586442038. Support: 0.182394924662966
Attrib_0=(41.33333-65.66667] And Attrib_3=Bachelors And Attrib_7=Husband And Attrib_13=United-States  => Class=>50K. Confidence: 0.714872637633525. Support: 0.0862410785091197
Attrib_5=Married-civ-spouse And Attrib_6=Prof-specialty And Attrib_7=Husband And Attrib_8=White And Attrib_11=(-inf-1452] And Attrib_12=(33.66667-66.33333]  => Class=>50K. Confidence: 0.711711711711712. Support: 0.117466296590008
Attrib_1=Private And Attrib_5=Married-civ-spouse And Attrib_6=Exec-managerial And Attrib_7=Husband And Attrib_10=(-inf-33333] And Attrib_11=(-inf-1452] And Attrib_12=(33.66667-66.33333]  => Class=>50K. Confidence: 0.709141274238227. Support: 0.101506740681998
Attrib_1=Private And Attrib_2=(-inf-505794.66667] And Attrib_3=Bachelors And Attrib_4=(11-inf) And Attrib_5=Married-civ-spouse And Attrib_7=Husband And Attrib_8=White And Attrib_9=Male And Attrib_10=(-inf-33333] And Attrib_11=(-inf-1452] And Attrib_12=(33.66667-66.33333] And Attrib_13=United-States  => Class=>50K. Confidence: 0.698650674662669. Support: 0.0923869944488501
Attrib_4=(11-inf) And Attrib_7=Husband And Attrib_12=(33.66667-66.33333]  => Class=>50K. Confidence: 0.683179949089485. Support: 0.345856463124504
Attrib_2=(-inf-505794.66667] And Attrib_3=Bachelors And Attrib_4=(11-inf) And Attrib_5=Married-civ-spouse And Attrib_7=Husband And Attrib_9=Male And Attrib_11=(-inf-1452]  => Class=>50K. Confidence: 0.663391712943187. Support: 0.153945281522601
Attrib_1=Self-emp-inc And Attrib_2=(-inf-505794.66667] And Attrib_7=Husband And Attrib_8=White  => Class=>50K. Confidence: 0.662663755458515. Support: 0.0601704996034893
Attrib_4=(11-inf) And Attrib_7=Husband  => Class=>50K. Confidence: 0.66124419020379. Support: 0.36667327517843
Attrib_6=Exec-managerial And Attrib_7=Husband And Attrib_11=(-inf-1452] And Attrib_12=(33.66667-66.33333] And Attrib_13=United-States  => Class=>50K. Confidence: 0.65652557319224. Support: 0.147601110229976
Attrib_3=Bachelors And Attrib_7=Husband And Attrib_8=White And Attrib_10=(-inf-33333] And Attrib_11=(-inf-1452]  => Class=>50K. Confidence: 0.618243243243243. Support: 0.163263283108644
Attrib_3=Bachelors And Attrib_5=Married-civ-spouse And Attrib_11=(-inf-1452]  => Class=>50K. Confidence: 0.617574257425743. Support: 0.197858842188739
Attrib_0=(41.33333-65.66667] And Attrib_4=(11-inf)  => Class=>50K. Confidence: 0.600936524453694. Support: 0.22898493259318
Attrib_3=Masters And Attrib_11=(-inf-1452] And Attrib_12=(33.66667-66.33333]  => Class=>50K. Confidence: 0.567966903073286. Support: 0.0952616970658208
Attrib_3=Masters  => Class=>50K. Confidence: 0.561199806482825. Support: 0.114988104678826
Attrib_1=Self-emp-inc  => Class=>50K. Confidence: 0.552691432903715. Support: 0.0722640761300555
Attrib_11=(1452-2904]  => Class=>50K. Confidence: 0.551638837353123. Support: 0.0884218873909596
Attrib_0=(41.33333-65.66667] And Attrib_5=Married-civ-spouse And Attrib_7=Husband And Attrib_9=Male And Attrib_10=(-inf-33333] And Attrib_12=(33.66667-66.33333]  => Class=>50K. Confidence: 0.535274692284599. Support: 0.353489294210944
Attrib_0=(41.33333-65.66667] And Attrib_5=Married-civ-spouse And Attrib_7=Husband And Attrib_9=Male And Attrib_10=(-inf-33333] And Attrib_11=(-inf-1452] And Attrib_13=United-States  => Class=>50K. Confidence: 0.510191183441302. Support: 0.320083267248216
Attrib_0=(41.33333-65.66667] And Attrib_2=(-inf-505794.66667] And Attrib_7=Husband  => Class=>50K. Confidence: 0.499489795918367. Support: 0.388183980967486
Attrib_7=Wife  => Class=>50K. Confidence: 0.48932384341637. Support: 0.0817803330689929
Attrib_6=Exec-managerial  => Class=>50K. Confidence: 0.479743695742042. Support: 0.2300753370341
Attrib_4=(11-inf)  => Class=>50K. Confidence: 0.462580522925351. Support: 0.48404044409199
Attrib_5=Married-civ-spouse And Attrib_7=Husband And Attrib_11=(-inf-1452] And Attrib_12=(33.66667-66.33333] And Attrib_13=United-States  => Class=>50K. Confidence: 0.458929751156133. Support: 0.619746233148295
Attrib_6=Prof-specialty  => Class=>50K. Confidence: 0.453259532595326. Support: 0.219171292624901
Time taken: 39 seconds 
=====================

Fold 4 of 10 folds
Data set size: 45222
No of labeled instances: 40700
No of unlabeled instances: 0
Total training instances: 40700
Test instances: 4522
----------------------------------------

No of rules: 0
Average terms per rule: 3
Accuracy (%): 99.1817779743476
Conusion matrix: 
3402	0
37	1083
Rules:
Attrib_7=Own-child  => Class=<=50K. Confidence: 0.984465655998503. Support: 0.171828041290997
Attrib_6=Other-service  => Class=<=50K. Confidence: 0.96024941543258. Support: 0.120736965895727
Attrib_5=Never-married  => Class=<=50K. Confidence: 0.952737164229854. Support: 0.366130929047432
Attrib_7=Unmarried  => Class=<=50K. Confidence: 0.939393939393939. Support: 0.118482947863583
Attrib_4=(-inf-6]  => Class=<=50K. Confidence: 0.938533429187635. Support: 0.0852933490134588
Attrib_12=(-inf-33.66667]  => Class=<=50K. Confidence: 0.933798532832349. Support: 0.170488697242911
Attrib_6=Handlers-cleaners  => Class=<=50K. Confidence: 0.933212996389892. Support: 0.0506664053312426
Attrib_5=Divorced  => Class=<=50K. Confidence: 0.898510971786834. Support: 0.149810531817588
Attrib_7=Not-in-family  => Class=<=50K. Confidence: 0.896711635750422. Support: 0.277930223441788
Attrib_9=Female  => Class=<=50K. Confidence: 0.886998989558774. Support: 0.344113419574023
Attrib_8=Black  => Class=<=50K. Confidence: 0.876456876456876. Support: 0.0982621194302888
Attrib_6=Machine-op-inspct  => Class=<=50K. Confidence: 0.876413908671973. Support: 0.0683392133803737
Attrib_6=Adm-clerical  => Class=<=50K. Confidence: 0.861436464088398. Support: 0.127335685352149
Attrib_4=(6-11]  => Class=<=50K. Confidence: 0.815379576388383. Support: 0.731902521886842
Attrib_3=HS-grad  => Class=<=50K. Confidence: 0.813450909768366. Support: 0.427904089899386
Attrib_0=(-inf-41.33333]  => Class=<=50K. Confidence: 0.811809509445345. Support: 0.703318959885012
Attrib_4=(11-inf) And Attrib_5=Married-civ-spouse And Attrib_6=Exec-managerial And Attrib_7=Husband And Attrib_9=Male  => Class=>50K. Confidence: 0.805194805194805. Support: 0.104480570975416
Attrib_2=(-inf-505794.66667] And Attrib_4=(11-inf) And Attrib_6=Exec-managerial And Attrib_7=Husband And Attrib_9=Male And Attrib_11=(-inf-1452] And Attrib_12=(33.66667-66.33333]  => Class=>50K. Confidence: 0.793252595155709. Support: 0.0909000793021412
Attrib_0=(41.33333-65.66667] And Attrib_1=Private And Attrib_5=Married-civ-spouse And Attrib_6=Exec-managerial And Attrib_7=Husband And Attrib_8=White And Attrib_13=United-States  => Class=>50K. Confidence: 0.781791907514451. Support: 0.0536280729579699
Attrib_1=Private  => Class=<=50K. Confidence: 0.777860135352884. Support: 0.788481641186463
Attrib_2=(-inf-505794.66667] And Attrib_3=Masters And Attrib_4=(11-inf) And Attrib_7=Husband And Attrib_9=Male And Attrib_12=(33.66667-66.33333]  => Class=>50K. Confidence: 0.777777777777778. Support: 0.0680015860428232
Attrib_0=(41.33333-65.66667] And Attrib_2=(-inf-505794.66667] And Attrib_4=(11-inf) And Attrib_6=Exec-managerial And Attrib_9=Male  => Class=>50K. Confidence: 0.769526248399488. Support: 0.0595757335448057
Attrib_0=(41.33333-65.66667] And Attrib_1=Private And Attrib_4=(11-inf) And Attrib_7=Husband And Attrib_8=White And Attrib_9=Male And Attrib_10=(-inf-33333] And Attrib_11=(-inf-1452] And Attrib_12=(33.66667-66.33333] And Attrib_13=United-States  => Class=>50K. Confidence: 0.767083734359961. Support: 0.0790047581284695
Attrib_6=Craft-repair  => Class=<=50K. Confidence: 0.765006669630947. Support: 0.224813798510388
Attrib_11=(-inf-1452]  => Class=<=50K. Confidence: 0.764460696568302. Support: 0.976577812622501
Attrib_10=(-inf-33333]  => Class=<=50K. Confidence: 0.75538005923001. Support: 0.999869332287992
Attrib_0=(41.33333-65.66667] And Attrib_6=Exec-managerial And Attrib_7=Husband And Attrib_9=Male And Attrib_10=(-inf-33333]  => Class=>50K. Confidence: 0.728063241106719. Support: 0.0912965900079302
Attrib_5=Married-civ-spouse And Attrib_6=Prof-specialty And Attrib_7=Husband And Attrib_9=Male And Attrib_10=(-inf-33333] And Attrib_12=(33.66667-66.33333]  => Class=>50K. Confidence: 0.715644820295983. Support: 0.134218873909596
Attrib_1=Private And Attrib_6=Exec-managerial And Attrib_7=Husband And Attrib_12=(33.66667-66.33333] And Attrib_13=United-States  => Class=>50K. Confidence: 0.697463768115942. Support: 0.11449246629659
Attrib_1=Private And Attrib_3=Bachelors And Attrib_7=Husband And Attrib_8=White And Attrib_9=Male And Attrib_12=(33.66667-66.33333] And Attrib_13=United-States  => Class=>50K. Confidence: 0.694835680751174. Support: 0.117367168913561
Attrib_0=(41.33333-65.66667] And Attrib_2=(-inf-505794.66667] And Attrib_3=Bachelors And Attrib_7=Husband And Attrib_8=White And Attrib_11=(-inf-1452]  => Class=>50K. Confidence: 0.694649446494465. Support: 0.0746431403647898
Attrib_1=Self-emp-inc And Attrib_5=Married-civ-spouse And Attrib_10=(-inf-33333] And Attrib_12=(33.66667-66.33333]  => Class=>50K. Confidence: 0.678571428571429. Support: 0.0565027755749405
Attrib_0=(-inf-41.33333] And Attrib_5=Married-civ-spouse And Attrib_6=Exec-managerial And Attrib_7=Husband And Attrib_8=White And Attrib_9=Male And Attrib_12=(33.66667-66.33333] And Attrib_13=United-States  => Class=>50K. Confidence: 0.671977507029053. Support: 0.0710745440126883
Attrib_4=(11-inf) And Attrib_7=Husband  => Class=>50K. Confidence: 0.664140046922938. Support: 0.364789849325932
Attrib_2=(-inf-505794.66667] And Attrib_5=Married-civ-spouse And Attrib_6=Exec-managerial And Attrib_8=White  => Class=>50K. Confidence: 0.658553791887125. Support: 0.185071371927042
Attrib_3=Bachelors And Attrib_4=(11-inf) And Attrib_5=Married-civ-spouse And Attrib_12=(33.66667-66.33333] And Attrib_13=United-States  => Class=>50K. Confidence: 0.656858998853649. Support: 0.170400475812847
Attrib_1=Private And Attrib_3=Bachelors And Attrib_7=Husband And Attrib_9=Male And Attrib_11=(-inf-1452]  => Class=>50K. Confidence: 0.653907496012759. Support: 0.121927042030135
Attrib_1=Private And Attrib_3=Bachelors And Attrib_5=Married-civ-spouse  => Class=>50K. Confidence: 0.644238856181665. Support: 0.151863600317209
Attrib_3=Bachelors And Attrib_7=Husband And Attrib_8=White And Attrib_10=(-inf-33333]  => Class=>50K. Confidence: 0.62972114366396. Support: 0.176843774781919
Attrib_0=(41.33333-65.66667] And Attrib_1=Private And Attrib_3=Bachelors And Attrib_13=United-States  => Class=>50K. Confidence: 0.597883597883598. Support: 0.067208564631245
Attrib_0=(-inf-41.33333] And Attrib_3=Bachelors And Attrib_4=(11-inf) And Attrib_5=Married-civ-spouse And Attrib_8=White  => Class=>50K. Confidence: 0.587507730364873. Support: 0.0941712926249009
Attrib_6=Exec-managerial And Attrib_9=Male  => Class=>50K. Confidence: 0.566386554621849. Support: 0.200436161776368
Attrib_2=(-inf-505794.66667] And Attrib_3=Masters  => Class=>50K. Confidence: 0.564331843020368. Support: 0.112609040444092
Attrib_3=Masters  => Class=>50K. Confidence: 0.564190850959174. Support: 0.113699444885012
Attrib_1=Self-emp-inc  => Class=>50K. Confidence: 0.562974203338392. Support: 0.0735527359238699
Attrib_0=(41.33333-65.66667] And Attrib_2=(-inf-505794.66667] And Attrib_3=Some-college And Attrib_5=Married-civ-spouse And Attrib_7=Husband And Attrib_12=(33.66667-66.33333] And Attrib_13=United-States  => Class=>50K. Confidence: 0.551948051948052. Support: 0.0589809674861221
Attrib_11=(1452-2904]  => Class=>50K. Confidence: 0.551136363636364. Support: 0.0865384615384615
Attrib_0=(41.33333-65.66667] And Attrib_2=(-inf-505794.66667] And Attrib_5=Married-civ-spouse And Attrib_7=Husband And Attrib_10=(-inf-33333] And Attrib_13=United-States  => Class=>50K. Confidence: 0.525806451612903. Support: 0.355471847739889
Attrib_0=(41.33333-65.66667] And Attrib_5=Married-civ-spouse And Attrib_7=Husband  => Class=>50K. Confidence: 0.523784001071955. Support: 0.387490087232355
Attrib_0=(41.33333-65.66667] And Attrib_7=Husband And Attrib_8=White And Attrib_9=Male And Attrib_11=(-inf-1452]  => Class=>50K. Confidence: 0.51042471042471. Support: 0.327616970658208
Attrib_0=(41.33333-65.66667] And Attrib_2=(-inf-505794.66667] And Attrib_5=Married-civ-spouse And Attrib_9=Male And Attrib_11=(-inf-1452] And Attrib_13=United-States  => Class=>50K. Confidence: 0.508679245283019. Support: 0.33406026962728
Attrib_0=(41.33333-65.66667] And Attrib_2=(-inf-505794.66667] And Attrib_7=Husband And Attrib_10=(-inf-33333]  => Class=>50K. Confidence: 0.497741644083108. Support: 0.382335448057098
Attrib_4=(11-inf) And Attrib_6=Prof-specialty  => Class=>50K. Confidence: 0.497072599531616. Support: 0.168318794607454
Attrib_0=(41.33333-65.66667] And Attrib_7=Husband And Attrib_11=(-inf-1452]  => Class=>50K. Confidence: 0.488604180714767. Support: 0.359139571768438
Attrib_0=(41.33333-65.66667] And Attrib_5=Married-civ-spouse And Attrib_11=(-inf-1452]  => Class=>50K. Confidence: 0.484852262810123. Support: 0.38550753370341
Attrib_3=Bachelors And Attrib_9=Male And Attrib_11=(-inf-1452]  => Class=>50K. Confidence: 0.482599172548065. Support: 0.196570182394925
Attrib_7=Wife  => Class=>50K. Confidence: 0.482174167153711. Support: 0.0817803330689929
Attrib_6=Exec-managerial  => Class=>50K. Confidence: 0.481088944305902. Support: 0.229480570975416
Attrib_6=Sales And Attrib_7=Husband  => Class=>50K. Confidence: 0.474452554744526. Support: 0.0966494845360825
Attrib_5=Married-civ-spouse And Attrib_7=Husband And Attrib_8=White And Attrib_9=Male And Attrib_11=(-inf-1452] And Attrib_12=(33.66667-66.33333] And Attrib_13=United-States  => Class=>50K. Confidence: 0.468777344682205. Support: 0.584159397303727
Attrib_5=Married-civ-spouse And Attrib_7=Husband And Attrib_8=White And Attrib_11=(-inf-1452] And Attrib_12=(33.66667-66.33333] And Attrib_13=United-States  => Class=>50K. Confidence: 0.46724719541853. Support: 0.590404440919905
Attrib_1=Local-gov And Attrib_5=Married-civ-spouse  => Class=>50K. Confidence: 0.465504720406681. Support: 0.0635408406026963
Attrib_4=(11-inf)  => Class=>50K. Confidence: 0.463984674329502. Support: 0.480174464710547
Attrib_1=Private And Attrib_5=Married-civ-spouse And Attrib_7=Husband And Attrib_8=White And Attrib_12=(33.66667-66.33333]  => Class=>50K. Confidence: 0.454957124963869. Support: 0.468080888183981
Attrib_6=Prof-specialty  => Class=>50K. Confidence: 0.4508873297565. Support: 0.216593973037272
Attrib_5=Married-civ-spouse And Attrib_7=Husband  => Class=>50K. Confidence: 0.45069199142973. Support: 0.771510705789056
Time taken: 0 seconds 
=====================

Fold 5 of 10 folds
Data set size: 45222
No of labeled instances: 40700
No of unlabeled instances: 0
Total training instances: 40700
Test instances: 4522
----------------------------------------

No of rules: 0
Average terms per rule: 3
Accuracy (%): 99.1154356479434
Conusion matrix: 
3401	0
40	1081
Rules:
Attrib_7=Own-child  => Class=<=50K. Confidence: 0.984441563252454. Support: 0.173619050730082
Attrib_6=Other-service  => Class=<=50K. Confidence: 0.960010253781082. Support: 0.122333649103322
Attrib_5=Never-married  => Class=<=50K. Confidence: 0.951817413355875. Support: 0.367817593832685
Attrib_4=(-inf-6]  => Class=<=50K. Confidence: 0.939306358381503. Support: 0.0849312383627871
Attrib_7=Unmarried  => Class=<=50K. Confidence: 0.939141742522757. Support: 0.117956423741548
Attrib_12=(-inf-33.66667]  => Class=<=50K. Confidence: 0.933156028368794. Support: 0.171920425962826
Attrib_5=Divorced  => Class=<=50K. Confidence: 0.897270955165692. Support: 0.150360957763042
Attrib_7=Not-in-family  => Class=<=50K. Confidence: 0.893950552340873. Support: 0.27756182014177
Attrib_9=Female  => Class=<=50K. Confidence: 0.886889677310357. Support: 0.342958873681116
Attrib_6=Machine-op-inspct  => Class=<=50K. Confidence: 0.876266891891892. Support: 0.0677816613856858
Attrib_8=Black  => Class=<=50K. Confidence: 0.874855824682814. Support: 0.0991082219971907
Attrib_6=Adm-clerical  => Class=<=50K. Confidence: 0.864261555806088. Support: 0.125208244863293
Attrib_4=(6-11]  => Class=<=50K. Confidence: 0.815657117865734. Support: 0.731061967138144
Attrib_3=HS-grad  => Class=<=50K. Confidence: 0.814423375815978. Support: 0.427922777904812
Attrib_0=(-inf-41.33333]  => Class=<=50K. Confidence: 0.812351633445119. Support: 0.704243295332048
Attrib_4=(11-inf) And Attrib_6=Exec-managerial And Attrib_7=Husband And Attrib_8=White And Attrib_9=Male And Attrib_10=(-inf-33333] And Attrib_12=(33.66667-66.33333]  => Class=>50K. Confidence: 0.805932203389831. Support: 0.0942797660354912
Attrib_1=Private  => Class=<=50K. Confidence: 0.777817185232952. Support: 0.788031228563029
Attrib_3=Masters And Attrib_4=(11-inf) And Attrib_5=Married-civ-spouse And Attrib_7=Husband And Attrib_10=(-inf-33333] And Attrib_11=(-inf-1452] And Attrib_12=(33.66667-66.33333] And Attrib_13=United-States  => Class=>50K. Confidence: 0.776422764227642. Support: 0.0568057896302171
Attrib_6=Craft-repair  => Class=<=50K. Confidence: 0.765945646145313. Support: 0.225557769575017
Attrib_11=(-inf-1452]  => Class=<=50K. Confidence: 0.764690827190827. Support: 0.975990592232058
Attrib_10=(-inf-33333]  => Class=<=50K. Confidence: 0.75535538005923. Support: 0.999804004834547
Attrib_0=(41.33333-65.66667] And Attrib_6=Prof-specialty And Attrib_7=Husband  => Class=>50K. Confidence: 0.749539594843462. Support: 0.0806979280261723
Attrib_1=Private And Attrib_4=(11-inf) And Attrib_5=Married-civ-spouse And Attrib_7=Husband And Attrib_12=(33.66667-66.33333]  => Class=>50K. Confidence: 0.729310913287174. Support: 0.219292158223456
Attrib_0=(41.33333-65.66667] And Attrib_1=Private And Attrib_2=(-inf-505794.66667] And Attrib_6=Exec-managerial And Attrib_7=Husband And Attrib_11=(-inf-1452]  => Class=>50K. Confidence: 0.725651577503429. Support: 0.0524437394666402
Attrib_0=(41.33333-65.66667] And Attrib_3=Bachelors And Attrib_4=(11-inf) And Attrib_7=Husband And Attrib_9=Male  => Class=>50K. Confidence: 0.716157205240175. Support: 0.0812927530484782
Attrib_4=(11-inf) And Attrib_6=Prof-specialty And Attrib_7=Husband And Attrib_9=Male And Attrib_10=(-inf-33333]  => Class=>50K. Confidence: 0.714196372732958. Support: 0.113215029245564
Attrib_0=(41.33333-65.66667] And Attrib_3=Bachelors And Attrib_7=Husband  => Class=>50K. Confidence: 0.706471494607088. Support: 0.0909090909090909
Attrib_1=Private And Attrib_4=(11-inf) And Attrib_6=Prof-specialty And Attrib_7=Husband And Attrib_11=(-inf-1452]  => Class=>50K. Confidence: 0.690285714285714. Support: 0.0598790522454645
Attrib_2=(-inf-505794.66667] And Attrib_3=Bachelors And Attrib_4=(11-inf) And Attrib_7=Husband And Attrib_8=White And Attrib_9=Male And Attrib_12=(33.66667-66.33333] And Attrib_13=United-States  => Class=>50K. Confidence: 0.685253456221198. Support: 0.147417468028155
Attrib_4=(11-inf) And Attrib_5=Married-civ-spouse And Attrib_7=Husband And Attrib_9=Male And Attrib_10=(-inf-33333] And Attrib_11=(-inf-1452]  => Class=>50K. Confidence: 0.684931506849315. Support: 0.307326261524735
Attrib_6=Prof-specialty And Attrib_7=Husband And Attrib_9=Male  => Class=>50K. Confidence: 0.679642058165548. Support: 0.15058986814712
Attrib_5=Married-civ-spouse And Attrib_6=Exec-managerial And Attrib_7=Husband And Attrib_10=(-inf-33333]  => Class=>50K. Confidence: 0.678571428571429. Support: 0.175175969069099
Attrib_6=Exec-managerial And Attrib_7=Husband And Attrib_9=Male And Attrib_13=United-States  => Class=>50K. Confidence: 0.67590027700831. Support: 0.169326856349757
Attrib_0=(-inf-41.33333] And Attrib_2=(-inf-505794.66667] And Attrib_3=Bachelors And Attrib_4=(11-inf) And Attrib_5=Married-civ-spouse And Attrib_7=Husband And Attrib_10=(-inf-33333] And Attrib_11=(-inf-1452] And Attrib_12=(33.66667-66.33333] And Attrib_13=United-States  => Class=>50K. Confidence: 0.640074211502783. Support: 0.0684048775651829
Attrib_4=(11-inf) And Attrib_7=Husband And Attrib_10=(-inf-33333] And Attrib_11=(-inf-1452]  => Class=>50K. Confidence: 0.636741150879968. Support: 0.319222761970854
Attrib_0=(-inf-41.33333] And Attrib_4=(11-inf) And Attrib_7=Husband And Attrib_8=White And Attrib_11=(-inf-1452] And Attrib_13=United-States  => Class=>50K. Confidence: 0.593548387096774. Support: 0.136809755130366
Attrib_0=(-inf-41.33333] And Attrib_1=Private And Attrib_3=Bachelors And Attrib_7=Husband And Attrib_8=White And Attrib_11=(-inf-1452] And Attrib_13=United-States  => Class=>50K. Confidence: 0.581766917293233. Support: 0.0613661148012293
Attrib_3=Masters And Attrib_4=(11-inf) And Attrib_8=White And Attrib_10=(-inf-33333] And Attrib_11=(-inf-1452] And Attrib_12=(33.66667-66.33333]  => Class=>50K. Confidence: 0.575201760821717. Support: 0.0777238029146426
Attrib_1=Self-emp-inc  => Class=>50K. Confidence: 0.558692421991085. Support: 0.0745514027956776
Attrib_3=Masters  => Class=>50K. Confidence: 0.553853518429871. Support: 0.114702091801328
Attrib_11=(1452-2904]  => Class=>50K. Confidence: 0.54950495049505. Support: 0.0880341033012789
Attrib_1=Private And Attrib_3=Bachelors And Attrib_4=(11-inf) And Attrib_8=White And Attrib_9=Male And Attrib_10=(-inf-33333] And Attrib_12=(33.66667-66.33333]  => Class=>50K. Confidence: 0.533700720644341. Support: 0.124814117180529
Attrib_0=(41.33333-65.66667] And Attrib_7=Husband And Attrib_8=White And Attrib_9=Male  => Class=>50K. Confidence: 0.526537734477243. Support: 0.358976900961634
Attrib_0=(41.33333-65.66667] And Attrib_7=Husband And Attrib_10=(-inf-33333] And Attrib_13=United-States  => Class=>50K. Confidence: 0.507244376983579. Support: 0.364429463666105
Attrib_6=Sales And Attrib_7=Husband And Attrib_9=Male  => Class=>50K. Confidence: 0.497657470067673. Support: 0.0947754535540795
Attrib_7=Wife  => Class=>50K. Confidence: 0.481327800829876. Support: 0.080499653018737
Attrib_6=Exec-managerial  => Class=>50K. Confidence: 0.479834539813857. Support: 0.229999008624963
Attrib_4=(11-inf) And Attrib_8=White  => Class=>50K. Confidence: 0.476991904559012. Support: 0.443937741647665
Attrib_4=(11-inf)  => Class=>50K. Confidence: 0.463217076424624. Support: 0.481907405571528
Attrib_5=Married-civ-spouse And Attrib_7=Husband And Attrib_9=Male And Attrib_11=(-inf-1452] And Attrib_12=(33.66667-66.33333] And Attrib_13=United-States  => Class=>50K. Confidence: 0.462265555224769. Support: 0.615743035590364
Attrib_7=Husband And Attrib_8=White And Attrib_9=Male And Attrib_12=(33.66667-66.33333]  => Class=>50K. Confidence: 0.457935119127743. Support: 0.674531575294934
Attrib_6=Prof-specialty  => Class=>50K. Confidence: 0.451420337587485. Support: 0.21740854565282
Time taken: 51 seconds 
=====================

Fold 6 of 10 folds
Data set size: 45222
No of labeled instances: 40700
No of unlabeled instances: 0
Total training instances: 40700
Test instances: 4522
----------------------------------------

No of rules: 0
Average terms per rule: 2
Accuracy (%): 98.5183547103052
Conusion matrix: 
3401	0
67	1054
Rules:
Attrib_7=Own-child  => Class=<=50K. Confidence: 0.985299590621511. Support: 0.172965733511907
Attrib_6=Other-service  => Class=<=50K. Confidence: 0.960113226968605. Support: 0.121876327050599
Attrib_5=Never-married  => Class=<=50K. Confidence: 0.953512046148626. Support: 0.36716427661451
Attrib_7=Unmarried  => Class=<=50K. Confidence: 0.940760157273919. Support: 0.117237774801555
Attrib_4=(-inf-6]  => Class=<=50K. Confidence: 0.940121907493725. Support: 0.0856498873027799
Attrib_12=(-inf-33.66667]  => Class=<=50K. Confidence: 0.932309340953742. Support: 0.170515793943749
Attrib_6=Handlers-cleaners  => Class=<=50K. Confidence: 0.930455635491607. Support: 0.0506974161304021
Attrib_7=Not-in-family  => Class=<=50K. Confidence: 0.896006743230429. Support: 0.277790481168131
Attrib_5=Divorced  => Class=<=50K. Confidence: 0.895935597879442. Support: 0.149054323326691
Attrib_9=Female  => Class=<=50K. Confidence: 0.88663967611336. Support: 0.34338352987293
Attrib_8=Black  => Class=<=50K. Confidence: 0.877096587622903. Support: 0.099075556136282
Attrib_6=Machine-op-inspct  => Class=<=50K. Confidence: 0.876497315159025. Support: 0.0693169568483977
Attrib_6=Adm-clerical  => Class=<=50K. Confidence: 0.861899441340782. Support: 0.125992225525104
Attrib_4=(6-11]  => Class=<=50K. Confidence: 0.814821571918558. Support: 0.729461339953615
Attrib_3=HS-grad  => Class=<=50K. Confidence: 0.81446893288507. Support: 0.427334792408454
Attrib_0=(-inf-41.33333]  => Class=<=50K. Confidence: 0.81198323705969. Support: 0.702544670564793
Attrib_0=(41.33333-65.66667] And Attrib_4=(11-inf) And Attrib_5=Married-civ-spouse And Attrib_6=Exec-managerial And Attrib_10=(-inf-33333]  => Class=>50K. Confidence: 0.794579172610556. Support: 0.0552195895707346
Attrib_1=Private  => Class=<=50K. Confidence: 0.778199845480299. Support: 0.789664521608467
Attrib_11=(-inf-1452]  => Class=<=50K. Confidence: 0.764401923667246. Support: 0.976121255675693
Attrib_6=Craft-repair  => Class=<=50K. Confidence: 0.763756584108484. Support: 0.222617842093228
Attrib_0=(41.33333-65.66667] And Attrib_1=Private And Attrib_2=(-inf-505794.66667] And Attrib_4=(11-inf) And Attrib_7=Husband And Attrib_8=White And Attrib_9=Male And Attrib_11=(-inf-1452] And Attrib_13=United-States  => Class=>50K. Confidence: 0.755793226381462. Support: 0.0840686031525726
Attrib_10=(-inf-33333]  => Class=<=50K. Confidence: 0.755510576851875. Support: 0.999836670695456
Attrib_3=Bachelors And Attrib_4=(11-inf) And Attrib_6=Exec-managerial And Attrib_7=Husband  => Class=>50K. Confidence: 0.752246469833119. Support: 0.0580945771785466
Attrib_2=(-inf-505794.66667] And Attrib_4=(11-inf) And Attrib_5=Married-civ-spouse And Attrib_6=Prof-specialty And Attrib_7=Husband And Attrib_9=Male And Attrib_10=(-inf-33333] And Attrib_12=(33.66667-66.33333]  => Class=>50K. Confidence: 0.747781065088757. Support: 0.100228016258551
Attrib_2=(-inf-505794.66667] And Attrib_3=Masters And Attrib_4=(11-inf) And Attrib_7=Husband And Attrib_13=United-States  => Class=>50K. Confidence: 0.733115468409586. Support: 0.0667195400019828
Attrib_1=Private And Attrib_5=Married-civ-spouse And Attrib_6=Exec-managerial And Attrib_7=Husband And Attrib_10=(-inf-33333] And Attrib_12=(33.66667-66.33333]  => Class=>50K. Confidence: 0.733040201005025. Support: 0.115693466838505
Attrib_0=(41.33333-65.66667] And Attrib_3=Bachelors And Attrib_4=(11-inf) And Attrib_5=Married-civ-spouse And Attrib_7=Husband  => Class=>50K. Confidence: 0.719298245614035. Support: 0.0812927530484782
Attrib_4=(11-inf) And Attrib_5=Married-civ-spouse And Attrib_7=Husband And Attrib_9=Male  => Class=>50K. Confidence: 0.704477611940298. Support: 0.350946763160504
Attrib_7=Husband And Attrib_11=(1452-2904]  => Class=>50K. Confidence: 0.695738354806739. Support: 0.0695945276097948
Attrib_4=(11-inf) And Attrib_7=Husband And Attrib_9=Male  => Class=>50K. Confidence: 0.684370835712926. Support: 0.356399325864975
Attrib_3=Bachelors And Attrib_5=Married-civ-spouse And Attrib_9=Male And Attrib_12=(33.66667-66.33333]  => Class=>50K. Confidence: 0.678739587106121. Support: 0.185783681966888
Attrib_6=Prof-specialty And Attrib_7=Husband And Attrib_12=(33.66667-66.33333]  => Class=>50K. Confidence: 0.67579046720151. Support: 0.141964905323684
Attrib_2=(-inf-505794.66667] And Attrib_4=(11-inf) And Attrib_7=Husband And Attrib_13=United-States  => Class=>50K. Confidence: 0.667387883556255. Support: 0.336373550114008
Attrib_4=(11-inf) And Attrib_7=Husband And Attrib_10=(-inf-33333] And Attrib_13=United-States  => Class=>50K. Confidence: 0.661504864006353. Support: 0.330326162387231
Attrib_2=(-inf-505794.66667] And Attrib_3=Bachelors And Attrib_5=Married-civ-spouse And Attrib_7=Husband And Attrib_11=(-inf-1452]  => Class=>50K. Confidence: 0.660030627871363. Support: 0.17091305640924
Attrib_2=(-inf-505794.66667] And Attrib_6=Exec-managerial And Attrib_7=Husband And Attrib_8=White And Attrib_10=(-inf-33333]  => Class=>50K. Confidence: 0.651526717557252. Support: 0.169227718846039
Attrib_3=Bachelors And Attrib_5=Married-civ-spouse  => Class=>50K. Confidence: 0.634893125361063. Support: 0.217904233171409
Attrib_1=Self-emp-inc  => Class=>50K. Confidence: 0.561561561561562. Support: 0.074154852780807
Attrib_3=Masters  => Class=>50K. Confidence: 0.55322265625. Support: 0.112322791712105
Attrib_11=(1452-2904]  => Class=>50K. Confidence: 0.546992481203007. Support: 0.086547040745514
Attrib_0=(41.33333-65.66667] And Attrib_3=Some-college And Attrib_5=Married-civ-spouse And Attrib_7=Husband And Attrib_8=White And Attrib_13=United-States  => Class=>50K. Confidence: 0.537421100090171. Support: 0.0590859522157232
Attrib_0=(41.33333-65.66667] And Attrib_5=Married-civ-spouse And Attrib_7=Husband And Attrib_9=Male And Attrib_10=(-inf-33333]  => Class=>50K. Confidence: 0.519972546328071. Support: 0.375532864082482
Attrib_7=Wife And Attrib_12=(33.66667-66.33333]  => Class=>50K. Confidence: 0.51297257227576. Support: 0.0686031525726182
Attrib_7=Wife  => Class=>50K. Confidence: 0.488849765258216. Support: 0.0825815405968078
Attrib_6=Exec-managerial  => Class=>50K. Confidence: 0.478046778826426. Support: 0.230990383662139
Attrib_2=(-inf-505794.66667] And Attrib_7=Husband And Attrib_8=White And Attrib_9=Male And Attrib_12=(33.66667-66.33333] And Attrib_13=United-States  => Class=>50K. Confidence: 0.466777049888417. Support: 0.642807574105284
Attrib_4=(11-inf)  => Class=>50K. Confidence: 0.461208948119943. Support: 0.480321205512045
Attrib_2=(-inf-505794.66667] And Attrib_5=Married-civ-spouse And Attrib_7=Husband And Attrib_9=Male And Attrib_10=(-inf-33333] And Attrib_13=United-States  => Class=>50K. Confidence: 0.456293025068191. Support: 0.696540101120254
Time taken: 46 seconds 
=====================

Fold 7 of 10 folds
Data set size: 45222
No of labeled instances: 40700
No of unlabeled instances: 0
Total training instances: 40700
Test instances: 4522
----------------------------------------

No of rules: 0
Average terms per rule: 3
Accuracy (%): 98.7837240159222
Conusion matrix: 
3401	0
55	1066
Rules:
Attrib_7=Own-child  => Class=<=50K. Confidence: 0.983205821981713. Support: 0.172116421128279
Attrib_6=Other-service  => Class=<=50K. Confidence: 0.959273670557717. Support: 0.12079835364061
Attrib_5=Never-married  => Class=<=50K. Confidence: 0.953160993089327. Support: 0.364942998072714
Attrib_4=(-inf-6]  => Class=<=50K. Confidence: 0.939111747851003. Support: 0.0856498873027799
Attrib_7=Unmarried  => Class=<=50K. Confidence: 0.939040207522698. Support: 0.118250416489727
Attrib_12=(-inf-33.66667]  => Class=<=50K. Confidence: 0.933487052146151. Support: 0.171920425962826
Attrib_7=Not-in-family  => Class=<=50K. Confidence: 0.897433188972219. Support: 0.277529154280861
Attrib_5=Divorced  => Class=<=50K. Confidence: 0.896909233176839. Support: 0.149772972266684
Attrib_9=Female  => Class=<=50K. Confidence: 0.887492669850046. Support: 0.346062130467448
Attrib_6=Machine-op-inspct  => Class=<=50K. Confidence: 0.877287853577371. Support: 0.0688923006565838
Attrib_8=Black  => Class=<=50K. Confidence: 0.874491574665892. Support: 0.0983242413353804
Attrib_6=Adm-clerical  => Class=<=50K. Confidence: 0.863080684596577. Support: 0.126841537908732
Attrib_4=(6-11]  => Class=<=50K. Confidence: 0.815224534501643. Support: 0.729396008231797
Attrib_3=HS-grad  => Class=<=50K. Confidence: 0.814479920179596. Support: 0.42664880932937
Attrib_0=(-inf-41.33333]  => Class=<=50K. Confidence: 0.811786928598413. Support: 0.701924019207526
Attrib_1=Private And Attrib_2=(-inf-505794.66667] And Attrib_4=(11-inf) And Attrib_5=Married-civ-spouse And Attrib_6=Exec-managerial And Attrib_10=(-inf-33333] And Attrib_11=(-inf-1452] And Attrib_12=(33.66667-66.33333] And Attrib_13=United-States  => Class=>50K. Confidence: 0.798065296251511. Support: 0.0654307524536532
Attrib_1=Private  => Class=<=50K. Confidence: 0.778911126842139. Support: 0.790742495018456
Attrib_3=Masters And Attrib_4=(11-inf) And Attrib_5=Married-civ-spouse And Attrib_9=Male And Attrib_11=(-inf-1452] And Attrib_12=(33.66667-66.33333] And Attrib_13=United-States  => Class=>50K. Confidence: 0.769433465085639. Support: 0.0578963021711113
Attrib_3=Masters And Attrib_4=(11-inf) And Attrib_5=Married-civ-spouse And Attrib_7=Husband And Attrib_9=Male And Attrib_10=(-inf-33333] And Attrib_11=(-inf-1452] And Attrib_12=(33.66667-66.33333]  => Class=>50K. Confidence: 0.767676767676768. Support: 0.0602756022603351
Attrib_11=(-inf-1452]  => Class=<=50K. Confidence: 0.76480372588157. Support: 0.976284584980237
Attrib_6=Craft-repair  => Class=<=50K. Confidence: 0.763404825737265. Support: 0.223238493450495
Attrib_0=(41.33333-65.66667] And Attrib_4=(11-inf) And Attrib_5=Married-civ-spouse And Attrib_7=Husband And Attrib_8=White And Attrib_9=Male  => Class=>50K. Confidence: 0.762688614540466. Support: 0.165361356201051
Attrib_10=(-inf-33333]  => Class=<=50K. Confidence: 0.755454635205845. Support: 0.999836670695456
Attrib_3=Bachelors And Attrib_4=(11-inf) And Attrib_6=Exec-managerial And Attrib_7=Husband And Attrib_13=United-States  => Class=>50K. Confidence: 0.750692520775623. Support: 0.0537325270149698
Attrib_2=(-inf-505794.66667] And Attrib_4=(11-inf) And Attrib_5=Married-civ-spouse And Attrib_6=Prof-specialty And Attrib_7=Husband And Attrib_8=White And Attrib_10=(-inf-33333] And Attrib_11=(-inf-1452] And Attrib_12=(33.66667-66.33333]  => Class=>50K. Confidence: 0.743481917577796. Support: 0.0876375532864083
Attrib_0=(41.33333-65.66667] And Attrib_2=(-inf-505794.66667] And Attrib_4=(11-inf) And Attrib_5=Married-civ-spouse And Attrib_8=White And Attrib_9=Male And Attrib_10=(-inf-33333] And Attrib_11=(-inf-1452]  => Class=>50K. Confidence: 0.737237237237237. Support: 0.146029542976108
Attrib_0=(41.33333-65.66667] And Attrib_5=Married-civ-spouse And Attrib_6=Exec-managerial And Attrib_9=Male And Attrib_13=United-States  => Class=>50K. Confidence: 0.73322554567502. Support: 0.0899177158719143
Attrib_0=(41.33333-65.66667] And Attrib_1=Private And Attrib_3=Bachelors And Attrib_5=Married-civ-spouse And Attrib_8=White And Attrib_10=(-inf-33333] And Attrib_13=United-States  => Class=>50K. Confidence: 0.71524064171123. Support: 0.0530385644889462
Attrib_5=Married-civ-spouse And Attrib_11=(1452-2904]  => Class=>50K. Confidence: 0.706512042818912. Support: 0.0785169029443839
Attrib_4=(11-inf) And Attrib_6=Prof-specialty And Attrib_7=Husband And Attrib_8=White And Attrib_10=(-inf-33333]  => Class=>50K. Confidence: 0.697570332480818. Support: 0.108159016555963
Attrib_6=Exec-managerial And Attrib_7=Husband And Attrib_9=Male And Attrib_12=(33.66667-66.33333]  => Class=>50K. Confidence: 0.692794932699921. Support: 0.173490631505899
Attrib_4=(11-inf) And Attrib_6=Exec-managerial And Attrib_9=Male  => Class=>50K. Confidence: 0.683201803833145. Support: 0.1201546545058
Attrib_1=Self-emp-inc And Attrib_2=(-inf-505794.66667] And Attrib_5=Married-civ-spouse And Attrib_7=Husband And Attrib_8=White And Attrib_11=(-inf-1452]  => Class=>50K. Confidence: 0.680437424058323. Support: 0.0555170020818876
Attrib_3=Bachelors And Attrib_5=Married-civ-spouse And Attrib_7=Husband  => Class=>50K. Confidence: 0.675183759187959. Support: 0.191236244671359
Attrib_3=Bachelors And Attrib_5=Married-civ-spouse And Attrib_8=White And Attrib_12=(33.66667-66.33333]  => Class=>50K. Confidence: 0.663994423143953. Support: 0.188856944582135
Attrib_3=Bachelors And Attrib_5=Married-civ-spouse And Attrib_10=(-inf-33333]  => Class=>50K. Confidence: 0.627981384525887. Support: 0.21403787052642
Attrib_0=(-inf-41.33333] And Attrib_4=(11-inf) And Attrib_5=Married-civ-spouse And Attrib_6=Prof-specialty And Attrib_11=(-inf-1452]  => Class=>50K. Confidence: 0.627930682976555. Support: 0.0610687022900763
Attrib_0=(41.33333-65.66667] And Attrib_6=Prof-specialty And Attrib_8=White And Attrib_13=United-States  => Class=>50K. Confidence: 0.582965299684543. Support: 0.0916030534351145
Attrib_6=Prof-specialty And Attrib_9=Male And Attrib_12=(33.66667-66.33333]  => Class=>50K. Confidence: 0.571478749560941. Support: 0.161296718548627
Attrib_1=Self-emp-inc  => Class=>50K. Confidence: 0.567365269461078. Support: 0.0751462278179835
Attrib_3=Masters And Attrib_4=(11-inf) And Attrib_8=White And Attrib_11=(-inf-1452]  => Class=>50K. Confidence: 0.564018384766907. Support: 0.0851591156934668
Attrib_3=Masters  => Class=>50K. Confidence: 0.563777994157741. Support: 0.114801229305046
Attrib_11=(1452-2904]  => Class=>50K. Confidence: 0.553760099440646. Support: 0.0883315158124318
Attrib_0=(41.33333-65.66667] And Attrib_7=Husband And Attrib_8=White And Attrib_9=Male And Attrib_10=(-inf-33333] And Attrib_12=(33.66667-66.33333] And Attrib_13=United-States  => Class=>50K. Confidence: 0.545054945054945. Support: 0.319619311985724
Attrib_0=(41.33333-65.66667] And Attrib_3=Some-college And Attrib_7=Husband  => Class=>50K. Confidence: 0.50952018278751. Support: 0.0663229899871121
Attrib_0=(41.33333-65.66667] And Attrib_5=Married-civ-spouse  => Class=>50K. Confidence: 0.50128775462421. Support: 0.424506790919005
Attrib_3=Bachelors And Attrib_9=Male  => Class=>50K. Confidence: 0.500675980171248. Support: 0.220283533260632
Attrib_4=(11-inf) And Attrib_6=Prof-specialty  => Class=>50K. Confidence: 0.49563191613279. Support: 0.168732031327451
Attrib_7=Wife  => Class=>50K. Confidence: 0.482758620689655. Support: 0.0818875780707842
Attrib_6=Exec-managerial  => Class=>50K. Confidence: 0.477993858751279. Support: 0.231486071180728
Attrib_6=Prof-specialty And Attrib_12=(33.66667-66.33333] And Attrib_13=United-States  => Class=>50K. Confidence: 0.472736759718236. Support: 0.179637156736393
Attrib_4=(11-inf)  => Class=>50K. Confidence: 0.461684730937441. Support: 0.481411718052939
Attrib_6=Prof-specialty And Attrib_8=White  => Class=>50K. Confidence: 0.45974872033504. Support: 0.195895707346089
Attrib_2=(-inf-505794.66667] And Attrib_5=Married-civ-spouse And Attrib_8=White And Attrib_9=Male And Attrib_10=(-inf-33333] And Attrib_12=(33.66667-66.33333]  => Class=>50K. Confidence: 0.451643255595134. Support: 0.666204024982651
Time taken: 47 seconds 
=====================

Fold 8 of 10 folds
Data set size: 45222
No of labeled instances: 40700
No of unlabeled instances: 0
Total training instances: 40700
Test instances: 4522
----------------------------------------

No of rules: 0
Average terms per rule: 3
Accuracy (%): 99.0712074303406
Conusion matrix: 
3401	0
42	1079
Rules:
Attrib_7=Own-child  => Class=<=50K. Confidence: 0.984073449503466. Support: 0.17156110149283
Attrib_6=Other-service  => Class=<=50K. Confidence: 0.961102524471922. Support: 0.121876327050599
Attrib_5=Never-married  => Class=<=50K. Confidence: 0.952975129445718. Support: 0.366739620422696
Attrib_4=(-inf-6]  => Class=<=50K. Confidence: 0.940223262513504. Support: 0.0852905628327835
Attrib_7=Unmarried  => Class=<=50K. Confidence: 0.939818417639429. Support: 0.118348414072453
Attrib_6=Handlers-cleaners  => Class=<=50K. Confidence: 0.93483556638246. Support: 0.0501420964949531
Attrib_12=(-inf-33.66667]  => Class=<=50K. Confidence: 0.934605867797808. Support: 0.172737072485545
Attrib_5=Divorced  => Class=<=50K. Confidence: 0.897636257081461. Support: 0.150099630875772
Attrib_7=Not-in-family  => Class=<=50K. Confidence: 0.896761984861228. Support: 0.278639793551759
Attrib_9=Female  => Class=<=50K. Confidence: 0.887953531442041. Support: 0.344559500865645
Attrib_6=Machine-op-inspct  => Class=<=50K. Confidence: 0.876091476091476. Support: 0.0688269689347663
Attrib_8=Black  => Class=<=50K. Confidence: 0.876059631686641. Support: 0.0978995851435665
Attrib_6=Adm-clerical  => Class=<=50K. Confidence: 0.864304812834225. Support: 0.126710874465097
Attrib_4=(6-11]  => Class=<=50K. Confidence: 0.815114709851552. Support: 0.730016659589063
Attrib_3=HS-grad  => Class=<=50K. Confidence: 0.814598721370492. Support: 0.428706758566622
Attrib_0=(-inf-41.33333]  => Class=<=50K. Confidence: 0.812410465203951. Support: 0.70394930258387
Attrib_1=Private  => Class=<=50K. Confidence: 0.77865447167563. Support: 0.789795185052102
Attrib_2=(-inf-505794.66667] And Attrib_3=Masters And Attrib_4=(11-inf) And Attrib_5=Married-civ-spouse And Attrib_7=Husband And Attrib_8=White And Attrib_9=Male And Attrib_10=(-inf-33333] And Attrib_11=(-inf-1452]  => Class=>50K. Confidence: 0.776315789473684. Support: 0.0584911271934173
Attrib_11=(-inf-1452]  => Class=<=50K. Confidence: 0.764677291448159. Support: 0.976447914284781
Attrib_3=Bachelors And Attrib_6=Exec-managerial And Attrib_7=Husband And Attrib_8=White And Attrib_9=Male And Attrib_10=(-inf-33333]  => Class=>50K. Confidence: 0.762337662337662. Support: 0.0581937146822643
Attrib_6=Craft-repair  => Class=<=50K. Confidence: 0.761247216035635. Support: 0.223303825172312
Attrib_10=(-inf-33333]  => Class=<=50K. Confidence: 0.755491928715999. Support: 0.999836670695456
Attrib_0=(41.33333-65.66667] And Attrib_3=Bachelors And Attrib_5=Married-civ-spouse And Attrib_7=Husband And Attrib_9=Male And Attrib_12=(33.66667-66.33333]  => Class=>50K. Confidence: 0.748695652173913. Support: 0.0853573907009021
Attrib_0=(41.33333-65.66667] And Attrib_1=Private And Attrib_3=Bachelors And Attrib_5=Married-civ-spouse And Attrib_9=Male And Attrib_10=(-inf-33333] And Attrib_12=(33.66667-66.33333]  => Class=>50K. Confidence: 0.744623655913979. Support: 0.0549221770595816
Attrib_0=(41.33333-65.66667] And Attrib_2=(-inf-505794.66667] And Attrib_3=Masters And Attrib_9=Male  => Class=>50K. Confidence: 0.72911051212938. Support: 0.0536333895112521
Attrib_0=(41.33333-65.66667] And Attrib_2=(-inf-505794.66667] And Attrib_3=Bachelors And Attrib_4=(11-inf) And Attrib_7=Husband And Attrib_8=White And Attrib_9=Male And Attrib_11=(-inf-1452] And Attrib_12=(33.66667-66.33333]  => Class=>50K. Confidence: 0.728381374722838. Support: 0.0651333399425002
Attrib_0=(41.33333-65.66667] And Attrib_5=Married-civ-spouse And Attrib_6=Exec-managerial And Attrib_9=Male And Attrib_11=(-inf-1452] And Attrib_12=(33.66667-66.33333]  => Class=>50K. Confidence: 0.724199288256228. Support: 0.0806979280261723
Attrib_0=(41.33333-65.66667] And Attrib_1=Private And Attrib_3=Bachelors And Attrib_5=Married-civ-spouse And Attrib_9=Male And Attrib_11=(-inf-1452]  => Class=>50K. Confidence: 0.716438356164384. Support: 0.0518489144443343
Attrib_0=(41.33333-65.66667] And Attrib_2=(-inf-505794.66667] And Attrib_3=Bachelors And Attrib_4=(11-inf) And Attrib_5=Married-civ-spouse And Attrib_7=Husband And Attrib_8=White And Attrib_9=Male And Attrib_10=(-inf-33333] And Attrib_11=(-inf-1452]  => Class=>50K. Confidence: 0.709989258861439. Support: 0.0655298899573709
Attrib_4=(11-inf) And Attrib_5=Married-civ-spouse And Attrib_9=Male And Attrib_12=(33.66667-66.33333]  => Class=>50K. Confidence: 0.705846404563047. Support: 0.343511450381679
Attrib_0=(41.33333-65.66667] And Attrib_3=Bachelors And Attrib_4=(11-inf) And Attrib_7=Husband And Attrib_8=White And Attrib_9=Male And Attrib_11=(-inf-1452]  => Class=>50K. Confidence: 0.705220061412487. Support: 0.0683057400614653
Attrib_2=(-inf-505794.66667] And Attrib_4=(11-inf) And Attrib_5=Married-civ-spouse And Attrib_8=White And Attrib_9=Male  => Class=>50K. Confidence: 0.691395871653382. Support: 0.335382175076832
Attrib_0=(41.33333-65.66667] And Attrib_4=(11-inf) And Attrib_9=Male And Attrib_11=(-inf-1452] And Attrib_12=(33.66667-66.33333] And Attrib_13=United-States  => Class=>50K. Confidence: 0.686026936026936. Support: 0.16159413105978
Attrib_4=(11-inf) And Attrib_5=Married-civ-spouse And Attrib_9=Male  => Class=>50K. Confidence: 0.685185185185185. Support: 0.363140676117775
Attrib_2=(-inf-505794.66667] And Attrib_5=Married-civ-spouse And Attrib_6=Exec-managerial And Attrib_7=Husband And Attrib_9=Male And Attrib_10=(-inf-33333] And Attrib_13=United-States  => Class=>50K. Confidence: 0.684429641965029. Support: 0.162982056111827
Attrib_0=(41.33333-65.66667] And Attrib_1=Private And Attrib_6=Exec-managerial And Attrib_9=Male And Attrib_10=(-inf-33333] And Attrib_11=(-inf-1452] And Attrib_13=United-States  => Class=>50K. Confidence: 0.678481012658228. Support: 0.0531377019926638
Attrib_0=(41.33333-65.66667] And Attrib_2=(-inf-505794.66667] And Attrib_3=Bachelors And Attrib_9=Male And Attrib_11=(-inf-1452] And Attrib_12=(33.66667-66.33333] And Attrib_13=United-States  => Class=>50K. Confidence: 0.652656621728787. Support: 0.0815901655596312
Attrib_0=(-inf-41.33333] And Attrib_5=Married-civ-spouse And Attrib_6=Exec-managerial And Attrib_9=Male  => Class=>50K. Confidence: 0.632958801498127. Support: 0.0837711906414196
Attrib_3=Masters And Attrib_9=Male And Attrib_11=(-inf-1452]  => Class=>50K. Confidence: 0.630656934306569. Support: 0.0856548032120551
Attrib_3=Bachelors And Attrib_7=Husband  => Class=>50K. Confidence: 0.62456251988546. Support: 0.194606919797759
Attrib_0=(41.33333-65.66667] And Attrib_4=(11-inf) And Attrib_11=(-inf-1452]  => Class=>50K. Confidence: 0.586129123202706. Support: 0.206106870229008
Attrib_0=(41.33333-65.66667] And Attrib_6=Exec-managerial  => Class=>50K. Confidence: 0.585964912280702. Support: 0.11589174184594
Attrib_1=Private And Attrib_6=Exec-managerial And Attrib_9=Male  => Class=>50K. Confidence: 0.571845064556435. Support: 0.136115792604342
Attrib_2=(-inf-505794.66667] And Attrib_6=Exec-managerial And Attrib_8=White And Attrib_9=Male  => Class=>50K. Confidence: 0.569711538461538. Support: 0.187964707048677
Attrib_3=Masters  => Class=>50K. Confidence: 0.56697515830492. Support: 0.115396054327352
Attrib_2=(-inf-505794.66667] And Attrib_11=(1452-2904]  => Class=>50K. Confidence: 0.55359394703657. Support: 0.0870427282641023
Attrib_11=(1452-2904]  => Class=>50K. Confidence: 0.553258145363409. Support: 0.0875384157826906
Attrib_1=Self-emp-inc  => Class=>50K. Confidence: 0.552870090634441. Support: 0.0725686527213245
Attrib_2=(-inf-505794.66667] And Attrib_6=Exec-managerial And Attrib_9=Male And Attrib_11=(-inf-1452]  => Class=>50K. Confidence: 0.543563460958698. Support: 0.178744919202934
Attrib_0=(41.33333-65.66667] And Attrib_5=Married-civ-spouse And Attrib_7=Husband And Attrib_9=Male  => Class=>50K. Confidence: 0.529643731302692. Support: 0.386140576980272
Attrib_2=(-inf-505794.66667] And Attrib_4=(11-inf) And Attrib_9=Male And Attrib_11=(-inf-1452]  => Class=>50K. Confidence: 0.526204266139285. Support: 0.36928720134827
Attrib_0=(41.33333-65.66667] And Attrib_5=Married-civ-spouse And Attrib_8=White And Attrib_9=Male And Attrib_10=(-inf-33333] And Attrib_11=(-inf-1452] And Attrib_13=United-States  => Class=>50K. Confidence: 0.512854101850336. Support: 0.3104986616437
Attrib_2=(-inf-505794.66667] And Attrib_5=Married-civ-spouse And Attrib_7=Husband And Attrib_8=White And Attrib_9=Male And Attrib_12=(33.66667-66.33333] And Attrib_13=United-States  => Class=>50K. Confidence: 0.484444444444444. Support: 0.637553286408248
Attrib_7=Wife  => Class=>50K. Confidence: 0.482332155477032. Support: 0.0811936155447606
Attrib_1=Private And Attrib_3=Bachelors And Attrib_4=(11-inf) And Attrib_9=Male And Attrib_11=(-inf-1452]  => Class=>50K. Confidence: 0.480675422138837. Support: 0.126995142262318
Attrib_6=Exec-managerial  => Class=>50K. Confidence: 0.478620119809957. Support: 0.22970159611381
Attrib_4=(11-inf)  => Class=>50K. Confidence: 0.461831334475538. Support: 0.481015168038069
Attrib_5=Married-civ-spouse And Attrib_7=Husband And Attrib_9=Male  => Class=>50K. Confidence: 0.453853416735513. Support: 0.762466541092495
Attrib_0=(41.33333-65.66667] And Attrib_1=Private And Attrib_4=(6-11] And Attrib_5=Married-civ-spouse And Attrib_9=Male And Attrib_11=(-inf-1452] And Attrib_12=(33.66667-66.33333] And Attrib_13=United-States  => Class=>50K. Confidence: 0.452164009111617. Support: 0.118072766927729
Attrib_5=Married-civ-spouse And Attrib_7=Husband  => Class=>50K. Confidence: 0.45141829572481. Support: 0.771488053930802
Attrib_6=Prof-specialty  => Class=>50K. Confidence: 0.451257534816047. Support: 0.215227520571032
Time taken: 4 seconds 
=====================

Fold 9 of 10 folds
Data set size: 45222
No of labeled instances: 40700
No of unlabeled instances: 0
Total training instances: 40700
Test instances: 4522
----------------------------------------

No of rules: 0
Average terms per rule: 2
Accuracy (%): 97.8328173374613
Conusion matrix: 
3401	0
98	1023
Rules:
Attrib_7=Own-child  => Class=<=50K. Confidence: 0.984503360716953. Support: 0.172247084571914
Attrib_6=Other-service  => Class=<=50K. Confidence: 0.960733660552829. Support: 0.121484336719694
Attrib_5=Never-married  => Class=<=50K. Confidence: 0.95338153977031. Support: 0.366086303204521
Attrib_4=(-inf-6]  => Class=<=50K. Confidence: 0.941389290882779. Support: 0.0849965700846046
Attrib_7=Unmarried  => Class=<=50K. Confidence: 0.939947780678851. Support: 0.117597099271551
Attrib_6=Handlers-cleaners  => Class=<=50K. Confidence: 0.934756097560976. Support: 0.0500767647731356
Attrib_12=(-inf-33.66667]  => Class=<=50K. Confidence: 0.931563001247549. Support: 0.170744454970111
Attrib_7=Not-in-family  => Class=<=50K. Confidence: 0.896154249187886. Support: 0.279358442491752
Attrib_5=Divorced  => Class=<=50K. Confidence: 0.895845523698069. Support: 0.150034299153954
Attrib_9=Female  => Class=<=50K. Confidence: 0.885538617030237. Support: 0.343448861594747
Attrib_6=Machine-op-inspct  => Class=<=50K. Confidence: 0.876700680272109. Support: 0.0673570051938719
Attrib_8=Black  => Class=<=50K. Confidence: 0.876427525622255. Support: 0.0977689216999314
Attrib_6=Adm-clerical  => Class=<=50K. Confidence: 0.860496014171834. Support: 0.126939535491458
Attrib_4=(6-11]  => Class=<=50K. Confidence: 0.815429009752712. Support: 0.729232678927253
Attrib_3=HS-grad  => Class=<=50K. Confidence: 0.813895627293649. Support: 0.42743278999118
Attrib_0=(-inf-41.33333]  => Class=<=50K. Confidence: 0.812970031366917. Support: 0.702707999869337
Attrib_4=(11-inf) And Attrib_6=Exec-managerial And Attrib_7=Husband And Attrib_12=(33.66667-66.33333] And Attrib_13=United-States  => Class=>50K. Confidence: 0.798245614035088. Support: 0.099236641221374
Attrib_0=(41.33333-65.66667] And Attrib_1=Private And Attrib_4=(11-inf) And Attrib_5=Married-civ-spouse And Attrib_7=Husband And Attrib_8=White And Attrib_13=United-States  => Class=>50K. Confidence: 0.783279220779221. Support: 0.0956676910875384
Attrib_1=Private  => Class=<=50K. Confidence: 0.777734765637601. Support: 0.787541240649397
Attrib_11=(-inf-1452]  => Class=<=50K. Confidence: 0.764745033790702. Support: 0.975859928788423
Attrib_6=Craft-repair  => Class=<=50K. Confidence: 0.763826940231936. Support: 0.223761147225035
Attrib_0=(41.33333-65.66667] And Attrib_4=(11-inf) And Attrib_7=Husband And Attrib_8=White And Attrib_9=Male  => Class=>50K. Confidence: 0.758421985815603. Support: 0.16962426886091
Attrib_10=(-inf-33333]  => Class=<=50K. Confidence: 0.75521231710627. Support: 0.999836670695456
Attrib_4=(11-inf) And Attrib_5=Married-civ-spouse And Attrib_6=Prof-specialty And Attrib_7=Husband And Attrib_9=Male And Attrib_13=United-States  => Class=>50K. Confidence: 0.746835443037975. Support: 0.105284028948151
Attrib_2=(-inf-505794.66667] And Attrib_5=Married-civ-spouse And Attrib_6=Prof-specialty And Attrib_7=Husband And Attrib_9=Male  => Class=>50K. Confidence: 0.69645390070922. Support: 0.146029542976108
Attrib_1=Private And Attrib_3=Bachelors And Attrib_4=(11-inf) And Attrib_5=Married-civ-spouse And Attrib_7=Husband And Attrib_8=White And Attrib_10=(-inf-33333]  => Class=>50K. Confidence: 0.689230769230769. Support: 0.111034004163775
Attrib_1=Private And Attrib_6=Exec-managerial And Attrib_7=Husband  => Class=>50K. Confidence: 0.68139661756683. Support: 0.123822742143353
Attrib_4=(11-inf) And Attrib_7=Husband And Attrib_13=United-States  => Class=>50K. Confidence: 0.671606864274571. Support: 0.341429562803609
Attrib_2=(-inf-505794.66667] And Attrib_4=(11-inf) And Attrib_7=Husband  => Class=>50K. Confidence: 0.663232104121475. Support: 0.363735501140081
Attrib_3=Bachelors And Attrib_5=Married-civ-spouse And Attrib_8=White And Attrib_10=(-inf-33333] And Attrib_12=(33.66667-66.33333] And Attrib_13=United-States  => Class=>50K. Confidence: 0.658590308370044. Support: 0.177852681669476
Attrib_2=(-inf-505794.66667] And Attrib_6=Exec-managerial And Attrib_7=Husband And Attrib_10=(-inf-33333]  => Class=>50K. Confidence: 0.652817919075145. Support: 0.179141469217805
Attrib_3=Bachelors And Attrib_5=Married-civ-spouse And Attrib_12=(33.66667-66.33333]  => Class=>50K. Confidence: 0.651882578174856. Support: 0.202537920095172
Attrib_2=(-inf-505794.66667] And Attrib_3=Bachelors And Attrib_5=Married-civ-spouse And Attrib_6=Prof-specialty  => Class=>50K. Confidence: 0.624242424242424. Support: 0.051055814414593
Attrib_0=(-inf-41.33333] And Attrib_4=(11-inf) And Attrib_7=Husband And Attrib_10=(-inf-33333] And Attrib_12=(33.66667-66.33333]  => Class=>50K. Confidence: 0.620045731707317. Support: 0.161296718548627
Attrib_0=(-inf-41.33333] And Attrib_2=(-inf-505794.66667] And Attrib_3=Bachelors And Attrib_5=Married-civ-spouse And Attrib_9=Male  => Class=>50K. Confidence: 0.605378361475923. Support: 0.0959651035986914
Attrib_1=Self-emp-inc And Attrib_9=Male  => Class=>50K. Confidence: 0.581453634085213. Support: 0.0689997025874888
Attrib_3=Masters  => Class=>50K. Confidence: 0.559748427672956. Support: 0.114702091801328
Attrib_0=(41.33333-65.66667] And Attrib_3=Some-college And Attrib_5=Married-civ-spouse And Attrib_7=Husband And Attrib_9=Male And Attrib_12=(33.66667-66.33333]  => Class=>50K. Confidence: 0.555863342566944. Support: 0.0596807772380291
Attrib_11=(1452-2904] And Attrib_13=United-States  => Class=>50K. Confidence: 0.554383651944628. Support: 0.083374640626549
Attrib_1=Self-emp-inc  => Class=>50K. Confidence: 0.552827380952381. Support: 0.0736591652622187
Attrib_11=(1452-2904]  => Class=>50K. Confidence: 0.54920049200492. Support: 0.0885297908198672
Attrib_0=(41.33333-65.66667] And Attrib_2=(-inf-505794.66667] And Attrib_3=Some-college And Attrib_4=(6-11] And Attrib_5=Married-civ-spouse And Attrib_7=Husband And Attrib_11=(-inf-1452] And Attrib_12=(33.66667-66.33333]  => Class=>50K. Confidence: 0.540059347181009. Support: 0.0541290770298404
Attrib_0=(41.33333-65.66667] And Attrib_2=(-inf-505794.66667] And Attrib_3=Some-college And Attrib_5=Married-civ-spouse And Attrib_7=Husband And Attrib_8=White And Attrib_9=Male  => Class=>50K. Confidence: 0.535583941605839. Support: 0.0581937146822643
Attrib_0=(41.33333-65.66667] And Attrib_5=Married-civ-spouse And Attrib_7=Husband And Attrib_9=Male And Attrib_10=(-inf-33333]  => Class=>50K. Confidence: 0.521548775482282. Support: 0.377912164171706
Attrib_0=(41.33333-65.66667] And Attrib_7=Husband And Attrib_9=Male  => Class=>50K. Confidence: 0.518313570487484. Support: 0.39000693962526
Attrib_7=Wife And Attrib_8=White  => Class=>50K. Confidence: 0.514817367332874. Support: 0.0740557152770893
Attrib_2=(-inf-505794.66667] And Attrib_5=Married-civ-spouse And Attrib_6=Sales And Attrib_7=Husband And Attrib_8=White And Attrib_10=(-inf-33333]  => Class=>50K. Confidence: 0.511723329425557. Support: 0.086547040745514
Attrib_7=Wife  => Class=>50K. Confidence: 0.492035398230089. Support: 0.0826806781005254
Attrib_6=Exec-managerial  => Class=>50K. Confidence: 0.481382431598437. Support: 0.231981758699316
Attrib_2=(-inf-505794.66667] And Attrib_3=Bachelors And Attrib_9=Male And Attrib_11=(-inf-1452]  => Class=>50K. Confidence: 0.47934490344659. Support: 0.194408644790324
Attrib_2=(-inf-505794.66667] And Attrib_4=(11-inf) And Attrib_11=(-inf-1452] And Attrib_12=(33.66667-66.33333]  => Class=>50K. Confidence: 0.46856615526589. Support: 0.40269654010112
Attrib_4=(11-inf) And Attrib_13=United-States  => Class=>50K. Confidence: 0.465790014382577. Support: 0.449489441855854
Attrib_1=Private And Attrib_2=(-inf-505794.66667] And Attrib_5=Married-civ-spouse And Attrib_7=Husband And Attrib_8=White And Attrib_10=(-inf-33333] And Attrib_12=(33.66667-66.33333] And Attrib_13=United-States  => Class=>50K. Confidence: 0.463756005849175. Support: 0.440170516506394
Attrib_5=Married-civ-spouse And Attrib_6=Sales And Attrib_10=(-inf-33333]  => Class=>50K. Confidence: 0.452391799544419. Support: 0.0984435411916328
Time taken: 2 seconds 
=====================

Fold 10 of 10 folds
Data set size: 45222
No of labeled instances: 40700
No of unlabeled instances: 0
Total training instances: 40700
Test instances: 4522
----------------------------------------

No of rules: 0
Average terms per rule: 2
Accuracy (%): 99.2923485183547
Conusion matrix: 
3401	0
32	1089
Rules:
Attrib_7=Own-child  => Class=<=50K. Confidence: 0.983912721893491. Support: 0.173815045895535
Attrib_6=Other-service  => Class=<=50K. Confidence: 0.960124287933713. Support: 0.121125012249698
Attrib_5=Never-married  => Class=<=50K. Confidence: 0.951627986057978. Support: 0.365661647012707
Attrib_7=Unmarried  => Class=<=50K. Confidence: 0.941420425090721. Support: 0.118642406820632
Attrib_4=(-inf-6]  => Class=<=50K. Confidence: 0.941218637992832. Support: 0.0857805507464149
Attrib_12=(-inf-33.66667]  => Class=<=50K. Confidence: 0.935002663825253. Support: 0.171985757684644
Attrib_6=Handlers-cleaners  => Class=<=50K. Confidence: 0.934171154997008. Support: 0.050991408878581
Attrib_5=Divorced  => Class=<=50K. Confidence: 0.89623008161679. Support: 0.150654950511221
Attrib_7=Not-in-family  => Class=<=50K. Confidence: 0.893648293963255. Support: 0.278051808055401
Attrib_9=Female  => Class=<=50K. Confidence: 0.887216773757186. Support: 0.342795544376572
Attrib_6=Machine-op-inspct  => Class=<=50K. Confidence: 0.877059569074778. Support: 0.0678143272465946
Attrib_8=Black  => Class=<=50K. Confidence: 0.874856156501726. Support: 0.0993368830235521
Attrib_6=Adm-clerical  => Class=<=50K. Confidence: 0.856602093075039. Support: 0.125665566916016
Attrib_1=Private And Attrib_4=(11-inf) And Attrib_5=Married-civ-spouse And Attrib_6=Exec-managerial And Attrib_7=Husband And Attrib_9=Male And Attrib_10=(-inf-33333] And Attrib_11=(-inf-1452] And Attrib_13=United-States  => Class=>50K. Confidence: 0.826145552560647. Support: 0.0607712897789234
Attrib_4=(6-11]  => Class=<=50K. Confidence: 0.814141192797926. Support: 0.728187371378173
Attrib_3=HS-grad  => Class=<=50K. Confidence: 0.813054341036852. Support: 0.425211511449384
Attrib_0=(-inf-41.33333]  => Class=<=50K. Confidence: 0.811773146050446. Support: 0.702283343677523
Attrib_4=(11-inf) And Attrib_5=Married-civ-spouse And Attrib_6=Exec-managerial And Attrib_9=Male And Attrib_10=(-inf-33333] And Attrib_12=(33.66667-66.33333]  => Class=>50K. Confidence: 0.798293250581846. Support: 0.102012491325468
Attrib_1=Private And Attrib_4=(11-inf) And Attrib_5=Married-civ-spouse And Attrib_6=Exec-managerial  => Class=>50K. Confidence: 0.78957528957529. Support: 0.0810944780410429
Attrib_1=Private  => Class=<=50K. Confidence: 0.777699046637465. Support: 0.788749877503022
Attrib_6=Craft-repair  => Class=<=50K. Confidence: 0.764797855706947. Support: 0.223695815503218
Attrib_11=(-inf-1452]  => Class=<=50K. Confidence: 0.764334305150632. Support: 0.976284584980237
Attrib_10=(-inf-33333]  => Class=<=50K. Confidence: 0.755485893416928. Support: 0.999804004834547
Attrib_3=Masters And Attrib_4=(11-inf) And Attrib_5=Married-civ-spouse  => Class=>50K. Confidence: 0.741935483870968. Support: 0.0820858530782195
Attrib_0=(41.33333-65.66667] And Attrib_1=Private And Attrib_4=(11-inf) And Attrib_5=Married-civ-spouse And Attrib_8=White And Attrib_11=(-inf-1452] And Attrib_12=(33.66667-66.33333]  => Class=>50K. Confidence: 0.740033222591362. Support: 0.0883315158124318
Attrib_2=(-inf-505794.66667] And Attrib_4=(11-inf) And Attrib_5=Married-civ-spouse And Attrib_6=Prof-specialty And Attrib_7=Husband And Attrib_9=Male And Attrib_10=(-inf-33333] And Attrib_11=(-inf-1452] And Attrib_12=(33.66667-66.33333] And Attrib_13=United-States  => Class=>50K. Confidence: 0.73716814159292. Support: 0.0825815405968078
Attrib_0=(41.33333-65.66667] And Attrib_3=Bachelors And Attrib_4=(11-inf) And Attrib_5=Married-civ-spouse And Attrib_7=Husband And Attrib_8=White And Attrib_11=(-inf-1452] And Attrib_13=United-States  => Class=>50K. Confidence: 0.705882352941177. Support: 0.0642411024090413
Attrib_1=Private And Attrib_5=Married-civ-spouse And Attrib_6=Prof-specialty And Attrib_9=Male And Attrib_12=(33.66667-66.33333]  => Class=>50K. Confidence: 0.700813008130081. Support: 0.0854565282046198
Attrib_4=(11-inf) And Attrib_5=Married-civ-spouse And Attrib_8=White And Attrib_10=(-inf-33333] And Attrib_11=(-inf-1452] And Attrib_12=(33.66667-66.33333]  => Class=>50K. Confidence: 0.667252361080606. Support: 0.30117973629424
Attrib_1=Self-emp-inc And Attrib_7=Husband  => Class=>50K. Confidence: 0.662231320368475. Support: 0.0641419649053237
Attrib_3=Bachelors And Attrib_4=(11-inf) And Attrib_5=Married-civ-spouse And Attrib_7=Husband And Attrib_9=Male And Attrib_10=(-inf-33333] And Attrib_11=(-inf-1452]  => Class=>50K. Confidence: 0.651152860802733. Support: 0.151184693169426
Attrib_1=Private And Attrib_3=Bachelors And Attrib_5=Married-civ-spouse  => Class=>50K. Confidence: 0.637837837837838. Support: 0.152076930702885
Attrib_0=(-inf-41.33333] And Attrib_2=(-inf-505794.66667] And Attrib_4=(11-inf) And Attrib_5=Married-civ-spouse And Attrib_8=White And Attrib_9=Male  => Class=>50K. Confidence: 0.636842105263158. Support: 0.155943293347873
Attrib_3=Bachelors And Attrib_5=Married-civ-spouse  => Class=>50K. Confidence: 0.628439038517231. Support: 0.215128383067314
Attrib_3=Masters  => Class=>50K. Confidence: 0.555772040915733. Support: 0.113115891741846
Attrib_1=Self-emp-inc  => Class=>50K. Confidence: 0.553303303303303. Support: 0.0730643402399128
Attrib_11=(1452-2904]  => Class=>50K. Confidence: 0.546658259773014. Support: 0.0859522157232081
Attrib_0=(41.33333-65.66667] And Attrib_5=Married-civ-spouse And Attrib_7=Husband And Attrib_13=United-States  => Class=>50K. Confidence: 0.532773838807698. Support: 0.365024288688411
Attrib_2=(-inf-505794.66667] And Attrib_5=Married-civ-spouse And Attrib_6=Sales And Attrib_7=Husband And Attrib_9=Male And Attrib_11=(-inf-1452] And Attrib_13=United-States  => Class=>50K. Confidence: 0.508155583437892. Support: 0.0803013780113017
Attrib_2=(-inf-505794.66667] And Attrib_5=Married-civ-spouse And Attrib_7=Wife And Attrib_8=White  => Class=>50K. Confidence: 0.499300699300699. Support: 0.0707841776544067
Attrib_0=(41.33333-65.66667] And Attrib_7=Husband And Attrib_8=White And Attrib_11=(-inf-1452]  => Class=>50K. Confidence: 0.497025580011898. Support: 0.331317537424408
Attrib_0=(41.33333-65.66667] And Attrib_1=Private And Attrib_5=Married-civ-spouse  => Class=>50K. Confidence: 0.488540197461213. Support: 0.274710022801626
Attrib_5=Married-civ-spouse And Attrib_6=Sales And Attrib_8=White And Attrib_10=(-inf-33333] And Attrib_12=(33.66667-66.33333]  => Class=>50K. Confidence: 0.485827664399093. Support: 0.0849608406860315
Attrib_7=Wife  => Class=>50K. Confidence: 0.482227488151659. Support: 0.0806979280261723
Attrib_6=Exec-managerial  => Class=>50K. Confidence: 0.479673135852911. Support: 0.232774858729057
Attrib_1=Local-gov And Attrib_5=Married-civ-spouse  => Class=>50K. Confidence: 0.469719350073855. Support: 0.0630514523644295
Attrib_5=Married-civ-spouse And Attrib_7=Husband And Attrib_12=(33.66667-66.33333]  => Class=>50K. Confidence: 0.468483488297531. Support: 0.724298602161198
Attrib_5=Married-civ-spouse And Attrib_8=White And Attrib_9=Male And Attrib_12=(33.66667-66.33333] And Attrib_13=United-States  => Class=>50K. Confidence: 0.465682813161983. Support: 0.653811837017944
Attrib_4=(11-inf)  => Class=>50K. Confidence: 0.459112926203818. Support: 0.479230692971151
Attrib_5=Married-civ-spouse And Attrib_7=Husband And Attrib_8=White And Attrib_9=Male And Attrib_11=(-inf-1452] And Attrib_13=United-States  => Class=>50K. Confidence: 0.452159371819107. Support: 0.616536135620105
Attrib_5=Married-civ-spouse And Attrib_7=Husband  => Class=>50K. Confidence: 0.451404641423835. Support: 0.769406166352731
Time taken: 50 seconds 
=====================

34014	0
639	10569
Average of fold accuracies: 98.5870150333892
