# Supplementary material for: Semi-supervised associative classification using ant colony optimization algorithm
Source: PeerJ Comput Sci. 2021 Sep 10;7:e676. doi: 10.7717/peerj-cs.676 (PMC8444075; doi:10.7717/peerj-cs.676)
Supplement: Supplemental Information 1 — Code: After extracting, the SSAC.sln is the Visual Studio 2015 aolution file which contains the project settings. Form1.cs and Form1.Designer.cs are the Windows form files for GUI of the code. SSAC.cs is the file containing the Run() method which is the core implementation of the proposed algorithm. [file peerj-cs-07-676-s001.zip › SSAC/SSAC/bin/Debug/Output0/00/adult-MD2/adult-MD2_100p_Rules_2020-10-23.txt]

Time: 2020-23-10 14:16:10
DataSet: adult-MD2
No. of instances: 45222
No. of attributes: 15
No. of classes: 2
Class frequencies: [34014, 11208]
---------------------------------------
Parameters: 
Labeled data (%): 100
No of folds: 10
No of ants: 15
Min support: 0.05
Min Confidence: 0.45
Min coverage: 1
====================

Fold 1 of 10 folds
Data set size: 45222
No of labeled instances: 40699
No of unlabeled instances: 0
Total training instances: 40699
Test instances: 4523
----------------------------------------

No of rules: 0
Average terms per rule: 2
Accuracy (%): 99.2040680963962
Conusion matrix: 
3402	0
36	1085
Rules:
Attrib_7=Own-child  => Class=<=50K. Confidence: 0.983707865168539. Support: 0.171599372794982
Attrib_6=Other-service  => Class=<=50K. Confidence: 0.960707780379912. Support: 0.120606298183719
Attrib_5=Never-married  => Class=<=50K. Confidence: 0.953056027164686. Support: 0.366751600679472
Attrib_4=(-inf-6]  => Class=<=50K. Confidence: 0.939943141435679. Support: 0.0864040245655299
Attrib_7=Unmarried  => Class=<=50K. Confidence: 0.939409632314863. Support: 0.118515614791585
Attrib_6=Handlers-cleaners  => Class=<=50K. Confidence: 0.933172787477423. Support: 0.0506337384032406
Attrib_12=(-inf-33.66667]  => Class=<=50K. Confidence: 0.931071238230592. Support: 0.171207369658957
Attrib_5=Divorced  => Class=<=50K. Confidence: 0.896328293736501. Support: 0.149124526329544
Attrib_7=Not-in-family  => Class=<=50K. Confidence: 0.894285714285714. Support: 0.276068208545668
Attrib_9=Female  => Class=<=50K. Confidence: 0.886751054852321. Support: 0.343264079445969
Attrib_6=Machine-op-inspct  => Class=<=50K. Confidence: 0.877856252596593. Support: 0.0690252188684176
Attrib_8=Black  => Class=<=50K. Confidence: 0.873300549609488. Support: 0.0986214556383118
Attrib_6=Adm-clerical  => Class=<=50K. Confidence: 0.863192904656319. Support: 0.127172350712139
Attrib_4=(6-11]  => Class=<=50K. Confidence: 0.814481952360076. Support: 0.72827649287861
Attrib_3=HS-grad  => Class=<=50K. Confidence: 0.812488315573004. Support: 0.425911407291258
Attrib_0=(-inf-41.33333]  => Class=<=50K. Confidence: 0.812459834423317. Support: 0.702077616620933
Attrib_1=Private  => Class=<=50K. Confidence: 0.778751086921516. Support: 0.789918986018555
Attrib_11=(-inf-1452]  => Class=<=50K. Confidence: 0.764695345087903. Support: 0.976153142558474
Attrib_6=Craft-repair  => Class=<=50K. Confidence: 0.76452838623156. Support: 0.223474454462302
Attrib_3=Masters And Attrib_7=Husband And Attrib_9=Male And Attrib_13=United-States  => Class=>50K. Confidence: 0.758620689655172. Support: 0.074154852780807
Attrib_3=Bachelors And Attrib_4=(11-inf) And Attrib_5=Married-civ-spouse And Attrib_6=Exec-managerial And Attrib_9=Male And Attrib_10=(-inf-33333]  => Class=>50K. Confidence: 0.757372654155496. Support: 0.0560126896004759
Attrib_10=(-inf-33333]  => Class=<=50K. Confidence: 0.755405271991312. Support: 0.999803998431987
Attrib_0=(41.33333-65.66667] And Attrib_3=Bachelors And Attrib_4=(11-inf) And Attrib_5=Married-civ-spouse And Attrib_7=Husband And Attrib_8=White And Attrib_9=Male And Attrib_10=(-inf-33333] And Attrib_11=(-inf-1452] And Attrib_12=(33.66667-66.33333]  => Class=>50K. Confidence: 0.738780207134638. Support: 0.0636462773867354
Attrib_5=Married-civ-spouse And Attrib_11=(1452-2904] And Attrib_12=(33.66667-66.33333]  => Class=>50K. Confidence: 0.709990300678953. Support: 0.0725686527213245
Attrib_0=(41.33333-65.66667] And Attrib_3=Bachelors And Attrib_4=(11-inf) And Attrib_5=Married-civ-spouse And Attrib_10=(-inf-33333]  => Class=>50K. Confidence: 0.7. Support: 0.0860513532269257
Attrib_1=Private And Attrib_5=Married-civ-spouse And Attrib_6=Exec-managerial And Attrib_8=White And Attrib_10=(-inf-33333] And Attrib_11=(-inf-1452] And Attrib_12=(33.66667-66.33333] And Attrib_13=United-States  => Class=>50K. Confidence: 0.676735218508997. Support: 0.104391791414692
Attrib_3=Bachelors And Attrib_5=Married-civ-spouse And Attrib_7=Husband  => Class=>50K. Confidence: 0.676066267183645. Support: 0.190145732130465
Attrib_6=Prof-specialty And Attrib_7=Husband And Attrib_9=Male  => Class=>50K. Confidence: 0.674324324324324. Support: 0.148408843065332
Attrib_5=Married-civ-spouse And Attrib_6=Exec-managerial And Attrib_9=Male  => Class=>50K. Confidence: 0.674239648222792. Support: 0.182413006840488
Attrib_1=Self-emp-inc And Attrib_7=Husband And Attrib_13=United-States  => Class=>50K. Confidence: 0.656862745098039. Support: 0.0597799147417468
Attrib_1=Private And Attrib_2=(-inf-505794.66667] And Attrib_4=(11-inf) And Attrib_7=Husband And Attrib_10=(-inf-33333]  => Class=>50K. Confidence: 0.654331612162937. Support: 0.226132645979974
Attrib_3=Bachelors And Attrib_4=(11-inf) And Attrib_7=Husband And Attrib_9=Male  => Class=>50K. Confidence: 0.652985074626866. Support: 0.173490631505899
Attrib_5=Married-civ-spouse And Attrib_6=Exec-managerial And Attrib_11=(-inf-1452] And Attrib_13=United-States  => Class=>50K. Confidence: 0.63728813559322. Support: 0.167740656290275
Attrib_0=(-inf-41.33333] And Attrib_1=Private And Attrib_3=Bachelors And Attrib_4=(11-inf) And Attrib_5=Married-civ-spouse And Attrib_8=White And Attrib_9=Male And Attrib_10=(-inf-33333] And Attrib_12=(33.66667-66.33333]  => Class=>50K. Confidence: 0.632610939112487. Support: 0.0607712897789234
Attrib_1=Self-emp-inc  => Class=>50K. Confidence: 0.559309309309309. Support: 0.073857440269654
Attrib_0=(41.33333-65.66667] And Attrib_2=(-inf-505794.66667] And Attrib_5=Married-civ-spouse And Attrib_7=Husband And Attrib_8=White And Attrib_9=Male And Attrib_12=(33.66667-66.33333] And Attrib_13=United-States  => Class=>50K. Confidence: 0.55789837538887. Support: 0.320015862000595
Attrib_3=Masters  => Class=>50K. Confidence: 0.553786782440907. Support: 0.11380985426787
Attrib_11=(1452-2904]  => Class=>50K. Confidence: 0.551146931184129. Support: 0.0881332408049965
Attrib_4=(11-inf) And Attrib_9=Male  => Class=>50K. Confidence: 0.541672135450847. Support: 0.409140477842768
Attrib_6=Prof-specialty And Attrib_9=Male And Attrib_13=United-States  => Class=>50K. Confidence: 0.536708012068387. Support: 0.158719143451968
Attrib_2=(-inf-505794.66667] And Attrib_3=Bachelors And Attrib_8=White And Attrib_9=Male And Attrib_12=(33.66667-66.33333]  => Class=>50K. Confidence: 0.532894736842105. Support: 0.192723307227124
Attrib_0=(41.33333-65.66667] And Attrib_7=Husband And Attrib_8=White  => Class=>50K. Confidence: 0.509806649047155. Support: 0.363338951125211
Attrib_0=(41.33333-65.66667] And Attrib_2=(-inf-505794.66667] And Attrib_5=Married-civ-spouse And Attrib_8=White And Attrib_9=Male And Attrib_10=(-inf-33333] And Attrib_11=(-inf-1452] And Attrib_13=United-States  => Class=>50K. Confidence: 0.509240924092409. Support: 0.305938336472688
Attrib_0=(41.33333-65.66667] And Attrib_5=Married-civ-spouse  => Class=>50K. Confidence: 0.503047351148617. Support: 0.425498165956181
Attrib_7=Wife  => Class=>50K. Confidence: 0.487375220199648. Support: 0.0822841280856548
Attrib_1=Private And Attrib_2=(-inf-505794.66667] And Attrib_4=(11-inf) And Attrib_8=White And Attrib_12=(33.66667-66.33333]  => Class=>50K. Confidence: 0.483246729976707. Support: 0.267373847526519
Attrib_6=Exec-managerial  => Class=>50K. Confidence: 0.479859533154307. Support: 0.230296421136116
Attrib_6=Sales And Attrib_7=Husband  => Class=>50K. Confidence: 0.47532975085491. Support: 0.0964607911172797
Attrib_4=(11-inf)  => Class=>50K. Confidence: 0.4603823837154. Support: 0.479825517993457
Attrib_1=Private And Attrib_5=Married-civ-spouse And Attrib_7=Husband And Attrib_12=(33.66667-66.33333] And Attrib_13=United-States  => Class=>50K. Confidence: 0.456500864221241. Support: 0.471299692673739
Attrib_0=(41.33333-65.66667] And Attrib_9=Male And Attrib_13=United-States  => Class=>50K. Confidence: 0.451977401129944. Support: 0.404481015168038
Attrib_5=Married-civ-spouse And Attrib_7=Husband And Attrib_9=Male  => Class=>50K. Confidence: 0.451801190967514. Support: 0.759690690988401
Time taken: 41 seconds 
=====================

Fold 2 of 10 folds
Data set size: 45222
No of labeled instances: 40699
No of unlabeled instances: 0
Total training instances: 40699
Test instances: 4523
----------------------------------------

No of rules: 0
Average terms per rule: 2
Accuracy (%): 99.2040680963962
Conusion matrix: 
3402	0
36	1085
Rules:
Attrib_7=Own-child  => Class=<=50K. Confidence: 0.984058514628657. Support: 0.17140337122697
Attrib_6=Other-service  => Class=<=50K. Confidence: 0.962464405902149. Support: 0.121455638311773
Attrib_5=Never-married  => Class=<=50K. Confidence: 0.952640545144804. Support: 0.365346922775382
Attrib_4=(-inf-6]  => Class=<=50K. Confidence: 0.941556113302259. Support: 0.0857833529334901
Attrib_7=Unmarried  => Class=<=50K. Confidence: 0.940856031128405. Support: 0.118482947863583
Attrib_12=(-inf-33.66667]  => Class=<=50K. Confidence: 0.93503937007874. Support: 0.170684698810924
Attrib_6=Handlers-cleaners  => Class=<=50K. Confidence: 0.933453237410072. Support: 0.0508624068992552
Attrib_5=Divorced  => Class=<=50K. Confidence: 0.896283323603814. Support: 0.15046387037763
Attrib_7=Not-in-family  => Class=<=50K. Confidence: 0.895919012970579. Support: 0.277538220305762
Attrib_9=Female  => Class=<=50K. Confidence: 0.887961557916034. Support: 0.344080752646021
Attrib_6=Machine-op-inspct  => Class=<=50K. Confidence: 0.878181059657906. Support: 0.0687638834444009
Attrib_8=Black  => Class=<=50K. Confidence: 0.874744525547445. Support: 0.0978701162942637
Attrib_6=Adm-clerical  => Class=<=50K. Confidence: 0.863483523873571. Support: 0.125833006664053
Attrib_4=(6-11]  => Class=<=50K. Confidence: 0.816017236971844. Support: 0.729942506206716
Attrib_3=HS-grad  => Class=<=50K. Confidence: 0.814051901176178. Support: 0.427316085195348
Attrib_0=(-inf-41.33333]  => Class=<=50K. Confidence: 0.811966457656569. Support: 0.702208284332941
Attrib_3=Masters And Attrib_4=(11-inf) And Attrib_5=Married-civ-spouse And Attrib_7=Husband And Attrib_8=White  => Class=>50K. Confidence: 0.77972027972028. Support: 0.0663229899871121
Attrib_1=Private  => Class=<=50K. Confidence: 0.778730261037705. Support: 0.789363648242519
Attrib_2=(-inf-505794.66667] And Attrib_3=Masters And Attrib_5=Married-civ-spouse And Attrib_7=Husband And Attrib_8=White  => Class=>50K. Confidence: 0.773958333333333. Support: 0.0736591652622187
Attrib_3=Masters And Attrib_4=(11-inf) And Attrib_5=Married-civ-spouse And Attrib_12=(33.66667-66.33333]  => Class=>50K. Confidence: 0.764762826718296. Support: 0.0783186279369485
Attrib_11=(-inf-1452]  => Class=<=50K. Confidence: 0.764478764478765. Support: 0.976675813406507
Attrib_0=(41.33333-65.66667] And Attrib_4=(11-inf) And Attrib_5=Married-civ-spouse And Attrib_8=White And Attrib_12=(33.66667-66.33333]  => Class=>50K. Confidence: 0.764184397163121. Support: 0.17091305640924
Attrib_6=Craft-repair  => Class=<=50K. Confidence: 0.763434903047091. Support: 0.225075133934405
Attrib_0=(41.33333-65.66667] And Attrib_5=Married-civ-spouse And Attrib_6=Prof-specialty And Attrib_7=Husband And Attrib_8=White And Attrib_9=Male And Attrib_10=(-inf-33333] And Attrib_13=United-States  => Class=>50K. Confidence: 0.759681093394077. Support: 0.0661247149796768
Attrib_10=(-inf-33333]  => Class=<=50K. Confidence: 0.75544256306462. Support: 0.999803998431987
Attrib_3=Bachelors And Attrib_4=(11-inf) And Attrib_5=Married-civ-spouse And Attrib_6=Exec-managerial  => Class=>50K. Confidence: 0.750605326876513. Support: 0.061465252304947
Attrib_0=(41.33333-65.66667] And Attrib_2=(-inf-505794.66667] And Attrib_4=(11-inf) And Attrib_5=Married-civ-spouse And Attrib_9=Male And Attrib_10=(-inf-33333] And Attrib_11=(-inf-1452] And Attrib_13=United-States  => Class=>50K. Confidence: 0.738107160741112. Support: 0.146128680479826
Attrib_0=(41.33333-65.66667] And Attrib_3=Bachelors And Attrib_5=Married-civ-spouse And Attrib_7=Husband And Attrib_10=(-inf-33333]  => Class=>50K. Confidence: 0.722267206477733. Support: 0.0884306533161495
Attrib_0=(41.33333-65.66667] And Attrib_2=(-inf-505794.66667] And Attrib_3=Bachelors And Attrib_4=(11-inf) And Attrib_5=Married-civ-spouse And Attrib_7=Husband And Attrib_9=Male And Attrib_11=(-inf-1452] And Attrib_13=United-States  => Class=>50K. Confidence: 0.715036803364879. Support: 0.0674135025280063
Attrib_5=Married-civ-spouse And Attrib_6=Exec-managerial And Attrib_7=Husband And Attrib_9=Male And Attrib_10=(-inf-33333] And Attrib_12=(33.66667-66.33333]  => Class=>50K. Confidence: 0.712473572938689. Support: 0.167046693764251
Attrib_1=Private And Attrib_3=Bachelors And Attrib_4=(11-inf) And Attrib_5=Married-civ-spouse And Attrib_7=Husband And Attrib_10=(-inf-33333] And Attrib_12=(33.66667-66.33333]  => Class=>50K. Confidence: 0.705953096812989. Support: 0.116387429364529
Attrib_3=Bachelors And Attrib_5=Married-civ-spouse And Attrib_7=Husband And Attrib_12=(33.66667-66.33333]  => Class=>50K. Confidence: 0.700760456273764. Support: 0.182710419351641
Attrib_5=Married-civ-spouse And Attrib_6=Prof-specialty And Attrib_8=White And Attrib_9=Male  => Class=>50K. Confidence: 0.696073679108095. Support: 0.142361455338555
Attrib_2=(-inf-505794.66667] And Attrib_4=(11-inf) And Attrib_5=Married-civ-spouse And Attrib_7=Husband And Attrib_9=Male And Attrib_10=(-inf-33333] And Attrib_11=(-inf-1452] And Attrib_13=United-States  => Class=>50K. Confidence: 0.692289039767216. Support: 0.283037573113909
Attrib_1=Private And Attrib_4=(11-inf) And Attrib_6=Prof-specialty And Attrib_7=Husband And Attrib_10=(-inf-33333] And Attrib_11=(-inf-1452] And Attrib_13=United-States  => Class=>50K. Confidence: 0.684948979591837. Support: 0.0532368394963815
Attrib_2=(-inf-505794.66667] And Attrib_3=Bachelors And Attrib_4=(11-inf) And Attrib_5=Married-civ-spouse And Attrib_9=Male  => Class=>50K. Confidence: 0.652206154987023. Support: 0.174382869039358
Attrib_6=Exec-managerial And Attrib_7=Husband  => Class=>50K. Confidence: 0.652004256828663. Support: 0.182214731833052
Attrib_1=Private And Attrib_4=(11-inf) And Attrib_5=Married-civ-spouse And Attrib_8=White And Attrib_10=(-inf-33333] And Attrib_11=(-inf-1452]  => Class=>50K. Confidence: 0.647365196078431. Support: 0.209477545355408
Attrib_0=(41.33333-65.66667] And Attrib_3=Masters And Attrib_8=White  => Class=>50K. Confidence: 0.630316248636859. Support: 0.0573014771488054
Attrib_0=(-inf-41.33333] And Attrib_4=(11-inf) And Attrib_7=Husband And Attrib_8=White  => Class=>50K. Confidence: 0.607939508506616. Support: 0.159413105977991
Attrib_1=Self-emp-inc  => Class=>50K. Confidence: 0.555720653789004. Support: 0.074154852780807
Attrib_3=Masters  => Class=>50K. Confidence: 0.555718475073314. Support: 0.112719341726975
Attrib_11=(1452-2904]  => Class=>50K. Confidence: 0.552314521242866. Support: 0.0863487657380787
Attrib_0=(41.33333-65.66667] And Attrib_5=Married-civ-spouse And Attrib_12=(33.66667-66.33333]  => Class=>50K. Confidence: 0.52069547164915. Support: 0.397838802418955
Attrib_0=(41.33333-65.66667] And Attrib_5=Married-civ-spouse And Attrib_7=Husband And Attrib_11=(-inf-1452] And Attrib_13=United-States  => Class=>50K. Confidence: 0.515123598955934. Support: 0.332606324972737
Attrib_2=(-inf-505794.66667] And Attrib_3=Bachelors And Attrib_9=Male  => Class=>50K. Confidence: 0.502289377289377. Support: 0.217507683156538
Attrib_2=(-inf-505794.66667] And Attrib_7=Wife  => Class=>50K. Confidence: 0.486358244365362. Support: 0.0812927530484782
Attrib_6=Prof-specialty And Attrib_12=(33.66667-66.33333]  => Class=>50K. Confidence: 0.486154587045509. Support: 0.200158620005948
Attrib_7=Wife  => Class=>50K. Confidence: 0.485882352941176. Support: 0.0818875780707842
Attrib_4=(11-inf) And Attrib_10=(-inf-33333] And Attrib_12=(33.66667-66.33333]  => Class=>50K. Confidence: 0.481842818428184. Support: 0.440666204024983
Attrib_6=Exec-managerial  => Class=>50K. Confidence: 0.478809179243333. Support: 0.229602458610092
Attrib_4=(11-inf)  => Class=>50K. Confidence: 0.464139830910991. Support: 0.484385843164469
Attrib_6=Prof-specialty  => Class=>50K. Confidence: 0.456364761708273. Support: 0.219292158223456
Attrib_5=Married-civ-spouse And Attrib_7=Husband And Attrib_8=White  => Class=>50K. Confidence: 0.455833966084536. Support: 0.714186576781997
Attrib_0=(41.33333-65.66667] And Attrib_1=Private And Attrib_2=(-inf-505794.66667] And Attrib_3=HS-grad And Attrib_7=Husband And Attrib_8=White And Attrib_9=Male And Attrib_12=(33.66667-66.33333]  => Class=>50K. Confidence: 0.452760736196319. Support: 0.0731634777436304
Attrib_5=Married-civ-spouse And Attrib_7=Husband  => Class=>50K. Confidence: 0.450498492928356. Support: 0.770496678893626
Time taken: 58 seconds 
=====================

Fold 3 of 10 folds
Data set size: 45222
No of labeled instances: 40700
No of unlabeled instances: 0
Total training instances: 40700
Test instances: 4522
----------------------------------------

No of rules: 0
Average terms per rule: 3
Accuracy (%): 99.0269792127377
Conusion matrix: 
3402	0
44	1076
Rules:
Attrib_7=Own-child  => Class=<=50K. Confidence: 0.984477276977745. Support: 0.171958709003005
Attrib_6=Other-service  => Class=<=50K. Confidence: 0.960153256704981. Support: 0.122794982359859
Attrib_5=Never-married  => Class=<=50K. Confidence: 0.952510406932291. Support: 0.366261596759441
Attrib_4=(-inf-6]  => Class=<=50K. Confidence: 0.94066882416397. Support: 0.0854566836534692
Attrib_7=Unmarried  => Class=<=50K. Confidence: 0.936997666580244. Support: 0.118058277799556
Attrib_12=(-inf-33.66667]  => Class=<=50K. Confidence: 0.93233883857219. Support: 0.171501372010976
Attrib_5=Divorced  => Class=<=50K. Confidence: 0.8951171875. Support: 0.149712531033582
Attrib_7=Not-in-family  => Class=<=50K. Confidence: 0.894880689582676. Support: 0.278093558081798
Attrib_9=Female  => Class=<=50K. Confidence: 0.886309925725861. Support: 0.343035410949954
Attrib_6=Machine-op-inspct  => Class=<=50K. Confidence: 0.876923076923077. Support: 0.0688945511564092
Attrib_8=Black  => Class=<=50K. Confidence: 0.876321974148061. Support: 0.0974454462302365
Attrib_6=Adm-clerical  => Class=<=50K. Confidence: 0.862881508078995. Support: 0.125604338168039
Attrib_2=(-inf-505794.66667] And Attrib_4=(11-inf) And Attrib_5=Married-civ-spouse And Attrib_6=Exec-managerial And Attrib_7=Husband And Attrib_9=Male And Attrib_12=(33.66667-66.33333] And Attrib_13=United-States  => Class=>50K. Confidence: 0.828596037898363. Support: 0.095360824742268
Attrib_0=(41.33333-65.66667] And Attrib_4=(11-inf) And Attrib_5=Married-civ-spouse And Attrib_6=Prof-specialty And Attrib_7=Husband And Attrib_9=Male And Attrib_12=(33.66667-66.33333]  => Class=>50K. Confidence: 0.822388059701493. Support: 0.0546193497224425
Attrib_4=(6-11]  => Class=<=50K. Confidence: 0.815809669992325. Support: 0.72922383379067
Attrib_3=HS-grad  => Class=<=50K. Confidence: 0.814890837842881. Support: 0.42796942375539
Attrib_4=(11-inf) And Attrib_5=Married-civ-spouse And Attrib_6=Exec-managerial And Attrib_7=Husband And Attrib_8=White And Attrib_9=Male  => Class=>50K. Confidence: 0.813061224489796. Support: 0.098731165741475
Attrib_0=(-inf-41.33333]  => Class=<=50K. Confidence: 0.811222565804359. Support: 0.702730955180975
Attrib_3=Masters And Attrib_5=Married-civ-spouse And Attrib_7=Husband And Attrib_8=White And Attrib_12=(33.66667-66.33333]  => Class=>50K. Confidence: 0.801317233809001. Support: 0.0723632038065028
Attrib_3=Masters And Attrib_5=Married-civ-spouse And Attrib_7=Husband And Attrib_12=(33.66667-66.33333]  => Class=>50K. Confidence: 0.789. Support: 0.0782117367168914
Attrib_1=Private  => Class=<=50K. Confidence: 0.77889382525272. Support: 0.790343656082582
Attrib_2=(-inf-505794.66667] And Attrib_3=Masters And Attrib_4=(11-inf) And Attrib_5=Married-civ-spouse And Attrib_7=Husband And Attrib_9=Male And Attrib_10=(-inf-33333] And Attrib_11=(-inf-1452] And Attrib_13=United-States  => Class=>50K. Confidence: 0.767379679144385. Support: 0.0568992862807296
Attrib_6=Craft-repair  => Class=<=50K. Confidence: 0.767278013867144. Support: 0.224127793022344
Attrib_11=(-inf-1452]  => Class=<=50K. Confidence: 0.764755566931149. Support: 0.976055141774468
Attrib_10=(-inf-33333]  => Class=<=50K. Confidence: 0.755405271991312. Support: 0.999803998431987
Attrib_0=(41.33333-65.66667] And Attrib_2=(-inf-505794.66667] And Attrib_5=Married-civ-spouse And Attrib_6=Prof-specialty And Attrib_7=Husband And Attrib_8=White And Attrib_9=Male And Attrib_11=(-inf-1452]  => Class=>50K. Confidence: 0.754716981132076. Support: 0.063441712926249
Attrib_2=(-inf-505794.66667] And Attrib_3=Bachelors And Attrib_4=(11-inf) And Attrib_6=Exec-managerial And Attrib_7=Husband  => Class=>50K. Confidence: 0.747688243064729. Support: 0.0561062648691515
Attrib_3=Masters And Attrib_5=Married-civ-spouse  => Class=>50K. Confidence: 0.747442958300551. Support: 0.0941712926249009
Attrib_2=(-inf-505794.66667] And Attrib_3=Masters And Attrib_4=(11-inf) And Attrib_7=Husband And Attrib_13=United-States  => Class=>50K. Confidence: 0.743810548977395. Support: 0.0684972244250595
Attrib_0=(41.33333-65.66667] And Attrib_3=Bachelors And Attrib_4=(11-inf) And Attrib_5=Married-civ-spouse And Attrib_7=Husband And Attrib_10=(-inf-33333]  => Class=>50K. Confidence: 0.717081850533808. Support: 0.0798969072164948
Attrib_4=(11-inf) And Attrib_5=Married-civ-spouse And Attrib_6=Prof-specialty And Attrib_8=White  => Class=>50K. Confidence: 0.716612377850163. Support: 0.130848532910389
Attrib_6=Exec-managerial And Attrib_7=Husband And Attrib_9=Male And Attrib_12=(33.66667-66.33333] And Attrib_13=United-States  => Class=>50K. Confidence: 0.698635976129582. Support: 0.162470261697066
Attrib_5=Married-civ-spouse And Attrib_6=Prof-specialty And Attrib_7=Husband And Attrib_10=(-inf-33333] And Attrib_13=United-States  => Class=>50K. Confidence: 0.694003075345976. Support: 0.134218873909596
Attrib_0=(-inf-41.33333] And Attrib_1=Private And Attrib_5=Married-civ-spouse And Attrib_6=Exec-managerial And Attrib_7=Husband And Attrib_8=White And Attrib_9=Male And Attrib_10=(-inf-33333]  => Class=>50K. Confidence: 0.687882496940024. Support: 0.0557097541633624
Attrib_2=(-inf-505794.66667] And Attrib_4=(11-inf) And Attrib_5=Married-civ-spouse And Attrib_12=(33.66667-66.33333]  => Class=>50K. Confidence: 0.684439608269859. Support: 0.374107850911975
Attrib_2=(-inf-505794.66667] And Attrib_3=Bachelors And Attrib_4=(11-inf) And Attrib_5=Married-civ-spouse And Attrib_7=Husband And Attrib_8=White And Attrib_9=Male And Attrib_10=(-inf-33333]  => Class=>50K. Confidence: 0.681115879828326. Support: 0.157315622521808
Attrib_1=Self-emp-inc And Attrib_5=Married-civ-spouse And Attrib_7=Husband And Attrib_9=Male And Attrib_13=United-States  => Class=>50K. Confidence: 0.674473067915691. Support: 0.0570975416336241
Attrib_0=(-inf-41.33333] And Attrib_5=Married-civ-spouse And Attrib_6=Prof-specialty And Attrib_7=Husband And Attrib_8=White And Attrib_13=United-States  => Class=>50K. Confidence: 0.662076271186441. Support: 0.0619547977795401
Attrib_5=Married-civ-spouse And Attrib_6=Prof-specialty And Attrib_10=(-inf-33333]  => Class=>50K. Confidence: 0.657407407407407. Support: 0.175951625693894
Attrib_2=(-inf-505794.66667] And Attrib_4=(11-inf) And Attrib_7=Husband And Attrib_10=(-inf-33333]  => Class=>50K. Confidence: 0.655412844036697. Support: 0.354084060269627
Attrib_3=Bachelors And Attrib_4=(11-inf) And Attrib_5=Married-civ-spouse And Attrib_12=(33.66667-66.33333]  => Class=>50K. Confidence: 0.653725078698846. Support: 0.185269627279937
Attrib_6=Prof-specialty And Attrib_7=Husband  => Class=>50K. Confidence: 0.653112033195021. Support: 0.156026962727994
Attrib_0=(41.33333-65.66667] And Attrib_3=Bachelors And Attrib_4=(11-inf) And Attrib_9=Male  => Class=>50K. Confidence: 0.640549828178694. Support: 0.0923869944488501
Attrib_3=Bachelors And Attrib_4=(11-inf) And Attrib_7=Husband  => Class=>50K. Confidence: 0.630328441649196. Support: 0.178826328310864
Attrib_3=Bachelors And Attrib_4=(11-inf) And Attrib_5=Married-civ-spouse And Attrib_10=(-inf-33333]  => Class=>50K. Confidence: 0.627869897959184. Support: 0.195182394924663
Attrib_0=(-inf-41.33333] And Attrib_6=Exec-managerial And Attrib_7=Husband  => Class=>50K. Confidence: 0.60639070442992. Support: 0.0827716098334655
Attrib_3=Masters And Attrib_12=(33.66667-66.33333]  => Class=>50K. Confidence: 0.58804347826087. Support: 0.10725614591594
Attrib_3=Masters And Attrib_4=(11-inf)  => Class=>50K. Confidence: 0.562296858071506. Support: 0.10289452815226
Attrib_3=Masters  => Class=>50K. Confidence: 0.561199806482825. Support: 0.114988104678826
Attrib_1=Self-emp-inc  => Class=>50K. Confidence: 0.552691432903715. Support: 0.0722640761300555
Attrib_11=(1452-2904]  => Class=>50K. Confidence: 0.551638837353123. Support: 0.0884218873909596
Attrib_0=(41.33333-65.66667] And Attrib_2=(-inf-505794.66667] And Attrib_3=Some-college And Attrib_4=(6-11] And Attrib_5=Married-civ-spouse And Attrib_7=Husband And Attrib_10=(-inf-33333] And Attrib_12=(33.66667-66.33333]  => Class=>50K. Confidence: 0.548947849954254. Support: 0.0594766058683584
Attrib_2=(-inf-505794.66667] And Attrib_4=(6-11] And Attrib_6=Exec-managerial And Attrib_7=Husband And Attrib_9=Male And Attrib_10=(-inf-33333] And Attrib_11=(-inf-1452] And Attrib_13=United-States  => Class=>50K. Confidence: 0.540178571428571. Support: 0.0599722442505948
Attrib_0=(41.33333-65.66667] And Attrib_5=Married-civ-spouse And Attrib_7=Husband And Attrib_9=Male And Attrib_10=(-inf-33333] And Attrib_12=(33.66667-66.33333]  => Class=>50K. Confidence: 0.535274692284599. Support: 0.353489294210944
Attrib_0=(41.33333-65.66667] And Attrib_7=Husband And Attrib_8=White And Attrib_9=Male And Attrib_10=(-inf-33333] And Attrib_11=(-inf-1452] And Attrib_12=(33.66667-66.33333]  => Class=>50K. Confidence: 0.521201716738197. Support: 0.300951625693894
Attrib_0=(41.33333-65.66667] And Attrib_5=Married-civ-spouse And Attrib_7=Husband And Attrib_8=White And Attrib_9=Male And Attrib_10=(-inf-33333] And Attrib_11=(-inf-1452]  => Class=>50K. Confidence: 0.509721999035835. Support: 0.314432989690722
Attrib_2=(-inf-505794.66667] And Attrib_6=Sales And Attrib_7=Husband And Attrib_8=White And Attrib_12=(33.66667-66.33333] And Attrib_13=United-States  => Class=>50K. Confidence: 0.509411050394657. Support: 0.0831681205392546
Attrib_0=(41.33333-65.66667] And Attrib_7=Husband And Attrib_8=White  => Class=>50K. Confidence: 0.508340283569641. Support: 0.362509912767645
Attrib_6=Sales And Attrib_7=Husband And Attrib_9=Male  => Class=>50K. Confidence: 0.503383654346694. Support: 0.0958564631245044
Attrib_2=(-inf-505794.66667] And Attrib_6=Exec-managerial And Attrib_12=(33.66667-66.33333]  => Class=>50K. Confidence: 0.496250852079073. Support: 0.216494845360825
Attrib_7=Wife  => Class=>50K. Confidence: 0.48932384341637. Support: 0.0817803330689929
Attrib_6=Exec-managerial  => Class=>50K. Confidence: 0.479743695742042. Support: 0.2300753370341
Attrib_4=(11-inf) And Attrib_13=United-States  => Class=>50K. Confidence: 0.466092130912076. Support: 0.450337034099921
Attrib_5=Married-civ-spouse And Attrib_6=Sales  => Class=>50K. Confidence: 0.464382326420198. Support: 0.102101506740682
Attrib_4=(11-inf)  => Class=>50K. Confidence: 0.462580522925351. Support: 0.48404044409199
Attrib_5=Married-civ-spouse And Attrib_7=Husband And Attrib_13=United-States  => Class=>50K. Confidence: 0.458103015075377. Support: 0.722938144329897
Attrib_6=Prof-specialty  => Class=>50K. Confidence: 0.453259532595326. Support: 0.219171292624901
Time taken: 5 seconds 
=====================

Fold 4 of 10 folds
Data set size: 45222
No of labeled instances: 40700
No of unlabeled instances: 0
Total training instances: 40700
Test instances: 4522
----------------------------------------

No of rules: 0
Average terms per rule: 3
Accuracy (%): 99.093321539142
Conusion matrix: 
3402	0
41	1079
Rules:
Attrib_7=Own-child  => Class=<=50K. Confidence: 0.984465655998503. Support: 0.171828041290997
Attrib_6=Other-service  => Class=<=50K. Confidence: 0.96024941543258. Support: 0.120736965895727
Attrib_5=Never-married  => Class=<=50K. Confidence: 0.952737164229854. Support: 0.366130929047432
Attrib_7=Unmarried  => Class=<=50K. Confidence: 0.939393939393939. Support: 0.118482947863583
Attrib_4=(-inf-6]  => Class=<=50K. Confidence: 0.938533429187635. Support: 0.0852933490134588
Attrib_12=(-inf-33.66667]  => Class=<=50K. Confidence: 0.933798532832349. Support: 0.170488697242911
Attrib_6=Handlers-cleaners  => Class=<=50K. Confidence: 0.933212996389892. Support: 0.0506664053312426
Attrib_5=Divorced  => Class=<=50K. Confidence: 0.898510971786834. Support: 0.149810531817588
Attrib_7=Not-in-family  => Class=<=50K. Confidence: 0.896711635750422. Support: 0.277930223441788
Attrib_9=Female  => Class=<=50K. Confidence: 0.886998989558774. Support: 0.344113419574023
Attrib_8=Black  => Class=<=50K. Confidence: 0.876456876456876. Support: 0.0982621194302888
Attrib_6=Machine-op-inspct  => Class=<=50K. Confidence: 0.876413908671973. Support: 0.0683392133803737
Attrib_6=Adm-clerical  => Class=<=50K. Confidence: 0.861436464088398. Support: 0.127335685352149
Attrib_1=Private And Attrib_4=(11-inf) And Attrib_5=Married-civ-spouse And Attrib_6=Exec-managerial And Attrib_7=Husband And Attrib_8=White And Attrib_9=Male And Attrib_10=(-inf-33333] And Attrib_12=(33.66667-66.33333]  => Class=>50K. Confidence: 0.843672456575682. Support: 0.0674068199841396
Attrib_4=(6-11]  => Class=<=50K. Confidence: 0.815379576388383. Support: 0.731902521886842
Attrib_3=HS-grad  => Class=<=50K. Confidence: 0.813450909768366. Support: 0.427904089899386
Attrib_2=(-inf-505794.66667] And Attrib_4=(11-inf) And Attrib_5=Married-civ-spouse And Attrib_6=Exec-managerial And Attrib_7=Husband And Attrib_9=Male And Attrib_10=(-inf-33333] And Attrib_11=(-inf-1452] And Attrib_12=(33.66667-66.33333] And Attrib_13=United-States  => Class=>50K. Confidence: 0.812803103782735. Support: 0.0830689928628073
Attrib_0=(-inf-41.33333]  => Class=<=50K. Confidence: 0.811809509445345. Support: 0.703318959885012
Attrib_1=Private  => Class=<=50K. Confidence: 0.777860135352884. Support: 0.788481641186463
Attrib_6=Craft-repair  => Class=<=50K. Confidence: 0.765006669630947. Support: 0.224813798510388
Attrib_11=(-inf-1452]  => Class=<=50K. Confidence: 0.764460696568302. Support: 0.976577812622501
Attrib_10=(-inf-33333]  => Class=<=50K. Confidence: 0.75538005923001. Support: 0.999869332287992
Attrib_0=(41.33333-65.66667] And Attrib_4=(11-inf) And Attrib_5=Married-civ-spouse And Attrib_6=Prof-specialty And Attrib_11=(-inf-1452]  => Class=>50K. Confidence: 0.754740834386852. Support: 0.0591792228390167
Attrib_3=Masters And Attrib_4=(11-inf) And Attrib_5=Married-civ-spouse And Attrib_7=Husband And Attrib_11=(-inf-1452]  => Class=>50K. Confidence: 0.753488372093023. Support: 0.0642347343378271
Attrib_3=Masters And Attrib_5=Married-civ-spouse  => Class=>50K. Confidence: 0.752396166134185. Support: 0.0933782712133228
Attrib_0=(41.33333-65.66667] And Attrib_2=(-inf-505794.66667] And Attrib_3=Bachelors And Attrib_5=Married-civ-spouse And Attrib_7=Husband And Attrib_8=White And Attrib_13=United-States  => Class=>50K. Confidence: 0.728876508820798. Support: 0.0778152260111023
Attrib_2=(-inf-505794.66667] And Attrib_4=(11-inf) And Attrib_5=Married-civ-spouse And Attrib_7=Husband And Attrib_12=(33.66667-66.33333]  => Class=>50K. Confidence: 0.725005375188132. Support: 0.334258524980174
Attrib_1=Private And Attrib_2=(-inf-505794.66667] And Attrib_5=Married-civ-spouse And Attrib_6=Exec-managerial And Attrib_7=Husband And Attrib_8=White And Attrib_9=Male And Attrib_10=(-inf-33333] And Attrib_11=(-inf-1452] And Attrib_12=(33.66667-66.33333]  => Class=>50K. Confidence: 0.722838137472284. Support: 0.0969468675654243
Attrib_5=Married-civ-spouse And Attrib_6=Exec-managerial And Attrib_7=Husband And Attrib_12=(33.66667-66.33333] And Attrib_13=United-States  => Class=>50K. Confidence: 0.714902807775378. Support: 0.164056304520222
Attrib_1=Private And Attrib_4=(11-inf) And Attrib_5=Married-civ-spouse And Attrib_7=Husband  => Class=>50K. Confidence: 0.714549938347719. Support: 0.229777954004758
Attrib_4=(11-inf) And Attrib_5=Married-civ-spouse And Attrib_7=Husband And Attrib_9=Male And Attrib_11=(-inf-1452] And Attrib_12=(33.66667-66.33333]  => Class=>50K. Confidence: 0.711556603773585. Support: 0.299068199841396
Attrib_5=Married-civ-spouse And Attrib_11=(1452-2904]  => Class=>50K. Confidence: 0.705139765554554. Support: 0.0775178429817605
Attrib_4=(11-inf) And Attrib_5=Married-civ-spouse And Attrib_7=Husband And Attrib_8=White And Attrib_11=(-inf-1452] And Attrib_13=United-States  => Class=>50K. Confidence: 0.702418763742976. Support: 0.284992069785884
Attrib_1=Private And Attrib_5=Married-civ-spouse And Attrib_6=Exec-managerial And Attrib_8=White And Attrib_9=Male And Attrib_11=(-inf-1452]  => Class=>50K. Confidence: 0.694499668654738. Support: 0.103885804916733
Attrib_1=Self-emp-inc And Attrib_2=(-inf-505794.66667] And Attrib_5=Married-civ-spouse And Attrib_7=Husband And Attrib_9=Male And Attrib_11=(-inf-1452] And Attrib_13=United-States  => Class=>50K. Confidence: 0.665408805031447. Support: 0.0524385408406027
Attrib_6=Prof-specialty And Attrib_7=Husband  => Class=>50K. Confidence: 0.652337228714524. Support: 0.154936558287074
Attrib_1=Private And Attrib_2=(-inf-505794.66667] And Attrib_4=(11-inf) And Attrib_5=Married-civ-spouse And Attrib_11=(-inf-1452]  => Class=>50K. Confidence: 0.647568474007826. Support: 0.229678826328311
Attrib_4=(11-inf) And Attrib_6=Exec-managerial And Attrib_12=(33.66667-66.33333]  => Class=>50K. Confidence: 0.619002822201317. Support: 0.1304520222046
Attrib_3=Masters  => Class=>50K. Confidence: 0.564190850959174. Support: 0.113699444885012
Attrib_1=Self-emp-inc  => Class=>50K. Confidence: 0.562974203338392. Support: 0.0735527359238699
Attrib_1=Private And Attrib_2=(-inf-505794.66667] And Attrib_4=(6-11] And Attrib_5=Married-civ-spouse And Attrib_6=Exec-managerial  => Class=>50K. Confidence: 0.554010695187166. Support: 0.0513481363996828
Attrib_11=(1452-2904]  => Class=>50K. Confidence: 0.551136363636364. Support: 0.0865384615384615
Attrib_0=(41.33333-65.66667] And Attrib_5=Married-civ-spouse And Attrib_9=Male And Attrib_10=(-inf-33333] And Attrib_12=(33.66667-66.33333]  => Class=>50K. Confidence: 0.529012702078522. Support: 0.363302934179223
Attrib_0=(41.33333-65.66667] And Attrib_5=Married-civ-spouse And Attrib_8=White And Attrib_10=(-inf-33333] And Attrib_12=(33.66667-66.33333]  => Class=>50K. Confidence: 0.526231884057971. Support: 0.359932593180016
Attrib_7=Wife And Attrib_12=(33.66667-66.33333] And Attrib_13=United-States  => Class=>50K. Confidence: 0.518092105263158. Support: 0.0624504361617764
Attrib_7=Wife And Attrib_8=White  => Class=>50K. Confidence: 0.504761904761905. Support: 0.0735527359238699
Attrib_0=(41.33333-65.66667] And Attrib_5=Married-civ-spouse And Attrib_8=White And Attrib_11=(-inf-1452] And Attrib_13=United-States  => Class=>50K. Confidence: 0.501312335958005. Support: 0.340800951625694
Attrib_2=(-inf-505794.66667] And Attrib_6=Exec-managerial And Attrib_10=(-inf-33333] And Attrib_12=(33.66667-66.33333]  => Class=>50K. Confidence: 0.493557294063507. Support: 0.212628865979381
Attrib_0=(41.33333-65.66667] And Attrib_2=(-inf-505794.66667] And Attrib_5=Married-civ-spouse And Attrib_11=(-inf-1452]  => Class=>50K. Confidence: 0.484920834380498. Support: 0.382533703409992
Attrib_7=Wife  => Class=>50K. Confidence: 0.482174167153711. Support: 0.0817803330689929
Attrib_6=Exec-managerial  => Class=>50K. Confidence: 0.481088944305902. Support: 0.229480570975416
Attrib_5=Married-civ-spouse And Attrib_7=Husband And Attrib_9=Male And Attrib_12=(33.66667-66.33333]  => Class=>50K. Confidence: 0.469572527969993. Support: 0.719766058683584
Attrib_2=(-inf-505794.66667] And Attrib_4=(11-inf) And Attrib_13=United-States  => Class=>50K. Confidence: 0.4668410041841. Support: 0.44240681998414
Attrib_4=(11-inf)  => Class=>50K. Confidence: 0.463984674329502. Support: 0.480174464710547
Attrib_5=Married-civ-spouse And Attrib_7=Husband And Attrib_8=White And Attrib_10=(-inf-33333] And Attrib_13=United-States  => Class=>50K. Confidence: 0.46085662088098. Support: 0.675158604282316
Attrib_6=Prof-specialty  => Class=>50K. Confidence: 0.4508873297565. Support: 0.216593973037272
Time taken: 59 seconds 
=====================

Fold 5 of 10 folds
Data set size: 45222
No of labeled instances: 40700
No of unlabeled instances: 0
Total training instances: 40700
Test instances: 4522
----------------------------------------

No of rules: 0
Average terms per rule: 2
Accuracy (%): 92.5254312251216
Conusion matrix: 
3401	0
338	783
Rules:
Attrib_7=Own-child  => Class=<=50K. Confidence: 0.984441563252454. Support: 0.173619050730082
Attrib_6=Other-service  => Class=<=50K. Confidence: 0.960010253781082. Support: 0.122333649103322
Attrib_5=Never-married  => Class=<=50K. Confidence: 0.951817413355875. Support: 0.367817593832685
Attrib_4=(-inf-6]  => Class=<=50K. Confidence: 0.939306358381503. Support: 0.0849312383627871
Attrib_7=Unmarried  => Class=<=50K. Confidence: 0.939141742522757. Support: 0.117956423741548
Attrib_12=(-inf-33.66667]  => Class=<=50K. Confidence: 0.933156028368794. Support: 0.171920425962826
Attrib_5=Divorced  => Class=<=50K. Confidence: 0.897270955165692. Support: 0.150360957763042
Attrib_7=Not-in-family  => Class=<=50K. Confidence: 0.893950552340873. Support: 0.27756182014177
Attrib_9=Female  => Class=<=50K. Confidence: 0.886889677310357. Support: 0.342958873681116
Attrib_6=Machine-op-inspct  => Class=<=50K. Confidence: 0.876266891891892. Support: 0.0677816613856858
Attrib_8=Black  => Class=<=50K. Confidence: 0.874855824682814. Support: 0.0991082219971907
Attrib_6=Adm-clerical  => Class=<=50K. Confidence: 0.864261555806088. Support: 0.125208244863293
Attrib_4=(6-11]  => Class=<=50K. Confidence: 0.815657117865734. Support: 0.731061967138144
Attrib_3=HS-grad  => Class=<=50K. Confidence: 0.814423375815978. Support: 0.427922777904812
Attrib_0=(-inf-41.33333]  => Class=<=50K. Confidence: 0.812351633445119. Support: 0.704243295332048
Attrib_1=Private  => Class=<=50K. Confidence: 0.777817185232952. Support: 0.788031228563029
Attrib_6=Craft-repair  => Class=<=50K. Confidence: 0.765945646145313. Support: 0.225557769575017
Attrib_11=(-inf-1452]  => Class=<=50K. Confidence: 0.764690827190827. Support: 0.975990592232058
Attrib_3=Bachelors And Attrib_4=(11-inf) And Attrib_6=Exec-managerial And Attrib_7=Husband And Attrib_10=(-inf-33333] And Attrib_12=(33.66667-66.33333]  => Class=>50K. Confidence: 0.759103641456583. Support: 0.0537325270149698
Attrib_10=(-inf-33333]  => Class=<=50K. Confidence: 0.75535538005923. Support: 0.999804004834547
Attrib_0=(41.33333-65.66667] And Attrib_3=Bachelors And Attrib_4=(11-inf) And Attrib_5=Married-civ-spouse And Attrib_7=Husband And Attrib_8=White And Attrib_9=Male And Attrib_11=(-inf-1452] And Attrib_12=(33.66667-66.33333] And Attrib_13=United-States  => Class=>50K. Confidence: 0.747330960854093. Support: 0.0624566273421235
Attrib_3=Masters And Attrib_4=(11-inf) And Attrib_5=Married-civ-spouse  => Class=>50K. Confidence: 0.744493392070485. Support: 0.0837711906414196
Attrib_0=(41.33333-65.66667] And Attrib_1=Private And Attrib_3=Bachelors And Attrib_4=(11-inf) And Attrib_7=Husband And Attrib_9=Male And Attrib_10=(-inf-33333]  => Class=>50K. Confidence: 0.73249299719888. Support: 0.0518489144443343
Attrib_2=(-inf-505794.66667] And Attrib_4=(11-inf) And Attrib_5=Married-civ-spouse And Attrib_7=Husband And Attrib_12=(33.66667-66.33333]  => Class=>50K. Confidence: 0.72411575562701. Support: 0.334886487558243
Attrib_1=Private And Attrib_3=Bachelors And Attrib_5=Married-civ-spouse And Attrib_7=Husband And Attrib_12=(33.66667-66.33333]  => Class=>50K. Confidence: 0.716178906681392. Support: 0.1285813423218
Attrib_0=(41.33333-65.66667] And Attrib_3=Bachelors And Attrib_7=Husband And Attrib_10=(-inf-33333] And Attrib_11=(-inf-1452] And Attrib_12=(33.66667-66.33333]  => Class=>50K. Confidence: 0.714156079854809. Support: 0.0780212154257956
Attrib_0=(41.33333-65.66667] And Attrib_2=(-inf-505794.66667] And Attrib_3=Bachelors And Attrib_7=Husband  => Class=>50K. Confidence: 0.707165109034268. Support: 0.090016853375632
Attrib_3=Bachelors And Attrib_5=Married-civ-spouse And Attrib_7=Husband And Attrib_8=White And Attrib_9=Male  => Class=>50K. Confidence: 0.685415050426687. Support: 0.175175969069099
Attrib_3=Bachelors And Attrib_5=Married-civ-spouse And Attrib_7=Husband And Attrib_9=Male And Attrib_10=(-inf-33333]  => Class=>50K. Confidence: 0.678402903811252. Support: 0.1852879944483
Attrib_1=Private And Attrib_3=Bachelors And Attrib_4=(11-inf) And Attrib_5=Married-civ-spouse And Attrib_8=White And Attrib_9=Male And Attrib_10=(-inf-33333] And Attrib_13=United-States  => Class=>50K. Confidence: 0.676650366748166. Support: 0.109745216615446
Attrib_2=(-inf-505794.66667] And Attrib_3=Bachelors And Attrib_5=Married-civ-spouse And Attrib_9=Male And Attrib_10=(-inf-33333] And Attrib_13=United-States  => Class=>50K. Confidence: 0.657564575645756. Support: 0.176663031624864
Attrib_3=Bachelors And Attrib_4=(11-inf) And Attrib_5=Married-civ-spouse And Attrib_7=Husband And Attrib_11=(-inf-1452]  => Class=>50K. Confidence: 0.657286854262915. Support: 0.155150193318132
Attrib_3=Bachelors And Attrib_7=Husband And Attrib_9=Male  => Class=>50K. Confidence: 0.656762295081967. Support: 0.190641419649053
Attrib_3=Bachelors And Attrib_4=(11-inf) And Attrib_7=Husband And Attrib_12=(33.66667-66.33333]  => Class=>50K. Confidence: 0.654651162790698. Support: 0.167443243779122
Attrib_3=Bachelors And Attrib_5=Married-civ-spouse And Attrib_13=United-States  => Class=>50K. Confidence: 0.63892365456821. Support: 0.202438782591454
Attrib_2=(-inf-505794.66667] And Attrib_3=Bachelors And Attrib_6=Exec-managerial And Attrib_9=Male And Attrib_11=(-inf-1452] And Attrib_12=(33.66667-66.33333] And Attrib_13=United-States  => Class=>50K. Confidence: 0.638636363636364. Support: 0.0557152770893229
Attrib_2=(-inf-505794.66667] And Attrib_3=Bachelors And Attrib_4=(11-inf) And Attrib_7=Husband And Attrib_8=White  => Class=>50K. Confidence: 0.633113097551496. Support: 0.161494993556062
Attrib_0=(-inf-41.33333] And Attrib_4=(11-inf) And Attrib_7=Husband And Attrib_9=Male And Attrib_11=(-inf-1452]  => Class=>50K. Confidence: 0.609971853638922. Support: 0.150391593139685
Attrib_0=(41.33333-65.66667] And Attrib_4=(11-inf)  => Class=>50K. Confidence: 0.602921993216802. Support: 0.229106771091504
Attrib_0=(41.33333-65.66667] And Attrib_6=Prof-specialty  => Class=>50K. Confidence: 0.578516902944384. Support: 0.105184891444433
Attrib_1=Self-emp-inc  => Class=>50K. Confidence: 0.558692421991085. Support: 0.0745514027956776
Attrib_3=Bachelors And Attrib_4=(11-inf) And Attrib_6=Exec-managerial  => Class=>50K. Confidence: 0.554773082942097. Support: 0.0702884901358184
Attrib_3=Masters  => Class=>50K. Confidence: 0.553853518429871. Support: 0.114702091801328
Attrib_11=(1452-2904]  => Class=>50K. Confidence: 0.54950495049505. Support: 0.0880341033012789
Attrib_3=Bachelors And Attrib_4=(11-inf) And Attrib_9=Male And Attrib_12=(33.66667-66.33333] And Attrib_13=United-States  => Class=>50K. Confidence: 0.529238038984052. Support: 0.17765440666204
Attrib_7=Wife And Attrib_12=(33.66667-66.33333]  => Class=>50K. Confidence: 0.506454062262718. Support: 0.0661247149796768
Attrib_3=Bachelors And Attrib_4=(11-inf) And Attrib_9=Male And Attrib_13=United-States  => Class=>50K. Confidence: 0.504985179196982. Support: 0.185783681966888
Attrib_1=Private And Attrib_6=Exec-managerial And Attrib_12=(33.66667-66.33333]  => Class=>50K. Confidence: 0.489123480486244. Support: 0.151581243184297
Attrib_7=Wife  => Class=>50K. Confidence: 0.481327800829876. Support: 0.080499653018737
Attrib_6=Exec-managerial  => Class=>50K. Confidence: 0.479834539813857. Support: 0.229999008624963
Attrib_4=(11-inf)  => Class=>50K. Confidence: 0.463217076424624. Support: 0.481907405571528
Attrib_6=Prof-specialty  => Class=>50K. Confidence: 0.451420337587485. Support: 0.21740854565282
Time taken: 59 seconds 
=====================

Fold 6 of 10 folds
Data set size: 45222
No of labeled instances: 40700
No of unlabeled instances: 0
Total training instances: 40700
Test instances: 4522
----------------------------------------

No of rules: 0
Average terms per rule: 2
Accuracy (%): 95.2012383900929
Conusion matrix: 
3401	0
217	904
Rules:
Attrib_7=Own-child  => Class=<=50K. Confidence: 0.985299590621511. Support: 0.172965733511907
Attrib_6=Other-service  => Class=<=50K. Confidence: 0.960113226968605. Support: 0.121876327050599
Attrib_5=Never-married  => Class=<=50K. Confidence: 0.953512046148626. Support: 0.36716427661451
Attrib_7=Unmarried  => Class=<=50K. Confidence: 0.940760157273919. Support: 0.117237774801555
Attrib_4=(-inf-6]  => Class=<=50K. Confidence: 0.940121907493725. Support: 0.0856498873027799
Attrib_12=(-inf-33.66667]  => Class=<=50K. Confidence: 0.932309340953742. Support: 0.170515793943749
Attrib_6=Handlers-cleaners  => Class=<=50K. Confidence: 0.930455635491607. Support: 0.0506974161304021
Attrib_7=Not-in-family  => Class=<=50K. Confidence: 0.896006743230429. Support: 0.277790481168131
Attrib_5=Divorced  => Class=<=50K. Confidence: 0.895935597879442. Support: 0.149054323326691
Attrib_9=Female  => Class=<=50K. Confidence: 0.88663967611336. Support: 0.34338352987293
Attrib_8=Black  => Class=<=50K. Confidence: 0.877096587622903. Support: 0.099075556136282
Attrib_6=Machine-op-inspct  => Class=<=50K. Confidence: 0.876497315159025. Support: 0.0693169568483977
Attrib_6=Adm-clerical  => Class=<=50K. Confidence: 0.861899441340782. Support: 0.125992225525104
Attrib_4=(6-11]  => Class=<=50K. Confidence: 0.814821571918558. Support: 0.729461339953615
Attrib_3=HS-grad  => Class=<=50K. Confidence: 0.81446893288507. Support: 0.427334792408454
Attrib_0=(-inf-41.33333]  => Class=<=50K. Confidence: 0.81198323705969. Support: 0.702544670564793
Attrib_1=Private  => Class=<=50K. Confidence: 0.778199845480299. Support: 0.789664521608467
Attrib_11=(-inf-1452]  => Class=<=50K. Confidence: 0.764401923667246. Support: 0.976121255675693
Attrib_6=Craft-repair  => Class=<=50K. Confidence: 0.763756584108484. Support: 0.222617842093228
Attrib_10=(-inf-33333]  => Class=<=50K. Confidence: 0.755510576851875. Support: 0.999836670695456
Attrib_0=(41.33333-65.66667] And Attrib_1=Private And Attrib_3=Bachelors And Attrib_7=Husband And Attrib_8=White And Attrib_10=(-inf-33333] And Attrib_13=United-States  => Class=>50K. Confidence: 0.731571627260083. Support: 0.0521463269554873
Attrib_1=Private And Attrib_2=(-inf-505794.66667] And Attrib_4=(11-inf) And Attrib_7=Husband And Attrib_9=Male And Attrib_10=(-inf-33333] And Attrib_12=(33.66667-66.33333] And Attrib_13=United-States  => Class=>50K. Confidence: 0.707490237841676. Support: 0.197581044909289
Attrib_1=Private And Attrib_2=(-inf-505794.66667] And Attrib_4=(11-inf) And Attrib_7=Husband And Attrib_8=White And Attrib_9=Male  => Class=>50K. Confidence: 0.696713309469574. Support: 0.212253395459502
Attrib_7=Husband And Attrib_11=(1452-2904]  => Class=>50K. Confidence: 0.695738354806739. Support: 0.0695945276097948
Attrib_6=Exec-managerial And Attrib_7=Husband And Attrib_8=White And Attrib_9=Male And Attrib_13=United-States  => Class=>50K. Confidence: 0.68321707016824. Support: 0.165063943689898
Attrib_1=Private And Attrib_2=(-inf-505794.66667] And Attrib_4=(11-inf) And Attrib_5=Married-civ-spouse And Attrib_8=White And Attrib_13=United-States  => Class=>50K. Confidence: 0.67797109997051. Support: 0.227917121046892
Attrib_3=Bachelors And Attrib_5=Married-civ-spouse And Attrib_7=Husband  => Class=>50K. Confidence: 0.676243868255081. Support: 0.191335382175077
Attrib_5=Married-civ-spouse And Attrib_6=Prof-specialty And Attrib_7=Husband And Attrib_11=(-inf-1452]  => Class=>50K. Confidence: 0.6755. Support: 0.133934767522554
Attrib_1=Private And Attrib_4=(11-inf) And Attrib_5=Married-civ-spouse And Attrib_10=(-inf-33333] And Attrib_13=United-States  => Class=>50K. Confidence: 0.668645744981623. Support: 0.234460196292257
Attrib_1=Self-emp-inc And Attrib_7=Husband  => Class=>50K. Confidence: 0.662921348314607. Support: 0.064340239912759
Attrib_1=Self-emp-inc And Attrib_5=Married-civ-spouse  => Class=>50K. Confidence: 0.660835762876579. Support: 0.0674135025280063
Attrib_4=(11-inf) And Attrib_7=Husband  => Class=>50K. Confidence: 0.659971305595409. Support: 0.364826013680976
Attrib_1=Private And Attrib_3=Bachelors And Attrib_5=Married-civ-spouse  => Class=>50K. Confidence: 0.645256087321578. Support: 0.152374343214038
Attrib_2=(-inf-505794.66667] And Attrib_4=(6-11] And Attrib_5=Married-civ-spouse And Attrib_6=Exec-managerial And Attrib_7=Husband And Attrib_11=(-inf-1452] And Attrib_12=(33.66667-66.33333] And Attrib_13=United-States  => Class=>50K. Confidence: 0.5888671875. Support: 0.0597799147417468
Attrib_1=Private And Attrib_3=Bachelors And Attrib_6=Exec-managerial And Attrib_8=White And Attrib_12=(33.66667-66.33333]  => Class=>50K. Confidence: 0.565939771547248. Support: 0.0540299395261227
Attrib_4=(11-inf) And Attrib_9=Male And Attrib_12=(33.66667-66.33333]  => Class=>50K. Confidence: 0.565743440233236. Support: 0.384752651928224
Attrib_1=Self-emp-inc  => Class=>50K. Confidence: 0.561561561561562. Support: 0.074154852780807
Attrib_1=Private And Attrib_3=Masters And Attrib_11=(-inf-1452] And Attrib_13=United-States  => Class=>50K. Confidence: 0.55668016194332. Support: 0.054525627044711
Attrib_3=Bachelors And Attrib_4=(11-inf) And Attrib_6=Exec-managerial  => Class=>50K. Confidence: 0.556064073226545. Support: 0.0722712402101715
Attrib_3=Masters  => Class=>50K. Confidence: 0.55322265625. Support: 0.112322791712105
Attrib_2=(-inf-505794.66667] And Attrib_11=(1452-2904]  => Class=>50K. Confidence: 0.547003154574133. Support: 0.0859522157232081
Attrib_0=(41.33333-65.66667] And Attrib_1=Private And Attrib_5=Married-civ-spouse And Attrib_7=Husband And Attrib_9=Male And Attrib_10=(-inf-33333] And Attrib_12=(33.66667-66.33333]  => Class=>50K. Confidence: 0.527802491103203. Support: 0.235253296321999
Attrib_4=(11-inf) And Attrib_6=Prof-specialty  => Class=>50K. Confidence: 0.493537015276146. Support: 0.166551006245663
Attrib_7=Wife  => Class=>50K. Confidence: 0.488849765258216. Support: 0.0825815405968078
Attrib_6=Prof-specialty And Attrib_8=White And Attrib_12=(33.66667-66.33333]  => Class=>50K. Confidence: 0.488689016080676. Support: 0.177753544165758
Attrib_6=Exec-managerial  => Class=>50K. Confidence: 0.478046778826426. Support: 0.230990383662139
Attrib_0=(41.33333-65.66667] And Attrib_1=Private And Attrib_5=Married-civ-spouse And Attrib_10=(-inf-33333] And Attrib_11=(-inf-1452] And Attrib_13=United-States  => Class=>50K. Confidence: 0.477333333333333. Support: 0.230692971150986
Attrib_0=(41.33333-65.66667] And Attrib_1=Private And Attrib_5=Married-civ-spouse And Attrib_11=(-inf-1452]  => Class=>50K. Confidence: 0.469807440643111. Support: 0.249132546842471
Attrib_4=(11-inf)  => Class=>50K. Confidence: 0.461208948119943. Support: 0.480321205512045
Attrib_1=Private And Attrib_2=(-inf-505794.66667] And Attrib_6=Prof-specialty And Attrib_8=White  => Class=>50K. Confidence: 0.450826121164437. Support: 0.113611579260434
Time taken: 56 seconds 
=====================

Fold 7 of 10 folds
Data set size: 45222
No of labeled instances: 40700
No of unlabeled instances: 0
Total training instances: 40700
Test instances: 4522
----------------------------------------

No of rules: 0
Average terms per rule: 2
Accuracy (%): 91.906236178682
Conusion matrix: 
3401	0
366	755
Rules:
Attrib_7=Own-child  => Class=<=50K. Confidence: 0.983205821981713. Support: 0.172116421128279
Attrib_6=Other-service  => Class=<=50K. Confidence: 0.959273670557717. Support: 0.12079835364061
Attrib_5=Never-married  => Class=<=50K. Confidence: 0.953160993089327. Support: 0.364942998072714
Attrib_4=(-inf-6]  => Class=<=50K. Confidence: 0.939111747851003. Support: 0.0856498873027799
Attrib_7=Unmarried  => Class=<=50K. Confidence: 0.939040207522698. Support: 0.118250416489727
Attrib_12=(-inf-33.66667]  => Class=<=50K. Confidence: 0.933487052146151. Support: 0.171920425962826
Attrib_7=Not-in-family  => Class=<=50K. Confidence: 0.897433188972219. Support: 0.277529154280861
Attrib_5=Divorced  => Class=<=50K. Confidence: 0.896909233176839. Support: 0.149772972266684
Attrib_9=Female  => Class=<=50K. Confidence: 0.887492669850046. Support: 0.346062130467448
Attrib_6=Machine-op-inspct  => Class=<=50K. Confidence: 0.877287853577371. Support: 0.0688923006565838
Attrib_8=Black  => Class=<=50K. Confidence: 0.874491574665892. Support: 0.0983242413353804
Attrib_6=Adm-clerical  => Class=<=50K. Confidence: 0.863080684596577. Support: 0.126841537908732
Attrib_4=(6-11]  => Class=<=50K. Confidence: 0.815224534501643. Support: 0.729396008231797
Attrib_3=HS-grad  => Class=<=50K. Confidence: 0.814479920179596. Support: 0.42664880932937
Attrib_0=(-inf-41.33333]  => Class=<=50K. Confidence: 0.811786928598413. Support: 0.701924019207526
Attrib_1=Private  => Class=<=50K. Confidence: 0.778911126842139. Support: 0.790742495018456
Attrib_4=(11-inf) And Attrib_5=Married-civ-spouse And Attrib_6=Exec-managerial  => Class=>50K. Confidence: 0.767320261437909. Support: 0.116387429364529
Attrib_11=(-inf-1452]  => Class=<=50K. Confidence: 0.76480372588157. Support: 0.976284584980237
Attrib_6=Craft-repair  => Class=<=50K. Confidence: 0.763404825737265. Support: 0.223238493450495
Attrib_3=Bachelors And Attrib_5=Married-civ-spouse And Attrib_6=Exec-managerial And Attrib_9=Male And Attrib_10=(-inf-33333]  => Class=>50K. Confidence: 0.761104441776711. Support: 0.0628531773569942
Attrib_10=(-inf-33333]  => Class=<=50K. Confidence: 0.755454635205845. Support: 0.999836670695456
Attrib_3=Masters And Attrib_5=Married-civ-spouse  => Class=>50K. Confidence: 0.74685534591195. Support: 0.0941806285317736
Attrib_0=(41.33333-65.66667] And Attrib_1=Private And Attrib_4=(11-inf) And Attrib_5=Married-civ-spouse And Attrib_7=Husband And Attrib_9=Male And Attrib_10=(-inf-33333] And Attrib_11=(-inf-1452]  => Class=>50K. Confidence: 0.744889615699101. Support: 0.090314265886785
Attrib_0=(41.33333-65.66667] And Attrib_3=Bachelors And Attrib_5=Married-civ-spouse And Attrib_8=White And Attrib_10=(-inf-33333] And Attrib_12=(33.66667-66.33333]  => Class=>50K. Confidence: 0.723037100949094. Support: 0.0830772281153961
Attrib_0=(41.33333-65.66667] And Attrib_4=(11-inf) And Attrib_6=Prof-specialty And Attrib_9=Male And Attrib_11=(-inf-1452]  => Class=>50K. Confidence: 0.708520179372197. Support: 0.0626549023495588
Attrib_3=Bachelors And Attrib_5=Married-civ-spouse And Attrib_7=Husband And Attrib_12=(33.66667-66.33333]  => Class=>50K. Confidence: 0.699962020508925. Support: 0.182710419351641
Attrib_4=(11-inf) And Attrib_5=Married-civ-spouse And Attrib_9=Male  => Class=>50K. Confidence: 0.683236778172304. Support: 0.362446713591752
Attrib_1=Private And Attrib_3=Bachelors And Attrib_4=(11-inf) And Attrib_7=Husband And Attrib_9=Male And Attrib_12=(33.66667-66.33333]  => Class=>50K. Confidence: 0.681818181818182. Support: 0.117477941905423
Attrib_3=Bachelors And Attrib_4=(11-inf) And Attrib_5=Married-civ-spouse And Attrib_7=Husband And Attrib_10=(-inf-33333]  => Class=>50K. Confidence: 0.669767441860465. Support: 0.17130960642411
Attrib_3=Bachelors And Attrib_5=Married-civ-spouse And Attrib_8=White And Attrib_10=(-inf-33333] And Attrib_12=(33.66667-66.33333] And Attrib_13=United-States  => Class=>50K. Confidence: 0.665201465201465. Support: 0.180033706751264
Attrib_4=(11-inf) And Attrib_5=Married-civ-spouse  => Class=>50K. Confidence: 0.662175324675325. Support: 0.40438187766432
Attrib_2=(-inf-505794.66667] And Attrib_3=Bachelors And Attrib_7=Husband And Attrib_8=White And Attrib_10=(-inf-33333] And Attrib_12=(33.66667-66.33333]  => Class=>50K. Confidence: 0.656739213440244. Support: 0.170516506394369
Attrib_3=Bachelors And Attrib_4=(11-inf) And Attrib_7=Husband And Attrib_12=(33.66667-66.33333]  => Class=>50K. Confidence: 0.653639846743295. Support: 0.169128581342322
Attrib_0=(41.33333-65.66667] And Attrib_2=(-inf-505794.66667] And Attrib_3=Bachelors And Attrib_8=White And Attrib_9=Male And Attrib_13=United-States  => Class=>50K. Confidence: 0.644651830581479. Support: 0.0890254783384554
Attrib_0=(-inf-41.33333] And Attrib_3=Bachelors And Attrib_5=Married-civ-spouse And Attrib_7=Husband And Attrib_8=White And Attrib_9=Male And Attrib_11=(-inf-1452]  => Class=>50K. Confidence: 0.640440597954367. Support: 0.0806979280261723
Attrib_3=Bachelors And Attrib_4=(11-inf) And Attrib_7=Husband  => Class=>50K. Confidence: 0.626577840112202. Support: 0.177158719143452
Attrib_0=(41.33333-65.66667] And Attrib_4=(11-inf)  => Class=>50K. Confidence: 0.600570983649105. Support: 0.229404183602657
Attrib_1=Self-emp-inc  => Class=>50K. Confidence: 0.567365269461078. Support: 0.0751462278179835
Attrib_3=Masters  => Class=>50K. Confidence: 0.563777994157741. Support: 0.114801229305046
Attrib_11=(1452-2904]  => Class=>50K. Confidence: 0.553760099440646. Support: 0.0883315158124318
Attrib_3=Bachelors And Attrib_9=Male And Attrib_10=(-inf-33333] And Attrib_13=United-States  => Class=>50K. Confidence: 0.503167641325536. Support: 0.20471894517696
Attrib_2=(-inf-505794.66667] And Attrib_3=Bachelors And Attrib_9=Male And Attrib_10=(-inf-33333]  => Class=>50K. Confidence: 0.497361780224822. Support: 0.214930108059879
Attrib_4=(11-inf) And Attrib_6=Prof-specialty  => Class=>50K. Confidence: 0.49563191613279. Support: 0.168732031327451
Attrib_7=Wife  => Class=>50K. Confidence: 0.482758620689655. Support: 0.0818875780707842
Attrib_6=Exec-managerial  => Class=>50K. Confidence: 0.477993858751279. Support: 0.231486071180728
Attrib_4=(11-inf)  => Class=>50K. Confidence: 0.461684730937441. Support: 0.481411718052939
Time taken: 54 seconds 
=====================

Fold 8 of 10 folds
Data set size: 45222
No of labeled instances: 40700
No of unlabeled instances: 0
Total training instances: 40700
Test instances: 4522
----------------------------------------

No of rules: 0
Average terms per rule: 3
Accuracy (%): 99.093321539142
Conusion matrix: 
3401	0
41	1080
Rules:
Attrib_7=Own-child  => Class=<=50K. Confidence: 0.984073449503466. Support: 0.17156110149283
Attrib_6=Other-service  => Class=<=50K. Confidence: 0.961102524471922. Support: 0.121876327050599
Attrib_5=Never-married  => Class=<=50K. Confidence: 0.952975129445718. Support: 0.366739620422696
Attrib_4=(-inf-6]  => Class=<=50K. Confidence: 0.940223262513504. Support: 0.0852905628327835
Attrib_7=Unmarried  => Class=<=50K. Confidence: 0.939818417639429. Support: 0.118348414072453
Attrib_6=Handlers-cleaners  => Class=<=50K. Confidence: 0.93483556638246. Support: 0.0501420964949531
Attrib_12=(-inf-33.66667]  => Class=<=50K. Confidence: 0.934605867797808. Support: 0.172737072485545
Attrib_5=Divorced  => Class=<=50K. Confidence: 0.897636257081461. Support: 0.150099630875772
Attrib_7=Not-in-family  => Class=<=50K. Confidence: 0.896761984861228. Support: 0.278639793551759
Attrib_9=Female  => Class=<=50K. Confidence: 0.887953531442041. Support: 0.344559500865645
Attrib_6=Machine-op-inspct  => Class=<=50K. Confidence: 0.876091476091476. Support: 0.0688269689347663
Attrib_8=Black  => Class=<=50K. Confidence: 0.876059631686641. Support: 0.0978995851435665
Attrib_6=Adm-clerical  => Class=<=50K. Confidence: 0.864304812834225. Support: 0.126710874465097
Attrib_1=Private And Attrib_4=(11-inf) And Attrib_5=Married-civ-spouse And Attrib_6=Exec-managerial And Attrib_7=Husband And Attrib_9=Male And Attrib_10=(-inf-33333] And Attrib_12=(33.66667-66.33333] And Attrib_13=United-States  => Class=>50K. Confidence: 0.847117794486215. Support: 0.0670169525131357
Attrib_4=(6-11]  => Class=<=50K. Confidence: 0.815114709851552. Support: 0.730016659589063
Attrib_3=HS-grad  => Class=<=50K. Confidence: 0.814598721370492. Support: 0.428706758566622
Attrib_0=(-inf-41.33333]  => Class=<=50K. Confidence: 0.812410465203951. Support: 0.70394930258387
Attrib_1=Private  => Class=<=50K. Confidence: 0.77865447167563. Support: 0.789795185052102
Attrib_0=(41.33333-65.66667] And Attrib_1=Private And Attrib_2=(-inf-505794.66667] And Attrib_4=(11-inf) And Attrib_5=Married-civ-spouse And Attrib_7=Husband And Attrib_9=Male And Attrib_10=(-inf-33333] And Attrib_11=(-inf-1452] And Attrib_12=(33.66667-66.33333] And Attrib_13=United-States  => Class=>50K. Confidence: 0.774038461538462. Support: 0.0798056904927134
Attrib_3=Masters And Attrib_5=Married-civ-spouse And Attrib_7=Husband  => Class=>50K. Confidence: 0.770295202952029. Support: 0.0827798156042431
Attrib_11=(-inf-1452]  => Class=<=50K. Confidence: 0.764677291448159. Support: 0.976447914284781
Attrib_6=Craft-repair  => Class=<=50K. Confidence: 0.761247216035635. Support: 0.223303825172312
Attrib_3=Masters And Attrib_4=(11-inf) And Attrib_7=Husband And Attrib_12=(33.66667-66.33333]  => Class=>50K. Confidence: 0.759375. Support: 0.0722712402101715
Attrib_10=(-inf-33333]  => Class=<=50K. Confidence: 0.755491928715999. Support: 0.999836670695456
Attrib_4=(11-inf) And Attrib_6=Prof-specialty And Attrib_7=Husband And Attrib_9=Male And Attrib_12=(33.66667-66.33333] And Attrib_13=United-States  => Class=>50K. Confidence: 0.742753623188406. Support: 0.101615941310598
Attrib_0=(41.33333-65.66667] And Attrib_2=(-inf-505794.66667] And Attrib_6=Prof-specialty And Attrib_7=Husband And Attrib_10=(-inf-33333] And Attrib_11=(-inf-1452] And Attrib_13=United-States  => Class=>50K. Confidence: 0.724330357142857. Support: 0.064340239912759
Attrib_0=(41.33333-65.66667] And Attrib_5=Married-civ-spouse And Attrib_6=Exec-managerial And Attrib_8=White And Attrib_10=(-inf-33333] And Attrib_13=United-States  => Class=>50K. Confidence: 0.707643814026793. Support: 0.0890254783384554
Attrib_0=(-inf-41.33333] And Attrib_1=Private And Attrib_2=(-inf-505794.66667] And Attrib_4=(11-inf) And Attrib_5=Married-civ-spouse And Attrib_7=Husband And Attrib_9=Male And Attrib_10=(-inf-33333] And Attrib_12=(33.66667-66.33333] And Attrib_13=United-States  => Class=>50K. Confidence: 0.689814814814815. Support: 0.103400416377516
Attrib_4=(11-inf) And Attrib_7=Husband And Attrib_12=(33.66667-66.33333]  => Class=>50K. Confidence: 0.682128240109141. Support: 0.346981263011797
Attrib_2=(-inf-505794.66667] And Attrib_5=Married-civ-spouse And Attrib_6=Exec-managerial And Attrib_8=White And Attrib_9=Male And Attrib_13=United-States  => Class=>50K. Confidence: 0.67537770518579. Support: 0.163973431149004
Attrib_4=(11-inf) And Attrib_7=Husband And Attrib_8=White  => Class=>50K. Confidence: 0.666343731834916. Support: 0.34093387528502
Attrib_1=Self-emp-inc And Attrib_2=(-inf-505794.66667] And Attrib_5=Married-civ-spouse And Attrib_9=Male  => Class=>50K. Confidence: 0.664233576642336. Support: 0.0631505898681471
Attrib_0=(41.33333-65.66667] And Attrib_3=Masters And Attrib_8=White And Attrib_13=United-States  => Class=>50K. Confidence: 0.656716417910448. Support: 0.0567066521264995
Attrib_3=Bachelors And Attrib_5=Married-civ-spouse And Attrib_9=Male And Attrib_13=United-States  => Class=>50K. Confidence: 0.655073503047687. Support: 0.181124219292158
Attrib_2=(-inf-505794.66667] And Attrib_5=Married-civ-spouse And Attrib_6=Prof-specialty And Attrib_11=(-inf-1452] And Attrib_13=United-States  => Class=>50K. Confidence: 0.647598253275109. Support: 0.147020918013284
Attrib_5=Married-civ-spouse And Attrib_6=Prof-specialty And Attrib_11=(-inf-1452]  => Class=>50K. Confidence: 0.645883293365308. Support: 0.160206206007733
Attrib_3=Bachelors And Attrib_4=(11-inf) And Attrib_5=Married-civ-spouse And Attrib_9=Male  => Class=>50K. Confidence: 0.645338208409506. Support: 0.174977694061664
Attrib_6=Exec-managerial And Attrib_7=Husband And Attrib_10=(-inf-33333]  => Class=>50K. Confidence: 0.639942734430923. Support: 0.17725785664717
Attrib_0=(-inf-41.33333] And Attrib_1=Private And Attrib_2=(-inf-505794.66667] And Attrib_3=Bachelors And Attrib_4=(11-inf) And Attrib_5=Married-civ-spouse And Attrib_10=(-inf-33333] And Attrib_12=(33.66667-66.33333] And Attrib_13=United-States  => Class=>50K. Confidence: 0.616352201257862. Support: 0.0680083275503123
Attrib_3=Masters  => Class=>50K. Confidence: 0.56697515830492. Support: 0.115396054327352
Attrib_11=(1452-2904]  => Class=>50K. Confidence: 0.553258145363409. Support: 0.0875384157826906
Attrib_1=Self-emp-inc  => Class=>50K. Confidence: 0.552870090634441. Support: 0.0725686527213245
Attrib_2=(-inf-505794.66667] And Attrib_3=Bachelors And Attrib_4=(11-inf) And Attrib_9=Male And Attrib_10=(-inf-33333] And Attrib_12=(33.66667-66.33333] And Attrib_13=United-States  => Class=>50K. Confidence: 0.523767082590612. Support: 0.174779419054228
Attrib_5=Married-civ-spouse And Attrib_6=Sales And Attrib_12=(33.66667-66.33333] And Attrib_13=United-States  => Class=>50K. Confidence: 0.489525909592062. Support: 0.0880341033012789
Attrib_2=(-inf-505794.66667] And Attrib_5=Married-civ-spouse And Attrib_7=Husband And Attrib_8=White And Attrib_12=(33.66667-66.33333] And Attrib_13=United-States  => Class=>50K. Confidence: 0.482576714466156. Support: 0.643898086646178
Attrib_7=Wife  => Class=>50K. Confidence: 0.482332155477032. Support: 0.0811936155447606
Attrib_6=Prof-specialty And Attrib_12=(33.66667-66.33333]  => Class=>50K. Confidence: 0.482009176527409. Support: 0.197878457420442
Attrib_6=Exec-managerial  => Class=>50K. Confidence: 0.478620119809957. Support: 0.22970159611381
Attrib_4=(11-inf)  => Class=>50K. Confidence: 0.461831334475538. Support: 0.481015168038069
Attrib_5=Married-civ-spouse And Attrib_7=Husband And Attrib_13=United-States  => Class=>50K. Confidence: 0.459601983803126. Support: 0.725785664716962
Attrib_5=Married-civ-spouse And Attrib_7=Husband And Attrib_8=White  => Class=>50K. Confidence: 0.456378808951827. Support: 0.715673639337762
Attrib_5=Married-civ-spouse And Attrib_8=White And Attrib_12=(33.66667-66.33333] And Attrib_13=United-States  => Class=>50K. Confidence: 0.452865643595365. Support: 0.716764151878656
Attrib_6=Prof-specialty  => Class=>50K. Confidence: 0.451257534816047. Support: 0.215227520571032
Time taken: 3 seconds 
=====================

Fold 9 of 10 folds
Data set size: 45222
No of labeled instances: 40700
No of unlabeled instances: 0
Total training instances: 40700
Test instances: 4522
----------------------------------------

No of rules: 0
Average terms per rule: 3
Accuracy (%): 98.827952233525
Conusion matrix: 
3401	0
53	1068
Rules:
Attrib_7=Own-child  => Class=<=50K. Confidence: 0.984503360716953. Support: 0.172247084571914
Attrib_6=Other-service  => Class=<=50K. Confidence: 0.960733660552829. Support: 0.121484336719694
Attrib_5=Never-married  => Class=<=50K. Confidence: 0.95338153977031. Support: 0.366086303204521
Attrib_4=(-inf-6]  => Class=<=50K. Confidence: 0.941389290882779. Support: 0.0849965700846046
Attrib_7=Unmarried  => Class=<=50K. Confidence: 0.939947780678851. Support: 0.117597099271551
Attrib_6=Handlers-cleaners  => Class=<=50K. Confidence: 0.934756097560976. Support: 0.0500767647731356
Attrib_12=(-inf-33.66667]  => Class=<=50K. Confidence: 0.931563001247549. Support: 0.170744454970111
Attrib_7=Not-in-family  => Class=<=50K. Confidence: 0.896154249187886. Support: 0.279358442491752
Attrib_5=Divorced  => Class=<=50K. Confidence: 0.895845523698069. Support: 0.150034299153954
Attrib_9=Female  => Class=<=50K. Confidence: 0.885538617030237. Support: 0.343448861594747
Attrib_6=Machine-op-inspct  => Class=<=50K. Confidence: 0.876700680272109. Support: 0.0673570051938719
Attrib_8=Black  => Class=<=50K. Confidence: 0.876427525622255. Support: 0.0977689216999314
Attrib_6=Adm-clerical  => Class=<=50K. Confidence: 0.860496014171834. Support: 0.126939535491458
Attrib_4=(6-11]  => Class=<=50K. Confidence: 0.815429009752712. Support: 0.729232678927253
Attrib_0=(41.33333-65.66667] And Attrib_4=(11-inf) And Attrib_6=Exec-managerial And Attrib_7=Husband And Attrib_9=Male And Attrib_11=(-inf-1452]  => Class=>50K. Confidence: 0.815286624203822. Support: 0.0507584019034401
Attrib_3=HS-grad  => Class=<=50K. Confidence: 0.813895627293649. Support: 0.42743278999118
Attrib_0=(-inf-41.33333]  => Class=<=50K. Confidence: 0.812970031366917. Support: 0.702707999869337
Attrib_2=(-inf-505794.66667] And Attrib_4=(11-inf) And Attrib_5=Married-civ-spouse And Attrib_6=Exec-managerial And Attrib_7=Husband And Attrib_10=(-inf-33333] And Attrib_13=United-States  => Class=>50K. Confidence: 0.806584362139918. Support: 0.0971547536433033
Attrib_2=(-inf-505794.66667] And Attrib_3=Bachelors And Attrib_5=Married-civ-spouse And Attrib_6=Exec-managerial And Attrib_7=Husband And Attrib_9=Male And Attrib_10=(-inf-33333] And Attrib_11=(-inf-1452] And Attrib_12=(33.66667-66.33333]  => Class=>50K. Confidence: 0.78698224852071. Support: 0.0527411519777932
Attrib_0=(41.33333-65.66667] And Attrib_4=(11-inf) And Attrib_5=Married-civ-spouse And Attrib_7=Husband And Attrib_8=White And Attrib_9=Male And Attrib_10=(-inf-33333] And Attrib_12=(33.66667-66.33333] And Attrib_13=United-States  => Class=>50K. Confidence: 0.782334384858044. Support: 0.147516605531873
Attrib_1=Private  => Class=<=50K. Confidence: 0.777734765637601. Support: 0.787541240649397
Attrib_11=(-inf-1452]  => Class=<=50K. Confidence: 0.764745033790702. Support: 0.975859928788423
Attrib_6=Craft-repair  => Class=<=50K. Confidence: 0.763826940231936. Support: 0.223761147225035
Attrib_2=(-inf-505794.66667] And Attrib_3=Masters And Attrib_7=Husband And Attrib_8=White And Attrib_10=(-inf-33333] And Attrib_12=(33.66667-66.33333] And Attrib_13=United-States  => Class=>50K. Confidence: 0.759782608695652. Support: 0.0692971150986418
Attrib_10=(-inf-33333]  => Class=<=50K. Confidence: 0.75521231710627. Support: 0.999836670695456
Attrib_2=(-inf-505794.66667] And Attrib_4=(11-inf) And Attrib_5=Married-civ-spouse And Attrib_6=Prof-specialty And Attrib_7=Husband  => Class=>50K. Confidence: 0.736312146003776. Support: 0.115990879349658
Attrib_0=(41.33333-65.66667] And Attrib_1=Private And Attrib_3=Bachelors And Attrib_5=Married-civ-spouse And Attrib_7=Husband And Attrib_9=Male And Attrib_10=(-inf-33333]  => Class=>50K. Confidence: 0.735799207397622. Support: 0.0552195895707346
Attrib_4=(11-inf) And Attrib_5=Married-civ-spouse And Attrib_7=Husband And Attrib_10=(-inf-33333] And Attrib_13=United-States  => Class=>50K. Confidence: 0.707101230304338. Support: 0.324774462179042
Attrib_5=Married-civ-spouse And Attrib_6=Prof-specialty And Attrib_7=Husband And Attrib_13=United-States  => Class=>50K. Confidence: 0.694041061592389. Support: 0.137404580152672
Attrib_4=(11-inf) And Attrib_5=Married-civ-spouse And Attrib_12=(33.66667-66.33333] And Attrib_13=United-States  => Class=>50K. Confidence: 0.689970788704966. Support: 0.351244175671657
Attrib_5=Married-civ-spouse And Attrib_6=Exec-managerial And Attrib_7=Husband And Attrib_10=(-inf-33333] And Attrib_13=United-States  => Class=>50K. Confidence: 0.689963429500203. Support: 0.168335481312581
Attrib_4=(11-inf) And Attrib_5=Married-civ-spouse And Attrib_10=(-inf-33333] And Attrib_12=(33.66667-66.33333]  => Class=>50K. Confidence: 0.679424093311463. Support: 0.369584613859423
Attrib_3=Bachelors And Attrib_5=Married-civ-spouse And Attrib_7=Husband And Attrib_8=White And Attrib_9=Male And Attrib_10=(-inf-33333]  => Class=>50K. Confidence: 0.677959501557632. Support: 0.17259839397244
Attrib_1=Private And Attrib_2=(-inf-505794.66667] And Attrib_4=(11-inf) And Attrib_7=Husband And Attrib_10=(-inf-33333]  => Class=>50K. Confidence: 0.662567915356019. Support: 0.22970159611381
Attrib_1=Private And Attrib_3=Bachelors And Attrib_4=(11-inf) And Attrib_7=Husband And Attrib_11=(-inf-1452]  => Class=>50K. Confidence: 0.619702806824436. Support: 0.111628829186081
Attrib_0=(-inf-41.33333] And Attrib_4=(11-inf) And Attrib_7=Husband And Attrib_11=(-inf-1452]  => Class=>50K. Confidence: 0.580560747663551. Support: 0.15396054327352
Attrib_4=(6-11] And Attrib_6=Exec-managerial And Attrib_7=Husband And Attrib_8=White And Attrib_9=Male And Attrib_10=(-inf-33333]  => Class=>50K. Confidence: 0.568481848184819. Support: 0.0683057400614653
Attrib_6=Exec-managerial And Attrib_9=Male  => Class=>50K. Confidence: 0.56743284408751. Support: 0.203132745117478
Attrib_3=Masters  => Class=>50K. Confidence: 0.559748427672956. Support: 0.114702091801328
Attrib_1=Self-emp-inc  => Class=>50K. Confidence: 0.552827380952381. Support: 0.0736591652622187
Attrib_2=(-inf-505794.66667] And Attrib_3=Bachelors And Attrib_6=Exec-managerial And Attrib_13=United-States  => Class=>50K. Confidence: 0.552160953800298. Support: 0.0734608902547834
Attrib_11=(1452-2904]  => Class=>50K. Confidence: 0.54920049200492. Support: 0.0885297908198672
Attrib_7=Wife And Attrib_8=White And Attrib_9=Female And Attrib_10=(-inf-33333] And Attrib_12=(33.66667-66.33333]  => Class=>50K. Confidence: 0.525373134328358. Support: 0.0523446019629226
Attrib_0=(41.33333-65.66667] And Attrib_7=Husband And Attrib_13=United-States  => Class=>50K. Confidence: 0.511189475111895. Support: 0.373649251511847
Attrib_0=(41.33333-65.66667] And Attrib_5=Married-civ-spouse And Attrib_7=Husband And Attrib_11=(-inf-1452]  => Class=>50K. Confidence: 0.509280411193604. Support: 0.35362347576088
Attrib_7=Wife  => Class=>50K. Confidence: 0.492035398230089. Support: 0.0826806781005254
Attrib_6=Exec-managerial  => Class=>50K. Confidence: 0.481382431598437. Support: 0.231981758699316
Attrib_4=(11-inf)  => Class=>50K. Confidence: 0.461407330239606. Support: 0.482997918112422
Attrib_2=(-inf-505794.66667] And Attrib_5=Married-civ-spouse And Attrib_7=Husband And Attrib_9=Male And Attrib_11=(-inf-1452] And Attrib_12=(33.66667-66.33333]  => Class=>50K. Confidence: 0.453349115722044. Support: 0.645484286705661
Attrib_2=(-inf-505794.66667] And Attrib_5=Married-civ-spouse And Attrib_7=Husband And Attrib_9=Male  => Class=>50K. Confidence: 0.452671710251981. Support: 0.753345890750471
Time taken: 1 seconds 
=====================

Fold 10 of 10 folds
Data set size: 45222
No of labeled instances: 40700
No of unlabeled instances: 0
Total training instances: 40700
Test instances: 4522
----------------------------------------

No of rules: 0
Average terms per rule: 3
Accuracy (%): 99.358690844759
Conusion matrix: 
3401	0
29	1092
Rules:
Attrib_7=Own-child  => Class=<=50K. Confidence: 0.983912721893491. Support: 0.173815045895535
Attrib_6=Other-service  => Class=<=50K. Confidence: 0.960124287933713. Support: 0.121125012249698
Attrib_5=Never-married  => Class=<=50K. Confidence: 0.951627986057978. Support: 0.365661647012707
Attrib_7=Unmarried  => Class=<=50K. Confidence: 0.941420425090721. Support: 0.118642406820632
Attrib_4=(-inf-6]  => Class=<=50K. Confidence: 0.941218637992832. Support: 0.0857805507464149
Attrib_12=(-inf-33.66667]  => Class=<=50K. Confidence: 0.935002663825253. Support: 0.171985757684644
Attrib_6=Handlers-cleaners  => Class=<=50K. Confidence: 0.934171154997008. Support: 0.050991408878581
Attrib_5=Divorced  => Class=<=50K. Confidence: 0.89623008161679. Support: 0.150654950511221
Attrib_7=Not-in-family  => Class=<=50K. Confidence: 0.893648293963255. Support: 0.278051808055401
Attrib_9=Female  => Class=<=50K. Confidence: 0.887216773757186. Support: 0.342795544376572
Attrib_6=Machine-op-inspct  => Class=<=50K. Confidence: 0.877059569074778. Support: 0.0678143272465946
Attrib_8=Black  => Class=<=50K. Confidence: 0.874856156501726. Support: 0.0993368830235521
Attrib_6=Adm-clerical  => Class=<=50K. Confidence: 0.856602093075039. Support: 0.125665566916016
Attrib_4=(6-11]  => Class=<=50K. Confidence: 0.814141192797926. Support: 0.728187371378173
Attrib_3=HS-grad  => Class=<=50K. Confidence: 0.813054341036852. Support: 0.425211511449384
Attrib_0=(-inf-41.33333]  => Class=<=50K. Confidence: 0.811773146050446. Support: 0.702283343677523
Attrib_2=(-inf-505794.66667] And Attrib_3=Bachelors And Attrib_5=Married-civ-spouse And Attrib_6=Exec-managerial And Attrib_7=Husband And Attrib_8=White And Attrib_11=(-inf-1452] And Attrib_12=(33.66667-66.33333]  => Class=>50K. Confidence: 0.785932721712538. Support: 0.0509566769108754
Attrib_1=Private  => Class=<=50K. Confidence: 0.777699046637465. Support: 0.788749877503022
Attrib_3=Masters And Attrib_4=(11-inf) And Attrib_5=Married-civ-spouse And Attrib_7=Husband And Attrib_9=Male  => Class=>50K. Confidence: 0.770240700218818. Support: 0.0697928026172301
Attrib_6=Craft-repair  => Class=<=50K. Confidence: 0.764797855706947. Support: 0.223695815503218
Attrib_11=(-inf-1452]  => Class=<=50K. Confidence: 0.764334305150632. Support: 0.976284584980237
Attrib_10=(-inf-33333]  => Class=<=50K. Confidence: 0.755485893416928. Support: 0.999804004834547
Attrib_0=(41.33333-65.66667] And Attrib_2=(-inf-505794.66667] And Attrib_3=Bachelors And Attrib_5=Married-civ-spouse And Attrib_7=Husband And Attrib_8=White And Attrib_9=Male And Attrib_12=(33.66667-66.33333] And Attrib_13=United-States  => Class=>50K. Confidence: 0.751724137931034. Support: 0.0756419153365718
Attrib_0=(41.33333-65.66667] And Attrib_2=(-inf-505794.66667] And Attrib_3=Bachelors And Attrib_4=(11-inf) And Attrib_7=Husband And Attrib_8=White And Attrib_9=Male And Attrib_11=(-inf-1452]  => Class=>50K. Confidence: 0.701554404145078. Support: 0.0671160900168534
Attrib_2=(-inf-505794.66667] And Attrib_3=Bachelors And Attrib_4=(11-inf) And Attrib_5=Married-civ-spouse And Attrib_7=Husband And Attrib_9=Male And Attrib_12=(33.66667-66.33333] And Attrib_13=United-States  => Class=>50K. Confidence: 0.698104484512251. Support: 0.149697630613661
Attrib_4=(11-inf) And Attrib_5=Married-civ-spouse And Attrib_6=Prof-specialty And Attrib_10=(-inf-33333] And Attrib_11=(-inf-1452] And Attrib_12=(33.66667-66.33333] And Attrib_13=United-States  => Class=>50K. Confidence: 0.693863319386332. Support: 0.0986418161990681
Attrib_0=(41.33333-65.66667] And Attrib_3=Bachelors And Attrib_5=Married-civ-spouse And Attrib_10=(-inf-33333] And Attrib_11=(-inf-1452]  => Class=>50K. Confidence: 0.677698975571316. Support: 0.0852582531971845
Attrib_2=(-inf-505794.66667] And Attrib_3=Bachelors And Attrib_4=(11-inf) And Attrib_5=Married-civ-spouse And Attrib_9=Male And Attrib_12=(33.66667-66.33333]  => Class=>50K. Confidence: 0.667472793228537. Support: 0.164171706156439
Attrib_1=Private And Attrib_3=Bachelors And Attrib_5=Married-civ-spouse And Attrib_8=White And Attrib_12=(33.66667-66.33333]  => Class=>50K. Confidence: 0.663230240549828. Support: 0.133934767522554
Attrib_1=Self-emp-inc And Attrib_7=Husband  => Class=>50K. Confidence: 0.662231320368475. Support: 0.0641419649053237
Attrib_1=Private And Attrib_3=Bachelors And Attrib_4=(11-inf) And Attrib_5=Married-civ-spouse And Attrib_7=Husband And Attrib_11=(-inf-1452]  => Class=>50K. Confidence: 0.661464585834334. Support: 0.109249529096857
Attrib_3=Bachelors And Attrib_5=Married-civ-spouse And Attrib_12=(33.66667-66.33333] And Attrib_13=United-States  => Class=>50K. Confidence: 0.658402203856749. Support: 0.189550907108159
Attrib_3=Bachelors And Attrib_6=Exec-managerial And Attrib_8=White And Attrib_9=Male And Attrib_11=(-inf-1452] And Attrib_12=(33.66667-66.33333]  => Class=>50K. Confidence: 0.638766519823789. Support: 0.0574997521562407
Attrib_3=Bachelors And Attrib_5=Married-civ-spouse And Attrib_8=White And Attrib_10=(-inf-33333]  => Class=>50K. Confidence: 0.630940988835726. Support: 0.196093982353524
Attrib_1=Private And Attrib_3=Bachelors And Attrib_5=Married-civ-spouse And Attrib_8=White And Attrib_11=(-inf-1452] And Attrib_13=United-States  => Class=>50K. Confidence: 0.626774847870183. Support: 0.122533954595023
Attrib_3=Bachelors And Attrib_4=(11-inf) And Attrib_6=Exec-managerial And Attrib_10=(-inf-33333] And Attrib_12=(33.66667-66.33333]  => Class=>50K. Confidence: 0.566314076484947. Support: 0.0689997025874888
Attrib_0=(-inf-41.33333] And Attrib_3=Bachelors And Attrib_4=(11-inf) And Attrib_5=Married-civ-spouse And Attrib_11=(-inf-1452]  => Class=>50K. Confidence: 0.561602870813397. Support: 0.0930901159908794
Attrib_3=Masters  => Class=>50K. Confidence: 0.555772040915733. Support: 0.113115891741846
Attrib_1=Self-emp-inc  => Class=>50K. Confidence: 0.553303303303303. Support: 0.0730643402399128
Attrib_11=(1452-2904]  => Class=>50K. Confidence: 0.546658259773014. Support: 0.0859522157232081
Attrib_6=Prof-specialty And Attrib_9=Male  => Class=>50K. Confidence: 0.541769041769042. Support: 0.174878556557946
Attrib_3=Bachelors And Attrib_6=Exec-managerial And Attrib_11=(-inf-1452] And Attrib_13=United-States  => Class=>50K. Confidence: 0.527866242038217. Support: 0.0657281649648062
Attrib_0=(41.33333-65.66667] And Attrib_1=Private And Attrib_2=(-inf-505794.66667] And Attrib_7=Husband And Attrib_8=White And Attrib_9=Male And Attrib_11=(-inf-1452]  => Class=>50K. Confidence: 0.505665722379603. Support: 0.21235253296322
Attrib_3=Bachelors And Attrib_8=White And Attrib_9=Male  => Class=>50K. Confidence: 0.504433497536946. Support: 0.20303360761376
Attrib_7=Wife And Attrib_8=White  => Class=>50K. Confidence: 0.501033769813921. Support: 0.0720729652027362
Attrib_2=(-inf-505794.66667] And Attrib_3=Bachelors And Attrib_4=(11-inf) And Attrib_9=Male And Attrib_11=(-inf-1452] And Attrib_12=(33.66667-66.33333]  => Class=>50K. Confidence: 0.500737245650251. Support: 0.168335481312581
Attrib_0=(41.33333-65.66667] And Attrib_7=Husband And Attrib_10=(-inf-33333] And Attrib_11=(-inf-1452]  => Class=>50K. Confidence: 0.483394833948339. Support: 0.350649350649351
Attrib_7=Wife  => Class=>50K. Confidence: 0.482227488151659. Support: 0.0806979280261723
Attrib_6=Exec-managerial  => Class=>50K. Confidence: 0.479673135852911. Support: 0.232774858729057
Attrib_1=Local-gov And Attrib_5=Married-civ-spouse And Attrib_13=United-States  => Class=>50K. Confidence: 0.470404984423676. Support: 0.0598790522454645
Attrib_6=Prof-specialty And Attrib_8=White  => Class=>50K. Confidence: 0.460541541309882. Support: 0.197283632398136
Attrib_4=(11-inf)  => Class=>50K. Confidence: 0.459112926203818. Support: 0.479230692971151
Attrib_5=Married-civ-spouse And Attrib_7=Husband  => Class=>50K. Confidence: 0.451404641423835. Support: 0.769406166352731
Time taken: 59 seconds 
=====================

34014	0
1201	10007
Average of fold accuracies: 97.3441307355995
