# Supplementary material for: Semi-supervised associative classification using ant colony optimization algorithm
Source: PeerJ Comput Sci. 2021 Sep 10;7:e676. doi: 10.7717/peerj-cs.676 (PMC8444075; doi:10.7717/peerj-cs.676)
Supplement: Supplemental Information 1 — Code: After extracting, the SSAC.sln is the Visual Studio 2015 aolution file which contains the project settings. Form1.cs and Form1.Designer.cs are the Windows form files for GUI of the code. SSAC.cs is the file containing the Run() method which is the core implementation of the proposed algorithm. [file peerj-cs-07-676-s001.zip › SSAC/SSAC/bin/Debug/Output0/00/adult-MD2/adult-MD2_40p_Rules_2020-10-23.txt]

Time: 2020-23-10 14:16:10
DataSet: adult-MD2
No. of instances: 45222
No. of attributes: 15
No. of classes: 2
Class frequencies: [34014, 11208]
---------------------------------------
Parameters: 
Labeled data (%): 40
No of folds: 10
No of ants: 15
Min support: 0.05
Min Confidence: 0.45
Min coverage: 1
====================

Fold 1 of 10 folds
Data set size: 45222
No of labeled instances: 16280
No of unlabeled instances: 24419
Total training instances: 40699
Test instances: 4523
----------------------------------------
