# Supplementary material for: Semi-supervised associative classification using ant colony optimization algorithm
Source: PeerJ Comput Sci. 2021 Sep 10;7:e676. doi: 10.7717/peerj-cs.676 (PMC8444075; doi:10.7717/peerj-cs.676)
Supplement: Supplemental Information 1 — Code: After extracting, the SSAC.sln is the Visual Studio 2015 aolution file which contains the project settings. Form1.cs and Form1.Designer.cs are the Windows form files for GUI of the code. SSAC.cs is the file containing the Run() method which is the core implementation of the proposed algorithm. [file peerj-cs-07-676-s001.zip › SSAC/SSAC/bin/Debug/Output0/00/balance/balance2_100p_Rules_2020-10-10.txt]

Time: 2020-10-10 13:12:33
DataSetbalance2
No. of instances: 625
No. of attributes: 5
No. of classes: 3
Class frequencies: [49, 288, 288]
---------------------------------------
Parameters: 
Labeled data (%): 100
No of folds: 10
No of ants: 15
Min support: 0.05
Min Confidence: 0.45
Min coverage: 1
====================

Fold 1 of 10 folds
Data set size: 625
No of labeled instances: 562
No of unlabeled instances: 0
Total training instances: 562
Test instances: 63
----------------------------------------

No of rules: 10
Average terms per rule: 1
Accuracy (%): 92.0634920634921
Conusion matrix: 
0	5	0
0	29	0
0	0	29
Rules:
Attrib_1=1  => Class=R. Confidence: 0.807339449541284. Support: 0.33976833976834
Attrib_2=1  => Class=L. Confidence: 0.803738317757009. Support: 0.332046332046332
Attrib_0=1  => Class=R. Confidence: 0.785714285714286. Support: 0.33976833976834
Attrib_3=1  => Class=L. Confidence: 0.775700934579439. Support: 0.32046332046332
Attrib_0=5  => Class=L. Confidence: 0.705357142857143. Support: 0.305019305019305
Attrib_3=5  => Class=R. Confidence: 0.701754385964912. Support: 0.308880308880309
Attrib_2=5  => Class=R. Confidence: 0.696428571428571. Support: 0.301158301158301
Attrib_1=5  => Class=L. Confidence: 0.692307692307692. Support: 0.312741312741313
Attrib_1=4  => Class=L. Confidence: 0.618181818181818. Support: 0.262548262548263
Attrib_2=4  => Class=R. Confidence: 0.617391304347826. Support: 0.274131274131274
Attrib_0=4  => Class=L. Confidence: 0.616071428571429. Support: 0.266409266409266
Attrib_3=4  => Class=R. Confidence: 0.614035087719298. Support: 0.27027027027027
Attrib_0=2  => Class=R. Confidence: 0.571428571428571. Support: 0.247104247104247
Attrib_1=2  => Class=R. Confidence: 0.567567567567568. Support: 0.243243243243243
Attrib_3=2  => Class=L. Confidence: 0.566371681415929. Support: 0.247104247104247
Attrib_2=2  => Class=L. Confidence: 0.56140350877193. Support: 0.247104247104247
Time taken: 1 seconds 
=====================

Fold 2 of 10 folds
Data set size: 625
No of labeled instances: 562
No of unlabeled instances: 0
Total training instances: 562
Test instances: 63
----------------------------------------

No of rules: 10
Average terms per rule: 1
Accuracy (%): 92.0634920634921
Conusion matrix: 
0	5	0
0	29	0
0	0	29
Rules:
Attrib_3=1  => Class=L. Confidence: 0.790909090909091. Support: 0.335907335907336
Attrib_0=1  => Class=R. Confidence: 0.785714285714286. Support: 0.33976833976834
Attrib_1=1  => Class=R. Confidence: 0.785714285714286. Support: 0.33976833976834
Attrib_2=1  => Class=L. Confidence: 0.774774774774775. Support: 0.332046332046332
Attrib_0=5  => Class=L. Confidence: 0.705357142857143. Support: 0.305019305019305
Attrib_3=5  => Class=R. Confidence: 0.704347826086957. Support: 0.312741312741313
Attrib_1=5  => Class=L. Confidence: 0.699115044247788. Support: 0.305019305019305
Attrib_2=5  => Class=R. Confidence: 0.698275862068966. Support: 0.312741312741313
Attrib_1=4  => Class=L. Confidence: 0.62280701754386. Support: 0.274131274131274
Attrib_0=4  => Class=L. Confidence: 0.616071428571429. Support: 0.266409266409266
Attrib_2=4  => Class=R. Confidence: 0.607142857142857. Support: 0.262548262548263
Attrib_3=4  => Class=R. Confidence: 0.591304347826087. Support: 0.262548262548263
Attrib_1=2  => Class=R. Confidence: 0.585585585585586. Support: 0.250965250965251
Attrib_2=2  => Class=L. Confidence: 0.581818181818182. Support: 0.247104247104247
Attrib_0=2  => Class=R. Confidence: 0.566371681415929. Support: 0.247104247104247
Attrib_3=2  => Class=L. Confidence: 0.564814814814815. Support: 0.235521235521236
Time taken: 1 seconds 
=====================

Fold 3 of 10 folds
Data set size: 625
No of labeled instances: 562
No of unlabeled instances: 0
Total training instances: 562
Test instances: 63
----------------------------------------

No of rules: 10
Average terms per rule: 1
Accuracy (%): 92.0634920634921
Conusion matrix: 
0	5	0
0	29	0
0	0	29
Rules:
Attrib_3=1  => Class=L. Confidence: 0.8. Support: 0.355212355212355
Attrib_0=1  => Class=R. Confidence: 0.785714285714286. Support: 0.33976833976834
Attrib_2=1  => Class=L. Confidence: 0.783783783783784. Support: 0.335907335907336
Attrib_1=1  => Class=R. Confidence: 0.778761061946903. Support: 0.33976833976834
Attrib_0=5  => Class=L. Confidence: 0.705357142857143. Support: 0.305019305019305
Attrib_1=5  => Class=L. Confidence: 0.705357142857143. Support: 0.305019305019305
Attrib_2=5  => Class=R. Confidence: 0.689655172413793. Support: 0.308880308880309
Attrib_3=5  => Class=R. Confidence: 0.68695652173913. Support: 0.305019305019305
Attrib_3=4  => Class=R. Confidence: 0.642201834862385. Support: 0.27027027027027
Attrib_0=4  => Class=L. Confidence: 0.616071428571429. Support: 0.266409266409266
Attrib_1=4  => Class=L. Confidence: 0.614035087719298. Support: 0.27027027027027
Attrib_2=4  => Class=R. Confidence: 0.598214285714286. Support: 0.258687258687259
Attrib_1=2  => Class=R. Confidence: 0.584070796460177. Support: 0.254826254826255
Attrib_0=2  => Class=R. Confidence: 0.566371681415929. Support: 0.247104247104247
Attrib_2=2  => Class=L. Confidence: 0.5625. Support: 0.243243243243243
Attrib_3=2  => Class=L. Confidence: 0.5625. Support: 0.243243243243243
Time taken: 1 seconds 
=====================

Fold 4 of 10 folds
Data set size: 625
No of labeled instances: 562
No of unlabeled instances: 0
Total training instances: 562
Test instances: 63
----------------------------------------

No of rules: 10
Average terms per rule: 1
Accuracy (%): 92.0634920634921
Conusion matrix: 
0	5	0
0	29	0
0	0	29
Rules:
Attrib_0=1  => Class=R. Confidence: 0.785714285714286. Support: 0.33976833976834
Attrib_1=1  => Class=R. Confidence: 0.782608695652174. Support: 0.347490347490348
Attrib_2=1  => Class=L. Confidence: 0.776785714285714. Support: 0.335907335907336
Attrib_3=1  => Class=L. Confidence: 0.769230769230769. Support: 0.347490347490348
Attrib_3=5  => Class=R. Confidence: 0.719298245614035. Support: 0.316602316602317
Attrib_1=5  => Class=L. Confidence: 0.718181818181818. Support: 0.305019305019305
Attrib_0=5  => Class=L. Confidence: 0.705357142857143. Support: 0.305019305019305
Attrib_2=5  => Class=R. Confidence: 0.692982456140351. Support: 0.305019305019305
Attrib_0=4  => Class=L. Confidence: 0.616071428571429. Support: 0.266409266409266
Attrib_3=4  => Class=R. Confidence: 0.614678899082569. Support: 0.258687258687259
Attrib_1=4  => Class=L. Confidence: 0.6. Support: 0.266409266409266
Attrib_2=4  => Class=R. Confidence: 0.6. Support: 0.254826254826255
Attrib_3=2  => Class=L. Confidence: 0.584070796460177. Support: 0.254826254826255
Attrib_2=2  => Class=L. Confidence: 0.573913043478261. Support: 0.254826254826255
Attrib_0=2  => Class=R. Confidence: 0.566371681415929. Support: 0.247104247104247
Attrib_1=2  => Class=R. Confidence: 0.56140350877193. Support: 0.247104247104247
Time taken: 1 seconds 
=====================

Fold 5 of 10 folds
Data set size: 625
No of labeled instances: 562
No of unlabeled instances: 0
Total training instances: 562
Test instances: 63
----------------------------------------

No of rules: 10
Average terms per rule: 1
Accuracy (%): 92.0634920634921
Conusion matrix: 
0	5	0
0	29	0
0	0	29
Rules:
Attrib_0=1  => Class=R. Confidence: 0.785714285714286. Support: 0.33976833976834
Attrib_3=1  => Class=L. Confidence: 0.782608695652174. Support: 0.347490347490348
Attrib_1=1  => Class=R. Confidence: 0.773913043478261. Support: 0.343629343629344
Attrib_2=1  => Class=L. Confidence: 0.765217391304348. Support: 0.33976833976834
Attrib_1=5  => Class=L. Confidence: 0.711711711711712. Support: 0.305019305019305
Attrib_0=5  => Class=L. Confidence: 0.699115044247788. Support: 0.305019305019305
Attrib_3=5  => Class=R. Confidence: 0.695238095238095. Support: 0.281853281853282
Attrib_2=5  => Class=R. Confidence: 0.693693693693694. Support: 0.297297297297297
Attrib_3=4  => Class=R. Confidence: 0.63963963963964. Support: 0.274131274131274
Attrib_2=4  => Class=R. Confidence: 0.636363636363636. Support: 0.27027027027027
Attrib_0=4  => Class=L. Confidence: 0.616071428571429. Support: 0.266409266409266
Attrib_1=4  => Class=L. Confidence: 0.612612612612613. Support: 0.262548262548263
Attrib_0=2  => Class=R. Confidence: 0.575221238938053. Support: 0.250965250965251
Attrib_2=2  => Class=L. Confidence: 0.570175438596491. Support: 0.250965250965251
Attrib_1=2  => Class=R. Confidence: 0.570175438596491. Support: 0.250965250965251
Attrib_3=2  => Class=L. Confidence: 0.560344827586207. Support: 0.250965250965251
Time taken: 1 seconds 
=====================

Fold 6 of 10 folds
Data set size: 625
No of labeled instances: 563
No of unlabeled instances: 0
Total training instances: 563
Test instances: 62
----------------------------------------

No of rules: 10
Average terms per rule: 1
Accuracy (%): 91.9354838709677
Conusion matrix: 
0	5	0
0	29	0
0	0	28
Rules:
Attrib_2=1  => Class=L. Confidence: 0.794642857142857. Support: 0.343629343629344
Attrib_1=1  => Class=R. Confidence: 0.794642857142857. Support: 0.342307692307692
Attrib_3=1  => Class=L. Confidence: 0.785714285714286. Support: 0.33976833976834
Attrib_0=1  => Class=R. Confidence: 0.780701754385965. Support: 0.342307692307692
Attrib_3=5  => Class=R. Confidence: 0.722222222222222. Support: 0.3
Attrib_0=5  => Class=L. Confidence: 0.705357142857143. Support: 0.305019305019305
Attrib_1=5  => Class=L. Confidence: 0.702702702702703. Support: 0.301158301158301
Attrib_2=5  => Class=R. Confidence: 0.7. Support: 0.296153846153846
Attrib_2=4  => Class=R. Confidence: 0.62280701754386. Support: 0.273076923076923
Attrib_1=4  => Class=L. Confidence: 0.621621621621622. Support: 0.266409266409266
Attrib_3=4  => Class=R. Confidence: 0.617391304347826. Support: 0.273076923076923
Attrib_0=4  => Class=L. Confidence: 0.605263157894737. Support: 0.266409266409266
Attrib_0=2  => Class=R. Confidence: 0.571428571428571. Support: 0.246153846153846
Attrib_3=2  => Class=L. Confidence: 0.568965517241379. Support: 0.254826254826255
Attrib_1=2  => Class=R. Confidence: 0.56140350877193. Support: 0.246153846153846
Attrib_2=2  => Class=L. Confidence: 0.557522123893805. Support: 0.243243243243243
Time taken: 1 seconds 
=====================

Fold 7 of 10 folds
Data set size: 625
No of labeled instances: 563
No of unlabeled instances: 0
Total training instances: 563
Test instances: 62
----------------------------------------

No of rules: 10
Average terms per rule: 1
Accuracy (%): 91.9354838709677
Conusion matrix: 
0	5	0
0	29	0
0	0	28
Rules:
Attrib_3=1  => Class=L. Confidence: 0.788990825688073. Support: 0.332046332046332
Attrib_1=1  => Class=R. Confidence: 0.785714285714286. Support: 0.338461538461538
Attrib_2=1  => Class=L. Confidence: 0.78448275862069. Support: 0.351351351351351
Attrib_0=1  => Class=R. Confidence: 0.780701754385965. Support: 0.342307692307692
Attrib_2=5  => Class=R. Confidence: 0.727272727272727. Support: 0.307692307692308
Attrib_1=5  => Class=L. Confidence: 0.702702702702703. Support: 0.301158301158301
Attrib_3=5  => Class=R. Confidence: 0.700854700854701. Support: 0.315384615384615
Attrib_0=5  => Class=L. Confidence: 0.699115044247788. Support: 0.305019305019305
Attrib_1=4  => Class=L. Confidence: 0.625. Support: 0.27027027027027
Attrib_2=4  => Class=R. Confidence: 0.620689655172414. Support: 0.276923076923077
Attrib_0=4  => Class=L. Confidence: 0.610619469026549. Support: 0.266409266409266
Attrib_3=4  => Class=R. Confidence: 0.587719298245614. Support: 0.257692307692308
Attrib_2=2  => Class=L. Confidence: 0.576576576576577. Support: 0.247104247104247
Attrib_0=2  => Class=R. Confidence: 0.5625. Support: 0.242307692307692
Attrib_3=2  => Class=L. Confidence: 0.558558558558559. Support: 0.239382239382239
Attrib_1=2  => Class=R. Confidence: 0.553571428571429. Support: 0.238461538461538
Time taken: 1 seconds 
=====================

Fold 8 of 10 folds
Data set size: 625
No of labeled instances: 563
No of unlabeled instances: 0
Total training instances: 563
Test instances: 62
----------------------------------------

No of rules: 10
Average terms per rule: 1
Accuracy (%): 91.9354838709677
Conusion matrix: 
0	5	0
0	28	0
0	0	29
Rules:
Attrib_3=1  => Class=L. Confidence: 0.792792792792793. Support: 0.338461538461538
Attrib_2=1  => Class=L. Confidence: 0.787610619469027. Support: 0.342307692307692
Attrib_1=1  => Class=R. Confidence: 0.785714285714286. Support: 0.33976833976834
Attrib_0=1  => Class=R. Confidence: 0.778761061946903. Support: 0.33976833976834
Attrib_0=5  => Class=L. Confidence: 0.699115044247788. Support: 0.303846153846154
Attrib_1=5  => Class=L. Confidence: 0.699115044247788. Support: 0.303846153846154
Attrib_2=5  => Class=R. Confidence: 0.695652173913043. Support: 0.308880308880309
Attrib_3=5  => Class=R. Confidence: 0.684210526315789. Support: 0.301158301158301
Attrib_2=4  => Class=R. Confidence: 0.63302752293578. Support: 0.266409266409266
Attrib_3=4  => Class=R. Confidence: 0.628318584070796. Support: 0.274131274131274
Attrib_0=4  => Class=L. Confidence: 0.625. Support: 0.269230769230769
Attrib_1=4  => Class=L. Confidence: 0.625. Support: 0.269230769230769
Attrib_2=2  => Class=L. Confidence: 0.571428571428571. Support: 0.246153846153846
Attrib_0=2  => Class=R. Confidence: 0.5625. Support: 0.243243243243243
Attrib_1=2  => Class=R. Confidence: 0.5625. Support: 0.243243243243243
Attrib_3=2  => Class=L. Confidence: 0.558558558558559. Support: 0.238461538461538
Time taken: 1 seconds 
=====================

Fold 9 of 10 folds
Data set size: 625
No of labeled instances: 563
No of unlabeled instances: 0
Total training instances: 563
Test instances: 62
----------------------------------------

No of rules: 10
Average terms per rule: 1
Accuracy (%): 91.9354838709677
Conusion matrix: 
0	5	0
0	28	0
0	0	29
Rules:
Attrib_2=1  => Class=L. Confidence: 0.787610619469027. Support: 0.342307692307692
Attrib_0=1  => Class=R. Confidence: 0.785714285714286. Support: 0.33976833976834
Attrib_1=1  => Class=R. Confidence: 0.776785714285714. Support: 0.335907335907336
Attrib_3=1  => Class=L. Confidence: 0.771186440677966. Support: 0.35
Attrib_3=5  => Class=R. Confidence: 0.719298245614035. Support: 0.316602316602317
Attrib_2=5  => Class=R. Confidence: 0.714285714285714. Support: 0.308880308880309
Attrib_0=5  => Class=L. Confidence: 0.707964601769911. Support: 0.307692307692308
Attrib_1=5  => Class=L. Confidence: 0.707964601769911. Support: 0.307692307692308
Attrib_0=4  => Class=L. Confidence: 0.619469026548673. Support: 0.269230769230769
Attrib_2=4  => Class=R. Confidence: 0.607142857142857. Support: 0.262548262548263
Attrib_1=4  => Class=L. Confidence: 0.605263157894737. Support: 0.265384615384615
Attrib_3=4  => Class=R. Confidence: 0.603603603603604. Support: 0.258687258687259
Attrib_3=2  => Class=L. Confidence: 0.583333333333333. Support: 0.242307692307692
Attrib_2=2  => Class=L. Confidence: 0.571428571428571. Support: 0.246153846153846
Attrib_0=2  => Class=R. Confidence: 0.566371681415929. Support: 0.247104247104247
Attrib_1=2  => Class=R. Confidence: 0.5625. Support: 0.243243243243243
Time taken: 1 seconds 
=====================

Fold 10 of 10 folds
Data set size: 625
No of labeled instances: 563
No of unlabeled instances: 0
Total training instances: 563
Test instances: 62
----------------------------------------

No of rules: 10
Average terms per rule: 1
Accuracy (%): 93.5483870967742
Conusion matrix: 
0	4	0
0	29	0
0	0	29
Rules:
Attrib_0=1  => Class=R. Confidence: 0.785714285714286. Support: 0.33976833976834
Attrib_3=1  => Class=L. Confidence: 0.783783783783784. Support: 0.335907335907336
Attrib_2=1  => Class=L. Confidence: 0.782608695652174. Support: 0.347490347490348
Attrib_1=1  => Class=R. Confidence: 0.769911504424779. Support: 0.335907335907336
Attrib_2=5  => Class=R. Confidence: 0.73394495412844. Support: 0.308880308880309
Attrib_0=5  => Class=L. Confidence: 0.707964601769911. Support: 0.308880308880309
Attrib_3=5  => Class=R. Confidence: 0.706422018348624. Support: 0.297297297297297
Attrib_1=5  => Class=L. Confidence: 0.701754385964912. Support: 0.308880308880309
Attrib_3=4  => Class=R. Confidence: 0.62280701754386. Support: 0.274131274131274
Attrib_0=4  => Class=L. Confidence: 0.619469026548673. Support: 0.27027027027027
Attrib_2=4  => Class=R. Confidence: 0.617391304347826. Support: 0.274131274131274
Attrib_1=4  => Class=L. Confidence: 0.616071428571429. Support: 0.266409266409266
Attrib_3=2  => Class=L. Confidence: 0.572649572649573. Support: 0.258687258687259
Attrib_0=2  => Class=R. Confidence: 0.571428571428571. Support: 0.247104247104247
Attrib_1=2  => Class=R. Confidence: 0.571428571428571. Support: 0.247104247104247
Attrib_2=2  => Class=L. Confidence: 0.553571428571429. Support: 0.239382239382239
Time taken: 1 seconds 
=====================

0	49	0
0	288	0
0	0	288
Average of fold accuracies: 92.1607782898106
