# Supplementary material for: Semi-supervised associative classification using ant colony optimization algorithm
Source: PeerJ Comput Sci. 2021 Sep 10;7:e676. doi: 10.7717/peerj-cs.676 (PMC8444075; doi:10.7717/peerj-cs.676)
Supplement: Supplemental Information 1 — Code: After extracting, the SSAC.sln is the Visual Studio 2015 aolution file which contains the project settings. Form1.cs and Form1.Designer.cs are the Windows form files for GUI of the code. SSAC.cs is the file containing the Run() method which is the core implementation of the proposed algorithm. [file peerj-cs-07-676-s001.zip › SSAC/SSAC/bin/Debug/Output0/00/balance/balance2_10p_Rules_2020-10-10.txt]

Time: 2020-10-10 13:12:33
DataSetbalance2
No. of instances: 625
No. of attributes: 5
No. of classes: 3
Class frequencies: [49, 288, 288]
---------------------------------------
Parameters: 
Labeled data (%): 10
No of folds: 10
No of ants: 15
Min support: 0.05
Min Confidence: 0.45
Min coverage: 1
====================

Fold 1 of 10 folds
Data set size: 625
No of labeled instances: 56
No of unlabeled instances: 506
Total training instances: 562
Test instances: 63
----------------------------------------

No of rules: 0
Average terms per rule: 1
Accuracy (%): 61.9047619047619
Conusion matrix: 
0	5	0
0	29	0
0	19	10
Rules:
Attrib_2=1  => Class=L. Confidence: 0.94935062523486. Support: 0.0536418443870643
Attrib_0=1  => Class=R. Confidence: 0.651995423161993. Support: 0.16234020176728
Time taken: 4 seconds 
=====================

Fold 2 of 10 folds
Data set size: 625
No of labeled instances: 56
No of unlabeled instances: 506
Total training instances: 562
Test instances: 63
----------------------------------------

No of rules: 0
Average terms per rule: 1
Accuracy (%): 82.5396825396825
Conusion matrix: 
1	4	0
0	29	0
0	7	22
Rules:
Attrib_2=4 And Attrib_3=5  => Class=B. Confidence: 1. Support: 0.25
Attrib_1=1  => Class=R. Confidence: 0.82479498522331. Support: 0.0688271328913038
Attrib_0=1  => Class=R. Confidence: 0.766783032717424. Support: 0.0508502917828085
Attrib_2=5  => Class=R. Confidence: 0.687358767141726. Support: 0.0535884880835467
Attrib_3=5  => Class=R. Confidence: 0.564483943221018. Support: 0.0550261271896399
Time taken: 3 seconds 
=====================

Fold 3 of 10 folds
Data set size: 625
No of labeled instances: 56
No of unlabeled instances: 506
Total training instances: 562
Test instances: 63
----------------------------------------
