# Supplementary material for: Semi-supervised associative classification using ant colony optimization algorithm
Source: PeerJ Comput Sci. 2021 Sep 10;7:e676. doi: 10.7717/peerj-cs.676 (PMC8444075; doi:10.7717/peerj-cs.676)
Supplement: Supplemental Information 1 — Code: After extracting, the SSAC.sln is the Visual Studio 2015 aolution file which contains the project settings. Form1.cs and Form1.Designer.cs are the Windows form files for GUI of the code. SSAC.cs is the file containing the Run() method which is the core implementation of the proposed algorithm. [file peerj-cs-07-676-s001.zip › SSAC/SSAC/bin/Debug/Output0/00/balance/balance2_20p_Rules_2020-10-10.txt]

Time: 2020-10-10 13:12:33
DataSetbalance2
No. of instances: 625
No. of attributes: 5
No. of classes: 3
Class frequencies: [49, 288, 288]
---------------------------------------
Parameters: 
Labeled data (%): 20
No of folds: 10
No of ants: 15
Min support: 0.05
Min Confidence: 0.45
Min coverage: 1
====================

Fold 1 of 10 folds
Data set size: 625
No of labeled instances: 113
No of unlabeled instances: 449
Total training instances: 562
Test instances: 63
----------------------------------------

No of rules: 4
Average terms per rule: 1
Accuracy (%): 55.5555555555556
Conusion matrix: 
0	5	0
0	29	0
0	23	6
Rules:
Attrib_0=5  => Class=L. Confidence: 0.88235294117647. Support: 0.0668894469877244
Attrib_3=1  => Class=L. Confidence: 0.847322779007466. Support: 0.0655731543836954
Attrib_2=1  => Class=L. Confidence: 0.77652659407048. Support: 0.0765073008665573
Attrib_1=5  => Class=L. Confidence: 0.760871039619515. Support: 0.0697929131103822
Attrib_0=1 And Attrib_1=1  => Class=R. Confidence: 0.672754895893605. Support: 0.0611750485701413
Attrib_1=3  => Class=L. Confidence: 0.6553085175289. Support: 0.0549898708054906
Attrib_0=4  => Class=L. Confidence: 0.579730680138196. Support: 0.0560232125301711
Attrib_1=1 And Attrib_3=3  => Class=R. Confidence: 0.559450260759324. Support: 0.0590125396818514
Attrib_1=4  => Class=L. Confidence: 0.542569803904683. Support: 0.052802161711989
Attrib_2=5 And Attrib_3=3  => Class=R. Confidence: 0.470744280198352. Support: 0.0544961527910487
Time taken: 4 seconds 
=====================

Fold 2 of 10 folds
Data set size: 625
No of labeled instances: 113
No of unlabeled instances: 449
Total training instances: 562
Test instances: 63
----------------------------------------

No of rules: 0
Average terms per rule: 1
Accuracy (%): 93.6507936507936
Conusion matrix: 
1	4	0
0	29	0
0	0	29
Rules:
Attrib_1=2 And Attrib_2=2  => Class=B. Confidence: 1. Support: 0.316666666666667
Attrib_1=1  => Class=R. Confidence: 0.834564339848973. Support: 0.134848010826235
Attrib_0=1  => Class=R. Confidence: 0.802407752987017. Support: 0.156642197819546
Attrib_1=5  => Class=L. Confidence: 0.597345808083745. Support: 0.129983604312008
Attrib_0=5  => Class=L. Confidence: 0.557056945980959. Support: 0.140806012641215
Attrib_3=4  => Class=R. Confidence: 0.497192695679178. Support: 0.0826866045339585
Attrib_3=5  => Class=R. Confidence: 0.482307756101373. Support: 0.0870084287599506
Attrib_2=4  => Class=R. Confidence: 0.479351409003436. Support: 0.0809896622153069
Attrib_2=3  => Class=R. Confidence: 0.469353475985122. Support: 0.082146424442519
Attrib_2=5  => Class=R. Confidence: 0.463614740714428. Support: 0.0873267431978935
Time taken: 3 seconds 
=====================

Fold 3 of 10 folds
Data set size: 625
No of labeled instances: 113
No of unlabeled instances: 449
Total training instances: 562
Test instances: 63
----------------------------------------

No of rules: 4
Average terms per rule: 1
Accuracy (%): 55.5555555555556
Conusion matrix: 
0	5	0
0	29	0
0	23	6
Rules:
Attrib_0=4 And Attrib_2=4  => Class=B. Confidence: 1. Support: 0.444444444444445
Attrib_3=1  => Class=L. Confidence: 0.827377947498697. Support: 0.0963842131036177
Attrib_2=1  => Class=L. Confidence: 0.725337591425957. Support: 0.078601183180574
Attrib_2=2  => Class=L. Confidence: 0.724061798825706. Support: 0.0569102502771782
Attrib_0=5  => Class=L. Confidence: 0.702069686453779. Support: 0.064746420210357
Attrib_1=5  => Class=L. Confidence: 0.69417258155351. Support: 0.0702510731589899
Attrib_0=3  => Class=L. Confidence: 0.659263530524336. Support: 0.0581391527059812
Attrib_1=4  => Class=L. Confidence: 0.587834008720069. Support: 0.0547194823275723
Attrib_0=2 And Attrib_1=1  => Class=R. Confidence: 0.550034546459331. Support: 0.0782310802423426
Attrib_1=1 And Attrib_2=5  => Class=R. Confidence: 0.542199182648713. Support: 0.0561628201364485
Attrib_0=4  => Class=L. Confidence: 0.471327511935972. Support: 0.0512594028333566
Attrib_0=1 And Attrib_2=5  => Class=R. Confidence: 0.460711758449758. Support: 0.0600374725077051
Time taken: 3 seconds 
=====================

Fold 4 of 10 folds
Data set size: 625
No of labeled instances: 113
No of unlabeled instances: 449
Total training instances: 562
Test instances: 63
----------------------------------------

No of rules: 0
Average terms per rule: 1
Accuracy (%): 71.4285714285714
Conusion matrix: 
0	5	0
0	29	0
0	13	16
Rules:
Attrib_0=1  => Class=R. Confidence: 0.91127234702256. Support: 0.171926607785819
Attrib_1=1  => Class=R. Confidence: 0.85572113539004. Support: 0.144245296221342
Attrib_1=5  => Class=L. Confidence: 0.540095560984073. Support: 0.0893695946428119
Attrib_1=4  => Class=L. Confidence: 0.526575875682714. Support: 0.0862691274166792
Attrib_0=4  => Class=L. Confidence: 0.520368103220289. Support: 0.0924134523130232
Attrib_0=5  => Class=L. Confidence: 0.503378953178447. Support: 0.0787876318184999
Attrib_2=1  => Class=L. Confidence: 0.490996806481276. Support: 0.101293775440517
Time taken: 3 seconds 
=====================

Fold 5 of 10 folds
Data set size: 625
No of labeled instances: 113
No of unlabeled instances: 449
Total training instances: 562
Test instances: 63
----------------------------------------

No of rules: 9
Average terms per rule: 1
Accuracy (%): 92.0634920634921
Conusion matrix: 
0	5	0
0	29	0
0	0	29
Rules:
Attrib_1=1  => Class=R. Confidence: 0.894736842105262. Support: 0.0997807763854362
Attrib_1=5 And Attrib_2=2  => Class=L. Confidence: 0.867586532828535. Support: 0.0532722175653019
Attrib_1=5  => Class=L. Confidence: 0.794649377193325. Support: 0.171271067541319
Attrib_0=1  => Class=R. Confidence: 0.582123791949524. Support: 0.079044489526794
Attrib_2=4  => Class=R. Confidence: 0.573674290502778. Support: 0.0703707371831034
Attrib_2=5  => Class=R. Confidence: 0.57272884300055. Support: 0.0702601382286693
Attrib_2=3  => Class=R. Confidence: 0.547032762748025. Support: 0.075358862703816
Attrib_3=5  => Class=R. Confidence: 0.510921079040752. Support: 0.0668517995310582
Attrib_3=3  => Class=R. Confidence: 0.495399492251974. Support: 0.0677332292399741
Attrib_2=1  => Class=L. Confidence: 0.481126851249092. Support: 0.128717893363408
Time taken: 3 seconds 
=====================

Fold 6 of 10 folds
Data set size: 625
No of labeled instances: 113
No of unlabeled instances: 450
Total training instances: 563
Test instances: 62
----------------------------------------

No of rules: 10
Average terms per rule: 1
Accuracy (%): 91.9354838709677
Conusion matrix: 
0	5	0
0	29	0
0	0	28
Rules:
Attrib_0=1  => Class=R. Confidence: 0.866666666666665. Support: 0.0614144651327694
Attrib_1=1  => Class=R. Confidence: 0.841792365560732. Support: 0.0833158170093577
Attrib_3=5  => Class=R. Confidence: 0.792228810246335. Support: 0.0589011405433837
Attrib_0=4 And Attrib_1=4  => Class=L. Confidence: 0.68311839591647. Support: 0.0710141593782035
Attrib_2=4  => Class=R. Confidence: 0.644925936417849. Support: 0.0544647103655574
Attrib_0=5 And Attrib_1=5  => Class=L. Confidence: 0.622866294525131. Support: 0.0571787096930972
Attrib_2=5  => Class=R. Confidence: 0.617024964868165. Support: 0.0595845884627535
Attrib_0=2  => Class=R. Confidence: 0.607101899854964. Support: 0.0552155142771094
Attrib_2=3  => Class=R. Confidence: 0.571512541941357. Support: 0.0519459805102747
Attrib_3=3  => Class=R. Confidence: 0.559423125183965. Support: 0.0579448134602366
Attrib_0=3  => Class=R. Confidence: 0.554840543305522. Support: 0.0605098073843148
Attrib_0=5 And Attrib_1=3  => Class=L. Confidence: 0.46626265960134. Support: 0.0560939431853286
Time taken: 3 seconds 
=====================

Fold 7 of 10 folds
Data set size: 625
No of labeled instances: 113
No of unlabeled instances: 450
Total training instances: 563
Test instances: 62
----------------------------------------

No of rules: 0
Average terms per rule: 1
Accuracy (%): 62.9032258064516
Conusion matrix: 
0	5	0
0	29	0
0	18	10
Rules:
Attrib_1=1  => Class=R. Confidence: 0.806979594490901. Support: 0.191325063146102
Attrib_1=4  => Class=L. Confidence: 0.789473684210526. Support: 0.0755998659853903
Attrib_1=5  => Class=L. Confidence: 0.726154139543951. Support: 0.0783469110908011
Attrib_2=1  => Class=L. Confidence: 0.598863984632524. Support: 0.0811163598522614
Attrib_3=1  => Class=L. Confidence: 0.592099266265929. Support: 0.0719812993504009
Attrib_0=4  => Class=L. Confidence: 0.565749484999714. Support: 0.0636055473540991
Attrib_0=5  => Class=L. Confidence: 0.537905110629223. Support: 0.0678867074271489
Attrib_3=2  => Class=L. Confidence: 0.523293499323921. Support: 0.06908186716903
Attrib_2=2  => Class=L. Confidence: 0.488580491985376. Support: 0.0541286568276999
Attrib_0=3  => Class=L. Confidence: 0.483488403823098. Support: 0.054535973956599
Attrib_1=3  => Class=L. Confidence: 0.477781847981982. Support: 0.0525692458384002
Time taken: 3 seconds 
=====================

Fold 8 of 10 folds
Data set size: 625
No of labeled instances: 113
No of unlabeled instances: 450
Total training instances: 563
Test instances: 62
----------------------------------------

No of rules: 9
Average terms per rule: 1
Accuracy (%): 91.9354838709677
Conusion matrix: 
0	5	0
0	28	0
0	0	29
Rules:
Attrib_0=1  => Class=R. Confidence: 0.815217391304348. Support: 0.085313044633301
Attrib_3=1  => Class=L. Confidence: 0.610564983713897. Support: 0.1110350694155
Attrib_2=4  => Class=R. Confidence: 0.595082737312859. Support: 0.0683130219784038
Attrib_2=1  => Class=L. Confidence: 0.592920492202422. Support: 0.156518163628609
Attrib_2=5  => Class=R. Confidence: 0.591084692509179. Support: 0.0760081561459134
Attrib_3=5  => Class=R. Confidence: 0.57402934607497. Support: 0.0824380732529672
Attrib_3=4  => Class=R. Confidence: 0.54835297982523. Support: 0.0578765534676764
Attrib_1=1  => Class=R. Confidence: 0.54381385169635. Support: 0.0795302948953463
Attrib_1=2  => Class=R. Confidence: 0.502265748308141. Support: 0.0688223551993021
Attrib_3=3  => Class=R. Confidence: 0.500597031291698. Support: 0.0655965633227051
Time taken: 3 seconds 
=====================

Fold 9 of 10 folds
Data set size: 625
No of labeled instances: 113
No of unlabeled instances: 450
Total training instances: 563
Test instances: 62
----------------------------------------

No of rules: 2
Average terms per rule: 1
Accuracy (%): 53.2258064516129
Conusion matrix: 
0	5	0
0	28	0
0	24	5
Rules:
Attrib_2=5 And Attrib_3=3  => Class=B. Confidence: 1. Support: 0.222222222222222
Attrib_3=1  => Class=L. Confidence: 0.828717715325977. Support: 0.0698932674671541
Attrib_2=1  => Class=L. Confidence: 0.777846269461133. Support: 0.0777688354516292
Attrib_1=5  => Class=L. Confidence: 0.723648528744216. Support: 0.0661240607651157
Attrib_0=5  => Class=L. Confidence: 0.658807692468031. Support: 0.061214305811814
Attrib_0=3 And Attrib_1=1  => Class=R. Confidence: 0.621058312202876. Support: 0.0638751881095968
Attrib_3=2  => Class=L. Confidence: 0.563566781552939. Support: 0.0686607150945926
Attrib_1=1 And Attrib_3=5  => Class=R. Confidence: 0.55551925118855. Support: 0.0531956273393341
Attrib_0=4  => Class=L. Confidence: 0.5379557191219. Support: 0.0580343823595517
Attrib_1=4  => Class=L. Confidence: 0.531671521135807. Support: 0.0554781641511113
Attrib_2=2  => Class=L. Confidence: 0.518038708967474. Support: 0.0532120435113029
Attrib_1=3  => Class=L. Confidence: 0.509225562141047. Support: 0.0514297416844422
Time taken: 3 seconds 
=====================

Fold 10 of 10 folds
Data set size: 625
No of labeled instances: 113
No of unlabeled instances: 450
Total training instances: 563
Test instances: 62
----------------------------------------

No of rules: 2
Average terms per rule: 1
Accuracy (%): 64.5161290322581
Conusion matrix: 
0	4	0
0	29	0
0	18	11
Rules:
Attrib_2=1  => Class=L. Confidence: 0.944444444444443. Support: 0.0852249604741627
Attrib_3=1  => Class=L. Confidence: 0.852209287245435. Support: 0.102742369565835
Attrib_0=5  => Class=L. Confidence: 0.817709280710081. Support: 0.100918908480268
Attrib_1=5  => Class=L. Confidence: 0.740820995623193. Support: 0.0903351078362043
Attrib_0=1 And Attrib_3=4  => Class=R. Confidence: 0.667977426356259. Support: 0.0513474309379955
Attrib_1=1 And Attrib_2=5  => Class=R. Confidence: 0.574101734046599. Support: 0.0521420727147003
Attrib_2=2  => Class=L. Confidence: 0.537648660032142. Support: 0.052488659726157
Attrib_3=2  => Class=L. Confidence: 0.523850799401494. Support: 0.0530451089529588
Attrib_0=4  => Class=L. Confidence: 0.520405388515578. Support: 0.0527659634073864
Attrib_1=4  => Class=L. Confidence: 0.509526709213575. Support: 0.0510341698825454
Attrib_2=3  => Class=L. Confidence: 0.508241774562038. Support: 0.0674306238847218
Attrib_1=2  => Class=L. Confidence: 0.494569804922292. Support: 0.0503381201517092
Attrib_2=5  => Class=R. Confidence: 0.460248780425523. Support: 0.181713388060797
Time taken: 2 seconds 
=====================

1	48	0
0	288	0
0	119	169
Average of fold accuracies: 73.2770097286226
