# Supplementary material for: Semi-supervised associative classification using ant colony optimization algorithm
Source: PeerJ Comput Sci. 2021 Sep 10;7:e676. doi: 10.7717/peerj-cs.676 (PMC8444075; doi:10.7717/peerj-cs.676)
Supplement: Supplemental Information 1 — Code: After extracting, the SSAC.sln is the Visual Studio 2015 aolution file which contains the project settings. Form1.cs and Form1.Designer.cs are the Windows form files for GUI of the code. SSAC.cs is the file containing the Run() method which is the core implementation of the proposed algorithm. [file peerj-cs-07-676-s001.zip › SSAC/SSAC/bin/Debug/Output0/00/balance/balance2_30p_Rules_2020-10-10.txt]

Time: 2020-10-10 13:12:33
DataSetbalance2
No. of instances: 625
No. of attributes: 5
No. of classes: 3
Class frequencies: [49, 288, 288]
---------------------------------------
Parameters: 
Labeled data (%): 30
No of folds: 10
No of ants: 15
Min support: 0.05
Min Confidence: 0.45
Min coverage: 1
====================

Fold 1 of 10 folds
Data set size: 625
No of labeled instances: 169
No of unlabeled instances: 393
Total training instances: 562
Test instances: 63
----------------------------------------

No of rules: 11
Average terms per rule: 1
Accuracy (%): 92.0634920634921
Conusion matrix: 
0	5	0
0	29	0
0	0	29
Rules:
Attrib_0=1  => Class=R. Confidence: 0.8125. Support: 0.115367086134648
Attrib_1=1  => Class=R. Confidence: 0.770180205545499. Support: 0.0940285760267612
Attrib_3=5  => Class=R. Confidence: 0.714976325036182. Support: 0.109405042794273
Attrib_2=5  => Class=R. Confidence: 0.702718483310867. Support: 0.105153908835405
Attrib_3=4  => Class=R. Confidence: 0.601191166667309. Support: 0.0959090758602417
Attrib_1=3 And Attrib_3=2  => Class=L. Confidence: 0.585536140040982. Support: 0.0633175530602947
Attrib_1=2  => Class=R. Confidence: 0.576046384599321. Support: 0.0945569380884683
Attrib_2=4  => Class=R. Confidence: 0.573114182689396. Support: 0.080825295653643
Attrib_0=5  => Class=L. Confidence: 0.491910667628217. Support: 0.193714879509068
Time taken: 4 seconds 
=====================

Fold 2 of 10 folds
Data set size: 625
No of labeled instances: 169
No of unlabeled instances: 393
Total training instances: 562
Test instances: 63
----------------------------------------

No of rules: 12
Average terms per rule: 1
Accuracy (%): 92.0634920634921
Conusion matrix: 
0	5	0
0	29	0
0	0	29
Rules:
Attrib_1=1  => Class=R. Confidence: 0.909090909090908. Support: 0.12878972864407
Attrib_0=1  => Class=R. Confidence: 0.811150649262728. Support: 0.113731988663621
Attrib_3=5  => Class=R. Confidence: 0.774315359669748. Support: 0.0972110395345182
Attrib_1=5 And Attrib_3=1  => Class=L. Confidence: 0.690595994436595. Support: 0.0500972395317852
Attrib_2=5  => Class=R. Confidence: 0.666555157611789. Support: 0.100486967508233
Attrib_3=3  => Class=R. Confidence: 0.57335530009021. Support: 0.0922976218148685
Attrib_2=4  => Class=R. Confidence: 0.564577149827493. Support: 0.0814719630559839
Attrib_1=2  => Class=R. Confidence: 0.535183284382492. Support: 0.0748008646353449
Attrib_0=2  => Class=R. Confidence: 0.534120642802252. Support: 0.0877359815197964
Attrib_2=3  => Class=R. Confidence: 0.527661562500128. Support: 0.0714726993406429
Attrib_3=4  => Class=R. Confidence: 0.524944037665765. Support: 0.0845648482855712
Attrib_3=1  => Class=L. Confidence: 0.469972566209445. Support: 0.208698267775126
Time taken: 3 seconds 
=====================

Fold 3 of 10 folds
Data set size: 625
No of labeled instances: 169
No of unlabeled instances: 393
Total training instances: 562
Test instances: 63
----------------------------------------

No of rules: 4
Average terms per rule: 1
Accuracy (%): 74.6031746031746
Conusion matrix: 
0	5	0
0	29	0
0	11	18
Rules:
Attrib_2=1  => Class=L. Confidence: 0.870967741935483. Support: 0.117202137961878
Attrib_3=1  => Class=L. Confidence: 0.767845831998772. Support: 0.118233426364599
Attrib_1=5  => Class=L. Confidence: 0.722058156389026. Support: 0.1096740380069
Attrib_1=1 And Attrib_2=2  => Class=R. Confidence: 0.708636948698874. Support: 0.0515365053382958
Attrib_0=1 And Attrib_1=2  => Class=R. Confidence: 0.705479481025864. Support: 0.0543116855747709
Attrib_1=2 And Attrib_2=5  => Class=R. Confidence: 0.659067201406842. Support: 0.0660660234949697
Attrib_0=5  => Class=L. Confidence: 0.648936576513255. Support: 0.0971557053619887
Attrib_1=4  => Class=L. Confidence: 0.629336622961824. Support: 0.0911046772651317
Attrib_1=1  => Class=R. Confidence: 0.573795619645688. Support: 0.188337197521839
Attrib_0=4  => Class=L. Confidence: 0.562035955663002. Support: 0.0851627411422983
Attrib_0=3  => Class=L. Confidence: 0.529438742869491. Support: 0.0681986613861272
Attrib_1=3  => Class=L. Confidence: 0.516717439740832. Support: 0.0684108288000456
Attrib_2=2  => Class=L. Confidence: 0.515209629544299. Support: 0.0863308373336287
Attrib_0=2  => Class=L. Confidence: 0.481509341994076. Support: 0.0662030230792963
Attrib_0=1  => Class=R. Confidence: 0.45197195828232. Support: 0.185376657425356
Time taken: 3 seconds 
=====================

Fold 4 of 10 folds
Data set size: 625
No of labeled instances: 169
No of unlabeled instances: 393
Total training instances: 562
Test instances: 63
----------------------------------------

No of rules: 8
Average terms per rule: 1
Accuracy (%): 92.0634920634921
Conusion matrix: 
0	5	0
0	29	0
0	0	29
Rules:
Attrib_0=1  => Class=R. Confidence: 0.871449871654144. Support: 0.146496789291124
Attrib_1=1  => Class=R. Confidence: 0.863363278491937. Support: 0.150360887268523
Attrib_3=5  => Class=R. Confidence: 0.849019827680416. Support: 0.12918175616653
Attrib_2=5  => Class=R. Confidence: 0.539762805019486. Support: 0.0905349481943234
Attrib_2=3  => Class=R. Confidence: 0.532495500151328. Support: 0.084672626419755
Attrib_2=4  => Class=R. Confidence: 0.529322646895935. Support: 0.0846843199334885
Attrib_3=1  => Class=L. Confidence: 0.525113773296152. Support: 0.176295143245812
Attrib_1=5  => Class=L. Confidence: 0.498130045349189. Support: 0.15815825322971
Attrib_3=4  => Class=R. Confidence: 0.47633140923965. Support: 0.0925917087394658
Attrib_0=4  => Class=L. Confidence: 0.456813670174472. Support: 0.147649334633498
Time taken: 3 seconds 
=====================

Fold 5 of 10 folds
Data set size: 625
No of labeled instances: 169
No of unlabeled instances: 393
Total training instances: 562
Test instances: 63
----------------------------------------

No of rules: 4
Average terms per rule: 1
Accuracy (%): 65.0793650793651
Conusion matrix: 
0	5	0
0	29	0
0	17	12
Rules:
Attrib_0=1 And Attrib_2=5  => Class=R. Confidence: 0.859364524500708. Support: 0.0637344017645584
Attrib_0=1 And Attrib_1=2  => Class=R. Confidence: 0.849700360289544. Support: 0.0630162073887178
Attrib_0=1  => Class=R. Confidence: 0.82307208286031. Support: 0.252200656750011
Attrib_0=5  => Class=L. Confidence: 0.766666666666666. Support: 0.103795792844972
Attrib_3=1  => Class=L. Confidence: 0.626776141344636. Support: 0.113281775776671
Attrib_2=1  => Class=L. Confidence: 0.600314227848075. Support: 0.0904435645118383
Attrib_1=5  => Class=L. Confidence: 0.594845630819002. Support: 0.090716244219947
Attrib_0=3 And Attrib_3=4  => Class=R. Confidence: 0.586211055429402. Support: 0.0545670789519535
Attrib_0=4  => Class=L. Confidence: 0.576644217459417. Support: 0.0850145717026543
Attrib_2=2  => Class=L. Confidence: 0.540896490051162. Support: 0.0845233447982836
Attrib_0=2  => Class=L. Confidence: 0.502553185220853. Support: 0.062345383700869
Attrib_3=2  => Class=L. Confidence: 0.499934619417057. Support: 0.0785610267167212
Attrib_1=3  => Class=L. Confidence: 0.499203721561439. Support: 0.0684320253412107
Attrib_1=4  => Class=L. Confidence: 0.470431479449439. Support: 0.077905173632777
Attrib_1=2  => Class=L. Confidence: 0.466034910428781. Support: 0.0677786063622575
Time taken: 3 seconds 
=====================

Fold 6 of 10 folds
Data set size: 625
No of labeled instances: 169
No of unlabeled instances: 394
Total training instances: 563
Test instances: 62
----------------------------------------

No of rules: 8
Average terms per rule: 1
Accuracy (%): 91.9354838709677
Conusion matrix: 
0	5	0
0	29	0
0	0	28
Rules:
Attrib_0=1  => Class=R. Confidence: 0.84375. Support: 0.138106789938363
Attrib_1=1  => Class=R. Confidence: 0.742655126231995. Support: 0.144448350497778
Attrib_2=5  => Class=R. Confidence: 0.721520245898974. Support: 0.110406985014187
Attrib_3=5  => Class=R. Confidence: 0.617204771485331. Support: 0.104380413239715
Attrib_1=3 And Attrib_3=1  => Class=L. Confidence: 0.606105401171741. Support: 0.0534780864121743
Attrib_2=1  => Class=L. Confidence: 0.565178034274571. Support: 0.166388261746933
Attrib_2=4  => Class=R. Confidence: 0.540412105420629. Support: 0.11345341508037
Attrib_3=3  => Class=R. Confidence: 0.492809280787797. Support: 0.0880214891993248
Attrib_3=4  => Class=R. Confidence: 0.477242578108909. Support: 0.087809230086758
Attrib_3=1  => Class=L. Confidence: 0.475122483145728. Support: 0.161283047798004
Attrib_1=5  => Class=L. Confidence: 0.472537760267872. Support: 0.120779862111291
Time taken: 3 seconds 
=====================

Fold 7 of 10 folds
Data set size: 625
No of labeled instances: 169
No of unlabeled instances: 394
Total training instances: 563
Test instances: 62
----------------------------------------

No of rules: 0
Average terms per rule: 1
Accuracy (%): 80.6451612903226
Conusion matrix: 
0	5	0
0	29	0
0	7	21
Rules:
Attrib_0=5  => Class=L. Confidence: 0.848484848484849. Support: 0.145370781230511
Attrib_2=1  => Class=L. Confidence: 0.835981482120814. Support: 0.13685796326445
Attrib_2=5  => Class=R. Confidence: 0.656150540893963. Support: 0.175508233323443
Attrib_1=5  => Class=L. Confidence: 0.643722810665285. Support: 0.136739317583991
Attrib_3=1  => Class=L. Confidence: 0.578955104283622. Support: 0.118882467563938
Attrib_0=1  => Class=R. Confidence: 0.576357454653189. Support: 0.15277574795906
Attrib_1=1  => Class=R. Confidence: 0.538580826096507. Support: 0.159436523591394
Attrib_1=4  => Class=L. Confidence: 0.524596545792149. Support: 0.0975982793294087
Attrib_2=2  => Class=L. Confidence: 0.510273421349975. Support: 0.106785406811298
Attrib_3=2  => Class=L. Confidence: 0.502558063809348. Support: 0.10541251530047
Time taken: 4 seconds 
=====================

Fold 8 of 10 folds
Data set size: 625
No of labeled instances: 169
No of unlabeled instances: 394
Total training instances: 563
Test instances: 62
----------------------------------------

No of rules: 2
Average terms per rule: 1
Accuracy (%): 79.0322580645161
Conusion matrix: 
0	5	0
0	28	0
0	8	21
Rules:
Attrib_2=1  => Class=L. Confidence: 0.866937229437229. Support: 0.117771301993192
Attrib_1=5  => Class=L. Confidence: 0.824754642406311. Support: 0.118478690311471
Attrib_3=1  => Class=L. Confidence: 0.768876670019337. Support: 0.121761158412073
Attrib_0=5  => Class=L. Confidence: 0.759207174212269. Support: 0.124602158184591
Attrib_0=1 And Attrib_3=4  => Class=R. Confidence: 0.593180979586823. Support: 0.0590031184249081
Attrib_1=4 And Attrib_2=5  => Class=R. Confidence: 0.577408924371046. Support: 0.0539878299035706
Attrib_0=4  => Class=L. Confidence: 0.550161247445978. Support: 0.080553440243654
Attrib_2=2  => Class=L. Confidence: 0.523048959144396. Support: 0.0849326189104761
Attrib_1=4  => Class=L. Confidence: 0.508850301625325. Support: 0.0858915116059443
Attrib_0=1  => Class=R. Confidence: 0.500740241007505. Support: 0.204397678856829
Attrib_3=3  => Class=L. Confidence: 0.494006994675603. Support: 0.0728313981335167
Attrib_0=3  => Class=L. Confidence: 0.486521461030822. Support: 0.0742416064224224
Attrib_2=5  => Class=R. Confidence: 0.462547304572656. Support: 0.172207690763775
Attrib_1=1  => Class=R. Confidence: 0.458810365190046. Support: 0.177082507296042
Attrib_1=3  => Class=L. Confidence: 0.456840143894698. Support: 0.0655781342811509
Time taken: 3 seconds 
=====================

Fold 9 of 10 folds
Data set size: 625
No of labeled instances: 169
No of unlabeled instances: 394
Total training instances: 563
Test instances: 62
----------------------------------------

No of rules: 7
Average terms per rule: 1
Accuracy (%): 91.9354838709677
Conusion matrix: 
0	5	0
0	28	0
0	0	29
Rules:
Attrib_3=1  => Class=L. Confidence: 0.826845802150647. Support: 0.185006578545084
Attrib_3=5  => Class=R. Confidence: 0.810810810810812. Support: 0.164203331175791
Attrib_2=1  => Class=L. Confidence: 0.629774879088943. Support: 0.134582246687712
Attrib_2=4  => Class=R. Confidence: 0.564864530876013. Support: 0.104095536181392
Attrib_1=1  => Class=R. Confidence: 0.528771530428741. Support: 0.12098663529521
Attrib_1=5  => Class=L. Confidence: 0.510676379612668. Support: 0.124502792779496
Attrib_2=5  => Class=R. Confidence: 0.498198844492087. Support: 0.118476583285165
Attrib_0=1  => Class=R. Confidence: 0.474804049791953. Support: 0.101197790324837
Attrib_0=4  => Class=L. Confidence: 0.4647889151661. Support: 0.132159088646383
Attrib_1=2  => Class=R. Confidence: 0.458990899576199. Support: 0.101136176861862
Attrib_3=4  => Class=R. Confidence: 0.456213878126859. Support: 0.102928335143924
Time taken: 3 seconds 
=====================

Fold 10 of 10 folds
Data set size: 625
No of labeled instances: 170
No of unlabeled instances: 393
Total training instances: 563
Test instances: 62
----------------------------------------

No of rules: 1
Average terms per rule: 1
Accuracy (%): 62.9032258064516
Conusion matrix: 
0	4	0
0	29	0
0	19	10
Rules:
Attrib_2=1  => Class=L. Confidence: 0.851356907894738. Support: 0.139191903270848
Attrib_0=5  => Class=L. Confidence: 0.82244308667245. Support: 0.100966105886378
Attrib_3=1  => Class=L. Confidence: 0.790665314666439. Support: 0.120184269777193
Attrib_1=5  => Class=L. Confidence: 0.659849688042774. Support: 0.0960928478223067
Attrib_0=1 And Attrib_2=2  => Class=R. Confidence: 0.599206270848841. Support: 0.0520275140820047
Attrib_1=4  => Class=L. Confidence: 0.592546948934887. Support: 0.0849922454375307
Attrib_0=4  => Class=L. Confidence: 0.580169275809113. Support: 0.0936297937940556
Attrib_3=2  => Class=L. Confidence: 0.539746204590696. Support: 0.0687918044427844
Attrib_1=3  => Class=L. Confidence: 0.525636505930377. Support: 0.0702274388836226
Attrib_3=3  => Class=L. Confidence: 0.50289705614583. Support: 0.0670919843270783
Attrib_0=3  => Class=L. Confidence: 0.491244063662252. Support: 0.0645624554997631
Attrib_2=3  => Class=L. Confidence: 0.487712063003534. Support: 0.0584452813689857
Attrib_0=1  => Class=R. Confidence: 0.471052109785904. Support: 0.202860443670111
Attrib_1=2  => Class=L. Confidence: 0.452241020144204. Support: 0.0602718534033584
Time taken: 2 seconds 
=====================

0	49	0
0	288	0
0	62	226
Average of fold accuracies: 82.2324628776242
