# Supplementary material for: Semi-supervised associative classification using ant colony optimization algorithm
Source: PeerJ Comput Sci. 2021 Sep 10;7:e676. doi: 10.7717/peerj-cs.676 (PMC8444075; doi:10.7717/peerj-cs.676)
Supplement: Supplemental Information 1 — Code: After extracting, the SSAC.sln is the Visual Studio 2015 aolution file which contains the project settings. Form1.cs and Form1.Designer.cs are the Windows form files for GUI of the code. SSAC.cs is the file containing the Run() method which is the core implementation of the proposed algorithm. [file peerj-cs-07-676-s001.zip › SSAC/SSAC/bin/Debug/Output0/00/balance/balance2_40p_Rules_2020-10-10.txt]

Time: 2020-10-10 13:12:33
DataSetbalance2
No. of instances: 625
No. of attributes: 5
No. of classes: 3
Class frequencies: [49, 288, 288]
---------------------------------------
Parameters: 
Labeled data (%): 40
No of folds: 10
No of ants: 15
Min support: 0.05
Min Confidence: 0.45
Min coverage: 1
====================

Fold 1 of 10 folds
Data set size: 625
No of labeled instances: 226
No of unlabeled instances: 336
Total training instances: 562
Test instances: 63
----------------------------------------

No of rules: 0
Average terms per rule: 1
Accuracy (%): 88.8888888888889
Conusion matrix: 
0	5	0
0	29	0
0	2	27
Rules:
Attrib_1=1  => Class=R. Confidence: 0.841514045774593. Support: 0.21119530225807
Attrib_1=5  => Class=L. Confidence: 0.7542433662058. Support: 0.172175033850579
Attrib_2=1  => Class=L. Confidence: 0.684721378426023. Support: 0.170059727263044
Attrib_3=1  => Class=L. Confidence: 0.671455207811703. Support: 0.166034432589676
Attrib_0=5  => Class=L. Confidence: 0.570067183898105. Support: 0.134388530918239
Attrib_3=5  => Class=R. Confidence: 0.535137279310015. Support: 0.170712844349004
Attrib_0=1  => Class=R. Confidence: 0.534849266515205. Support: 0.171361086518459
Attrib_0=4  => Class=L. Confidence: 0.511258278919664. Support: 0.129590742619729
Attrib_1=4  => Class=L. Confidence: 0.485253006144618. Support: 0.124975613092995
Attrib_2=5  => Class=R. Confidence: 0.482403034908438. Support: 0.142366853820468
Attrib_2=4  => Class=R. Confidence: 0.452271626885006. Support: 0.149454575607249
Time taken: 4 seconds 
=====================

Fold 2 of 10 folds
Data set size: 625
No of labeled instances: 226
No of unlabeled instances: 336
Total training instances: 562
Test instances: 63
----------------------------------------

No of rules: 10
Average terms per rule: 1
Accuracy (%): 92.0634920634921
Conusion matrix: 
0	5	0
0	29	0
0	0	29
Rules:
Attrib_0=4 And Attrib_3=1  => Class=L. Confidence: 0.898554365518324. Support: 0.0591327023783705
Attrib_3=1  => Class=L. Confidence: 0.877657901430822. Support: 0.243489561324555
Attrib_2=1 And Attrib_3=2  => Class=L. Confidence: 0.848963612078769. Support: 0.0545086120177147
Attrib_3=5  => Class=R. Confidence: 0.791666666666666. Support: 0.172202262143085
Attrib_1=4 And Attrib_2=1  => Class=L. Confidence: 0.718331001164726. Support: 0.0548063340840227
Attrib_1=1  => Class=R. Confidence: 0.644533479251449. Support: 0.172227740076992
Attrib_2=1  => Class=L. Confidence: 0.635849242053129. Support: 0.217172683988626
Attrib_0=1  => Class=R. Confidence: 0.626473342728701. Support: 0.147951890458006
Attrib_2=4  => Class=R. Confidence: 0.591204159744264. Support: 0.133992545454575
Attrib_2=5  => Class=R. Confidence: 0.586746881315995. Support: 0.128897924102617
Attrib_0=5  => Class=L. Confidence: 0.506828682588829. Support: 0.184358111173629
Attrib_3=4  => Class=R. Confidence: 0.500209166369386. Support: 0.11256450864269
Attrib_1=5  => Class=L. Confidence: 0.488240956639935. Support: 0.158477184000676
Attrib_0=2  => Class=R. Confidence: 0.487917624802019. Support: 0.116364555663196
Attrib_1=2  => Class=R. Confidence: 0.468238664905248. Support: 0.113110784572222
Time taken: 3 seconds 
=====================

Fold 3 of 10 folds
Data set size: 625
No of labeled instances: 226
No of unlabeled instances: 336
Total training instances: 562
Test instances: 63
----------------------------------------

No of rules: 3
Average terms per rule: 1
Accuracy (%): 85.7142857142857
Conusion matrix: 
0	5	0
0	29	0
0	4	25
Rules:
Attrib_3=1  => Class=L. Confidence: 0.875. Support: 0.177871148442069
Attrib_1=5  => Class=L. Confidence: 0.818102483805442. Support: 0.144623002254851
Attrib_2=1  => Class=L. Confidence: 0.761180075123398. Support: 0.140876796497896
Attrib_1=1 And Attrib_2=4  => Class=R. Confidence: 0.730945055808258. Support: 0.0653635361437151
Attrib_0=5  => Class=L. Confidence: 0.718300221033332. Support: 0.137683354191376
Attrib_1=1 And Attrib_3=4  => Class=R. Confidence: 0.706039537108288. Support: 0.0642501115400935
Attrib_2=2  => Class=L. Confidence: 0.546935322529254. Support: 0.113474404067505
Attrib_1=4  => Class=L. Confidence: 0.544981699569152. Support: 0.120267061277477
Attrib_1=1  => Class=R. Confidence: 0.53982223035341. Support: 0.223270255324612
Attrib_0=4  => Class=L. Confidence: 0.533619041782663. Support: 0.100878180286502
Attrib_0=3  => Class=L. Confidence: 0.525237954361487. Support: 0.100894067300825
Attrib_0=1  => Class=R. Confidence: 0.499453350263441. Support: 0.200017952111766
Attrib_3=5  => Class=R. Confidence: 0.466805785249337. Support: 0.206338893197237
Attrib_2=3  => Class=L. Confidence: 0.450099470054169. Support: 0.0845089235882058
Time taken: 3 seconds 
=====================

Fold 4 of 10 folds
Data set size: 625
No of labeled instances: 226
No of unlabeled instances: 336
Total training instances: 562
Test instances: 63
----------------------------------------

No of rules: 7
Average terms per rule: 1
Accuracy (%): 92.0634920634921
Conusion matrix: 
0	5	0
0	29	0
0	0	29
Rules:
Attrib_1=1  => Class=R. Confidence: 0.894736842105262. Support: 0.19009718367405
Attrib_0=1  => Class=R. Confidence: 0.727453106904628. Support: 0.186277158503983
Attrib_1=5  => Class=L. Confidence: 0.628773786287373. Support: 0.176360500777592
Attrib_0=5  => Class=L. Confidence: 0.619642589694057. Support: 0.156199420990332
Attrib_2=1  => Class=L. Confidence: 0.596505826844655. Support: 0.177767487997041
Attrib_3=5  => Class=R. Confidence: 0.575283460454084. Support: 0.147519628871611
Attrib_2=5  => Class=R. Confidence: 0.554019829433181. Support: 0.146815545643414
Attrib_3=1  => Class=L. Confidence: 0.537160017705405. Support: 0.158459056596394
Attrib_2=4  => Class=R. Confidence: 0.524964605864781. Support: 0.133010406555413
Attrib_0=4  => Class=L. Confidence: 0.494562566125865. Support: 0.155031411063859
Attrib_0=2  => Class=R. Confidence: 0.488044543147631. Support: 0.13495785731172
Attrib_3=4  => Class=R. Confidence: 0.476769383693608. Support: 0.128492678106583
Time taken: 3 seconds 
=====================

Fold 5 of 10 folds
Data set size: 625
No of labeled instances: 226
No of unlabeled instances: 336
Total training instances: 562
Test instances: 63
----------------------------------------

No of rules: 9
Average terms per rule: 1
Accuracy (%): 92.0634920634921
Conusion matrix: 
0	5	0
0	29	0
0	0	29
Rules:
Attrib_0=5 And Attrib_3=1  => Class=L. Confidence: 0.875654760798461. Support: 0.0573107069058438
Attrib_2=2 And Attrib_3=1  => Class=L. Confidence: 0.854363165501568. Support: 0.0631230633990608
Attrib_0=3 And Attrib_3=1  => Class=L. Confidence: 0.828989625165729. Support: 0.0661951909952034
Attrib_1=4 And Attrib_3=1  => Class=L. Confidence: 0.828036774118848. Support: 0.0541783891578198
Attrib_3=1  => Class=L. Confidence: 0.788414290080108. Support: 0.26146763939518
Attrib_3=5  => Class=R. Confidence: 0.739606481481481. Support: 0.148214258172004
Attrib_0=3 And Attrib_2=1  => Class=L. Confidence: 0.668326271986677. Support: 0.0647753597460166
Attrib_1=1  => Class=R. Confidence: 0.657276605791905. Support: 0.162781952227054
Attrib_0=1  => Class=R. Confidence: 0.641026223174065. Support: 0.147264625629299
Attrib_3=4  => Class=R. Confidence: 0.63908311987382. Support: 0.139311425513375
Attrib_2=5  => Class=R. Confidence: 0.61444682478272. Support: 0.141091136483694
Attrib_2=4  => Class=R. Confidence: 0.570746931212038. Support: 0.136425284727795
Attrib_2=1  => Class=L. Confidence: 0.536907122657123. Support: 0.210018587432116
Attrib_1=2  => Class=R. Confidence: 0.48976058570711. Support: 0.108852073135524
Attrib_1=5  => Class=L. Confidence: 0.487852244340251. Support: 0.17652166415429
Attrib_0=2  => Class=R. Confidence: 0.469933594155701. Support: 0.108284571081319
Time taken: 3 seconds 
=====================

Fold 6 of 10 folds
Data set size: 625
No of labeled instances: 226
No of unlabeled instances: 337
Total training instances: 563
Test instances: 62
----------------------------------------

No of rules: 5
Average terms per rule: 1
Accuracy (%): 88.7096774193548
Conusion matrix: 
0	5	0
0	29	0
0	2	26
Rules:
Attrib_2=1  => Class=L. Confidence: 0.866666666666667. Support: 0.179371367749965
Attrib_3=1  => Class=L. Confidence: 0.855846981980157. Support: 0.185515308333738
Attrib_2=4 And Attrib_3=5  => Class=R. Confidence: 0.807503228590631. Support: 0.0675223864055626
Attrib_0=1 And Attrib_2=4  => Class=R. Confidence: 0.735860919112875. Support: 0.0688182821592192
Attrib_2=5 And Attrib_3=3  => Class=R. Confidence: 0.699698475893739. Support: 0.0539544209380577
Attrib_0=1 And Attrib_1=3  => Class=R. Confidence: 0.673856037747614. Support: 0.0557023687797264
Attrib_1=5  => Class=L. Confidence: 0.64316757678238. Support: 0.132032272018746
Attrib_0=5  => Class=L. Confidence: 0.613029547313061. Support: 0.130580151809551
Attrib_3=5  => Class=R. Confidence: 0.602272541485045. Support: 0.208900696053133
Attrib_0=1  => Class=R. Confidence: 0.57574713258514. Support: 0.222495266101032
Attrib_0=4  => Class=L. Confidence: 0.574132637011239. Support: 0.124108009066076
Attrib_1=1  => Class=R. Confidence: 0.56233407812347. Support: 0.194485921545554
Attrib_1=4  => Class=L. Confidence: 0.533875804197364. Support: 0.113433604324704
Attrib_2=5  => Class=R. Confidence: 0.522409356823442. Support: 0.175563906452412
Attrib_1=3  => Class=L. Confidence: 0.49536791962887. Support: 0.104786298668186
Attrib_0=3  => Class=L. Confidence: 0.486500255688765. Support: 0.102930777776141
Attrib_2=2  => Class=L. Confidence: 0.468520894730614. Support: 0.100363286051927
Time taken: 2 seconds 
=====================

Fold 7 of 10 folds
Data set size: 625
No of labeled instances: 226
No of unlabeled instances: 337
Total training instances: 563
Test instances: 62
----------------------------------------

No of rules: 1
Average terms per rule: 1
Accuracy (%): 79.0322580645161
Conusion matrix: 
0	5	0
0	29	0
0	8	20
Rules:
Attrib_2=1  => Class=L. Confidence: 0.818181818181818. Support: 0.176799365440143
Attrib_3=1  => Class=L. Confidence: 0.78602994516449. Support: 0.172856372915808
Attrib_1=1 And Attrib_3=4  => Class=R. Confidence: 0.764624888979164. Support: 0.056326461082588
Attrib_1=5  => Class=L. Confidence: 0.761813940854985. Support: 0.162891029726742
Attrib_1=1  => Class=R. Confidence: 0.60521906503531. Support: 0.197717520663331
Attrib_2=5  => Class=R. Confidence: 0.586384678804912. Support: 0.164340699838972
Attrib_3=5  => Class=R. Confidence: 0.579899734680275. Support: 0.184535751956581
Attrib_0=5  => Class=L. Confidence: 0.558325085981981. Support: 0.129562031430518
Attrib_0=4  => Class=L. Confidence: 0.543225127817655. Support: 0.126488461231675
Attrib_3=2  => Class=L. Confidence: 0.483463777431578. Support: 0.108927105276535
Attrib_1=4  => Class=L. Confidence: 0.47278162661704. Support: 0.103654411053212
Attrib_0=3  => Class=L. Confidence: 0.468844243629025. Support: 0.104499890689869
Attrib_1=3  => Class=L. Confidence: 0.458581804320917. Support: 0.106488376180489
Time taken: 2 seconds 
=====================

Fold 8 of 10 folds
Data set size: 625
No of labeled instances: 226
No of unlabeled instances: 337
Total training instances: 563
Test instances: 62
----------------------------------------

No of rules: 8
Average terms per rule: 1
Accuracy (%): 91.9354838709677
Conusion matrix: 
0	5	0
0	28	0
0	0	29
Rules:
Attrib_0=3 And Attrib_2=1  => Class=L. Confidence: 0.829275837999024. Support: 0.050827034999317
Attrib_1=1  => Class=R. Confidence: 0.783647798742139. Support: 0.138283676777632
Attrib_0=1  => Class=R. Confidence: 0.71437865332489. Support: 0.168715398486336
Attrib_2=5  => Class=R. Confidence: 0.709290800956563. Support: 0.15957702469891
Attrib_2=1  => Class=L. Confidence: 0.622273891678212. Support: 0.203164008698672
Attrib_3=5  => Class=R. Confidence: 0.612723101562818. Support: 0.142961353030132
Attrib_2=4  => Class=R. Confidence: 0.51965626396202. Support: 0.122521112940119
Attrib_0=5  => Class=L. Confidence: 0.516162092781874. Support: 0.173257612281288
Attrib_0=2  => Class=R. Confidence: 0.494383270260617. Support: 0.0988229492426152
Attrib_1=4  => Class=L. Confidence: 0.485049273859196. Support: 0.165388739396175
Attrib_1=5  => Class=L. Confidence: 0.477305301419858. Support: 0.172761395857478
Attrib_0=4  => Class=L. Confidence: 0.475971283109968. Support: 0.163536077242573
Attrib_3=1  => Class=L. Confidence: 0.470913326371046. Support: 0.164515165391386
Attrib_3=4  => Class=R. Confidence: 0.468413766960717. Support: 0.102763777633476
Attrib_1=2  => Class=R. Confidence: 0.460583014001709. Support: 0.116421797895375
Time taken: 3 seconds 
=====================

Fold 9 of 10 folds
Data set size: 625
No of labeled instances: 226
No of unlabeled instances: 337
Total training instances: 563
Test instances: 62
----------------------------------------

No of rules: 6
Average terms per rule: 1
Accuracy (%): 88.7096774193548
Conusion matrix: 
0	5	0
0	28	0
0	2	27
Rules:
Attrib_3=1  => Class=L. Confidence: 0.805051228964273. Support: 0.163723161550953
Attrib_2=1  => Class=L. Confidence: 0.791952149286412. Support: 0.157694893392555
Attrib_0=1 And Attrib_3=3  => Class=R. Confidence: 0.714700165954579. Support: 0.054235712022496
Attrib_0=5  => Class=L. Confidence: 0.696842388211232. Support: 0.138243839438025
Attrib_0=1 And Attrib_2=2  => Class=R. Confidence: 0.691629545197103. Support: 0.0510464828714965
Attrib_2=4 And Attrib_3=4  => Class=R. Confidence: 0.670586981720777. Support: 0.0606703487888845
Attrib_1=1 And Attrib_2=3  => Class=R. Confidence: 0.594815029033488. Support: 0.0563099873212002
Attrib_0=3 And Attrib_2=4  => Class=R. Confidence: 0.590190384563583. Support: 0.0522079400371045
Attrib_0=4  => Class=L. Confidence: 0.587442409855548. Support: 0.114846723545515
Attrib_0=3 And Attrib_1=1  => Class=R. Confidence: 0.578683877434486. Support: 0.050132073947673
Attrib_1=5  => Class=L. Confidence: 0.578272652404638. Support: 0.122344606757231
Attrib_0=1  => Class=R. Confidence: 0.577174861947585. Support: 0.216585992127727
Attrib_3=2  => Class=L. Confidence: 0.53158305781677. Support: 0.103577071194018
Attrib_1=4  => Class=L. Confidence: 0.530451081532849. Support: 0.116070555650758
Attrib_3=5  => Class=R. Confidence: 0.50281506163117. Support: 0.196841820786038
Attrib_1=3  => Class=L. Confidence: 0.486028507335242. Support: 0.0940298049311731
Attrib_2=2  => Class=L. Confidence: 0.475062918198324. Support: 0.105218175308745
Attrib_2=5  => Class=R. Confidence: 0.46780037132333. Support: 0.177346512094587
Attrib_1=1  => Class=R. Confidence: 0.458090658145251. Support: 0.202947102396714
Attrib_3=4  => Class=R. Confidence: 0.454750501443976. Support: 0.186588402367335
Time taken: 3 seconds 
=====================

Fold 10 of 10 folds
Data set size: 625
No of labeled instances: 226
No of unlabeled instances: 337
Total training instances: 563
Test instances: 62
----------------------------------------

No of rules: 8
Average terms per rule: 1
Accuracy (%): 75.8064516129032
Conusion matrix: 
0	4	0
0	29	0
0	11	18
Rules:
Attrib_3=1  => Class=L. Confidence: 0.836050724637681. Support: 0.15039449691365
Attrib_2=1  => Class=L. Confidence: 0.800280517781311. Support: 0.152561777220779
Attrib_1=5  => Class=L. Confidence: 0.748293569571747. Support: 0.131647485463812
Attrib_1=1 And Attrib_2=5  => Class=R. Confidence: 0.74750588725937. Support: 0.0684527356986793
Attrib_0=5  => Class=L. Confidence: 0.707192147545561. Support: 0.13428304413432
Attrib_0=1 And Attrib_1=2  => Class=R. Confidence: 0.664921982677232. Support: 0.0611598847404657
Attrib_0=1 And Attrib_3=4  => Class=R. Confidence: 0.651116045131991. Support: 0.0650355204318496
Attrib_0=1 And Attrib_3=3  => Class=R. Confidence: 0.617275044919126. Support: 0.0568485012078072
Attrib_2=5 And Attrib_3=5  => Class=R. Confidence: 0.607928840364346. Support: 0.0657044202281761
Attrib_1=1 And Attrib_3=2  => Class=R. Confidence: 0.59861384289279. Support: 0.0610802092867598
Attrib_0=4  => Class=L. Confidence: 0.590242625181725. Support: 0.0968520405072455
Attrib_1=4  => Class=L. Confidence: 0.580937879542581. Support: 0.107344836284355
Attrib_1=3  => Class=L. Confidence: 0.551288824726723. Support: 0.0859927508855779
Attrib_1=1  => Class=R. Confidence: 0.544187322050906. Support: 0.260674451092039
Attrib_0=1 And Attrib_3=2  => Class=R. Confidence: 0.542956873026432. Support: 0.0598974678294414
Attrib_0=3  => Class=L. Confidence: 0.539469286041304. Support: 0.0870513073469408
Attrib_0=1  => Class=R. Confidence: 0.531657527948737. Support: 0.254446250609093
Attrib_2=4 And Attrib_3=4  => Class=R. Confidence: 0.525299760765807. Support: 0.0547112076808071
Attrib_3=2  => Class=L. Confidence: 0.522269666421544. Support: 0.0937050568292924
Attrib_2=2  => Class=L. Confidence: 0.51870549460794. Support: 0.0875873437102515
Time taken: 3 seconds 
=====================

0	49	0
0	288	0
0	29	259
Average of fold accuracies: 87.4987199180747
