# Supplementary material for: Semi-supervised associative classification using ant colony optimization algorithm
Source: PeerJ Comput Sci. 2021 Sep 10;7:e676. doi: 10.7717/peerj-cs.676 (PMC8444075; doi:10.7717/peerj-cs.676)
Supplement: Supplemental Information 1 — Code: After extracting, the SSAC.sln is the Visual Studio 2015 aolution file which contains the project settings. Form1.cs and Form1.Designer.cs are the Windows form files for GUI of the code. SSAC.cs is the file containing the Run() method which is the core implementation of the proposed algorithm. [file peerj-cs-07-676-s001.zip › SSAC/SSAC/bin/Debug/Output0/00/balance/balance2_50p_Rules_2020-10-10.txt]

Time: 2020-10-10 13:12:33
DataSetbalance2
No. of instances: 625
No. of attributes: 5
No. of classes: 3
Class frequencies: [49, 288, 288]
---------------------------------------
Parameters: 
Labeled data (%): 50
No of folds: 10
No of ants: 15
Min support: 0.05
Min Confidence: 0.45
Min coverage: 1
====================

Fold 1 of 10 folds
Data set size: 625
No of labeled instances: 282
No of unlabeled instances: 280
Total training instances: 562
Test instances: 63
----------------------------------------

No of rules: 2
Average terms per rule: 1
Accuracy (%): 90.4761904761905
Conusion matrix: 
0	5	0
0	29	0
0	1	28
Rules:
Attrib_1=1  => Class=R. Confidence: 0.846153846153846. Support: 0.227056304869441
Attrib_1=5  => Class=L. Confidence: 0.752486605204651. Support: 0.218111706968302
Attrib_2=3 And Attrib_3=5  => Class=R. Confidence: 0.73818958270681. Support: 0.0505393652784413
Attrib_2=1  => Class=L. Confidence: 0.694497452336503. Support: 0.198301502058831
Attrib_3=1  => Class=L. Confidence: 0.673428477249614. Support: 0.196060128693216
Attrib_0=1  => Class=R. Confidence: 0.610513166452896. Support: 0.2006489344614
Attrib_3=5  => Class=R. Confidence: 0.583485111164961. Support: 0.189539590088376
Attrib_0=5  => Class=L. Confidence: 0.572967414831798. Support: 0.161478078998077
Attrib_2=5  => Class=R. Confidence: 0.562980830611352. Support: 0.173598063517581
Attrib_0=4  => Class=L. Confidence: 0.539731629528225. Support: 0.165795662539891
Attrib_1=4  => Class=L. Confidence: 0.512135460679725. Support: 0.15015277391078
Attrib_3=4  => Class=R. Confidence: 0.479449552694873. Support: 0.157168288128041
Attrib_2=4  => Class=R. Confidence: 0.468224044320315. Support: 0.159537204456479
Attrib_0=2  => Class=R. Confidence: 0.452202345147734. Support: 0.139842336488618
Time taken: 3 seconds 
=====================

Fold 2 of 10 folds
Data set size: 625
No of labeled instances: 282
No of unlabeled instances: 280
Total training instances: 562
Test instances: 63
----------------------------------------

No of rules: 10
Average terms per rule: 1
Accuracy (%): 92.0634920634921
Conusion matrix: 
0	5	0
0	29	0
0	0	29
Rules:
Attrib_3=5  => Class=R. Confidence: 0.784313725490196. Support: 0.170405045248172
Attrib_0=1  => Class=R. Confidence: 0.771051426330694. Support: 0.194566607289289
Attrib_1=1  => Class=R. Confidence: 0.767875480471855. Support: 0.169369942792016
Attrib_1=5 And Attrib_2=2  => Class=L. Confidence: 0.691428321285509. Support: 0.061671416631516
Attrib_2=1 And Attrib_3=3  => Class=L. Confidence: 0.667100364673176. Support: 0.0617486569698322
Attrib_2=5  => Class=R. Confidence: 0.62196364540298. Support: 0.147338868345733
Attrib_2=1 And Attrib_3=4  => Class=L. Confidence: 0.612420282447724. Support: 0.0537295014385442
Attrib_2=4  => Class=R. Confidence: 0.600263205190412. Support: 0.137880575459791
Attrib_0=4 And Attrib_1=4  => Class=L. Confidence: 0.578075585289439. Support: 0.0520674158222497
Attrib_0=2  => Class=R. Confidence: 0.566286994957224. Support: 0.140302225525074
Attrib_1=5  => Class=L. Confidence: 0.563437474477709. Support: 0.254342501723603
Attrib_2=1  => Class=L. Confidence: 0.562033804497888. Support: 0.227873800160737
Attrib_0=5  => Class=L. Confidence: 0.558178178118963. Support: 0.215889127488004
Attrib_3=1  => Class=L. Confidence: 0.547850563688816. Support: 0.211424702933259
Attrib_2=3  => Class=R. Confidence: 0.521970608831198. Support: 0.128603239543641
Attrib_1=2  => Class=R. Confidence: 0.501508161317628. Support: 0.119914364289522
Time taken: 3 seconds 
=====================

Fold 3 of 10 folds
Data set size: 625
No of labeled instances: 282
No of unlabeled instances: 280
Total training instances: 562
Test instances: 63
----------------------------------------

No of rules: 3
Average terms per rule: 1
Accuracy (%): 92.0634920634921
Conusion matrix: 
0	5	0
0	29	0
0	0	29
Rules:
Attrib_1=1 And Attrib_3=4  => Class=R. Confidence: 0.90881518259975. Support: 0.0669174105430023
Attrib_0=1 And Attrib_2=5  => Class=R. Confidence: 0.886037098618231. Support: 0.0519556567141695
Attrib_0=1  => Class=R. Confidence: 0.862353811023049. Support: 0.246772128709274
Attrib_0=3 And Attrib_3=1  => Class=L. Confidence: 0.85988093188893. Support: 0.0576190023744065
Attrib_1=1 And Attrib_2=3  => Class=R. Confidence: 0.831594735082355. Support: 0.0584905608972496
Attrib_0=2 And Attrib_3=1  => Class=L. Confidence: 0.794221085935232. Support: 0.0538638802160058
Attrib_1=1  => Class=R. Confidence: 0.725405254968046. Support: 0.225321356377107
Attrib_3=1  => Class=L. Confidence: 0.710789670144927. Support: 0.226607587413963
Attrib_1=5  => Class=L. Confidence: 0.640842705636291. Support: 0.195177554265736
Attrib_0=5  => Class=L. Confidence: 0.636178152740244. Support: 0.172281411231666
Attrib_0=4  => Class=L. Confidence: 0.596267120433371. Support: 0.172520788470814
Attrib_2=1  => Class=L. Confidence: 0.575861661081017. Support: 0.169846206707051
Attrib_3=4  => Class=R. Confidence: 0.553809884594064. Support: 0.168296963962644
Attrib_3=5  => Class=R. Confidence: 0.550019769699046. Support: 0.175444302529096
Attrib_2=5  => Class=R. Confidence: 0.549807406811507. Support: 0.180116434302339
Attrib_2=3  => Class=R. Confidence: 0.495970582444725. Support: 0.163473853368796
Attrib_1=4  => Class=L. Confidence: 0.493271128044618. Support: 0.155010523394316
Attrib_2=2  => Class=L. Confidence: 0.459735355596682. Support: 0.128650295563989
Attrib_0=2  => Class=R. Confidence: 0.456012572391647. Support: 0.150769024202791
Time taken: 3 seconds 
=====================

Fold 4 of 10 folds
Data set size: 625
No of labeled instances: 282
No of unlabeled instances: 280
Total training instances: 562
Test instances: 63
----------------------------------------

No of rules: 4
Average terms per rule: 1
Accuracy (%): 90.4761904761905
Conusion matrix: 
0	5	0
0	29	0
0	1	28
Rules:
Attrib_1=1 And Attrib_2=3  => Class=R. Confidence: 0.922395693737157. Support: 0.0650186052210441
Attrib_0=3 And Attrib_3=1  => Class=L. Confidence: 0.815355812100369. Support: 0.0580182500661042
Attrib_2=1  => Class=L. Confidence: 0.801499873205783. Support: 0.202008115680701
Attrib_0=3 And Attrib_1=1  => Class=R. Confidence: 0.728957784343003. Support: 0.0574628849858116
Attrib_1=1  => Class=R. Confidence: 0.688369961416532. Support: 0.244955343330267
Attrib_1=5  => Class=L. Confidence: 0.675544290972031. Support: 0.178140675077547
Attrib_0=1  => Class=R. Confidence: 0.671152064390826. Support: 0.217947992696463
Attrib_3=1  => Class=L. Confidence: 0.65394266310558. Support: 0.203985696512166
Attrib_2=5  => Class=R. Confidence: 0.607632634450052. Support: 0.180756794834762
Attrib_0=5  => Class=L. Confidence: 0.588809720034726. Support: 0.168073690678334
Attrib_0=4  => Class=L. Confidence: 0.568767067328742. Support: 0.150154270343662
Attrib_3=5  => Class=R. Confidence: 0.531005928962666. Support: 0.180426335504501
Attrib_2=4  => Class=R. Confidence: 0.511667853583629. Support: 0.178857019509505
Attrib_1=4  => Class=L. Confidence: 0.50196261854893. Support: 0.147292387968203
Attrib_2=2  => Class=L. Confidence: 0.498224318179501. Support: 0.147668525646653
Attrib_3=4  => Class=R. Confidence: 0.496463327980108. Support: 0.163138726232374
Attrib_3=2  => Class=L. Confidence: 0.482389135903633. Support: 0.133592170445831
Time taken: 3 seconds 
=====================

Fold 5 of 10 folds
Data set size: 625
No of labeled instances: 282
No of unlabeled instances: 280
Total training instances: 562
Test instances: 63
----------------------------------------

No of rules: 10
Average terms per rule: 1
Accuracy (%): 92.0634920634921
Conusion matrix: 
0	5	0
0	29	0
0	0	29
Rules:
Attrib_2=3 And Attrib_3=1  => Class=L. Confidence: 0.852865444165761. Support: 0.0528731596983469
Attrib_1=4 And Attrib_3=1  => Class=L. Confidence: 0.851631555194568. Support: 0.0522342928347769
Attrib_3=1  => Class=L. Confidence: 0.810369605084303. Support: 0.243132459263822
Attrib_3=5  => Class=R. Confidence: 0.727365601173087. Support: 0.153977124901089
Attrib_0=1  => Class=R. Confidence: 0.702021355147671. Support: 0.194876979502538
Attrib_1=1  => Class=R. Confidence: 0.65821905526125. Support: 0.166507862104236
Attrib_0=3 And Attrib_2=1  => Class=L. Confidence: 0.638739712067072. Support: 0.0521101658002489
Attrib_2=4  => Class=R. Confidence: 0.628433607661194. Support: 0.152785844764802
Attrib_3=4  => Class=R. Confidence: 0.628174798320942. Support: 0.156618687291036
Attrib_2=1  => Class=L. Confidence: 0.590474274728106. Support: 0.225587721650232
Attrib_2=5  => Class=R. Confidence: 0.580409072561276. Support: 0.146683835402011
Attrib_1=5  => Class=L. Confidence: 0.544104537471195. Support: 0.206943524136104
Attrib_0=5  => Class=L. Confidence: 0.520555139114307. Support: 0.184876724930179
Attrib_1=2  => Class=R. Confidence: 0.514621325642538. Support: 0.133669784455249
Attrib_0=2  => Class=R. Confidence: 0.510153555020261. Support: 0.138642161553729
Attrib_2=2  => Class=L. Confidence: 0.467336386304462. Support: 0.178370491807439
Attrib_1=4  => Class=L. Confidence: 0.450204984815198. Support: 0.168810854205189
Time taken: 2 seconds 
=====================

Fold 6 of 10 folds
Data set size: 625
No of labeled instances: 282
No of unlabeled instances: 281
Total training instances: 563
Test instances: 62
----------------------------------------

No of rules: 1
Average terms per rule: 1
Accuracy (%): 91.9354838709677
Conusion matrix: 
0	5	0
0	29	0
0	0	28
Rules:
Attrib_0=1 And Attrib_2=4  => Class=R. Confidence: 0.869997843228102. Support: 0.0538934259548239
Attrib_1=1  => Class=R. Confidence: 0.833333333333333. Support: 0.23797923369039
Attrib_0=1  => Class=R. Confidence: 0.803322398090744. Support: 0.216059889801051
Attrib_2=1 And Attrib_3=3  => Class=L. Confidence: 0.737896275073349. Support: 0.0532496667842333
Attrib_1=5  => Class=L. Confidence: 0.652207131812767. Support: 0.203532830599125
Attrib_0=5  => Class=L. Confidence: 0.649422009653583. Support: 0.212266872533698
Attrib_2=1  => Class=L. Confidence: 0.634879230644319. Support: 0.213635731098788
Attrib_3=5  => Class=R. Confidence: 0.606110129550276. Support: 0.175267036491346
Attrib_3=1  => Class=L. Confidence: 0.566755430755331. Support: 0.177171287303426
Attrib_1=4  => Class=L. Confidence: 0.564996812996727. Support: 0.187378034375846
Attrib_2=5  => Class=R. Confidence: 0.552999383684932. Support: 0.155268401303932
Attrib_2=4  => Class=R. Confidence: 0.519100360495536. Support: 0.147880680692208
Attrib_3=4  => Class=R. Confidence: 0.482283772566615. Support: 0.146884205128116
Attrib_2=3  => Class=R. Confidence: 0.476678387000027. Support: 0.152905214015366
Attrib_0=4  => Class=L. Confidence: 0.463800982397136. Support: 0.156948064106202
Attrib_1=2  => Class=R. Confidence: 0.463201212214311. Support: 0.143386265720304
Time taken: 3 seconds 
=====================

Fold 7 of 10 folds
Data set size: 625
No of labeled instances: 282
No of unlabeled instances: 281
Total training instances: 563
Test instances: 62
----------------------------------------

No of rules: 3
Average terms per rule: 1
Accuracy (%): 90.3225806451613
Conusion matrix: 
0	5	0
0	29	0
0	1	27
Rules:
Attrib_1=1 And Attrib_2=2  => Class=R. Confidence: 0.870161274290101. Support: 0.0526155516352799
Attrib_2=1  => Class=L. Confidence: 0.821428571428571. Support: 0.21418979035394
Attrib_1=3 And Attrib_3=1  => Class=L. Confidence: 0.804394061890273. Support: 0.0530650019808203
Attrib_1=1  => Class=R. Confidence: 0.736642335797793. Support: 0.251732790186839
Attrib_1=5  => Class=L. Confidence: 0.70724635655821. Support: 0.177690542371471
Attrib_3=1  => Class=L. Confidence: 0.691029979128727. Support: 0.184704356397343
Attrib_0=2 And Attrib_3=5  => Class=R. Confidence: 0.68027523267582. Support: 0.0593279793429399
Attrib_2=4 And Attrib_3=5  => Class=R. Confidence: 0.645611411920711. Support: 0.0568702021217441
Attrib_2=5  => Class=R. Confidence: 0.63243507947906. Support: 0.211244358284309
Attrib_0=5  => Class=L. Confidence: 0.620858746134224. Support: 0.173298646167197
Attrib_0=1  => Class=R. Confidence: 0.59158197808886. Support: 0.206906618959308
Attrib_1=4  => Class=L. Confidence: 0.575286385776735. Support: 0.15409850500847
Attrib_3=5  => Class=R. Confidence: 0.524554340158646. Support: 0.205959203948479
Attrib_0=4  => Class=L. Confidence: 0.52051366207841. Support: 0.135994843218823
Attrib_2=4  => Class=R. Confidence: 0.495571418061289. Support: 0.187902362014696
Attrib_3=4  => Class=R. Confidence: 0.475118102536804. Support: 0.16667740198666
Attrib_2=2  => Class=L. Confidence: 0.462696885464518. Support: 0.129112361673149
Attrib_3=2  => Class=L. Confidence: 0.453117966413335. Support: 0.120337784988583
Time taken: 2 seconds 
=====================

Fold 8 of 10 folds
Data set size: 625
No of labeled instances: 282
No of unlabeled instances: 281
Total training instances: 563
Test instances: 62
----------------------------------------

No of rules: 8
Average terms per rule: 1
Accuracy (%): 91.9354838709677
Conusion matrix: 
0	5	0
0	28	0
0	0	29
Rules:
Attrib_3=1  => Class=L. Confidence: 0.831097441266933. Support: 0.238583786809149
Attrib_2=1  => Class=L. Confidence: 0.802659888165213. Support: 0.220905604963688
Attrib_3=5  => Class=R. Confidence: 0.634951443181883. Support: 0.185663499949249
Attrib_0=1  => Class=R. Confidence: 0.605643719195166. Support: 0.194361303323905
Attrib_1=5  => Class=L. Confidence: 0.596183776462581. Support: 0.175557175829304
Attrib_1=1  => Class=R. Confidence: 0.592413095214229. Support: 0.17785518714191
Attrib_2=5  => Class=R. Confidence: 0.572470581903236. Support: 0.186462264700486
Attrib_0=5  => Class=L. Confidence: 0.563465651863964. Support: 0.171589902278454
Attrib_2=4  => Class=R. Confidence: 0.548209525521102. Support: 0.16286244435554
Attrib_3=4  => Class=R. Confidence: 0.529611390494643. Support: 0.171643741890568
Attrib_1=4  => Class=L. Confidence: 0.527690366038739. Support: 0.171580357852753
Attrib_1=2  => Class=R. Confidence: 0.489657060883745. Support: 0.150457969867522
Attrib_0=4  => Class=L. Confidence: 0.472817941951615. Support: 0.143144674151409
Attrib_2=3  => Class=R. Confidence: 0.462835539454397. Support: 0.13576013120296
Time taken: 2 seconds 
=====================

Fold 9 of 10 folds
Data set size: 625
No of labeled instances: 282
No of unlabeled instances: 281
Total training instances: 563
Test instances: 62
----------------------------------------

No of rules: 8
Average terms per rule: 1
Accuracy (%): 83.8709677419355
Conusion matrix: 
0	5	0
0	28	0
0	5	24
Rules:
Attrib_2=1 And Attrib_3=1  => Class=L. Confidence: 0.926136363636364. Support: 0.0529636602238791
Attrib_3=1  => Class=L. Confidence: 0.803030303030303. Support: 0.202482121222092
Attrib_2=1  => Class=L. Confidence: 0.788823333010398. Support: 0.175893615152782
Attrib_0=5  => Class=L. Confidence: 0.716749196038223. Support: 0.158594814407775
Attrib_1=5  => Class=L. Confidence: 0.707094943044529. Support: 0.159109813493079
Attrib_0=3 And Attrib_1=1  => Class=R. Confidence: 0.706500164736061. Support: 0.060894904499683
Attrib_0=1 And Attrib_1=2  => Class=R. Confidence: 0.652013502977958. Support: 0.0586213271856699
Attrib_1=4  => Class=L. Confidence: 0.634256287560516. Support: 0.134990523582
Attrib_1=2 And Attrib_3=5  => Class=R. Confidence: 0.615134896932234. Support: 0.0569748585757834
Attrib_1=1  => Class=R. Confidence: 0.610827023051699. Support: 0.28938243894515
Attrib_2=4 And Attrib_3=4  => Class=R. Confidence: 0.60579130222474. Support: 0.052035087483081
Attrib_0=2 And Attrib_3=3  => Class=R. Confidence: 0.601947946556477. Support: 0.0618807949979271
Attrib_0=4  => Class=L. Confidence: 0.578558207574074. Support: 0.128661230950197
Attrib_3=2  => Class=L. Confidence: 0.555128080413907. Support: 0.122457347032274
Attrib_2=2  => Class=L. Confidence: 0.546051965314281. Support: 0.129070507911265
Attrib_0=1  => Class=R. Confidence: 0.509891481718433. Support: 0.233096427042033
Attrib_3=5  => Class=R. Confidence: 0.508195071489664. Support: 0.232849130209871
Attrib_1=3  => Class=L. Confidence: 0.482497624729878. Support: 0.109137192682692
Time taken: 2 seconds 
=====================

Fold 10 of 10 folds
Data set size: 625
No of labeled instances: 282
No of unlabeled instances: 281
Total training instances: 563
Test instances: 62
----------------------------------------

No of rules: 8
Average terms per rule: 1
Accuracy (%): 93.5483870967742
Conusion matrix: 
0	4	0
0	29	0
0	0	29
Rules:
Attrib_2=3 And Attrib_3=1  => Class=L. Confidence: 0.824044859813084. Support: 0.0569931168860299
Attrib_3=1  => Class=L. Confidence: 0.801121495327103. Support: 0.233079241285254
Attrib_3=5  => Class=R. Confidence: 0.754979894834519. Support: 0.187887173230826
Attrib_2=5  => Class=R. Confidence: 0.669443431121048. Support: 0.197804963187716
Attrib_0=1  => Class=R. Confidence: 0.657994865580883. Support: 0.170238977833153
Attrib_1=1  => Class=R. Confidence: 0.639587305813994. Support: 0.195081051907582
Attrib_2=1  => Class=L. Confidence: 0.582852764578326. Support: 0.202677293059934
Attrib_0=5  => Class=L. Confidence: 0.558727221529849. Support: 0.196766936216121
Attrib_3=4  => Class=R. Confidence: 0.540545598498852. Support: 0.149387351868596
Attrib_1=4  => Class=L. Confidence: 0.519144908219045. Support: 0.175203821904476
Attrib_1=5  => Class=L. Confidence: 0.507638000691453. Support: 0.173502127603704
Attrib_1=2  => Class=R. Confidence: 0.503943284670982. Support: 0.148083811957654
Attrib_2=4  => Class=R. Confidence: 0.50016958623286. Support: 0.146467561807179
Attrib_0=4  => Class=L. Confidence: 0.463714610495045. Support: 0.15067281527374
Attrib_2=2  => Class=L. Confidence: 0.462420629824562. Support: 0.167046610250595
Time taken: 3 seconds 
=====================

0	49	0
0	288	0
0	8	280
Average of fold accuracies: 90.8755760368664
