# Supplementary material for: Semi-supervised associative classification using ant colony optimization algorithm
Source: PeerJ Comput Sci. 2021 Sep 10;7:e676. doi: 10.7717/peerj-cs.676 (PMC8444075; doi:10.7717/peerj-cs.676)
Supplement: Supplemental Information 1 — Code: After extracting, the SSAC.sln is the Visual Studio 2015 aolution file which contains the project settings. Form1.cs and Form1.Designer.cs are the Windows form files for GUI of the code. SSAC.cs is the file containing the Run() method which is the core implementation of the proposed algorithm. [file peerj-cs-07-676-s001.zip › SSAC/SSAC/bin/Debug/Output0/00/banana-D2/banana-D2_100p_Rules_2020-10-18.txt]

Time: 2020-18-10 09:54:14
DataSet: banana-D2
No. of instances: 5300
No. of attributes: 3
No. of classes: 2
Class frequencies: [2376, 2924]
---------------------------------------
Parameters: 
Labeled data (%): 100
No of folds: 10
No of ants: 15
Min support: 0.05
Min Confidence: 0.45
Min coverage: 1
====================

Fold 1 of 10 folds
Data set size: 5300
No of labeled instances: 4770
No of unlabeled instances: 0
Total training instances: 4770
Test instances: 530
----------------------------------------

No of rules: 5
Average terms per rule: 1
Accuracy (%): 92.0754716981132
Conusion matrix: 
196	42
0	292
Rules:
Attrib_0=(-inf--1.123] And Attrib_1=(-inf--0.53]  => Class=1. Confidence: 0.926739926739927. Support: 0.118334892422825
Attrib_0=(0.843-inf) And Attrib_1=(-inf--0.53]  => Class=1. Confidence: 0.85. Support: 0.103367633302152
Attrib_0=(-inf--1.123]  => Class=1. Confidence: 0.65597667638484. Support: 0.210477081384471
Attrib_0=(-1.123-0.843] And Attrib_1=(-0.53-1.33]  => Class=1. Confidence: 0.623502994011976. Support: 0.389616463985033
Attrib_0=(-1.123-0.843]  => Class=-1. Confidence: 0.6. Support: 0.68161094224924
Attrib_1=(-inf--0.53]  => Class=-1. Confidence: 0.598163030998852. Support: 0.395896656534954
Attrib_1=(1.33-inf)  => Class=-1. Confidence: 0.592727272727273. Support: 0.123860182370821
Attrib_0=(0.843-inf)  => Class=-1. Confidence: 0.550274223034735. Support: 0.228723404255319
Attrib_1=(-0.53-1.33]  => Class=-1. Confidence: 0.510088781275222. Support: 0.480243161094225
Attrib_1=(-0.53-1.33]  => Class=1. Confidence: 0.489911218724778. Support: 0.567820392890552
Time taken: 8 seconds 
=====================

Fold 2 of 10 folds
Data set size: 5300
No of labeled instances: 4770
No of unlabeled instances: 0
Total training instances: 4770
Test instances: 530
----------------------------------------

No of rules: 5
Average terms per rule: 1
Accuracy (%): 91.3207547169811
Conusion matrix: 
192	46
0	292
Rules:
Attrib_0=(-inf--1.123] And Attrib_1=(-inf--0.53]  => Class=1. Confidence: 0.928301886792453. Support: 0.115060804490178
Attrib_0=(0.843-inf) And Attrib_1=(-inf--0.53]  => Class=1. Confidence: 0.833333333333333. Support: 0.100561272217025
Attrib_0=(-inf--1.123]  => Class=1. Confidence: 0.643795620437956. Support: 0.206267539756782
Attrib_0=(-1.123-0.843] And Attrib_1=(-0.53-1.33]  => Class=1. Confidence: 0.626195732155997. Support: 0.398035547240412
Attrib_1=(-inf--0.53]  => Class=-1. Confidence: 0.598939929328622. Support: 0.386398176291793
Attrib_0=(-1.123-0.843]  => Class=-1. Confidence: 0.592941176470588. Support: 0.670212765957447
Attrib_1=(1.33-inf)  => Class=-1. Confidence: 0.585321100917431. Support: 0.121200607902736
Attrib_0=(0.843-inf)  => Class=-1. Confidence: 0.562162162162162. Support: 0.237082066869301
Attrib_1=(-0.53-1.33]  => Class=-1. Confidence: 0.512861100118718. Support: 0.492401215805471
Attrib_1=(-0.53-1.33]  => Class=1. Confidence: 0.487138899881282. Support: 0.57577174929841
Time taken: 1 seconds 
=====================

Fold 3 of 10 folds
Data set size: 5300
No of labeled instances: 4770
No of unlabeled instances: 0
Total training instances: 4770
Test instances: 530
----------------------------------------

No of rules: 5
Average terms per rule: 1
Accuracy (%): 90.188679245283
Conusion matrix: 
186	52
0	292
Rules:
Attrib_0=(-inf--1.123] And Attrib_1=(-inf--0.53]  => Class=1. Confidence: 0.934027777777778. Support: 0.125818521983162
Attrib_0=(0.843-inf) And Attrib_1=(-inf--0.53]  => Class=1. Confidence: 0.853174603174603. Support: 0.100561272217025
Attrib_0=(-inf--1.123]  => Class=1. Confidence: 0.675250357653791. Support: 0.220767072029935
Attrib_0=(-1.123-0.843] And Attrib_1=(-0.53-1.33]  => Class=1. Confidence: 0.620973782771536. Support: 0.387745556594949
Attrib_0=(-1.123-0.843]  => Class=-1. Confidence: 0.604971447766208. Support: 0.684270516717325
Attrib_1=(1.33-inf)  => Class=-1. Confidence: 0.598930481283422. Support: 0.127659574468085
Attrib_1=(-inf--0.53]  => Class=-1. Confidence: 0.596187175043328. Support: 0.39209726443769
Attrib_0=(0.843-inf)  => Class=-1. Confidence: 0.552102376599634. Support: 0.229483282674772
Attrib_1=(-0.53-1.33]  => Class=-1. Confidence: 0.510088781275222. Support: 0.480243161094225
Attrib_1=(-0.53-1.33]  => Class=1. Confidence: 0.489911218724778. Support: 0.567820392890552
Time taken: 1 seconds 
=====================

Fold 4 of 10 folds
Data set size: 5300
No of labeled instances: 4770
No of unlabeled instances: 0
Total training instances: 4770
Test instances: 530
----------------------------------------

No of rules: 5
Average terms per rule: 1
Accuracy (%): 90.5660377358491
Conusion matrix: 
188	50
0	292
Rules:
Attrib_0=(-inf--1.123] And Attrib_1=(-inf--0.53]  => Class=1. Confidence: 0.928825622775801. Support: 0.122076707202993
Attrib_0=(0.843-inf) And Attrib_1=(-inf--0.53]  => Class=1. Confidence: 0.844961240310077. Support: 0.101964452759588
Attrib_0=(-inf--1.123]  => Class=1. Confidence: 0.656294200848656. Support: 0.217025257249766
Attrib_0=(-1.123-0.843] And Attrib_1=(-0.53-1.33]  => Class=1. Confidence: 0.627906976744186. Support: 0.391487371375117
Attrib_0=(-1.123-0.843]  => Class=-1. Confidence: 0.598118279569893. Support: 0.67629179331307
Attrib_1=(-inf--0.53]  => Class=-1. Confidence: 0.59643062751871. Support: 0.393617021276596
Attrib_1=(1.33-inf)  => Class=-1. Confidence: 0.596330275229358. Support: 0.123480243161094
Attrib_0=(0.843-inf)  => Class=-1. Confidence: 0.560257589696412. Support: 0.231382978723404
Attrib_1=(-0.53-1.33]  => Class=-1. Confidence: 0.510852090032154. Support: 0.48290273556231
Attrib_1=(-0.53-1.33]  => Class=1. Confidence: 0.489147909967846. Support: 0.569223573433115
Time taken: 1 seconds 
=====================

Fold 5 of 10 folds
Data set size: 5300
No of labeled instances: 4770
No of unlabeled instances: 0
Total training instances: 4770
Test instances: 530
----------------------------------------

No of rules: 5
Average terms per rule: 1
Accuracy (%): 89.811320754717
Conusion matrix: 
184	54
0	292
Rules:
Attrib_0=(-inf--1.123] And Attrib_1=(-inf--0.53]  => Class=1. Confidence: 0.932624113475177. Support: 0.123012160898036
Attrib_0=(0.843-inf) And Attrib_1=(-inf--0.53]  => Class=1. Confidence: 0.836. Support: 0.097754911131899
Attrib_0=(-inf--1.123]  => Class=1. Confidence: 0.672463768115942. Support: 0.217025257249766
Attrib_0=(-1.123-0.843] And Attrib_1=(-0.53-1.33]  => Class=1. Confidence: 0.625370919881306. Support: 0.394293732460243
Attrib_1=(-inf--0.53]  => Class=-1. Confidence: 0.60011641443539. Support: 0.391717325227964
Attrib_0=(-1.123-0.843]  => Class=-1. Confidence: 0.599126344086022. Support: 0.677431610942249
Attrib_1=(1.33-inf)  => Class=-1. Confidence: 0.593065693430657. Support: 0.123480243161094
Attrib_0=(0.843-inf)  => Class=-1. Confidence: 0.564311594202899. Support: 0.236702127659574
Attrib_1=(-0.53-1.33]  => Class=-1. Confidence: 0.509584664536741. Support: 0.484802431610942
Attrib_1=(-0.53-1.33]  => Class=1. Confidence: 0.490415335463259. Support: 0.574368568755847
Time taken: 1 seconds 
=====================

Fold 6 of 10 folds
Data set size: 5300
No of labeled instances: 4770
No of unlabeled instances: 0
Total training instances: 4770
Test instances: 530
----------------------------------------

No of rules: 5
Average terms per rule: 1
Accuracy (%): 91.1320754716981
Conusion matrix: 
191	47
0	292
Rules:
Attrib_0=(-inf--1.123] And Attrib_1=(-inf--0.53]  => Class=1. Confidence: 0.92831541218638. Support: 0.121141253507951
Attrib_0=(0.843-inf) And Attrib_1=(-inf--0.53]  => Class=1. Confidence: 0.833976833976834. Support: 0.101028999064546
Attrib_0=(-inf--1.123]  => Class=1. Confidence: 0.651925820256776. Support: 0.213751169317119
Attrib_0=(-1.123-0.843]  => Class=-1. Confidence: 0.598919648885888. Support: 0.674012158054711
Attrib_1=(-inf--0.53]  => Class=-1. Confidence: 0.597553873034362. Support: 0.389817629179331
Attrib_1=(1.33-inf)  => Class=-1. Confidence: 0.585144927536232. Support: 0.122720364741641
Attrib_0=(0.843-inf)  => Class=-1. Confidence: 0.554652213188799. Support: 0.233282674772036
Attrib_1=(-0.53-1.33]  => Class=-1. Confidence: 0.512994802079168. Support: 0.487462006079027
Attrib_1=(-0.53-1.33]  => Class=1. Confidence: 0.487005197920832. Support: 0.569691300280636
Time taken: 1 seconds 
=====================

Fold 7 of 10 folds
Data set size: 5300
No of labeled instances: 4770
No of unlabeled instances: 0
Total training instances: 4770
Test instances: 530
----------------------------------------

No of rules: 5
Average terms per rule: 1
Accuracy (%): 91.8867924528302
Conusion matrix: 
194	43
0	293
Rules:
Attrib_0=(-inf--1.123] And Attrib_1=(-inf--0.53]  => Class=1. Confidence: 0.931654676258993. Support: 0.121084618980832
Attrib_0=(0.843-inf) And Attrib_1=(-inf--0.53]  => Class=1. Confidence: 0.836653386454183. Support: 0.0981767180925666
Attrib_0=(-inf--1.123]  => Class=1. Confidence: 0.648997134670487. Support: 0.211781206171108
Attrib_0=(-1.123-0.843] And Attrib_1=(-0.53-1.33]  => Class=1. Confidence: 0.626488095238095. Support: 0.393641888733053
Attrib_1=(-inf--0.53]  => Class=-1. Confidence: 0.599418604651163. Support: 0.391866210566325
Attrib_0=(-1.123-0.843]  => Class=-1. Confidence: 0.597917366476318. Support: 0.676548840744964
Attrib_1=(1.33-inf)  => Class=-1. Confidence: 0.585895117540687. Support: 0.123147092360319
Attrib_0=(0.843-inf)  => Class=-1. Confidence: 0.553424657534247. Support: 0.230330672748005
Attrib_1=(-0.53-1.33]  => Class=-1. Confidence: 0.511013215859031. Support: 0.484986697073356
Attrib_1=(-0.53-1.33]  => Class=1. Confidence: 0.488986784140969. Support: 0.570827489481066
Time taken: 1 seconds 
=====================

Fold 8 of 10 folds
Data set size: 5300
No of labeled instances: 4770
No of unlabeled instances: 0
Total training instances: 4770
Test instances: 530
----------------------------------------

No of rules: 5
Average terms per rule: 1
Accuracy (%): 87.3584905660377
Conusion matrix: 
170	67
0	293
Rules:
Attrib_0=(-inf--1.123] And Attrib_1=(-inf--0.53]  => Class=1. Confidence: 0.935943060498221. Support: 0.122954651706405
Attrib_0=(-inf--1.123]  => Class=1. Confidence: 0.651428571428571. Support: 0.213183730715288
Attrib_0=(-1.123-0.843] And Attrib_1=(-0.53-1.33]  => Class=1. Confidence: 0.625560538116592. Support: 0.391304347826087
Attrib_0=(-1.123-0.843]  => Class=-1. Confidence: 0.597767253044655. Support: 0.671607753705815
Attrib_1=(1.33-inf)  => Class=-1. Confidence: 0.592870544090056. Support: 0.120106423413151
Attrib_1=(-inf--0.53]  => Class=-1. Confidence: 0.592059838895282. Support: 0.391106043329532
Attrib_0=(0.843-inf)  => Class=-1. Confidence: 0.556552962298025. Support: 0.235651843405549
Attrib_1=(-0.53-1.33]  => Class=-1. Confidence: 0.514605842336935. Support: 0.488787533257317
Attrib_1=(-0.53-1.33]  => Class=1. Confidence: 0.485394157663065. Support: 0.567087424029921
Time taken: 1 seconds 
=====================

Fold 9 of 10 folds
Data set size: 5300
No of labeled instances: 4770
No of unlabeled instances: 0
Total training instances: 4770
Test instances: 530
----------------------------------------

No of rules: 5
Average terms per rule: 1
Accuracy (%): 89.0566037735849
Conusion matrix: 
179	58
0	293
Rules:
Attrib_0=(-inf--1.123] And Attrib_1=(-inf--0.53]  => Class=1. Confidence: 0.93006993006993. Support: 0.124357176250584
Attrib_0=(0.843-inf) And Attrib_1=(-inf--0.53]  => Class=1. Confidence: 0.824. Support: 0.0963066853669939
Attrib_0=(-inf--1.123]  => Class=1. Confidence: 0.656652360515021. Support: 0.214586255259467
Attrib_0=(-1.123-0.843] And Attrib_1=(-0.53-1.33]  => Class=1. Confidence: 0.629821958456973. Support: 0.396914446002805
Attrib_1=(1.33-inf)  => Class=-1. Confidence: 0.600371747211896. Support: 0.122767008741923
Attrib_1=(-inf--0.53]  => Class=-1. Confidence: 0.599652375434531. Support: 0.393386545039909
Attrib_0=(-1.123-0.843]  => Class=-1. Confidence: 0.597310924369748. Support: 0.675408589889776
Attrib_0=(0.843-inf)  => Class=-1. Confidence: 0.56021897810219. Support: 0.233371341695173
Attrib_1=(-0.53-1.33]  => Class=-1. Confidence: 0.507980845969673. Support: 0.483846446218168
Attrib_1=(-0.53-1.33]  => Class=1. Confidence: 0.492019154030327. Support: 0.576437587657784
Time taken: 1 seconds 
=====================

Fold 10 of 10 folds
Data set size: 5300
No of labeled instances: 4770
No of unlabeled instances: 0
Total training instances: 4770
Test instances: 530
----------------------------------------

No of rules: 5
Average terms per rule: 1
Accuracy (%): 90.5660377358491
Conusion matrix: 
187	50
0	293
Rules:
Attrib_0=(0.843-inf) And Attrib_1=(-inf--0.53]  => Class=1. Confidence: 0.83399209486166. Support: 0.0986442262739598
Attrib_0=(-inf--1.123]  => Class=1. Confidence: 0.658959537572254. Support: 0.213183730715288
Attrib_1=(-inf--0.53]  => Class=-1. Confidence: 0.598587404355503. Support: 0.38654503990878
Attrib_0=(-1.123-0.843]  => Class=-1. Confidence: 0.597785977859779. Support: 0.677309007981756
Attrib_1=(1.33-inf)  => Class=-1. Confidence: 0.597122302158273. Support: 0.126187761307488
Attrib_0=(0.843-inf)  => Class=-1. Confidence: 0.558796718322698. Support: 0.232991258076777
Attrib_1=(-0.53-1.33]  => Class=-1. Confidence: 0.509741550695825. Support: 0.487267198783732
Attrib_1=(-0.53-1.33]  => Class=1. Confidence: 0.490258449304175. Support: 0.576437587657784
Time taken: 1 seconds 
=====================

1867	509
0	2924
Average of fold accuracies: 90.3962264150943
