# Supplementary material for: Semi-supervised associative classification using ant colony optimization algorithm
Source: PeerJ Comput Sci. 2021 Sep 10;7:e676. doi: 10.7717/peerj-cs.676 (PMC8444075; doi:10.7717/peerj-cs.676)
Supplement: Supplemental Information 1 — Code: After extracting, the SSAC.sln is the Visual Studio 2015 aolution file which contains the project settings. Form1.cs and Form1.Designer.cs are the Windows form files for GUI of the code. SSAC.cs is the file containing the Run() method which is the core implementation of the proposed algorithm. [file peerj-cs-07-676-s001.zip › SSAC/SSAC/bin/Debug/Output0/00/banana-D2/banana-D2_10p_Rules_2020-10-18.txt]

Time: 2020-18-10 09:54:14
DataSet: banana-D2
No. of instances: 5300
No. of attributes: 3
No. of classes: 2
Class frequencies: [2376, 2924]
---------------------------------------
Parameters: 
Labeled data (%): 10
No of folds: 10
No of ants: 15
Min support: 0.05
Min Confidence: 0.45
Min coverage: 1
====================

Fold 1 of 10 folds
Data set size: 5300
No of labeled instances: 477
No of unlabeled instances: 4293
Total training instances: 4770
Test instances: 530
----------------------------------------

No of rules: 5
Average terms per rule: 1
Accuracy (%): 82.2641509433962
Conusion matrix: 
144	94
0	292
Rules:
Attrib_0=(-1.123-0.843] And Attrib_1=(-inf--0.53]  => Class=-1. Confidence: 0.754282567909287. Support: 0.117843470091381
Attrib_0=(-1.123-0.843] And Attrib_1=(-0.53-1.33]  => Class=1. Confidence: 0.659090909090906. Support: 0.18697558093472
Attrib_1=(-inf--0.53]  => Class=-1. Confidence: 0.610103904371726. Support: 0.131755696684792
Attrib_0=(0.843-inf)  => Class=-1. Confidence: 0.593077310966279. Support: 0.0552891980187791
Attrib_1=(-0.53-1.33]  => Class=1. Confidence: 0.472477865297642. Support: 0.232134544807706
Time taken: 29 seconds 
=====================

Fold 2 of 10 folds
Data set size: 5300
No of labeled instances: 477
No of unlabeled instances: 4293
Total training instances: 4770
Test instances: 530
----------------------------------------

No of rules: 11
Average terms per rule: 1
Accuracy (%): 70.5660377358491
Conusion matrix: 
82	156
0	292
Rules:
Attrib_0=(-1.123-0.843] And Attrib_1=(-inf--0.53]  => Class=-1. Confidence: 0.688827288960406. Support: 0.0629118254352819
Attrib_1=(-inf--0.53]  => Class=-1. Confidence: 0.638939463171771. Support: 0.0819184271229554
Attrib_0=(-1.123-0.843] And Attrib_1=(-0.53-1.33]  => Class=1. Confidence: 0.587837837837822. Support: 0.355453378087628
Time taken: 17 seconds 
=====================

Fold 3 of 10 folds
Data set size: 5300
No of labeled instances: 477
No of unlabeled instances: 4293
Total training instances: 4770
Test instances: 530
----------------------------------------

No of rules: 7
Average terms per rule: 1
Accuracy (%): 85.8490566037736
Conusion matrix: 
163	75
0	292
Rules:
Attrib_0=(-inf--1.123]  => Class=1. Confidence: 0.76859302889841. Support: 0.0534008374020112
Attrib_0=(-1.123-0.843] And Attrib_1=(-inf--0.53]  => Class=-1. Confidence: 0.736090141951319. Support: 0.108033626745746
Attrib_0=(0.843-inf)  => Class=-1. Confidence: 0.680207787036587. Support: 0.0603559497710434
Attrib_0=(-1.123-0.843] And Attrib_1=(-0.53-1.33]  => Class=1. Confidence: 0.652542372881357. Support: 0.162493043886971
Attrib_1=(-inf--0.53]  => Class=-1. Confidence: 0.589786352372879. Support: 0.11849876218907
Attrib_1=(-0.53-1.33]  => Class=1. Confidence: 0.479546713567775. Support: 0.198459184289346
Time taken: 17 seconds 
=====================

Fold 4 of 10 folds
Data set size: 5300
No of labeled instances: 477
No of unlabeled instances: 4293
Total training instances: 4770
Test instances: 530
----------------------------------------

No of rules: 14
Average terms per rule: 1
Accuracy (%): 81.6981132075472
Conusion matrix: 
141	97
0	292
Rules:
Attrib_0=(-1.123-0.843] And Attrib_1=(-inf--0.53]  => Class=-1. Confidence: 0.773301478730709. Support: 0.120640060975394
Attrib_0=(-1.123-0.843] And Attrib_1=(-0.53-1.33]  => Class=1. Confidence: 0.638655462184865. Support: 0.150072293257411
Attrib_1=(-inf--0.53]  => Class=-1. Confidence: 0.603442834975637. Support: 0.12847156723903
Attrib_1=(-0.53-1.33]  => Class=1. Confidence: 0.476182785568596. Support: 0.186872269880541
Time taken: 20 seconds 
=====================

Fold 5 of 10 folds
Data set size: 5300
No of labeled instances: 477
No of unlabeled instances: 4293
Total training instances: 4770
Test instances: 530
----------------------------------------

No of rules: 15
Average terms per rule: 1
Accuracy (%): 67.3584905660377
Conusion matrix: 
65	173
0	292
Rules:
Attrib_0=(-1.123-0.843] And Attrib_1=(-inf--0.53]  => Class=-1. Confidence: 0.759614894481044. Support: 0.101055681202196
Attrib_0=(-inf--1.123]  => Class=1. Confidence: 0.729078738401593. Support: 0.0533094097359067
Attrib_0=(-1.123-0.843]  => Class=-1. Confidence: 0.688920694595867. Support: 0.383119663982887
Attrib_1=(1.33-inf)  => Class=-1. Confidence: 0.618830353767982. Support: 0.0727040787323391
Attrib_1=(-inf--0.53]  => Class=-1. Confidence: 0.581902656701472. Support: 0.112103678375459
Attrib_0=(0.843-inf) And Attrib_1=(-0.53-1.33]  => Class=1. Confidence: 0.457740827750679. Support: 0.0679951882698881
Time taken: 16 seconds 
=====================

Fold 6 of 10 folds
Data set size: 5300
No of labeled instances: 477
No of unlabeled instances: 4293
Total training instances: 4770
Test instances: 530
----------------------------------------

No of rules: 15
Average terms per rule: 1
Accuracy (%): 64.7169811320755
Conusion matrix: 
51	187
0	292
Rules:
Attrib_0=(-inf--1.123]  => Class=1. Confidence: 0.844327437468682. Support: 0.140282446307338
Attrib_0=(-1.123-0.843] And Attrib_1=(-inf--0.53]  => Class=-1. Confidence: 0.664266465640176. Support: 0.0898197414796411
Attrib_0=(-1.123-0.843]  => Class=-1. Confidence: 0.62174983672684. Support: 0.257140710770828
Attrib_1=(-inf--0.53]  => Class=-1. Confidence: 0.49675477071559. Support: 0.0940402027451359
Attrib_1=(-0.53-1.33]  => Class=-1. Confidence: 0.490345401614043. Support: 0.176784512300986
Time taken: 18 seconds 
=====================

Fold 7 of 10 folds
Data set size: 5300
No of labeled instances: 477
No of unlabeled instances: 4293
Total training instances: 4770
Test instances: 530
----------------------------------------

No of rules: 4
Average terms per rule: 1
Accuracy (%): 65.6603773584906
Conusion matrix: 
55	182
0	293
Rules:
Attrib_0=(-inf--1.123]  => Class=1. Confidence: 0.788200678623073. Support: 0.131020406842703
Attrib_0=(-1.123-0.843]  => Class=-1. Confidence: 0.60911390818342. Support: 0.366889951799221
Attrib_1=(1.33-inf)  => Class=-1. Confidence: 0.597871934929808. Support: 0.0568456012212909
Attrib_1=(-0.53-1.33]  => Class=-1. Confidence: 0.478861156310292. Support: 0.234535614983838
Attrib_1=(-inf--0.53]  => Class=-1. Confidence: 0.466789104804868. Support: 0.156923606371256
Time taken: 17 seconds 
=====================

Fold 8 of 10 folds
Data set size: 5300
No of labeled instances: 477
No of unlabeled instances: 4293
Total training instances: 4770
Test instances: 530
----------------------------------------

No of rules: 11
Average terms per rule: 1
Accuracy (%): 82.6415094339623
Conusion matrix: 
145	92
0	293
Rules:
Attrib_0=(-1.123-0.843] And Attrib_1=(-inf--0.53]  => Class=-1. Confidence: 0.733333333333341. Support: 0.106173012576126
Attrib_0=(-1.123-0.843] And Attrib_1=(-0.53-1.33]  => Class=1. Confidence: 0.647058823529401. Support: 0.192938552329618
Attrib_0=(0.843-inf)  => Class=-1. Confidence: 0.634123975977556. Support: 0.0556952118556288
Attrib_1=(-inf--0.53]  => Class=-1. Confidence: 0.605807785928293. Support: 0.119630956745938
Attrib_1=(-0.53-1.33]  => Class=1. Confidence: 0.45948558846423. Support: 0.234435347721878
Time taken: 21 seconds 
=====================

Fold 9 of 10 folds
Data set size: 5300
No of labeled instances: 477
No of unlabeled instances: 4293
Total training instances: 4770
Test instances: 530
----------------------------------------

No of rules: 6
Average terms per rule: 1
Accuracy (%): 78.8679245283019
Conusion matrix: 
125	112
0	293
Rules:
Attrib_0=(-1.123-0.843] And Attrib_1=(-inf--0.53]  => Class=-1. Confidence: 0.744180998760832. Support: 0.0869968422576437
Attrib_0=(0.843-inf)  => Class=-1. Confidence: 0.699024118184306. Support: 0.056244444699062
Attrib_0=(-1.123-0.843] And Attrib_1=(-0.53-1.33]  => Class=1. Confidence: 0.641891891891882. Support: 0.198957765945937
Attrib_1=(-inf--0.53]  => Class=-1. Confidence: 0.600595723915455. Support: 0.0978033751494545
Attrib_1=(-0.53-1.33]  => Class=1. Confidence: 0.458015991138943. Support: 0.235183774239131
Time taken: 20 seconds 
=====================

Fold 10 of 10 folds
Data set size: 5300
No of labeled instances: 477
No of unlabeled instances: 4293
Total training instances: 4770
Test instances: 530
----------------------------------------

No of rules: 13
Average terms per rule: 1
Accuracy (%): 71.6981132075472
Conusion matrix: 
87	150
0	293
Rules:
Attrib_0=(-1.123-0.843] And Attrib_1=(-inf--0.53]  => Class=-1. Confidence: 0.772460635998757. Support: 0.100846022200401
Attrib_1=(-inf--0.53]  => Class=-1. Confidence: 0.622910031837422. Support: 0.11265060910488
Attrib_0=(-1.123-0.843] And Attrib_1=(-0.53-1.33]  => Class=1. Confidence: 0.620437956204373. Support: 0.192048200232195
Time taken: 20 seconds 
=====================

1058	1318
0	2924
Average of fold accuracies: 75.1320754716981
