# Supplementary material for: Semi-supervised associative classification using ant colony optimization algorithm
Source: PeerJ Comput Sci. 2021 Sep 10;7:e676. doi: 10.7717/peerj-cs.676 (PMC8444075; doi:10.7717/peerj-cs.676)
Supplement: Supplemental Information 1 — Code: After extracting, the SSAC.sln is the Visual Studio 2015 aolution file which contains the project settings. Form1.cs and Form1.Designer.cs are the Windows form files for GUI of the code. SSAC.cs is the file containing the Run() method which is the core implementation of the proposed algorithm. [file peerj-cs-07-676-s001.zip › SSAC/SSAC/bin/Debug/Output0/00/banana-D2/banana-D2_20p_Rules_2020-10-18.txt]

Time: 2020-18-10 09:54:14
DataSet: banana-D2
No. of instances: 5300
No. of attributes: 3
No. of classes: 2
Class frequencies: [2376, 2924]
---------------------------------------
Parameters: 
Labeled data (%): 20
No of folds: 10
No of ants: 15
Min support: 0.05
Min Confidence: 0.45
Min coverage: 1
====================

Fold 1 of 10 folds
Data set size: 5300
No of labeled instances: 954
No of unlabeled instances: 3816
Total training instances: 4770
Test instances: 530
----------------------------------------

No of rules: 15
Average terms per rule: 1
Accuracy (%): 88.8679245283019
Conusion matrix: 
179	59
0	292
Rules:
Attrib_0=(-1.123-0.843] And Attrib_1=(-inf--0.53]  => Class=-1. Confidence: 0.773615527292005. Support: 0.152715032648364
Attrib_0=(-inf--1.123]  => Class=1. Confidence: 0.712767177861185. Support: 0.059492628890475
Attrib_0=(0.843-inf) And Attrib_1=(-0.53-1.33]  => Class=-1. Confidence: 0.708516081871341. Support: 0.0715704520858503
Attrib_0=(-1.123-0.843] And Attrib_1=(-0.53-1.33]  => Class=1. Confidence: 0.649056603773592. Support: 0.215724132630763
Attrib_0=(0.843-inf)  => Class=-1. Confidence: 0.600809701800788. Support: 0.0837266140156021
Attrib_1=(-inf--0.53]  => Class=-1. Confidence: 0.587161779004964. Support: 0.164388338889659
Attrib_1=(-0.53-1.33]  => Class=1. Confidence: 0.477693836156318. Support: 0.267591610273716
Time taken: 31 seconds 
=====================

Fold 2 of 10 folds
Data set size: 5300
No of labeled instances: 954
No of unlabeled instances: 3816
Total training instances: 4770
Test instances: 530
----------------------------------------

No of rules: 15
Average terms per rule: 1
Accuracy (%): 86.9811320754717
Conusion matrix: 
169	69
0	292
Rules:
Attrib_0=(-1.123-0.843] And Attrib_1=(-inf--0.53]  => Class=-1. Confidence: 0.770210316285068. Support: 0.161186600993574
Attrib_0=(0.843-inf) And Attrib_1=(-0.53-1.33]  => Class=-1. Confidence: 0.717496409729067. Support: 0.0701845422431616
Attrib_0=(-inf--1.123]  => Class=1. Confidence: 0.666674039546984. Support: 0.055926704582131
Attrib_0=(-1.123-0.843] And Attrib_1=(-0.53-1.33]  => Class=1. Confidence: 0.6328125. Support: 0.20634300578093
Attrib_0=(0.843-inf)  => Class=-1. Confidence: 0.584150526985922. Support: 0.0814279624590965
Attrib_1=(-inf--0.53]  => Class=-1. Confidence: 0.572550313423378. Support: 0.171049798239137
Attrib_1=(-0.53-1.33]  => Class=1. Confidence: 0.452294577394869. Support: 0.249972587197565
Time taken: 17 seconds 
=====================

Fold 3 of 10 folds
Data set size: 5300
No of labeled instances: 954
No of unlabeled instances: 3816
Total training instances: 4770
Test instances: 530
----------------------------------------

No of rules: 15
Average terms per rule: 1
Accuracy (%): 85.8490566037736
Conusion matrix: 
163	75
0	292
Rules:
Attrib_0=(-inf--1.123]  => Class=1. Confidence: 0.751414340281986. Support: 0.0721650270506784
Attrib_0=(-1.123-0.843] And Attrib_1=(-inf--0.53]  => Class=-1. Confidence: 0.742030708185312. Support: 0.166258951798183
Attrib_0=(0.843-inf) And Attrib_1=(-0.53-1.33]  => Class=-1. Confidence: 0.696695268142606. Support: 0.068659481772929
Attrib_0=(-1.123-0.843] And Attrib_1=(-0.53-1.33]  => Class=1. Confidence: 0.625984251968507. Support: 0.206550530374236
Attrib_0=(0.843-inf)  => Class=-1. Confidence: 0.603372021810394. Support: 0.0810884341589093
Attrib_1=(-inf--0.53]  => Class=-1. Confidence: 0.563207340596027. Support: 0.176221478356095
Attrib_1=(-0.53-1.33]  => Class=1. Confidence: 0.4666449763758. Support: 0.261789277261323
Time taken: 15 seconds 
=====================

Fold 4 of 10 folds
Data set size: 5300
No of labeled instances: 954
No of unlabeled instances: 3816
Total training instances: 4770
Test instances: 530
----------------------------------------

No of rules: 15
Average terms per rule: 1
Accuracy (%): 86.7924528301887
Conusion matrix: 
168	70
0	292
Rules:
Attrib_0=(-inf--1.123]  => Class=1. Confidence: 0.771866982806444. Support: 0.067031673566439
Attrib_0=(-1.123-0.843] And Attrib_1=(-inf--0.53]  => Class=-1. Confidence: 0.744909213228494. Support: 0.163894176160538
Attrib_0=(0.843-inf) And Attrib_1=(-0.53-1.33]  => Class=-1. Confidence: 0.691017508340401. Support: 0.0731270895099476
Attrib_0=(-1.123-0.843] And Attrib_1=(-0.53-1.33]  => Class=1. Confidence: 0.616600790513836. Support: 0.20010281762015
Attrib_0=(0.843-inf)  => Class=-1. Confidence: 0.596565012068166. Support: 0.0869091166874997
Attrib_1=(-inf--0.53]  => Class=-1. Confidence: 0.569042061067946. Support: 0.175089672128096
Attrib_1=(-0.53-1.33]  => Class=1. Confidence: 0.468649867484752. Support: 0.258157914864011
Time taken: 19 seconds 
=====================

Fold 5 of 10 folds
Data set size: 5300
No of labeled instances: 954
No of unlabeled instances: 3816
Total training instances: 4770
Test instances: 530
----------------------------------------

No of rules: 15
Average terms per rule: 1
Accuracy (%): 84.3396226415094
Conusion matrix: 
155	83
0	292
Rules:
Attrib_0=(-inf--1.123]  => Class=1. Confidence: 0.806065668289871. Support: 0.0770849669448858
Attrib_0=(-1.123-0.843] And Attrib_1=(-inf--0.53]  => Class=-1. Confidence: 0.783281780263895. Support: 0.16729578818042
Attrib_0=(0.843-inf) And Attrib_1=(-0.53-1.33]  => Class=-1. Confidence: 0.754540681371321. Support: 0.0741699852626813
Attrib_0=(0.843-inf)  => Class=-1. Confidence: 0.657806821474471. Support: 0.0886760991982692
Attrib_0=(-1.123-0.843] And Attrib_1=(-0.53-1.33]  => Class=1. Confidence: 0.623574144486692. Support: 0.216595379686106
Attrib_1=(-inf--0.53]  => Class=-1. Confidence: 0.603016545112226. Support: 0.177274494866754
Attrib_1=(-0.53-1.33]  => Class=1. Confidence: 0.468362227270501. Support: 0.271044105695741
Time taken: 15 seconds 
=====================

Fold 6 of 10 folds
Data set size: 5300
No of labeled instances: 954
No of unlabeled instances: 3816
Total training instances: 4770
Test instances: 530
----------------------------------------

No of rules: 15
Average terms per rule: 1
Accuracy (%): 84.1509433962264
Conusion matrix: 
154	84
0	292
Rules:
Attrib_0=(-inf--1.123]  => Class=1. Confidence: 0.799233892329658. Support: 0.0690628183334738
Attrib_0=(0.843-inf) And Attrib_1=(-0.53-1.33]  => Class=-1. Confidence: 0.72961373390558. Support: 0.0806857462085217
Attrib_0=(-1.123-0.843] And Attrib_1=(-inf--0.53]  => Class=-1. Confidence: 0.712034971298634. Support: 0.167478085812967
Attrib_0=(0.843-inf)  => Class=-1. Confidence: 0.610925139772591. Support: 0.0938538885121351
Attrib_0=(-1.123-0.843] And Attrib_1=(-0.53-1.33]  => Class=1. Confidence: 0.589193437469294. Support: 0.199818786309294
Attrib_1=(-inf--0.53]  => Class=-1. Confidence: 0.538039531296095. Support: 0.177714192137783
Time taken: 19 seconds 
=====================

Fold 7 of 10 folds
Data set size: 5300
No of labeled instances: 954
No of unlabeled instances: 3816
Total training instances: 4770
Test instances: 530
----------------------------------------

No of rules: 5
Average terms per rule: 1
Accuracy (%): 65.6603773584906
Conusion matrix: 
55	182
0	293
Rules:
Attrib_0=(-inf--1.123] And Attrib_1=(-inf--0.53]  => Class=1. Confidence: 0.958333333333336. Support: 0.0646005702381963
Attrib_0=(-inf--1.123]  => Class=1. Confidence: 0.791099582686265. Support: 0.164763586157977
Attrib_0=(-1.123-0.843]  => Class=-1. Confidence: 0.603036635952013. Support: 0.402612182198098
Attrib_1=(1.33-inf)  => Class=-1. Confidence: 0.596049881981214. Support: 0.0646775087259378
Attrib_0=(0.843-inf)  => Class=-1. Confidence: 0.520465382417917. Support: 0.0578037128476944
Attrib_1=(-inf--0.53]  => Class=-1. Confidence: 0.507709530652341. Support: 0.183579309342322
Attrib_1=(-0.53-1.33]  => Class=-1. Confidence: 0.485453886429215. Support: 0.225432238644641
Time taken: 15 seconds 
=====================

Fold 8 of 10 folds
Data set size: 5300
No of labeled instances: 954
No of unlabeled instances: 3816
Total training instances: 4770
Test instances: 530
----------------------------------------

No of rules: 15
Average terms per rule: 1
Accuracy (%): 87.3584905660377
Conusion matrix: 
170	67
0	293
Rules:
Attrib_0=(-1.123-0.843] And Attrib_1=(-inf--0.53]  => Class=-1. Confidence: 0.745285917991272. Support: 0.146476564278065
Attrib_0=(0.843-inf) And Attrib_1=(-0.53-1.33]  => Class=-1. Confidence: 0.708794711393074. Support: 0.0710876321704522
Attrib_0=(-inf--1.123]  => Class=1. Confidence: 0.705074752527556. Support: 0.069593301191768
Attrib_0=(-1.123-0.843] And Attrib_1=(-0.53-1.33]  => Class=1. Confidence: 0.655430711610496. Support: 0.231661658779878
Attrib_0=(0.843-inf)  => Class=-1. Confidence: 0.628280049698131. Support: 0.0869861616291509
Attrib_1=(-inf--0.53]  => Class=-1. Confidence: 0.581881959581498. Support: 0.160595772953293
Attrib_1=(-0.53-1.33]  => Class=1. Confidence: 0.472042603474387. Support: 0.288557517771912
Time taken: 21 seconds 
=====================

Fold 9 of 10 folds
Data set size: 5300
No of labeled instances: 954
No of unlabeled instances: 3816
Total training instances: 4770
Test instances: 530
----------------------------------------

No of rules: 15
Average terms per rule: 1
Accuracy (%): 83.0188679245283
Conusion matrix: 
147	90
0	293
Rules:
Attrib_0=(-1.123-0.843] And Attrib_1=(-inf--0.53]  => Class=-1. Confidence: 0.756504533884819. Support: 0.163517066479502
Attrib_0=(-inf--1.123]  => Class=1. Confidence: 0.756376200681033. Support: 0.0699404005462316
Attrib_0=(0.843-inf) And Attrib_1=(-0.53-1.33]  => Class=-1. Confidence: 0.728951027275689. Support: 0.0663526329636026
Attrib_0=(-1.123-0.843] And Attrib_1=(-0.53-1.33]  => Class=1. Confidence: 0.646616541353396. Support: 0.217928051229852
Attrib_0=(0.843-inf)  => Class=-1. Confidence: 0.623525925151501. Support: 0.0800476302987516
Attrib_1=(-inf--0.53]  => Class=-1. Confidence: 0.571936973914804. Support: 0.17460643502032
Attrib_1=(-0.53-1.33]  => Class=1. Confidence: 0.47326472806061. Support: 0.268054525693725
Time taken: 22 seconds 
=====================

Fold 10 of 10 folds
Data set size: 5300
No of labeled instances: 954
No of unlabeled instances: 3816
Total training instances: 4770
Test instances: 530
----------------------------------------

No of rules: 15
Average terms per rule: 1
Accuracy (%): 85.4716981132076
Conusion matrix: 
160	77
0	293
Rules:
Attrib_0=(-inf--1.123]  => Class=1. Confidence: 0.739441533459064. Support: 0.067159395771501
Attrib_0=(-1.123-0.843] And Attrib_1=(-inf--0.53]  => Class=-1. Confidence: 0.731882757331288. Support: 0.164233964106456
Attrib_0=(0.843-inf) And Attrib_1=(-0.53-1.33]  => Class=-1. Confidence: 0.712730302131756. Support: 0.0711800153298524
Attrib_0=(-1.123-0.843] And Attrib_1=(-0.53-1.33]  => Class=1. Confidence: 0.625984251968506. Support: 0.205076456197228
Attrib_0=(0.843-inf)  => Class=-1. Confidence: 0.61224564292615. Support: 0.0852276961712527
Attrib_1=(-inf--0.53]  => Class=-1. Confidence: 0.564148073114724. Support: 0.175691951241315
Attrib_1=(-0.53-1.33]  => Class=1. Confidence: 0.466170142515572. Support: 0.258013742964992
Time taken: 19 seconds 
=====================

1520	856
0	2924
Average of fold accuracies: 83.8490566037736
