# Supplementary material for: Semi-supervised associative classification using ant colony optimization algorithm
Source: PeerJ Comput Sci. 2021 Sep 10;7:e676. doi: 10.7717/peerj-cs.676 (PMC8444075; doi:10.7717/peerj-cs.676)
Supplement: Supplemental Information 1 — Code: After extracting, the SSAC.sln is the Visual Studio 2015 aolution file which contains the project settings. Form1.cs and Form1.Designer.cs are the Windows form files for GUI of the code. SSAC.cs is the file containing the Run() method which is the core implementation of the proposed algorithm. [file peerj-cs-07-676-s001.zip › SSAC/SSAC/bin/Debug/Output0/00/banana-D2/banana-D2_30p_Rules_2020-10-18.txt]

Time: 2020-18-10 09:54:14
DataSet: banana-D2
No. of instances: 5300
No. of attributes: 3
No. of classes: 2
Class frequencies: [2376, 2924]
---------------------------------------
Parameters: 
Labeled data (%): 30
No of folds: 10
No of ants: 15
Min support: 0.05
Min Confidence: 0.45
Min coverage: 1
====================

Fold 1 of 10 folds
Data set size: 5300
No of labeled instances: 1431
No of unlabeled instances: 3339
Total training instances: 4770
Test instances: 530
----------------------------------------

No of rules: 15
Average terms per rule: 1
Accuracy (%): 88.8679245283019
Conusion matrix: 
179	59
0	292
Rules:
Attrib_0=(-1.123-0.843] And Attrib_1=(-inf--0.53]  => Class=-1. Confidence: 0.772928304041676. Support: 0.195585537781652
Attrib_0=(0.843-inf) And Attrib_1=(-0.53-1.33]  => Class=-1. Confidence: 0.737454465910616. Support: 0.098953173728338
Attrib_0=(-inf--1.123]  => Class=1. Confidence: 0.734346543643241. Support: 0.0856376260978361
Attrib_0=(-1.123-0.843] And Attrib_1=(1.33-inf)  => Class=-1. Confidence: 0.703293528505392. Support: 0.0502288014634064
Attrib_1=(1.33-inf)  => Class=-1. Confidence: 0.663886789205314. Support: 0.0537902831806441
Attrib_0=(-1.123-0.843] And Attrib_1=(-0.53-1.33]  => Class=1. Confidence: 0.654731457800506. Support: 0.248289991939576
Attrib_0=(0.843-inf)  => Class=-1. Confidence: 0.590411195902476. Support: 0.110516580789772
Attrib_1=(-inf--0.53]  => Class=-1. Confidence: 0.572404615066022. Support: 0.206663203225809
Attrib_1=(-0.53-1.33]  => Class=1. Confidence: 0.480934181287004. Support: 0.316391984016226
Attrib_0=(-1.123-0.843]  => Class=-1. Confidence: 0.462507842011135. Support: 0.297717453431909
Time taken: 31 seconds 
=====================

Fold 2 of 10 folds
Data set size: 5300
No of labeled instances: 1431
No of unlabeled instances: 3339
Total training instances: 4770
Test instances: 530
----------------------------------------

No of rules: 15
Average terms per rule: 1
Accuracy (%): 86.9811320754717
Conusion matrix: 
169	69
0	292
Rules:
Attrib_0=(-1.123-0.843] And Attrib_1=(-inf--0.53]  => Class=-1. Confidence: 0.771860174515825. Support: 0.197572536549459
Attrib_0=(0.843-inf) And Attrib_1=(-0.53-1.33]  => Class=-1. Confidence: 0.7300421752808. Support: 0.0920379045064808
Attrib_0=(-inf--1.123]  => Class=1. Confidence: 0.681163503135895. Support: 0.0771224263331837
Attrib_0=(-1.123-0.843] And Attrib_1=(-0.53-1.33]  => Class=1. Confidence: 0.649382716049379. Support: 0.253734402957161
Attrib_0=(0.843-inf)  => Class=-1. Confidence: 0.577543204542495. Support: 0.103906480271954
Attrib_1=(-inf--0.53]  => Class=-1. Confidence: 0.567493260901109. Support: 0.208804689023514
Attrib_1=(-0.53-1.33]  => Class=1. Confidence: 0.463107154282305. Support: 0.311951828986627
Time taken: 17 seconds 
=====================

Fold 3 of 10 folds
Data set size: 5300
No of labeled instances: 1431
No of unlabeled instances: 3339
Total training instances: 4770
Test instances: 530
----------------------------------------

No of rules: 10
Average terms per rule: 1
Accuracy (%): 85.8490566037736
Conusion matrix: 
163	75
0	292
Rules:
Attrib_0=(-1.123-0.843] And Attrib_1=(-inf--0.53]  => Class=-1. Confidence: 0.749587592086706. Support: 0.19718272455825
Attrib_0=(-inf--1.123]  => Class=1. Confidence: 0.741455046908453. Support: 0.0863998640887718
Attrib_0=(0.843-inf) And Attrib_1=(-0.53-1.33]  => Class=-1. Confidence: 0.719496132052712. Support: 0.0929423720406372
Attrib_0=(-1.123-0.843] And Attrib_1=(-0.53-1.33]  => Class=1. Confidence: 0.612048192771095. Support: 0.247566858077042
Attrib_1=(1.33-inf)  => Class=-1. Confidence: 0.605031572320303. Support: 0.0501819168438041
Attrib_0=(0.843-inf)  => Class=-1. Confidence: 0.586683294867363. Support: 0.105049746415032
Attrib_1=(-inf--0.53]  => Class=-1. Confidence: 0.553897013015994. Support: 0.206697106730401
Attrib_1=(-0.53-1.33]  => Class=1. Confidence: 0.457309321757849. Support: 0.315734173509201
Attrib_0=(-1.123-0.843]  => Class=-1. Confidence: 0.450249724775254. Support: 0.30417758979387
Time taken: 15 seconds 
=====================

Fold 4 of 10 folds
Data set size: 5300
No of labeled instances: 1431
No of unlabeled instances: 3339
Total training instances: 4770
Test instances: 530
----------------------------------------

No of rules: 11
Average terms per rule: 1
Accuracy (%): 86.7924528301887
Conusion matrix: 
168	70
0	292
Rules:
Attrib_0=(-1.123-0.843] And Attrib_1=(-inf--0.53]  => Class=-1. Confidence: 0.759402256567699. Support: 0.19540777558608
Attrib_0=(-inf--1.123]  => Class=1. Confidence: 0.703025938052384. Support: 0.0831282144445352
Attrib_0=(0.843-inf) And Attrib_1=(-0.53-1.33]  => Class=-1. Confidence: 0.702035196336305. Support: 0.0885043414196151
Attrib_0=(-1.123-0.843] And Attrib_1=(-0.53-1.33]  => Class=1. Confidence: 0.621621621621622. Support: 0.243158033104352
Attrib_1=(1.33-inf)  => Class=-1. Confidence: 0.594624151742645. Support: 0.0515331172433103
Attrib_0=(0.843-inf)  => Class=-1. Confidence: 0.570634307426271. Support: 0.104205380143575
Attrib_1=(-inf--0.53]  => Class=-1. Confidence: 0.562963425414878. Support: 0.209672356191037
Attrib_1=(-0.53-1.33]  => Class=1. Confidence: 0.458018336117748. Support: 0.312486041129928
Attrib_0=(-1.123-0.843]  => Class=-1. Confidence: 0.451849157930461. Support: 0.302887755291872
Time taken: 20 seconds 
=====================

Fold 5 of 10 folds
Data set size: 5300
No of labeled instances: 1431
No of unlabeled instances: 3339
Total training instances: 4770
Test instances: 530
----------------------------------------

No of rules: 13
Average terms per rule: 1
Accuracy (%): 84.3396226415094
Conusion matrix: 
155	83
0	292
Rules:
Attrib_0=(-inf--1.123]  => Class=1. Confidence: 0.756990414494261. Support: 0.082286128305052
Attrib_0=(-1.123-0.843] And Attrib_1=(-inf--0.53]  => Class=-1. Confidence: 0.755059722413306. Support: 0.204882592981818
Attrib_0=(0.843-inf) And Attrib_1=(-0.53-1.33]  => Class=-1. Confidence: 0.693511632843816. Support: 0.0940459377048758
Attrib_1=(1.33-inf)  => Class=-1. Confidence: 0.612333569680325. Support: 0.0517755208836581
Attrib_0=(-1.123-0.843] And Attrib_1=(-0.53-1.33]  => Class=1. Confidence: 0.609876543209871. Support: 0.243122845961759
Attrib_0=(0.843-inf)  => Class=-1. Confidence: 0.566985505002106. Support: 0.10912862061654
Attrib_1=(-inf--0.53]  => Class=-1. Confidence: 0.560492843770776. Support: 0.218662630170711
Attrib_1=(-0.53-1.33]  => Class=1. Confidence: 0.459078207464382. Support: 0.309455814042701
Attrib_0=(-1.123-0.843]  => Class=-1. Confidence: 0.451988984502032. Support: 0.313660032776383
Time taken: 16 seconds 
=====================

Fold 6 of 10 folds
Data set size: 5300
No of labeled instances: 1431
No of unlabeled instances: 3339
Total training instances: 4770
Test instances: 530
----------------------------------------

No of rules: 15
Average terms per rule: 1
Accuracy (%): 86.9811320754717
Conusion matrix: 
169	69
0	292
Rules:
Attrib_0=(-inf--1.123]  => Class=1. Confidence: 0.793130906923546. Support: 0.0916289099514201
Attrib_0=(-1.123-0.843] And Attrib_1=(-inf--0.53]  => Class=-1. Confidence: 0.786879486821063. Support: 0.22086839422004
Attrib_0=(0.843-inf) And Attrib_1=(-0.53-1.33]  => Class=-1. Confidence: 0.715023781125089. Support: 0.0961102402203214
Attrib_0=(-1.123-0.843] And Attrib_1=(1.33-inf)  => Class=-1. Confidence: 0.68083683818923. Support: 0.0500725191692105
Attrib_1=(1.33-inf)  => Class=-1. Confidence: 0.644987887743253. Support: 0.0541063265564588
Attrib_0=(-1.123-0.843] And Attrib_1=(-0.53-1.33]  => Class=1. Confidence: 0.62470466155796. Support: 0.235031412859108
Attrib_1=(-inf--0.53]  => Class=-1. Confidence: 0.573966592657552. Support: 0.234326356530086
Attrib_1=(-0.53-1.33]  => Class=1. Confidence: 0.47577112079889. Support: 0.305497767307347
Attrib_0=(-1.123-0.843]  => Class=-1. Confidence: 0.466909931324792. Support: 0.328323203040551
Time taken: 20 seconds 
=====================

Fold 7 of 10 folds
Data set size: 5300
No of labeled instances: 1431
No of unlabeled instances: 3339
Total training instances: 4770
Test instances: 530
----------------------------------------

No of rules: 11
Average terms per rule: 1
Accuracy (%): 86.6037735849057
Conusion matrix: 
166	71
0	293
Rules:
Attrib_0=(-1.123-0.843] And Attrib_1=(-inf--0.53]  => Class=-1. Confidence: 0.767473072604491. Support: 0.194361290249063
Attrib_0=(-inf--1.123]  => Class=1. Confidence: 0.741913564956572. Support: 0.0814037209774335
Attrib_0=(0.843-inf) And Attrib_1=(-0.53-1.33]  => Class=-1. Confidence: 0.71084931605374. Support: 0.0909794681664588
Attrib_0=(-1.123-0.843] And Attrib_1=(-0.53-1.33]  => Class=1. Confidence: 0.625. Support: 0.245651736153818
Attrib_1=(1.33-inf)  => Class=-1. Confidence: 0.619289082453546. Support: 0.0511727811014967
Attrib_0=(0.843-inf)  => Class=-1. Confidence: 0.586286586705043. Support: 0.107093203355497
Attrib_1=(-inf--0.53]  => Class=-1. Confidence: 0.572344785768243. Support: 0.207047199261146
Attrib_1=(-0.53-1.33]  => Class=1. Confidence: 0.469279091966058. Support: 0.316380420558941
Attrib_0=(-1.123-0.843]  => Class=-1. Confidence: 0.456102782730903. Support: 0.300093956387122
Time taken: 25 seconds 
=====================

Fold 8 of 10 folds
Data set size: 5300
No of labeled instances: 1431
No of unlabeled instances: 3339
Total training instances: 4770
Test instances: 530
----------------------------------------

No of rules: 15
Average terms per rule: 1
Accuracy (%): 87.3584905660377
Conusion matrix: 
170	67
0	293
Rules:
Attrib_0=(-1.123-0.843] And Attrib_1=(-inf--0.53]  => Class=-1. Confidence: 0.779637403601373. Support: 0.195066467956429
Attrib_0=(-inf--1.123]  => Class=1. Confidence: 0.767072539575947. Support: 0.0952786714289038
Attrib_0=(0.843-inf) And Attrib_1=(-0.53-1.33]  => Class=-1. Confidence: 0.722209741205638. Support: 0.0914310042599862
Attrib_0=(0.843-inf)  => Class=-1. Confidence: 0.602092439798454. Support: 0.111918552032574
Attrib_0=(-1.123-0.843] And Attrib_1=(-0.53-1.33]  => Class=1. Confidence: 0.600720044428273. Support: 0.243388449165091
Attrib_1=(-inf--0.53]  => Class=-1. Confidence: 0.584824768983811. Support: 0.20987041874875
Attrib_1=(-0.53-1.33]  => Class=1. Confidence: 0.45192761496978. Support: 0.316924860453135
Attrib_0=(-1.123-0.843]  => Class=-1. Confidence: 0.451789038189994. Support: 0.298129150566696
Time taken: 19 seconds 
=====================

Fold 9 of 10 folds
Data set size: 5300
No of labeled instances: 1431
No of unlabeled instances: 3339
Total training instances: 4770
Test instances: 530
----------------------------------------

No of rules: 15
Average terms per rule: 1
Accuracy (%): 83.0188679245283
Conusion matrix: 
147	90
0	293
Rules:
Attrib_0=(-1.123-0.843] And Attrib_1=(-inf--0.53]  => Class=-1. Confidence: 0.745751124548141. Support: 0.198662175029374
Attrib_0=(0.843-inf) And Attrib_1=(-0.53-1.33]  => Class=-1. Confidence: 0.737292154108295. Support: 0.0883091460479993
Attrib_0=(-inf--1.123]  => Class=1. Confidence: 0.734649131092553. Support: 0.086906952420585
Attrib_0=(-1.123-0.843] And Attrib_1=(-0.53-1.33]  => Class=1. Confidence: 0.62531017369726. Support: 0.252002598496823
Attrib_0=(0.843-inf)  => Class=-1. Confidence: 0.609457212937406. Support: 0.102616410620032
Attrib_1=(-inf--0.53]  => Class=-1. Confidence: 0.560919766668415. Support: 0.211457283318788
Attrib_1=(-0.53-1.33]  => Class=1. Confidence: 0.458626187051635. Support: 0.318918405870336
Attrib_0=(-1.123-0.843]  => Class=-1. Confidence: 0.452543826788857. Support: 0.302015832695511
Time taken: 17 seconds 
=====================

Fold 10 of 10 folds
Data set size: 5300
No of labeled instances: 1431
No of unlabeled instances: 3339
Total training instances: 4770
Test instances: 530
----------------------------------------

No of rules: 15
Average terms per rule: 1
Accuracy (%): 85.4716981132076
Conusion matrix: 
160	77
0	293
Rules:
Attrib_0=(-1.123-0.843] And Attrib_1=(-inf--0.53]  => Class=-1. Confidence: 0.758476019027107. Support: 0.205279082118119
Attrib_0=(-inf--1.123]  => Class=1. Confidence: 0.740315971288054. Support: 0.0818866581430872
Attrib_0=(0.843-inf) And Attrib_1=(-0.53-1.33]  => Class=-1. Confidence: 0.714538316926014. Support: 0.0956934577938612
Attrib_0=(-1.123-0.843] And Attrib_1=(1.33-inf)  => Class=-1. Confidence: 0.693077283401844. Support: 0.0519303416786389
Attrib_1=(1.33-inf)  => Class=-1. Confidence: 0.647498647531627. Support: 0.0553958754835485
Attrib_0=(-1.123-0.843] And Attrib_1=(-0.53-1.33]  => Class=1. Confidence: 0.633074935400521. Support: 0.234960773854495
Attrib_0=(0.843-inf)  => Class=-1. Confidence: 0.569795995271041. Support: 0.107618856471483
Attrib_1=(-inf--0.53]  => Class=-1. Confidence: 0.557216629941912. Support: 0.215689024993952
Attrib_1=(-0.53-1.33]  => Class=1. Confidence: 0.470864662408429. Support: 0.300942023647822
Attrib_0=(-1.123-0.843]  => Class=-1. Confidence: 0.451672272945621. Support: 0.31259163908537
Time taken: 20 seconds 
=====================

1646	730
0	2924
Average of fold accuracies: 86.2264150943396
