# Supplementary material for: Semi-supervised associative classification using ant colony optimization algorithm
Source: PeerJ Comput Sci. 2021 Sep 10;7:e676. doi: 10.7717/peerj-cs.676 (PMC8444075; doi:10.7717/peerj-cs.676)
Supplement: Supplemental Information 1 — Code: After extracting, the SSAC.sln is the Visual Studio 2015 aolution file which contains the project settings. Form1.cs and Form1.Designer.cs are the Windows form files for GUI of the code. SSAC.cs is the file containing the Run() method which is the core implementation of the proposed algorithm. [file peerj-cs-07-676-s001.zip › SSAC/SSAC/bin/Debug/Output0/00/banana-D2/banana-D2_40p_Rules_2020-10-18.txt]

Time: 2020-18-10 09:54:14
DataSet: banana-D2
No. of instances: 5300
No. of attributes: 3
No. of classes: 2
Class frequencies: [2376, 2924]
---------------------------------------
Parameters: 
Labeled data (%): 40
No of folds: 10
No of ants: 15
Min support: 0.05
Min Confidence: 0.45
Min coverage: 1
====================

Fold 1 of 10 folds
Data set size: 5300
No of labeled instances: 1908
No of unlabeled instances: 2862
Total training instances: 4770
Test instances: 530
----------------------------------------

No of rules: 12
Average terms per rule: 1
Accuracy (%): 88.8679245283019
Conusion matrix: 
179	59
0	292
Rules:
Attrib_0=(-inf--1.123] And Attrib_1=(-inf--0.53]  => Class=1. Confidence: 0.916782067427324. Support: 0.0514076281299747
Attrib_0=(-1.123-0.843] And Attrib_1=(-inf--0.53]  => Class=-1. Confidence: 0.784166842984933. Support: 0.244529201261877
Attrib_0=(-inf--1.123]  => Class=1. Confidence: 0.727115840193264. Support: 0.101330843856214
Attrib_0=(0.843-inf) And Attrib_1=(-0.53-1.33]  => Class=-1. Confidence: 0.726756518973462. Support: 0.118408916800546
Attrib_0=(-1.123-0.843] And Attrib_1=(1.33-inf)  => Class=-1. Confidence: 0.698268230783468. Support: 0.058189343644139
Attrib_1=(1.33-inf)  => Class=-1. Confidence: 0.654020488663979. Support: 0.0625200250266264
Attrib_0=(-1.123-0.843] And Attrib_1=(-0.53-1.33]  => Class=1. Confidence: 0.648598130841114. Support: 0.276188145962143
Attrib_1=(-inf--0.53]  => Class=-1. Confidence: 0.55924795380073. Support: 0.253163128215463
Attrib_0=(-1.123-0.843]  => Class=-1. Confidence: 0.483774810647189. Support: 0.376098716646843
Attrib_1=(-0.53-1.33]  => Class=1. Confidence: 0.479149840404124. Support: 0.359135370289524
Time taken: 29 seconds 
=====================

Fold 2 of 10 folds
Data set size: 5300
No of labeled instances: 1908
No of unlabeled instances: 2862
Total training instances: 4770
Test instances: 530
----------------------------------------

No of rules: 15
Average terms per rule: 1
Accuracy (%): 86.9811320754717
Conusion matrix: 
169	69
0	292
Rules:
Attrib_0=(-1.123-0.843] And Attrib_1=(-inf--0.53]  => Class=-1. Confidence: 0.77078157415575. Support: 0.227756209499238
Attrib_0=(0.843-inf) And Attrib_1=(-0.53-1.33]  => Class=-1. Confidence: 0.705893471574834. Support: 0.11758515258796
Attrib_0=(-inf--1.123]  => Class=1. Confidence: 0.690667832751932. Support: 0.094721891059006
Attrib_0=(-1.123-0.843] And Attrib_1=(1.33-inf)  => Class=-1. Confidence: 0.660670753079612. Support: 0.0611756914652525
Attrib_0=(-1.123-0.843] And Attrib_1=(-0.53-1.33]  => Class=1. Confidence: 0.641904761904761. Support: 0.271552889032199
Attrib_1=(1.33-inf)  => Class=-1. Confidence: 0.605468670261069. Support: 0.0658465347375577
Attrib_1=(-inf--0.53]  => Class=-1. Confidence: 0.560559082400168. Support: 0.242496231377634
Attrib_1=(-0.53-1.33]  => Class=1. Confidence: 0.469700286664787. Support: 0.354233543725221
Attrib_0=(-1.123-0.843]  => Class=-1. Confidence: 0.465554336719699. Support: 0.362599612563237
Time taken: 17 seconds 
=====================

Fold 3 of 10 folds
Data set size: 5300
No of labeled instances: 1908
No of unlabeled instances: 2862
Total training instances: 4770
Test instances: 530
----------------------------------------

No of rules: 14
Average terms per rule: 1
Accuracy (%): 85.8490566037736
Conusion matrix: 
163	75
0	292
Rules:
Attrib_0=(-inf--1.123] And Attrib_1=(-inf--0.53]  => Class=1. Confidence: 0.90135088918942. Support: 0.056242867891133
Attrib_0=(-1.123-0.843] And Attrib_1=(-inf--0.53]  => Class=-1. Confidence: 0.773234245776979. Support: 0.234225104510383
Attrib_0=(-inf--1.123]  => Class=1. Confidence: 0.740636034277539. Support: 0.10803942698577
Attrib_0=(0.843-inf) And Attrib_1=(-0.53-1.33]  => Class=-1. Confidence: 0.735987795619113. Support: 0.116794242094538
Attrib_0=(-1.123-0.843] And Attrib_1=(1.33-inf)  => Class=-1. Confidence: 0.692125330538384. Support: 0.0631220352763254
Attrib_0=(-1.123-0.843] And Attrib_1=(-0.53-1.33]  => Class=1. Confidence: 0.639535012885455. Support: 0.273763627826186
Attrib_1=(1.33-inf)  => Class=-1. Confidence: 0.632208510512649. Support: 0.0670064510310205
Attrib_0=(0.843-inf)  => Class=-1. Confidence: 0.576225617649561. Support: 0.130907998319665
Attrib_1=(-inf--0.53]  => Class=-1. Confidence: 0.566229664809126. Support: 0.248699910052216
Attrib_0=(-1.123-0.843]  => Class=-1. Confidence: 0.478358023142318. Support: 0.370988764417381
Attrib_1=(-0.53-1.33]  => Class=1. Confidence: 0.476454544908601. Support: 0.35754649290717
Time taken: 15 seconds 
=====================

Fold 4 of 10 folds
Data set size: 5300
No of labeled instances: 1908
No of unlabeled instances: 2862
Total training instances: 4770
Test instances: 530
----------------------------------------

No of rules: 4
Average terms per rule: 1
Accuracy (%): 67.1698113207547
Conusion matrix: 
64	174
0	292
Rules:
Attrib_0=(-inf--1.123] And Attrib_1=(-inf--0.53]  => Class=1. Confidence: 0.941773226467108. Support: 0.0838064273869921
Attrib_0=(0.843-inf) And Attrib_1=(-inf--0.53]  => Class=1. Confidence: 0.830653543307086. Support: 0.0710148021660781
Attrib_0=(-inf--1.123]  => Class=1. Confidence: 0.751729420133454. Support: 0.171038292356433
Attrib_0=(-1.123-0.843]  => Class=-1. Confidence: 0.574142793339057. Support: 0.467529869109904
Attrib_1=(-inf--0.53]  => Class=-1. Confidence: 0.474650592704409. Support: 0.24371121087895
Attrib_1=(-0.53-1.33]  => Class=-1. Confidence: 0.47121068741454. Support: 0.302219072842006
Attrib_0=(0.843-inf)  => Class=-1. Confidence: 0.468421930654731. Support: 0.0999159739394386
Time taken: 14 seconds 
=====================

Fold 5 of 10 folds
Data set size: 5300
No of labeled instances: 1908
No of unlabeled instances: 2862
Total training instances: 4770
Test instances: 530
----------------------------------------

No of rules: 13
Average terms per rule: 1
Accuracy (%): 84.3396226415094
Conusion matrix: 
155	83
0	292
Rules:
Attrib_0=(-1.123-0.843] And Attrib_1=(-inf--0.53]  => Class=-1. Confidence: 0.769608330526415. Support: 0.225316949760085
Attrib_0=(-inf--1.123]  => Class=1. Confidence: 0.714712652397249. Support: 0.0999833487016
Attrib_0=(0.843-inf) And Attrib_1=(-0.53-1.33]  => Class=-1. Confidence: 0.702238241807605. Support: 0.110331882533525
Attrib_0=(-1.123-0.843] And Attrib_1=(1.33-inf)  => Class=-1. Confidence: 0.647306728306562. Support: 0.0538411076183822
Attrib_0=(-1.123-0.843] And Attrib_1=(-0.53-1.33]  => Class=1. Confidence: 0.608915400067087. Support: 0.282559834686127
Attrib_1=(1.33-inf)  => Class=-1. Confidence: 0.606719275795047. Support: 0.0579664582690929
Attrib_0=(0.843-inf)  => Class=-1. Confidence: 0.573643081112338. Support: 0.12702129363444
Attrib_1=(-inf--0.53]  => Class=-1. Confidence: 0.572762101276267. Support: 0.242044522700826
Attrib_0=(-1.123-0.843]  => Class=-1. Confidence: 0.476979239837299. Support: 0.362489595256419
Attrib_1=(-0.53-1.33]  => Class=1. Confidence: 0.458948904026453. Support: 0.374591766054646
Time taken: 19 seconds 
=====================

Fold 6 of 10 folds
Data set size: 5300
No of labeled instances: 1908
No of unlabeled instances: 2862
Total training instances: 4770
Test instances: 530
----------------------------------------

No of rules: 5
Average terms per rule: 1
Accuracy (%): 68.8679245283019
Conusion matrix: 
73	165
0	292
Rules:
Attrib_0=(-inf--1.123] And Attrib_1=(-inf--0.53]  => Class=1. Confidence: 0.922413793103448. Support: 0.0876295219576873
Attrib_0=(0.843-inf) And Attrib_1=(-inf--0.53]  => Class=1. Confidence: 0.788690476190477. Support: 0.0688273304068471
Attrib_0=(-inf--1.123]  => Class=1. Confidence: 0.74671604973171. Support: 0.187423191324641
Attrib_0=(-1.123-0.843]  => Class=-1. Confidence: 0.594611419705266. Support: 0.509143727707237
Attrib_1=(1.33-inf)  => Class=-1. Confidence: 0.571254988499123. Support: 0.083765462095334
Attrib_1=(-0.53-1.33]  => Class=-1. Confidence: 0.494141598334277. Support: 0.315829910771386
Attrib_1=(-inf--0.53]  => Class=-1. Confidence: 0.489422738104249. Support: 0.242497905761144
Time taken: 15 seconds 
=====================

Fold 7 of 10 folds
Data set size: 5300
No of labeled instances: 1908
No of unlabeled instances: 2862
Total training instances: 4770
Test instances: 530
----------------------------------------

No of rules: 14
Average terms per rule: 1
Accuracy (%): 86.6037735849057
Conusion matrix: 
166	71
0	293
Rules:
Attrib_0=(-inf--1.123] And Attrib_1=(-inf--0.53]  => Class=1. Confidence: 0.933333333333334. Support: 0.0584634014885372
Attrib_0=(-1.123-0.843] And Attrib_1=(-inf--0.53]  => Class=-1. Confidence: 0.745887719680506. Support: 0.23529046113718
Attrib_0=(-1.123-0.843] And Attrib_1=(1.33-inf)  => Class=-1. Confidence: 0.745885897194503. Support: 0.0630062914049812
Attrib_0=(-inf--1.123]  => Class=1. Confidence: 0.719594490359487. Support: 0.112350102150074
Attrib_0=(0.843-inf) And Attrib_1=(-0.53-1.33]  => Class=-1. Confidence: 0.69766662148091. Support: 0.103702680606289
Attrib_1=(1.33-inf)  => Class=-1. Confidence: 0.694014537275631. Support: 0.0685224668570264
Attrib_0=(-1.123-0.843] And Attrib_1=(-0.53-1.33]  => Class=1. Confidence: 0.61319749216301. Support: 0.27735330714283
Attrib_0=(0.843-inf)  => Class=-1. Confidence: 0.556170858485476. Support: 0.118441746662793
Attrib_1=(-inf--0.53]  => Class=-1. Confidence: 0.54646848700109. Support: 0.247987695956322
Attrib_0=(-1.123-0.843]  => Class=-1. Confidence: 0.480592557280588. Support: 0.379588859378739
Attrib_1=(-0.53-1.33]  => Class=1. Confidence: 0.456526919131491. Support: 0.365288515267054
Time taken: 18 seconds 
=====================

Fold 8 of 10 folds
Data set size: 5300
No of labeled instances: 1908
No of unlabeled instances: 2862
Total training instances: 4770
Test instances: 530
----------------------------------------

No of rules: 13
Average terms per rule: 1
Accuracy (%): 87.3584905660377
Conusion matrix: 
170	67
0	293
Rules:
Attrib_0=(-inf--1.123] And Attrib_1=(-inf--0.53]  => Class=1. Confidence: 0.894259409134067. Support: 0.0535339291302236
Attrib_0=(-1.123-0.843] And Attrib_1=(-inf--0.53]  => Class=-1. Confidence: 0.745321335104339. Support: 0.245849882646979
Attrib_0=(0.843-inf) And Attrib_1=(-0.53-1.33]  => Class=-1. Confidence: 0.716971830254058. Support: 0.113024459178446
Attrib_0=(-inf--1.123]  => Class=1. Confidence: 0.698677176092845. Support: 0.102570202689882
Attrib_0=(-1.123-0.843] And Attrib_1=(1.33-inf)  => Class=-1. Confidence: 0.685013418743665. Support: 0.0601362290389081
Attrib_0=(-1.123-0.843] And Attrib_1=(-0.53-1.33]  => Class=1. Confidence: 0.621621621621619. Support: 0.257388359736381
Attrib_1=(1.33-inf)  => Class=-1. Confidence: 0.619340064927937. Support: 0.0646154646379107
Attrib_0=(0.843-inf)  => Class=-1. Confidence: 0.547076003019546. Support: 0.12586505050017
Attrib_1=(-inf--0.53]  => Class=-1. Confidence: 0.539209504532415. Support: 0.258508113369701
Attrib_0=(-1.123-0.843]  => Class=-1. Confidence: 0.46573223276791. Support: 0.382548611685887
Attrib_1=(-0.53-1.33]  => Class=1. Confidence: 0.457244875877334. Support: 0.339876197641529
Time taken: 22 seconds 
=====================

Fold 9 of 10 folds
Data set size: 5300
No of labeled instances: 1908
No of unlabeled instances: 2862
Total training instances: 4770
Test instances: 530
----------------------------------------

No of rules: 15
Average terms per rule: 1
Accuracy (%): 83.0188679245283
Conusion matrix: 
147	90
0	293
Rules:
Attrib_0=(-inf--1.123] And Attrib_1=(-inf--0.53]  => Class=1. Confidence: 0.904347826086958. Support: 0.0548708963302167
Attrib_0=(-1.123-0.843] And Attrib_1=(-inf--0.53]  => Class=-1. Confidence: 0.771635525789327. Support: 0.224275633092915
Attrib_0=(-inf--1.123]  => Class=1. Confidence: 0.727764770289278. Support: 0.10993278946506
Attrib_0=(0.843-inf) And Attrib_1=(-0.53-1.33]  => Class=-1. Confidence: 0.726485182213244. Support: 0.112489628889271
Attrib_0=(-1.123-0.843] And Attrib_1=(1.33-inf)  => Class=-1. Confidence: 0.639930004307619. Support: 0.0555160029462803
Attrib_0=(-1.123-0.843] And Attrib_1=(-0.53-1.33]  => Class=1. Confidence: 0.634191176470593. Support: 0.282871507859012
Attrib_1=(1.33-inf)  => Class=-1. Confidence: 0.602506293957078. Support: 0.0605006041073807
Attrib_0=(0.843-inf)  => Class=-1. Confidence: 0.592811462455945. Support: 0.129227879053229
Attrib_1=(-inf--0.53]  => Class=-1. Confidence: 0.575035178646266. Support: 0.240229358460798
Attrib_0=(-1.123-0.843]  => Class=-1. Confidence: 0.469702652176103. Support: 0.355774835733735
Attrib_1=(-0.53-1.33]  => Class=1. Confidence: 0.469700725879743. Support: 0.371829543137838
Time taken: 23 seconds 
=====================

Fold 10 of 10 folds
Data set size: 5300
No of labeled instances: 1908
No of unlabeled instances: 2862
Total training instances: 4770
Test instances: 530
----------------------------------------

No of rules: 15
Average terms per rule: 1
Accuracy (%): 85.4716981132076
Conusion matrix: 
160	77
0	293
Rules:
Attrib_0=(-inf--1.123] And Attrib_1=(-inf--0.53]  => Class=1. Confidence: 0.939453149669795. Support: 0.0506673992322303
Attrib_0=(-1.123-0.843] And Attrib_1=(-inf--0.53]  => Class=-1. Confidence: 0.764988275173424. Support: 0.225043410023301
Attrib_0=(-inf--1.123]  => Class=1. Confidence: 0.732589309496321. Support: 0.102318603474859
Attrib_0=(0.843-inf) And Attrib_1=(-0.53-1.33]  => Class=-1. Confidence: 0.716584044257893. Support: 0.114842572646518
Attrib_0=(-1.123-0.843] And Attrib_1=(1.33-inf)  => Class=-1. Confidence: 0.682304666817941. Support: 0.0583837152343305
Attrib_1=(1.33-inf)  => Class=-1. Confidence: 0.631838795219569. Support: 0.0632907237500988
Attrib_0=(-1.123-0.843] And Attrib_1=(-0.53-1.33]  => Class=1. Confidence: 0.6177161117814. Support: 0.276869930777084
Attrib_1=(-inf--0.53]  => Class=-1. Confidence: 0.549965726393132. Support: 0.234842647446469
Attrib_0=(-1.123-0.843]  => Class=-1. Confidence: 0.475214807606899. Support: 0.364850498037346
Attrib_1=(-0.53-1.33]  => Class=1. Confidence: 0.462436743600624. Support: 0.360956036801348
Time taken: 18 seconds 
=====================

1446	930
0	2924
Average of fold accuracies: 82.4528301886793
