# Supplementary material for: Semi-supervised associative classification using ant colony optimization algorithm
Source: PeerJ Comput Sci. 2021 Sep 10;7:e676. doi: 10.7717/peerj-cs.676 (PMC8444075; doi:10.7717/peerj-cs.676)
Supplement: Supplemental Information 1 — Code: After extracting, the SSAC.sln is the Visual Studio 2015 aolution file which contains the project settings. Form1.cs and Form1.Designer.cs are the Windows form files for GUI of the code. SSAC.cs is the file containing the Run() method which is the core implementation of the proposed algorithm. [file peerj-cs-07-676-s001.zip › SSAC/SSAC/bin/Debug/Output0/00/banana-D2/banana-D2_50p_Rules_2020-10-18.txt]

Time: 2020-18-10 09:54:14
DataSet: banana-D2
No. of instances: 5300
No. of attributes: 3
No. of classes: 2
Class frequencies: [2376, 2924]
---------------------------------------
Parameters: 
Labeled data (%): 50
No of folds: 10
No of ants: 15
Min support: 0.05
Min Confidence: 0.45
Min coverage: 1
====================

Fold 1 of 10 folds
Data set size: 5300
No of labeled instances: 2385
No of unlabeled instances: 2385
Total training instances: 4770
Test instances: 530
----------------------------------------

No of rules: 15
Average terms per rule: 1
Accuracy (%): 92.0754716981132
Conusion matrix: 
196	42
0	292
Rules:
Attrib_0=(-inf--1.123] And Attrib_1=(-inf--0.53]  => Class=1. Confidence: 0.932003933219979. Support: 0.0626165766350925
Attrib_0=(-1.123-0.843] And Attrib_1=(-inf--0.53]  => Class=-1. Confidence: 0.786295819722788. Support: 0.266189928156362
Attrib_0=(0.843-inf) And Attrib_1=(-inf--0.53]  => Class=1. Confidence: 0.774881059253237. Support: 0.0576829207694152
Attrib_0=(-inf--1.123]  => Class=1. Confidence: 0.72408504237444. Support: 0.12368724923127
Attrib_0=(0.843-inf) And Attrib_1=(-0.53-1.33]  => Class=-1. Confidence: 0.723757257153976. Support: 0.13387238920012
Attrib_0=(-1.123-0.843] And Attrib_1=(1.33-inf)  => Class=-1. Confidence: 0.696884120542454. Support: 0.0695175086226669
Attrib_0=(-1.123-0.843] And Attrib_1=(-0.53-1.33]  => Class=1. Confidence: 0.642191368212578. Support: 0.30015254898387
Attrib_1=(1.33-inf)  => Class=-1. Confidence: 0.641498627126718. Support: 0.0743850557721368
Attrib_1=(-inf--0.53]  => Class=-1. Confidence: 0.566886293884129. Support: 0.278790951793966
Attrib_0=(-1.123-0.843]  => Class=-1. Confidence: 0.50101544747826. Support: 0.427742556902023
Attrib_1=(-0.53-1.33]  => Class=1. Confidence: 0.480857212414714. Support: 0.403212527206869
Time taken: 30 seconds 
=====================

Fold 2 of 10 folds
Data set size: 5300
No of labeled instances: 2385
No of unlabeled instances: 2385
Total training instances: 4770
Test instances: 530
----------------------------------------

No of rules: 14
Average terms per rule: 1
Accuracy (%): 91.3207547169811
Conusion matrix: 
192	46
0	292
Rules:
Attrib_0=(-inf--1.123] And Attrib_1=(-inf--0.53]  => Class=1. Confidence: 0.924812670061672. Support: 0.0614643141160598
Attrib_0=(0.843-inf) And Attrib_1=(-inf--0.53]  => Class=1. Confidence: 0.829546207846861. Support: 0.0549534356448932
Attrib_0=(-1.123-0.843] And Attrib_1=(-inf--0.53]  => Class=-1. Confidence: 0.789068054686604. Support: 0.266327514847591
Attrib_0=(-inf--1.123]  => Class=1. Confidence: 0.735394323628263. Support: 0.125840879940669
Attrib_0=(0.843-inf) And Attrib_1=(-0.53-1.33]  => Class=-1. Confidence: 0.725609469430346. Support: 0.133320917847013
Attrib_0=(-1.123-0.843] And Attrib_1=(1.33-inf)  => Class=-1. Confidence: 0.685415772148275. Support: 0.0688175015394681
Attrib_1=(1.33-inf)  => Class=-1. Confidence: 0.6342921136853. Support: 0.0747944329312743
Attrib_0=(-1.123-0.843] And Attrib_1=(-0.53-1.33]  => Class=1. Confidence: 0.627421758569304. Support: 0.293693911179461
Attrib_1=(-inf--0.53]  => Class=-1. Confidence: 0.564947636809734. Support: 0.278725747808003
Attrib_0=(-1.123-0.843]  => Class=-1. Confidence: 0.497452360381355. Support: 0.433222693907655
Attrib_1=(-0.53-1.33]  => Class=1. Confidence: 0.474548100655634. Support: 0.397710116643709
Time taken: 17 seconds 
=====================

Fold 3 of 10 folds
Data set size: 5300
No of labeled instances: 2385
No of unlabeled instances: 2385
Total training instances: 4770
Test instances: 530
----------------------------------------

No of rules: 15
Average terms per rule: 1
Accuracy (%): 90.188679245283
Conusion matrix: 
186	52
0	292
Rules:
Attrib_0=(-inf--1.123] And Attrib_1=(-inf--0.53]  => Class=1. Confidence: 0.891194714590066. Support: 0.0633278382535672
Attrib_0=(0.843-inf) And Attrib_1=(-inf--0.53]  => Class=1. Confidence: 0.872. Support: 0.053653414155697
Attrib_0=(-1.123-0.843] And Attrib_1=(-inf--0.53]  => Class=-1. Confidence: 0.774661548480011. Support: 0.267636483265986
Attrib_0=(0.843-inf) And Attrib_1=(-0.53-1.33]  => Class=-1. Confidence: 0.736974431899083. Support: 0.137921090733
Attrib_0=(-inf--1.123]  => Class=1. Confidence: 0.728242246277232. Support: 0.130687186138901
Attrib_0=(-1.123-0.843] And Attrib_1=(1.33-inf)  => Class=-1. Confidence: 0.681303150599511. Support: 0.0730407026789221
Attrib_1=(1.33-inf)  => Class=-1. Confidence: 0.622400662072304. Support: 0.0786387700338533
Attrib_0=(-1.123-0.843] And Attrib_1=(-0.53-1.33]  => Class=1. Confidence: 0.613151154603616. Support: 0.284515906287232
Attrib_1=(-inf--0.53]  => Class=-1. Confidence: 0.549492430196355. Support: 0.278548408441356
Attrib_0=(-1.123-0.843]  => Class=-1. Confidence: 0.497679172190194. Support: 0.43940708118391
Attrib_1=(-0.53-1.33]  => Class=1. Confidence: 0.466266133177329. Support: 0.390365883596998
Time taken: 16 seconds 
=====================

Fold 4 of 10 folds
Data set size: 5300
No of labeled instances: 2385
No of unlabeled instances: 2385
Total training instances: 4770
Test instances: 530
----------------------------------------

No of rules: 14
Average terms per rule: 1
Accuracy (%): 90.5660377358491
Conusion matrix: 
188	50
0	292
Rules:
Attrib_0=(-inf--1.123] And Attrib_1=(-inf--0.53]  => Class=1. Confidence: 0.90066225165563. Support: 0.0673376677618147
Attrib_0=(0.843-inf) And Attrib_1=(-inf--0.53]  => Class=1. Confidence: 0.784920929047901. Support: 0.0543134430189976
Attrib_0=(-1.123-0.843] And Attrib_1=(-inf--0.53]  => Class=-1. Confidence: 0.780661204235647. Support: 0.275159409780061
Attrib_0=(-inf--1.123]  => Class=1. Confidence: 0.718963472949237. Support: 0.130581312773069
Attrib_0=(0.843-inf) And Attrib_1=(-0.53-1.33]  => Class=-1. Confidence: 0.711487963408917. Support: 0.123836464997645
Attrib_0=(-1.123-0.843] And Attrib_1=(1.33-inf)  => Class=-1. Confidence: 0.674243487395987. Support: 0.0670668818604867
Attrib_1=(1.33-inf)  => Class=-1. Confidence: 0.623103136384497. Support: 0.0723662216524104
Attrib_0=(-1.123-0.843] And Attrib_1=(-0.53-1.33]  => Class=1. Confidence: 0.610853726951528. Support: 0.285497492814412
Attrib_1=(-inf--0.53]  => Class=-1. Confidence: 0.562238239700162. Support: 0.289732939193831
Attrib_0=(-1.123-0.843]  => Class=-1. Confidence: 0.502615578744783. Support: 0.443419467282311
Attrib_1=(-0.53-1.33]  => Class=1. Confidence: 0.465268822797527. Support: 0.389112879551025
Time taken: 22 seconds 
=====================

Fold 5 of 10 folds
Data set size: 5300
No of labeled instances: 2385
No of unlabeled instances: 2385
Total training instances: 4770
Test instances: 530
----------------------------------------

No of rules: 14
Average terms per rule: 1
Accuracy (%): 84.3396226415094
Conusion matrix: 
155	83
0	292
Rules:
Attrib_0=(-inf--1.123] And Attrib_1=(-inf--0.53]  => Class=1. Confidence: 0.938679228564414. Support: 0.0662943148447574
Attrib_0=(-1.123-0.843] And Attrib_1=(-inf--0.53]  => Class=-1. Confidence: 0.768549696852615. Support: 0.262374921352106
Attrib_0=(-inf--1.123]  => Class=1. Confidence: 0.738649843926759. Support: 0.126779492415647
Attrib_0=(0.843-inf) And Attrib_1=(-0.53-1.33]  => Class=-1. Confidence: 0.715821699250549. Support: 0.131386916212512
Attrib_0=(-1.123-0.843] And Attrib_1=(1.33-inf)  => Class=-1. Confidence: 0.669281371518086. Support: 0.0699030965895037
Attrib_0=(-1.123-0.843] And Attrib_1=(-0.53-1.33]  => Class=1. Confidence: 0.611353711790395. Support: 0.292274570360613
Attrib_1=(1.33-inf)  => Class=-1. Confidence: 0.604988343828117. Support: 0.0747452044096959
Attrib_1=(-inf--0.53]  => Class=-1. Confidence: 0.552429466516323. Support: 0.274803205906284
Attrib_0=(-1.123-0.843]  => Class=-1. Confidence: 0.49540400089993. Support: 0.435967338329959
Attrib_1=(-0.53-1.33]  => Class=1. Confidence: 0.461705570817029. Support: 0.392721075916536
Time taken: 19 seconds 
=====================

Fold 6 of 10 folds
Data set size: 5300
No of labeled instances: 2385
No of unlabeled instances: 2385
Total training instances: 4770
Test instances: 530
----------------------------------------

No of rules: 15
Average terms per rule: 1
Accuracy (%): 91.1320754716981
Conusion matrix: 
191	47
0	292
Rules:
Attrib_0=(-inf--1.123] And Attrib_1=(-inf--0.53]  => Class=1. Confidence: 0.894385151383771. Support: 0.0561950788968279
Attrib_0=(0.843-inf) And Attrib_1=(-inf--0.53]  => Class=1. Confidence: 0.821806104595613. Support: 0.0546605142218593
Attrib_0=(-1.123-0.843] And Attrib_1=(-inf--0.53]  => Class=-1. Confidence: 0.771594003378328. Support: 0.262256592763218
Attrib_0=(0.843-inf) And Attrib_1=(-0.53-1.33]  => Class=-1. Confidence: 0.708066455211319. Support: 0.139292360083357
Attrib_0=(-inf--1.123]  => Class=1. Confidence: 0.693215785561709. Support: 0.111534591707548
Attrib_0=(-1.123-0.843] And Attrib_1=(-0.53-1.33]  => Class=1. Confidence: 0.6232980332829. Support: 0.284188455659619
Attrib_0=(-1.123-0.843] And Attrib_1=(1.33-inf)  => Class=-1. Confidence: 0.620232172293799. Support: 0.0731107906856263
Attrib_1=(1.33-inf)  => Class=-1. Confidence: 0.565113943569475. Support: 0.077940898834171
Attrib_1=(-inf--0.53]  => Class=-1. Confidence: 0.549606904708822. Support: 0.275033350346969
Attrib_0=(-1.123-0.843]  => Class=-1. Confidence: 0.485583859343215. Support: 0.433476130493762
Attrib_1=(-0.53-1.33]  => Class=1. Confidence: 0.465420624020985. Support: 0.383372806438035
Time taken: 18 seconds 
=====================

Fold 7 of 10 folds
Data set size: 5300
No of labeled instances: 2386
No of unlabeled instances: 2384
Total training instances: 4770
Test instances: 530
----------------------------------------

No of rules: 14
Average terms per rule: 1
Accuracy (%): 91.8867924528302
Conusion matrix: 
194	43
0	293
Rules:
Attrib_0=(-inf--1.123] And Attrib_1=(-inf--0.53]  => Class=1. Confidence: 0.924806923972045. Support: 0.0638162065895616
Attrib_0=(0.843-inf) And Attrib_1=(-inf--0.53]  => Class=1. Confidence: 0.817692019079985. Support: 0.0559840391412644
Attrib_0=(-1.123-0.843] And Attrib_1=(-inf--0.53]  => Class=-1. Confidence: 0.761843220583974. Support: 0.258685569127525
Attrib_0=(-inf--1.123]  => Class=1. Confidence: 0.742211579334003. Support: 0.125308966816398
Attrib_0=(0.843-inf) And Attrib_1=(-0.53-1.33]  => Class=-1. Confidence: 0.725807030498551. Support: 0.129891549674723
Attrib_0=(-1.123-0.843] And Attrib_1=(1.33-inf)  => Class=-1. Confidence: 0.671686209743634. Support: 0.0694139895852048
Attrib_1=(1.33-inf)  => Class=-1. Confidence: 0.619165270949708. Support: 0.0751639475310994
Attrib_0=(-1.123-0.843] And Attrib_1=(-0.53-1.33]  => Class=1. Confidence: 0.613861386138617. Support: 0.298736518016939
Attrib_0=(0.843-inf)  => Class=-1. Confidence: 0.551777189463632. Support: 0.144780038772362
Attrib_1=(-inf--0.53]  => Class=-1. Confidence: 0.547881441194105. Support: 0.271694069319516
Attrib_0=(-1.123-0.843]  => Class=-1. Confidence: 0.496128607930649. Support: 0.433749713511491
Attrib_1=(-0.53-1.33]  => Class=1. Confidence: 0.466789308948575. Support: 0.397145551864287
Time taken: 24 seconds 
=====================

Fold 8 of 10 folds
Data set size: 5300
No of labeled instances: 2386
No of unlabeled instances: 2384
Total training instances: 4770
Test instances: 530
----------------------------------------

No of rules: 14
Average terms per rule: 1
Accuracy (%): 90.5660377358491
Conusion matrix: 
187	50
0	293
Rules:
Attrib_0=(-inf--1.123] And Attrib_1=(-inf--0.53]  => Class=1. Confidence: 0.927946905994206. Support: 0.0645768742520356
Attrib_0=(0.843-inf) And Attrib_1=(-inf--0.53]  => Class=1. Confidence: 0.802330931293116. Support: 0.0503329140602652
Attrib_0=(-1.123-0.843] And Attrib_1=(-inf--0.53]  => Class=-1. Confidence: 0.736600519556596. Support: 0.276093186869381
Attrib_0=(-inf--1.123]  => Class=1. Confidence: 0.721079200879471. Support: 0.1200311966394
Attrib_0=(0.843-inf) And Attrib_1=(-0.53-1.33]  => Class=-1. Confidence: 0.707963986580902. Support: 0.131751701519336
Attrib_0=(-1.123-0.843] And Attrib_1=(1.33-inf)  => Class=-1. Confidence: 0.70161315147219. Support: 0.0711804296031079
Attrib_1=(1.33-inf)  => Class=-1. Confidence: 0.622976023678576. Support: 0.0755028482394384
Attrib_0=(-1.123-0.843] And Attrib_1=(-0.53-1.33]  => Class=1. Confidence: 0.596604100235247. Support: 0.289457454068369
Attrib_0=(0.843-inf)  => Class=-1. Confidence: 0.523708562473654. Support: 0.144722464518078
Attrib_1=(-inf--0.53]  => Class=-1. Confidence: 0.523440269977849. Support: 0.287847121293904
Attrib_0=(-1.123-0.843]  => Class=-1. Confidence: 0.494292680250299. Support: 0.458160096548661
Attrib_1=(-0.53-1.33]  => Class=1. Confidence: 0.451511876432905. Support: 0.384443838796405
Time taken: 21 seconds 
=====================

Fold 9 of 10 folds
Data set size: 5300
No of labeled instances: 2386
No of unlabeled instances: 2384
Total training instances: 4770
Test instances: 530
----------------------------------------

No of rules: 15
Average terms per rule: 1
Accuracy (%): 83.0188679245283
Conusion matrix: 
147	90
0	293
Rules:
Attrib_0=(-inf--1.123] And Attrib_1=(-inf--0.53]  => Class=1. Confidence: 0.952380952380951. Support: 0.0700551379980264
Attrib_0=(-1.123-0.843] And Attrib_1=(-inf--0.53]  => Class=-1. Confidence: 0.748081196958569. Support: 0.270765473084792
Attrib_0=(-inf--1.123]  => Class=1. Confidence: 0.735322653080602. Support: 0.134381268362978
Attrib_0=(-1.123-0.843] And Attrib_1=(1.33-inf)  => Class=-1. Confidence: 0.733011722878877. Support: 0.0658240479360424
Attrib_0=(0.843-inf) And Attrib_1=(-0.53-1.33]  => Class=-1. Confidence: 0.716401613754102. Support: 0.135280166313626
Attrib_1=(1.33-inf)  => Class=-1. Confidence: 0.682271910544734. Support: 0.070947927308293
Attrib_0=(-1.123-0.843] And Attrib_1=(-0.53-1.33]  => Class=1. Confidence: 0.62337662337662. Support: 0.301149313217981
Attrib_0=(0.843-inf)  => Class=-1. Confidence: 0.54720661059013. Support: 0.147511949315348
Attrib_1=(-inf--0.53]  => Class=-1. Confidence: 0.531160660922319. Support: 0.280968154277126
Attrib_0=(-1.123-0.843]  => Class=-1. Confidence: 0.49480253775345. Support: 0.437556639009228
Attrib_1=(-0.53-1.33]  => Class=1. Confidence: 0.4683823927388. Support: 0.407599985707475
Time taken: 18 seconds 
=====================

Fold 10 of 10 folds
Data set size: 5300
No of labeled instances: 2386
No of unlabeled instances: 2384
Total training instances: 4770
Test instances: 530
----------------------------------------

No of rules: 15
Average terms per rule: 1
Accuracy (%): 85.4716981132076
Conusion matrix: 
160	77
0	293
Rules:
Attrib_0=(-inf--1.123] And Attrib_1=(-inf--0.53]  => Class=1. Confidence: 0.938775510204082. Support: 0.0675647062743774
Attrib_0=(-1.123-0.843] And Attrib_1=(-inf--0.53]  => Class=-1. Confidence: 0.756730279324341. Support: 0.267993471890326
Attrib_0=(-inf--1.123]  => Class=1. Confidence: 0.723186855098441. Support: 0.126747495015226
Attrib_0=(0.843-inf) And Attrib_1=(-0.53-1.33]  => Class=-1. Confidence: 0.709408268547273. Support: 0.131033206177051
Attrib_0=(-1.123-0.843] And Attrib_1=(1.33-inf)  => Class=-1. Confidence: 0.681635147643044. Support: 0.0738631944592565
Attrib_1=(1.33-inf)  => Class=-1. Confidence: 0.626511352993952. Support: 0.0803580578472096
Attrib_0=(-1.123-0.843] And Attrib_1=(-0.53-1.33]  => Class=1. Confidence: 0.617210682492577. Support: 0.290463056061126
Attrib_1=(-inf--0.53]  => Class=-1. Confidence: 0.544877769801932. Support: 0.279793925604412
Attrib_0=(-1.123-0.843]  => Class=-1. Confidence: 0.48802442643011. Support: 0.442716713261232
Attrib_1=(-0.53-1.33]  => Class=1. Confidence: 0.468203684684828. Support: 0.392004273422681
Time taken: 19 seconds 
=====================

1796	580
0	2924
Average of fold accuracies: 89.0566037735849
