# Supplementary material for: Semi-supervised associative classification using ant colony optimization algorithm
Source: PeerJ Comput Sci. 2021 Sep 10;7:e676. doi: 10.7717/peerj-cs.676 (PMC8444075; doi:10.7717/peerj-cs.676)
Supplement: Supplemental Information 1 — Code: After extracting, the SSAC.sln is the Visual Studio 2015 aolution file which contains the project settings. Form1.cs and Form1.Designer.cs are the Windows form files for GUI of the code. SSAC.cs is the file containing the Run() method which is the core implementation of the proposed algorithm. [file peerj-cs-07-676-s001.zip › SSAC/SSAC/bin/Debug/Output0/appendicitis-D2/appendicitis-D2_100p_Rules_2020-10-18.txt]

Time: 2020-18-10 06:22:18
DataSet: appendicitis-D2
No. of instances: 106
No. of attributes: 8
No. of classes: 2
Class frequencies: [85, 21]
---------------------------------------
Parameters: 
Labeled data (%): 100
No of folds: 10
No of ants: 15
Min support: 0.05
Min Confidence: 0.45
Min coverage: 1
====================

Fold 1 of 10 folds
Data set size: 106
No of labeled instances: 95
No of unlabeled instances: 0
Total training instances: 95
Test instances: 11
----------------------------------------

No of rules: 15
Average terms per rule: 1
Accuracy (%): 90.9090909090909
Conusion matrix: 
9	0
1	1
Rules:
Attrib_4=(0.333-0.667]  => Class=0. Confidence: 1. Support: 0.157894736842105
Attrib_0=(-inf-0.333] And Attrib_1=(-inf-0.333] And Attrib_4=(-inf-0.333] And Attrib_5=(0.333-0.667] And Attrib_6=(-inf-0.333]  => Class=1. Confidence: 1. Support: 0.0526315789473684
Attrib_2=(0.333-0.667]  => Class=0. Confidence: 0.946428571428571. Support: 0.697368421052632
Attrib_0=(0.333-0.667]  => Class=0. Confidence: 0.944444444444444. Support: 0.671052631578947
Attrib_6=(0.333-0.667]  => Class=0. Confidence: 0.938775510204082. Support: 0.605263157894737
Attrib_3=(0.333-0.667]  => Class=0. Confidence: 0.9375. Support: 0.197368421052632
Attrib_1=(0.667-inf)  => Class=0. Confidence: 0.932203389830508. Support: 0.723684210526316
Attrib_1=(-inf-0.333]  => Class=1. Confidence: 0.875. Support: 0.368421052631579
Attrib_5=(0.333-0.667]  => Class=0. Confidence: 0.791666666666667. Support: 0.25
Attrib_5=(-inf-0.333]  => Class=1. Confidence: 0.777777777777778. Support: 0.368421052631579
Attrib_3=(-inf-0.333]  => Class=0. Confidence: 0.766233766233766. Support: 0.776315789473684
Attrib_0=(-inf-0.333] And Attrib_1=(0.333-0.667] And Attrib_2=(-inf-0.333] And Attrib_3=(-inf-0.333] And Attrib_6=(-inf-0.333]  => Class=1. Confidence: 0.666666666666667. Support: 0.315789473684211
Attrib_0=(-inf-0.333] And Attrib_2=(-inf-0.333] And Attrib_6=(-inf-0.333]  => Class=1. Confidence: 0.555555555555556. Support: 0.789473684210526
Time taken: 1 seconds 
=====================

Fold 2 of 10 folds
Data set size: 106
No of labeled instances: 95
No of unlabeled instances: 0
Total training instances: 95
Test instances: 11
----------------------------------------

No of rules: 4
Average terms per rule: 1
Accuracy (%): 100
Conusion matrix: 
9	0
0	2
Rules:
Attrib_4=(0.333-0.667]  => Class=0. Confidence: 1. Support: 0.105263157894737
Attrib_2=(0.333-0.667]  => Class=0. Confidence: 0.929824561403509. Support: 0.697368421052632
Attrib_0=(0.333-0.667]  => Class=0. Confidence: 0.928571428571429. Support: 0.684210526315789
Attrib_3=(0.333-0.667]  => Class=0. Confidence: 0.923076923076923. Support: 0.157894736842105
Attrib_6=(0.333-0.667]  => Class=0. Confidence: 0.92156862745098. Support: 0.618421052631579
Attrib_1=(0.667-inf)  => Class=0. Confidence: 0.912280701754386. Support: 0.684210526315789
Attrib_5=(0.667-inf)  => Class=0. Confidence: 0.875. Support: 0.736842105263158
Attrib_1=(-inf-0.333]  => Class=1. Confidence: 0.875. Support: 0.368421052631579
Attrib_5=(0.333-0.667]  => Class=0. Confidence: 0.782608695652174. Support: 0.236842105263158
Attrib_3=(-inf-0.333]  => Class=0. Confidence: 0.775. Support: 0.815789473684211
Attrib_2=(-inf-0.333] And Attrib_3=(-inf-0.333] And Attrib_6=(-inf-0.333]  => Class=1. Confidence: 0.590909090909091. Support: 0.684210526315789
Attrib_0=(-inf-0.333] And Attrib_2=(-inf-0.333] And Attrib_4=(-inf-0.333] And Attrib_6=(-inf-0.333]  => Class=1. Confidence: 0.538461538461538. Support: 0.736842105263158
Time taken: 1 seconds 
=====================

Fold 3 of 10 folds
Data set size: 106
No of labeled instances: 95
No of unlabeled instances: 0
Total training instances: 95
Test instances: 11
----------------------------------------

No of rules: 15
Average terms per rule: 1
Accuracy (%): 81.8181818181818
Conusion matrix: 
9	0
2	0
Rules:
Attrib_4=(0.333-0.667]  => Class=0. Confidence: 1. Support: 0.157894736842105
Attrib_0=(-inf-0.333] And Attrib_1=(-inf-0.333] And Attrib_2=(-inf-0.333] And Attrib_5=(0.333-0.667]  => Class=1. Confidence: 1. Support: 0.0526315789473684
Attrib_2=(0.333-0.667]  => Class=0. Confidence: 0.964285714285714. Support: 0.710526315789474
Attrib_0=(0.333-0.667]  => Class=0. Confidence: 0.962962962962963. Support: 0.684210526315789
Attrib_6=(0.333-0.667]  => Class=0. Confidence: 0.959183673469388. Support: 0.618421052631579
Attrib_3=(0.333-0.667]  => Class=0. Confidence: 0.9375. Support: 0.197368421052632
Attrib_1=(0.667-inf)  => Class=0. Confidence: 0.933333333333333. Support: 0.736842105263158
Attrib_5=(0.667-inf)  => Class=0. Confidence: 0.901639344262295. Support: 0.723684210526316
Attrib_1=(-inf-0.333]  => Class=1. Confidence: 0.8. Support: 0.421052631578947
Attrib_5=(0.333-0.667]  => Class=0. Confidence: 0.782608695652174. Support: 0.236842105263158
Attrib_3=(-inf-0.333]  => Class=0. Confidence: 0.763157894736842. Support: 0.763157894736842
Attrib_0=(-inf-0.333] And Attrib_1=(0.333-0.667] And Attrib_2=(-inf-0.333] And Attrib_3=(-inf-0.333]  => Class=1. Confidence: 0.75. Support: 0.315789473684211
Attrib_0=(-inf-0.333] And Attrib_1=(0.333-0.667] And Attrib_5=(0.333-0.667] And Attrib_6=(-inf-0.333]  => Class=1. Confidence: 0.666666666666667. Support: 0.210526315789474
Attrib_2=(-inf-0.333] And Attrib_3=(-inf-0.333] And Attrib_6=(-inf-0.333]  => Class=1. Confidence: 0.625. Support: 0.789473684210526
Attrib_0=(0.667-inf) And Attrib_2=(0.667-inf) And Attrib_4=(-inf-0.333] And Attrib_6=(0.667-inf)  => Class=1. Confidence: 0.5. Support: 0.0526315789473684
Time taken: 1 seconds 
=====================

Fold 4 of 10 folds
Data set size: 106
No of labeled instances: 95
No of unlabeled instances: 0
Total training instances: 95
Test instances: 11
----------------------------------------

No of rules: 14
Average terms per rule: 1
Accuracy (%): 100
Conusion matrix: 
9	0
0	2
Rules:
Attrib_4=(0.333-0.667]  => Class=0. Confidence: 1. Support: 0.131578947368421
Attrib_3=(0.333-0.667]  => Class=0. Confidence: 0.9375. Support: 0.197368421052632
Attrib_2=(0.333-0.667]  => Class=0. Confidence: 0.932203389830508. Support: 0.723684210526316
Attrib_0=(0.333-0.667]  => Class=0. Confidence: 0.924528301886792. Support: 0.644736842105263
Attrib_6=(0.333-0.667]  => Class=0. Confidence: 0.92156862745098. Support: 0.618421052631579
Attrib_1=(0.667-inf)  => Class=0. Confidence: 0.918032786885246. Support: 0.736842105263158
Attrib_5=(0.667-inf)  => Class=0. Confidence: 0.876923076923077. Support: 0.75
Attrib_5=(0.333-0.667]  => Class=0. Confidence: 0.8. Support: 0.210526315789474
Attrib_1=(-inf-0.333]  => Class=1. Confidence: 0.777777777777778. Support: 0.368421052631579
Attrib_4=(-inf-0.333]  => Class=0. Confidence: 0.768292682926829. Support: 0.828947368421053
Attrib_5=(-inf-0.333]  => Class=1. Confidence: 0.7. Support: 0.368421052631579
Attrib_0=(-inf-0.333] And Attrib_1=(0.333-0.667] And Attrib_3=(-inf-0.333] And Attrib_5=(0.667-inf) And Attrib_6=(-inf-0.333]  => Class=1. Confidence: 0.666666666666667. Support: 0.105263157894737
Attrib_0=(-inf-0.333] And Attrib_1=(0.333-0.667] And Attrib_2=(-inf-0.333] And Attrib_3=(-inf-0.333] And Attrib_4=(-inf-0.333]  => Class=1. Confidence: 0.625. Support: 0.263157894736842
Attrib_0=(-inf-0.333] And Attrib_2=(-inf-0.333] And Attrib_3=(-inf-0.333] And Attrib_6=(-inf-0.333]  => Class=1. Confidence: 0.619047619047619. Support: 0.684210526315789
Attrib_0=(-inf-0.333] And Attrib_2=(-inf-0.333] And Attrib_4=(-inf-0.333] And Attrib_6=(-inf-0.333]  => Class=1. Confidence: 0.518518518518518. Support: 0.736842105263158
Time taken: 1 seconds 
=====================

Fold 5 of 10 folds
Data set size: 106
No of labeled instances: 95
No of unlabeled instances: 0
Total training instances: 95
Test instances: 11
----------------------------------------

No of rules: 12
Average terms per rule: 1
Accuracy (%): 100
Conusion matrix: 
9	0
0	2
Rules:
Attrib_4=(0.333-0.667]  => Class=0. Confidence: 1. Support: 0.157894736842105
Attrib_1=(0.333-0.667] And Attrib_4=(-inf-0.333] And Attrib_5=(-inf-0.333] And Attrib_6=(-inf-0.333]  => Class=1. Confidence: 1. Support: 0.0526315789473684
Attrib_3=(0.333-0.667]  => Class=0. Confidence: 0.9375. Support: 0.197368421052632
Attrib_0=(0.333-0.667]  => Class=0. Confidence: 0.932203389830508. Support: 0.723684210526316
Attrib_2=(0.333-0.667]  => Class=0. Confidence: 0.932203389830508. Support: 0.723684210526316
Attrib_6=(0.333-0.667]  => Class=0. Confidence: 0.925925925925926. Support: 0.657894736842105
Attrib_1=(0.667-inf)  => Class=0. Confidence: 0.913793103448276. Support: 0.697368421052632
Attrib_5=(0.667-inf)  => Class=0. Confidence: 0.870967741935484. Support: 0.710526315789474
Attrib_5=(0.333-0.667]  => Class=0. Confidence: 0.833333333333333. Support: 0.263157894736842
Attrib_1=(-inf-0.333]  => Class=1. Confidence: 0.777777777777778. Support: 0.368421052631579
Attrib_4=(-inf-0.333]  => Class=0. Confidence: 0.765432098765432. Support: 0.815789473684211
Attrib_0=(-inf-0.333] And Attrib_1=(0.333-0.667] And Attrib_3=(-inf-0.333]  => Class=1. Confidence: 0.714285714285714. Support: 0.263157894736842
Attrib_2=(-inf-0.333] And Attrib_4=(-inf-0.333] And Attrib_6=(-inf-0.333]  => Class=1. Confidence: 0.538461538461538. Support: 0.736842105263158
Time taken: 1 seconds 
=====================

Fold 6 of 10 folds
Data set size: 106
No of labeled instances: 95
No of unlabeled instances: 0
Total training instances: 95
Test instances: 11
----------------------------------------

No of rules: 13
Average terms per rule: 1
Accuracy (%): 90.9090909090909
Conusion matrix: 
8	0
1	2
Rules:
Attrib_3=(0.333-0.667]  => Class=0. Confidence: 1. Support: 0.168831168831169
Attrib_4=(0.333-0.667]  => Class=0. Confidence: 1. Support: 0.12987012987013
Attrib_0=(-inf-0.333] And Attrib_1=(-inf-0.333] And Attrib_5=(0.333-0.667] And Attrib_6=(-inf-0.333]  => Class=1. Confidence: 1. Support: 0.0555555555555556
Attrib_2=(0.333-0.667]  => Class=0. Confidence: 0.928571428571429. Support: 0.675324675324675
Attrib_0=(0.333-0.667]  => Class=0. Confidence: 0.927272727272727. Support: 0.662337662337662
Attrib_6=(0.333-0.667]  => Class=0. Confidence: 0.92. Support: 0.597402597402597
Attrib_1=(0.667-inf)  => Class=0. Confidence: 0.913793103448276. Support: 0.688311688311688
Attrib_5=(0.667-inf)  => Class=0. Confidence: 0.903225806451613. Support: 0.727272727272727
Attrib_5=(0.333-0.667]  => Class=0. Confidence: 0.818181818181818. Support: 0.233766233766234
Attrib_1=(0.333-0.667]  => Class=0. Confidence: 0.814814814814815. Support: 0.285714285714286
Attrib_1=(-inf-0.333]  => Class=1. Confidence: 0.8. Support: 0.444444444444444
Attrib_4=(-inf-0.333]  => Class=0. Confidence: 0.780487804878049. Support: 0.831168831168831
Attrib_5=(-inf-0.333]  => Class=1. Confidence: 0.727272727272727. Support: 0.444444444444444
Attrib_0=(-inf-0.333] And Attrib_3=(-inf-0.333] And Attrib_5=(0.333-0.667]  => Class=1. Confidence: 0.666666666666667. Support: 0.222222222222222
Attrib_0=(-inf-0.333] And Attrib_2=(-inf-0.333] And Attrib_3=(-inf-0.333] And Attrib_6=(-inf-0.333]  => Class=1. Confidence: 0.619047619047619. Support: 0.722222222222222
Time taken: 1 seconds 
=====================

Fold 7 of 10 folds
Data set size: 106
No of labeled instances: 96
No of unlabeled instances: 0
Total training instances: 96
Test instances: 10
----------------------------------------

No of rules: 13
Average terms per rule: 1
Accuracy (%): 90
Conusion matrix: 
8	0
1	1
Rules:
Attrib_4=(0.333-0.667]  => Class=0. Confidence: 1. Support: 0.12987012987013
Attrib_0=(-inf-0.333] And Attrib_1=(-inf-0.333] And Attrib_2=(-inf-0.333] And Attrib_5=(0.333-0.667] And Attrib_6=(-inf-0.333]  => Class=1. Confidence: 1. Support: 0.0526315789473684
Attrib_2=(0.333-0.667]  => Class=0. Confidence: 0.947368421052632. Support: 0.701298701298701
Attrib_0=(0.333-0.667]  => Class=0. Confidence: 0.945454545454545. Support: 0.675324675324675
Attrib_6=(0.333-0.667]  => Class=0. Confidence: 0.941176470588235. Support: 0.623376623376623
Attrib_3=(0.333-0.667]  => Class=0. Confidence: 0.941176470588235. Support: 0.207792207792208
Attrib_1=(0.667-inf)  => Class=0. Confidence: 0.929824561403509. Support: 0.688311688311688
Attrib_5=(0.667-inf)  => Class=0. Confidence: 0.888888888888889. Support: 0.727272727272727
Attrib_5=(0.333-0.667]  => Class=0. Confidence: 0.782608695652174. Support: 0.233766233766234
Attrib_1=(-inf-0.333]  => Class=1. Confidence: 0.777777777777778. Support: 0.368421052631579
Attrib_4=(-inf-0.333]  => Class=0. Confidence: 0.771084337349398. Support: 0.831168831168831
Attrib_5=(-inf-0.333]  => Class=1. Confidence: 0.7. Support: 0.368421052631579
Attrib_0=(-inf-0.333] And Attrib_2=(-inf-0.333] And Attrib_3=(-inf-0.333] And Attrib_4=(-inf-0.333] And Attrib_5=(0.333-0.667]  => Class=1. Confidence: 0.666666666666667. Support: 0.210526315789474
Attrib_0=(-inf-0.333] And Attrib_2=(-inf-0.333] And Attrib_3=(-inf-0.333] And Attrib_4=(-inf-0.333]  => Class=1. Confidence: 0.636363636363636. Support: 0.736842105263158
Attrib_0=(-inf-0.333] And Attrib_2=(-inf-0.333] And Attrib_4=(-inf-0.333]  => Class=1. Confidence: 0.535714285714286. Support: 0.789473684210526
Time taken: 1 seconds 
=====================

Fold 8 of 10 folds
Data set size: 106
No of labeled instances: 96
No of unlabeled instances: 0
Total training instances: 96
Test instances: 10
----------------------------------------

No of rules: 15
Average terms per rule: 1
Accuracy (%): 90
Conusion matrix: 
8	0
1	1
Rules:
Attrib_4=(0.333-0.667]  => Class=0. Confidence: 1. Support: 0.142857142857143
Attrib_1=(0.333-0.667] And Attrib_2=(-inf-0.333] And Attrib_3=(-inf-0.333] And Attrib_5=(0.667-inf)  => Class=1. Confidence: 1. Support: 0.105263157894737
Attrib_2=(0.667-inf)  => Class=0. Confidence: 1. Support: 0.103896103896104
Attrib_0=(0.667-inf)  => Class=0. Confidence: 1. Support: 0.0909090909090909
Attrib_0=(0.333-0.667]  => Class=0. Confidence: 0.933333333333333. Support: 0.727272727272727
Attrib_2=(0.333-0.667]  => Class=0. Confidence: 0.933333333333333. Support: 0.727272727272727
Attrib_1=(0.667-inf)  => Class=0. Confidence: 0.931034482758621. Support: 0.701298701298701
Attrib_3=(0.333-0.667]  => Class=0. Confidence: 0.916666666666667. Support: 0.142857142857143
Attrib_5=(0.667-inf)  => Class=0. Confidence: 0.887096774193548. Support: 0.714285714285714
Attrib_5=(0.333-0.667]  => Class=0. Confidence: 0.826086956521739. Support: 0.246753246753247
Attrib_1=(-inf-0.333]  => Class=1. Confidence: 0.8. Support: 0.421052631578947
Attrib_3=(-inf-0.333]  => Class=0. Confidence: 0.777777777777778. Support: 0.818181818181818
Attrib_5=(-inf-0.333]  => Class=1. Confidence: 0.727272727272727. Support: 0.421052631578947
Attrib_0=(-inf-0.333] And Attrib_2=(-inf-0.333] And Attrib_4=(-inf-0.333] And Attrib_6=(-inf-0.333]  => Class=1. Confidence: 0.625. Support: 0.789473684210526
Time taken: 1 seconds 
=====================

Fold 9 of 10 folds
Data set size: 106
No of labeled instances: 96
No of unlabeled instances: 0
Total training instances: 96
Test instances: 10
----------------------------------------

No of rules: 14
Average terms per rule: 2
Accuracy (%): 100
Conusion matrix: 
8	0
0	2
Rules:
Attrib_4=(0.333-0.667]  => Class=0. Confidence: 1. Support: 0.142857142857143
Attrib_1=(0.333-0.667] And Attrib_2=(-inf-0.333] And Attrib_3=(-inf-0.333] And Attrib_5=(0.667-inf) And Attrib_6=(-inf-0.333]  => Class=1. Confidence: 1. Support: 0.105263157894737
Attrib_0=(-inf-0.333] And Attrib_1=(-inf-0.333] And Attrib_5=(0.333-0.667] And Attrib_6=(-inf-0.333]  => Class=1. Confidence: 1. Support: 0.0526315789473684
Attrib_3=(0.333-0.667]  => Class=0. Confidence: 0.941176470588235. Support: 0.207792207792208
Attrib_2=(0.333-0.667]  => Class=0. Confidence: 0.932203389830508. Support: 0.714285714285714
Attrib_0=(0.333-0.667]  => Class=0. Confidence: 0.929824561403509. Support: 0.688311688311688
Attrib_6=(0.333-0.667]  => Class=0. Confidence: 0.924528301886792. Support: 0.636363636363636
Attrib_1=(0.667-inf)  => Class=0. Confidence: 0.916666666666667. Support: 0.714285714285714
Attrib_5=(0.667-inf)  => Class=0. Confidence: 0.878787878787879. Support: 0.753246753246753
Attrib_4=(-inf-0.333]  => Class=0. Confidence: 0.768292682926829. Support: 0.818181818181818
Attrib_1=(-inf-0.333]  => Class=1. Confidence: 0.75. Support: 0.315789473684211
Attrib_5=(-inf-0.333]  => Class=1. Confidence: 0.666666666666667. Support: 0.315789473684211
Attrib_1=(0.333-0.667] And Attrib_2=(-inf-0.333] And Attrib_3=(-inf-0.333] And Attrib_4=(-inf-0.333] And Attrib_6=(-inf-0.333]  => Class=1. Confidence: 0.666666666666667. Support: 0.315789473684211
Attrib_0=(-inf-0.333] And Attrib_2=(-inf-0.333] And Attrib_4=(-inf-0.333] And Attrib_5=(0.333-0.667] And Attrib_6=(-inf-0.333]  => Class=1. Confidence: 0.625. Support: 0.263157894736842
Attrib_2=(-inf-0.333] And Attrib_3=(-inf-0.333] And Attrib_4=(-inf-0.333] And Attrib_6=(-inf-0.333]  => Class=1. Confidence: 0.619047619047619. Support: 0.684210526315789
Time taken: 1 seconds 
=====================

Fold 10 of 10 folds
Data set size: 106
No of labeled instances: 96
No of unlabeled instances: 0
Total training instances: 96
Test instances: 10
----------------------------------------

No of rules: 12
Average terms per rule: 1
Accuracy (%): 100
Conusion matrix: 
8	0
0	2
Rules:
Attrib_4=(0.333-0.667]  => Class=0. Confidence: 1. Support: 0.155844155844156
Attrib_3=(0.333-0.667]  => Class=0. Confidence: 0.941176470588235. Support: 0.207792207792208
Attrib_1=(0.667-inf)  => Class=0. Confidence: 0.929824561403509. Support: 0.688311688311688
Attrib_2=(0.333-0.667]  => Class=0. Confidence: 0.929824561403509. Support: 0.688311688311688
Attrib_0=(0.333-0.667]  => Class=0. Confidence: 0.927272727272727. Support: 0.662337662337662
Attrib_5=(0.667-inf)  => Class=0. Confidence: 0.888888888888889. Support: 0.727272727272727
Attrib_5=(0.333-0.667]  => Class=0. Confidence: 0.818181818181818. Support: 0.233766233766234
Attrib_1=(-inf-0.333]  => Class=1. Confidence: 0.777777777777778. Support: 0.368421052631579
Attrib_4=(-inf-0.333]  => Class=0. Confidence: 0.768292682926829. Support: 0.818181818181818
Attrib_5=(-inf-0.333]  => Class=1. Confidence: 0.727272727272727. Support: 0.421052631578947
Attrib_2=(-inf-0.333] And Attrib_3=(-inf-0.333]  => Class=1. Confidence: 0.565217391304348. Support: 0.684210526315789
Attrib_0=(-inf-0.333] And Attrib_1=(0.333-0.667] And Attrib_2=(-inf-0.333] And Attrib_4=(-inf-0.333]  => Class=1. Confidence: 0.538461538461538. Support: 0.368421052631579
Time taken: 1 seconds 
=====================

85	0
5	16
Average of fold accuracies: 94.3636363636364
