# Supplementary material for: Semi-supervised associative classification using ant colony optimization algorithm
Source: PeerJ Comput Sci. 2021 Sep 10;7:e676. doi: 10.7717/peerj-cs.676 (PMC8444075; doi:10.7717/peerj-cs.676)
Supplement: Supplemental Information 1 — Code: After extracting, the SSAC.sln is the Visual Studio 2015 aolution file which contains the project settings. Form1.cs and Form1.Designer.cs are the Windows form files for GUI of the code. SSAC.cs is the file containing the Run() method which is the core implementation of the proposed algorithm. [file peerj-cs-07-676-s001.zip › SSAC/SSAC/bin/Debug/Output0/appendicitis-D2/appendicitis-D2_10p_Results_2020-10-18.xlsx]

## Sheet: appendicitis-D2_10p_Results_202
Fold_No	No_of_Rules	Avg_Terms_per_Rule	Accuracy
1	10	1	90.9091	1.27273	1.61983
2	14	1	100	10.3636	107.405
3	11	1	81.8182	-7.81818	61.124
4	15	1	90.9091	1.27273	1.61983
5	9	1	100	10.3636	107.405
6	0	1	72.7273	-16.9091	285.917
7	9	1	90	0.363636	0.132231
8	7	1	90	0.363636	0.132231
9	12	1	100	10.3636	107.405
10	15	1	80	-9.63636	92.8595
			89.6364		765.62
			9.22328		8.74997
