# Supplementary material for: Semi-supervised associative classification using ant colony optimization algorithm
Source: PeerJ Comput Sci. 2021 Sep 10;7:e676. doi: 10.7717/peerj-cs.676 (PMC8444075; doi:10.7717/peerj-cs.676)
Supplement: Supplemental Information 1 — Code: After extracting, the SSAC.sln is the Visual Studio 2015 aolution file which contains the project settings. Form1.cs and Form1.Designer.cs are the Windows form files for GUI of the code. SSAC.cs is the file containing the Run() method which is the core implementation of the proposed algorithm. [file peerj-cs-07-676-s001.zip › SSAC/SSAC/bin/Debug/Output0/appendicitis-D2/appendicitis-D2_10p_Rules_2020-10-18.txt]

Time: 2020-18-10 06:22:18
DataSet: appendicitis-D2
No. of instances: 106
No. of attributes: 8
No. of classes: 2
Class frequencies: [85, 21]
---------------------------------------
Parameters: 
Labeled data (%): 10
No of folds: 10
No of ants: 15
Min support: 0.05
Min Confidence: 0.45
Min coverage: 1
====================

Fold 1 of 10 folds
Data set size: 106
No of labeled instances: 10
No of unlabeled instances: 85
Total training instances: 95
Test instances: 11
----------------------------------------

No of rules: 10
Average terms per rule: 1
Accuracy (%): 90.9090909090909
Conusion matrix: 
9	0
1	1
Rules:
Attrib_2=(-inf-0.333]  => Class=1. Confidence: 1. Support: 0.392241379310345
Attrib_1=(0.333-0.667] And Attrib_4=(-inf-0.333] And Attrib_6=(-inf-0.333]  => Class=1. Confidence: 1. Support: 0.192659218859958
Attrib_4=(-inf-0.333] And Attrib_5=(0.333-0.667] And Attrib_6=(-inf-0.333]  => Class=1. Confidence: 1. Support: 0.155957124229002
Attrib_6=(0.333-0.667]  => Class=0. Confidence: 0.906376518218624. Support: 0.459801411290322
Attrib_2=(0.333-0.667]  => Class=0. Confidence: 0.840881925092451. Support: 0.508561839347549
Attrib_0=(0.333-0.667]  => Class=0. Confidence: 0.820869299518753. Support: 0.458742089256424
Attrib_4=(0.333-0.667]  => Class=0. Confidence: 0.817729419703104. Support: 0.0898714461454347
Attrib_1=(0.667-inf)  => Class=0. Confidence: 0.789474099705497. Support: 0.478750501184618
Time taken: 1 seconds 
=====================

Fold 2 of 10 folds
Data set size: 106
No of labeled instances: 10
No of unlabeled instances: 85
Total training instances: 95
Test instances: 11
----------------------------------------

No of rules: 14
Average terms per rule: 1
Accuracy (%): 100
Conusion matrix: 
9	0
0	2
Rules:
Attrib_5=(0.667-inf)  => Class=0. Confidence: 1. Support: 0.467571027230419
Attrib_2=(0.333-0.667]  => Class=0. Confidence: 1. Support: 0.448849475472956
Attrib_5=(-inf-0.333]  => Class=1. Confidence: 1. Support: 0.444444444444444
Attrib_0=(0.333-0.667]  => Class=0. Confidence: 1. Support: 0.442603255964619
Attrib_1=(-inf-0.333]  => Class=1. Confidence: 1. Support: 0.437301587301587
Attrib_1=(0.667-inf)  => Class=0. Confidence: 1. Support: 0.415232899818949
Attrib_3=(0.333-0.667]  => Class=0. Confidence: 0.912087912087912. Support: 0.0849942888879806
Attrib_1=(0.333-0.667]  => Class=0. Confidence: 0.910416666666667. Support: 0.204449353317338
Time taken: 1 seconds 
=====================

Fold 3 of 10 folds
Data set size: 106
No of labeled instances: 10
No of unlabeled instances: 85
Total training instances: 95
Test instances: 11
----------------------------------------

No of rules: 11
Average terms per rule: 1
Accuracy (%): 81.8181818181818
Conusion matrix: 
9	0
2	0
Rules:
Attrib_2=(-inf-0.333]  => Class=1. Confidence: 1. Support: 0.43343653250774
Attrib_0=(-inf-0.333] And Attrib_1=(0.333-0.667] And Attrib_4=(-inf-0.333]  => Class=1. Confidence: 1. Support: 0.166649773944666
Attrib_0=(-inf-0.333]  => Class=1. Confidence: 0.937005090497738. Support: 0.422236913771356
Attrib_6=(0.333-0.667]  => Class=0. Confidence: 0.911463187325256. Support: 0.554354008193713
Attrib_0=(0.333-0.667]  => Class=0. Confidence: 0.859807929698009. Support: 0.589856300992626
Attrib_2=(0.333-0.667]  => Class=0. Confidence: 0.846048235302445. Support: 0.614074394413092
Attrib_4=(0.333-0.667]  => Class=0. Confidence: 0.799294368259885. Support: 0.0588224711884304
Attrib_1=(0.667-inf)  => Class=0. Confidence: 0.732960030168569. Support: 0.545587556458643
Time taken: 1 seconds 
=====================

Fold 4 of 10 folds
Data set size: 106
No of labeled instances: 10
No of unlabeled instances: 85
Total training instances: 95
Test instances: 11
----------------------------------------

No of rules: 15
Average terms per rule: 1
Accuracy (%): 90.9090909090909
Conusion matrix: 
9	0
1	1
Rules:
Attrib_1=(-inf-0.333]  => Class=1. Confidence: 1. Support: 0.5
Attrib_1=(0.667-inf)  => Class=0. Confidence: 1. Support: 0.395511693006978
Attrib_2=(0.333-0.667]  => Class=0. Confidence: 1. Support: 0.390032771404791
Attrib_0=(0.333-0.667]  => Class=0. Confidence: 1. Support: 0.349340206813159
Attrib_3=(0.333-0.667]  => Class=0. Confidence: 1. Support: 0.0960825863438981
Attrib_5=(0.667-inf)  => Class=0. Confidence: 0.983774038461538. Support: 0.433741622278531
Attrib_1=(0.333-0.667]  => Class=0. Confidence: 0.933894230769231. Support: 0.134695127881895
Time taken: 1 seconds 
=====================

Fold 5 of 10 folds
Data set size: 106
No of labeled instances: 10
No of unlabeled instances: 85
Total training instances: 95
Test instances: 11
----------------------------------------

No of rules: 9
Average terms per rule: 1
Accuracy (%): 100
Conusion matrix: 
9	0
0	2
Rules:
Attrib_0=(0.333-0.667]  => Class=0. Confidence: 1. Support: 1
Attrib_0=(-inf-0.333]  => Class=1. Confidence: 1. Support: 0.330415263748597
Attrib_0=(0.667-inf)  => Class=1. Confidence: 1. Support: 0.0726403823178017
Time taken: 1 seconds 
=====================

Fold 6 of 10 folds
Data set size: 106
No of labeled instances: 10
No of unlabeled instances: 85
Total training instances: 95
Test instances: 11
----------------------------------------

No of rules: 0
Average terms per rule: 1
Accuracy (%): 72.7272727272727
Conusion matrix: 
8	0
3	0
Rules:
Attrib_5=(0.667-inf)  => Class=0. Confidence: 1. Support: 0.417971830010436
Attrib_1=(0.667-inf)  => Class=0. Confidence: 1. Support: 0.396916404412454
Attrib_2=(0.333-0.667]  => Class=0. Confidence: 1. Support: 0.377565597637423
Attrib_0=(0.333-0.667]  => Class=0. Confidence: 1. Support: 0.373782159696472
Attrib_3=(0.333-0.667]  => Class=0. Confidence: 1. Support: 0.0840614489271949
Attrib_4=(-inf-0.333]  => Class=0. Confidence: 0.956390213743155. Support: 0.536828187621309
Time taken: 1 seconds 
=====================

Fold 7 of 10 folds
Data set size: 106
No of labeled instances: 10
No of unlabeled instances: 86
Total training instances: 96
Test instances: 10
----------------------------------------

No of rules: 9
Average terms per rule: 1
Accuracy (%): 90
Conusion matrix: 
8	0
1	1
Rules:
Attrib_2=(0.333-0.667]  => Class=0. Confidence: 1. Support: 0.715293643839268
Attrib_0=(0.333-0.667]  => Class=0. Confidence: 1. Support: 0.701329138310184
Attrib_6=(0.333-0.667]  => Class=0. Confidence: 1. Support: 0.652928261540433
Attrib_4=(0.333-0.667]  => Class=0. Confidence: 1. Support: 0.107377200683887
Attrib_5=(-inf-0.333]  => Class=1. Confidence: 1. Support: 0.0761064425770308
Attrib_1=(-inf-0.333]  => Class=1. Confidence: 1. Support: 0.0578116246498599
Attrib_0=(-inf-0.333] And Attrib_2=(-inf-0.333] And Attrib_3=(-inf-0.333] And Attrib_6=(-inf-0.333]  => Class=1. Confidence: 0.980255039078569. Support: 0.264252534347072
Attrib_0=(-inf-0.333] And Attrib_1=(0.333-0.667] And Attrib_2=(-inf-0.333] And Attrib_6=(-inf-0.333]  => Class=1. Confidence: 0.950806358046177. Support: 0.194444444444444
Attrib_0=(-inf-0.333] And Attrib_2=(-inf-0.333] And Attrib_4=(-inf-0.333] And Attrib_6=(-inf-0.333]  => Class=1. Confidence: 0.938785770718544. Support: 0.337736094437775
Attrib_1=(0.667-inf)  => Class=0. Confidence: 0.888066202090592. Support: 0.615394619539973
Time taken: 1 seconds 
=====================

Fold 8 of 10 folds
Data set size: 106
No of labeled instances: 10
No of unlabeled instances: 86
Total training instances: 96
Test instances: 10
----------------------------------------

No of rules: 7
Average terms per rule: 1
Accuracy (%): 90
Conusion matrix: 
8	0
1	1
Rules:
Attrib_1=(0.667-inf)  => Class=0. Confidence: 1. Support: 0.875
Attrib_1=(0.333-0.667]  => Class=1. Confidence: 1. Support: 0.327932098765432
Attrib_5=(-inf-0.333]  => Class=1. Confidence: 0.750113636363636. Support: 0.114363454503887
Attrib_2=(-inf-0.333]  => Class=1. Confidence: 0.739907407407407. Support: 0.250300297210791
Attrib_3=(-inf-0.333]  => Class=0. Confidence: 0.6. Support: 0.726694915254237
Time taken: 1 seconds 
=====================

Fold 9 of 10 folds
Data set size: 106
No of labeled instances: 10
No of unlabeled instances: 86
Total training instances: 96
Test instances: 10
----------------------------------------

No of rules: 12
Average terms per rule: 1
Accuracy (%): 100
Conusion matrix: 
8	0
0	2
Rules:
Attrib_0=(-inf-0.333] And Attrib_2=(-inf-0.333] And Attrib_6=(-inf-0.333]  => Class=1. Confidence: 1. Support: 0.482142857142857
Attrib_0=(-inf-0.333] And Attrib_4=(-inf-0.333] And Attrib_5=(0.333-0.667] And Attrib_6=(-inf-0.333]  => Class=1. Confidence: 1. Support: 0.141560798548094
Attrib_0=(0.333-0.667]  => Class=0. Confidence: 0.901945382050195. Support: 0.474514163372859
Attrib_6=(0.333-0.667]  => Class=0. Confidence: 0.897528710028709. Support: 0.444149374176548
Attrib_2=(0.333-0.667]  => Class=0. Confidence: 0.883278209503254. Support: 0.494993412384717
Attrib_4=(0.333-0.667]  => Class=0. Confidence: 0.87046332046332. Support: 0.0584856719367589
Attrib_1=(0.667-inf)  => Class=0. Confidence: 0.773608884620016. Support: 0.419048730054165
Time taken: 1 seconds 
=====================

Fold 10 of 10 folds
Data set size: 106
No of labeled instances: 10
No of unlabeled instances: 86
Total training instances: 96
Test instances: 10
----------------------------------------

No of rules: 15
Average terms per rule: 1
Accuracy (%): 80
Conusion matrix: 
8	0
2	0
Rules:
Attrib_5=(-inf-0.333]  => Class=1. Confidence: 1. Support: 0.5
Attrib_5=(0.333-0.667]  => Class=0. Confidence: 1. Support: 0.0512533850806309
Attrib_3=(0.333-0.667]  => Class=0. Confidence: 0.927942813489032. Support: 0.0530919322935862
Attrib_1=(0.333-0.667]  => Class=0. Confidence: 0.925771529551745. Support: 0.0530118486062533
Attrib_0=(0.333-0.667]  => Class=0. Confidence: 0.915591945712076. Support: 0.231267081161947
Attrib_2=(0.333-0.667]  => Class=0. Confidence: 0.915423331768798. Support: 0.246355717154968
Attrib_5=(0.667-inf)  => Class=0. Confidence: 0.899757372693985. Support: 0.291244994328313
Time taken: 2 seconds 
=====================

85	0
9	12
Average of fold accuracies: 89.6363636363636
