# Supplementary material for: Semi-supervised associative classification using ant colony optimization algorithm
Source: PeerJ Comput Sci. 2021 Sep 10;7:e676. doi: 10.7717/peerj-cs.676 (PMC8444075; doi:10.7717/peerj-cs.676)
Supplement: Supplemental Information 1 — Code: After extracting, the SSAC.sln is the Visual Studio 2015 aolution file which contains the project settings. Form1.cs and Form1.Designer.cs are the Windows form files for GUI of the code. SSAC.cs is the file containing the Run() method which is the core implementation of the proposed algorithm. [file peerj-cs-07-676-s001.zip › SSAC/SSAC/bin/Debug/Output0/appendicitis-D2/appendicitis-D2_20p_Rules_2020-10-18.txt]

Time: 2020-18-10 06:22:18
DataSet: appendicitis-D2
No. of instances: 106
No. of attributes: 8
No. of classes: 2
Class frequencies: [85, 21]
---------------------------------------
Parameters: 
Labeled data (%): 20
No of folds: 10
No of ants: 15
Min support: 0.05
Min Confidence: 0.45
Min coverage: 1
====================

Fold 1 of 10 folds
Data set size: 106
No of labeled instances: 19
No of unlabeled instances: 76
Total training instances: 95
Test instances: 11
----------------------------------------

No of rules: 8
Average terms per rule: 1
Accuracy (%): 90.9090909090909
Conusion matrix: 
9	0
1	1
Rules:
Attrib_5=(-inf-0.333]  => Class=1. Confidence: 1. Support: 0.181910639576543
Attrib_1=(-inf-0.333]  => Class=1. Confidence: 1. Support: 0.169833344890553
Attrib_3=(0.333-0.667]  => Class=0. Confidence: 1. Support: 0.11654196199581
Attrib_4=(0.333-0.667]  => Class=0. Confidence: 1. Support: 0.0902380282907366
Attrib_0=(-inf-0.333] And Attrib_2=(-inf-0.333] And Attrib_3=(-inf-0.333] And Attrib_5=(0.333-0.667]  => Class=1. Confidence: 0.980701754385965. Support: 0.119399739016964
Attrib_2=(0.667-inf)  => Class=0. Confidence: 0.948188243540567. Support: 0.0501863888668929
Attrib_0=(0.333-0.667]  => Class=0. Confidence: 0.908369433071925. Support: 0.4082835341519
Attrib_2=(0.333-0.667]  => Class=0. Confidence: 0.908061046421624. Support: 0.406473613967851
Attrib_2=(-inf-0.333] And Attrib_3=(-inf-0.333]  => Class=1. Confidence: 0.903432494279176. Support: 0.448214199410372
Time taken: 1 seconds 
=====================

Fold 2 of 10 folds
Data set size: 106
No of labeled instances: 19
No of unlabeled instances: 76
Total training instances: 95
Test instances: 11
----------------------------------------

No of rules: 15
Average terms per rule: 1
Accuracy (%): 90.9090909090909
Conusion matrix: 
9	0
1	1
Rules:
Attrib_1=(-inf-0.333]  => Class=1. Confidence: 1. Support: 0.428571428571428
Attrib_1=(0.333-0.667]  => Class=0. Confidence: 1. Support: 0.1577580203525
Attrib_3=(0.333-0.667]  => Class=0. Confidence: 1. Support: 0.056195005275063
Attrib_0=(0.333-0.667]  => Class=0. Confidence: 0.950246374209507. Support: 0.322709545886207
Attrib_2=(0.333-0.667]  => Class=0. Confidence: 0.949117259559984. Support: 0.336415568090546
Attrib_5=(0.333-0.667]  => Class=0. Confidence: 0.948776395580643. Support: 0.10607193229577
Attrib_5=(0.667-inf)  => Class=0. Confidence: 0.916075535761898. Support: 0.356395167867116
Time taken: 1 seconds 
=====================

Fold 3 of 10 folds
Data set size: 106
No of labeled instances: 19
No of unlabeled instances: 76
Total training instances: 95
Test instances: 11
----------------------------------------

No of rules: 8
Average terms per rule: 1
Accuracy (%): 100
Conusion matrix: 
9	0
0	2
Rules:
Attrib_2=(-inf-0.333]  => Class=1. Confidence: 1. Support: 0.438508082340501
Attrib_6=(-inf-0.333]  => Class=1. Confidence: 0.865497076023392. Support: 0.455139410196319
Attrib_1=(0.333-0.667]  => Class=1. Confidence: 0.851449275362319. Support: 0.263042823993021
Attrib_5=(0.333-0.667]  => Class=1. Confidence: 0.820657127007241. Support: 0.22313748534462
Attrib_1=(0.667-inf)  => Class=0. Confidence: 0.755969127942909. Support: 0.666570288997173
Attrib_6=(0.333-0.667]  => Class=0. Confidence: 0.752320755309594. Support: 0.59358110920615
Attrib_5=(0.667-inf)  => Class=0. Confidence: 0.733606633370298. Support: 0.673903622330506
Attrib_4=(-inf-0.333]  => Class=1. Confidence: 0.479893666472179. Support: 0.498480888031544
Time taken: 1 seconds 
=====================

Fold 4 of 10 folds
Data set size: 106
No of labeled instances: 19
No of unlabeled instances: 76
Total training instances: 95
Test instances: 11
----------------------------------------

No of rules: 3
Average terms per rule: 1
Accuracy (%): 81.8181818181818
Conusion matrix: 
9	0
2	0
Rules:
Attrib_3=(0.333-0.667]  => Class=1. Confidence: 1. Support: 0.25
Attrib_3=(-inf-0.333]  => Class=0. Confidence: 0.853271505677923. Support: 0.855721241631163
Attrib_4=(-inf-0.333]  => Class=0. Confidence: 0.767186313829214. Support: 0.819246991489681
Attrib_5=(0.333-0.667]  => Class=0. Confidence: 0.753651827110876. Support: 0.179434006755578
Time taken: 1 seconds 
=====================

Fold 5 of 10 folds
Data set size: 106
No of labeled instances: 19
No of unlabeled instances: 76
Total training instances: 95
Test instances: 11
----------------------------------------

No of rules: 15
Average terms per rule: 1
Accuracy (%): 100
Conusion matrix: 
9	0
0	2
Rules:
Attrib_0=(0.333-0.667]  => Class=0. Confidence: 1. Support: 0.603625168773558
Attrib_2=(0.333-0.667]  => Class=0. Confidence: 1. Support: 0.583223702983303
Attrib_6=(0.333-0.667]  => Class=0. Confidence: 1. Support: 0.551291577109044
Attrib_1=(-inf-0.333]  => Class=1. Confidence: 1. Support: 0.184615384615385
Attrib_5=(-inf-0.333]  => Class=1. Confidence: 1. Support: 0.17985347985348
Attrib_1=(0.667-inf)  => Class=0. Confidence: 0.922525590429676. Support: 0.521261618426868
Attrib_5=(0.667-inf)  => Class=0. Confidence: 0.922426069735952. Support: 0.560341113837562
Attrib_3=(0.333-0.667]  => Class=0. Confidence: 0.91918196745783. Support: 0.144898403509749
Attrib_1=(0.333-0.667]  => Class=0. Confidence: 0.899603862508619. Support: 0.220581003351895
Attrib_0=(-inf-0.333] And Attrib_3=(-inf-0.333] And Attrib_6=(-inf-0.333]  => Class=1. Confidence: 0.55. Support: 0.263186813186813
Attrib_0=(0.667-inf) And Attrib_2=(0.667-inf)  => Class=1. Confidence: 0.5. Support: 0.0916666666666667
Attrib_0=(-inf-0.333] And Attrib_2=(-inf-0.333] And Attrib_6=(-inf-0.333]  => Class=1. Confidence: 0.48. Support: 0.32985347985348
Time taken: 1 seconds 
=====================

Fold 6 of 10 folds
Data set size: 106
No of labeled instances: 19
No of unlabeled instances: 76
Total training instances: 95
Test instances: 11
----------------------------------------

No of rules: 0
Average terms per rule: 1
Accuracy (%): 72.7272727272727
Conusion matrix: 
8	0
3	0
Rules:
Attrib_2=(0.333-0.667]  => Class=0. Confidence: 0.911665072533078. Support: 0.266394371789125
Attrib_0=(0.333-0.667]  => Class=0. Confidence: 0.910906261229073. Support: 0.269004329828514
Attrib_6=(0.333-0.667]  => Class=0. Confidence: 0.910869195468695. Support: 0.233660015196752
Attrib_1=(0.667-inf)  => Class=0. Confidence: 0.902540300020698. Support: 0.282579641635462
Attrib_5=(0.667-inf)  => Class=0. Confidence: 0.899108780102786. Support: 0.285866088326755
Attrib_5=(0.333-0.667]  => Class=0. Confidence: 0.892666666076369. Support: 0.112429446618705
Attrib_1=(0.333-0.667]  => Class=0. Confidence: 0.882078733767327. Support: 0.120096222214943
Attrib_4=(-inf-0.333]  => Class=0. Confidence: 0.86296339290813. Support: 0.414940980221506
Time taken: 1 seconds 
=====================

Fold 7 of 10 folds
Data set size: 106
No of labeled instances: 19
No of unlabeled instances: 77
Total training instances: 96
Test instances: 10
----------------------------------------

No of rules: 7
Average terms per rule: 1
Accuracy (%): 80
Conusion matrix: 
8	0
2	0
Rules:
Attrib_1=(0.667-inf)  => Class=0. Confidence: 1. Support: 0.354645708800559
Attrib_3=(0.333-0.667]  => Class=0. Confidence: 1. Support: 0.0959726543751909
Attrib_4=(0.333-0.667]  => Class=0. Confidence: 1. Support: 0.0510405866928956
Attrib_5=(0.667-inf)  => Class=0. Confidence: 0.962271269571779. Support: 0.407829469803266
Attrib_2=(0.333-0.667]  => Class=0. Confidence: 0.954175396172723. Support: 0.35624048924588
Attrib_0=(0.333-0.667]  => Class=0. Confidence: 0.933315901370516. Support: 0.323063340847401
Attrib_4=(-inf-0.333]  => Class=0. Confidence: 0.850646371571913. Support: 0.510291346591601
Attrib_0=(-inf-0.333] And Attrib_3=(-inf-0.333] And Attrib_5=(0.333-0.667] And Attrib_6=(-inf-0.333]  => Class=1. Confidence: 0.6. Support: 0.202380952380952
Attrib_1=(0.333-0.667] And Attrib_2=(-inf-0.333] And Attrib_3=(-inf-0.333] And Attrib_5=(0.333-0.667] And Attrib_6=(-inf-0.333]  => Class=1. Confidence: 0.514285714285714. Support: 0.23015873015873
Time taken: 1 seconds 
=====================

Fold 8 of 10 folds
Data set size: 106
No of labeled instances: 19
No of unlabeled instances: 77
Total training instances: 96
Test instances: 10
----------------------------------------

No of rules: 9
Average terms per rule: 1
Accuracy (%): 90
Conusion matrix: 
8	0
1	1
Rules:
Attrib_0=(-inf-0.333] And Attrib_5=(0.333-0.667]  => Class=1. Confidence: 1. Support: 0.45
Attrib_0=(0.333-0.667]  => Class=0. Confidence: 0.939189189189189. Support: 0.485060073551582
Attrib_6=(0.333-0.667]  => Class=0. Confidence: 0.937133562133562. Support: 0.437519093601642
Attrib_5=(0.667-inf)  => Class=0. Confidence: 0.93376802237389. Support: 0.463995134794335
Attrib_3=(-inf-0.333]  => Class=0. Confidence: 0.828452786950828. Support: 0.567765125949061
Attrib_0=(-inf-0.333] And Attrib_1=(0.333-0.667] And Attrib_2=(-inf-0.333]  => Class=1. Confidence: 0.613636363636364. Support: 0.354761904761905
Time taken: 1 seconds 
=====================

Fold 9 of 10 folds
Data set size: 106
No of labeled instances: 19
No of unlabeled instances: 77
Total training instances: 96
Test instances: 10
----------------------------------------

No of rules: 0
Average terms per rule: 1
Accuracy (%): 80
Conusion matrix: 
8	0
2	0
Rules:
Attrib_3=(0.333-0.667]  => Class=0. Confidence: 0.971497615663979. Support: 0.0516231252350481
Attrib_0=(0.333-0.667]  => Class=0. Confidence: 0.931313131313131. Support: 0.301385347557177
Attrib_2=(0.333-0.667]  => Class=0. Confidence: 0.929160749850405. Support: 0.319774468015263
Attrib_6=(0.333-0.667]  => Class=0. Confidence: 0.928671328671329. Support: 0.280038449763757
Attrib_1=(0.667-inf)  => Class=0. Confidence: 0.927763356014917. Support: 0.314651714932253
Attrib_5=(0.667-inf)  => Class=0. Confidence: 0.919223688054973. Support: 0.354564560707167
Attrib_4=(-inf-0.333]  => Class=0. Confidence: 0.882564044978532. Support: 0.446866499267629
Time taken: 1 seconds 
=====================

Fold 10 of 10 folds
Data set size: 106
No of labeled instances: 19
No of unlabeled instances: 77
Total training instances: 96
Test instances: 10
----------------------------------------

No of rules: 6
Average terms per rule: 1
Accuracy (%): 90
Conusion matrix: 
8	0
1	1
Rules:
Attrib_1=(0.667-inf)  => Class=0. Confidence: 1. Support: 0.438269989050693
Attrib_2=(0.333-0.667]  => Class=0. Confidence: 1. Support: 0.416915163085698
Attrib_0=(0.333-0.667]  => Class=0. Confidence: 1. Support: 0.3963582028219
Attrib_3=(0.333-0.667]  => Class=0. Confidence: 1. Support: 0.116694099679815
Attrib_5=(0.667-inf)  => Class=0. Confidence: 0.966451612903226. Support: 0.460565387009446
Attrib_3=(-inf-0.333]  => Class=0. Confidence: 0.90829885625338. Support: 0.524468420101941
Attrib_0=(-inf-0.333] And Attrib_2=(-inf-0.333] And Attrib_3=(-inf-0.333] And Attrib_5=(0.333-0.667] And Attrib_6=(-inf-0.333]  => Class=1. Confidence: 0.6. Support: 0.6
Attrib_3=(0.667-inf) And Attrib_4=(-inf-0.333]  => Class=1. Confidence: 0.571428571428571. Support: 0.2
Time taken: 1 seconds 
=====================

85	0
12	9
Average of fold accuracies: 87.6363636363636
