# Supplementary material for: Semi-supervised associative classification using ant colony optimization algorithm
Source: PeerJ Comput Sci. 2021 Sep 10;7:e676. doi: 10.7717/peerj-cs.676 (PMC8444075; doi:10.7717/peerj-cs.676)
Supplement: Supplemental Information 1 — Code: After extracting, the SSAC.sln is the Visual Studio 2015 aolution file which contains the project settings. Form1.cs and Form1.Designer.cs are the Windows form files for GUI of the code. SSAC.cs is the file containing the Run() method which is the core implementation of the proposed algorithm. [file peerj-cs-07-676-s001.zip › SSAC/SSAC/bin/Debug/Output0/appendicitis-D2/appendicitis-D2_30p_Rules_2020-10-18.txt]

Time: 2020-18-10 06:22:18
DataSet: appendicitis-D2
No. of instances: 106
No. of attributes: 8
No. of classes: 2
Class frequencies: [85, 21]
---------------------------------------
Parameters: 
Labeled data (%): 30
No of folds: 10
No of ants: 15
Min support: 0.05
Min Confidence: 0.45
Min coverage: 1
====================

Fold 1 of 10 folds
Data set size: 106
No of labeled instances: 29
No of unlabeled instances: 66
Total training instances: 95
Test instances: 11
----------------------------------------

No of rules: 6
Average terms per rule: 1
Accuracy (%): 90.9090909090909
Conusion matrix: 
9	0
1	1
Rules:
Attrib_5=(-inf-0.333]  => Class=1. Confidence: 1. Support: 0.222222222222222
Attrib_1=(-inf-0.333]  => Class=1. Confidence: 1. Support: 0.204334365325077
Attrib_3=(0.333-0.667]  => Class=0. Confidence: 1. Support: 0.106554464703132
Attrib_4=(0.333-0.667]  => Class=0. Confidence: 1. Support: 0.0939742590794484
Attrib_0=(0.333-0.667]  => Class=0. Confidence: 0.916569888825095. Support: 0.516356352051928
Attrib_2=(0.333-0.667]  => Class=0. Confidence: 0.91453064907751. Support: 0.541809823915936
Attrib_6=(0.333-0.667]  => Class=0. Confidence: 0.909307343537829. Support: 0.474627171645072
Attrib_0=(-inf-0.333] And Attrib_2=(-inf-0.333] And Attrib_3=(-inf-0.333] And Attrib_4=(-inf-0.333] And Attrib_5=(0.667-inf)  => Class=1. Confidence: 0.907407407407407. Support: 0.192982456140351
Attrib_5=(0.333-0.667]  => Class=0. Confidence: 0.881750912607606. Support: 0.183845558313408
Attrib_1=(0.667-inf)  => Class=0. Confidence: 0.837782531387037. Support: 0.484175141336917
Attrib_0=(-inf-0.333] And Attrib_3=(-inf-0.333] And Attrib_4=(-inf-0.333]  => Class=1. Confidence: 0.632478632478633. Support: 0.479188166494668
Time taken: 1 seconds 
=====================

Fold 2 of 10 folds
Data set size: 106
No of labeled instances: 29
No of unlabeled instances: 66
Total training instances: 95
Test instances: 11
----------------------------------------

No of rules: 10
Average terms per rule: 1
Accuracy (%): 81.8181818181818
Conusion matrix: 
9	0
2	0
Rules:
Attrib_0=(0.667-inf) And Attrib_3=(-inf-0.333] And Attrib_4=(-inf-0.333] And Attrib_6=(0.667-inf)  => Class=1. Confidence: 1. Support: 0.164351851851852
Attrib_3=(0.333-0.667]  => Class=0. Confidence: 1. Support: 0.0614350355526826
Attrib_0=(0.333-0.667]  => Class=0. Confidence: 0.937654506167625. Support: 0.335399111589716
Attrib_6=(0.333-0.667]  => Class=0. Confidence: 0.935524116833249. Support: 0.306677171977751
Attrib_2=(0.333-0.667]  => Class=0. Confidence: 0.921465922879722. Support: 0.342791281272234
Attrib_1=(0.667-inf)  => Class=0. Confidence: 0.888202564614801. Support: 0.349526871904261
Attrib_5=(0.333-0.667]  => Class=0. Confidence: 0.874723237719352. Support: 0.128445998924125
Attrib_5=(0.667-inf)  => Class=0. Confidence: 0.863057892946263. Support: 0.382811494043911
Attrib_4=(-inf-0.333]  => Class=0. Confidence: 0.839236381963227. Support: 0.527261021430223
Time taken: 1 seconds 
=====================

Fold 3 of 10 folds
Data set size: 106
No of labeled instances: 29
No of unlabeled instances: 66
Total training instances: 95
Test instances: 11
----------------------------------------

No of rules: 14
Average terms per rule: 1
Accuracy (%): 81.8181818181818
Conusion matrix: 
9	0
2	0
Rules:
Attrib_1=(-inf-0.333]  => Class=1. Confidence: 1. Support: 0.107655502392344
Attrib_1=(0.333-0.667] And Attrib_3=(0.333-0.667] And Attrib_5=(0.333-0.667]  => Class=1. Confidence: 1. Support: 0.0682261208576998
Attrib_2=(0.333-0.667]  => Class=0. Confidence: 0.90948275862069. Support: 0.511523322086269
Attrib_5=(-inf-0.333]  => Class=1. Confidence: 0.909090909090909. Support: 0.154306220095694
Attrib_6=(0.333-0.667]  => Class=0. Confidence: 0.90784841954023. Support: 0.437216558703794
Attrib_4=(0.333-0.667]  => Class=0. Confidence: 0.901580459770115. Support: 0.0630347251322447
Attrib_1=(0.667-inf)  => Class=0. Confidence: 0.89905465505418. Support: 0.487828124540934
Attrib_0=(0.333-0.667]  => Class=0. Confidence: 0.89233234535772. Support: 0.473077987151457
Attrib_5=(0.667-inf)  => Class=0. Confidence: 0.863251445286036. Support: 0.487971391291465
Attrib_5=(0.333-0.667]  => Class=0. Confidence: 0.776925123983738. Support: 0.151508344024276
Attrib_3=(-inf-0.333]  => Class=0. Confidence: 0.73991953993069. Support: 0.532113723019865
Attrib_0=(-inf-0.333] And Attrib_2=(-inf-0.333]  => Class=1. Confidence: 0.571428571428571. Support: 0.286190074115771
Time taken: 1 seconds 
=====================

Fold 4 of 10 folds
Data set size: 106
No of labeled instances: 29
No of unlabeled instances: 66
Total training instances: 95
Test instances: 11
----------------------------------------

No of rules: 0
Average terms per rule: 1
Accuracy (%): 81.8181818181818
Conusion matrix: 
9	0
2	0
Rules:
Attrib_0=(0.667-inf)  => Class=0. Confidence: 0.967521367521368. Support: 0.052596714902007
Attrib_4=(0.333-0.667]  => Class=0. Confidence: 0.95647314035016. Support: 0.0540484654146904
Attrib_1=(0.667-inf)  => Class=0. Confidence: 0.913390313390314. Support: 0.452490592719322
Attrib_5=(0.667-inf)  => Class=0. Confidence: 0.911521599994673. Support: 0.495905004640741
Attrib_2=(0.333-0.667]  => Class=0. Confidence: 0.902627458371956. Support: 0.439755753870177
Attrib_0=(0.333-0.667]  => Class=0. Confidence: 0.896144896795502. Support: 0.385698592498843
Attrib_3=(0.333-0.667]  => Class=0. Confidence: 0.8703012439515. Support: 0.0919988048083827
Attrib_5=(0.333-0.667]  => Class=0. Confidence: 0.862923240881232. Support: 0.0921119654084066
Attrib_3=(-inf-0.333]  => Class=0. Confidence: 0.862283193968107. Support: 0.526723508342904
Time taken: 1 seconds 
=====================

Fold 5 of 10 folds
Data set size: 106
No of labeled instances: 29
No of unlabeled instances: 66
Total training instances: 95
Test instances: 11
----------------------------------------

No of rules: 0
Average terms per rule: 1
Accuracy (%): 81.8181818181818
Conusion matrix: 
9	0
2	0
Rules:
Attrib_1=(0.333-0.667] And Attrib_5=(-inf-0.333]  => Class=1. Confidence: 1. Support: 0.166666666666667
Attrib_4=(0.333-0.667]  => Class=0. Confidence: 1. Support: 0.0536241261965031
Attrib_2=(0.667-inf)  => Class=0. Confidence: 1. Support: 0.0511108082322475
Attrib_0=(0.333-0.667]  => Class=0. Confidence: 0.914120378600416. Support: 0.39448986491871
Attrib_2=(0.333-0.667]  => Class=0. Confidence: 0.908671303226058. Support: 0.380223546598643
Attrib_5=(0.333-0.667]  => Class=0. Confidence: 0.906634778451114. Support: 0.130759114816508
Attrib_1=(0.667-inf)  => Class=0. Confidence: 0.898120224073426. Support: 0.339663292877666
Attrib_5=(0.667-inf)  => Class=0. Confidence: 0.884787294610603. Support: 0.372557619322854
Attrib_4=(-inf-0.333]  => Class=0. Confidence: 0.855290572921367. Support: 0.504888454356065
Time taken: 1 seconds 
=====================

Fold 6 of 10 folds
Data set size: 106
No of labeled instances: 28
No of unlabeled instances: 67
Total training instances: 95
Test instances: 11
----------------------------------------

No of rules: 11
Average terms per rule: 1
Accuracy (%): 72.7272727272727
Conusion matrix: 
8	0
3	0
Rules:
Attrib_5=(-inf-0.333]  => Class=1. Confidence: 1. Support: 0.4
Attrib_1=(-inf-0.333]  => Class=1. Confidence: 1. Support: 0.3
Attrib_4=(0.333-0.667]  => Class=0. Confidence: 1. Support: 0.0734892787524366
Attrib_0=(0.333-0.667]  => Class=0. Confidence: 0.948695570127848. Support: 0.420795583413628
Attrib_2=(0.333-0.667]  => Class=0. Confidence: 0.94754889225115. Support: 0.432618726881081
Attrib_6=(0.333-0.667]  => Class=0. Confidence: 0.94694812483719. Support: 0.384818981064009
Attrib_5=(0.667-inf)  => Class=0. Confidence: 0.936214226746232. Support: 0.452999409436912
Attrib_5=(0.333-0.667]  => Class=0. Confidence: 0.912298425393364. Support: 0.147332202765162
Time taken: 1 seconds 
=====================

Fold 7 of 10 folds
Data set size: 106
No of labeled instances: 29
No of unlabeled instances: 67
Total training instances: 96
Test instances: 10
----------------------------------------

No of rules: 7
Average terms per rule: 1
Accuracy (%): 80
Conusion matrix: 
8	0
2	0
Rules:
Attrib_2=(0.333-0.667]  => Class=0. Confidence: 1. Support: 0.429044964697139
Attrib_0=(0.333-0.667]  => Class=0. Confidence: 1. Support: 0.418099388534171
Attrib_6=(0.333-0.667]  => Class=0. Confidence: 1. Support: 0.375115198810851
Attrib_3=(0.333-0.667]  => Class=0. Confidence: 1. Support: 0.0960584318097362
Attrib_4=(0.333-0.667]  => Class=0. Confidence: 1. Support: 0.068521756021756
Attrib_1=(0.667-inf)  => Class=0. Confidence: 0.957684909949292. Support: 0.413860404040404
Attrib_5=(0.333-0.667]  => Class=0. Confidence: 0.938391128322478. Support: 0.126797085233607
Attrib_5=(0.667-inf)  => Class=0. Confidence: 0.92807643589418. Support: 0.443078251410425
Attrib_4=(-inf-0.333]  => Class=0. Confidence: 0.892513246315162. Support: 0.547955564664357
Attrib_0=(0.667-inf) And Attrib_2=(0.667-inf) And Attrib_4=(-inf-0.333] And Attrib_6=(0.667-inf)  => Class=1. Confidence: 0.5. Support: 0.142857142857143
Time taken: 1 seconds 
=====================

Fold 8 of 10 folds
Data set size: 106
No of labeled instances: 29
No of unlabeled instances: 67
Total training instances: 96
Test instances: 10
----------------------------------------

No of rules: 5
Average terms per rule: 1
Accuracy (%): 90
Conusion matrix: 
8	0
1	1
Rules:
Attrib_2=(0.333-0.667]  => Class=0. Confidence: 1. Support: 0.575702367388942
Attrib_0=(0.333-0.667]  => Class=0. Confidence: 1. Support: 0.571332021229812
Attrib_1=(0.667-inf)  => Class=0. Confidence: 1. Support: 0.541494113578125
Attrib_5=(-inf-0.333]  => Class=1. Confidence: 1. Support: 0.303030303030303
Attrib_1=(-inf-0.333]  => Class=1. Confidence: 1. Support: 0.230113636363636
Attrib_5=(0.667-inf)  => Class=0. Confidence: 0.966393442622951. Support: 0.560397243921325
Attrib_3=(0.333-0.667]  => Class=0. Confidence: 0.916666666666667. Support: 0.106903857601633
Attrib_5=(0.333-0.667]  => Class=0. Confidence: 0.861204013377926. Support: 0.203095557049288
Attrib_2=(-inf-0.333]  => Class=1. Confidence: 0.571428571428571. Support: 0.56344696969697
Time taken: 1 seconds 
=====================

Fold 9 of 10 folds
Data set size: 106
No of labeled instances: 29
No of unlabeled instances: 67
Total training instances: 96
Test instances: 10
----------------------------------------

No of rules: 5
Average terms per rule: 1
Accuracy (%): 100
Conusion matrix: 
8	0
0	2
Rules:
Attrib_1=(-inf-0.333]  => Class=1. Confidence: 1. Support: 0.0929752066115702
Attrib_0=(-inf-0.333] And Attrib_2=(-inf-0.333] And Attrib_4=(-inf-0.333] And Attrib_5=(0.333-0.667]  => Class=1. Confidence: 1. Support: 0.0846732632446918
Attrib_1=(0.333-0.667] And Attrib_2=(-inf-0.333] And Attrib_4=(-inf-0.333]  => Class=1. Confidence: 0.9. Support: 0.143213208148273
Attrib_1=(0.667-inf)  => Class=0. Confidence: 0.89395048901203. Support: 0.547744574485084
Attrib_2=(0.333-0.667]  => Class=0. Confidence: 0.892798055110032. Support: 0.605074220335222
Attrib_0=(0.333-0.667]  => Class=0. Confidence: 0.873759880573129. Support: 0.543057382957939
Attrib_3=(-inf-0.333]  => Class=0. Confidence: 0.696089228025306. Support: 0.661957637186949
Time taken: 1 seconds 
=====================

Fold 10 of 10 folds
Data set size: 106
No of labeled instances: 29
No of unlabeled instances: 67
Total training instances: 96
Test instances: 10
----------------------------------------

No of rules: 14
Average terms per rule: 1
Accuracy (%): 90
Conusion matrix: 
8	0
1	1
Rules:
Attrib_1=(-inf-0.333]  => Class=1. Confidence: 1. Support: 0.5
Attrib_2=(0.333-0.667]  => Class=0. Confidence: 1. Support: 0.475646572999324
Attrib_0=(0.333-0.667]  => Class=0. Confidence: 1. Support: 0.437539507918763
Attrib_4=(0.333-0.667]  => Class=0. Confidence: 1. Support: 0.0856766598434506
Attrib_5=(0.667-inf)  => Class=0. Confidence: 0.980341440702053. Support: 0.50196134944488
Attrib_3=(0.333-0.667]  => Class=0. Confidence: 0.927468108202032. Support: 0.131073800947557
Attrib_1=(0.333-0.667]  => Class=0. Confidence: 0.91063745489294. Support: 0.217692166890641
Time taken: 2 seconds 
=====================

85	0
16	5
Average of fold accuracies: 85.0909090909091
