# Supplementary material for: Semi-supervised associative classification using ant colony optimization algorithm
Source: PeerJ Comput Sci. 2021 Sep 10;7:e676. doi: 10.7717/peerj-cs.676 (PMC8444075; doi:10.7717/peerj-cs.676)
Supplement: Supplemental Information 1 — Code: After extracting, the SSAC.sln is the Visual Studio 2015 aolution file which contains the project settings. Form1.cs and Form1.Designer.cs are the Windows form files for GUI of the code. SSAC.cs is the file containing the Run() method which is the core implementation of the proposed algorithm. [file peerj-cs-07-676-s001.zip › SSAC/SSAC/bin/Debug/Output0/appendicitis-D2/appendicitis-D2_40p_Rules_2020-10-18.txt]

Time: 2020-18-10 06:22:18
DataSet: appendicitis-D2
No. of instances: 106
No. of attributes: 8
No. of classes: 2
Class frequencies: [85, 21]
---------------------------------------
Parameters: 
Labeled data (%): 40
No of folds: 10
No of ants: 15
Min support: 0.05
Min Confidence: 0.45
Min coverage: 1
====================

Fold 1 of 10 folds
Data set size: 106
No of labeled instances: 38
No of unlabeled instances: 57
Total training instances: 95
Test instances: 11
----------------------------------------

No of rules: 14
Average terms per rule: 1
Accuracy (%): 90.9090909090909
Conusion matrix: 
9	0
1	1
Rules:
Attrib_5=(-inf-0.333]  => Class=1. Confidence: 1. Support: 0.301339285714286
Attrib_1=(-inf-0.333]  => Class=1. Confidence: 1. Support: 0.278886554621849
Attrib_3=(0.333-0.667]  => Class=0. Confidence: 1. Support: 0.111707152496626
Attrib_4=(0.333-0.667]  => Class=0. Confidence: 1. Support: 0.088548829338303
Attrib_0=(0.333-0.667]  => Class=0. Confidence: 0.903974559425035. Support: 0.496700590935797
Attrib_2=(0.333-0.667]  => Class=0. Confidence: 0.902037877829408. Support: 0.518864524617949
Attrib_6=(0.333-0.667]  => Class=0. Confidence: 0.896289011479331. Support: 0.448100701546434
Attrib_5=(0.333-0.667]  => Class=0. Confidence: 0.892244816586922. Support: 0.17626973583687
Attrib_1=(0.667-inf)  => Class=0. Confidence: 0.882830371398742. Support: 0.51220242310864
Attrib_0=(-inf-0.333] And Attrib_1=(0.333-0.667] And Attrib_2=(-inf-0.333] And Attrib_5=(0.667-inf)  => Class=1. Confidence: 0.777777777777778. Support: 0.0676470588235294
Attrib_0=(-inf-0.333] And Attrib_2=(-inf-0.333] And Attrib_3=(-inf-0.333]  => Class=1. Confidence: 0.645502645502645. Support: 0.503965336134454
Time taken: 1 seconds 
=====================

Fold 2 of 10 folds
Data set size: 106
No of labeled instances: 38
No of unlabeled instances: 57
Total training instances: 95
Test instances: 11
----------------------------------------

No of rules: 9
Average terms per rule: 1
Accuracy (%): 100
Conusion matrix: 
9	0
0	2
Rules:
Attrib_0=(-inf-0.333] And Attrib_1=(0.333-0.667] And Attrib_3=(-inf-0.333]  => Class=1. Confidence: 1. Support: 0.141806261371479
Attrib_4=(0.333-0.667]  => Class=0. Confidence: 1. Support: 0.075943064599781
Attrib_5=(-inf-0.333]  => Class=1. Confidence: 1. Support: 0.0741372053872054
Attrib_1=(-inf-0.333]  => Class=1. Confidence: 1. Support: 0.0693422318422318
Attrib_0=(0.333-0.667]  => Class=0. Confidence: 0.891887985546522. Support: 0.561412405099661
Attrib_6=(0.333-0.667]  => Class=0. Confidence: 0.885450406504065. Support: 0.500815898594052
Attrib_3=(0.333-0.667]  => Class=0. Confidence: 0.87629054005288. Support: 0.10377485894962
Attrib_2=(0.333-0.667]  => Class=0. Confidence: 0.871939533524444. Support: 0.575773656715721
Attrib_1=(0.667-inf)  => Class=0. Confidence: 0.861674961010082. Support: 0.504119342613488
Attrib_2=(-inf-0.333] And Attrib_3=(-inf-0.333] And Attrib_4=(-inf-0.333] And Attrib_6=(-inf-0.333]  => Class=1. Confidence: 0.856331168831169. Support: 0.276173367074102
Attrib_5=(0.667-inf)  => Class=0. Confidence: 0.813622444435881. Support: 0.547387029442751
Attrib_0=(-inf-0.333] And Attrib_1=(0.333-0.667]  => Class=1. Confidence: 0.769230769230769. Support: 0.183472928038145
Time taken: 1 seconds 
=====================

Fold 3 of 10 folds
Data set size: 106
No of labeled instances: 38
No of unlabeled instances: 57
Total training instances: 95
Test instances: 11
----------------------------------------

No of rules: 10
Average terms per rule: 1
Accuracy (%): 81.8181818181818
Conusion matrix: 
9	0
2	0
Rules:
Attrib_0=(-inf-0.333] And Attrib_1=(0.333-0.667] And Attrib_2=(-inf-0.333]  => Class=1. Confidence: 1. Support: 0.375
Attrib_4=(0.333-0.667]  => Class=0. Confidence: 1. Support: 0.0886263325741144
Attrib_2=(0.667-inf)  => Class=0. Confidence: 1. Support: 0.0569713062034256
Attrib_6=(0.667-inf)  => Class=0. Confidence: 1. Support: 0.0549490767305598
Attrib_2=(0.333-0.667]  => Class=0. Confidence: 0.926749310254021. Support: 0.468021368951895
Attrib_0=(0.333-0.667]  => Class=0. Confidence: 0.925280683992721. Support: 0.439572449195013
Attrib_1=(0.667-inf)  => Class=0. Confidence: 0.915470657375404. Support: 0.464726012478486
Attrib_3=(-inf-0.333]  => Class=0. Confidence: 0.777895940529146. Support: 0.571700263343825
Attrib_0=(-inf-0.333] And Attrib_2=(-inf-0.333] And Attrib_4=(-inf-0.333] And Attrib_6=(-inf-0.333]  => Class=1. Confidence: 0.518518518518518. Support: 0.5625
Time taken: 1 seconds 
=====================

Fold 4 of 10 folds
Data set size: 106
No of labeled instances: 38
No of unlabeled instances: 57
Total training instances: 95
Test instances: 11
----------------------------------------

No of rules: 13
Average terms per rule: 1
Accuracy (%): 100
Conusion matrix: 
9	0
0	2
Rules:
Attrib_1=(-inf-0.333]  => Class=1. Confidence: 1. Support: 0.5
Attrib_3=(0.333-0.667]  => Class=0. Confidence: 1. Support: 0.0759116920842411
Attrib_0=(0.667-inf)  => Class=0. Confidence: 0.978963151249336. Support: 0.0553280639852898
Attrib_1=(0.667-inf)  => Class=0. Confidence: 0.966982714579923. Support: 0.491955402947771
Attrib_2=(0.333-0.667]  => Class=0. Confidence: 0.963882250285092. Support: 0.51123905222913
Attrib_0=(0.333-0.667]  => Class=0. Confidence: 0.962563256776953. Support: 0.456378223805471
Attrib_5=(0.667-inf)  => Class=0. Confidence: 0.952067733195563. Support: 0.540286631321237
Attrib_5=(-inf-0.333]  => Class=1. Confidence: 0.9. Support: 0.538461538461538
Attrib_5=(0.333-0.667]  => Class=0. Confidence: 0.864060992740768. Support: 0.124291835386742
Attrib_1=(0.333-0.667]  => Class=0. Confidence: 0.84778367618144. Support: 0.184968742772554
Attrib_0=(-inf-0.333] And Attrib_3=(-inf-0.333] And Attrib_6=(-inf-0.333]  => Class=1. Confidence: 0.461538461538462. Support: 0.730769230769231
Time taken: 1 seconds 
=====================

Fold 5 of 10 folds
Data set size: 106
No of labeled instances: 38
No of unlabeled instances: 57
Total training instances: 95
Test instances: 11
----------------------------------------

No of rules: 9
Average terms per rule: 1
Accuracy (%): 90.9090909090909
Conusion matrix: 
9	0
1	1
Rules:
Attrib_0=(0.333-0.667]  => Class=0. Confidence: 0.891925999540241. Support: 0.490819904918677
Attrib_2=(0.333-0.667]  => Class=0. Confidence: 0.891758219481987. Support: 0.49760920147799
Attrib_6=(0.333-0.667]  => Class=0. Confidence: 0.890102285119094. Support: 0.449879199724054
Attrib_1=(0.667-inf)  => Class=0. Confidence: 0.889174509485598. Support: 0.475013010276554
Attrib_3=(0.333-0.667]  => Class=0. Confidence: 0.865552635550975. Support: 0.0875650550516869
Attrib_5=(0.667-inf)  => Class=0. Confidence: 0.844766489379699. Support: 0.462976375352692
Attrib_1=(-inf-0.333]  => Class=0. Confidence: 0.837369860313556. Support: 0.0501523330191997
Attrib_3=(-inf-0.333]  => Class=0. Confidence: 0.802975358509008. Support: 0.574729388216132
Attrib_0=(-inf-0.333] And Attrib_1=(0.333-0.667] And Attrib_3=(-inf-0.333]  => Class=1. Confidence: 0.8. Support: 0.347222222222222
Attrib_0=(-inf-0.333] And Attrib_1=(0.333-0.667]  => Class=1. Confidence: 0.6. Support: 0.438131313131313
Time taken: 1 seconds 
=====================

Fold 6 of 10 folds
Data set size: 106
No of labeled instances: 38
No of unlabeled instances: 57
Total training instances: 95
Test instances: 11
----------------------------------------

No of rules: 4
Average terms per rule: 1
Accuracy (%): 72.7272727272727
Conusion matrix: 
8	0
3	0
Rules:
Attrib_1=(0.333-0.667] And Attrib_5=(-inf-0.333]  => Class=1. Confidence: 1. Support: 0.142857142857143
Attrib_4=(0.333-0.667]  => Class=0. Confidence: 1. Support: 0.108027006751688
Attrib_3=(0.333-0.667]  => Class=0. Confidence: 1. Support: 0.107468043481459
Attrib_2=(0.667-inf)  => Class=0. Confidence: 1. Support: 0.0515113021952967
Attrib_0=(0.667-inf)  => Class=0. Confidence: 1. Support: 0.0511388351289503
Attrib_5=(0.333-0.667]  => Class=0. Confidence: 0.902834008097166. Support: 0.117206301027921
Attrib_0=(0.333-0.667]  => Class=0. Confidence: 0.888661573707409. Support: 0.396275953386539
Attrib_1=(0.667-inf)  => Class=0. Confidence: 0.881763059474929. Support: 0.39775858187696
Attrib_2=(0.333-0.667]  => Class=0. Confidence: 0.881090988862946. Support: 0.401297534620126
Attrib_5=(0.667-inf)  => Class=0. Confidence: 0.880072403700895. Support: 0.438399016180262
Attrib_4=(-inf-0.333]  => Class=0. Confidence: 0.831809743346819. Support: 0.495163904262189
Time taken: 1 seconds 
=====================

Fold 7 of 10 folds
Data set size: 106
No of labeled instances: 39
No of unlabeled instances: 57
Total training instances: 96
Test instances: 10
----------------------------------------

No of rules: 9
Average terms per rule: 1
Accuracy (%): 90
Conusion matrix: 
8	0
1	1
Rules:
Attrib_1=(-inf-0.333]  => Class=1. Confidence: 1. Support: 0.215686274509804
Attrib_3=(0.333-0.667]  => Class=0. Confidence: 1. Support: 0.113253421916273
Attrib_4=(0.333-0.667]  => Class=0. Confidence: 1. Support: 0.0749313482216708
Attrib_0=(0.667-inf) And Attrib_1=(0.667-inf) And Attrib_4=(-inf-0.333] And Attrib_6=(0.667-inf)  => Class=1. Confidence: 1. Support: 0.0627450980392157
Attrib_2=(0.333-0.667]  => Class=0. Confidence: 0.939031183220409. Support: 0.519203000056844
Attrib_5=(0.333-0.667]  => Class=0. Confidence: 0.935009419670979. Support: 0.106242099633766
Attrib_0=(0.333-0.667]  => Class=0. Confidence: 0.916312343793112. Support: 0.468448700329214
Attrib_1=(0.333-0.667]  => Class=0. Confidence: 0.897981803774522. Support: 0.180977498123587
Attrib_1=(0.667-inf)  => Class=0. Confidence: 0.86824480573898. Support: 0.467523538412454
Attrib_2=(0.667-inf) And Attrib_5=(0.667-inf)  => Class=1. Confidence: 0.5. Support: 0.0700980392156863
Time taken: 1 seconds 
=====================

Fold 8 of 10 folds
Data set size: 106
No of labeled instances: 39
No of unlabeled instances: 57
Total training instances: 96
Test instances: 10
----------------------------------------

No of rules: 5
Average terms per rule: 1
Accuracy (%): 80
Conusion matrix: 
8	0
2	0
Rules:
Attrib_2=(-inf-0.333] And Attrib_3=(-inf-0.333] And Attrib_5=(0.667-inf) And Attrib_6=(-inf-0.333]  => Class=1. Confidence: 1. Support: 0.125
Attrib_4=(0.333-0.667]  => Class=0. Confidence: 1. Support: 0.0924990283715507
Attrib_2=(0.667-inf)  => Class=0. Confidence: 0.960950103848504. Support: 0.0509900638641408
Attrib_3=(0.333-0.667]  => Class=0. Confidence: 0.9. Support: 0.098014888337469
Attrib_0=(0.333-0.667]  => Class=0. Confidence: 0.889621713403656. Support: 0.486383638966399
Attrib_2=(0.333-0.667]  => Class=0. Confidence: 0.88883973868207. Support: 0.48767692460675
Attrib_5=(0.333-0.667]  => Class=0. Confidence: 0.85052318329602. Support: 0.169202846720549
Attrib_5=(0.667-inf)  => Class=0. Confidence: 0.820200057532946. Support: 0.445971596028122
Attrib_3=(-inf-0.333]  => Class=0. Confidence: 0.794661947662945. Support: 0.561107390344598
Attrib_0=(-inf-0.333] And Attrib_2=(-inf-0.333] And Attrib_3=(0.333-0.667] And Attrib_5=(0.333-0.667] And Attrib_6=(-inf-0.333]  => Class=1. Confidence: 0.5. Support: 0.0833333333333333
Time taken: 1 seconds 
=====================

Fold 9 of 10 folds
Data set size: 106
No of labeled instances: 39
No of unlabeled instances: 57
Total training instances: 96
Test instances: 10
----------------------------------------

No of rules: 1
Average terms per rule: 1
Accuracy (%): 80
Conusion matrix: 
8	0
2	0
Rules:
Attrib_0=(-inf-0.333] And Attrib_1=(0.333-0.667] And Attrib_5=(0.333-0.667]  => Class=1. Confidence: 1. Support: 0.375
Attrib_4=(0.333-0.667]  => Class=0. Confidence: 1. Support: 0.0804149472534883
Attrib_2=(0.333-0.667]  => Class=0. Confidence: 0.962451441241685. Support: 0.544280048301205
Attrib_0=(0.333-0.667]  => Class=0. Confidence: 0.959330397206355. Support: 0.511050355335795
Attrib_6=(0.333-0.667]  => Class=0. Confidence: 0.957743409973172. Support: 0.47151183762544
Attrib_5=(0.667-inf)  => Class=0. Confidence: 0.944000972045566. Support: 0.582899905276217
Attrib_3=(-inf-0.333]  => Class=0. Confidence: 0.845879276373863. Support: 0.640156479964231
Time taken: 1 seconds 
=====================

Fold 10 of 10 folds
Data set size: 106
No of labeled instances: 39
No of unlabeled instances: 57
Total training instances: 96
Test instances: 10
----------------------------------------

No of rules: 2
Average terms per rule: 1
Accuracy (%): 80
Conusion matrix: 
8	0
2	0
Rules:
Attrib_0=(0.667-inf)  => Class=1. Confidence: 1. Support: 0.114583333333333
Attrib_0=(0.333-0.667]  => Class=0. Confidence: 0.933913179019562. Support: 0.485078806669225
Attrib_3=(0.333-0.667]  => Class=0. Confidence: 0.929239147377445. Support: 0.0888776000000842
Attrib_5=(0.333-0.667]  => Class=0. Confidence: 0.923630522450681. Support: 0.169709581028215
Attrib_2=(0.333-0.667]  => Class=0. Confidence: 0.91442994808781. Support: 0.480332831969512
Attrib_1=(0.667-inf)  => Class=0. Confidence: 0.826958841532436. Support: 0.414124040801219
Attrib_4=(-inf-0.333]  => Class=0. Confidence: 0.80516321730488. Support: 0.626983087165814
Time taken: 1 seconds 
=====================

85	0
14	7
Average of fold accuracies: 86.6363636363636
