# Supplementary material for: Semi-supervised associative classification using ant colony optimization algorithm
Source: PeerJ Comput Sci. 2021 Sep 10;7:e676. doi: 10.7717/peerj-cs.676 (PMC8444075; doi:10.7717/peerj-cs.676)
Supplement: Supplemental Information 1 — Code: After extracting, the SSAC.sln is the Visual Studio 2015 aolution file which contains the project settings. Form1.cs and Form1.Designer.cs are the Windows form files for GUI of the code. SSAC.cs is the file containing the Run() method which is the core implementation of the proposed algorithm. [file peerj-cs-07-676-s001.zip › SSAC/SSAC/bin/Debug/Output0/appendicitis-D2/appendicitis-D2_50p_Rules_2020-10-18.txt]

Time: 2020-18-10 06:22:18
DataSet: appendicitis-D2
No. of instances: 106
No. of attributes: 8
No. of classes: 2
Class frequencies: [85, 21]
---------------------------------------
Parameters: 
Labeled data (%): 50
No of folds: 10
No of ants: 15
Min support: 0.05
Min Confidence: 0.45
Min coverage: 1
====================

Fold 1 of 10 folds
Data set size: 106
No of labeled instances: 48
No of unlabeled instances: 47
Total training instances: 95
Test instances: 11
----------------------------------------

No of rules: 13
Average terms per rule: 1
Accuracy (%): 90.9090909090909
Conusion matrix: 
9	0
1	1
Rules:
Attrib_1=(-inf-0.333]  => Class=1. Confidence: 1. Support: 0.2125
Attrib_4=(0.333-0.667]  => Class=0. Confidence: 1. Support: 0.0920601468546674
Attrib_0=(-inf-0.333] And Attrib_3=(-inf-0.333] And Attrib_5=(0.333-0.667]  => Class=1. Confidence: 1. Support: 0.075
Attrib_2=(0.333-0.667]  => Class=0. Confidence: 0.931938242418936. Support: 0.559113119342919
Attrib_6=(0.333-0.667]  => Class=0. Confidence: 0.92777132066111. Support: 0.483338096199475
Attrib_1=(0.667-inf)  => Class=0. Confidence: 0.920081547811124. Support: 0.582774039903623
Attrib_3=(0.333-0.667]  => Class=0. Confidence: 0.918696461572487. Support: 0.135901409437362
Attrib_5=(0.667-inf)  => Class=0. Confidence: 0.907256087534705. Support: 0.625384029882035
Attrib_5=(-inf-0.333]  => Class=1. Confidence: 0.888888888888889. Support: 0.25125
Attrib_1=(0.333-0.667] And Attrib_2=(-inf-0.333] And Attrib_4=(-inf-0.333] And Attrib_5=(0.333-0.667] And Attrib_6=(-inf-0.333]  => Class=1. Confidence: 0.777777777777778. Support: 0.12375
Attrib_0=(-inf-0.333] And Attrib_1=(0.333-0.667] And Attrib_2=(-inf-0.333] And Attrib_3=(-inf-0.333]  => Class=1. Confidence: 0.75. Support: 0.16375
Attrib_3=(-inf-0.333]  => Class=0. Confidence: 0.725207182398985. Support: 0.62600462538773
Time taken: 1 seconds 
=====================

Fold 2 of 10 folds
Data set size: 106
No of labeled instances: 48
No of unlabeled instances: 47
Total training instances: 95
Test instances: 11
----------------------------------------

No of rules: 1
Average terms per rule: 1
Accuracy (%): 90.9090909090909
Conusion matrix: 
9	0
1	1
Rules:
Attrib_4=(0.333-0.667]  => Class=0. Confidence: 1. Support: 0.0525328330206379
Attrib_0=(0.333-0.667]  => Class=0. Confidence: 0.927786499215071. Support: 0.474157024284734
Attrib_2=(0.333-0.667]  => Class=0. Confidence: 0.926162671417773. Support: 0.475868995858758
Attrib_6=(0.333-0.667]  => Class=0. Confidence: 0.921810907986023. Support: 0.418434562562308
Attrib_1=(0.667-inf)  => Class=0. Confidence: 0.911717162757354. Support: 0.484270177563437
Attrib_3=(0.333-0.667]  => Class=0. Confidence: 0.909153099241011. Support: 0.113262911621719
Attrib_3=(-inf-0.333]  => Class=0. Confidence: 0.824981583049498. Support: 0.636520418237847
Attrib_0=(-inf-0.333] And Attrib_1=(0.333-0.667] And Attrib_2=(-inf-0.333] And Attrib_4=(-inf-0.333] And Attrib_6=(-inf-0.333]  => Class=1. Confidence: 0.5. Support: 0.35
Time taken: 1 seconds 
=====================

Fold 3 of 10 folds
Data set size: 106
No of labeled instances: 48
No of unlabeled instances: 47
Total training instances: 95
Test instances: 11
----------------------------------------

No of rules: 10
Average terms per rule: 1
Accuracy (%): 81.8181818181818
Conusion matrix: 
9	0
2	0
Rules:
Attrib_0=(-inf-0.333] And Attrib_5=(0.333-0.667]  => Class=1. Confidence: 1. Support: 0.342081447963801
Attrib_0=(0.333-0.667]  => Class=0. Confidence: 0.965832854130727. Support: 0.500703869614698
Attrib_6=(0.333-0.667]  => Class=0. Confidence: 0.962827287157455. Support: 0.45274418221418
Attrib_2=(0.333-0.667]  => Class=0. Confidence: 0.948199033172438. Support: 0.521621190746841
Attrib_1=(0.333-0.667] And Attrib_5=(-inf-0.333]  => Class=1. Confidence: 0.928571428571429. Support: 0.0574413821472645
Attrib_4=(0.333-0.667]  => Class=0. Confidence: 0.916666666666667. Support: 0.0991489713294225
Attrib_5=(0.667-inf)  => Class=0. Confidence: 0.915794674729867. Support: 0.550688840107454
Attrib_0=(-inf-0.333] And Attrib_1=(0.333-0.667] And Attrib_2=(-inf-0.333] And Attrib_6=(-inf-0.333]  => Class=1. Confidence: 0.896103896103896. Support: 0.453821472645002
Attrib_3=(-inf-0.333]  => Class=0. Confidence: 0.798441026856834. Support: 0.636557740927287
Attrib_0=(-inf-0.333] And Attrib_2=(-inf-0.333]  => Class=1. Confidence: 0.494897959183673. Support: 0.611287535993418
Time taken: 1 seconds 
=====================

Fold 4 of 10 folds
Data set size: 106
No of labeled instances: 48
No of unlabeled instances: 47
Total training instances: 95
Test instances: 11
----------------------------------------

No of rules: 9
Average terms per rule: 1
Accuracy (%): 90.9090909090909
Conusion matrix: 
9	0
1	1
Rules:
Attrib_3=(0.333-0.667]  => Class=0. Confidence: 1. Support: 0.0932927057938139
Attrib_2=(0.667-inf) And Attrib_4=(-inf-0.333]  => Class=1. Confidence: 1. Support: 0.08
Attrib_2=(0.333-0.667]  => Class=0. Confidence: 0.943798268407682. Support: 0.547005503954871
Attrib_0=(0.333-0.667]  => Class=0. Confidence: 0.941956447863359. Support: 0.488520354620903
Attrib_6=(0.333-0.667]  => Class=0. Confidence: 0.938276282838826. Support: 0.456907079854928
Attrib_5=(0.333-0.667]  => Class=0. Confidence: 0.918368531873625. Support: 0.123886486648981
Attrib_1=(0.667-inf)  => Class=0. Confidence: 0.896998245485284. Support: 0.502372284924087
Attrib_5=(0.667-inf)  => Class=0. Confidence: 0.885033196280275. Support: 0.559520809115261
Attrib_1=(0.333-0.667]  => Class=0. Confidence: 0.850849277536776. Support: 0.192041418866269
Attrib_1=(-inf-0.333] And Attrib_2=(-inf-0.333] And Attrib_5=(-inf-0.333]  => Class=1. Confidence: 0.8. Support: 0.333333333333333
Attrib_4=(-inf-0.333]  => Class=0. Confidence: 0.791079214152635. Support: 0.641052125746229
Attrib_5=(-inf-0.333]  => Class=1. Confidence: 0.74. Support: 0.4
Time taken: 1 seconds 
=====================

Fold 5 of 10 folds
Data set size: 106
No of labeled instances: 48
No of unlabeled instances: 47
Total training instances: 95
Test instances: 11
----------------------------------------

No of rules: 9
Average terms per rule: 2
Accuracy (%): 90.9090909090909
Conusion matrix: 
9	0
1	1
Rules:
Attrib_0=(-inf-0.333] And Attrib_1=(0.333-0.667] And Attrib_3=(-inf-0.333] And Attrib_5=(0.667-inf)  => Class=1. Confidence: 1. Support: 0.109090909090909
Attrib_1=(0.333-0.667] And Attrib_3=(-inf-0.333] And Attrib_5=(-inf-0.333] And Attrib_6=(-inf-0.333]  => Class=1. Confidence: 1. Support: 0.0909090909090909
Attrib_4=(0.333-0.667]  => Class=0. Confidence: 1. Support: 0.0560217476602289
Attrib_3=(0.333-0.667]  => Class=0. Confidence: 0.921182266009852. Support: 0.100205252464156
Attrib_0=(0.333-0.667]  => Class=0. Confidence: 0.918769981505569. Support: 0.487195710085141
Attrib_2=(0.333-0.667]  => Class=0. Confidence: 0.918011914135679. Support: 0.504516483716886
Attrib_1=(0.667-inf)  => Class=0. Confidence: 0.914956554280472. Support: 0.462532346736607
Attrib_5=(0.667-inf)  => Class=0. Confidence: 0.868857493105802. Support: 0.450504402839446
Attrib_5=(0.333-0.667]  => Class=0. Confidence: 0.84485052794905. Support: 0.201343836886006
Attrib_3=(-inf-0.333]  => Class=0. Confidence: 0.818634454542887. Support: 0.579617960064476
Attrib_0=(-inf-0.333] And Attrib_1=(0.333-0.667] And Attrib_3=(-inf-0.333] And Attrib_6=(-inf-0.333]  => Class=1. Confidence: 0.714285714285714. Support: 0.381818181818182
Attrib_0=(-inf-0.333] And Attrib_1=(0.333-0.667] And Attrib_2=(-inf-0.333] And Attrib_6=(-inf-0.333]  => Class=1. Confidence: 0.545454545454545. Support: 0.472727272727273
Time taken: 1 seconds 
=====================

Fold 6 of 10 folds
Data set size: 106
No of labeled instances: 47
No of unlabeled instances: 48
Total training instances: 95
Test instances: 11
----------------------------------------

No of rules: 7
Average terms per rule: 1
Accuracy (%): 72.7272727272727
Conusion matrix: 
8	0
3	0
Rules:
Attrib_4=(0.333-0.667]  => Class=0. Confidence: 1. Support: 0.092531328320802
Attrib_0=(0.667-inf) And Attrib_2=(0.667-inf) And Attrib_4=(-inf-0.333] And Attrib_6=(0.667-inf)  => Class=1. Confidence: 1. Support: 0.0865800865800866
Attrib_3=(0.333-0.667]  => Class=0. Confidence: 1. Support: 0.0733778785053789
Attrib_0=(0.333-0.667]  => Class=0. Confidence: 0.96694953500509. Support: 0.508973633584758
Attrib_2=(0.333-0.667]  => Class=0. Confidence: 0.966877533717811. Support: 0.517185988371095
Attrib_6=(0.333-0.667]  => Class=0. Confidence: 0.963640005761986. Support: 0.44365325083881
Attrib_1=(0.333-0.667]  => Class=0. Confidence: 0.940591505977579. Support: 0.231962834257502
Attrib_5=(0.333-0.667]  => Class=0. Confidence: 0.933889929874456. Support: 0.178556703838437
Attrib_5=(0.667-inf)  => Class=0. Confidence: 0.904745108460209. Support: 0.516731089015332
Attrib_1=(-inf-0.333]  => Class=1. Confidence: 0.833333333333333. Support: 0.462962962962963
Attrib_4=(-inf-0.333]  => Class=0. Confidence: 0.810107100621323. Support: 0.614297877602212
Time taken: 1 seconds 
=====================

Fold 7 of 10 folds
Data set size: 106
No of labeled instances: 48
No of unlabeled instances: 48
Total training instances: 96
Test instances: 10
----------------------------------------

No of rules: 14
Average terms per rule: 1
Accuracy (%): 90
Conusion matrix: 
8	0
1	1
Rules:
Attrib_4=(0.333-0.667]  => Class=0. Confidence: 1. Support: 0.0710059171597633
Attrib_0=(-inf-0.333] And Attrib_1=(0.333-0.667] And Attrib_3=(0.333-0.667] And Attrib_5=(0.333-0.667]  => Class=1. Confidence: 1. Support: 0.0666666666666667
Attrib_0=(-inf-0.333] And Attrib_1=(0.333-0.667] And Attrib_5=(-inf-0.333] And Attrib_6=(-inf-0.333]  => Class=1. Confidence: 1. Support: 0.0630252100840336
Attrib_2=(0.667-inf)  => Class=0. Confidence: 0.982713898567557. Support: 0.0551924728442947
Attrib_0=(0.667-inf)  => Class=0. Confidence: 0.97983288166215. Support: 0.0544747694950124
Attrib_1=(0.667-inf)  => Class=0. Confidence: 0.940640179986705. Support: 0.547146391346135
Attrib_0=(0.333-0.667]  => Class=0. Confidence: 0.939171712755509. Support: 0.493397544109752
Attrib_2=(0.333-0.667]  => Class=0. Confidence: 0.938992619920191. Support: 0.531500736869386
Attrib_5=(0.667-inf)  => Class=0. Confidence: 0.913478980442178. Support: 0.556002481559926
Attrib_5=(-inf-0.333]  => Class=1. Confidence: 0.85. Support: 0.381652661064426
Attrib_3=(-inf-0.333]  => Class=0. Confidence: 0.784095365185397. Support: 0.588934721875756
Attrib_0=(-inf-0.333] And Attrib_1=(0.333-0.667] And Attrib_2=(-inf-0.333]  => Class=1. Confidence: 0.615384615384615. Support: 0.253221288515406
Time taken: 1 seconds 
=====================

Fold 8 of 10 folds
Data set size: 106
No of labeled instances: 48
No of unlabeled instances: 48
Total training instances: 96
Test instances: 10
----------------------------------------

No of rules: 15
Average terms per rule: 1
Accuracy (%): 90
Conusion matrix: 
8	0
1	1
Rules:
Attrib_1=(-inf-0.333]  => Class=1. Confidence: 1. Support: 0.4
Attrib_3=(0.333-0.667]  => Class=0. Confidence: 1. Support: 0.0701064609155732
Attrib_6=(0.667-inf)  => Class=0. Confidence: 1. Support: 0.0535549399815328
Attrib_0=(0.333-0.667]  => Class=0. Confidence: 0.97001219048379. Support: 0.563426066137534
Attrib_2=(0.333-0.667]  => Class=0. Confidence: 0.969437477840112. Support: 0.571649750348061
Attrib_6=(0.333-0.667]  => Class=0. Confidence: 0.968487977267247. Support: 0.497140716569584
Attrib_1=(0.667-inf)  => Class=0. Confidence: 0.952964608733298. Support: 0.491589008351671
Attrib_5=(0.333-0.667]  => Class=0. Confidence: 0.930926641816601. Support: 0.180941480458008
Attrib_5=(0.667-inf)  => Class=0. Confidence: 0.924308274633797. Support: 0.531879935984973
Attrib_5=(-inf-0.333]  => Class=1. Confidence: 0.909090909090909. Support: 0.466666666666667
Attrib_1=(0.333-0.667]  => Class=0. Confidence: 0.839841137168904. Support: 0.23373240809131
Attrib_0=(-inf-0.333] And Attrib_2=(-inf-0.333] And Attrib_3=(-inf-0.333] And Attrib_6=(-inf-0.333]  => Class=1. Confidence: 0.7. Support: 0.733333333333333
Time taken: 1 seconds 
=====================

Fold 9 of 10 folds
Data set size: 106
No of labeled instances: 48
No of unlabeled instances: 48
Total training instances: 96
Test instances: 10
----------------------------------------

No of rules: 0
Average terms per rule: 1
Accuracy (%): 80
Conusion matrix: 
8	0
2	0
Rules:
Attrib_3=(0.333-0.667]  => Class=0. Confidence: 1. Support: 0.122755417956656
Attrib_4=(0.333-0.667]  => Class=0. Confidence: 1. Support: 0.0899151473454879
Attrib_0=(0.333-0.667]  => Class=0. Confidence: 0.965835641735919. Support: 0.490666208003669
Attrib_2=(0.333-0.667]  => Class=0. Confidence: 0.964964660673849. Support: 0.499914000687994
Attrib_6=(0.333-0.667]  => Class=0. Confidence: 0.963921104306057. Support: 0.446835225318197
Attrib_1=(0.667-inf)  => Class=0. Confidence: 0.932323555648843. Support: 0.484611856438482
Attrib_5=(0.667-inf)  => Class=0. Confidence: 0.907236374961072. Support: 0.528620571035432
Attrib_5=(0.333-0.667]  => Class=0. Confidence: 0.881987612858909. Support: 0.156839811948171
Attrib_4=(-inf-0.333]  => Class=0. Confidence: 0.846416695726874. Support: 0.633928571428571
Time taken: 1 seconds 
=====================

Fold 10 of 10 folds
Data set size: 106
No of labeled instances: 48
No of unlabeled instances: 48
Total training instances: 96
Test instances: 10
----------------------------------------

No of rules: 15
Average terms per rule: 1
Accuracy (%): 100
Conusion matrix: 
8	0
0	2
Rules:
Attrib_5=(-inf-0.333]  => Class=1. Confidence: 1. Support: 0.6
Attrib_1=(0.667-inf)  => Class=0. Confidence: 1. Support: 0.548930345545529
Attrib_3=(0.333-0.667]  => Class=0. Confidence: 1. Support: 0.145721718337985
Attrib_4=(0.333-0.667]  => Class=0. Confidence: 1. Support: 0.118597213125145
Attrib_6=(0.667-inf)  => Class=0. Confidence: 1. Support: 0.0888969707733045
Attrib_2=(0.333-0.667]  => Class=0. Confidence: 0.981778425655977. Support: 0.55383117653056
Attrib_0=(0.333-0.667]  => Class=0. Confidence: 0.980074745947762. Support: 0.529041861710358
Attrib_5=(0.667-inf)  => Class=0. Confidence: 0.950513196480938. Support: 0.593786535431457
Attrib_5=(0.333-0.667]  => Class=0. Confidence: 0.941542167106077. Support: 0.172427341288123
Attrib_2=(-inf-0.333] And Attrib_3=(-inf-0.333]  => Class=1. Confidence: 0.608695652173913. Support: 0.8
Time taken: 1 seconds 
=====================

85	0
13	8
Average of fold accuracies: 87.8181818181818
