# Supplementary material for: Semi-supervised associative classification using ant colony optimization algorithm
Source: PeerJ Comput Sci. 2021 Sep 10;7:e676. doi: 10.7717/peerj-cs.676 (PMC8444075; doi:10.7717/peerj-cs.676)
Supplement: Supplemental Information 1 — Code: After extracting, the SSAC.sln is the Visual Studio 2015 aolution file which contains the project settings. Form1.cs and Form1.Designer.cs are the Windows form files for GUI of the code. SSAC.cs is the file containing the Run() method which is the core implementation of the proposed algorithm. [file peerj-cs-07-676-s001.zip › SSAC/SSAC/bin/Debug/Output0/australian/Old/australian_D4_100p_Rules_2020-10-07.txt]

Time: 2020-07-10 15:01:52
DataSetaustralian_D4
No. of instances: 690
No. of attributes: 15
No. of classes: 2
Class frequencies: [383, 307]
---------------------------------------
Parameters: 
Labeled data (%): 100
No of folds: 10
No of ants: 15
Min support: 0.05
Min Confidence: 0.45
Min coverage: 1
====================

Fold 1 of 10 folds
Data set size: 690
No of labeled instances: 621
No of unlabeled instances: 0
Total training instances: 621
Test instances: 69
----------------------------------------

No of rules: 9
Average terms per rule: 1
Accuracy (%): 100
Conusion matrix: 
39	0
0	30
Rules:
Attrib_7=(-inf-0.33]  => Class=C0. Confidence: 0.93046357615894. Support: 0.816860465116279
Attrib_5=(-inf-3.67]  => Class=C0. Confidence: 0.808823529411765. Support: 0.159883720930233
Attrib_7=(0.67-inf)  => Class=C1. Confidence: 0.802507836990596. Support: 0.924187725631769
Attrib_4=(-inf-5.33]  => Class=C0. Confidence: 0.78494623655914. Support: 0.424418604651163
Attrib_8=(-inf-0.33]  => Class=C0. Confidence: 0.755681818181818. Support: 0.773255813953488
Attrib_1=(5355.33-inf)  => Class=C1. Confidence: 0.71875. Support: 0.0830324909747292
Attrib_3=(-inf-1.67]  => Class=C0. Confidence: 0.710344827586207. Support: 0.299418604651163
Attrib_8=(0.67-inf)  => Class=C1. Confidence: 0.71003717472119. Support: 0.689530685920578
Attrib_4=(9.67-inf)  => Class=C1. Confidence: 0.705521472392638. Support: 0.415162454873646
Attrib_5=(6.33-inf)  => Class=C1. Confidence: 0.627737226277372. Support: 0.310469314079422
Attrib_10=(-inf-0.33]  => Class=C0. Confidence: 0.572289156626506. Support: 0.552325581395349
Attrib_5=(3.67-6.33]  => Class=C0. Confidence: 0.572115384615385. Support: 0.691860465116279
Attrib_1=(2685.67-5355.33]  => Class=C0. Confidence: 0.567272727272727. Support: 0.453488372093023
Attrib_3=(1.67-2.33]  => Class=C1. Confidence: 0.491561181434599. Support: 0.84115523465704
Attrib_10=(0.67-inf)  => Class=C1. Confidence: 0.467128027681661. Support: 0.487364620938628
Time taken: 1 seconds 
=====================

Fold 2 of 10 folds
Data set size: 690
No of labeled instances: 621
No of unlabeled instances: 0
Total training instances: 621
Test instances: 69
----------------------------------------

No of rules: 9
Average terms per rule: 1
Accuracy (%): 100
Conusion matrix: 
39	0
0	30
Rules:
Attrib_7=(-inf-0.33]  => Class=C0. Confidence: 0.932432432432432. Support: 0.802325581395349
Attrib_5=(-inf-3.67]  => Class=C0. Confidence: 0.82089552238806. Support: 0.159883720930233
Attrib_7=(0.67-inf)  => Class=C1. Confidence: 0.790769230769231. Support: 0.927797833935018
Attrib_4=(-inf-5.33]  => Class=C0. Confidence: 0.775956284153005. Support: 0.412790697674419
Attrib_8=(-inf-0.33]  => Class=C0. Confidence: 0.755747126436782. Support: 0.76453488372093
Attrib_3=(-inf-1.67]  => Class=C0. Confidence: 0.72. Support: 0.313953488372093
Attrib_8=(0.67-inf)  => Class=C1. Confidence: 0.703296703296703. Support: 0.693140794223827
Attrib_4=(9.67-inf)  => Class=C1. Confidence: 0.69364161849711. Support: 0.433212996389892
Attrib_1=(5355.33-inf)  => Class=C1. Confidence: 0.685714285714286. Support: 0.0866425992779783
Attrib_5=(6.33-inf)  => Class=C1. Confidence: 0.608695652173913. Support: 0.303249097472924
Attrib_1=(-inf-2685.67]  => Class=C0. Confidence: 0.578125. Support: 0.537790697674419
Attrib_5=(3.67-6.33]  => Class=C0. Confidence: 0.564903846153846. Support: 0.683139534883721
Attrib_6=(-inf-4805]  => Class=C0. Confidence: 0.5625. Support: 0.994186046511628
Attrib_3=(1.67-2.33]  => Class=C1. Confidence: 0.497872340425532. Support: 0.844765342960289
Attrib_11=(1.67-2.33]  => Class=C1. Confidence: 0.459363957597173. Support: 0.938628158844765
Attrib_10=(0.67-inf)  => Class=C1. Confidence: 0.45583038869258. Support: 0.465703971119134
Time taken: 1 seconds 
=====================

Fold 3 of 10 folds
Data set size: 690
No of labeled instances: 621
No of unlabeled instances: 0
Total training instances: 621
Test instances: 69
----------------------------------------

No of rules: 9
Average terms per rule: 1
Accuracy (%): 100
Conusion matrix: 
39	0
0	30
Rules:
Attrib_7=(-inf-0.33]  => Class=C0. Confidence: 0.925925925925926. Support: 0.799418604651163
Attrib_5=(-inf-3.67]  => Class=C0. Confidence: 0.836065573770492. Support: 0.148255813953488
Attrib_7=(0.67-inf)  => Class=C1. Confidence: 0.787037037037037. Support: 0.92057761732852
Attrib_4=(-inf-5.33]  => Class=C0. Confidence: 0.777777777777778. Support: 0.406976744186047
Attrib_8=(-inf-0.33]  => Class=C0. Confidence: 0.746478873239437. Support: 0.770348837209302
Attrib_3=(-inf-1.67]  => Class=C0. Confidence: 0.717241379310345. Support: 0.302325581395349
Attrib_8=(0.67-inf)  => Class=C1. Confidence: 0.703007518796993. Support: 0.675090252707581
Attrib_1=(5355.33-inf)  => Class=C1. Confidence: 0.6875. Support: 0.0794223826714801
Attrib_4=(9.67-inf)  => Class=C1. Confidence: 0.686390532544379. Support: 0.418772563176895
Attrib_5=(6.33-inf)  => Class=C1. Confidence: 0.633093525179856. Support: 0.317689530685921
Attrib_5=(3.67-6.33]  => Class=C0. Confidence: 0.574821852731591. Support: 0.703488372093023
Attrib_6=(-inf-4805]  => Class=C0. Confidence: 0.563426688632619. Support: 0.994186046511628
Attrib_3=(1.67-2.33]  => Class=C1. Confidence: 0.493670886075949. Support: 0.844765342960289
Attrib_11=(1.67-2.33]  => Class=C1. Confidence: 0.45729537366548. Support: 0.927797833935018
Attrib_10=(0.67-inf)  => Class=C1. Confidence: 0.454225352112676. Support: 0.465703971119134
Time taken: 1 seconds 
=====================

Fold 4 of 10 folds
Data set size: 690
No of labeled instances: 621
No of unlabeled instances: 0
Total training instances: 621
Test instances: 69
----------------------------------------

No of rules: 9
Average terms per rule: 1
Accuracy (%): 100
Conusion matrix: 
38	0
0	31
Rules:
Attrib_7=(-inf-0.33]  => Class=C0. Confidence: 0.928571428571429. Support: 0.791304347826087
Attrib_5=(-inf-3.67]  => Class=C0. Confidence: 0.830769230769231. Support: 0.156521739130435
Attrib_4=(-inf-5.33]  => Class=C0. Confidence: 0.782122905027933. Support: 0.405797101449275
Attrib_7=(0.67-inf)  => Class=C1. Confidence: 0.779816513761468. Support: 0.923913043478261
Attrib_8=(-inf-0.33]  => Class=C0. Confidence: 0.747191011235955. Support: 0.771014492753623
Attrib_3=(-inf-1.67]  => Class=C0. Confidence: 0.741721854304636. Support: 0.32463768115942
Attrib_8=(0.67-inf)  => Class=C1. Confidence: 0.70188679245283. Support: 0.673913043478261
Attrib_1=(5355.33-inf)  => Class=C1. Confidence: 0.694444444444444. Support: 0.0905797101449275
Attrib_4=(9.67-inf)  => Class=C1. Confidence: 0.682634730538922. Support: 0.41304347826087
Attrib_5=(6.33-inf)  => Class=C1. Confidence: 0.636363636363636. Support: 0.304347826086957
Attrib_5=(3.67-6.33]  => Class=C0. Confidence: 0.57311320754717. Support: 0.704347826086957
Attrib_10=(-inf-0.33]  => Class=C0. Confidence: 0.571428571428571. Support: 0.556521739130435
Attrib_1=(2685.67-5355.33]  => Class=C0. Confidence: 0.569811320754717. Support: 0.43768115942029
Attrib_3=(1.67-2.33]  => Class=C1. Confidence: 0.502136752136752. Support: 0.851449275362319
Attrib_10=(0.67-inf)  => Class=C1. Confidence: 0.463157894736842. Support: 0.478260869565217
Time taken: 1 seconds 
=====================

Fold 5 of 10 folds
Data set size: 690
No of labeled instances: 621
No of unlabeled instances: 0
Total training instances: 621
Test instances: 69
----------------------------------------

No of rules: 9
Average terms per rule: 1
Accuracy (%): 100
Conusion matrix: 
38	0
0	31
Rules:
Attrib_7=(-inf-0.33]  => Class=C0. Confidence: 0.929530201342282. Support: 0.802898550724638
Attrib_5=(-inf-3.67]  => Class=C0. Confidence: 0.8. Support: 0.150724637681159
Attrib_7=(0.67-inf)  => Class=C1. Confidence: 0.789473684210526. Support: 0.923913043478261
Attrib_4=(-inf-5.33]  => Class=C0. Confidence: 0.773480662983425. Support: 0.405797101449275
Attrib_8=(-inf-0.33]  => Class=C0. Confidence: 0.75. Support: 0.773913043478261
Attrib_3=(-inf-1.67]  => Class=C0. Confidence: 0.724137931034483. Support: 0.304347826086957
Attrib_8=(0.67-inf)  => Class=C1. Confidence: 0.705660377358491. Support: 0.677536231884058
Attrib_4=(9.67-inf)  => Class=C1. Confidence: 0.689024390243902. Support: 0.409420289855072
Attrib_5=(6.33-inf)  => Class=C1. Confidence: 0.63768115942029. Support: 0.318840579710145
Attrib_5=(3.67-6.33]  => Class=C0. Confidence: 0.58133971291866. Support: 0.704347826086957
Attrib_1=(2685.67-5355.33]  => Class=C0. Confidence: 0.572490706319703. Support: 0.446376811594203
Attrib_10=(-inf-0.33]  => Class=C0. Confidence: 0.570570570570571. Support: 0.550724637681159
Attrib_3=(1.67-2.33]  => Class=C1. Confidence: 0.493670886075949. Support: 0.847826086956522
Attrib_10=(0.67-inf)  => Class=C1. Confidence: 0.461805555555556. Support: 0.481884057971014
Time taken: 1 seconds 
=====================

Fold 6 of 10 folds
Data set size: 690
No of labeled instances: 621
No of unlabeled instances: 0
Total training instances: 621
Test instances: 69
----------------------------------------

No of rules: 9
Average terms per rule: 1
Accuracy (%): 98.5507246376812
Conusion matrix: 
38	0
1	30
Rules:
Attrib_7=(-inf-0.33]  => Class=C0. Confidence: 0.935374149659864. Support: 0.797101449275362
Attrib_5=(-inf-3.67]  => Class=C0. Confidence: 0.806451612903226. Support: 0.144927536231884
Attrib_7=(0.67-inf)  => Class=C1. Confidence: 0.785932721712538. Support: 0.931159420289855
Attrib_4=(-inf-5.33]  => Class=C0. Confidence: 0.78021978021978. Support: 0.411594202898551
Attrib_8=(-inf-0.33]  => Class=C0. Confidence: 0.749303621169916. Support: 0.779710144927536
Attrib_3=(-inf-1.67]  => Class=C0. Confidence: 0.717241379310345. Support: 0.301449275362319
Attrib_8=(0.67-inf)  => Class=C1. Confidence: 0.709923664122137. Support: 0.673913043478261
Attrib_1=(5355.33-inf)  => Class=C1. Confidence: 0.696969696969697. Support: 0.0833333333333333
Attrib_4=(9.67-inf)  => Class=C1. Confidence: 0.693251533742331. Support: 0.409420289855072
Attrib_5=(6.33-inf)  => Class=C1. Confidence: 0.636363636363636. Support: 0.304347826086957
Attrib_1=(-inf-2685.67]  => Class=C0. Confidence: 0.580745341614907. Support: 0.542028985507246
Attrib_5=(3.67-6.33]  => Class=C0. Confidence: 0.578454332552693. Support: 0.715942028985507
Attrib_10=(-inf-0.33]  => Class=C0. Confidence: 0.567567567567568. Support: 0.547826086956522
Attrib_6=(-inf-4805]  => Class=C0. Confidence: 0.562295081967213. Support: 0.994202898550725
Attrib_3=(1.67-2.33]  => Class=C1. Confidence: 0.491561181434599. Support: 0.844202898550725
Attrib_11=(1.67-2.33]  => Class=C1. Confidence: 0.459749552772809. Support: 0.931159420289855
Time taken: 1 seconds 
=====================

Fold 7 of 10 folds
Data set size: 690
No of labeled instances: 621
No of unlabeled instances: 0
Total training instances: 621
Test instances: 69
----------------------------------------

No of rules: 10
Average terms per rule: 1
Accuracy (%): 100
Conusion matrix: 
38	0
0	31
Rules:
Attrib_7=(-inf-0.33]  => Class=C0. Confidence: 0.936026936026936. Support: 0.805797101449275
Attrib_5=(-inf-3.67]  => Class=C0. Confidence: 0.838709677419355. Support: 0.150724637681159
Attrib_7=(0.67-inf)  => Class=C1. Confidence: 0.79320987654321. Support: 0.931159420289855
Attrib_4=(-inf-5.33]  => Class=C0. Confidence: 0.786885245901639. Support: 0.417391304347826
Attrib_8=(-inf-0.33]  => Class=C0. Confidence: 0.758426966292135. Support: 0.782608695652174
Attrib_1=(5355.33-inf)  => Class=C1. Confidence: 0.75. Support: 0.0869565217391304
Attrib_3=(-inf-1.67]  => Class=C0. Confidence: 0.722972972972973. Support: 0.310144927536232
Attrib_8=(0.67-inf)  => Class=C1. Confidence: 0.716981132075472. Support: 0.688405797101449
Attrib_4=(9.67-inf)  => Class=C1. Confidence: 0.684848484848485. Support: 0.409420289855072
Attrib_5=(6.33-inf)  => Class=C1. Confidence: 0.63768115942029. Support: 0.318840579710145
Attrib_5=(3.67-6.33]  => Class=C0. Confidence: 0.577197149643706. Support: 0.704347826086957
Attrib_10=(-inf-0.33]  => Class=C0. Confidence: 0.576470588235294. Support: 0.568115942028986
Attrib_1=(2685.67-5355.33]  => Class=C0. Confidence: 0.569811320754717. Support: 0.43768115942029
Attrib_3=(1.67-2.33]  => Class=C1. Confidence: 0.494692144373673. Support: 0.844202898550725
Attrib_10=(0.67-inf)  => Class=C1. Confidence: 0.469750889679715. Support: 0.478260869565217
Time taken: 1 seconds 
=====================

Fold 8 of 10 folds
Data set size: 690
No of labeled instances: 621
No of unlabeled instances: 0
Total training instances: 621
Test instances: 69
----------------------------------------

No of rules: 9
Average terms per rule: 1
Accuracy (%): 100
Conusion matrix: 
38	0
0	31
Rules:
Attrib_7=(-inf-0.33]  => Class=C0. Confidence: 0.925925925925926. Support: 0.797101449275362
Attrib_5=(-inf-3.67]  => Class=C0. Confidence: 0.793650793650794. Support: 0.144927536231884
Attrib_7=(0.67-inf)  => Class=C1. Confidence: 0.783950617283951. Support: 0.920289855072464
Attrib_4=(-inf-5.33]  => Class=C0. Confidence: 0.771739130434783. Support: 0.411594202898551
Attrib_8=(-inf-0.33]  => Class=C0. Confidence: 0.752777777777778. Support: 0.785507246376812
Attrib_3=(-inf-1.67]  => Class=C0. Confidence: 0.746575342465753. Support: 0.315942028985507
Attrib_1=(5355.33-inf)  => Class=C1. Confidence: 0.722222222222222. Support: 0.0942028985507246
Attrib_8=(0.67-inf)  => Class=C1. Confidence: 0.716475095785441. Support: 0.677536231884058
Attrib_4=(9.67-inf)  => Class=C1. Confidence: 0.698224852071006. Support: 0.427536231884058
Attrib_5=(6.33-inf)  => Class=C1. Confidence: 0.633093525179856. Support: 0.318840579710145
Attrib_5=(3.67-6.33]  => Class=C0. Confidence: 0.582338902147971. Support: 0.707246376811594
Attrib_10=(-inf-0.33]  => Class=C0. Confidence: 0.575221238938053. Support: 0.565217391304348
Attrib_3=(1.67-2.33]  => Class=C1. Confidence: 0.501057082452431. Support: 0.858695652173913
Attrib_10=(0.67-inf)  => Class=C1. Confidence: 0.468085106382979. Support: 0.478260869565217
Time taken: 1 seconds 
=====================

Fold 9 of 10 folds
Data set size: 690
No of labeled instances: 621
No of unlabeled instances: 0
Total training instances: 621
Test instances: 69
----------------------------------------

No of rules: 8
Average terms per rule: 1
Accuracy (%): 100
Conusion matrix: 
38	0
0	31
Rules:
Attrib_7=(-inf-0.33]  => Class=C0. Confidence: 0.925423728813559. Support: 0.791304347826087
Attrib_5=(-inf-3.67]  => Class=C0. Confidence: 0.815384615384615. Support: 0.153623188405797
Attrib_4=(-inf-5.33]  => Class=C0. Confidence: 0.781914893617021. Support: 0.426086956521739
Attrib_7=(0.67-inf)  => Class=C1. Confidence: 0.779141104294479. Support: 0.920289855072464
Attrib_11=(-inf-1.67]  => Class=C0. Confidence: 0.769230769230769. Support: 0.115942028985507
Attrib_8=(-inf-0.33]  => Class=C0. Confidence: 0.75. Support: 0.773913043478261
Attrib_1=(5355.33-inf)  => Class=C1. Confidence: 0.75. Support: 0.0978260869565217
Attrib_8=(0.67-inf)  => Class=C1. Confidence: 0.705660377358491. Support: 0.677536231884058
Attrib_3=(-inf-1.67]  => Class=C0. Confidence: 0.705479452054795. Support: 0.298550724637681
Attrib_4=(9.67-inf)  => Class=C1. Confidence: 0.702380952380952. Support: 0.427536231884058
Attrib_5=(6.33-inf)  => Class=C1. Confidence: 0.630434782608696. Support: 0.315217391304348
Attrib_1=(2685.67-5355.33]  => Class=C0. Confidence: 0.579545454545455. Support: 0.443478260869565
Attrib_5=(3.67-6.33]  => Class=C0. Confidence: 0.576555023923445. Support: 0.698550724637681
Attrib_10=(-inf-0.33]  => Class=C0. Confidence: 0.571428571428571. Support: 0.556521739130435
Attrib_3=(1.67-2.33]  => Class=C1. Confidence: 0.488372093023256. Support: 0.83695652173913
Attrib_10=(0.67-inf)  => Class=C1. Confidence: 0.463157894736842. Support: 0.478260869565217
Time taken: 1 seconds 
=====================

Fold 10 of 10 folds
Data set size: 690
No of labeled instances: 621
No of unlabeled instances: 0
Total training instances: 621
Test instances: 69
----------------------------------------

No of rules: 9
Average terms per rule: 1
Accuracy (%): 100
Conusion matrix: 
38	0
0	31
Rules:
Attrib_7=(-inf-0.33]  => Class=C0. Confidence: 0.93127147766323. Support: 0.785507246376812
Attrib_5=(-inf-3.67]  => Class=C0. Confidence: 0.819672131147541. Support: 0.144927536231884
Attrib_11=(-inf-1.67]  => Class=C0. Confidence: 0.795918367346939. Support: 0.11304347826087
Attrib_7=(0.67-inf)  => Class=C1. Confidence: 0.775757575757576. Support: 0.927536231884058
Attrib_4=(-inf-5.33]  => Class=C0. Confidence: 0.767955801104972. Support: 0.402898550724638
Attrib_8=(-inf-0.33]  => Class=C0. Confidence: 0.753501400560224. Support: 0.779710144927536
Attrib_3=(-inf-1.67]  => Class=C0. Confidence: 0.732876712328767. Support: 0.310144927536232
Attrib_8=(0.67-inf)  => Class=C1. Confidence: 0.712121212121212. Support: 0.681159420289855
Attrib_1=(5355.33-inf)  => Class=C1. Confidence: 0.685714285714286. Support: 0.0869565217391304
Attrib_4=(9.67-inf)  => Class=C1. Confidence: 0.682926829268293. Support: 0.405797101449275
Attrib_5=(6.33-inf)  => Class=C1. Confidence: 0.635036496350365. Support: 0.315217391304348
Attrib_5=(3.67-6.33]  => Class=C0. Confidence: 0.57919621749409. Support: 0.710144927536232
Attrib_10=(-inf-0.33]  => Class=C0. Confidence: 0.567251461988304. Support: 0.56231884057971
Attrib_6=(-inf-4805]  => Class=C0. Confidence: 0.566942148760331. Support: 0.994202898550725
Attrib_3=(1.67-2.33]  => Class=C1. Confidence: 0.49789029535865. Support: 0.855072463768116
Attrib_11=(1.67-2.33]  => Class=C1. Confidence: 0.462765957446808. Support: 0.945652173913043
Attrib_10=(0.67-inf)  => Class=C1. Confidence: 0.458781362007168. Support: 0.463768115942029
Time taken: 1 seconds 
=====================

383	0
1	306
Average of fold accuracies: 99.8550724637681
