# Supplementary material for: Semi-supervised associative classification using ant colony optimization algorithm
Source: PeerJ Comput Sci. 2021 Sep 10;7:e676. doi: 10.7717/peerj-cs.676 (PMC8444075; doi:10.7717/peerj-cs.676)
Supplement: Supplemental Information 1 — Code: After extracting, the SSAC.sln is the Visual Studio 2015 aolution file which contains the project settings. Form1.cs and Form1.Designer.cs are the Windows form files for GUI of the code. SSAC.cs is the file containing the Run() method which is the core implementation of the proposed algorithm. [file peerj-cs-07-676-s001.zip › SSAC/SSAC/bin/Debug/Output0/australian/Old/australian_D4_10p_Rules_2020-10-04.txt]

Time: 2020-04-10 16:06:59
DataSetaustralian_D4
No. of instances: 690
No. of attributes: 15
No. of classes: 2
Class frequencies: [383, 307]
---------------------------------------
Parameters: 
Labeled data (%): 10
No of folds: 10
No of ants: 15
Min support: 0.05
Min Confidence: 0.45
Min coverage: 1
====================

Fold 1 of 10 folds
Data set size: 690
No of labeled instances: 62
No of unlabeled instances: 559
Total training instances: 621
Test instances: 69
----------------------------------------

No of rules: 8
Average terms per rule: 1
Accuracy (%): 100
Conusion matrix: 
39	0
0	30
Rules:
Attrib_7=(-inf-0.33]  => Class=C0. Confidence: 0.94317623408532. Support: 0.781614625118422
Attrib_11=(-inf-1.67]  => Class=C0. Confidence: 0.904113299607237. Support: 0.0796677437055552
Attrib_7=(0.67-inf)  => Class=C1. Confidence: 0.81778970984158. Support: 0.924711949593466
Attrib_8=(-inf-0.33]  => Class=C0. Confidence: 0.685227255668097. Support: 0.623210699215141
Attrib_5=(3.67-6.33]  => Class=C0. Confidence: 0.511282392393475. Support: 0.549488683531093
Attrib_11=(1.67-2.33]  => Class=C1. Confidence: 0.465505432468214. Support: 0.925184986490344
Time taken: 7 seconds 
=====================

Fold 2 of 10 folds
Data set size: 690
No of labeled instances: 62
No of unlabeled instances: 559
Total training instances: 621
Test instances: 69
----------------------------------------

No of rules: 1
Average terms per rule: 5
Accuracy (%): 65.2173913043478
Conusion matrix: 
39	0
24	6
Rules:
Attrib_7=(-inf-0.33]  => Class=C0. Confidence: 1. Support: 0.287137785628023
Attrib_5=(-inf-3.67]  => Class=C0. Confidence: 0.978235945949064. Support: 0.0571340431772809
Attrib_4=(-inf-5.33]  => Class=C0. Confidence: 0.966790996052839. Support: 0.150614631095473
Attrib_8=(-inf-0.33]  => Class=C0. Confidence: 0.94824559652651. Support: 0.31128278353748
Attrib_3=(-inf-1.67]  => Class=C0. Confidence: 0.915739730943083. Support: 0.117399362288467
Attrib_0=(0.67-inf) And Attrib_2=(-inf-8778.33] And Attrib_3=(1.67-2.33] And Attrib_4=(9.67-inf) And Attrib_5=(6.33-inf) And Attrib_7=(0.67-inf) And Attrib_8=(0.67-inf) And Attrib_10=(0.67-inf) And Attrib_11=(1.67-2.33] And Attrib_13=(-inf-33334.33]  => Class=C1. Confidence: 0.891612306195883. Support: 0.0717041009216772
Attrib_1=(2685.67-5355.33] And Attrib_2=(-inf-8778.33] And Attrib_3=(1.67-2.33] And Attrib_4=(9.67-inf) And Attrib_6=(-inf-4805] And Attrib_7=(0.67-inf) And Attrib_8=(0.67-inf) And Attrib_9=(-inf-22.33] And Attrib_10=(0.67-inf) And Attrib_12=(-inf-666.67] And Attrib_13=(-inf-33334.33]  => Class=C1. Confidence: 0.884665010832035. Support: 0.0624715255506744
Attrib_1=(2685.67-5355.33] And Attrib_3=(1.67-2.33] And Attrib_4=(9.67-inf) And Attrib_7=(0.67-inf) And Attrib_8=(0.67-inf) And Attrib_10=(0.67-inf) And Attrib_11=(1.67-2.33] And Attrib_12=(-inf-666.67] And Attrib_13=(-inf-33334.33]  => Class=C1. Confidence: 0.884185954699378. Support: 0.0864782269455635
Attrib_2=(-inf-8778.33] And Attrib_4=(9.67-inf) And Attrib_5=(6.33-inf) And Attrib_7=(0.67-inf) And Attrib_8=(0.67-inf) And Attrib_9=(-inf-22.33] And Attrib_10=(0.67-inf)  => Class=C1. Confidence: 0.883259936721607. Support: 0.0744376506626742
Attrib_10=(-inf-0.33]  => Class=C0. Confidence: 0.839510498023713. Support: 0.258388350092208
Attrib_1=(2685.67-5355.33] And Attrib_3=(1.67-2.33] And Attrib_4=(9.67-inf) And Attrib_6=(-inf-4805] And Attrib_8=(0.67-inf) And Attrib_9=(-inf-22.33] And Attrib_10=(0.67-inf) And Attrib_11=(1.67-2.33]  => Class=C1. Confidence: 0.832867744397831. Support: 0.0643561851106879
Attrib_4=(5.33-9.67]  => Class=C0. Confidence: 0.829408182052859. Support: 0.20056871794949
Attrib_1=(-inf-2685.67]  => Class=C0. Confidence: 0.825286193078722. Support: 0.235577858750965
Attrib_0=(0.67-inf) And Attrib_3=(1.67-2.33] And Attrib_4=(9.67-inf) And Attrib_7=(0.67-inf) And Attrib_8=(0.67-inf) And Attrib_9=(-inf-22.33] And Attrib_10=(0.67-inf)  => Class=C1. Confidence: 0.678682338698645. Support: 0.108450534878025
Attrib_2=(-inf-8778.33] And Attrib_3=(1.67-2.33] And Attrib_4=(9.67-inf) And Attrib_8=(0.67-inf) And Attrib_10=(0.67-inf) And Attrib_11=(1.67-2.33] And Attrib_13=(-inf-33334.33]  => Class=C1. Confidence: 0.654184406438391. Support: 0.176689317294411
Attrib_4=(9.67-inf) And Attrib_8=(0.67-inf) And Attrib_9=(-inf-22.33] And Attrib_10=(0.67-inf) And Attrib_11=(1.67-2.33]  => Class=C1. Confidence: 0.648418899425675. Support: 0.21167755536448
Attrib_1=(2685.67-5355.33] And Attrib_2=(-inf-8778.33] And Attrib_3=(1.67-2.33] And Attrib_4=(9.67-inf) And Attrib_7=(0.67-inf) And Attrib_9=(-inf-22.33] And Attrib_10=(0.67-inf) And Attrib_11=(1.67-2.33] And Attrib_12=(-inf-666.67] And Attrib_13=(-inf-33334.33]  => Class=C1. Confidence: 0.633960353153465. Support: 0.0965381859226884
Attrib_0=(-inf-0.33] And Attrib_1=(2685.67-5355.33] And Attrib_2=(-inf-8778.33] And Attrib_3=(1.67-2.33] And Attrib_4=(9.67-inf) And Attrib_5=(3.67-6.33] And Attrib_7=(0.67-inf) And Attrib_12=(-inf-666.67]  => Class=C1. Confidence: 0.583913974644253. Support: 0.0674086108416118
Attrib_0=(0.67-inf) And Attrib_3=(1.67-2.33] And Attrib_4=(9.67-inf) And Attrib_5=(6.33-inf) And Attrib_8=(0.67-inf)  => Class=C1. Confidence: 0.582709661623754. Support: 0.105681532181546
Attrib_1=(2685.67-5355.33] And Attrib_4=(9.67-inf) And Attrib_8=(0.67-inf)  => Class=C1. Confidence: 0.568067046920496. Support: 0.175865957558993
Attrib_0=(0.67-inf) And Attrib_4=(9.67-inf) And Attrib_5=(6.33-inf) And Attrib_8=(0.67-inf) And Attrib_11=(1.67-2.33] And Attrib_12=(-inf-666.67]  => Class=C1. Confidence: 0.56773716457347. Support: 0.105983675510788
Attrib_4=(9.67-inf) And Attrib_7=(0.67-inf) And Attrib_9=(-inf-22.33] And Attrib_10=(0.67-inf) And Attrib_12=(-inf-666.67]  => Class=C1. Confidence: 0.565192835452603. Support: 0.23414946547684
Attrib_0=(-inf-0.33] And Attrib_3=(1.67-2.33] And Attrib_4=(9.67-inf) And Attrib_5=(3.67-6.33] And Attrib_6=(-inf-4805] And Attrib_7=(0.67-inf) And Attrib_8=(0.67-inf) And Attrib_13=(-inf-33334.33]  => Class=C1. Confidence: 0.538448473264226. Support: 0.0998891840869746
Attrib_1=(-inf-2685.67] And Attrib_2=(-inf-8778.33] And Attrib_4=(9.67-inf) And Attrib_5=(6.33-inf) And Attrib_6=(-inf-4805] And Attrib_7=(0.67-inf) And Attrib_8=(0.67-inf) And Attrib_12=(-inf-666.67] And Attrib_13=(-inf-33334.33]  => Class=C1. Confidence: 0.527289085878158. Support: 0.0689959377138904
Attrib_3=(1.67-2.33] And Attrib_4=(9.67-inf) And Attrib_5=(6.33-inf) And Attrib_7=(0.67-inf) And Attrib_8=(0.67-inf) And Attrib_9=(-inf-22.33]  => Class=C1. Confidence: 0.512348530919634. Support: 0.153336654934004
Attrib_4=(9.67-inf) And Attrib_7=(0.67-inf) And Attrib_8=(0.67-inf) And Attrib_12=(-inf-666.67]  => Class=C1. Confidence: 0.504943885256569. Support: 0.4333529759824
Time taken: 13 seconds 
=====================

Fold 3 of 10 folds
Data set size: 690
No of labeled instances: 62
No of unlabeled instances: 559
Total training instances: 621
Test instances: 69
----------------------------------------

No of rules: 3
Average terms per rule: 6
Accuracy (%): 78.2608695652174
Conusion matrix: 
39	0
15	15
Rules:
Attrib_7=(-inf-0.33]  => Class=C0. Confidence: 1. Support: 0.342274649319064
Attrib_4=(-inf-5.33]  => Class=C0. Confidence: 0.979427922975951. Support: 0.153174719853923
Attrib_8=(-inf-0.33]  => Class=C0. Confidence: 0.907326846565905. Support: 0.359161414252337
Attrib_3=(-inf-1.67]  => Class=C0. Confidence: 0.870771624096846. Support: 0.130671072086592
Attrib_1=(-inf-2685.67]  => Class=C0. Confidence: 0.808553343449729. Support: 0.264262956353283
Attrib_10=(-inf-0.33]  => Class=C0. Confidence: 0.793827428838967. Support: 0.281855927767716
Attrib_5=(3.67-6.33]  => Class=C0. Confidence: 0.765102832202713. Support: 0.341811331283202
Attrib_6=(-inf-4805]  => Class=C0. Confidence: 0.764425121157889. Support: 0.478842120877388
Attrib_0=(0.67-inf) And Attrib_1=(2685.67-5355.33] And Attrib_3=(1.67-2.33] And Attrib_5=(3.67-6.33] And Attrib_7=(0.67-inf) And Attrib_8=(0.67-inf) And Attrib_9=(-inf-22.33] And Attrib_10=(0.67-inf) And Attrib_11=(1.67-2.33] And Attrib_12=(-inf-666.67]  => Class=C1. Confidence: 0.641664662447114. Support: 0.0927763623018451
Attrib_0=(0.67-inf) And Attrib_1=(2685.67-5355.33] And Attrib_2=(-inf-8778.33] And Attrib_3=(1.67-2.33] And Attrib_4=(9.67-inf) And Attrib_6=(-inf-4805] And Attrib_7=(0.67-inf) And Attrib_8=(0.67-inf) And Attrib_9=(-inf-22.33] And Attrib_10=(0.67-inf) And Attrib_11=(1.67-2.33] And Attrib_12=(-inf-666.67]  => Class=C1. Confidence: 0.640736744844823. Support: 0.068390833310666
Attrib_0=(0.67-inf) And Attrib_1=(2685.67-5355.33] And Attrib_2=(-inf-8778.33] And Attrib_3=(1.67-2.33] And Attrib_4=(9.67-inf) And Attrib_7=(0.67-inf) And Attrib_8=(0.67-inf) And Attrib_9=(-inf-22.33] And Attrib_10=(0.67-inf) And Attrib_11=(1.67-2.33]  => Class=C1. Confidence: 0.635451114245882. Support: 0.0689181955359895
Attrib_0=(0.67-inf) And Attrib_4=(9.67-inf) And Attrib_5=(6.33-inf) And Attrib_7=(0.67-inf) And Attrib_8=(0.67-inf) And Attrib_10=(0.67-inf) And Attrib_12=(-inf-666.67] And Attrib_13=(-inf-33334.33]  => Class=C1. Confidence: 0.626501764327184. Support: 0.0628477046459851
Attrib_0=(0.67-inf) And Attrib_1=(2685.67-5355.33] And Attrib_2=(-inf-8778.33] And Attrib_3=(1.67-2.33] And Attrib_4=(9.67-inf) And Attrib_5=(6.33-inf) And Attrib_6=(-inf-4805] And Attrib_7=(0.67-inf) And Attrib_9=(-inf-22.33] And Attrib_10=(0.67-inf) And Attrib_11=(1.67-2.33]  => Class=C1. Confidence: 0.606650681409761. Support: 0.0534348302397394
Attrib_0=(0.67-inf) And Attrib_1=(2685.67-5355.33] And Attrib_2=(-inf-8778.33] And Attrib_5=(6.33-inf) And Attrib_6=(-inf-4805] And Attrib_7=(0.67-inf) And Attrib_9=(-inf-22.33] And Attrib_10=(0.67-inf) And Attrib_11=(1.67-2.33] And Attrib_12=(-inf-666.67]  => Class=C1. Confidence: 0.592739017150942. Support: 0.0829777346276211
Attrib_1=(2685.67-5355.33] And Attrib_2=(-inf-8778.33] And Attrib_3=(1.67-2.33] And Attrib_5=(6.33-inf) And Attrib_6=(-inf-4805] And Attrib_7=(0.67-inf) And Attrib_8=(0.67-inf) And Attrib_9=(-inf-22.33] And Attrib_10=(0.67-inf) And Attrib_11=(1.67-2.33] And Attrib_12=(-inf-666.67] And Attrib_13=(-inf-33334.33]  => Class=C1. Confidence: 0.573486049779709. Support: 0.0527704470825906
Attrib_1=(2685.67-5355.33] And Attrib_2=(-inf-8778.33] And Attrib_3=(1.67-2.33] And Attrib_4=(9.67-inf) And Attrib_5=(3.67-6.33] And Attrib_7=(0.67-inf) And Attrib_8=(0.67-inf) And Attrib_11=(1.67-2.33]  => Class=C1. Confidence: 0.556458681125512. Support: 0.0702917380263391
Attrib_0=(0.67-inf) And Attrib_4=(9.67-inf) And Attrib_7=(0.67-inf) And Attrib_8=(0.67-inf) And Attrib_10=(0.67-inf) And Attrib_11=(1.67-2.33] And Attrib_12=(-inf-666.67]  => Class=C1. Confidence: 0.540902233023538. Support: 0.118183439601398
Attrib_1=(2685.67-5355.33] And Attrib_7=(0.67-inf) And Attrib_8=(0.67-inf) And Attrib_10=(0.67-inf) And Attrib_12=(-inf-666.67]  => Class=C1. Confidence: 0.535059218240499. Support: 0.224471384153313
Attrib_0=(0.67-inf) And Attrib_3=(1.67-2.33] And Attrib_4=(5.33-9.67] And Attrib_5=(3.67-6.33] And Attrib_7=(0.67-inf) And Attrib_8=(0.67-inf) And Attrib_9=(-inf-22.33] And Attrib_10=(0.67-inf) And Attrib_11=(1.67-2.33] And Attrib_12=(-inf-666.67] And Attrib_13=(-inf-33334.33]  => Class=C1. Confidence: 0.526078813683587. Support: 0.101691908786316
Attrib_1=(2685.67-5355.33] And Attrib_4=(9.67-inf) And Attrib_6=(-inf-4805] And Attrib_7=(0.67-inf) And Attrib_8=(0.67-inf) And Attrib_12=(-inf-666.67] And Attrib_13=(-inf-33334.33]  => Class=C1. Confidence: 0.509346595274399. Support: 0.165863224499469
Attrib_1=(2685.67-5355.33] And Attrib_2=(-inf-8778.33] And Attrib_3=(1.67-2.33] And Attrib_4=(5.33-9.67] And Attrib_5=(3.67-6.33] And Attrib_6=(-inf-4805] And Attrib_7=(0.67-inf) And Attrib_8=(0.67-inf) And Attrib_9=(-inf-22.33] And Attrib_11=(1.67-2.33] And Attrib_12=(-inf-666.67]  => Class=C1. Confidence: 0.506200422446479. Support: 0.132786992432359
Attrib_2=(-inf-8778.33] And Attrib_3=(1.67-2.33] And Attrib_4=(9.67-inf) And Attrib_5=(3.67-6.33] And Attrib_7=(0.67-inf) And Attrib_8=(0.67-inf)  => Class=C1. Confidence: 0.504134182979853. Support: 0.175146164294573
Attrib_0=(0.67-inf) And Attrib_2=(-inf-8778.33] And Attrib_3=(1.67-2.33] And Attrib_4=(5.33-9.67] And Attrib_6=(-inf-4805] And Attrib_7=(0.67-inf) And Attrib_8=(0.67-inf) And Attrib_9=(-inf-22.33] And Attrib_10=(0.67-inf) And Attrib_11=(1.67-2.33] And Attrib_12=(-inf-666.67] And Attrib_13=(-inf-33334.33]  => Class=C1. Confidence: 0.490045069179655. Support: 0.109502101900354
Attrib_0=(0.67-inf) And Attrib_1=(2685.67-5355.33] And Attrib_3=(1.67-2.33] And Attrib_4=(9.67-inf) And Attrib_5=(6.33-inf) And Attrib_7=(0.67-inf)  => Class=C1. Confidence: 0.489125228155776. Support: 0.101487734306438
Attrib_0=(0.67-inf) And Attrib_3=(1.67-2.33] And Attrib_4=(9.67-inf) And Attrib_8=(0.67-inf) And Attrib_11=(1.67-2.33]  => Class=C1. Confidence: 0.486070494203753. Support: 0.206088713327258
Attrib_1=(2685.67-5355.33] And Attrib_3=(1.67-2.33] And Attrib_6=(-inf-4805] And Attrib_7=(0.67-inf) And Attrib_8=(0.67-inf) And Attrib_12=(-inf-666.67]  => Class=C1. Confidence: 0.476920624361055. Support: 0.329890989387979
Attrib_0=(0.67-inf) And Attrib_1=(2685.67-5355.33] And Attrib_2=(-inf-8778.33] And Attrib_3=(1.67-2.33] And Attrib_7=(0.67-inf) And Attrib_9=(-inf-22.33] And Attrib_10=(0.67-inf) And Attrib_11=(1.67-2.33] And Attrib_13=(-inf-33334.33]  => Class=C1. Confidence: 0.471003277459858. Support: 0.163687707309281
Attrib_0=(0.67-inf) And Attrib_1=(2685.67-5355.33] And Attrib_4=(5.33-9.67] And Attrib_7=(0.67-inf) And Attrib_8=(0.67-inf)  => Class=C1. Confidence: 0.460503625367493. Support: 0.150164303009339
Attrib_3=(1.67-2.33] And Attrib_4=(9.67-inf) And Attrib_7=(0.67-inf) And Attrib_8=(0.67-inf) And Attrib_9=(-inf-22.33]  => Class=C1. Confidence: 0.458628840018605. Support: 0.351086646357436
Attrib_0=(0.67-inf) And Attrib_4=(9.67-inf) And Attrib_6=(-inf-4805] And Attrib_7=(0.67-inf) And Attrib_8=(0.67-inf) And Attrib_13=(-inf-33334.33]  => Class=C1. Confidence: 0.457847513555536. Support: 0.190605348031008
Attrib_0=(0.67-inf) And Attrib_4=(9.67-inf) And Attrib_5=(3.67-6.33] And Attrib_7=(0.67-inf) And Attrib_10=(0.67-inf) And Attrib_11=(1.67-2.33]  => Class=C1. Confidence: 0.455777084876964. Support: 0.0722848874977854
Time taken: 10 seconds 
=====================

Fold 4 of 10 folds
Data set size: 690
No of labeled instances: 62
No of unlabeled instances: 559
Total training instances: 621
Test instances: 69
----------------------------------------

No of rules: 7
Average terms per rule: 3
Accuracy (%): 100
Conusion matrix: 
38	0
0	31
Rules:
Attrib_5=(6.33-inf)  => Class=C1. Confidence: 1. Support: 0.0586621000349863
Attrib_1=(2685.67-5355.33] And Attrib_2=(-inf-8778.33] And Attrib_5=(3.67-6.33] And Attrib_7=(-inf-0.33] And Attrib_9=(-inf-22.33] And Attrib_13=(-inf-33334.33]  => Class=C0. Confidence: 0.757424164589755. Support: 0.106460895757784
Attrib_0=(0.67-inf) And Attrib_2=(-inf-8778.33] And Attrib_5=(3.67-6.33] And Attrib_6=(-inf-4805] And Attrib_7=(-inf-0.33] And Attrib_10=(0.67-inf) And Attrib_12=(-inf-666.67] And Attrib_13=(-inf-33334.33]  => Class=C0. Confidence: 0.756180181840169. Support: 0.0653884748378016
Attrib_2=(-inf-8778.33] And Attrib_4=(-inf-5.33] And Attrib_5=(3.67-6.33] And Attrib_6=(-inf-4805] And Attrib_7=(-inf-0.33] And Attrib_8=(-inf-0.33] And Attrib_11=(1.67-2.33] And Attrib_12=(-inf-666.67] And Attrib_13=(-inf-33334.33]  => Class=C0. Confidence: 0.745643599910596. Support: 0.0608392934446645
Attrib_4=(9.67-inf)  => Class=C1. Confidence: 0.743928093705509. Support: 0.0822485661516693
Attrib_2=(-inf-8778.33] And Attrib_5=(3.67-6.33] And Attrib_6=(-inf-4805] And Attrib_7=(-inf-0.33] And Attrib_8=(-inf-0.33] And Attrib_12=(-inf-666.67] And Attrib_13=(-inf-33334.33]  => Class=C0. Confidence: 0.725428780498336. Support: 0.190598212373784
Attrib_2=(-inf-8778.33] And Attrib_4=(5.33-9.67] And Attrib_7=(-inf-0.33] And Attrib_9=(-inf-22.33] And Attrib_13=(-inf-33334.33]  => Class=C0. Confidence: 0.695643349415793. Support: 0.134340636210184
Attrib_2=(-inf-8778.33] And Attrib_3=(1.67-2.33] And Attrib_5=(3.67-6.33] And Attrib_6=(-inf-4805] And Attrib_7=(-inf-0.33] And Attrib_10=(-inf-0.33] And Attrib_13=(-inf-33334.33]  => Class=C0. Confidence: 0.688344384239759. Support: 0.0879665921530309
Attrib_7=(0.67-inf)  => Class=C1. Confidence: 0.687850929430953. Support: 0.241120437052197
Attrib_1=(2685.67-5355.33] And Attrib_2=(-inf-8778.33] And Attrib_7=(-inf-0.33] And Attrib_8=(-inf-0.33]  => Class=C0. Confidence: 0.673739805471449. Support: 0.109963803532121
Attrib_4=(-inf-5.33] And Attrib_7=(-inf-0.33] And Attrib_8=(-inf-0.33] And Attrib_13=(-inf-33334.33]  => Class=C0. Confidence: 0.67017916099982. Support: 0.097552134117806
Attrib_2=(-inf-8778.33] And Attrib_6=(-inf-4805] And Attrib_7=(-inf-0.33] And Attrib_10=(-inf-0.33] And Attrib_12=(-inf-666.67]  => Class=C0. Confidence: 0.665500928465623. Support: 0.149767969265198
Attrib_0=(-inf-0.33] And Attrib_7=(-inf-0.33] And Attrib_13=(-inf-33334.33]  => Class=C0. Confidence: 0.659708513454533. Support: 0.0924533198639011
Attrib_2=(-inf-8778.33] And Attrib_7=(-inf-0.33]  => Class=C0. Confidence: 0.654970038526471. Support: 0.269090086536597
Attrib_7=(-inf-0.33]  => Class=C0. Confidence: 0.652723679527597. Support: 0.282758962337832
Attrib_2=(-inf-8778.33] And Attrib_4=(-inf-5.33] And Attrib_8=(-inf-0.33] And Attrib_13=(-inf-33334.33]  => Class=C0. Confidence: 0.620319734519208. Support: 0.107201357902896
Attrib_4=(-inf-5.33]  => Class=C0. Confidence: 0.599534295748877. Support: 0.14317438506705
Attrib_2=(-inf-8778.33] And Attrib_5=(3.67-6.33] And Attrib_8=(-inf-0.33] And Attrib_9=(-inf-22.33] And Attrib_12=(-inf-666.67]  => Class=C0. Confidence: 0.59042930192596. Support: 0.231190037048074
Attrib_3=(-inf-1.67] And Attrib_5=(3.67-6.33]  => Class=C0. Confidence: 0.560781608941026. Support: 0.0834675386393702
Attrib_0=(-inf-0.33] And Attrib_8=(-inf-0.33]  => Class=C0. Confidence: 0.537924331490491. Support: 0.0898442685522955
Attrib_3=(1.67-2.33]  => Class=C1. Confidence: 0.475635003386091. Support: 0.227315668118511
Time taken: 10 seconds 
=====================

Fold 5 of 10 folds
Data set size: 690
No of labeled instances: 62
No of unlabeled instances: 559
Total training instances: 621
Test instances: 69
----------------------------------------

No of rules: 19
Average terms per rule: 4
Accuracy (%): 100
Conusion matrix: 
38	0
0	31
Rules:
Attrib_7=(0.67-inf)  => Class=C1. Confidence: 0.788229931954847. Support: 0.261012642648789
Attrib_4=(9.67-inf)  => Class=C1. Confidence: 0.78718727251126. Support: 0.116258046620846
Attrib_5=(6.33-inf)  => Class=C1. Confidence: 0.781890351994804. Support: 0.0956071706359311
Attrib_8=(0.67-inf)  => Class=C1. Confidence: 0.748061763796689. Support: 0.188926319435529
Attrib_4=(-inf-5.33] And Attrib_5=(-inf-3.67] And Attrib_7=(-inf-0.33] And Attrib_8=(-inf-0.33] And Attrib_12=(-inf-666.67]  => Class=C0. Confidence: 0.731313106574863. Support: 0.0616672468888242
Attrib_0=(0.67-inf) And Attrib_2=(-inf-8778.33] And Attrib_4=(5.33-9.67] And Attrib_5=(3.67-6.33] And Attrib_6=(-inf-4805] And Attrib_7=(-inf-0.33] And Attrib_8=(-inf-0.33] And Attrib_9=(-inf-22.33] And Attrib_11=(1.67-2.33] And Attrib_13=(-inf-33334.33]  => Class=C0. Confidence: 0.708417723654484. Support: 0.0908557443495346
Attrib_0=(0.67-inf) And Attrib_4=(-inf-5.33] And Attrib_5=(3.67-6.33] And Attrib_7=(-inf-0.33] And Attrib_9=(-inf-22.33] And Attrib_11=(1.67-2.33]  => Class=C0. Confidence: 0.698364029192065. Support: 0.0843805063920082
Attrib_0=(0.67-inf) And Attrib_3=(1.67-2.33] And Attrib_4=(-inf-5.33] And Attrib_7=(-inf-0.33] And Attrib_8=(-inf-0.33] And Attrib_9=(-inf-22.33] And Attrib_11=(1.67-2.33]  => Class=C0. Confidence: 0.680123006135342. Support: 0.0896682142427141
Attrib_4=(-inf-5.33] And Attrib_5=(3.67-6.33] And Attrib_7=(-inf-0.33] And Attrib_9=(-inf-22.33] And Attrib_13=(-inf-33334.33]  => Class=C0. Confidence: 0.678673809729147. Support: 0.108294188861709
Attrib_0=(0.67-inf) And Attrib_4=(-inf-5.33] And Attrib_5=(3.67-6.33] And Attrib_6=(-inf-4805] And Attrib_8=(-inf-0.33] And Attrib_10=(0.67-inf) And Attrib_13=(-inf-33334.33]  => Class=C0. Confidence: 0.657281733475781. Support: 0.0535880639491238
Attrib_0=(0.67-inf) And Attrib_4=(-inf-5.33] And Attrib_7=(-inf-0.33] And Attrib_8=(-inf-0.33] And Attrib_9=(-inf-22.33] And Attrib_12=(-inf-666.67]  => Class=C0. Confidence: 0.643887361252254. Support: 0.125192227499051
Attrib_0=(0.67-inf) And Attrib_4=(-inf-5.33] And Attrib_5=(3.67-6.33] And Attrib_8=(-inf-0.33] And Attrib_9=(-inf-22.33] And Attrib_12=(-inf-666.67]  => Class=C0. Confidence: 0.63660816711869. Support: 0.102649415995154
Attrib_1=(2685.67-5355.33] And Attrib_2=(-inf-8778.33] And Attrib_3=(1.67-2.33] And Attrib_4=(-inf-5.33] And Attrib_5=(3.67-6.33] And Attrib_8=(-inf-0.33] And Attrib_11=(1.67-2.33] And Attrib_12=(-inf-666.67]  => Class=C0. Confidence: 0.631495595310061. Support: 0.0558537788346605
Attrib_4=(-inf-5.33] And Attrib_5=(-inf-3.67] And Attrib_8=(-inf-0.33] And Attrib_11=(1.67-2.33]  => Class=C0. Confidence: 0.602539690174743. Support: 0.0580999694397833
Attrib_1=(2685.67-5355.33] And Attrib_4=(-inf-5.33] And Attrib_6=(-inf-4805] And Attrib_7=(-inf-0.33] And Attrib_9=(-inf-22.33] And Attrib_13=(-inf-33334.33]  => Class=C0. Confidence: 0.593934047917588. Support: 0.0934561071427311
Attrib_4=(5.33-9.67] And Attrib_7=(-inf-0.33]  => Class=C0. Confidence: 0.589202318752447. Support: 0.240362484782085
Attrib_3=(1.67-2.33]  => Class=C1. Confidence: 0.570815333811247. Support: 0.262417259944868
Attrib_3=(1.67-2.33] And Attrib_5=(3.67-6.33] And Attrib_7=(-inf-0.33] And Attrib_9=(-inf-22.33]  => Class=C0. Confidence: 0.569347920045252. Support: 0.283333322625785
Attrib_10=(0.67-inf)  => Class=C1. Confidence: 0.56304840474958. Support: 0.148511417609983
Attrib_0=(0.67-inf) And Attrib_7=(-inf-0.33]  => Class=C0. Confidence: 0.538607896871002. Support: 0.325765336325058
Attrib_4=(-inf-5.33] And Attrib_5=(3.67-6.33] And Attrib_6=(-inf-4805] And Attrib_9=(-inf-22.33] And Attrib_11=(1.67-2.33] And Attrib_12=(-inf-666.67] And Attrib_13=(-inf-33334.33]  => Class=C0. Confidence: 0.486070630559027. Support: 0.108422876817329
Time taken: 12 seconds 
=====================

Fold 6 of 10 folds
Data set size: 690
No of labeled instances: 62
No of unlabeled instances: 559
Total training instances: 621
Test instances: 69
----------------------------------------

No of rules: 0
Average terms per rule: 3
Accuracy (%): 95.6521739130435
Conusion matrix: 
38	0
3	28
Rules:
Attrib_7=(-inf-0.33]  => Class=C0. Confidence: 0.964285714285717. Support: 0.405525874674097
Attrib_5=(-inf-3.67]  => Class=C0. Confidence: 0.944651283959381. Support: 0.0742537518981307
Attrib_4=(-inf-5.33]  => Class=C0. Confidence: 0.927029073300043. Support: 0.219227110621387
Attrib_4=(9.67-inf) And Attrib_5=(6.33-inf) And Attrib_6=(-inf-4805] And Attrib_7=(0.67-inf) And Attrib_11=(1.67-2.33]  => Class=C1. Confidence: 0.914716855397363. Support: 0.0762805907261829
Attrib_1=(2685.67-5355.33] And Attrib_4=(9.67-inf) And Attrib_6=(-inf-4805] And Attrib_7=(0.67-inf) And Attrib_11=(1.67-2.33]  => Class=C1. Confidence: 0.911516200268523. Support: 0.051314081596953
Attrib_2=(-inf-8778.33] And Attrib_3=(1.67-2.33] And Attrib_4=(9.67-inf) And Attrib_7=(0.67-inf) And Attrib_8=(0.67-inf)  => Class=C1. Confidence: 0.893503284835372. Support: 0.0635935913538162
Attrib_4=(9.67-inf) And Attrib_6=(-inf-4805] And Attrib_7=(0.67-inf) And Attrib_8=(0.67-inf) And Attrib_9=(-inf-22.33] And Attrib_11=(1.67-2.33] And Attrib_12=(-inf-666.67]  => Class=C1. Confidence: 0.884725159438933. Support: 0.0829737606975485
Attrib_11=(-inf-1.67]  => Class=C0. Confidence: 0.858249836195149. Support: 0.0566376927492349
Attrib_3=(-inf-1.67]  => Class=C0. Confidence: 0.823023761264737. Support: 0.151946936439976
Attrib_8=(-inf-0.33]  => Class=C0. Confidence: 0.821924366884028. Support: 0.403985373903971
Attrib_1=(2685.67-5355.33] And Attrib_3=(1.67-2.33] And Attrib_4=(9.67-inf) And Attrib_11=(1.67-2.33]  => Class=C1. Confidence: 0.81487741371223. Support: 0.0530700586491341
Attrib_1=(2685.67-5355.33] And Attrib_3=(1.67-2.33] And Attrib_6=(-inf-4805] And Attrib_7=(0.67-inf) And Attrib_8=(0.67-inf) And Attrib_13=(-inf-33334.33]  => Class=C1. Confidence: 0.780689958765462. Support: 0.0852022420200382
Attrib_0=(0.67-inf) And Attrib_1=(2685.67-5355.33] And Attrib_3=(1.67-2.33] And Attrib_7=(0.67-inf) And Attrib_8=(0.67-inf) And Attrib_12=(-inf-666.67]  => Class=C1. Confidence: 0.776061334779684. Support: 0.067687862727595
Attrib_2=(-inf-8778.33] And Attrib_3=(1.67-2.33] And Attrib_7=(0.67-inf) And Attrib_8=(0.67-inf) And Attrib_9=(-inf-22.33] And Attrib_11=(1.67-2.33]  => Class=C1. Confidence: 0.756448067093873. Support: 0.196228356174457
Attrib_1=(2685.67-5355.33] And Attrib_4=(9.67-inf) And Attrib_6=(-inf-4805] And Attrib_9=(-inf-22.33] And Attrib_13=(-inf-33334.33]  => Class=C1. Confidence: 0.72668234442547. Support: 0.0505005558822296
Attrib_1=(2685.67-5355.33] And Attrib_7=(0.67-inf) And Attrib_8=(0.67-inf) And Attrib_11=(1.67-2.33]  => Class=C1. Confidence: 0.71859401188179. Support: 0.0990836555841025
Attrib_3=(1.67-2.33] And Attrib_4=(9.67-inf) And Attrib_12=(-inf-666.67]  => Class=C1. Confidence: 0.693894124584617. Support: 0.104271269310955
Attrib_6=(-inf-4805] And Attrib_7=(0.67-inf) And Attrib_8=(0.67-inf)  => Class=C1. Confidence: 0.693881950674949. Support: 0.232605034935006
Attrib_0=(-inf-0.33] And Attrib_2=(-inf-8778.33] And Attrib_3=(1.67-2.33] And Attrib_6=(-inf-4805] And Attrib_7=(0.67-inf) And Attrib_11=(1.67-2.33] And Attrib_13=(-inf-33334.33]  => Class=C1. Confidence: 0.678755782680495. Support: 0.0711454269426527
Attrib_4=(9.67-inf)  => Class=C1. Confidence: 0.639511868204194. Support: 0.127892847460779
Attrib_0=(0.67-inf) And Attrib_3=(1.67-2.33] And Attrib_7=(0.67-inf) And Attrib_12=(-inf-666.67]  => Class=C1. Confidence: 0.599488556051129. Support: 0.201553630430706
Attrib_7=(0.67-inf) And Attrib_11=(1.67-2.33]  => Class=C1. Confidence: 0.577494693404878. Support: 0.300430462575588
Time taken: 14 seconds 
=====================

Fold 7 of 10 folds
Data set size: 690
No of labeled instances: 62
No of unlabeled instances: 559
Total training instances: 621
Test instances: 69
----------------------------------------

No of rules: 0
Average terms per rule: 5
Accuracy (%): 91.304347826087
Conusion matrix: 
38	0
6	25
Rules:
Attrib_7=(-inf-0.33]  => Class=C0. Confidence: 0.964285714285717. Support: 0.422322214329364
Attrib_4=(-inf-5.33]  => Class=C0. Confidence: 0.933316879164786. Support: 0.236759345598582
Attrib_5=(-inf-3.67]  => Class=C0. Confidence: 0.924653498084815. Support: 0.0788938960794657
Attrib_3=(-inf-1.67]  => Class=C0. Confidence: 0.856629955340344. Support: 0.161610110906825
Attrib_0=(0.67-inf) And Attrib_3=(1.67-2.33] And Attrib_4=(5.33-9.67] And Attrib_5=(3.67-6.33] And Attrib_7=(0.67-inf) And Attrib_8=(0.67-inf) And Attrib_11=(1.67-2.33] And Attrib_13=(-inf-33334.33]  => Class=C1. Confidence: 0.854406213886995. Support: 0.0851697169903497
Attrib_8=(-inf-0.33]  => Class=C0. Confidence: 0.853410380071702. Support: 0.428920516876198
Attrib_2=(-inf-8778.33] And Attrib_3=(1.67-2.33] And Attrib_4=(5.33-9.67] And Attrib_5=(3.67-6.33] And Attrib_6=(-inf-4805] And Attrib_7=(0.67-inf) And Attrib_8=(0.67-inf) And Attrib_12=(-inf-666.67]  => Class=C1. Confidence: 0.827503259386335. Support: 0.113802679194267
Attrib_3=(1.67-2.33] And Attrib_4=(5.33-9.67] And Attrib_5=(3.67-6.33] And Attrib_7=(0.67-inf) And Attrib_8=(0.67-inf) And Attrib_9=(-inf-22.33] And Attrib_11=(1.67-2.33] And Attrib_12=(-inf-666.67]  => Class=C1. Confidence: 0.822982106529405. Support: 0.115484985629034
Attrib_0=(0.67-inf) And Attrib_3=(1.67-2.33] And Attrib_4=(9.67-inf) And Attrib_6=(-inf-4805] And Attrib_7=(0.67-inf) And Attrib_8=(0.67-inf) And Attrib_11=(1.67-2.33]  => Class=C1. Confidence: 0.812667060427824. Support: 0.0759571368697686
Attrib_2=(-inf-8778.33] And Attrib_3=(1.67-2.33] And Attrib_4=(9.67-inf) And Attrib_6=(-inf-4805] And Attrib_7=(0.67-inf) And Attrib_8=(0.67-inf) And Attrib_10=(-inf-0.33] And Attrib_12=(-inf-666.67] And Attrib_13=(-inf-33334.33]  => Class=C1. Confidence: 0.804039853954227. Support: 0.0568871647839683
Attrib_2=(-inf-8778.33] And Attrib_3=(1.67-2.33] And Attrib_5=(6.33-inf) And Attrib_7=(0.67-inf) And Attrib_8=(0.67-inf) And Attrib_12=(-inf-666.67]  => Class=C1. Confidence: 0.800240726822713. Support: 0.0820948565339096
Attrib_1=(2685.67-5355.33] And Attrib_3=(1.67-2.33] And Attrib_4=(9.67-inf) And Attrib_8=(0.67-inf) And Attrib_11=(1.67-2.33]  => Class=C1. Confidence: 0.79551886672394. Support: 0.0545159312168876
Attrib_4=(9.67-inf) And Attrib_7=(0.67-inf) And Attrib_8=(0.67-inf)  => Class=C1. Confidence: 0.724712691025112. Support: 0.130652647731479
Attrib_3=(1.67-2.33] And Attrib_6=(-inf-4805] And Attrib_7=(0.67-inf) And Attrib_8=(0.67-inf)  => Class=C1. Confidence: 0.722901862291679. Support: 0.266422961976321
Attrib_2=(-inf-8778.33] And Attrib_3=(1.67-2.33] And Attrib_4=(5.33-9.67] And Attrib_5=(3.67-6.33] And Attrib_7=(0.67-inf) And Attrib_10=(0.67-inf) And Attrib_12=(-inf-666.67]  => Class=C1. Confidence: 0.689485884889448. Support: 0.0908031828004434
Attrib_0=(0.67-inf) And Attrib_3=(1.67-2.33] And Attrib_4=(5.33-9.67] And Attrib_5=(3.67-6.33] And Attrib_6=(-inf-4805] And Attrib_7=(0.67-inf) And Attrib_13=(-inf-33334.33]  => Class=C1. Confidence: 0.684296735440835. Support: 0.146478813262503
Attrib_3=(1.67-2.33] And Attrib_4=(9.67-inf) And Attrib_5=(6.33-inf) And Attrib_7=(0.67-inf) And Attrib_9=(-inf-22.33]  => Class=C1. Confidence: 0.67251823947063. Support: 0.0772267883559692
Attrib_3=(1.67-2.33] And Attrib_4=(9.67-inf) And Attrib_7=(0.67-inf) And Attrib_9=(-inf-22.33] And Attrib_11=(1.67-2.33]  => Class=C1. Confidence: 0.622616350573428. Support: 0.133350216120537
Attrib_2=(-inf-8778.33] And Attrib_3=(1.67-2.33] And Attrib_5=(6.33-inf) And Attrib_6=(-inf-4805] And Attrib_7=(0.67-inf) And Attrib_9=(-inf-22.33] And Attrib_11=(1.67-2.33]  => Class=C1. Confidence: 0.620194022123312. Support: 0.0928211990435869
Attrib_0=(-inf-0.33] And Attrib_2=(-inf-8778.33] And Attrib_3=(1.67-2.33] And Attrib_4=(5.33-9.67] And Attrib_6=(-inf-4805] And Attrib_7=(0.67-inf) And Attrib_9=(-inf-22.33] And Attrib_12=(-inf-666.67] And Attrib_13=(-inf-33334.33]  => Class=C1. Confidence: 0.619221055005641. Support: 0.0519501498211037
Attrib_0=(0.67-inf) And Attrib_2=(-inf-8778.33] And Attrib_4=(5.33-9.67] And Attrib_6=(-inf-4805] And Attrib_7=(0.67-inf)  => Class=C1. Confidence: 0.569055944235588. Support: 0.193700704127662
Attrib_4=(9.67-inf) And Attrib_7=(0.67-inf) And Attrib_9=(-inf-22.33]  => Class=C1. Confidence: 0.564205280789919. Support: 0.143144435503769
Attrib_3=(1.67-2.33] And Attrib_7=(0.67-inf) And Attrib_9=(-inf-22.33] And Attrib_10=(-inf-0.33]  => Class=C1. Confidence: 0.557515101388137. Support: 0.197611003330877
Attrib_0=(-inf-0.33] And Attrib_2=(-inf-8778.33] And Attrib_4=(5.33-9.67] And Attrib_7=(0.67-inf) And Attrib_12=(-inf-666.67]  => Class=C1. Confidence: 0.551503911574497. Support: 0.0568554138432917
Time taken: 16 seconds 
=====================

Fold 8 of 10 folds
Data set size: 690
No of labeled instances: 62
No of unlabeled instances: 559
Total training instances: 621
Test instances: 69
----------------------------------------

No of rules: 0
Average terms per rule: 3
Accuracy (%): 98.5507246376812
Conusion matrix: 
38	0
1	30
Rules:
Attrib_7=(-inf-0.33]  => Class=C0. Confidence: 0.909961685823758. Support: 0.466600827858994
Attrib_2=(-inf-8778.33] And Attrib_3=(1.67-2.33] And Attrib_6=(-inf-4805] And Attrib_7=(0.67-inf) And Attrib_8=(0.67-inf) And Attrib_12=(-inf-666.67] And Attrib_13=(-inf-33334.33]  => Class=C1. Confidence: 0.862426962315832. Support: 0.137251513714802
Attrib_1=(-inf-2685.67] And Attrib_5=(3.67-6.33] And Attrib_7=(0.67-inf) And Attrib_8=(0.67-inf) And Attrib_9=(-inf-22.33] And Attrib_13=(-inf-33334.33]  => Class=C1. Confidence: 0.857849088425514. Support: 0.0673509934293407
Attrib_2=(-inf-8778.33] And Attrib_6=(-inf-4805] And Attrib_7=(0.67-inf) And Attrib_8=(0.67-inf) And Attrib_9=(-inf-22.33] And Attrib_11=(1.67-2.33] And Attrib_12=(-inf-666.67] And Attrib_13=(-inf-33334.33]  => Class=C1. Confidence: 0.854723147744757. Support: 0.16013355920883
Attrib_7=(0.67-inf) And Attrib_8=(0.67-inf) And Attrib_12=(-inf-666.67] And Attrib_13=(-inf-33334.33]  => Class=C1. Confidence: 0.850142374710239. Support: 0.182967313740473
Attrib_7=(0.67-inf) And Attrib_8=(0.67-inf) And Attrib_10=(-inf-0.33]  => Class=C1. Confidence: 0.832267016555758. Support: 0.0846972090022862
Attrib_11=(-inf-1.67]  => Class=C0. Confidence: 0.807971546957056. Support: 0.0592368619046286
Attrib_4=(9.67-inf) And Attrib_8=(0.67-inf) And Attrib_9=(-inf-22.33] And Attrib_11=(1.67-2.33] And Attrib_13=(-inf-33334.33]  => Class=C1. Confidence: 0.805945029418295. Support: 0.0852480424947743
Attrib_3=(1.67-2.33] And Attrib_4=(9.67-inf) And Attrib_6=(-inf-4805] And Attrib_7=(0.67-inf) And Attrib_9=(-inf-22.33] And Attrib_11=(1.67-2.33] And Attrib_13=(-inf-33334.33]  => Class=C1. Confidence: 0.792721755427915. Support: 0.0817384324232344
Attrib_0=(-inf-0.33] And Attrib_7=(0.67-inf) And Attrib_9=(-inf-22.33] And Attrib_12=(-inf-666.67]  => Class=C1. Confidence: 0.788503454369925. Support: 0.0873276914993746
Attrib_8=(-inf-0.33]  => Class=C0. Confidence: 0.763000261742663. Support: 0.486035986831344
Attrib_5=(-inf-3.67]  => Class=C0. Confidence: 0.719228329048337. Support: 0.0800424388628586
Attrib_2=(-inf-8778.33] And Attrib_7=(0.67-inf) And Attrib_9=(-inf-22.33] And Attrib_10=(-inf-0.33] And Attrib_11=(1.67-2.33] And Attrib_13=(-inf-33334.33]  => Class=C1. Confidence: 0.718766911657892. Support: 0.0913414023111675
Attrib_3=(-inf-1.67]  => Class=C0. Confidence: 0.699677100488142. Support: 0.184154716613407
Attrib_3=(1.67-2.33] And Attrib_7=(0.67-inf)  => Class=C1. Confidence: 0.695510612910633. Support: 0.194240088909434
Attrib_1=(-inf-2685.67] And Attrib_7=(0.67-inf)  => Class=C1. Confidence: 0.667499034481785. Support: 0.118015483887425
Attrib_1=(-inf-2685.67]  => Class=C0. Confidence: 0.578604467931685. Support: 0.328774324315408
Attrib_4=(5.33-9.67]  => Class=C0. Confidence: 0.5677579944628. Support: 0.266498401207115
Attrib_0=(0.67-inf)  => Class=C0. Confidence: 0.565823134657818. Support: 0.41903800136213
Time taken: 16 seconds 
=====================

Fold 9 of 10 folds
Data set size: 690
No of labeled instances: 62
No of unlabeled instances: 559
Total training instances: 621
Test instances: 69
----------------------------------------

No of rules: 6
Average terms per rule: 1
Accuracy (%): 100
Conusion matrix: 
38	0
0	31
Rules:
Attrib_7=(-inf-0.33]  => Class=C0. Confidence: 0.85602838696454. Support: 0.686082532173079
Attrib_7=(0.67-inf)  => Class=C1. Confidence: 0.790704719078326. Support: 0.469647820078009
Attrib_5=(-inf-3.67]  => Class=C0. Confidence: 0.664347258603253. Support: 0.116202499060563
Attrib_8=(0.67-inf)  => Class=C1. Confidence: 0.639141068932772. Support: 0.298062956079382
Attrib_11=(-inf-1.67]  => Class=C0. Confidence: 0.62787028507463. Support: 0.0877292170162639
Attrib_4=(-inf-5.33]  => Class=C0. Confidence: 0.59994543663298. Support: 0.303129327743155
Attrib_8=(-inf-0.33]  => Class=C0. Confidence: 0.593849348396176. Support: 0.573331442267907
Attrib_5=(6.33-inf)  => Class=C1. Confidence: 0.589950095882801. Support: 0.142622220862112
Attrib_10=(0.67-inf)  => Class=C1. Confidence: 0.469671977248968. Support: 0.242219123715348
Attrib_3=(1.67-2.33]  => Class=C1. Confidence: 0.461525000974054. Support: 0.394732192445632
Time taken: 8 seconds 
=====================

Fold 10 of 10 folds
Data set size: 690
No of labeled instances: 62
No of unlabeled instances: 559
Total training instances: 621
Test instances: 69
----------------------------------------

No of rules: 16
Average terms per rule: 1
Accuracy (%): 98.5507246376812
Conusion matrix: 
38	0
1	30
Rules:
Attrib_7=(-inf-0.33]  => Class=C0. Confidence: 0.878787878787876. Support: 0.852941176470586
Attrib_7=(0.67-inf)  => Class=C1. Confidence: 0.848725614953965. Support: 0.779958656749693
Attrib_5=(-inf-3.67]  => Class=C0. Confidence: 0.643815201192249. Support: 0.131493834647261
Attrib_5=(6.33-inf)  => Class=C1. Confidence: 0.626954321459429. Support: 0.239451850199155
Attrib_8=(-inf-0.33]  => Class=C0. Confidence: 0.58188627851549. Support: 0.693652718819486
Attrib_10=(0.67-inf)  => Class=C1. Confidence: 0.511535169947814. Support: 0.397406252504412
Time taken: 6 seconds 
=====================

383	0
45	262
Average of fold accuracies: 92.7536231884058
