# Supplementary material for: Semi-supervised associative classification using ant colony optimization algorithm
Source: PeerJ Comput Sci. 2021 Sep 10;7:e676. doi: 10.7717/peerj-cs.676 (PMC8444075; doi:10.7717/peerj-cs.676)
Supplement: Supplemental Information 1 — Code: After extracting, the SSAC.sln is the Visual Studio 2015 aolution file which contains the project settings. Form1.cs and Form1.Designer.cs are the Windows form files for GUI of the code. SSAC.cs is the file containing the Run() method which is the core implementation of the proposed algorithm. [file peerj-cs-07-676-s001.zip › SSAC/SSAC/bin/Debug/Output0/australian/Old/australian_D4_10p_Rules_2020-10-07.txt]

Time: 2020-07-10 15:01:52
DataSetaustralian_D4
No. of instances: 690
No. of attributes: 15
No. of classes: 2
Class frequencies: [383, 307]
---------------------------------------
Parameters: 
Labeled data (%): 10
No of folds: 10
No of ants: 15
Min support: 0.05
Min Confidence: 0.45
Min coverage: 1
====================

Fold 1 of 10 folds
Data set size: 690
No of labeled instances: 62
No of unlabeled instances: 559
Total training instances: 621
Test instances: 69
----------------------------------------

No of rules: 6
Average terms per rule: 1
Accuracy (%): 100
Conusion matrix: 
39	0
0	30
Rules:
Attrib_5=(6.33-inf)  => Class=C1. Confidence: 0.926282725285558. Support: 0.0697755335888192
Attrib_4=(9.67-inf)  => Class=C1. Confidence: 0.720588104004268. Support: 0.0822832528731356
Attrib_7=(0.67-inf)  => Class=C1. Confidence: 0.647078804433576. Support: 0.172030218125305
Attrib_7=(-inf-0.33]  => Class=C0. Confidence: 0.641466371689708. Support: 0.321078207015461
Attrib_3=(-inf-1.67]  => Class=C0. Confidence: 0.547951090539814. Support: 0.0815890365961455
Attrib_4=(-inf-5.33]  => Class=C0. Confidence: 0.545667699458762. Support: 0.134707619839672
Attrib_8=(-inf-0.33]  => Class=C0. Confidence: 0.511610420051746. Support: 0.296491534544589
Attrib_5=(3.67-6.33]  => Class=C0. Confidence: 0.483688100264614. Support: 0.34214909142046
Attrib_3=(1.67-2.33]  => Class=C1. Confidence: 0.457757912061133. Support: 0.184621311559736
Time taken: 11 seconds 
=====================

Fold 2 of 10 folds
Data set size: 690
No of labeled instances: 62
No of unlabeled instances: 559
Total training instances: 621
Test instances: 69
----------------------------------------

No of rules: 0
Average terms per rule: 5
Accuracy (%): 81.1594202898551
Conusion matrix: 
39	0
13	17
Rules:
Attrib_7=(-inf-0.33]  => Class=C0. Confidence: 0.916912972085385. Support: 0.23782825647732
Attrib_1=(2685.67-5355.33] And Attrib_3=(1.67-2.33] And Attrib_4=(9.67-inf) And Attrib_5=(6.33-inf) And Attrib_7=(0.67-inf) And Attrib_8=(0.67-inf) And Attrib_12=(-inf-666.67]  => Class=C1. Confidence: 0.901811374877717. Support: 0.0708965752295441
Attrib_1=(2685.67-5355.33] And Attrib_2=(-inf-8778.33] And Attrib_4=(9.67-inf) And Attrib_7=(0.67-inf) And Attrib_8=(0.67-inf) And Attrib_10=(-inf-0.33] And Attrib_11=(1.67-2.33] And Attrib_13=(-inf-33334.33]  => Class=C1. Confidence: 0.899499634410383. Support: 0.0538202872360136
Attrib_1=(2685.67-5355.33] And Attrib_4=(9.67-inf) And Attrib_6=(-inf-4805] And Attrib_7=(0.67-inf) And Attrib_8=(0.67-inf) And Attrib_9=(-inf-22.33] And Attrib_11=(1.67-2.33] And Attrib_12=(-inf-666.67]  => Class=C1. Confidence: 0.899145248372351. Support: 0.106321574935398
Attrib_1=(2685.67-5355.33] And Attrib_2=(-inf-8778.33] And Attrib_3=(1.67-2.33] And Attrib_4=(9.67-inf) And Attrib_8=(0.67-inf) And Attrib_9=(-inf-22.33] And Attrib_11=(1.67-2.33] And Attrib_13=(-inf-33334.33]  => Class=C1. Confidence: 0.898115122832128. Support: 0.101684776730061
Attrib_8=(-inf-0.33]  => Class=C0. Confidence: 0.897990333911252. Support: 0.274405702684557
Attrib_1=(2685.67-5355.33] And Attrib_2=(-inf-8778.33] And Attrib_3=(1.67-2.33] And Attrib_5=(6.33-inf) And Attrib_7=(0.67-inf) And Attrib_8=(0.67-inf) And Attrib_9=(-inf-22.33] And Attrib_11=(1.67-2.33] And Attrib_12=(-inf-666.67]  => Class=C1. Confidence: 0.896596999835427. Support: 0.0869713224513021
Attrib_1=(-inf-2685.67]  => Class=C0. Confidence: 0.896425227900487. Support: 0.220586536823102
Attrib_5=(-inf-3.67]  => Class=C0. Confidence: 0.895922716626121. Support: 0.0505254557206974
Attrib_4=(-inf-5.33]  => Class=C0. Confidence: 0.886876572128137. Support: 0.13362196149696
Attrib_0=(0.67-inf) And Attrib_1=(2685.67-5355.33] And Attrib_3=(1.67-2.33] And Attrib_4=(5.33-9.67] And Attrib_7=(0.67-inf) And Attrib_8=(0.67-inf) And Attrib_9=(-inf-22.33] And Attrib_10=(-inf-0.33] And Attrib_11=(1.67-2.33] And Attrib_12=(-inf-666.67]  => Class=C1. Confidence: 0.868227523247725. Support: 0.0553670240045298
Attrib_1=(2685.67-5355.33] And Attrib_4=(5.33-9.67] And Attrib_7=(0.67-inf) And Attrib_8=(0.67-inf)  => Class=C1. Confidence: 0.845167801784319. Support: 0.145557021689859
Attrib_1=(2685.67-5355.33] And Attrib_5=(3.67-6.33] And Attrib_7=(0.67-inf) And Attrib_8=(0.67-inf) And Attrib_9=(-inf-22.33] And Attrib_10=(-inf-0.33] And Attrib_11=(1.67-2.33]  => Class=C1. Confidence: 0.772045145887102. Support: 0.0986798064250511
Attrib_0=(-inf-0.33] And Attrib_1=(2685.67-5355.33] And Attrib_2=(-inf-8778.33] And Attrib_5=(3.67-6.33] And Attrib_8=(0.67-inf) And Attrib_9=(-inf-22.33]  => Class=C1. Confidence: 0.752167834179703. Support: 0.0611762782659109
Attrib_0=(0.67-inf) And Attrib_2=(-inf-8778.33] And Attrib_4=(9.67-inf) And Attrib_5=(6.33-inf) And Attrib_6=(-inf-4805] And Attrib_7=(0.67-inf) And Attrib_8=(0.67-inf) And Attrib_9=(-inf-22.33] And Attrib_12=(-inf-666.67] And Attrib_13=(-inf-33334.33]  => Class=C1. Confidence: 0.705638031511762. Support: 0.0506481594574675
Attrib_0=(0.67-inf) And Attrib_3=(1.67-2.33] And Attrib_5=(6.33-inf) And Attrib_7=(0.67-inf) And Attrib_8=(0.67-inf) And Attrib_13=(-inf-33334.33]  => Class=C1. Confidence: 0.673155718151253. Support: 0.0797152459355947
Attrib_2=(-inf-8778.33] And Attrib_3=(1.67-2.33] And Attrib_5=(6.33-inf) And Attrib_7=(0.67-inf) And Attrib_8=(0.67-inf) And Attrib_9=(-inf-22.33]  => Class=C1. Confidence: 0.576855697294851. Support: 0.109105045007471
Attrib_4=(9.67-inf) And Attrib_5=(6.33-inf) And Attrib_7=(0.67-inf) And Attrib_8=(0.67-inf)  => Class=C1. Confidence: 0.574688656860558. Support: 0.102826278294668
Attrib_1=(2685.67-5355.33] And Attrib_4=(9.67-inf)  => Class=C1. Confidence: 0.520627072392886. Support: 0.129036526329743
Attrib_3=(1.67-2.33] And Attrib_4=(5.33-9.67] And Attrib_5=(3.67-6.33] And Attrib_6=(-inf-4805] And Attrib_7=(0.67-inf) And Attrib_8=(0.67-inf) And Attrib_9=(-inf-22.33] And Attrib_10=(-inf-0.33] And Attrib_13=(-inf-33334.33]  => Class=C1. Confidence: 0.484115028426406. Support: 0.0636042730748635
Attrib_0=(0.67-inf) And Attrib_7=(0.67-inf) And Attrib_8=(0.67-inf) And Attrib_9=(-inf-22.33]  => Class=C1. Confidence: 0.463232612786184. Support: 0.232591853123911
Attrib_0=(0.67-inf) And Attrib_7=(0.67-inf) And Attrib_8=(0.67-inf) And Attrib_10=(-inf-0.33] And Attrib_12=(-inf-666.67]  => Class=C1. Confidence: 0.458987457231596. Support: 0.103010824914635
Attrib_1=(2685.67-5355.33] And Attrib_5=(6.33-inf)  => Class=C1. Confidence: 0.451553653130109. Support: 0.105367140065938
Time taken: 14 seconds 
=====================

Fold 3 of 10 folds
Data set size: 690
No of labeled instances: 62
No of unlabeled instances: 559
Total training instances: 621
Test instances: 69
----------------------------------------

No of rules: 0
Average terms per rule: 4
Accuracy (%): 98.5507246376812
Conusion matrix: 
39	0
1	29
Rules:
Attrib_7=(-inf-0.33]  => Class=C0. Confidence: 0.94574175172597. Support: 0.309982392351259
Attrib_2=(-inf-8778.33] And Attrib_5=(3.67-6.33] And Attrib_7=(0.67-inf) And Attrib_8=(0.67-inf) And Attrib_9=(-inf-22.33] And Attrib_10=(0.67-inf)  => Class=C1. Confidence: 0.928322709062598. Support: 0.0840507469727603
Attrib_0=(0.67-inf) And Attrib_2=(-inf-8778.33] And Attrib_5=(3.67-6.33] And Attrib_7=(0.67-inf) And Attrib_8=(0.67-inf) And Attrib_11=(1.67-2.33]  => Class=C1. Confidence: 0.920321350082413. Support: 0.107249413424541
Attrib_8=(-inf-0.33]  => Class=C0. Confidence: 0.919063632877008. Support: 0.36819436306649
Attrib_0=(0.67-inf) And Attrib_3=(1.67-2.33] And Attrib_5=(3.67-6.33] And Attrib_7=(0.67-inf) And Attrib_8=(0.67-inf) And Attrib_9=(-inf-22.33] And Attrib_12=(-inf-666.67] And Attrib_13=(-inf-33334.33]  => Class=C1. Confidence: 0.913857594462995. Support: 0.0796535104670353
Attrib_0=(0.67-inf) And Attrib_2=(-inf-8778.33] And Attrib_4=(5.33-9.67] And Attrib_7=(0.67-inf) And Attrib_8=(0.67-inf) And Attrib_9=(-inf-22.33] And Attrib_11=(1.67-2.33]  => Class=C1. Confidence: 0.912945926229921. Support: 0.0834163783304131
Attrib_2=(-inf-8778.33] And Attrib_5=(3.67-6.33] And Attrib_6=(-inf-4805] And Attrib_7=(0.67-inf) And Attrib_8=(0.67-inf) And Attrib_12=(-inf-666.67] And Attrib_13=(-inf-33334.33]  => Class=C1. Confidence: 0.901356210688308. Support: 0.161942660041942
Attrib_0=(0.67-inf) And Attrib_3=(1.67-2.33] And Attrib_7=(0.67-inf) And Attrib_8=(0.67-inf) And Attrib_13=(-inf-33334.33]  => Class=C1. Confidence: 0.898181726907547. Support: 0.121037501658272
Attrib_1=(2685.67-5355.33] And Attrib_2=(-inf-8778.33] And Attrib_7=(0.67-inf) And Attrib_8=(0.67-inf) And Attrib_9=(-inf-22.33] And Attrib_11=(1.67-2.33] And Attrib_13=(-inf-33334.33]  => Class=C1. Confidence: 0.896359606023066. Support: 0.109617127896975
Attrib_2=(-inf-8778.33] And Attrib_3=(1.67-2.33] And Attrib_7=(0.67-inf) And Attrib_8=(0.67-inf) And Attrib_9=(-inf-22.33] And Attrib_11=(1.67-2.33]  => Class=C1. Confidence: 0.894458908753578. Support: 0.194716273509449
Attrib_7=(0.67-inf) And Attrib_8=(0.67-inf)  => Class=C1. Confidence: 0.894205186321628. Support: 0.256270101154903
Attrib_4=(-inf-5.33]  => Class=C0. Confidence: 0.804848933471701. Support: 0.151109600691106
Attrib_1=(-inf-2685.67]  => Class=C0. Confidence: 0.654063137671234. Support: 0.228463139020567
Attrib_10=(-inf-0.33]  => Class=C0. Confidence: 0.649650985791343. Support: 0.245483504812237
Attrib_5=(6.33-inf) And Attrib_7=(0.67-inf)  => Class=C1. Confidence: 0.624246992673034. Support: 0.0781469448356379
Attrib_2=(-inf-8778.33] And Attrib_7=(0.67-inf) And Attrib_10=(-inf-0.33] And Attrib_11=(1.67-2.33]  => Class=C1. Confidence: 0.622050398410572. Support: 0.13069103273742
Attrib_6=(-inf-4805] And Attrib_7=(0.67-inf) And Attrib_9=(-inf-22.33] And Attrib_11=(1.67-2.33]  => Class=C1. Confidence: 0.609393611454162. Support: 0.256321678713844
Attrib_2=(-inf-8778.33] And Attrib_3=(1.67-2.33] And Attrib_4=(9.67-inf)  => Class=C1. Confidence: 0.531941000888445. Support: 0.0965858451214168
Time taken: 13 seconds 
=====================

Fold 4 of 10 folds
Data set size: 690
No of labeled instances: 62
No of unlabeled instances: 559
Total training instances: 621
Test instances: 69
----------------------------------------

No of rules: 0
Average terms per rule: 4
Accuracy (%): 95.6521739130435
Conusion matrix: 
38	0
3	28
Rules:
Attrib_7=(-inf-0.33]  => Class=C0. Confidence: 0.947540196674133. Support: 0.318883927885208
Attrib_8=(-inf-0.33]  => Class=C0. Confidence: 0.900445829637354. Support: 0.37255766006561
Attrib_4=(-inf-5.33]  => Class=C0. Confidence: 0.841261889369632. Support: 0.156278213495915
Attrib_2=(-inf-8778.33] And Attrib_4=(5.33-9.67] And Attrib_6=(-inf-4805] And Attrib_7=(0.67-inf) And Attrib_8=(0.67-inf) And Attrib_11=(1.67-2.33] And Attrib_12=(-inf-666.67]  => Class=C1. Confidence: 0.817830347591901. Support: 0.158805334423117
Attrib_2=(-inf-8778.33] And Attrib_3=(1.67-2.33] And Attrib_4=(9.67-inf) And Attrib_6=(-inf-4805] And Attrib_7=(0.67-inf) And Attrib_8=(0.67-inf) And Attrib_9=(-inf-22.33] And Attrib_12=(-inf-666.67] And Attrib_13=(-inf-33334.33]  => Class=C1. Confidence: 0.805844210721657. Support: 0.094641544707973
Attrib_2=(-inf-8778.33] And Attrib_4=(9.67-inf) And Attrib_8=(0.67-inf) And Attrib_10=(0.67-inf)  => Class=C1. Confidence: 0.772200604537517. Support: 0.0597759313086375
Attrib_2=(-inf-8778.33] And Attrib_5=(3.67-6.33] And Attrib_7=(0.67-inf) And Attrib_8=(0.67-inf) And Attrib_13=(-inf-33334.33]  => Class=C1. Confidence: 0.772058100676574. Support: 0.26424410834073
Attrib_1=(-inf-2685.67] And Attrib_2=(-inf-8778.33] And Attrib_6=(-inf-4805] And Attrib_7=(0.67-inf) And Attrib_8=(0.67-inf) And Attrib_11=(1.67-2.33] And Attrib_12=(-inf-666.67]  => Class=C1. Confidence: 0.771585872472604. Support: 0.128678099654426
Attrib_2=(-inf-8778.33] And Attrib_6=(-inf-4805] And Attrib_7=(0.67-inf) And Attrib_8=(0.67-inf) And Attrib_9=(-inf-22.33] And Attrib_10=(0.67-inf)  => Class=C1. Confidence: 0.770751072357911. Support: 0.161358109705797
Attrib_0=(0.67-inf) And Attrib_7=(0.67-inf) And Attrib_8=(0.67-inf) And Attrib_10=(0.67-inf) And Attrib_11=(1.67-2.33] And Attrib_13=(-inf-33334.33]  => Class=C1. Confidence: 0.769827371348037. Support: 0.12395820607234
Attrib_2=(-inf-8778.33] And Attrib_3=(1.67-2.33] And Attrib_7=(0.67-inf) And Attrib_8=(0.67-inf) And Attrib_11=(1.67-2.33] And Attrib_13=(-inf-33334.33]  => Class=C1. Confidence: 0.768514656017355. Support: 0.265922894172511
Attrib_2=(-inf-8778.33] And Attrib_7=(0.67-inf) And Attrib_8=(0.67-inf)  => Class=C1. Confidence: 0.754479729681418. Support: 0.335752938113827
Attrib_1=(-inf-2685.67] And Attrib_6=(-inf-4805] And Attrib_7=(0.67-inf) And Attrib_8=(0.67-inf) And Attrib_9=(-inf-22.33] And Attrib_10=(-inf-0.33]  => Class=C1. Confidence: 0.742321548477011. Support: 0.0721614261694173
Attrib_5=(6.33-inf) And Attrib_8=(0.67-inf) And Attrib_12=(-inf-666.67]  => Class=C1. Confidence: 0.71372469743205. Support: 0.0755437458765582
Attrib_1=(-inf-2685.67]  => Class=C0. Confidence: 0.657106067610415. Support: 0.235796464776423
Attrib_0=(-inf-0.33] And Attrib_2=(-inf-8778.33] And Attrib_3=(1.67-2.33] And Attrib_4=(9.67-inf) And Attrib_7=(0.67-inf)  => Class=C1. Confidence: 0.63562573233041. Support: 0.0577842824778051
Attrib_0=(-inf-0.33] And Attrib_4=(9.67-inf) And Attrib_6=(-inf-4805] And Attrib_7=(0.67-inf)  => Class=C1. Confidence: 0.631734930413245. Support: 0.0744617155980241
Attrib_2=(-inf-8778.33] And Attrib_4=(9.67-inf) And Attrib_7=(0.67-inf) And Attrib_9=(-inf-22.33] And Attrib_12=(-inf-666.67] And Attrib_13=(-inf-33334.33]  => Class=C1. Confidence: 0.614809818440734. Support: 0.130894320279143
Attrib_5=(6.33-inf) And Attrib_7=(0.67-inf)  => Class=C1. Confidence: 0.602503839056933. Support: 0.0969180340368663
Attrib_2=(-inf-8778.33] And Attrib_4=(5.33-9.67] And Attrib_5=(3.67-6.33] And Attrib_6=(-inf-4805] And Attrib_7=(0.67-inf) And Attrib_10=(-inf-0.33] And Attrib_11=(1.67-2.33] And Attrib_12=(-inf-666.67] And Attrib_13=(-inf-33334.33]  => Class=C1. Confidence: 0.600451446129885. Support: 0.0732965233933548
Attrib_8=(0.67-inf)  => Class=C1. Confidence: 0.588099147185188. Support: 0.359826988605281
Attrib_0=(0.67-inf) And Attrib_1=(2685.67-5355.33] And Attrib_2=(-inf-8778.33] And Attrib_3=(1.67-2.33] And Attrib_6=(-inf-4805] And Attrib_7=(0.67-inf) And Attrib_9=(-inf-22.33] And Attrib_11=(1.67-2.33] And Attrib_12=(-inf-666.67]  => Class=C1. Confidence: 0.557400338409271. Support: 0.105147393848219
Attrib_5=(6.33-inf) And Attrib_10=(-inf-0.33]  => Class=C1. Confidence: 0.510859785632811. Support: 0.069805885616777
Time taken: 16 seconds 
=====================

Fold 5 of 10 folds
Data set size: 690
No of labeled instances: 62
No of unlabeled instances: 559
Total training instances: 621
Test instances: 69
----------------------------------------

No of rules: 0
Average terms per rule: 4
Accuracy (%): 95.6521739130435
Conusion matrix: 
38	0
3	28
Rules:
Attrib_0=(0.67-inf) And Attrib_2=(-inf-8778.33] And Attrib_3=(1.67-2.33] And Attrib_6=(-inf-4805] And Attrib_7=(0.67-inf) And Attrib_8=(0.67-inf) And Attrib_9=(-inf-22.33] And Attrib_10=(0.67-inf) And Attrib_13=(-inf-33334.33]  => Class=C1. Confidence: 0.954192475659378. Support: 0.072416510551737
Attrib_2=(-inf-8778.33] And Attrib_3=(1.67-2.33] And Attrib_5=(3.67-6.33] And Attrib_7=(0.67-inf) And Attrib_8=(0.67-inf) And Attrib_9=(-inf-22.33] And Attrib_10=(0.67-inf) And Attrib_12=(-inf-666.67] And Attrib_13=(-inf-33334.33]  => Class=C1. Confidence: 0.945804382819498. Support: 0.0812267861118816
Attrib_0=(0.67-inf) And Attrib_1=(-inf-2685.67] And Attrib_2=(-inf-8778.33] And Attrib_3=(1.67-2.33] And Attrib_7=(0.67-inf) And Attrib_8=(0.67-inf) And Attrib_11=(1.67-2.33] And Attrib_12=(-inf-666.67] And Attrib_13=(-inf-33334.33]  => Class=C1. Confidence: 0.940853558262667. Support: 0.0641338111052704
Attrib_2=(-inf-8778.33] And Attrib_3=(1.67-2.33] And Attrib_7=(0.67-inf) And Attrib_8=(0.67-inf) And Attrib_11=(1.67-2.33] And Attrib_13=(-inf-33334.33]  => Class=C1. Confidence: 0.932411720790321. Support: 0.239628600920812
Attrib_1=(2685.67-5355.33] And Attrib_2=(-inf-8778.33] And Attrib_5=(3.67-6.33] And Attrib_7=(0.67-inf) And Attrib_8=(0.67-inf) And Attrib_12=(-inf-666.67]  => Class=C1. Confidence: 0.927348077102563. Support: 0.0868265549456481
Attrib_2=(-inf-8778.33] And Attrib_4=(9.67-inf) And Attrib_6=(-inf-4805] And Attrib_7=(0.67-inf) And Attrib_8=(0.67-inf) And Attrib_9=(-inf-22.33]  => Class=C1. Confidence: 0.926123691176439. Support: 0.106228411428536
Attrib_6=(-inf-4805] And Attrib_7=(0.67-inf) And Attrib_8=(0.67-inf) And Attrib_11=(1.67-2.33]  => Class=C1. Confidence: 0.923611488580849. Support: 0.271859047020787
Attrib_2=(-inf-8778.33] And Attrib_7=(0.67-inf) And Attrib_8=(0.67-inf) And Attrib_12=(-inf-666.67]  => Class=C1. Confidence: 0.923487647266395. Support: 0.277371266279246
Attrib_7=(0.67-inf) And Attrib_8=(0.67-inf)  => Class=C1. Confidence: 0.918956887102458. Support: 0.286041581218649
Attrib_7=(-inf-0.33]  => Class=C0. Confidence: 0.900560133157201. Support: 0.30683521087259
Attrib_8=(-inf-0.33]  => Class=C0. Confidence: 0.882105878017128. Support: 0.389531545934463
Attrib_2=(-inf-8778.33] And Attrib_4=(9.67-inf) And Attrib_6=(-inf-4805] And Attrib_8=(0.67-inf) And Attrib_9=(-inf-22.33] And Attrib_10=(-inf-0.33] And Attrib_11=(1.67-2.33]  => Class=C1. Confidence: 0.850044751723835. Support: 0.0689415263752406
Attrib_5=(-inf-3.67]  => Class=C0. Confidence: 0.76631056542313. Support: 0.0598780528409642
Attrib_0=(-inf-0.33] And Attrib_2=(-inf-8778.33] And Attrib_3=(1.67-2.33] And Attrib_4=(9.67-inf) And Attrib_6=(-inf-4805] And Attrib_7=(0.67-inf) And Attrib_11=(1.67-2.33] And Attrib_12=(-inf-666.67] And Attrib_13=(-inf-33334.33]  => Class=C1. Confidence: 0.742675731092111. Support: 0.0535029402876598
Attrib_2=(-inf-8778.33] And Attrib_8=(0.67-inf) And Attrib_12=(-inf-666.67] And Attrib_13=(-inf-33334.33]  => Class=C1. Confidence: 0.721218478079004. Support: 0.281619112509969
Attrib_3=(-inf-1.67]  => Class=C0. Confidence: 0.706465372019744. Support: 0.126397945882162
Attrib_5=(6.33-inf) And Attrib_7=(0.67-inf) And Attrib_9=(-inf-22.33]  => Class=C1. Confidence: 0.670301830125285. Support: 0.0775900434309428
Attrib_3=(1.67-2.33] And Attrib_7=(0.67-inf) And Attrib_9=(-inf-22.33] And Attrib_11=(1.67-2.33]  => Class=C1. Confidence: 0.665695802195317. Support: 0.268487933679949
Attrib_7=(0.67-inf) And Attrib_11=(1.67-2.33] And Attrib_12=(-inf-666.67] And Attrib_13=(-inf-33334.33]  => Class=C1. Confidence: 0.639109561184417. Support: 0.307525620748397
Attrib_1=(-inf-2685.67]  => Class=C0. Confidence: 0.626653683000413. Support: 0.243880012342534
Time taken: 16 seconds 
=====================

Fold 6 of 10 folds
Data set size: 690
No of labeled instances: 62
No of unlabeled instances: 559
Total training instances: 621
Test instances: 69
----------------------------------------
