# Supplementary material for: Semi-supervised associative classification using ant colony optimization algorithm
Source: PeerJ Comput Sci. 2021 Sep 10;7:e676. doi: 10.7717/peerj-cs.676 (PMC8444075; doi:10.7717/peerj-cs.676)
Supplement: Supplemental Information 1 — Code: After extracting, the SSAC.sln is the Visual Studio 2015 aolution file which contains the project settings. Form1.cs and Form1.Designer.cs are the Windows form files for GUI of the code. SSAC.cs is the file containing the Run() method which is the core implementation of the proposed algorithm. [file peerj-cs-07-676-s001.zip › SSAC/SSAC/bin/Debug/Output0/australian/Old/australian_D4_20p_Rules_2020-10-04.txt]

Time: 2020-04-10 16:06:59
DataSetaustralian_D4
No. of instances: 690
No. of attributes: 15
No. of classes: 2
Class frequencies: [383, 307]
---------------------------------------
Parameters: 
Labeled data (%): 20
No of folds: 10
No of ants: 15
Min support: 0.05
Min Confidence: 0.45
Min coverage: 1
====================

Fold 1 of 10 folds
Data set size: 690
No of labeled instances: 124
No of unlabeled instances: 497
Total training instances: 621
Test instances: 69
----------------------------------------

No of rules: 1
Average terms per rule: 5
Accuracy (%): 97.1014492753623
Conusion matrix: 
39	0
2	28
Rules:
Attrib_7=(-inf-0.33]  => Class=C0. Confidence: 0.939600997173785. Support: 0.512040740649673
Attrib_1=(2685.67-5355.33] And Attrib_2=(-inf-8778.33] And Attrib_3=(1.67-2.33] And Attrib_5=(3.67-6.33] And Attrib_6=(-inf-4805] And Attrib_7=(0.67-inf) And Attrib_8=(0.67-inf) And Attrib_9=(-inf-22.33] And Attrib_10=(-inf-0.33] And Attrib_11=(1.67-2.33] And Attrib_12=(-inf-666.67]  => Class=C1. Confidence: 0.920937863637352. Support: 0.0712539057301051
Attrib_5=(-inf-3.67]  => Class=C0. Confidence: 0.917797956894507. Support: 0.0999065217820276
Attrib_11=(-inf-1.67]  => Class=C0. Confidence: 0.913942501312208. Support: 0.0588781618546819
Attrib_4=(-inf-5.33]  => Class=C0. Confidence: 0.883505325602339. Support: 0.263868120210507
Attrib_1=(2685.67-5355.33] And Attrib_3=(1.67-2.33] And Attrib_4=(5.33-9.67] And Attrib_5=(3.67-6.33] And Attrib_6=(-inf-4805] And Attrib_7=(0.67-inf) And Attrib_8=(0.67-inf) And Attrib_9=(-inf-22.33] And Attrib_11=(1.67-2.33] And Attrib_12=(-inf-666.67] And Attrib_13=(-inf-33334.33]  => Class=C1. Confidence: 0.8688307502411. Support: 0.0868717108242175
Attrib_2=(-inf-8778.33] And Attrib_3=(1.67-2.33] And Attrib_4=(5.33-9.67] And Attrib_6=(-inf-4805] And Attrib_7=(0.67-inf) And Attrib_8=(0.67-inf) And Attrib_9=(-inf-22.33] And Attrib_11=(1.67-2.33] And Attrib_13=(-inf-33334.33]  => Class=C1. Confidence: 0.863962776105147. Support: 0.170763298677953
Attrib_1=(-inf-2685.67] And Attrib_3=(1.67-2.33] And Attrib_4=(9.67-inf) And Attrib_5=(3.67-6.33] And Attrib_7=(0.67-inf) And Attrib_8=(0.67-inf) And Attrib_9=(-inf-22.33] And Attrib_11=(1.67-2.33] And Attrib_13=(-inf-33334.33]  => Class=C1. Confidence: 0.857985100065916. Support: 0.068743789488618
Attrib_3=(1.67-2.33] And Attrib_4=(5.33-9.67] And Attrib_7=(0.67-inf) And Attrib_8=(0.67-inf) And Attrib_11=(1.67-2.33] And Attrib_12=(-inf-666.67]  => Class=C1. Confidence: 0.852015555516853. Support: 0.172379887002089
Attrib_0=(0.67-inf) And Attrib_2=(-inf-8778.33] And Attrib_3=(1.67-2.33] And Attrib_5=(3.67-6.33] And Attrib_6=(-inf-4805] And Attrib_7=(0.67-inf) And Attrib_8=(0.67-inf) And Attrib_9=(-inf-22.33] And Attrib_10=(-inf-0.33] And Attrib_11=(1.67-2.33] And Attrib_12=(-inf-666.67] And Attrib_13=(-inf-33334.33]  => Class=C1. Confidence: 0.851460680018637. Support: 0.0968875021436507
Attrib_2=(-inf-8778.33] And Attrib_3=(1.67-2.33] And Attrib_4=(9.67-inf) And Attrib_6=(-inf-4805] And Attrib_7=(0.67-inf) And Attrib_8=(0.67-inf) And Attrib_10=(0.67-inf) And Attrib_12=(-inf-666.67]  => Class=C1. Confidence: 0.832001286023556. Support: 0.0894220269381847
Attrib_1=(2685.67-5355.33] And Attrib_3=(1.67-2.33] And Attrib_6=(-inf-4805] And Attrib_7=(0.67-inf) And Attrib_8=(0.67-inf) And Attrib_11=(1.67-2.33] And Attrib_13=(-inf-33334.33]  => Class=C1. Confidence: 0.829616485356039. Support: 0.179448613965697
Attrib_1=(-inf-2685.67] And Attrib_3=(1.67-2.33] And Attrib_4=(9.67-inf) And Attrib_7=(0.67-inf) And Attrib_9=(-inf-22.33] And Attrib_10=(-inf-0.33] And Attrib_12=(-inf-666.67]  => Class=C1. Confidence: 0.827973171154403. Support: 0.0624567736900853
Attrib_1=(-inf-2685.67] And Attrib_2=(-inf-8778.33] And Attrib_3=(1.67-2.33] And Attrib_4=(9.67-inf) And Attrib_6=(-inf-4805] And Attrib_7=(0.67-inf) And Attrib_9=(-inf-22.33] And Attrib_11=(1.67-2.33] And Attrib_12=(-inf-666.67] And Attrib_13=(-inf-33334.33]  => Class=C1. Confidence: 0.827515705123714. Support: 0.109806055539948
Attrib_2=(-inf-8778.33] And Attrib_3=(1.67-2.33] And Attrib_5=(6.33-inf) And Attrib_7=(0.67-inf) And Attrib_8=(0.67-inf) And Attrib_10=(-inf-0.33]  => Class=C1. Confidence: 0.824993155326886. Support: 0.0664992695748236
Attrib_0=(-inf-0.33] And Attrib_2=(-inf-8778.33] And Attrib_3=(1.67-2.33] And Attrib_4=(9.67-inf) And Attrib_7=(0.67-inf) And Attrib_9=(-inf-22.33] And Attrib_11=(1.67-2.33]  => Class=C1. Confidence: 0.811076422148305. Support: 0.098632416042961
Attrib_8=(-inf-0.33]  => Class=C0. Confidence: 0.81047496032. Support: 0.477754511940153
Attrib_3=(1.67-2.33] And Attrib_5=(3.67-6.33] And Attrib_7=(0.67-inf) And Attrib_8=(0.67-inf) And Attrib_11=(1.67-2.33]  => Class=C1. Confidence: 0.787334293897439. Support: 0.270706341503537
Attrib_2=(-inf-8778.33] And Attrib_3=(1.67-2.33] And Attrib_6=(-inf-4805] And Attrib_7=(0.67-inf) And Attrib_8=(0.67-inf) And Attrib_13=(-inf-33334.33]  => Class=C1. Confidence: 0.781511587911313. Support: 0.377098367948366
Attrib_2=(-inf-8778.33] And Attrib_3=(1.67-2.33] And Attrib_4=(9.67-inf) And Attrib_7=(0.67-inf) And Attrib_9=(-inf-22.33] And Attrib_11=(1.67-2.33]  => Class=C1. Confidence: 0.780226396883386. Support: 0.234571271447709
Attrib_1=(-inf-2685.67] And Attrib_2=(-inf-8778.33] And Attrib_5=(3.67-6.33] And Attrib_6=(-inf-4805] And Attrib_7=(0.67-inf) And Attrib_8=(0.67-inf) And Attrib_9=(-inf-22.33] And Attrib_10=(-inf-0.33] And Attrib_11=(1.67-2.33] And Attrib_13=(-inf-33334.33]  => Class=C1. Confidence: 0.77354169054852. Support: 0.0779932344487593
Attrib_3=(-inf-1.67]  => Class=C0. Confidence: 0.751295225266274. Support: 0.177108407887353
Attrib_4=(9.67-inf) And Attrib_5=(6.33-inf) And Attrib_6=(-inf-4805] And Attrib_7=(0.67-inf) And Attrib_9=(-inf-22.33] And Attrib_11=(1.67-2.33] And Attrib_13=(-inf-33334.33]  => Class=C1. Confidence: 0.744334744203929. Support: 0.116174007196492
Attrib_1=(2685.67-5355.33] And Attrib_3=(1.67-2.33] And Attrib_4=(5.33-9.67] And Attrib_5=(3.67-6.33] And Attrib_6=(-inf-4805] And Attrib_7=(0.67-inf) And Attrib_9=(-inf-22.33] And Attrib_11=(1.67-2.33]  => Class=C1. Confidence: 0.740628538848487. Support: 0.110764403474502
Attrib_6=(-inf-4805] And Attrib_7=(0.67-inf) And Attrib_8=(0.67-inf) And Attrib_11=(1.67-2.33]  => Class=C1. Confidence: 0.736340150435411. Support: 0.432549346848659
Attrib_0=(0.67-inf) And Attrib_3=(1.67-2.33] And Attrib_4=(9.67-inf) And Attrib_7=(0.67-inf) And Attrib_9=(-inf-22.33] And Attrib_11=(1.67-2.33] And Attrib_13=(-inf-33334.33]  => Class=C1. Confidence: 0.732578070416323. Support: 0.136161732242782
Attrib_0=(0.67-inf) And Attrib_1=(2685.67-5355.33] And Attrib_3=(1.67-2.33] And Attrib_4=(5.33-9.67] And Attrib_6=(-inf-4805] And Attrib_7=(0.67-inf) And Attrib_11=(1.67-2.33]  => Class=C1. Confidence: 0.727439151697819. Support: 0.0966534455979555
Attrib_2=(-inf-8778.33] And Attrib_3=(1.67-2.33] And Attrib_5=(6.33-inf) And Attrib_6=(-inf-4805] And Attrib_7=(0.67-inf) And Attrib_9=(-inf-22.33] And Attrib_13=(-inf-33334.33]  => Class=C1. Confidence: 0.721617433237701. Support: 0.135639476452166
Attrib_3=(1.67-2.33] And Attrib_5=(6.33-inf) And Attrib_6=(-inf-4805] And Attrib_7=(0.67-inf) And Attrib_12=(-inf-666.67]  => Class=C1. Confidence: 0.713070808720908. Support: 0.140250984999672
Attrib_4=(5.33-9.67] And Attrib_7=(0.67-inf) And Attrib_9=(-inf-22.33] And Attrib_10=(-inf-0.33] And Attrib_12=(-inf-666.67]  => Class=C1. Confidence: 0.670634118973991. Support: 0.139873878319536
Attrib_3=(1.67-2.33] And Attrib_6=(-inf-4805] And Attrib_7=(0.67-inf) And Attrib_11=(1.67-2.33] And Attrib_12=(-inf-666.67]  => Class=C1. Confidence: 0.658637966466927. Support: 0.489633108311824
Attrib_0=(-inf-0.33] And Attrib_6=(-inf-4805] And Attrib_7=(0.67-inf) And Attrib_11=(1.67-2.33] And Attrib_12=(-inf-666.67]  => Class=C1. Confidence: 0.63258002050462. Support: 0.188997012055844
Attrib_1=(-inf-2685.67]  => Class=C0. Confidence: 0.630655248102787. Support: 0.333554101737737
Attrib_0=(0.67-inf)  => Class=C0. Confidence: 0.612065780438526. Support: 0.415165301818343
Attrib_7=(0.67-inf)  => Class=C1. Confidence: 0.575653847310124. Support: 0.571838345398116
Attrib_2=(-inf-8778.33] And Attrib_3=(1.67-2.33] And Attrib_5=(6.33-inf)  => Class=C1. Confidence: 0.540929484173635. Support: 0.145663525108144
Time taken: 23 seconds 
=====================

Fold 2 of 10 folds
Data set size: 690
No of labeled instances: 124
No of unlabeled instances: 497
Total training instances: 621
Test instances: 69
----------------------------------------

No of rules: 1
Average terms per rule: 5
Accuracy (%): 95.6521739130435
Conusion matrix: 
39	0
3	27
Rules:
Attrib_0=(0.67-inf) And Attrib_1=(2685.67-5355.33] And Attrib_3=(1.67-2.33] And Attrib_4=(5.33-9.67] And Attrib_5=(3.67-6.33] And Attrib_6=(-inf-4805] And Attrib_7=(0.67-inf) And Attrib_8=(0.67-inf) And Attrib_9=(-inf-22.33] And Attrib_12=(-inf-666.67] And Attrib_13=(-inf-33334.33]  => Class=C1. Confidence: 0.919081049307371. Support: 0.0544349185752903
Attrib_5=(-inf-3.67]  => Class=C0. Confidence: 0.916666666666666. Support: 0.06209381833589
Attrib_7=(-inf-0.33]  => Class=C0. Confidence: 0.916666666666665. Support: 0.399464280458234
Attrib_0=(0.67-inf) And Attrib_2=(-inf-8778.33] And Attrib_3=(1.67-2.33] And Attrib_4=(5.33-9.67] And Attrib_5=(3.67-6.33] And Attrib_7=(0.67-inf) And Attrib_8=(0.67-inf) And Attrib_12=(-inf-666.67] And Attrib_13=(-inf-33334.33]  => Class=C1. Confidence: 0.915962085087976. Support: 0.0976581891951624
Attrib_1=(-inf-2685.67] And Attrib_2=(-inf-8778.33] And Attrib_3=(1.67-2.33] And Attrib_4=(5.33-9.67] And Attrib_5=(3.67-6.33] And Attrib_6=(-inf-4805] And Attrib_7=(0.67-inf) And Attrib_8=(0.67-inf) And Attrib_9=(-inf-22.33] And Attrib_13=(-inf-33334.33]  => Class=C1. Confidence: 0.910383086458628. Support: 0.0633726773660988
Attrib_0=(0.67-inf) And Attrib_3=(1.67-2.33] And Attrib_4=(5.33-9.67] And Attrib_7=(0.67-inf) And Attrib_8=(0.67-inf) And Attrib_9=(-inf-22.33] And Attrib_11=(1.67-2.33] And Attrib_13=(-inf-33334.33]  => Class=C1. Confidence: 0.909106529858065. Support: 0.112824724990903
Attrib_1=(2685.67-5355.33] And Attrib_2=(-inf-8778.33] And Attrib_3=(1.67-2.33] And Attrib_4=(5.33-9.67] And Attrib_5=(3.67-6.33] And Attrib_6=(-inf-4805] And Attrib_7=(0.67-inf) And Attrib_8=(0.67-inf) And Attrib_9=(-inf-22.33] And Attrib_10=(-inf-0.33] And Attrib_12=(-inf-666.67] And Attrib_13=(-inf-33334.33]  => Class=C1. Confidence: 0.908057679778019. Support: 0.0503227537647398
Attrib_3=(1.67-2.33] And Attrib_4=(5.33-9.67] And Attrib_5=(3.67-6.33] And Attrib_6=(-inf-4805] And Attrib_7=(0.67-inf) And Attrib_8=(0.67-inf) And Attrib_9=(-inf-22.33] And Attrib_11=(1.67-2.33] And Attrib_12=(-inf-666.67] And Attrib_13=(-inf-33334.33]  => Class=C1. Confidence: 0.904851953210428. Support: 0.138677816903875
Attrib_2=(-inf-8778.33] And Attrib_3=(1.67-2.33] And Attrib_4=(5.33-9.67] And Attrib_6=(-inf-4805] And Attrib_7=(0.67-inf) And Attrib_8=(0.67-inf) And Attrib_10=(-inf-0.33] And Attrib_12=(-inf-666.67] And Attrib_13=(-inf-33334.33]  => Class=C1. Confidence: 0.900213055246211. Support: 0.0992343997531462
Attrib_4=(-inf-5.33]  => Class=C0. Confidence: 0.898335205220991. Support: 0.200607053801863
Attrib_0=(0.67-inf) And Attrib_1=(2685.67-5355.33] And Attrib_2=(-inf-8778.33] And Attrib_4=(5.33-9.67] And Attrib_6=(-inf-4805] And Attrib_7=(0.67-inf) And Attrib_8=(0.67-inf) And Attrib_11=(1.67-2.33] And Attrib_12=(-inf-666.67] And Attrib_13=(-inf-33334.33]  => Class=C1. Confidence: 0.896054055018173. Support: 0.0788407050313968
Attrib_1=(2685.67-5355.33] And Attrib_2=(-inf-8778.33] And Attrib_3=(1.67-2.33] And Attrib_4=(5.33-9.67] And Attrib_7=(0.67-inf) And Attrib_8=(0.67-inf) And Attrib_9=(-inf-22.33]  => Class=C1. Confidence: 0.894655198066485. Support: 0.0785686282529239
Attrib_4=(5.33-9.67] And Attrib_5=(3.67-6.33] And Attrib_6=(-inf-4805] And Attrib_7=(0.67-inf) And Attrib_8=(0.67-inf) And Attrib_9=(-inf-22.33] And Attrib_10=(0.67-inf)  => Class=C1. Confidence: 0.893383884905238. Support: 0.0571279086613968
Attrib_4=(5.33-9.67] And Attrib_5=(3.67-6.33] And Attrib_7=(0.67-inf) And Attrib_8=(0.67-inf) And Attrib_9=(-inf-22.33]  => Class=C1. Confidence: 0.89273961036622. Support: 0.16547152646855
Attrib_0=(0.67-inf) And Attrib_2=(-inf-8778.33] And Attrib_4=(5.33-9.67] And Attrib_7=(0.67-inf) And Attrib_8=(0.67-inf) And Attrib_9=(-inf-22.33] And Attrib_11=(1.67-2.33] And Attrib_13=(-inf-33334.33]  => Class=C1. Confidence: 0.892129054481884. Support: 0.138713281897722
Attrib_4=(5.33-9.67] And Attrib_6=(-inf-4805] And Attrib_7=(0.67-inf) And Attrib_8=(0.67-inf)  => Class=C1. Confidence: 0.887521141423727. Support: 0.181268162529536
Attrib_11=(-inf-1.67]  => Class=C0. Confidence: 0.867921507528768. Support: 0.0566638468473099
Attrib_8=(-inf-0.33]  => Class=C0. Confidence: 0.867269906371339. Support: 0.450095818586097
Attrib_4=(9.67-inf) And Attrib_5=(6.33-inf) And Attrib_7=(0.67-inf) And Attrib_8=(0.67-inf)  => Class=C1. Confidence: 0.823543627897683. Support: 0.0936989213917113
Attrib_0=(-inf-0.33] And Attrib_2=(-inf-8778.33] And Attrib_3=(1.67-2.33] And Attrib_5=(3.67-6.33] And Attrib_7=(0.67-inf) And Attrib_8=(0.67-inf) And Attrib_12=(-inf-666.67]  => Class=C1. Confidence: 0.731866573920396. Support: 0.090528222658313
Attrib_1=(-inf-2685.67]  => Class=C0. Confidence: 0.649976865381909. Support: 0.294679841238459
Attrib_0=(0.67-inf) And Attrib_1=(-inf-2685.67] And Attrib_4=(5.33-9.67] And Attrib_6=(-inf-4805] And Attrib_7=(0.67-inf) And Attrib_9=(-inf-22.33] And Attrib_11=(1.67-2.33] And Attrib_12=(-inf-666.67] And Attrib_13=(-inf-33334.33]  => Class=C1. Confidence: 0.637041983992883. Support: 0.0728459042248544
Attrib_0=(0.67-inf)  => Class=C0. Confidence: 0.634731996527137. Support: 0.392728242487855
Attrib_2=(-inf-8778.33] And Attrib_3=(1.67-2.33] And Attrib_4=(5.33-9.67] And Attrib_5=(3.67-6.33] And Attrib_7=(0.67-inf) And Attrib_9=(-inf-22.33] And Attrib_10=(-inf-0.33] And Attrib_12=(-inf-666.67]  => Class=C1. Confidence: 0.605682068346435. Support: 0.100463167210935
Attrib_5=(3.67-6.33] And Attrib_8=(0.67-inf)  => Class=C1. Confidence: 0.599285731173122. Support: 0.296529345936688
Attrib_0=(0.67-inf) And Attrib_4=(5.33-9.67] And Attrib_6=(-inf-4805] And Attrib_7=(0.67-inf) And Attrib_9=(-inf-22.33]  => Class=C1. Confidence: 0.566831128544358. Support: 0.168969642216715
Attrib_4=(5.33-9.67] And Attrib_7=(0.67-inf) And Attrib_9=(-inf-22.33] And Attrib_12=(-inf-666.67]  => Class=C1. Confidence: 0.565478004440849. Support: 0.220879852604012
Attrib_0=(-inf-0.33] And Attrib_2=(-inf-8778.33] And Attrib_4=(9.67-inf) And Attrib_6=(-inf-4805] And Attrib_12=(-inf-666.67]  => Class=C1. Confidence: 0.548911106751819. Support: 0.116182312798394
Attrib_7=(0.67-inf) And Attrib_12=(-inf-666.67]  => Class=C1. Confidence: 0.515581026417546. Support: 0.465683213510483
Time taken: 25 seconds 
=====================

Fold 3 of 10 folds
Data set size: 690
No of labeled instances: 124
No of unlabeled instances: 497
Total training instances: 621
Test instances: 69
----------------------------------------

No of rules: 0
Average terms per rule: 4
Accuracy (%): 97.1014492753623
Conusion matrix: 
39	0
2	28
Rules:
Attrib_7=(-inf-0.33]  => Class=C0. Confidence: 0.948275862068962. Support: 0.598415592180602
Attrib_4=(9.67-inf) And Attrib_5=(6.33-inf) And Attrib_6=(-inf-4805] And Attrib_7=(0.67-inf) And Attrib_9=(-inf-22.33] And Attrib_10=(0.67-inf) And Attrib_12=(-inf-666.67] And Attrib_13=(-inf-33334.33]  => Class=C1. Confidence: 0.925622985741989. Support: 0.0521971128139037
Attrib_5=(-inf-3.67]  => Class=C0. Confidence: 0.912768532520538. Support: 0.104658322467568
Attrib_4=(-inf-5.33]  => Class=C0. Confidence: 0.912743022763609. Support: 0.309998762485162
Attrib_4=(9.67-inf) And Attrib_5=(6.33-inf) And Attrib_6=(-inf-4805] And Attrib_7=(0.67-inf) And Attrib_9=(-inf-22.33] And Attrib_12=(-inf-666.67]  => Class=C1. Confidence: 0.880950630889618. Support: 0.103510108244252
Attrib_2=(-inf-8778.33] And Attrib_3=(1.67-2.33] And Attrib_4=(9.67-inf) And Attrib_5=(6.33-inf) And Attrib_6=(-inf-4805] And Attrib_8=(0.67-inf) And Attrib_11=(1.67-2.33] And Attrib_13=(-inf-33334.33]  => Class=C1. Confidence: 0.879903172726614. Support: 0.0669866064188126
Attrib_4=(9.67-inf) And Attrib_5=(6.33-inf) And Attrib_6=(-inf-4805] And Attrib_7=(0.67-inf)  => Class=C1. Confidence: 0.87753389738213. Support: 0.106323852450979
Attrib_0=(0.67-inf) And Attrib_1=(2685.67-5355.33] And Attrib_2=(-inf-8778.33] And Attrib_5=(6.33-inf) And Attrib_7=(0.67-inf) And Attrib_11=(1.67-2.33]  => Class=C1. Confidence: 0.869229943333196. Support: 0.0543905950783156
Attrib_0=(0.67-inf) And Attrib_4=(9.67-inf) And Attrib_6=(-inf-4805] And Attrib_7=(0.67-inf) And Attrib_8=(0.67-inf) And Attrib_9=(-inf-22.33] And Attrib_11=(1.67-2.33] And Attrib_12=(-inf-666.67]  => Class=C1. Confidence: 0.857282194411259. Support: 0.0714024756392983
Attrib_1=(2685.67-5355.33] And Attrib_3=(1.67-2.33] And Attrib_5=(6.33-inf) And Attrib_7=(0.67-inf) And Attrib_11=(1.67-2.33] And Attrib_12=(-inf-666.67] And Attrib_13=(-inf-33334.33]  => Class=C1. Confidence: 0.85304312754004. Support: 0.0642362754320445
Attrib_4=(9.67-inf) And Attrib_6=(-inf-4805] And Attrib_7=(0.67-inf) And Attrib_8=(0.67-inf) And Attrib_13=(-inf-33334.33]  => Class=C1. Confidence: 0.846112734559049. Support: 0.136899668203292
Attrib_3=(1.67-2.33] And Attrib_4=(5.33-9.67] And Attrib_7=(0.67-inf) And Attrib_9=(-inf-22.33] And Attrib_10=(-inf-0.33] And Attrib_11=(1.67-2.33] And Attrib_12=(-inf-666.67]  => Class=C1. Confidence: 0.843078274365204. Support: 0.0779083170870934
Attrib_4=(9.67-inf) And Attrib_6=(-inf-4805] And Attrib_7=(0.67-inf) And Attrib_10=(0.67-inf) And Attrib_11=(1.67-2.33] And Attrib_12=(-inf-666.67] And Attrib_13=(-inf-33334.33]  => Class=C1. Confidence: 0.842966424209031. Support: 0.0891617099467915
Attrib_0=(0.67-inf) And Attrib_2=(-inf-8778.33] And Attrib_3=(1.67-2.33] And Attrib_4=(9.67-inf) And Attrib_6=(-inf-4805] And Attrib_7=(0.67-inf) And Attrib_9=(-inf-22.33] And Attrib_11=(1.67-2.33] And Attrib_12=(-inf-666.67] And Attrib_13=(-inf-33334.33]  => Class=C1. Confidence: 0.828472648016568. Support: 0.0807185264247695
Attrib_3=(1.67-2.33] And Attrib_4=(5.33-9.67] And Attrib_6=(-inf-4805] And Attrib_7=(0.67-inf) And Attrib_11=(1.67-2.33]  => Class=C1. Confidence: 0.825544074755489. Support: 0.142807790768177
Attrib_2=(-inf-8778.33] And Attrib_4=(5.33-9.67] And Attrib_7=(0.67-inf) And Attrib_9=(-inf-22.33] And Attrib_11=(1.67-2.33] And Attrib_12=(-inf-666.67]  => Class=C1. Confidence: 0.809236483148906. Support: 0.201573914137027
Attrib_1=(-inf-2685.67] And Attrib_3=(1.67-2.33] And Attrib_4=(9.67-inf) And Attrib_6=(-inf-4805] And Attrib_7=(0.67-inf) And Attrib_11=(1.67-2.33]  => Class=C1. Confidence: 0.798067199015454. Support: 0.0852151581374169
Attrib_4=(5.33-9.67] And Attrib_7=(0.67-inf) And Attrib_10=(0.67-inf)  => Class=C1. Confidence: 0.795588347609404. Support: 0.122282034376841
Attrib_4=(5.33-9.67] And Attrib_5=(3.67-6.33] And Attrib_6=(-inf-4805] And Attrib_7=(0.67-inf) And Attrib_11=(1.67-2.33]  => Class=C1. Confidence: 0.793392038559004. Support: 0.161842274420663
Attrib_0=(0.67-inf) And Attrib_1=(2685.67-5355.33] And Attrib_7=(0.67-inf) And Attrib_8=(0.67-inf)  => Class=C1. Confidence: 0.777079767000422. Support: 0.0897859742421277
Attrib_6=(-inf-4805] And Attrib_7=(0.67-inf) And Attrib_8=(0.67-inf) And Attrib_10=(0.67-inf)  => Class=C1. Confidence: 0.775212946463499. Support: 0.15058304226103
Attrib_4=(5.33-9.67] And Attrib_5=(3.67-6.33] And Attrib_7=(0.67-inf) And Attrib_12=(-inf-666.67]  => Class=C1. Confidence: 0.772281545197518. Support: 0.181460651159626
Attrib_0=(-inf-0.33] And Attrib_2=(-inf-8778.33] And Attrib_5=(3.67-6.33] And Attrib_6=(-inf-4805] And Attrib_7=(0.67-inf) And Attrib_8=(0.67-inf)  => Class=C1. Confidence: 0.744402228732743. Support: 0.0547272126934784
Attrib_8=(-inf-0.33]  => Class=C0. Confidence: 0.727462662247299. Support: 0.523861993546399
Attrib_4=(9.67-inf) And Attrib_5=(3.67-6.33] And Attrib_8=(0.67-inf) And Attrib_11=(1.67-2.33]  => Class=C1. Confidence: 0.724821627239937. Support: 0.0604076556995881
Attrib_1=(-inf-2685.67] And Attrib_3=(1.67-2.33] And Attrib_5=(3.67-6.33] And Attrib_6=(-inf-4805] And Attrib_7=(0.67-inf) And Attrib_13=(-inf-33334.33]  => Class=C1. Confidence: 0.713427562921661. Support: 0.120580257157946
Attrib_0=(-inf-0.33] And Attrib_5=(3.67-6.33] And Attrib_6=(-inf-4805] And Attrib_7=(0.67-inf) And Attrib_9=(-inf-22.33] And Attrib_13=(-inf-33334.33]  => Class=C1. Confidence: 0.704825827396385. Support: 0.0804008367736967
Attrib_2=(-inf-8778.33] And Attrib_6=(-inf-4805] And Attrib_7=(0.67-inf) And Attrib_9=(-inf-22.33] And Attrib_13=(-inf-33334.33]  => Class=C1. Confidence: 0.678924798819488. Support: 0.405868593828793
Attrib_3=(-inf-1.67]  => Class=C0. Confidence: 0.676492281603404. Support: 0.199478208186925
Attrib_1=(-inf-2685.67]  => Class=C0. Confidence: 0.587207607754284. Support: 0.378358622745562
Attrib_5=(3.67-6.33]  => Class=C0. Confidence: 0.569748050489463. Support: 0.487532083309318
Attrib_2=(-inf-8778.33] And Attrib_3=(1.67-2.33] And Attrib_4=(5.33-9.67] And Attrib_11=(1.67-2.33] And Attrib_13=(-inf-33334.33]  => Class=C1. Confidence: 0.467795150454015. Support: 0.146692474577334
Time taken: 15 seconds 
=====================

Fold 4 of 10 folds
Data set size: 690
No of labeled instances: 124
No of unlabeled instances: 497
Total training instances: 621
Test instances: 69
----------------------------------------

No of rules: 0
Average terms per rule: 5
Accuracy (%): 98.5507246376812
Conusion matrix: 
38	0
1	30
Rules:
Attrib_7=(-inf-0.33]  => Class=C0. Confidence: 0.932203389830506. Support: 0.661628357422334
Attrib_5=(-inf-3.67]  => Class=C0. Confidence: 0.907704676736342. Support: 0.119974138671732
Attrib_0=(0.67-inf) And Attrib_2=(-inf-8778.33] And Attrib_4=(9.67-inf) And Attrib_6=(-inf-4805] And Attrib_7=(0.67-inf) And Attrib_9=(-inf-22.33] And Attrib_10=(0.67-inf) And Attrib_11=(1.67-2.33] And Attrib_12=(-inf-666.67] And Attrib_13=(-inf-33334.33]  => Class=C1. Confidence: 0.833696421907788. Support: 0.0732254941803043
Attrib_4=(-inf-5.33]  => Class=C0. Confidence: 0.828255160340002. Support: 0.315283410899239
Attrib_4=(5.33-9.67] And Attrib_5=(3.67-6.33] And Attrib_7=(0.67-inf) And Attrib_8=(0.67-inf)  => Class=C1. Confidence: 0.826236471247746. Support: 0.156005137882752
Attrib_4=(5.33-9.67] And Attrib_6=(-inf-4805] And Attrib_7=(0.67-inf) And Attrib_8=(0.67-inf) And Attrib_9=(-inf-22.33] And Attrib_11=(1.67-2.33]  => Class=C1. Confidence: 0.821741247472842. Support: 0.174250657097708
Attrib_2=(-inf-8778.33] And Attrib_3=(1.67-2.33] And Attrib_4=(9.67-inf) And Attrib_5=(6.33-inf) And Attrib_6=(-inf-4805] And Attrib_7=(0.67-inf) And Attrib_8=(0.67-inf) And Attrib_9=(-inf-22.33]  => Class=C1. Confidence: 0.814946887778. Support: 0.0874573831607857
Attrib_0=(0.67-inf) And Attrib_1=(2685.67-5355.33] And Attrib_3=(1.67-2.33] And Attrib_4=(9.67-inf) And Attrib_6=(-inf-4805] And Attrib_7=(0.67-inf) And Attrib_8=(0.67-inf) And Attrib_9=(-inf-22.33] And Attrib_11=(1.67-2.33] And Attrib_13=(-inf-33334.33]  => Class=C1. Confidence: 0.813928061048992. Support: 0.0500004059932333
Attrib_4=(5.33-9.67] And Attrib_7=(0.67-inf) And Attrib_10=(-inf-0.33] And Attrib_11=(1.67-2.33] And Attrib_12=(-inf-666.67]  => Class=C1. Confidence: 0.812203561623583. Support: 0.13507490296561
Attrib_4=(9.67-inf) And Attrib_5=(6.33-inf) And Attrib_7=(0.67-inf) And Attrib_8=(0.67-inf) And Attrib_9=(-inf-22.33] And Attrib_12=(-inf-666.67]  => Class=C1. Confidence: 0.810884892938037. Support: 0.103702802493497
Attrib_0=(0.67-inf) And Attrib_3=(1.67-2.33] And Attrib_4=(9.67-inf) And Attrib_5=(6.33-inf) And Attrib_6=(-inf-4805] And Attrib_7=(0.67-inf) And Attrib_9=(-inf-22.33] And Attrib_11=(1.67-2.33] And Attrib_13=(-inf-33334.33]  => Class=C1. Confidence: 0.807756534144814. Support: 0.0689744062339772
Attrib_0=(0.67-inf) And Attrib_1=(2685.67-5355.33] And Attrib_3=(1.67-2.33] And Attrib_4=(9.67-inf) And Attrib_6=(-inf-4805] And Attrib_7=(0.67-inf) And Attrib_9=(-inf-22.33] And Attrib_12=(-inf-666.67] And Attrib_13=(-inf-33334.33]  => Class=C1. Confidence: 0.8052634003759. Support: 0.0611857699016481
Attrib_2=(-inf-8778.33] And Attrib_4=(9.67-inf) And Attrib_5=(6.33-inf) And Attrib_6=(-inf-4805] And Attrib_7=(0.67-inf) And Attrib_9=(-inf-22.33] And Attrib_10=(-inf-0.33] And Attrib_12=(-inf-666.67] And Attrib_13=(-inf-33334.33]  => Class=C1. Confidence: 0.797254916928376. Support: 0.0652868481104871
Attrib_1=(2685.67-5355.33] And Attrib_2=(-inf-8778.33] And Attrib_5=(3.67-6.33] And Attrib_7=(0.67-inf) And Attrib_8=(0.67-inf) And Attrib_12=(-inf-666.67]  => Class=C1. Confidence: 0.790727287667872. Support: 0.113665595018658
Attrib_4=(9.67-inf) And Attrib_6=(-inf-4805] And Attrib_7=(0.67-inf) And Attrib_8=(0.67-inf) And Attrib_9=(-inf-22.33] And Attrib_12=(-inf-666.67]  => Class=C1. Confidence: 0.789790116365693. Support: 0.184506768242027
Attrib_5=(6.33-inf) And Attrib_7=(0.67-inf) And Attrib_8=(0.67-inf) And Attrib_9=(-inf-22.33]  => Class=C1. Confidence: 0.786124970047619. Support: 0.13551312285107
Attrib_1=(2685.67-5355.33] And Attrib_3=(1.67-2.33] And Attrib_4=(9.67-inf) And Attrib_7=(0.67-inf) And Attrib_9=(-inf-22.33] And Attrib_10=(-inf-0.33] And Attrib_11=(1.67-2.33] And Attrib_13=(-inf-33334.33]  => Class=C1. Confidence: 0.783130465673993. Support: 0.051167192083777
Attrib_0=(0.67-inf) And Attrib_1=(2685.67-5355.33] And Attrib_2=(-inf-8778.33] And Attrib_4=(5.33-9.67] And Attrib_5=(3.67-6.33] And Attrib_7=(0.67-inf) And Attrib_9=(-inf-22.33] And Attrib_11=(1.67-2.33] And Attrib_12=(-inf-666.67]  => Class=C1. Confidence: 0.777534792589183. Support: 0.084642334507288
Attrib_0=(0.67-inf) And Attrib_2=(-inf-8778.33] And Attrib_5=(3.67-6.33] And Attrib_7=(0.67-inf) And Attrib_8=(0.67-inf) And Attrib_9=(-inf-22.33] And Attrib_12=(-inf-666.67]  => Class=C1. Confidence: 0.763021296523596. Support: 0.172274398616386
Attrib_2=(-inf-8778.33] And Attrib_5=(6.33-inf) And Attrib_7=(0.67-inf) And Attrib_9=(-inf-22.33] And Attrib_13=(-inf-33334.33]  => Class=C1. Confidence: 0.760511501695157. Support: 0.176664850140761
Attrib_4=(5.33-9.67] And Attrib_7=(0.67-inf) And Attrib_10=(0.67-inf)  => Class=C1. Confidence: 0.758869043141361. Support: 0.1558862573693
Attrib_1=(-inf-2685.67] And Attrib_2=(-inf-8778.33] And Attrib_5=(3.67-6.33] And Attrib_7=(0.67-inf) And Attrib_8=(0.67-inf) And Attrib_9=(-inf-22.33] And Attrib_10=(-inf-0.33] And Attrib_11=(1.67-2.33] And Attrib_12=(-inf-666.67] And Attrib_13=(-inf-33334.33]  => Class=C1. Confidence: 0.747820113927016. Support: 0.0618393501627314
Attrib_5=(3.67-6.33] And Attrib_7=(0.67-inf) And Attrib_8=(0.67-inf) And Attrib_9=(-inf-22.33]  => Class=C1. Confidence: 0.747397179150148. Support: 0.263940456871045
Attrib_4=(5.33-9.67] And Attrib_7=(0.67-inf) And Attrib_8=(-inf-0.33] And Attrib_12=(-inf-666.67]  => Class=C1. Confidence: 0.73584365848339. Support: 0.13317631988832
Attrib_0=(-inf-0.33] And Attrib_2=(-inf-8778.33] And Attrib_3=(1.67-2.33] And Attrib_4=(9.67-inf) And Attrib_6=(-inf-4805] And Attrib_7=(0.67-inf) And Attrib_9=(-inf-22.33] And Attrib_11=(1.67-2.33] And Attrib_13=(-inf-33334.33]  => Class=C1. Confidence: 0.724020572190021. Support: 0.083866042758869
Attrib_5=(3.67-6.33] And Attrib_6=(-inf-4805] And Attrib_7=(0.67-inf) And Attrib_9=(-inf-22.33] And Attrib_10=(-inf-0.33] And Attrib_12=(-inf-666.67] And Attrib_13=(-inf-33334.33]  => Class=C1. Confidence: 0.716686067558528. Support: 0.206733925341171
Attrib_1=(2685.67-5355.33] And Attrib_6=(-inf-4805] And Attrib_7=(0.67-inf) And Attrib_9=(-inf-22.33] And Attrib_10=(0.67-inf) And Attrib_11=(1.67-2.33] And Attrib_12=(-inf-666.67] And Attrib_13=(-inf-33334.33]  => Class=C1. Confidence: 0.705276468299058. Support: 0.12731533169021
Attrib_1=(-inf-2685.67] And Attrib_7=(0.67-inf)  => Class=C1. Confidence: 0.697058981919919. Support: 0.297198114043301
Attrib_0=(0.67-inf) And Attrib_7=(0.67-inf) And Attrib_9=(-inf-22.33] And Attrib_12=(-inf-666.67] And Attrib_13=(-inf-33334.33]  => Class=C1. Confidence: 0.694646439794729. Support: 0.419500514496408
Attrib_7=(0.67-inf) And Attrib_11=(1.67-2.33] And Attrib_12=(-inf-666.67]  => Class=C1. Confidence: 0.691186819196012. Support: 0.587316112890143
Attrib_8=(-inf-0.33]  => Class=C0. Confidence: 0.683167947730084. Support: 0.566542509011931
Attrib_3=(-inf-1.67]  => Class=C0. Confidence: 0.63662809735468. Support: 0.22666784382207
Attrib_4=(9.67-inf)  => Class=C1. Confidence: 0.564407058561593. Support: 0.262633215157925
Attrib_1=(-inf-2685.67]  => Class=C0. Confidence: 0.550673511801007. Support: 0.407368362545078
Attrib_0=(0.67-inf) And Attrib_4=(5.33-9.67] And Attrib_11=(1.67-2.33] And Attrib_12=(-inf-666.67]  => Class=C1. Confidence: 0.455942461615043. Support: 0.210026573453839
Time taken: 12 seconds 
=====================

Fold 5 of 10 folds
Data set size: 690
No of labeled instances: 124
No of unlabeled instances: 497
Total training instances: 621
Test instances: 69
----------------------------------------

No of rules: 7
Average terms per rule: 1
Accuracy (%): 100
Conusion matrix: 
38	0
0	31
Rules:
Attrib_7=(-inf-0.33]  => Class=C0. Confidence: 0.964285714285716. Support: 0.758149519922623
Attrib_7=(0.67-inf)  => Class=C1. Confidence: 0.820212071632462. Support: 0.610225857194365
Attrib_5=(-inf-3.67]  => Class=C0. Confidence: 0.729735972677646. Support: 0.125509315571023
Attrib_4=(-inf-5.33]  => Class=C0. Confidence: 0.685991301559933. Support: 0.332170257300307
Attrib_8=(-inf-0.33]  => Class=C0. Confidence: 0.676111126723268. Support: 0.64348655225207
Attrib_1=(-inf-2685.67]  => Class=C0. Confidence: 0.530531771068048. Support: 0.447932610957085
Attrib_3=(1.67-2.33]  => Class=C1. Confidence: 0.464364504856002. Support: 0.514168674427956
Time taken: 9 seconds 
=====================

Fold 6 of 10 folds
Data set size: 690
No of labeled instances: 124
No of unlabeled instances: 497
Total training instances: 621
Test instances: 69
----------------------------------------

No of rules: 0
Average terms per rule: 3
Accuracy (%): 95.6521739130435
Conusion matrix: 
38	0
3	28
Rules:
Attrib_2=(-inf-8778.33] And Attrib_4=(9.67-inf) And Attrib_5=(6.33-inf) And Attrib_7=(0.67-inf) And Attrib_12=(-inf-666.67] And Attrib_13=(-inf-33334.33]  => Class=C1. Confidence: 0.926422999579943. Support: 0.0632621790845134
Attrib_11=(-inf-1.67]  => Class=C0. Confidence: 0.913375465412502. Support: 0.0560743825145901
Attrib_7=(-inf-0.33]  => Class=C0. Confidence: 0.905704251254016. Support: 0.557066942438269
Attrib_2=(-inf-8778.33] And Attrib_4=(9.67-inf) And Attrib_7=(0.67-inf) And Attrib_8=(0.67-inf) And Attrib_9=(-inf-22.33] And Attrib_13=(-inf-33334.33]  => Class=C1. Confidence: 0.897853222211886. Support: 0.105189748523161
Attrib_4=(9.67-inf) And Attrib_7=(0.67-inf) And Attrib_8=(0.67-inf) And Attrib_13=(-inf-33334.33]  => Class=C1. Confidence: 0.896515905737388. Support: 0.108305680835545
Attrib_1=(2685.67-5355.33] And Attrib_7=(0.67-inf) And Attrib_8=(0.67-inf)  => Class=C1. Confidence: 0.894693615016365. Support: 0.103162423344493
Attrib_0=(-inf-0.33] And Attrib_3=(1.67-2.33] And Attrib_6=(-inf-4805] And Attrib_7=(0.67-inf) And Attrib_8=(0.67-inf) And Attrib_9=(-inf-22.33] And Attrib_11=(1.67-2.33] And Attrib_13=(-inf-33334.33]  => Class=C1. Confidence: 0.879980583570826. Support: 0.0790600713817618
Attrib_3=(1.67-2.33] And Attrib_4=(9.67-inf) And Attrib_7=(0.67-inf) And Attrib_11=(1.67-2.33] And Attrib_13=(-inf-33334.33]  => Class=C1. Confidence: 0.871423090687988. Support: 0.120197724217351
Attrib_1=(-inf-2685.67] And Attrib_2=(-inf-8778.33] And Attrib_7=(0.67-inf) And Attrib_8=(0.67-inf) And Attrib_9=(-inf-22.33] And Attrib_11=(1.67-2.33] And Attrib_13=(-inf-33334.33]  => Class=C1. Confidence: 0.870508458115778. Support: 0.133151527040766
Attrib_2=(-inf-8778.33] And Attrib_4=(9.67-inf) And Attrib_7=(0.67-inf) And Attrib_9=(-inf-22.33] And Attrib_12=(-inf-666.67] And Attrib_13=(-inf-33334.33]  => Class=C1. Confidence: 0.842652319899904. Support: 0.124965108481389
Attrib_3=(1.67-2.33] And Attrib_7=(0.67-inf) And Attrib_11=(1.67-2.33]  => Class=C1. Confidence: 0.809969544112428. Support: 0.293957213968226
Attrib_6=(-inf-4805] And Attrib_7=(0.67-inf) And Attrib_10=(-inf-0.33] And Attrib_11=(1.67-2.33] And Attrib_13=(-inf-33334.33]  => Class=C1. Confidence: 0.806769993583562. Support: 0.156290174701427
Attrib_0=(0.67-inf) And Attrib_2=(-inf-8778.33] And Attrib_7=(0.67-inf) And Attrib_9=(-inf-22.33] And Attrib_11=(1.67-2.33]  => Class=C1. Confidence: 0.776537880428837. Support: 0.215514832209384
Attrib_0=(0.67-inf) And Attrib_6=(-inf-4805] And Attrib_7=(0.67-inf) And Attrib_10=(0.67-inf) And Attrib_11=(1.67-2.33]  => Class=C1. Confidence: 0.764233700970933. Support: 0.147611755444792
Attrib_7=(0.67-inf)  => Class=C1. Confidence: 0.735318018620237. Support: 0.350589852078711
Attrib_8=(-inf-0.33]  => Class=C0. Confidence: 0.723461499421881. Support: 0.523273780223066
Attrib_4=(-inf-5.33]  => Class=C0. Confidence: 0.704877940427186. Support: 0.261797174854349
Attrib_6=(-inf-4805] And Attrib_8=(0.67-inf) And Attrib_10=(-inf-0.33] And Attrib_11=(1.67-2.33] And Attrib_13=(-inf-33334.33]  => Class=C1. Confidence: 0.700481850811893. Support: 0.1224178195221
Attrib_5=(6.33-inf)  => Class=C1. Confidence: 0.619961931820358. Support: 0.102250146708861
Attrib_1=(-inf-2685.67]  => Class=C0. Confidence: 0.571346910312776. Support: 0.374655844181183
Attrib_3=(1.67-2.33] And Attrib_10=(0.67-inf) And Attrib_11=(1.67-2.33] And Attrib_13=(-inf-33334.33]  => Class=C1. Confidence: 0.504207368362352. Support: 0.160301315348782
Attrib_3=(1.67-2.33] And Attrib_10=(0.67-inf)  => Class=C1. Confidence: 0.459754236300051. Support: 0.164382399080844
Time taken: 17 seconds 
=====================

Fold 7 of 10 folds
Data set size: 690
No of labeled instances: 124
No of unlabeled instances: 497
Total training instances: 621
Test instances: 69
----------------------------------------

No of rules: 0
Average terms per rule: 4
Accuracy (%): 95.6521739130435
Conusion matrix: 
38	0
3	28
Rules:
Attrib_1=(5355.33-inf) And Attrib_2=(-inf-8778.33] And Attrib_7=(0.67-inf) And Attrib_11=(1.67-2.33] And Attrib_12=(-inf-666.67] And Attrib_13=(-inf-33334.33]  => Class=C1. Confidence: 0.96430318930567. Support: 0.0556240923830015
Attrib_0=(0.67-inf) And Attrib_2=(-inf-8778.33] And Attrib_3=(1.67-2.33] And Attrib_4=(5.33-9.67] And Attrib_6=(-inf-4805] And Attrib_7=(0.67-inf) And Attrib_8=(0.67-inf) And Attrib_11=(1.67-2.33] And Attrib_13=(-inf-33334.33]  => Class=C1. Confidence: 0.960127926070234. Support: 0.0778272339374769
Attrib_7=(-inf-0.33]  => Class=C0. Confidence: 0.949648147576728. Support: 0.423019901548091
Attrib_0=(0.67-inf) And Attrib_3=(1.67-2.33] And Attrib_4=(9.67-inf) And Attrib_6=(-inf-4805] And Attrib_7=(0.67-inf) And Attrib_8=(0.67-inf) And Attrib_9=(-inf-22.33] And Attrib_11=(1.67-2.33] And Attrib_12=(-inf-666.67] And Attrib_13=(-inf-33334.33]  => Class=C1. Confidence: 0.931037204370725. Support: 0.0702062766573564
Attrib_1=(5355.33-inf) And Attrib_7=(0.67-inf)  => Class=C1. Confidence: 0.930119295507455. Support: 0.0558837522995723
Attrib_2=(-inf-8778.33] And Attrib_3=(1.67-2.33] And Attrib_4=(9.67-inf) And Attrib_5=(6.33-inf) And Attrib_8=(0.67-inf) And Attrib_9=(-inf-22.33] And Attrib_11=(1.67-2.33] And Attrib_12=(-inf-666.67] And Attrib_13=(-inf-33334.33]  => Class=C1. Confidence: 0.927769490275477. Support: 0.059384029223898
Attrib_0=(0.67-inf) And Attrib_2=(-inf-8778.33] And Attrib_3=(1.67-2.33] And Attrib_6=(-inf-4805] And Attrib_7=(0.67-inf) And Attrib_8=(0.67-inf) And Attrib_9=(-inf-22.33]  => Class=C1. Confidence: 0.90545919034102. Support: 0.15849215194018
Attrib_0=(0.67-inf) And Attrib_2=(-inf-8778.33] And Attrib_3=(1.67-2.33] And Attrib_5=(3.67-6.33] And Attrib_6=(-inf-4805] And Attrib_7=(0.67-inf) And Attrib_8=(0.67-inf) And Attrib_12=(-inf-666.67]  => Class=C1. Confidence: 0.904656694135675. Support: 0.106159550005978
Attrib_1=(2685.67-5355.33] And Attrib_2=(-inf-8778.33] And Attrib_3=(1.67-2.33] And Attrib_5=(3.67-6.33] And Attrib_7=(0.67-inf) And Attrib_8=(0.67-inf) And Attrib_13=(-inf-33334.33]  => Class=C1. Confidence: 0.893171479332163. Support: 0.0772952057490203
Attrib_5=(-inf-3.67]  => Class=C0. Confidence: 0.87828982383858. Support: 0.0733649074543561
Attrib_1=(2685.67-5355.33] And Attrib_6=(-inf-4805] And Attrib_7=(0.67-inf) And Attrib_8=(0.67-inf) And Attrib_9=(-inf-22.33] And Attrib_10=(0.67-inf)  => Class=C1. Confidence: 0.871503701512592. Support: 0.0668036008977656
Attrib_1=(2685.67-5355.33] And Attrib_7=(0.67-inf) And Attrib_8=(0.67-inf) And Attrib_10=(0.67-inf)  => Class=C1. Confidence: 0.868313784241931. Support: 0.0726032133071391
Attrib_2=(-inf-8778.33] And Attrib_4=(9.67-inf) And Attrib_7=(0.67-inf) And Attrib_8=(0.67-inf) And Attrib_9=(-inf-22.33] And Attrib_11=(1.67-2.33] And Attrib_12=(-inf-666.67]  => Class=C1. Confidence: 0.864587971533429. Support: 0.119475368024803
Attrib_8=(-inf-0.33]  => Class=C0. Confidence: 0.862548122367424. Support: 0.457299647746972
Attrib_2=(-inf-8778.33] And Attrib_4=(5.33-9.67] And Attrib_6=(-inf-4805] And Attrib_7=(0.67-inf) And Attrib_8=(0.67-inf) And Attrib_9=(-inf-22.33] And Attrib_10=(0.67-inf) And Attrib_12=(-inf-666.67]  => Class=C1. Confidence: 0.859192921986342. Support: 0.067719406938543
Attrib_4=(-inf-5.33]  => Class=C0. Confidence: 0.852784273035933. Support: 0.220545311870398
Attrib_1=(2685.67-5355.33] And Attrib_7=(0.67-inf) And Attrib_8=(0.67-inf) And Attrib_12=(-inf-666.67]  => Class=C1. Confidence: 0.845452975112273. Support: 0.153419586136352
Attrib_1=(5355.33-inf)  => Class=C1. Confidence: 0.844092235969431. Support: 0.0561254331883511
Attrib_3=(-inf-1.67]  => Class=C0. Confidence: 0.816494042890716. Support: 0.177587272200856
Attrib_2=(-inf-8778.33] And Attrib_3=(1.67-2.33] And Attrib_4=(9.67-inf) And Attrib_5=(6.33-inf) And Attrib_9=(-inf-22.33] And Attrib_13=(-inf-33334.33]  => Class=C1. Confidence: 0.795234869498053. Support: 0.08140921348185
Attrib_7=(0.67-inf) And Attrib_8=(0.67-inf) And Attrib_10=(0.67-inf) And Attrib_13=(-inf-33334.33]  => Class=C1. Confidence: 0.788037137753168. Support: 0.133310602681762
Attrib_1=(-inf-2685.67] And Attrib_2=(-inf-8778.33] And Attrib_7=(0.67-inf) And Attrib_8=(0.67-inf) And Attrib_9=(-inf-22.33] And Attrib_11=(1.67-2.33] And Attrib_12=(-inf-666.67]  => Class=C1. Confidence: 0.759501477698868. Support: 0.0947839954289198
Attrib_2=(-inf-8778.33] And Attrib_5=(6.33-inf) And Attrib_7=(0.67-inf)  => Class=C1. Confidence: 0.690162594949766. Support: 0.10552190671145
Attrib_1=(-inf-2685.67]  => Class=C0. Confidence: 0.679200123208519. Support: 0.31395144885532
Attrib_1=(2685.67-5355.33] And Attrib_2=(-inf-8778.33] And Attrib_3=(1.67-2.33] And Attrib_6=(-inf-4805] And Attrib_7=(0.67-inf) And Attrib_9=(-inf-22.33] And Attrib_10=(-inf-0.33] And Attrib_12=(-inf-666.67] And Attrib_13=(-inf-33334.33]  => Class=C1. Confidence: 0.629530324758689. Support: 0.0625117627696855
Attrib_3=(1.67-2.33] And Attrib_7=(0.67-inf) And Attrib_9=(-inf-22.33] And Attrib_10=(0.67-inf)  => Class=C1. Confidence: 0.623126788266659. Support: 0.157962866453412
Attrib_0=(-inf-0.33] And Attrib_2=(-inf-8778.33] And Attrib_5=(3.67-6.33] And Attrib_7=(0.67-inf) And Attrib_13=(-inf-33334.33]  => Class=C1. Confidence: 0.608072404451745. Support: 0.0858260895800459
Attrib_7=(0.67-inf)  => Class=C1. Confidence: 0.585643021564782. Support: 0.37091396141437
Time taken: 14 seconds 
=====================

Fold 8 of 10 folds
Data set size: 690
No of labeled instances: 124
No of unlabeled instances: 497
Total training instances: 621
Test instances: 69
----------------------------------------

No of rules: 1
Average terms per rule: 5
Accuracy (%): 98.5507246376812
Conusion matrix: 
38	0
1	30
Rules:
Attrib_7=(-inf-0.33]  => Class=C0. Confidence: 0.923076923076925. Support: 0.726874218186723
Attrib_0=(0.67-inf) And Attrib_3=(1.67-2.33] And Attrib_4=(9.67-inf) And Attrib_6=(-inf-4805] And Attrib_7=(0.67-inf) And Attrib_8=(0.67-inf) And Attrib_10=(0.67-inf) And Attrib_11=(1.67-2.33] And Attrib_12=(-inf-666.67] And Attrib_13=(-inf-33334.33]  => Class=C1. Confidence: 0.918262609821853. Support: 0.0552336020618689
Attrib_0=(0.67-inf) And Attrib_4=(9.67-inf) And Attrib_6=(-inf-4805] And Attrib_7=(0.67-inf) And Attrib_8=(0.67-inf) And Attrib_10=(0.67-inf) And Attrib_11=(1.67-2.33] And Attrib_13=(-inf-33334.33]  => Class=C1. Confidence: 0.917286610537951. Support: 0.0618854867625341
Attrib_11=(-inf-1.67]  => Class=C0. Confidence: 0.910030357610267. Support: 0.086996815922073
Attrib_0=(0.67-inf) And Attrib_2=(-inf-8778.33] And Attrib_3=(1.67-2.33] And Attrib_4=(9.67-inf) And Attrib_5=(6.33-inf) And Attrib_6=(-inf-4805] And Attrib_7=(0.67-inf) And Attrib_11=(1.67-2.33] And Attrib_12=(-inf-666.67]  => Class=C1. Confidence: 0.907770350304739. Support: 0.0590996049483188
Attrib_1=(2685.67-5355.33] And Attrib_3=(1.67-2.33] And Attrib_5=(6.33-inf) And Attrib_6=(-inf-4805] And Attrib_7=(0.67-inf) And Attrib_8=(0.67-inf) And Attrib_9=(-inf-22.33]  => Class=C1. Confidence: 0.905710430445092. Support: 0.0531696858036736
Attrib_0=(0.67-inf) And Attrib_2=(-inf-8778.33] And Attrib_4=(9.67-inf) And Attrib_6=(-inf-4805] And Attrib_7=(0.67-inf) And Attrib_8=(0.67-inf) And Attrib_9=(-inf-22.33] And Attrib_13=(-inf-33334.33]  => Class=C1. Confidence: 0.903361902609848. Support: 0.0984835330761805
Attrib_5=(-inf-3.67]  => Class=C0. Confidence: 0.896572333582576. Support: 0.118301066522335
Attrib_3=(1.67-2.33] And Attrib_4=(9.67-inf) And Attrib_5=(6.33-inf) And Attrib_6=(-inf-4805] And Attrib_7=(0.67-inf)  => Class=C1. Confidence: 0.883163398977803. Support: 0.104770256718572
Attrib_2=(-inf-8778.33] And Attrib_3=(1.67-2.33] And Attrib_4=(9.67-inf) And Attrib_7=(0.67-inf) And Attrib_8=(0.67-inf) And Attrib_9=(-inf-22.33] And Attrib_11=(1.67-2.33] And Attrib_13=(-inf-33334.33]  => Class=C1. Confidence: 0.878783900896323. Support: 0.154157398800572
Attrib_5=(3.67-6.33] And Attrib_6=(-inf-4805] And Attrib_7=(0.67-inf) And Attrib_8=(0.67-inf) And Attrib_10=(-inf-0.33] And Attrib_11=(1.67-2.33] And Attrib_13=(-inf-33334.33]  => Class=C1. Confidence: 0.878403424286915. Support: 0.125536526912361
Attrib_4=(9.67-inf) And Attrib_5=(6.33-inf) And Attrib_6=(-inf-4805] And Attrib_7=(0.67-inf) And Attrib_9=(-inf-22.33] And Attrib_10=(-inf-0.33]  => Class=C1. Confidence: 0.874562710695821. Support: 0.058427625501951
Attrib_1=(-inf-2685.67] And Attrib_2=(-inf-8778.33] And Attrib_3=(1.67-2.33] And Attrib_5=(3.67-6.33] And Attrib_6=(-inf-4805] And Attrib_7=(0.67-inf) And Attrib_8=(0.67-inf) And Attrib_12=(-inf-666.67]  => Class=C1. Confidence: 0.868555220461136. Support: 0.104814129444654
Attrib_2=(-inf-8778.33] And Attrib_3=(1.67-2.33] And Attrib_4=(5.33-9.67] And Attrib_5=(3.67-6.33] And Attrib_6=(-inf-4805] And Attrib_7=(0.67-inf) And Attrib_10=(-inf-0.33] And Attrib_11=(1.67-2.33] And Attrib_13=(-inf-33334.33]  => Class=C1. Confidence: 0.863150620103208. Support: 0.0725718663976657
Attrib_0=(0.67-inf) And Attrib_3=(1.67-2.33] And Attrib_6=(-inf-4805] And Attrib_7=(0.67-inf) And Attrib_8=(0.67-inf) And Attrib_10=(-inf-0.33] And Attrib_13=(-inf-33334.33]  => Class=C1. Confidence: 0.860943454884997. Support: 0.101770681660504
Attrib_0=(0.67-inf) And Attrib_2=(-inf-8778.33] And Attrib_3=(1.67-2.33] And Attrib_5=(3.67-6.33] And Attrib_6=(-inf-4805] And Attrib_7=(0.67-inf) And Attrib_8=(0.67-inf) And Attrib_9=(-inf-22.33] And Attrib_10=(0.67-inf) And Attrib_11=(1.67-2.33] And Attrib_12=(-inf-666.67] And Attrib_13=(-inf-33334.33]  => Class=C1. Confidence: 0.858966061069777. Support: 0.0676635894999551
Attrib_0=(-inf-0.33] And Attrib_4=(9.67-inf) And Attrib_7=(0.67-inf) And Attrib_8=(0.67-inf) And Attrib_12=(-inf-666.67]  => Class=C1. Confidence: 0.852629640341894. Support: 0.0710305958235296
Attrib_5=(6.33-inf) And Attrib_6=(-inf-4805] And Attrib_7=(0.67-inf) And Attrib_11=(1.67-2.33] And Attrib_13=(-inf-33334.33]  => Class=C1. Confidence: 0.851833710298432. Support: 0.189376167035099
Attrib_1=(2685.67-5355.33] And Attrib_2=(-inf-8778.33] And Attrib_7=(0.67-inf) And Attrib_11=(1.67-2.33] And Attrib_13=(-inf-33334.33]  => Class=C1. Confidence: 0.846952813890008. Support: 0.257746652581271
Attrib_0=(-inf-0.33] And Attrib_2=(-inf-8778.33] And Attrib_4=(9.67-inf) And Attrib_6=(-inf-4805] And Attrib_7=(0.67-inf) And Attrib_9=(-inf-22.33] And Attrib_13=(-inf-33334.33]  => Class=C1. Confidence: 0.844001570154064. Support: 0.0897703454668894
Attrib_4=(9.67-inf) And Attrib_6=(-inf-4805] And Attrib_7=(0.67-inf) And Attrib_12=(-inf-666.67]  => Class=C1. Confidence: 0.842709876519502. Support: 0.239177917036574
Attrib_1=(-inf-2685.67] And Attrib_2=(-inf-8778.33] And Attrib_3=(1.67-2.33] And Attrib_4=(5.33-9.67] And Attrib_5=(3.67-6.33] And Attrib_6=(-inf-4805] And Attrib_7=(0.67-inf) And Attrib_9=(-inf-22.33] And Attrib_11=(1.67-2.33] And Attrib_12=(-inf-666.67] And Attrib_13=(-inf-33334.33]  => Class=C1. Confidence: 0.841835055713989. Support: 0.061616249270119
Attrib_5=(3.67-6.33] And Attrib_6=(-inf-4805] And Attrib_7=(0.67-inf) And Attrib_11=(1.67-2.33] And Attrib_12=(-inf-666.67]  => Class=C1. Confidence: 0.836004470543497. Support: 0.359375007987283
Attrib_2=(-inf-8778.33] And Attrib_6=(-inf-4805] And Attrib_7=(0.67-inf) And Attrib_8=(0.67-inf) And Attrib_9=(-inf-22.33] And Attrib_13=(-inf-33334.33]  => Class=C1. Confidence: 0.831642560246793. Support: 0.360903256617827
Attrib_4=(5.33-9.67] And Attrib_7=(0.67-inf) And Attrib_9=(-inf-22.33] And Attrib_11=(1.67-2.33] And Attrib_12=(-inf-666.67] And Attrib_13=(-inf-33334.33]  => Class=C1. Confidence: 0.818421822456488. Support: 0.253557187554638
Attrib_5=(3.67-6.33] And Attrib_6=(-inf-4805] And Attrib_7=(0.67-inf)  => Class=C1. Confidence: 0.765730706258587. Support: 0.368357986858545
Attrib_7=(0.67-inf)  => Class=C1. Confidence: 0.757095068938555. Support: 0.587486889958929
Attrib_4=(-inf-5.33]  => Class=C0. Confidence: 0.71489610541027. Support: 0.316477511323642
Attrib_8=(-inf-0.33]  => Class=C0. Confidence: 0.689270759877469. Support: 0.612003899041181
Attrib_2=(-inf-8778.33] And Attrib_5=(6.33-inf)  => Class=C1. Confidence: 0.602463280376682. Support: 0.191972983478213
Attrib_1=(5355.33-inf)  => Class=C1. Confidence: 0.586247557989191. Support: 0.0506396503405191
Attrib_5=(3.67-6.33]  => Class=C0. Confidence: 0.51481776452828. Support: 0.540897982367911
Attrib_1=(2685.67-5355.33] And Attrib_3=(1.67-2.33] And Attrib_5=(3.67-6.33] And Attrib_9=(-inf-22.33]  => Class=C1. Confidence: 0.451775619795069. Support: 0.15170030258018
Time taken: 8 seconds 
=====================

Fold 9 of 10 folds
Data set size: 690
No of labeled instances: 124
No of unlabeled instances: 497
Total training instances: 621
Test instances: 69
----------------------------------------

No of rules: 0
Average terms per rule: 4
Accuracy (%): 98.5507246376812
Conusion matrix: 
38	0
1	30
Rules:
Attrib_7=(-inf-0.33]  => Class=C0. Confidence: 0.922889271312017. Support: 0.372133547466278
Attrib_5=(-inf-3.67]  => Class=C0. Confidence: 0.922627185224239. Support: 0.0530005271700042
Attrib_4=(-inf-5.33]  => Class=C0. Confidence: 0.910422972818436. Support: 0.198119126411977
Attrib_3=(-inf-1.67]  => Class=C0. Confidence: 0.895692980749954. Support: 0.139886626284229
Attrib_11=(-inf-1.67]  => Class=C0. Confidence: 0.879518400924169. Support: 0.0503205441016058
Attrib_2=(-inf-8778.33] And Attrib_3=(1.67-2.33] And Attrib_4=(9.67-inf) And Attrib_5=(6.33-inf) And Attrib_6=(-inf-4805] And Attrib_7=(0.67-inf) And Attrib_8=(0.67-inf) And Attrib_9=(-inf-22.33] And Attrib_11=(1.67-2.33] And Attrib_12=(-inf-666.67]  => Class=C1. Confidence: 0.871011541714871. Support: 0.0912249936295064
Attrib_3=(1.67-2.33] And Attrib_4=(9.67-inf) And Attrib_5=(6.33-inf) And Attrib_7=(0.67-inf) And Attrib_8=(0.67-inf)  => Class=C1. Confidence: 0.846703014790316. Support: 0.0980043200075043
Attrib_8=(-inf-0.33]  => Class=C0. Confidence: 0.831943234650203. Support: 0.386197873010439
Attrib_2=(-inf-8778.33] And Attrib_3=(1.67-2.33] And Attrib_4=(9.67-inf) And Attrib_5=(6.33-inf) And Attrib_6=(-inf-4805] And Attrib_7=(0.67-inf) And Attrib_11=(1.67-2.33] And Attrib_12=(-inf-666.67] And Attrib_13=(-inf-33334.33]  => Class=C1. Confidence: 0.820702567446512. Support: 0.116833695693857
Attrib_0=(0.67-inf) And Attrib_2=(-inf-8778.33] And Attrib_3=(1.67-2.33] And Attrib_5=(6.33-inf) And Attrib_6=(-inf-4805] And Attrib_7=(0.67-inf) And Attrib_8=(0.67-inf) And Attrib_9=(-inf-22.33] And Attrib_11=(1.67-2.33] And Attrib_12=(-inf-666.67] And Attrib_13=(-inf-33334.33]  => Class=C1. Confidence: 0.813993524373031. Support: 0.0659326527780902
Attrib_4=(9.67-inf) And Attrib_5=(6.33-inf) And Attrib_8=(0.67-inf) And Attrib_12=(-inf-666.67]  => Class=C1. Confidence: 0.79706934648028. Support: 0.108993330996515
Attrib_0=(0.67-inf) And Attrib_4=(9.67-inf) And Attrib_5=(6.33-inf) And Attrib_7=(0.67-inf) And Attrib_12=(-inf-666.67]  => Class=C1. Confidence: 0.78722036743434. Support: 0.0792011563136984
Attrib_1=(-inf-2685.67] And Attrib_3=(1.67-2.33] And Attrib_5=(6.33-inf) And Attrib_6=(-inf-4805] And Attrib_7=(0.67-inf) And Attrib_8=(0.67-inf) And Attrib_9=(-inf-22.33] And Attrib_11=(1.67-2.33]  => Class=C1. Confidence: 0.786396452795978. Support: 0.0606037592410571
Attrib_4=(9.67-inf) And Attrib_5=(3.67-6.33] And Attrib_7=(0.67-inf) And Attrib_8=(0.67-inf) And Attrib_11=(1.67-2.33] And Attrib_12=(-inf-666.67] And Attrib_13=(-inf-33334.33]  => Class=C1. Confidence: 0.768370916755009. Support: 0.0801707219216615
Attrib_3=(1.67-2.33] And Attrib_5=(6.33-inf) And Attrib_7=(0.67-inf) And Attrib_9=(-inf-22.33] And Attrib_10=(-inf-0.33]  => Class=C1. Confidence: 0.755824977537997. Support: 0.115065501531177
Attrib_0=(0.67-inf) And Attrib_1=(-inf-2685.67] And Attrib_2=(-inf-8778.33] And Attrib_3=(1.67-2.33] And Attrib_6=(-inf-4805] And Attrib_7=(0.67-inf) And Attrib_8=(0.67-inf) And Attrib_11=(1.67-2.33] And Attrib_13=(-inf-33334.33]  => Class=C1. Confidence: 0.749295419715564. Support: 0.094578729214195
Attrib_0=(0.67-inf) And Attrib_3=(1.67-2.33] And Attrib_5=(6.33-inf) And Attrib_7=(0.67-inf) And Attrib_9=(-inf-22.33] And Attrib_10=(0.67-inf) And Attrib_11=(1.67-2.33]  => Class=C1. Confidence: 0.714585156714099. Support: 0.0509459182684503
Attrib_1=(-inf-2685.67]  => Class=C0. Confidence: 0.676188297590994. Support: 0.262836688785497
Attrib_5=(3.67-6.33]  => Class=C0. Confidence: 0.659227412434381. Support: 0.352033276023896
Attrib_6=(-inf-4805]  => Class=C0. Confidence: 0.658576499861512. Support: 0.487667466365376
Attrib_1=(2685.67-5355.33] And Attrib_3=(1.67-2.33] And Attrib_8=(0.67-inf) And Attrib_11=(1.67-2.33]  => Class=C1. Confidence: 0.634462685661107. Support: 0.149060407024756
Attrib_2=(-inf-8778.33] And Attrib_3=(1.67-2.33] And Attrib_4=(5.33-9.67] And Attrib_5=(3.67-6.33] And Attrib_8=(0.67-inf)  => Class=C1. Confidence: 0.618020605295572. Support: 0.113549709088387
Attrib_4=(9.67-inf) And Attrib_6=(-inf-4805] And Attrib_11=(1.67-2.33] And Attrib_13=(-inf-33334.33]  => Class=C1. Confidence: 0.513861411788457. Support: 0.237368378284895
Attrib_0=(-inf-0.33] And Attrib_7=(0.67-inf) And Attrib_12=(-inf-666.67]  => Class=C1. Confidence: 0.502550072876161. Support: 0.146772838668006
Attrib_8=(0.67-inf) And Attrib_11=(1.67-2.33] And Attrib_12=(-inf-666.67]  => Class=C1. Confidence: 0.498844607787616. Support: 0.359761994389222
Attrib_5=(3.67-6.33] And Attrib_6=(-inf-4805] And Attrib_7=(0.67-inf) And Attrib_11=(1.67-2.33] And Attrib_12=(-inf-666.67]  => Class=C1. Confidence: 0.482691721532331. Support: 0.252732472524618
Attrib_7=(0.67-inf)  => Class=C1. Confidence: 0.476364404237572. Support: 0.47450431192491
Time taken: 14 seconds 
=====================

Fold 10 of 10 folds
Data set size: 690
No of labeled instances: 124
No of unlabeled instances: 497
Total training instances: 621
Test instances: 69
----------------------------------------

No of rules: 3
Average terms per rule: 1
Accuracy (%): 95.6521739130435
Conusion matrix: 
38	0
3	28
Rules:
Attrib_7=(-inf-0.33]  => Class=C0. Confidence: 1. Support: 0.5685473248366
Attrib_11=(-inf-1.67]  => Class=C0. Confidence: 0.965986048473443. Support: 0.0724026984464948
Attrib_5=(-inf-3.67]  => Class=C0. Confidence: 0.926015505518416. Support: 0.095445386583512
Attrib_4=(-inf-5.33]  => Class=C0. Confidence: 0.877471397052561. Support: 0.276514284594664
Attrib_8=(-inf-0.33]  => Class=C0. Confidence: 0.819111699110654. Support: 0.535487754125031
Attrib_3=(-inf-1.67]  => Class=C0. Confidence: 0.762758931330109. Support: 0.197310822052187
Attrib_1=(-inf-2685.67]  => Class=C0. Confidence: 0.641976271758897. Support: 0.373652945182322
Attrib_10=(-inf-0.33]  => Class=C0. Confidence: 0.634288678390691. Support: 0.394785840451277
Attrib_5=(3.67-6.33]  => Class=C0. Confidence: 0.626321581701688. Support: 0.474871499865532
Attrib_7=(0.67-inf)  => Class=C1. Confidence: 0.557719563750336. Support: 0.99538956920525
Time taken: 5 seconds 
=====================

383	0
13	294
Average of fold accuracies: 97.2463768115942
