# Supplementary material for: Semi-supervised associative classification using ant colony optimization algorithm
Source: PeerJ Comput Sci. 2021 Sep 10;7:e676. doi: 10.7717/peerj-cs.676 (PMC8444075; doi:10.7717/peerj-cs.676)
Supplement: Supplemental Information 1 — Code: After extracting, the SSAC.sln is the Visual Studio 2015 aolution file which contains the project settings. Form1.cs and Form1.Designer.cs are the Windows form files for GUI of the code. SSAC.cs is the file containing the Run() method which is the core implementation of the proposed algorithm. [file peerj-cs-07-676-s001.zip › SSAC/SSAC/bin/Debug/Output0/australian/Old/australian_D4_20p_Rules_2020-10-07.txt]

Time: 2020-07-10 15:01:52
DataSetaustralian_D4
No. of instances: 690
No. of attributes: 15
No. of classes: 2
Class frequencies: [383, 307]
---------------------------------------
Parameters: 
Labeled data (%): 20
No of folds: 10
No of ants: 15
Min support: 0.05
Min Confidence: 0.45
Min coverage: 1
====================

Fold 1 of 10 folds
Data set size: 690
No of labeled instances: 124
No of unlabeled instances: 497
Total training instances: 621
Test instances: 69
----------------------------------------

No of rules: 0
Average terms per rule: 4
Accuracy (%): 98.5507246376812
Conusion matrix: 
39	0
1	29
Rules:
Attrib_3=(1.67-2.33] And Attrib_4=(5.33-9.67] And Attrib_6=(-inf-4805] And Attrib_7=(0.67-inf) And Attrib_8=(0.67-inf) And Attrib_11=(1.67-2.33] And Attrib_13=(-inf-33334.33]  => Class=C1. Confidence: 0.908036271858165. Support: 0.0962983146872042
Attrib_7=(-inf-0.33]  => Class=C0. Confidence: 0.905194805194808. Support: 0.503427084591233
Attrib_3=(1.67-2.33] And Attrib_5=(3.67-6.33] And Attrib_6=(-inf-4805] And Attrib_7=(0.67-inf) And Attrib_8=(0.67-inf) And Attrib_9=(-inf-22.33] And Attrib_11=(1.67-2.33]  => Class=C1. Confidence: 0.889961586974562. Support: 0.142027501008822
Attrib_0=(0.67-inf) And Attrib_3=(1.67-2.33] And Attrib_4=(9.67-inf) And Attrib_7=(0.67-inf)  => Class=C1. Confidence: 0.88832917065712. Support: 0.0851096558556216
Attrib_0=(0.67-inf) And Attrib_2=(-inf-8778.33] And Attrib_3=(1.67-2.33] And Attrib_7=(0.67-inf) And Attrib_8=(0.67-inf) And Attrib_13=(-inf-33334.33]  => Class=C1. Confidence: 0.87932255515941. Support: 0.129254029509978
Attrib_5=(-inf-3.67]  => Class=C0. Confidence: 0.870248346167546. Support: 0.089373826558177
Attrib_3=(1.67-2.33] And Attrib_7=(0.67-inf) And Attrib_8=(0.67-inf) And Attrib_11=(1.67-2.33] And Attrib_13=(-inf-33334.33]  => Class=C1. Confidence: 0.847712032331358. Support: 0.221824305341205
Attrib_11=(-inf-1.67]  => Class=C0. Confidence: 0.843575651028108. Support: 0.0684677877526512
Attrib_1=(-inf-2685.67] And Attrib_3=(1.67-2.33] And Attrib_5=(3.67-6.33] And Attrib_7=(0.67-inf) And Attrib_8=(0.67-inf) And Attrib_12=(-inf-666.67]  => Class=C1. Confidence: 0.839146513952391. Support: 0.0811773266281532
Attrib_1=(-inf-2685.67] And Attrib_2=(-inf-8778.33] And Attrib_3=(1.67-2.33] And Attrib_4=(9.67-inf) And Attrib_7=(0.67-inf) And Attrib_11=(1.67-2.33] And Attrib_12=(-inf-666.67]  => Class=C1. Confidence: 0.833110598470186. Support: 0.0631280163096565
Attrib_3=(1.67-2.33] And Attrib_4=(9.67-inf) And Attrib_5=(6.33-inf) And Attrib_6=(-inf-4805] And Attrib_9=(-inf-22.33] And Attrib_13=(-inf-33334.33]  => Class=C1. Confidence: 0.830543096330448. Support: 0.06171727943457
Attrib_0=(0.67-inf) And Attrib_2=(-inf-8778.33] And Attrib_3=(1.67-2.33] And Attrib_5=(6.33-inf) And Attrib_7=(0.67-inf) And Attrib_9=(-inf-22.33] And Attrib_11=(1.67-2.33] And Attrib_12=(-inf-666.67] And Attrib_13=(-inf-33334.33]  => Class=C1. Confidence: 0.82121574786472. Support: 0.0539324025308805
Attrib_4=(-inf-5.33]  => Class=C0. Confidence: 0.818920759799523. Support: 0.242857082750824
Attrib_2=(-inf-8778.33] And Attrib_3=(1.67-2.33] And Attrib_4=(5.33-9.67] And Attrib_5=(3.67-6.33] And Attrib_7=(0.67-inf) And Attrib_9=(-inf-22.33] And Attrib_10=(-inf-0.33] And Attrib_11=(1.67-2.33]  => Class=C1. Confidence: 0.817172202925039. Support: 0.0542151301771889
Attrib_1=(-inf-2685.67] And Attrib_3=(1.67-2.33] And Attrib_5=(3.67-6.33] And Attrib_7=(0.67-inf) And Attrib_10=(-inf-0.33] And Attrib_11=(1.67-2.33] And Attrib_13=(-inf-33334.33]  => Class=C1. Confidence: 0.803298423985307. Support: 0.0678854200076565
Attrib_8=(-inf-0.33]  => Class=C0. Confidence: 0.778392641633972. Support: 0.484129155902453
Attrib_1=(-inf-2685.67] And Attrib_4=(9.67-inf) And Attrib_6=(-inf-4805] And Attrib_8=(0.67-inf) And Attrib_11=(1.67-2.33]  => Class=C1. Confidence: 0.768734625648386. Support: 0.0632641218153982
Attrib_5=(6.33-inf) And Attrib_7=(0.67-inf)  => Class=C1. Confidence: 0.758229428856371. Support: 0.111268117057714
Attrib_3=(1.67-2.33] And Attrib_7=(0.67-inf) And Attrib_11=(1.67-2.33] And Attrib_13=(-inf-33334.33]  => Class=C1. Confidence: 0.718282606123243. Support: 0.288043303365704
Attrib_3=(-inf-1.67]  => Class=C0. Confidence: 0.707494470487338. Support: 0.176856979347503
Attrib_0=(0.67-inf) And Attrib_2=(-inf-8778.33] And Attrib_4=(5.33-9.67] And Attrib_8=(0.67-inf) And Attrib_13=(-inf-33334.33]  => Class=C1. Confidence: 0.659743948696068. Support: 0.0836834827861447
Attrib_4=(9.67-inf)  => Class=C1. Confidence: 0.659699576694656. Support: 0.161447036457444
Attrib_7=(0.67-inf) And Attrib_9=(-inf-22.33]  => Class=C1. Confidence: 0.650279618457725. Support: 0.338310656083262
Attrib_1=(-inf-2685.67]  => Class=C0. Confidence: 0.601796841270003. Support: 0.328912539530998
Time taken: 16 seconds 
=====================

Fold 2 of 10 folds
Data set size: 690
No of labeled instances: 124
No of unlabeled instances: 497
Total training instances: 621
Test instances: 69
----------------------------------------

No of rules: 0
Average terms per rule: 4
Accuracy (%): 95.6521739130435
Conusion matrix: 
39	0
3	27
Rules:
Attrib_7=(-inf-0.33]  => Class=C0. Confidence: 0.927471392927819. Support: 0.726903702219925
Attrib_11=(-inf-1.67]  => Class=C0. Confidence: 0.875832811044923. Support: 0.0848565641491982
Attrib_1=(2685.67-5355.33] And Attrib_3=(1.67-2.33] And Attrib_5=(3.67-6.33] And Attrib_6=(-inf-4805] And Attrib_7=(0.67-inf) And Attrib_8=(0.67-inf) And Attrib_9=(-inf-22.33] And Attrib_10=(-inf-0.33] And Attrib_11=(1.67-2.33] And Attrib_12=(-inf-666.67] And Attrib_13=(-inf-33334.33]  => Class=C1. Confidence: 0.874823036612275. Support: 0.0554585808386636
Attrib_0=(0.67-inf) And Attrib_3=(1.67-2.33] And Attrib_5=(6.33-inf) And Attrib_6=(-inf-4805] And Attrib_7=(0.67-inf) And Attrib_8=(0.67-inf) And Attrib_13=(-inf-33334.33]  => Class=C1. Confidence: 0.871582180440038. Support: 0.052432767354403
Attrib_2=(-inf-8778.33] And Attrib_3=(1.67-2.33] And Attrib_5=(6.33-inf) And Attrib_6=(-inf-4805] And Attrib_7=(0.67-inf) And Attrib_8=(0.67-inf) And Attrib_13=(-inf-33334.33]  => Class=C1. Confidence: 0.868031242992099. Support: 0.0779643878419018
Attrib_2=(-inf-8778.33] And Attrib_5=(6.33-inf) And Attrib_7=(0.67-inf) And Attrib_10=(-inf-0.33] And Attrib_11=(1.67-2.33] And Attrib_13=(-inf-33334.33]  => Class=C1. Confidence: 0.860296621040485. Support: 0.0801140405944988
Attrib_0=(0.67-inf) And Attrib_2=(-inf-8778.33] And Attrib_3=(1.67-2.33] And Attrib_4=(9.67-inf) And Attrib_6=(-inf-4805] And Attrib_7=(0.67-inf) And Attrib_8=(0.67-inf) And Attrib_9=(-inf-22.33] And Attrib_11=(1.67-2.33] And Attrib_12=(-inf-666.67] And Attrib_13=(-inf-33334.33]  => Class=C1. Confidence: 0.860292128713052. Support: 0.0572307396068328
Attrib_4=(9.67-inf) And Attrib_5=(6.33-inf) And Attrib_7=(0.67-inf) And Attrib_12=(-inf-666.67] And Attrib_13=(-inf-33334.33]  => Class=C1. Confidence: 0.859143089612048. Support: 0.105741295002378
Attrib_4=(9.67-inf) And Attrib_6=(-inf-4805] And Attrib_7=(0.67-inf) And Attrib_8=(0.67-inf) And Attrib_11=(1.67-2.33] And Attrib_13=(-inf-33334.33]  => Class=C1. Confidence: 0.846896372469726. Support: 0.146103937392916
Attrib_2=(-inf-8778.33] And Attrib_3=(1.67-2.33] And Attrib_6=(-inf-4805] And Attrib_7=(0.67-inf) And Attrib_9=(-inf-22.33] And Attrib_10=(-inf-0.33] And Attrib_11=(1.67-2.33] And Attrib_12=(-inf-666.67] And Attrib_13=(-inf-33334.33]  => Class=C1. Confidence: 0.844361014792659. Support: 0.213649791391665
Attrib_1=(-inf-2685.67] And Attrib_3=(1.67-2.33] And Attrib_4=(5.33-9.67] And Attrib_7=(0.67-inf) And Attrib_8=(0.67-inf) And Attrib_12=(-inf-666.67] And Attrib_13=(-inf-33334.33]  => Class=C1. Confidence: 0.843195688835061. Support: 0.0606694534816855
Attrib_0=(0.67-inf) And Attrib_2=(-inf-8778.33] And Attrib_4=(5.33-9.67] And Attrib_5=(3.67-6.33] And Attrib_7=(0.67-inf) And Attrib_8=(0.67-inf) And Attrib_9=(-inf-22.33] And Attrib_13=(-inf-33334.33]  => Class=C1. Confidence: 0.842799526565455. Support: 0.0977485695508361
Attrib_1=(2685.67-5355.33] And Attrib_6=(-inf-4805] And Attrib_7=(0.67-inf) And Attrib_8=(0.67-inf) And Attrib_9=(-inf-22.33] And Attrib_12=(-inf-666.67] And Attrib_13=(-inf-33334.33]  => Class=C1. Confidence: 0.842105844474615. Support: 0.150260967462758
Attrib_0=(0.67-inf) And Attrib_7=(0.67-inf) And Attrib_8=(0.67-inf) And Attrib_10=(0.67-inf) And Attrib_13=(-inf-33334.33]  => Class=C1. Confidence: 0.840654879338491. Support: 0.130668538941745
Attrib_4=(9.67-inf) And Attrib_7=(0.67-inf) And Attrib_11=(1.67-2.33] And Attrib_13=(-inf-33334.33]  => Class=C1. Confidence: 0.837273952258958. Support: 0.205128172095255
Attrib_5=(6.33-inf) And Attrib_7=(0.67-inf) And Attrib_11=(1.67-2.33]  => Class=C1. Confidence: 0.835998500915717. Support: 0.171546955365759
Attrib_0=(-inf-0.33] And Attrib_6=(-inf-4805] And Attrib_7=(0.67-inf) And Attrib_8=(0.67-inf) And Attrib_9=(-inf-22.33] And Attrib_13=(-inf-33334.33]  => Class=C1. Confidence: 0.833766341702548. Support: 0.119223005400692
Attrib_1=(-inf-2685.67] And Attrib_4=(5.33-9.67] And Attrib_5=(3.67-6.33] And Attrib_7=(0.67-inf) And Attrib_11=(1.67-2.33] And Attrib_13=(-inf-33334.33]  => Class=C1. Confidence: 0.814417857797333. Support: 0.0989161866585158
Attrib_0=(0.67-inf) And Attrib_4=(5.33-9.67] And Attrib_6=(-inf-4805] And Attrib_7=(0.67-inf) And Attrib_10=(0.67-inf) And Attrib_11=(1.67-2.33] And Attrib_13=(-inf-33334.33]  => Class=C1. Confidence: 0.808397977039997. Support: 0.106856113720462
Attrib_1=(-inf-2685.67] And Attrib_3=(1.67-2.33] And Attrib_6=(-inf-4805] And Attrib_7=(0.67-inf) And Attrib_12=(-inf-666.67] And Attrib_13=(-inf-33334.33]  => Class=C1. Confidence: 0.794143951933887. Support: 0.213552103954668
Attrib_3=(1.67-2.33] And Attrib_7=(0.67-inf)  => Class=C1. Confidence: 0.779445093430904. Support: 0.459517891420722
Attrib_7=(0.67-inf) And Attrib_12=(-inf-666.67]  => Class=C1. Confidence: 0.773867286589569. Support: 0.568600718982314
Attrib_5=(-inf-3.67]  => Class=C0. Confidence: 0.730536853716448. Support: 0.128663819067284
Attrib_8=(-inf-0.33]  => Class=C0. Confidence: 0.688999744268826. Support: 0.608868189721844
Attrib_4=(-inf-5.33]  => Class=C0. Confidence: 0.68675330420507. Support: 0.327932191010233
Attrib_1=(2685.67-5355.33] And Attrib_4=(9.67-inf) And Attrib_9=(-inf-22.33] And Attrib_13=(-inf-33334.33]  => Class=C1. Confidence: 0.67605193929579. Support: 0.0898807271096535
Attrib_0=(0.67-inf) And Attrib_8=(0.67-inf)  => Class=C1. Confidence: 0.672287195958378. Support: 0.254265963078934
Attrib_1=(-inf-2685.67] And Attrib_4=(9.67-inf) And Attrib_5=(6.33-inf) And Attrib_13=(-inf-33334.33]  => Class=C1. Confidence: 0.659413631181775. Support: 0.0519109496323393
Attrib_1=(-inf-2685.67]  => Class=C0. Confidence: 0.533410335732476. Support: 0.441561904780496
Attrib_5=(3.67-6.33]  => Class=C0. Confidence: 0.513843872691461. Support: 0.536406876253193
Time taken: 9 seconds 
=====================

Fold 3 of 10 folds
Data set size: 690
No of labeled instances: 124
No of unlabeled instances: 497
Total training instances: 621
Test instances: 69
----------------------------------------

No of rules: 5
Average terms per rule: 1
Accuracy (%): 98.5507246376812
Conusion matrix: 
39	0
1	29
Rules:
Attrib_7=(-inf-0.33]  => Class=C0. Confidence: 0.920403346921262. Support: 0.636361371782453
Attrib_5=(-inf-3.67]  => Class=C0. Confidence: 0.919600842945032. Support: 0.111069788596462
Attrib_4=(-inf-5.33]  => Class=C0. Confidence: 0.861314997642364. Support: 0.30800941826978
Attrib_4=(5.33-9.67] And Attrib_7=(0.67-inf)  => Class=C1. Confidence: 0.807385759528372. Support: 0.25250195103008
Attrib_8=(-inf-0.33]  => Class=C0. Confidence: 0.698488268825573. Support: 0.552578375241633
Attrib_7=(0.67-inf)  => Class=C1. Confidence: 0.682174029827777. Support: 0.502776086683837
Attrib_1=(2685.67-5355.33] And Attrib_4=(9.67-inf)  => Class=C1. Confidence: 0.671151741680381. Support: 0.104698785118833
Attrib_3=(-inf-1.67]  => Class=C0. Confidence: 0.636283254067577. Support: 0.20895167381879
Attrib_1=(-inf-2685.67]  => Class=C0. Confidence: 0.573533135624936. Support: 0.403547805351235
Attrib_5=(6.33-inf)  => Class=C1. Confidence: 0.545492729015097. Support: 0.157303296021839
Attrib_3=(1.67-2.33] And Attrib_4=(5.33-9.67]  => Class=C1. Confidence: 0.455189168605818. Support: 0.20542710763054
Time taken: 11 seconds 
=====================

Fold 4 of 10 folds
Data set size: 690
No of labeled instances: 124
No of unlabeled instances: 497
Total training instances: 621
Test instances: 69
----------------------------------------

No of rules: 0
Average terms per rule: 5
Accuracy (%): 94.2028985507246
Conusion matrix: 
38	0
4	27
Rules:
Attrib_7=(-inf-0.33]  => Class=C0. Confidence: 0.942307692307688. Support: 0.483775576598446
Attrib_5=(-inf-3.67]  => Class=C0. Confidence: 0.913787764232753. Support: 0.0872291466702947
Attrib_4=(-inf-5.33]  => Class=C0. Confidence: 0.882649600907188. Support: 0.237624456751629
Attrib_3=(1.67-2.33] And Attrib_4=(5.33-9.67] And Attrib_5=(3.67-6.33] And Attrib_6=(-inf-4805] And Attrib_7=(0.67-inf) And Attrib_8=(0.67-inf) And Attrib_10=(-inf-0.33] And Attrib_11=(1.67-2.33] And Attrib_12=(-inf-666.67] And Attrib_13=(-inf-33334.33]  => Class=C1. Confidence: 0.864673098747256. Support: 0.0664236343064898
Attrib_11=(-inf-1.67]  => Class=C0. Confidence: 0.846289014103332. Support: 0.0659758147419332
Attrib_0=(0.67-inf) And Attrib_2=(-inf-8778.33] And Attrib_3=(1.67-2.33] And Attrib_4=(5.33-9.67] And Attrib_5=(3.67-6.33] And Attrib_7=(0.67-inf) And Attrib_8=(0.67-inf) And Attrib_9=(-inf-22.33] And Attrib_11=(1.67-2.33]  => Class=C1. Confidence: 0.800937994708829. Support: 0.0782566412933104
Attrib_3=(1.67-2.33] And Attrib_4=(9.67-inf) And Attrib_5=(6.33-inf) And Attrib_6=(-inf-4805] And Attrib_7=(0.67-inf) And Attrib_8=(0.67-inf) And Attrib_9=(-inf-22.33] And Attrib_11=(1.67-2.33] And Attrib_12=(-inf-666.67] And Attrib_13=(-inf-33334.33]  => Class=C1. Confidence: 0.800179676623413. Support: 0.0740182407263986
Attrib_8=(-inf-0.33]  => Class=C0. Confidence: 0.784767825337377. Support: 0.461030854637866
Attrib_0=(0.67-inf) And Attrib_4=(9.67-inf) And Attrib_6=(-inf-4805] And Attrib_7=(0.67-inf) And Attrib_8=(0.67-inf) And Attrib_11=(1.67-2.33] And Attrib_12=(-inf-666.67] And Attrib_13=(-inf-33334.33]  => Class=C1. Confidence: 0.772474457948122. Support: 0.0898136579689311
Attrib_5=(6.33-inf) And Attrib_7=(0.67-inf) And Attrib_8=(0.67-inf) And Attrib_9=(-inf-22.33] And Attrib_11=(1.67-2.33]  => Class=C1. Confidence: 0.769352880027951. Support: 0.111739165915489
Attrib_1=(2685.67-5355.33] And Attrib_4=(9.67-inf) And Attrib_8=(0.67-inf) And Attrib_11=(1.67-2.33] And Attrib_12=(-inf-666.67]  => Class=C1. Confidence: 0.767248159873497. Support: 0.0853541152905796
Attrib_2=(-inf-8778.33] And Attrib_4=(9.67-inf) And Attrib_7=(0.67-inf) And Attrib_8=(0.67-inf) And Attrib_12=(-inf-666.67] And Attrib_13=(-inf-33334.33]  => Class=C1. Confidence: 0.764357891432531. Support: 0.16210312460339
Attrib_1=(2685.67-5355.33] And Attrib_3=(1.67-2.33] And Attrib_7=(0.67-inf) And Attrib_8=(0.67-inf) And Attrib_9=(-inf-22.33] And Attrib_10=(0.67-inf) And Attrib_11=(1.67-2.33]  => Class=C1. Confidence: 0.7530280720829. Support: 0.0693382251988736
Attrib_3=(1.67-2.33] And Attrib_5=(6.33-inf) And Attrib_6=(-inf-4805] And Attrib_7=(0.67-inf) And Attrib_11=(1.67-2.33] And Attrib_13=(-inf-33334.33]  => Class=C1. Confidence: 0.748871009637013. Support: 0.130275512727507
Attrib_3=(1.67-2.33] And Attrib_5=(6.33-inf) And Attrib_7=(0.67-inf) And Attrib_9=(-inf-22.33] And Attrib_11=(1.67-2.33] And Attrib_13=(-inf-33334.33]  => Class=C1. Confidence: 0.744057040788162. Support: 0.140211059853648
Attrib_3=(1.67-2.33] And Attrib_4=(5.33-9.67] And Attrib_6=(-inf-4805] And Attrib_7=(0.67-inf) And Attrib_8=(0.67-inf) And Attrib_9=(-inf-22.33] And Attrib_10=(0.67-inf) And Attrib_11=(1.67-2.33] And Attrib_13=(-inf-33334.33]  => Class=C1. Confidence: 0.734291616102905. Support: 0.0586772221473692
Attrib_0=(0.67-inf) And Attrib_2=(-inf-8778.33] And Attrib_4=(5.33-9.67] And Attrib_5=(3.67-6.33] And Attrib_6=(-inf-4805] And Attrib_7=(0.67-inf) And Attrib_9=(-inf-22.33] And Attrib_10=(-inf-0.33] And Attrib_11=(1.67-2.33] And Attrib_12=(-inf-666.67] And Attrib_13=(-inf-33334.33]  => Class=C1. Confidence: 0.731471856940336. Support: 0.0574475544018199
Attrib_5=(6.33-inf) And Attrib_6=(-inf-4805] And Attrib_7=(0.67-inf) And Attrib_10=(-inf-0.33] And Attrib_11=(1.67-2.33] And Attrib_12=(-inf-666.67] And Attrib_13=(-inf-33334.33]  => Class=C1. Confidence: 0.729141997608973. Support: 0.0738541934929243
Attrib_3=(1.67-2.33] And Attrib_5=(3.67-6.33] And Attrib_6=(-inf-4805] And Attrib_7=(0.67-inf) And Attrib_8=(0.67-inf) And Attrib_10=(-inf-0.33] And Attrib_11=(1.67-2.33] And Attrib_13=(-inf-33334.33]  => Class=C1. Confidence: 0.727227915781361. Support: 0.108022055443311
Attrib_4=(5.33-9.67] And Attrib_6=(-inf-4805] And Attrib_7=(0.67-inf) And Attrib_10=(-inf-0.33] And Attrib_11=(1.67-2.33]  => Class=C1. Confidence: 0.726604121124605. Support: 0.109746115582723
Attrib_5=(6.33-inf) And Attrib_7=(0.67-inf) And Attrib_9=(-inf-22.33]  => Class=C1. Confidence: 0.725089155992656. Support: 0.178710166555578
Attrib_3=(-inf-1.67]  => Class=C0. Confidence: 0.722588442610867. Support: 0.18284194422544
Attrib_2=(-inf-8778.33] And Attrib_4=(9.67-inf) And Attrib_7=(0.67-inf) And Attrib_9=(-inf-22.33] And Attrib_11=(1.67-2.33] And Attrib_12=(-inf-666.67] And Attrib_13=(-inf-33334.33]  => Class=C1. Confidence: 0.720575117979935. Support: 0.217658549252878
Attrib_2=(-inf-8778.33] And Attrib_4=(5.33-9.67] And Attrib_6=(-inf-4805] And Attrib_7=(0.67-inf) And Attrib_8=(0.67-inf) And Attrib_10=(0.67-inf) And Attrib_11=(1.67-2.33]  => Class=C1. Confidence: 0.714008282275292. Support: 0.0805926982185965
Attrib_0=(0.67-inf) And Attrib_4=(9.67-inf) And Attrib_7=(0.67-inf) And Attrib_13=(-inf-33334.33]  => Class=C1. Confidence: 0.706573957898691. Support: 0.141637139796426
Attrib_0=(0.67-inf) And Attrib_6=(-inf-4805] And Attrib_7=(0.67-inf) And Attrib_8=(0.67-inf) And Attrib_11=(1.67-2.33] And Attrib_12=(-inf-666.67]  => Class=C1. Confidence: 0.687716942828149. Support: 0.212608102617799
Attrib_0=(0.67-inf) And Attrib_2=(-inf-8778.33] And Attrib_3=(1.67-2.33] And Attrib_4=(5.33-9.67] And Attrib_7=(0.67-inf) And Attrib_10=(-inf-0.33] And Attrib_12=(-inf-666.67]  => Class=C1. Confidence: 0.682746127414268. Support: 0.0632617747352297
Attrib_3=(1.67-2.33] And Attrib_4=(9.67-inf) And Attrib_5=(3.67-6.33] And Attrib_7=(0.67-inf) And Attrib_9=(-inf-22.33] And Attrib_12=(-inf-666.67]  => Class=C1. Confidence: 0.674694807398192. Support: 0.0936056990951573
Attrib_1=(-inf-2685.67]  => Class=C0. Confidence: 0.620012598351791. Support: 0.331549933074225
Attrib_5=(3.67-6.33]  => Class=C0. Confidence: 0.617220303136972. Support: 0.432291448994182
Attrib_0=(0.67-inf) And Attrib_2=(-inf-8778.33] And Attrib_3=(1.67-2.33] And Attrib_7=(0.67-inf) And Attrib_9=(-inf-22.33] And Attrib_11=(1.67-2.33]  => Class=C1. Confidence: 0.602874159373997. Support: 0.248581767433862
Attrib_4=(5.33-9.67] And Attrib_5=(3.67-6.33] And Attrib_7=(0.67-inf) And Attrib_9=(-inf-22.33] And Attrib_12=(-inf-666.67] And Attrib_13=(-inf-33334.33]  => Class=C1. Confidence: 0.582512368143492. Support: 0.191723576124845
Attrib_5=(6.33-inf)  => Class=C1. Confidence: 0.51747564163133. Support: 0.183440219264682
Time taken: 15 seconds 
=====================

Fold 5 of 10 folds
Data set size: 690
No of labeled instances: 124
No of unlabeled instances: 497
Total training instances: 621
Test instances: 69
----------------------------------------

No of rules: 0
Average terms per rule: 4
Accuracy (%): 97.1014492753623
Conusion matrix: 
38	0
2	29
Rules:
Attrib_4=(9.67-inf) And Attrib_6=(-inf-4805] And Attrib_7=(0.67-inf) And Attrib_8=(0.67-inf) And Attrib_9=(-inf-22.33] And Attrib_10=(0.67-inf) And Attrib_13=(-inf-33334.33]  => Class=C1. Confidence: 0.980553237110969. Support: 0.0758045757704998
Attrib_3=(1.67-2.33] And Attrib_4=(9.67-inf) And Attrib_7=(0.67-inf) And Attrib_8=(0.67-inf)  => Class=C1. Confidence: 0.974404212536619. Support: 0.131992405311517
Attrib_2=(-inf-8778.33] And Attrib_4=(9.67-inf) And Attrib_5=(6.33-inf) And Attrib_6=(-inf-4805] And Attrib_7=(0.67-inf) And Attrib_8=(0.67-inf) And Attrib_9=(-inf-22.33] And Attrib_11=(1.67-2.33] And Attrib_12=(-inf-666.67]  => Class=C1. Confidence: 0.969889669501308. Support: 0.0601117679924289
Attrib_3=(1.67-2.33] And Attrib_4=(9.67-inf) And Attrib_6=(-inf-4805] And Attrib_7=(0.67-inf) And Attrib_9=(-inf-22.33] And Attrib_10=(-inf-0.33] And Attrib_12=(-inf-666.67]  => Class=C1. Confidence: 0.94803177625421. Support: 0.0582045785126414
Attrib_0=(0.67-inf) And Attrib_1=(2685.67-5355.33] And Attrib_3=(1.67-2.33] And Attrib_6=(-inf-4805] And Attrib_7=(0.67-inf) And Attrib_8=(0.67-inf) And Attrib_9=(-inf-22.33] And Attrib_11=(1.67-2.33] And Attrib_13=(-inf-33334.33]  => Class=C1. Confidence: 0.937847315291675. Support: 0.0585113549126295
Attrib_7=(-inf-0.33]  => Class=C0. Confidence: 0.934894736842103. Support: 0.4859592866944
Attrib_2=(-inf-8778.33] And Attrib_5=(6.33-inf) And Attrib_6=(-inf-4805] And Attrib_7=(0.67-inf) And Attrib_8=(0.67-inf) And Attrib_9=(-inf-22.33] And Attrib_12=(-inf-666.67] And Attrib_13=(-inf-33334.33]  => Class=C1. Confidence: 0.924574976900166. Support: 0.0878911732068595
Attrib_3=(1.67-2.33] And Attrib_5=(3.67-6.33] And Attrib_6=(-inf-4805] And Attrib_7=(0.67-inf) And Attrib_8=(0.67-inf) And Attrib_10=(-inf-0.33] And Attrib_11=(1.67-2.33] And Attrib_12=(-inf-666.67] And Attrib_13=(-inf-33334.33]  => Class=C1. Confidence: 0.915789922651405. Support: 0.0868734938006075
Attrib_0=(-inf-0.33] And Attrib_4=(9.67-inf) And Attrib_7=(0.67-inf) And Attrib_12=(-inf-666.67]  => Class=C1. Confidence: 0.910500080474994. Support: 0.0742261761351159
Attrib_4=(9.67-inf) And Attrib_6=(-inf-4805] And Attrib_8=(0.67-inf) And Attrib_9=(-inf-22.33] And Attrib_11=(1.67-2.33] And Attrib_12=(-inf-666.67]  => Class=C1. Confidence: 0.909218270322742. Support: 0.129477970048502
Attrib_4=(5.33-9.67] And Attrib_5=(3.67-6.33] And Attrib_7=(0.67-inf) And Attrib_8=(0.67-inf) And Attrib_9=(-inf-22.33] And Attrib_10=(-inf-0.33] And Attrib_12=(-inf-666.67] And Attrib_13=(-inf-33334.33]  => Class=C1. Confidence: 0.904646329848452. Support: 0.062996127696587
Attrib_5=(-inf-3.67]  => Class=C0. Confidence: 0.895666353336612. Support: 0.0854249653072318
Attrib_2=(-inf-8778.33] And Attrib_3=(1.67-2.33] And Attrib_7=(0.67-inf) And Attrib_8=(0.67-inf) And Attrib_9=(-inf-22.33] And Attrib_12=(-inf-666.67]  => Class=C1. Confidence: 0.889230751867849. Support: 0.253390727016157
Attrib_3=(1.67-2.33] And Attrib_7=(0.67-inf) And Attrib_8=(0.67-inf) And Attrib_12=(-inf-666.67]  => Class=C1. Confidence: 0.888270232300974. Support: 0.266427484624344
Attrib_1=(2685.67-5355.33] And Attrib_2=(-inf-8778.33] And Attrib_7=(0.67-inf) And Attrib_8=(0.67-inf) And Attrib_11=(1.67-2.33] And Attrib_12=(-inf-666.67]  => Class=C1. Confidence: 0.885151198192498. Support: 0.109877671581023
Attrib_4=(9.67-inf) And Attrib_7=(0.67-inf) And Attrib_9=(-inf-22.33] And Attrib_10=(0.67-inf) And Attrib_11=(1.67-2.33] And Attrib_13=(-inf-33334.33]  => Class=C1. Confidence: 0.869645255219478. Support: 0.0960507427697738
Attrib_4=(5.33-9.67] And Attrib_7=(0.67-inf) And Attrib_8=(0.67-inf) And Attrib_9=(-inf-22.33] And Attrib_13=(-inf-33334.33]  => Class=C1. Confidence: 0.856071007649204. Support: 0.116087050474106
Attrib_4=(-inf-5.33]  => Class=C0. Confidence: 0.837499990746347. Support: 0.237569690304667
Attrib_11=(-inf-1.67]  => Class=C0. Confidence: 0.817075251583588. Support: 0.0771930947405172
Attrib_0=(-inf-0.33] And Attrib_2=(-inf-8778.33] And Attrib_7=(0.67-inf) And Attrib_9=(-inf-22.33] And Attrib_10=(-inf-0.33] And Attrib_13=(-inf-33334.33]  => Class=C1. Confidence: 0.814027629547114. Support: 0.07304555269071
Attrib_8=(-inf-0.33]  => Class=C0. Confidence: 0.806638147686263. Support: 0.495639864586284
Attrib_3=(1.67-2.33] And Attrib_4=(9.67-inf) And Attrib_11=(1.67-2.33]  => Class=C1. Confidence: 0.762657681710577. Support: 0.162257905085065
Attrib_3=(-inf-1.67]  => Class=C0. Confidence: 0.74981618003518. Support: 0.177979835942389
Attrib_7=(0.67-inf) And Attrib_10=(-inf-0.33]  => Class=C1. Confidence: 0.71791040053256. Support: 0.186966541464322
Attrib_2=(-inf-8778.33] And Attrib_3=(1.67-2.33] And Attrib_7=(0.67-inf) And Attrib_9=(-inf-22.33] And Attrib_12=(-inf-666.67]  => Class=C1. Confidence: 0.707694453362366. Support: 0.320235495455258
Attrib_2=(-inf-8778.33] And Attrib_3=(1.67-2.33] And Attrib_8=(0.67-inf) And Attrib_11=(1.67-2.33] And Attrib_12=(-inf-666.67]  => Class=C1. Confidence: 0.704983636192274. Support: 0.253478355802035
Attrib_4=(9.67-inf) And Attrib_9=(-inf-22.33] And Attrib_12=(-inf-666.67]  => Class=C1. Confidence: 0.678174745742505. Support: 0.180078483958413
Attrib_7=(0.67-inf) And Attrib_12=(-inf-666.67] And Attrib_13=(-inf-33334.33]  => Class=C1. Confidence: 0.651021554296686. Support: 0.360330432792811
Attrib_0=(0.67-inf)  => Class=C0. Confidence: 0.600012845950742. Support: 0.42635571302055
Time taken: 13 seconds 
=====================

Fold 6 of 10 folds
Data set size: 690
No of labeled instances: 124
No of unlabeled instances: 497
Total training instances: 621
Test instances: 69
----------------------------------------

No of rules: 2
Average terms per rule: 6
Accuracy (%): 89.8550724637681
Conusion matrix: 
38	0
7	24
Rules:
Attrib_7=(-inf-0.33]  => Class=C0. Confidence: 0.964285714285716. Support: 0.416288074295345
Attrib_5=(-inf-3.67]  => Class=C0. Confidence: 0.929019392775506. Support: 0.0742679281073248
Attrib_4=(-inf-5.33]  => Class=C0. Confidence: 0.914560114371674. Support: 0.214304996383813
Attrib_8=(-inf-0.33]  => Class=C0. Confidence: 0.872794979141643. Support: 0.443452513833608
Attrib_3=(-inf-1.67]  => Class=C0. Confidence: 0.850890514595625. Support: 0.158843823341077
Attrib_0=(0.67-inf) And Attrib_1=(2685.67-5355.33] And Attrib_2=(-inf-8778.33] And Attrib_3=(1.67-2.33] And Attrib_4=(9.67-inf) And Attrib_5=(6.33-inf) And Attrib_6=(-inf-4805] And Attrib_7=(0.67-inf) And Attrib_8=(0.67-inf) And Attrib_11=(1.67-2.33] And Attrib_12=(-inf-666.67] And Attrib_13=(-inf-33334.33]  => Class=C1. Confidence: 0.827824671786019. Support: 0.0612660323776837
Attrib_2=(-inf-8778.33] And Attrib_3=(1.67-2.33] And Attrib_4=(9.67-inf) And Attrib_5=(6.33-inf) And Attrib_6=(-inf-4805] And Attrib_7=(0.67-inf) And Attrib_8=(0.67-inf) And Attrib_11=(1.67-2.33] And Attrib_13=(-inf-33334.33]  => Class=C1. Confidence: 0.794810384860733. Support: 0.157873088945561
Attrib_0=(-inf-0.33] And Attrib_3=(1.67-2.33] And Attrib_5=(6.33-inf) And Attrib_7=(0.67-inf) And Attrib_8=(0.67-inf) And Attrib_10=(-inf-0.33] And Attrib_11=(1.67-2.33] And Attrib_13=(-inf-33334.33]  => Class=C1. Confidence: 0.787020779070767. Support: 0.0596365871958662
Attrib_0=(0.67-inf) And Attrib_1=(2685.67-5355.33] And Attrib_3=(1.67-2.33] And Attrib_4=(9.67-inf) And Attrib_5=(6.33-inf) And Attrib_7=(0.67-inf) And Attrib_8=(0.67-inf) And Attrib_9=(-inf-22.33] And Attrib_13=(-inf-33334.33]  => Class=C1. Confidence: 0.785766283106863. Support: 0.0808041586920864
Attrib_1=(-inf-2685.67]  => Class=C0. Confidence: 0.774410241186349. Support: 0.342660711750456
Attrib_4=(9.67-inf) And Attrib_5=(6.33-inf) And Attrib_6=(-inf-4805] And Attrib_7=(0.67-inf) And Attrib_8=(0.67-inf) And Attrib_9=(-inf-22.33] And Attrib_10=(-inf-0.33] And Attrib_12=(-inf-666.67] And Attrib_13=(-inf-33334.33]  => Class=C1. Confidence: 0.756479252545613. Support: 0.096573570697658
Attrib_0=(0.67-inf) And Attrib_1=(2685.67-5355.33] And Attrib_3=(1.67-2.33] And Attrib_4=(5.33-9.67] And Attrib_5=(3.67-6.33] And Attrib_6=(-inf-4805] And Attrib_7=(0.67-inf) And Attrib_8=(0.67-inf) And Attrib_12=(-inf-666.67] And Attrib_13=(-inf-33334.33]  => Class=C1. Confidence: 0.75326503894129. Support: 0.108320504822492
Attrib_0=(0.67-inf) And Attrib_1=(2685.67-5355.33] And Attrib_3=(1.67-2.33] And Attrib_5=(3.67-6.33] And Attrib_7=(0.67-inf) And Attrib_8=(0.67-inf) And Attrib_9=(-inf-22.33] And Attrib_10=(0.67-inf) And Attrib_12=(-inf-666.67]  => Class=C1. Confidence: 0.746934551222807. Support: 0.0776961655328883
Attrib_0=(0.67-inf) And Attrib_1=(2685.67-5355.33] And Attrib_2=(-inf-8778.33] And Attrib_3=(1.67-2.33] And Attrib_5=(3.67-6.33] And Attrib_7=(0.67-inf) And Attrib_8=(0.67-inf) And Attrib_9=(-inf-22.33] And Attrib_11=(1.67-2.33] And Attrib_12=(-inf-666.67] And Attrib_13=(-inf-33334.33]  => Class=C1. Confidence: 0.727609893579178. Support: 0.134636294296176
Attrib_0=(0.67-inf) And Attrib_1=(2685.67-5355.33] And Attrib_2=(-inf-8778.33] And Attrib_3=(1.67-2.33] And Attrib_6=(-inf-4805] And Attrib_7=(0.67-inf) And Attrib_8=(0.67-inf) And Attrib_9=(-inf-22.33] And Attrib_10=(-inf-0.33] And Attrib_11=(1.67-2.33] And Attrib_13=(-inf-33334.33]  => Class=C1. Confidence: 0.723189956374986. Support: 0.117489007952555
Attrib_3=(1.67-2.33] And Attrib_5=(6.33-inf) And Attrib_7=(0.67-inf) And Attrib_8=(0.67-inf) And Attrib_9=(-inf-22.33]  => Class=C1. Confidence: 0.713276243192009. Support: 0.21380984772441
Attrib_1=(2685.67-5355.33] And Attrib_3=(1.67-2.33] And Attrib_6=(-inf-4805] And Attrib_7=(0.67-inf) And Attrib_8=(0.67-inf) And Attrib_12=(-inf-666.67] And Attrib_13=(-inf-33334.33]  => Class=C1. Confidence: 0.709276118146043. Support: 0.290582833382677
Attrib_1=(2685.67-5355.33] And Attrib_4=(9.67-inf) And Attrib_5=(6.33-inf) And Attrib_6=(-inf-4805] And Attrib_7=(0.67-inf) And Attrib_10=(0.67-inf)  => Class=C1. Confidence: 0.676298365333325. Support: 0.0593681016651763
Attrib_2=(-inf-8778.33] And Attrib_4=(9.67-inf) And Attrib_5=(6.33-inf) And Attrib_7=(0.67-inf) And Attrib_12=(-inf-666.67] And Attrib_13=(-inf-33334.33]  => Class=C1. Confidence: 0.624555358225471. Support: 0.202449795167043
Attrib_1=(5355.33-inf) And Attrib_3=(1.67-2.33] And Attrib_6=(-inf-4805] And Attrib_7=(0.67-inf) And Attrib_8=(0.67-inf) And Attrib_12=(-inf-666.67]  => Class=C1. Confidence: 0.601092531347327. Support: 0.0650801751521684
Attrib_0=(0.67-inf) And Attrib_3=(1.67-2.33] And Attrib_4=(5.33-9.67] And Attrib_7=(0.67-inf) And Attrib_8=(0.67-inf) And Attrib_9=(-inf-22.33] And Attrib_10=(0.67-inf)  => Class=C1. Confidence: 0.597430025755464. Support: 0.101240578305836
Attrib_3=(1.67-2.33] And Attrib_4=(9.67-inf) And Attrib_7=(0.67-inf) And Attrib_8=(0.67-inf)  => Class=C1. Confidence: 0.596262133395951. Support: 0.284243054515473
Attrib_0=(-inf-0.33] And Attrib_3=(1.67-2.33] And Attrib_5=(6.33-inf) And Attrib_7=(0.67-inf) And Attrib_9=(-inf-22.33] And Attrib_11=(1.67-2.33] And Attrib_13=(-inf-33334.33]  => Class=C1. Confidence: 0.593221293074378. Support: 0.0863092179706641
Attrib_4=(9.67-inf) And Attrib_7=(0.67-inf) And Attrib_8=(0.67-inf) And Attrib_9=(-inf-22.33]  => Class=C1. Confidence: 0.559075573704949. Support: 0.296922480352793
Attrib_0=(0.67-inf) And Attrib_2=(-inf-8778.33] And Attrib_4=(5.33-9.67] And Attrib_5=(3.67-6.33] And Attrib_6=(-inf-4805] And Attrib_7=(0.67-inf) And Attrib_8=(0.67-inf) And Attrib_9=(-inf-22.33]  => Class=C1. Confidence: 0.556529303851366. Support: 0.206957269025267
Attrib_4=(5.33-9.67] And Attrib_5=(3.67-6.33] And Attrib_6=(-inf-4805] And Attrib_7=(0.67-inf) And Attrib_8=(0.67-inf) And Attrib_9=(-inf-22.33] And Attrib_10=(-inf-0.33] And Attrib_11=(1.67-2.33]  => Class=C1. Confidence: 0.555251344676293. Support: 0.138115942821043
Attrib_2=(-inf-8778.33] And Attrib_4=(5.33-9.67] And Attrib_5=(3.67-6.33] And Attrib_7=(0.67-inf) And Attrib_8=(0.67-inf) And Attrib_9=(-inf-22.33] And Attrib_11=(1.67-2.33] And Attrib_12=(-inf-666.67]  => Class=C1. Confidence: 0.549180356465238. Support: 0.272664969933424
Attrib_3=(1.67-2.33] And Attrib_7=(0.67-inf) And Attrib_8=(0.67-inf) And Attrib_9=(-inf-22.33] And Attrib_10=(-inf-0.33]  => Class=C1. Confidence: 0.546757810221986. Support: 0.327409010437935
Attrib_1=(2685.67-5355.33] And Attrib_4=(9.67-inf) And Attrib_12=(-inf-666.67]  => Class=C1. Confidence: 0.533214142650329. Support: 0.202560205329194
Attrib_0=(-inf-0.33] And Attrib_1=(2685.67-5355.33] And Attrib_3=(1.67-2.33] And Attrib_7=(0.67-inf) And Attrib_11=(1.67-2.33] And Attrib_13=(-inf-33334.33]  => Class=C1. Confidence: 0.522688882802211. Support: 0.0836633051126499
Attrib_1=(2685.67-5355.33] And Attrib_3=(1.67-2.33] And Attrib_6=(-inf-4805] And Attrib_7=(0.67-inf) And Attrib_9=(-inf-22.33]  => Class=C1. Confidence: 0.491952057083049. Support: 0.368613782663587
Attrib_2=(-inf-8778.33] And Attrib_7=(0.67-inf) And Attrib_8=(0.67-inf) And Attrib_12=(-inf-666.67] And Attrib_13=(-inf-33334.33]  => Class=C1. Confidence: 0.482939125480804. Support: 0.594024360262626
Attrib_3=(1.67-2.33] And Attrib_4=(5.33-9.67] And Attrib_7=(0.67-inf) And Attrib_9=(-inf-22.33] And Attrib_11=(1.67-2.33]  => Class=C1. Confidence: 0.454412805038136. Support: 0.322262015793613
Time taken: 12 seconds 
=====================

Fold 7 of 10 folds
Data set size: 690
No of labeled instances: 124
No of unlabeled instances: 497
Total training instances: 621
Test instances: 69
----------------------------------------
