# Supplementary material for: Semi-supervised associative classification using ant colony optimization algorithm
Source: PeerJ Comput Sci. 2021 Sep 10;7:e676. doi: 10.7717/peerj-cs.676 (PMC8444075; doi:10.7717/peerj-cs.676)
Supplement: Supplemental Information 1 — Code: After extracting, the SSAC.sln is the Visual Studio 2015 aolution file which contains the project settings. Form1.cs and Form1.Designer.cs are the Windows form files for GUI of the code. SSAC.cs is the file containing the Run() method which is the core implementation of the proposed algorithm. [file peerj-cs-07-676-s001.zip › SSAC/SSAC/bin/Debug/Output0/australian/Old/australian_D4_30p_Rules_2020-10-04.txt]

Time: 2020-04-10 16:06:59
DataSetaustralian_D4
No. of instances: 690
No. of attributes: 15
No. of classes: 2
Class frequencies: [383, 307]
---------------------------------------
Parameters: 
Labeled data (%): 30
No of folds: 10
No of ants: 15
Min support: 0.05
Min Confidence: 0.45
Min coverage: 1
====================

Fold 1 of 10 folds
Data set size: 690
No of labeled instances: 186
No of unlabeled instances: 435
Total training instances: 621
Test instances: 69
----------------------------------------

No of rules: 0
Average terms per rule: 5
Accuracy (%): 94.2028985507246
Conusion matrix: 
39	0
4	26
Rules:
Attrib_7=(-inf-0.33]  => Class=C0. Confidence: 0.925531914893614. Support: 0.648169984619455
Attrib_3=(1.67-2.33] And Attrib_4=(9.67-inf) And Attrib_5=(3.67-6.33] And Attrib_6=(-inf-4805] And Attrib_7=(0.67-inf) And Attrib_10=(0.67-inf) And Attrib_11=(1.67-2.33] And Attrib_13=(-inf-33334.33]  => Class=C1. Confidence: 0.92516725972844. Support: 0.0500070767434778
Attrib_11=(-inf-1.67]  => Class=C0. Confidence: 0.918358025234471. Support: 0.0779429440380282
Attrib_2=(-inf-8778.33] And Attrib_4=(9.67-inf) And Attrib_5=(3.67-6.33] And Attrib_6=(-inf-4805] And Attrib_7=(0.67-inf) And Attrib_8=(0.67-inf) And Attrib_9=(-inf-22.33] And Attrib_10=(-inf-0.33] And Attrib_11=(1.67-2.33] And Attrib_12=(-inf-666.67] And Attrib_13=(-inf-33334.33]  => Class=C1. Confidence: 0.905640036951014. Support: 0.0500759809161082
Attrib_2=(-inf-8778.33] And Attrib_3=(1.67-2.33] And Attrib_4=(5.33-9.67] And Attrib_6=(-inf-4805] And Attrib_7=(0.67-inf) And Attrib_8=(0.67-inf) And Attrib_11=(1.67-2.33] And Attrib_13=(-inf-33334.33]  => Class=C1. Confidence: 0.900200587729984. Support: 0.123614713543068
Attrib_0=(-inf-0.33] And Attrib_4=(9.67-inf) And Attrib_6=(-inf-4805] And Attrib_7=(0.67-inf) And Attrib_8=(0.67-inf) And Attrib_12=(-inf-666.67]  => Class=C1. Confidence: 0.898510034889796. Support: 0.0909678243736725
Attrib_0=(-inf-0.33] And Attrib_2=(-inf-8778.33] And Attrib_3=(1.67-2.33] And Attrib_6=(-inf-4805] And Attrib_7=(0.67-inf) And Attrib_8=(0.67-inf) And Attrib_9=(-inf-22.33] And Attrib_10=(-inf-0.33] And Attrib_11=(1.67-2.33] And Attrib_13=(-inf-33334.33]  => Class=C1. Confidence: 0.898301970488637. Support: 0.0770576858505089
Attrib_1=(-inf-2685.67] And Attrib_4=(9.67-inf) And Attrib_6=(-inf-4805] And Attrib_7=(0.67-inf) And Attrib_8=(0.67-inf) And Attrib_11=(1.67-2.33] And Attrib_12=(-inf-666.67]  => Class=C1. Confidence: 0.890380575855817. Support: 0.0948713694188355
Attrib_0=(0.67-inf) And Attrib_3=(1.67-2.33] And Attrib_4=(9.67-inf) And Attrib_6=(-inf-4805] And Attrib_7=(0.67-inf) And Attrib_8=(0.67-inf) And Attrib_9=(-inf-22.33] And Attrib_11=(1.67-2.33] And Attrib_12=(-inf-666.67] And Attrib_13=(-inf-33334.33]  => Class=C1. Confidence: 0.890288415852133. Support: 0.0791930222076086
Attrib_2=(-inf-8778.33] And Attrib_4=(5.33-9.67] And Attrib_5=(3.67-6.33] And Attrib_6=(-inf-4805] And Attrib_7=(0.67-inf) And Attrib_8=(0.67-inf) And Attrib_11=(1.67-2.33] And Attrib_12=(-inf-666.67]  => Class=C1. Confidence: 0.886024853227638. Support: 0.13002490334946
Attrib_5=(-inf-3.67]  => Class=C0. Confidence: 0.885928053245611. Support: 0.123772581523505
Attrib_4=(9.67-inf) And Attrib_5=(6.33-inf) And Attrib_6=(-inf-4805] And Attrib_7=(0.67-inf) And Attrib_10=(0.67-inf) And Attrib_11=(1.67-2.33]  => Class=C1. Confidence: 0.878216016203808. Support: 0.0528935678809215
Attrib_0=(0.67-inf) And Attrib_4=(5.33-9.67] And Attrib_6=(-inf-4805] And Attrib_7=(0.67-inf) And Attrib_8=(0.67-inf) And Attrib_9=(-inf-22.33] And Attrib_11=(1.67-2.33] And Attrib_12=(-inf-666.67] And Attrib_13=(-inf-33334.33]  => Class=C1. Confidence: 0.876431760026335. Support: 0.12030451940552
Attrib_3=(1.67-2.33] And Attrib_4=(9.67-inf) And Attrib_5=(6.33-inf) And Attrib_6=(-inf-4805] And Attrib_7=(0.67-inf) And Attrib_9=(-inf-22.33]  => Class=C1. Confidence: 0.87117301789204. Support: 0.100120210274115
Attrib_1=(2685.67-5355.33] And Attrib_3=(1.67-2.33] And Attrib_6=(-inf-4805] And Attrib_7=(0.67-inf) And Attrib_8=(0.67-inf) And Attrib_11=(1.67-2.33] And Attrib_13=(-inf-33334.33]  => Class=C1. Confidence: 0.862204557337377. Support: 0.151005615135837
Attrib_1=(2685.67-5355.33] And Attrib_7=(0.67-inf) And Attrib_8=(0.67-inf) And Attrib_11=(1.67-2.33] And Attrib_13=(-inf-33334.33]  => Class=C1. Confidence: 0.862178665219036. Support: 0.196599825749768
Attrib_0=(0.67-inf) And Attrib_2=(-inf-8778.33] And Attrib_5=(3.67-6.33] And Attrib_7=(0.67-inf) And Attrib_8=(0.67-inf) And Attrib_11=(1.67-2.33]  => Class=C1. Confidence: 0.852378224920093. Support: 0.173426055748829
Attrib_0=(0.67-inf) And Attrib_5=(3.67-6.33] And Attrib_7=(0.67-inf) And Attrib_8=(0.67-inf) And Attrib_11=(1.67-2.33]  => Class=C1. Confidence: 0.850463316043195. Support: 0.179381913285138
Attrib_2=(-inf-8778.33] And Attrib_7=(0.67-inf) And Attrib_8=(0.67-inf) And Attrib_11=(1.67-2.33] And Attrib_12=(-inf-666.67]  => Class=C1. Confidence: 0.842276685183357. Support: 0.388500203094865
Attrib_2=(-inf-8778.33] And Attrib_3=(1.67-2.33] And Attrib_4=(5.33-9.67] And Attrib_5=(3.67-6.33] And Attrib_7=(0.67-inf) And Attrib_11=(1.67-2.33] And Attrib_12=(-inf-666.67]  => Class=C1. Confidence: 0.834479007407523. Support: 0.141351077841995
Attrib_2=(-inf-8778.33] And Attrib_3=(1.67-2.33] And Attrib_4=(5.33-9.67] And Attrib_6=(-inf-4805] And Attrib_7=(0.67-inf) And Attrib_11=(1.67-2.33]  => Class=C1. Confidence: 0.827852896724036. Support: 0.169215121358736
Attrib_4=(-inf-5.33]  => Class=C0. Confidence: 0.823664559587228. Support: 0.316182589357188
Attrib_0=(-inf-0.33] And Attrib_7=(0.67-inf) And Attrib_9=(-inf-22.33] And Attrib_10=(-inf-0.33] And Attrib_11=(1.67-2.33] And Attrib_13=(-inf-33334.33]  => Class=C1. Confidence: 0.805165600242726. Support: 0.102990479972725
Attrib_5=(6.33-inf) And Attrib_7=(0.67-inf) And Attrib_10=(0.67-inf) And Attrib_11=(1.67-2.33] And Attrib_12=(-inf-666.67]  => Class=C1. Confidence: 0.790775385693734. Support: 0.0861154302392057
Attrib_0=(-inf-0.33] And Attrib_3=(1.67-2.33] And Attrib_7=(0.67-inf) And Attrib_9=(-inf-22.33] And Attrib_11=(1.67-2.33]  => Class=C1. Confidence: 0.776941060104503. Support: 0.168444117680404
Attrib_0=(0.67-inf) And Attrib_5=(3.67-6.33] And Attrib_6=(-inf-4805] And Attrib_7=(0.67-inf) And Attrib_11=(1.67-2.33]  => Class=C1. Confidence: 0.770708227324842. Support: 0.228022773362384
Attrib_0=(-inf-0.33] And Attrib_7=(0.67-inf) And Attrib_9=(-inf-22.33] And Attrib_11=(1.67-2.33]  => Class=C1. Confidence: 0.766794421259172. Support: 0.191158641129009
Attrib_2=(-inf-8778.33] And Attrib_6=(-inf-4805] And Attrib_7=(0.67-inf) And Attrib_11=(1.67-2.33] And Attrib_12=(-inf-666.67]  => Class=C1. Confidence: 0.765926497647397. Support: 0.493723141489836
Attrib_8=(-inf-0.33]  => Class=C0. Confidence: 0.751168821926376. Support: 0.562613250608032
Attrib_2=(-inf-8778.33] And Attrib_3=(1.67-2.33] And Attrib_4=(9.67-inf) And Attrib_6=(-inf-4805] And Attrib_11=(1.67-2.33] And Attrib_12=(-inf-666.67] And Attrib_13=(-inf-33334.33]  => Class=C1. Confidence: 0.705356634852584. Support: 0.19016176601315
Attrib_3=(-inf-1.67]  => Class=C0. Confidence: 0.672558498514101. Support: 0.21389989925675
Attrib_2=(-inf-8778.33] And Attrib_5=(6.33-inf) And Attrib_11=(1.67-2.33]  => Class=C1. Confidence: 0.586749465678065. Support: 0.171411212864333
Attrib_10=(-inf-0.33]  => Class=C0. Confidence: 0.586596704135569. Support: 0.41659981438401
Attrib_6=(-inf-4805]  => Class=C0. Confidence: 0.556655565023804. Support: 0.722025881149407
Attrib_2=(-inf-8778.33] And Attrib_3=(1.67-2.33] And Attrib_4=(5.33-9.67] And Attrib_9=(-inf-22.33] And Attrib_11=(1.67-2.33] And Attrib_12=(-inf-666.67] And Attrib_13=(-inf-33334.33]  => Class=C1. Confidence: 0.473553106163438. Support: 0.181674408194827
Time taken: 15 seconds 
=====================

Fold 2 of 10 folds
Data set size: 690
No of labeled instances: 186
No of unlabeled instances: 435
Total training instances: 621
Test instances: 69
----------------------------------------

No of rules: 0
Average terms per rule: 4
Accuracy (%): 95.6521739130435
Conusion matrix: 
39	0
3	27
Rules:
Attrib_3=(1.67-2.33] And Attrib_4=(5.33-9.67] And Attrib_6=(-inf-4805] And Attrib_7=(0.67-inf) And Attrib_8=(0.67-inf) And Attrib_10=(-inf-0.33]  => Class=C1. Confidence: 0.969432147853721. Support: 0.065139274470101
Attrib_5=(-inf-3.67]  => Class=C0. Confidence: 0.941176470588235. Support: 0.0517676868186349
Attrib_7=(-inf-0.33]  => Class=C0. Confidence: 0.930988958160345. Support: 0.470673738374338
Attrib_0=(0.67-inf) And Attrib_1=(2685.67-5355.33] And Attrib_2=(-inf-8778.33] And Attrib_3=(1.67-2.33] And Attrib_5=(3.67-6.33] And Attrib_7=(0.67-inf) And Attrib_8=(0.67-inf) And Attrib_11=(1.67-2.33] And Attrib_13=(-inf-33334.33]  => Class=C1. Confidence: 0.923591814515255. Support: 0.0533881409233047
Attrib_0=(0.67-inf) And Attrib_3=(1.67-2.33] And Attrib_4=(9.67-inf) And Attrib_7=(0.67-inf) And Attrib_8=(0.67-inf) And Attrib_9=(-inf-22.33] And Attrib_10=(0.67-inf)  => Class=C1. Confidence: 0.913067754778824. Support: 0.0647442931762088
Attrib_1=(2685.67-5355.33] And Attrib_2=(-inf-8778.33] And Attrib_3=(1.67-2.33] And Attrib_5=(3.67-6.33] And Attrib_6=(-inf-4805] And Attrib_7=(0.67-inf) And Attrib_8=(0.67-inf) And Attrib_9=(-inf-22.33] And Attrib_11=(1.67-2.33]  => Class=C1. Confidence: 0.909388522425769. Support: 0.0725976651751611
Attrib_0=(0.67-inf) And Attrib_3=(1.67-2.33] And Attrib_5=(6.33-inf) And Attrib_7=(0.67-inf) And Attrib_8=(0.67-inf)  => Class=C1. Confidence: 0.894951406743438. Support: 0.0707868518812926
Attrib_0=(0.67-inf) And Attrib_3=(1.67-2.33] And Attrib_4=(5.33-9.67] And Attrib_5=(3.67-6.33] And Attrib_7=(0.67-inf) And Attrib_8=(0.67-inf) And Attrib_9=(-inf-22.33] And Attrib_12=(-inf-666.67] And Attrib_13=(-inf-33334.33]  => Class=C1. Confidence: 0.892495256350161. Support: 0.0618533668764551
Attrib_3=(1.67-2.33] And Attrib_4=(9.67-inf) And Attrib_7=(0.67-inf) And Attrib_8=(0.67-inf) And Attrib_9=(-inf-22.33] And Attrib_10=(0.67-inf) And Attrib_12=(-inf-666.67]  => Class=C1. Confidence: 0.890525069063232. Support: 0.0811105400940802
Attrib_0=(0.67-inf) And Attrib_2=(-inf-8778.33] And Attrib_3=(1.67-2.33] And Attrib_7=(0.67-inf) And Attrib_8=(0.67-inf) And Attrib_10=(-inf-0.33] And Attrib_12=(-inf-666.67]  => Class=C1. Confidence: 0.883941465429459. Support: 0.0947368884456982
Attrib_0=(0.67-inf) And Attrib_2=(-inf-8778.33] And Attrib_3=(1.67-2.33] And Attrib_4=(9.67-inf) And Attrib_7=(0.67-inf) And Attrib_8=(0.67-inf) And Attrib_12=(-inf-666.67]  => Class=C1. Confidence: 0.875123349913488. Support: 0.092346715755478
Attrib_2=(-inf-8778.33] And Attrib_3=(1.67-2.33] And Attrib_4=(5.33-9.67] And Attrib_5=(3.67-6.33] And Attrib_7=(0.67-inf) And Attrib_8=(0.67-inf) And Attrib_13=(-inf-33334.33]  => Class=C1. Confidence: 0.874338909742688. Support: 0.0809416441763605
Attrib_3=(1.67-2.33] And Attrib_4=(9.67-inf) And Attrib_7=(0.67-inf) And Attrib_8=(0.67-inf) And Attrib_13=(-inf-33334.33]  => Class=C1. Confidence: 0.874046820802115. Support: 0.160312962357009
Attrib_1=(-inf-2685.67] And Attrib_2=(-inf-8778.33] And Attrib_3=(1.67-2.33] And Attrib_6=(-inf-4805] And Attrib_7=(0.67-inf) And Attrib_8=(0.67-inf) And Attrib_10=(0.67-inf) And Attrib_11=(1.67-2.33] And Attrib_13=(-inf-33334.33]  => Class=C1. Confidence: 0.850603487751434. Support: 0.05899727374408
Attrib_3=(1.67-2.33] And Attrib_7=(0.67-inf) And Attrib_8=(0.67-inf) And Attrib_9=(-inf-22.33] And Attrib_11=(1.67-2.33] And Attrib_12=(-inf-666.67] And Attrib_13=(-inf-33334.33]  => Class=C1. Confidence: 0.84680855804194. Support: 0.304268846565857
Attrib_6=(-inf-4805] And Attrib_7=(0.67-inf) And Attrib_8=(0.67-inf)  => Class=C1. Confidence: 0.845599640615293. Support: 0.371656735743613
Attrib_8=(-inf-0.33]  => Class=C0. Confidence: 0.808231038252326. Support: 0.509987645496424
Attrib_1=(-inf-2685.67] And Attrib_3=(1.67-2.33] And Attrib_4=(9.67-inf) And Attrib_7=(0.67-inf) And Attrib_11=(1.67-2.33]  => Class=C1. Confidence: 0.79556421011429. Support: 0.0876666871508932
Attrib_4=(-inf-5.33]  => Class=C0. Confidence: 0.774328858904446. Support: 0.211863802383113
Attrib_0=(0.67-inf) And Attrib_2=(-inf-8778.33] And Attrib_3=(1.67-2.33] And Attrib_5=(3.67-6.33] And Attrib_6=(-inf-4805] And Attrib_7=(0.67-inf) And Attrib_9=(-inf-22.33] And Attrib_10=(-inf-0.33] And Attrib_11=(1.67-2.33] And Attrib_12=(-inf-666.67] And Attrib_13=(-inf-33334.33]  => Class=C1. Confidence: 0.754684994047219. Support: 0.0788814794169758
Attrib_5=(6.33-inf) And Attrib_7=(0.67-inf) And Attrib_11=(1.67-2.33]  => Class=C1. Confidence: 0.753685328813561. Support: 0.150283597948225
Attrib_1=(2685.67-5355.33] And Attrib_3=(1.67-2.33] And Attrib_4=(9.67-inf) And Attrib_9=(-inf-22.33] And Attrib_13=(-inf-33334.33]  => Class=C1. Confidence: 0.727373274636193. Support: 0.0903510081317222
Attrib_3=(1.67-2.33] And Attrib_7=(0.67-inf) And Attrib_10=(-inf-0.33]  => Class=C1. Confidence: 0.710106648991631. Support: 0.209454816439284
Attrib_3=(1.67-2.33] And Attrib_7=(0.67-inf) And Attrib_11=(1.67-2.33] And Attrib_12=(-inf-666.67]  => Class=C1. Confidence: 0.702994984730088. Support: 0.36636257790139
Attrib_3=(-inf-1.67]  => Class=C0. Confidence: 0.700787862266975. Support: 0.181958458968075
Attrib_3=(1.67-2.33] And Attrib_5=(3.67-6.33] And Attrib_7=(0.67-inf) And Attrib_9=(-inf-22.33] And Attrib_12=(-inf-666.67] And Attrib_13=(-inf-33334.33]  => Class=C1. Confidence: 0.658483301277297. Support: 0.248017495527702
Attrib_6=(-inf-4805] And Attrib_7=(0.67-inf)  => Class=C1. Confidence: 0.650686070999465. Support: 0.455456176553473
Attrib_1=(-inf-2685.67]  => Class=C0. Confidence: 0.622063907279598. Support: 0.346435782572192
Attrib_4=(5.33-9.67]  => Class=C0. Confidence: 0.60638183699914. Support: 0.309440847703746
Attrib_10=(-inf-0.33]  => Class=C0. Confidence: 0.596010964258566. Support: 0.330983638910302
Attrib_0=(0.67-inf)  => Class=C0. Confidence: 0.590563996235363. Support: 0.446868148154665
Attrib_3=(1.67-2.33] And Attrib_5=(6.33-inf) And Attrib_9=(-inf-22.33]  => Class=C1. Confidence: 0.589428431560954. Support: 0.132768611857843
Time taken: 17 seconds 
=====================

Fold 3 of 10 folds
Data set size: 690
No of labeled instances: 186
No of unlabeled instances: 435
Total training instances: 621
Test instances: 69
----------------------------------------

No of rules: 2
Average terms per rule: 5
Accuracy (%): 97.1014492753623
Conusion matrix: 
39	0
2	28
Rules:
Attrib_7=(-inf-0.33]  => Class=C0. Confidence: 0.954022988505748. Support: 0.527982590359789
Attrib_5=(-inf-3.67]  => Class=C0. Confidence: 0.927927450839237. Support: 0.0920838258464041
Attrib_0=(-inf-0.33] And Attrib_2=(-inf-8778.33] And Attrib_3=(1.67-2.33] And Attrib_4=(9.67-inf) And Attrib_5=(6.33-inf) And Attrib_6=(-inf-4805] And Attrib_7=(0.67-inf) And Attrib_9=(-inf-22.33] And Attrib_10=(-inf-0.33] And Attrib_11=(1.67-2.33] And Attrib_12=(-inf-666.67] And Attrib_13=(-inf-33334.33]  => Class=C1. Confidence: 0.906651629232777. Support: 0.0511268224496867
Attrib_0=(0.67-inf) And Attrib_3=(1.67-2.33] And Attrib_4=(9.67-inf) And Attrib_7=(0.67-inf) And Attrib_8=(0.67-inf) And Attrib_9=(-inf-22.33] And Attrib_10=(0.67-inf) And Attrib_11=(1.67-2.33] And Attrib_13=(-inf-33334.33]  => Class=C1. Confidence: 0.90429667967982. Support: 0.0666412820688691
Attrib_0=(-inf-0.33] And Attrib_2=(-inf-8778.33] And Attrib_3=(1.67-2.33] And Attrib_4=(9.67-inf) And Attrib_5=(6.33-inf) And Attrib_6=(-inf-4805] And Attrib_7=(0.67-inf) And Attrib_9=(-inf-22.33] And Attrib_11=(1.67-2.33]  => Class=C1. Confidence: 0.904163345036921. Support: 0.0626271084058287
Attrib_2=(-inf-8778.33] And Attrib_3=(1.67-2.33] And Attrib_5=(6.33-inf) And Attrib_7=(0.67-inf) And Attrib_8=(0.67-inf) And Attrib_9=(-inf-22.33] And Attrib_10=(-inf-0.33] And Attrib_11=(1.67-2.33]  => Class=C1. Confidence: 0.882601833261671. Support: 0.0878417523951856
Attrib_3=(-inf-1.67]  => Class=C0. Confidence: 0.874693099960478. Support: 0.193802145319431
Attrib_4=(9.67-inf) And Attrib_5=(6.33-inf) And Attrib_6=(-inf-4805] And Attrib_7=(0.67-inf) And Attrib_8=(0.67-inf) And Attrib_9=(-inf-22.33] And Attrib_11=(1.67-2.33]  => Class=C1. Confidence: 0.874145106130413. Support: 0.116298965766917
Attrib_1=(2685.67-5355.33] And Attrib_2=(-inf-8778.33] And Attrib_3=(1.67-2.33] And Attrib_4=(5.33-9.67] And Attrib_7=(0.67-inf) And Attrib_8=(0.67-inf) And Attrib_9=(-inf-22.33] And Attrib_10=(-inf-0.33] And Attrib_11=(1.67-2.33] And Attrib_13=(-inf-33334.33]  => Class=C1. Confidence: 0.869065316952753. Support: 0.0717012496543696
Attrib_4=(-inf-5.33]  => Class=C0. Confidence: 0.851343301885857. Support: 0.251190786699647
Attrib_0=(-inf-0.33] And Attrib_3=(1.67-2.33] And Attrib_4=(9.67-inf) And Attrib_6=(-inf-4805] And Attrib_7=(0.67-inf) And Attrib_8=(0.67-inf) And Attrib_11=(1.67-2.33] And Attrib_13=(-inf-33334.33]  => Class=C1. Confidence: 0.847232946431734. Support: 0.089937445104172
Attrib_0=(0.67-inf) And Attrib_3=(1.67-2.33] And Attrib_4=(9.67-inf) And Attrib_6=(-inf-4805] And Attrib_8=(0.67-inf) And Attrib_9=(-inf-22.33] And Attrib_11=(1.67-2.33] And Attrib_13=(-inf-33334.33]  => Class=C1. Confidence: 0.84684583386935. Support: 0.112639039145999
Attrib_1=(2685.67-5355.33] And Attrib_2=(-inf-8778.33] And Attrib_3=(1.67-2.33] And Attrib_4=(5.33-9.67] And Attrib_5=(3.67-6.33] And Attrib_7=(0.67-inf) And Attrib_8=(0.67-inf) And Attrib_9=(-inf-22.33] And Attrib_11=(1.67-2.33] And Attrib_12=(-inf-666.67] And Attrib_13=(-inf-33334.33]  => Class=C1. Confidence: 0.84116082347627. Support: 0.0794631060391121
Attrib_1=(-inf-2685.67] And Attrib_2=(-inf-8778.33] And Attrib_3=(1.67-2.33] And Attrib_5=(3.67-6.33] And Attrib_6=(-inf-4805] And Attrib_7=(0.67-inf) And Attrib_8=(0.67-inf) And Attrib_9=(-inf-22.33] And Attrib_10=(0.67-inf) And Attrib_11=(1.67-2.33] And Attrib_12=(-inf-666.67] And Attrib_13=(-inf-33334.33]  => Class=C1. Confidence: 0.838355047733004. Support: 0.0569289397545449
Attrib_11=(-inf-1.67]  => Class=C0. Confidence: 0.834740664598132. Support: 0.0711860690980886
Attrib_0=(0.67-inf) And Attrib_4=(9.67-inf) And Attrib_5=(6.33-inf) And Attrib_6=(-inf-4805] And Attrib_7=(0.67-inf) And Attrib_9=(-inf-22.33] And Attrib_13=(-inf-33334.33]  => Class=C1. Confidence: 0.833297460793236. Support: 0.0705817057685173
Attrib_2=(-inf-8778.33] And Attrib_3=(1.67-2.33] And Attrib_4=(9.67-inf) And Attrib_7=(0.67-inf) And Attrib_9=(-inf-22.33] And Attrib_10=(-inf-0.33] And Attrib_11=(1.67-2.33] And Attrib_12=(-inf-666.67]  => Class=C1. Confidence: 0.831257551537687. Support: 0.125095503145997
Attrib_0=(0.67-inf) And Attrib_3=(1.67-2.33] And Attrib_4=(9.67-inf) And Attrib_7=(0.67-inf) And Attrib_11=(1.67-2.33] And Attrib_13=(-inf-33334.33]  => Class=C1. Confidence: 0.83114995633067. Support: 0.155732284987284
Attrib_2=(-inf-8778.33] And Attrib_3=(1.67-2.33] And Attrib_4=(9.67-inf) And Attrib_6=(-inf-4805] And Attrib_7=(0.67-inf) And Attrib_9=(-inf-22.33] And Attrib_10=(-inf-0.33]  => Class=C1. Confidence: 0.829023279728558. Support: 0.129455455296983
Attrib_0=(0.67-inf) And Attrib_1=(2685.67-5355.33] And Attrib_3=(1.67-2.33] And Attrib_7=(0.67-inf) And Attrib_8=(0.67-inf) And Attrib_10=(0.67-inf) And Attrib_13=(-inf-33334.33]  => Class=C1. Confidence: 0.826882632402488. Support: 0.0570364086931014
Attrib_8=(-inf-0.33]  => Class=C0. Confidence: 0.8191967347557. Support: 0.506385078746096
Attrib_2=(-inf-8778.33] And Attrib_3=(1.67-2.33] And Attrib_7=(0.67-inf) And Attrib_8=(0.67-inf) And Attrib_9=(-inf-22.33] And Attrib_13=(-inf-33334.33]  => Class=C1. Confidence: 0.796797367625735. Support: 0.400787581523774
Attrib_0=(-inf-0.33] And Attrib_3=(1.67-2.33] And Attrib_4=(9.67-inf) And Attrib_5=(3.67-6.33] And Attrib_7=(0.67-inf) And Attrib_9=(-inf-22.33] And Attrib_12=(-inf-666.67] And Attrib_13=(-inf-33334.33]  => Class=C1. Confidence: 0.788111666102747. Support: 0.0547728270110868
Attrib_0=(0.67-inf) And Attrib_2=(-inf-8778.33] And Attrib_3=(1.67-2.33] And Attrib_5=(3.67-6.33] And Attrib_6=(-inf-4805] And Attrib_7=(0.67-inf) And Attrib_8=(0.67-inf) And Attrib_10=(0.67-inf) And Attrib_12=(-inf-666.67]  => Class=C1. Confidence: 0.781195089998649. Support: 0.0873508692956558
Attrib_0=(-inf-0.33] And Attrib_3=(1.67-2.33] And Attrib_6=(-inf-4805] And Attrib_7=(0.67-inf) And Attrib_9=(-inf-22.33] And Attrib_10=(-inf-0.33] And Attrib_13=(-inf-33334.33]  => Class=C1. Confidence: 0.774233183564431. Support: 0.139425542647095
Attrib_0=(-inf-0.33] And Attrib_4=(9.67-inf) And Attrib_7=(0.67-inf) And Attrib_9=(-inf-22.33]  => Class=C1. Confidence: 0.771423049348818. Support: 0.13168564970263
Attrib_1=(2685.67-5355.33] And Attrib_4=(5.33-9.67] And Attrib_5=(3.67-6.33] And Attrib_8=(0.67-inf) And Attrib_9=(-inf-22.33] And Attrib_10=(-inf-0.33] And Attrib_11=(1.67-2.33] And Attrib_13=(-inf-33334.33]  => Class=C1. Confidence: 0.752228300430676. Support: 0.0575747395454694
Attrib_5=(6.33-inf) And Attrib_7=(0.67-inf) And Attrib_9=(-inf-22.33] And Attrib_10=(-inf-0.33]  => Class=C1. Confidence: 0.744111648428801. Support: 0.129912681649721
Attrib_5=(6.33-inf) And Attrib_6=(-inf-4805] And Attrib_8=(0.67-inf) And Attrib_9=(-inf-22.33]  => Class=C1. Confidence: 0.736808499397095. Support: 0.155389640962596
Attrib_1=(2685.67-5355.33] And Attrib_5=(6.33-inf) And Attrib_7=(0.67-inf) And Attrib_9=(-inf-22.33] And Attrib_11=(1.67-2.33]  => Class=C1. Confidence: 0.723090481525607. Support: 0.0995573557816225
Attrib_2=(-inf-8778.33] And Attrib_4=(5.33-9.67] And Attrib_5=(3.67-6.33] And Attrib_7=(0.67-inf) And Attrib_8=(0.67-inf) And Attrib_9=(-inf-22.33] And Attrib_10=(0.67-inf) And Attrib_11=(1.67-2.33] And Attrib_13=(-inf-33334.33]  => Class=C1. Confidence: 0.698577345994001. Support: 0.0667770300183674
Attrib_2=(-inf-8778.33] And Attrib_5=(6.33-inf) And Attrib_6=(-inf-4805] And Attrib_7=(0.67-inf) And Attrib_9=(-inf-22.33]  => Class=C1. Confidence: 0.694224894301476. Support: 0.180785504035267
Attrib_0=(0.67-inf) And Attrib_3=(1.67-2.33] And Attrib_7=(0.67-inf) And Attrib_11=(1.67-2.33]  => Class=C1. Confidence: 0.67589399475426. Support: 0.374200320526637
Attrib_1=(-inf-2685.67]  => Class=C0. Confidence: 0.651133295869908. Support: 0.355117676456016
Attrib_2=(-inf-8778.33] And Attrib_3=(1.67-2.33] And Attrib_4=(9.67-inf) And Attrib_13=(-inf-33334.33]  => Class=C1. Confidence: 0.646427540196343. Support: 0.257482253145709
Attrib_5=(3.67-6.33]  => Class=C0. Confidence: 0.645519901906608. Support: 0.468359057530552
Attrib_0=(-inf-0.33] And Attrib_7=(0.67-inf) And Attrib_9=(-inf-22.33]  => Class=C1. Confidence: 0.641024592256896. Support: 0.213962002103218
Attrib_3=(1.67-2.33] And Attrib_5=(6.33-inf)  => Class=C1. Confidence: 0.620372356637091. Support: 0.206604337796334
Attrib_3=(1.67-2.33] And Attrib_5=(3.67-6.33] And Attrib_6=(-inf-4805] And Attrib_7=(0.67-inf) And Attrib_9=(-inf-22.33] And Attrib_12=(-inf-666.67]  => Class=C1. Confidence: 0.617426463745945. Support: 0.357016182963289
Attrib_7=(0.67-inf) And Attrib_10=(-inf-0.33]  => Class=C1. Confidence: 0.616392492132238. Support: 0.346933013439295
Attrib_5=(6.33-inf)  => Class=C1. Confidence: 0.506329799713444. Support: 0.225651956843953
Time taken: 17 seconds 
=====================

Fold 4 of 10 folds
Data set size: 690
No of labeled instances: 187
No of unlabeled instances: 434
Total training instances: 621
Test instances: 69
----------------------------------------

No of rules: 7
Average terms per rule: 1
Accuracy (%): 100
Conusion matrix: 
38	0
0	31
Rules:
Attrib_7=(-inf-0.33]  => Class=C0. Confidence: 0.911372011739399. Support: 0.56291221385682
Attrib_0=(-inf-0.33] And Attrib_7=(0.67-inf)  => Class=C1. Confidence: 0.801194825382224. Support: 0.157123713022391
Attrib_5=(-inf-3.67]  => Class=C0. Confidence: 0.76605572636558. Support: 0.10710384506646
Attrib_8=(-inf-0.33]  => Class=C0. Confidence: 0.73560071576796. Support: 0.545008753001872
Attrib_7=(0.67-inf)  => Class=C1. Confidence: 0.73361877234292. Support: 0.447228803557643
Attrib_4=(-inf-5.33]  => Class=C0. Confidence: 0.714041305532183. Support: 0.266798029309563
Attrib_3=(-inf-1.67]  => Class=C0. Confidence: 0.690882199041613. Support: 0.221767883232845
Attrib_8=(0.67-inf)  => Class=C1. Confidence: 0.687167297649603. Support: 0.321534264433823
Attrib_4=(9.67-inf)  => Class=C1. Confidence: 0.643732068161166. Support: 0.203273694197479
Attrib_1=(-inf-2685.67]  => Class=C0. Confidence: 0.581179460347321. Support: 0.395630835982007
Attrib_5=(3.67-6.33]  => Class=C0. Confidence: 0.556002662611724. Support: 0.482889457240713
Attrib_10=(-inf-0.33]  => Class=C0. Confidence: 0.54789385686574. Support: 0.390497238272582
Attrib_1=(2685.67-5355.33] And Attrib_3=(1.67-2.33]  => Class=C1. Confidence: 0.482586420782375. Support: 0.192210497001141
Attrib_3=(1.67-2.33]  => Class=C1. Confidence: 0.460917352804909. Support: 0.405635899714217
Attrib_10=(0.67-inf) And Attrib_11=(1.67-2.33]  => Class=C1. Confidence: 0.45767816184652. Support: 0.22872754966289
Time taken: 15 seconds 
=====================

Fold 5 of 10 folds
Data set size: 690
No of labeled instances: 187
No of unlabeled instances: 434
Total training instances: 621
Test instances: 69
----------------------------------------

No of rules: 7
Average terms per rule: 1
Accuracy (%): 100
Conusion matrix: 
38	0
0	31
Rules:
Attrib_7=(-inf-0.33]  => Class=C0. Confidence: 0.915098566308245. Support: 0.826923076923076
Attrib_7=(0.67-inf)  => Class=C1. Confidence: 0.814833106193399. Support: 0.833119712894131
Attrib_5=(-inf-3.67]  => Class=C0. Confidence: 0.710742349048801. Support: 0.140546953046953
Attrib_8=(0.67-inf)  => Class=C1. Confidence: 0.650468536706839. Support: 0.549191035829078
Attrib_4=(-inf-5.33]  => Class=C0. Confidence: 0.643442196875186. Support: 0.352584915084916
Attrib_8=(-inf-0.33]  => Class=C0. Confidence: 0.6419099361685. Support: 0.696366133866135
Attrib_4=(9.67-inf)  => Class=C1. Confidence: 0.628502950430955. Support: 0.327946811797107
Attrib_3=(-inf-1.67]  => Class=C0. Confidence: 0.60358268446422. Support: 0.268918581418581
Attrib_5=(6.33-inf)  => Class=C1. Confidence: 0.592229036115897. Support: 0.257341970172014
Attrib_1=(-inf-2685.67]  => Class=C0. Confidence: 0.512115147609195. Support: 0.49438061938062
Attrib_5=(3.67-6.33]  => Class=C0. Confidence: 0.487747273241756. Support: 0.62094155844156
Attrib_10=(0.67-inf)  => Class=C1. Confidence: 0.477576593777957. Support: 0.430820663998055
Attrib_3=(1.67-2.33]  => Class=C1. Confidence: 0.47297128141978. Support: 0.706505235343995
Time taken: 7 seconds 
=====================

Fold 6 of 10 folds
Data set size: 690
No of labeled instances: 187
No of unlabeled instances: 434
Total training instances: 621
Test instances: 69
----------------------------------------

No of rules: 1
Average terms per rule: 4
Accuracy (%): 98.5507246376812
Conusion matrix: 
38	0
1	30
Rules:
Attrib_7=(-inf-0.33]  => Class=C0. Confidence: 0.932584269662923. Support: 0.672701973045901
Attrib_11=(-inf-1.67]  => Class=C0. Confidence: 0.919029710846279. Support: 0.0837396847025556
Attrib_0=(0.67-inf) And Attrib_3=(1.67-2.33] And Attrib_4=(9.67-inf) And Attrib_5=(3.67-6.33] And Attrib_7=(0.67-inf) And Attrib_11=(1.67-2.33] And Attrib_12=(-inf-666.67]  => Class=C1. Confidence: 0.887896699615194. Support: 0.0559820171798578
Attrib_5=(-inf-3.67]  => Class=C0. Confidence: 0.88401518410271. Support: 0.124126334975841
Attrib_3=(1.67-2.33] And Attrib_5=(6.33-inf) And Attrib_6=(-inf-4805] And Attrib_7=(0.67-inf) And Attrib_8=(0.67-inf) And Attrib_10=(-inf-0.33] And Attrib_11=(1.67-2.33]  => Class=C1. Confidence: 0.883031345526654. Support: 0.0561821837742223
Attrib_0=(0.67-inf) And Attrib_2=(-inf-8778.33] And Attrib_3=(1.67-2.33] And Attrib_5=(6.33-inf) And Attrib_6=(-inf-4805] And Attrib_7=(0.67-inf) And Attrib_9=(-inf-22.33] And Attrib_11=(1.67-2.33]  => Class=C1. Confidence: 0.853729611167036. Support: 0.0809513469508523
Attrib_1=(2685.67-5355.33] And Attrib_3=(1.67-2.33] And Attrib_5=(3.67-6.33] And Attrib_6=(-inf-4805] And Attrib_7=(0.67-inf) And Attrib_8=(0.67-inf) And Attrib_11=(1.67-2.33] And Attrib_12=(-inf-666.67] And Attrib_13=(-inf-33334.33]  => Class=C1. Confidence: 0.850275251489678. Support: 0.0862894253024501
Attrib_5=(6.33-inf) And Attrib_7=(0.67-inf) And Attrib_9=(-inf-22.33]  => Class=C1. Confidence: 0.845502337344134. Support: 0.197268391287207
Attrib_1=(-inf-2685.67] And Attrib_2=(-inf-8778.33] And Attrib_4=(5.33-9.67] And Attrib_5=(3.67-6.33] And Attrib_6=(-inf-4805] And Attrib_7=(0.67-inf) And Attrib_8=(0.67-inf) And Attrib_11=(1.67-2.33]  => Class=C1. Confidence: 0.84467084962529. Support: 0.0616224021188568
Attrib_4=(5.33-9.67] And Attrib_7=(0.67-inf) And Attrib_8=(0.67-inf) And Attrib_12=(-inf-666.67]  => Class=C1. Confidence: 0.835990716241916. Support: 0.157187804529871
Attrib_4=(9.67-inf) And Attrib_6=(-inf-4805] And Attrib_7=(0.67-inf) And Attrib_8=(0.67-inf) And Attrib_11=(1.67-2.33] And Attrib_12=(-inf-666.67] And Attrib_13=(-inf-33334.33]  => Class=C1. Confidence: 0.832164797589539. Support: 0.163513241511294
Attrib_1=(-inf-2685.67] And Attrib_4=(5.33-9.67] And Attrib_5=(3.67-6.33] And Attrib_7=(0.67-inf) And Attrib_10=(0.67-inf) And Attrib_11=(1.67-2.33] And Attrib_12=(-inf-666.67]  => Class=C1. Confidence: 0.829145833319522. Support: 0.0615368711642804
Attrib_3=(1.67-2.33] And Attrib_4=(9.67-inf) And Attrib_5=(3.67-6.33] And Attrib_7=(0.67-inf) And Attrib_8=(0.67-inf) And Attrib_9=(-inf-22.33] And Attrib_11=(1.67-2.33] And Attrib_12=(-inf-666.67]  => Class=C1. Confidence: 0.825817980226092. Support: 0.0649258888962688
Attrib_5=(3.67-6.33] And Attrib_6=(-inf-4805] And Attrib_7=(0.67-inf) And Attrib_8=(0.67-inf) And Attrib_10=(-inf-0.33] And Attrib_11=(1.67-2.33]  => Class=C1. Confidence: 0.822498928514352. Support: 0.123091520999167
Attrib_2=(-inf-8778.33] And Attrib_4=(5.33-9.67] And Attrib_6=(-inf-4805] And Attrib_7=(0.67-inf) And Attrib_9=(-inf-22.33] And Attrib_10=(-inf-0.33] And Attrib_11=(1.67-2.33] And Attrib_12=(-inf-666.67]  => Class=C1. Confidence: 0.817493110703484. Support: 0.116893414645457
Attrib_4=(9.67-inf) And Attrib_5=(3.67-6.33] And Attrib_7=(0.67-inf) And Attrib_9=(-inf-22.33] And Attrib_11=(1.67-2.33]  => Class=C1. Confidence: 0.815980997507739. Support: 0.116803306629029
Attrib_7=(0.67-inf) And Attrib_8=(0.67-inf) And Attrib_12=(-inf-666.67] And Attrib_13=(-inf-33334.33]  => Class=C1. Confidence: 0.801054532449832. Support: 0.377978969130847
Attrib_3=(1.67-2.33] And Attrib_7=(0.67-inf) And Attrib_9=(-inf-22.33] And Attrib_11=(1.67-2.33]  => Class=C1. Confidence: 0.781662833602829. Support: 0.480062864920458
Attrib_0=(0.67-inf) And Attrib_7=(0.67-inf) And Attrib_11=(1.67-2.33]  => Class=C1. Confidence: 0.766869825233757. Support: 0.387669470878303
Attrib_4=(-inf-5.33]  => Class=C0. Confidence: 0.766034229680264. Support: 0.324630178649329
Attrib_1=(-inf-2685.67] And Attrib_5=(3.67-6.33] And Attrib_7=(0.67-inf) And Attrib_12=(-inf-666.67]  => Class=C1. Confidence: 0.736105830639565. Support: 0.191940125479853
Attrib_8=(-inf-0.33]  => Class=C0. Confidence: 0.71219884644873. Support: 0.58761579538635
Attrib_3=(-inf-1.67]  => Class=C0. Confidence: 0.643098162640096. Support: 0.228208228586416
Attrib_4=(9.67-inf)  => Class=C1. Confidence: 0.604198991791667. Support: 0.256135494738303
Attrib_5=(6.33-inf)  => Class=C1. Confidence: 0.596153811015793. Support: 0.204227636209133
Attrib_10=(-inf-0.33]  => Class=C0. Confidence: 0.549823898493092. Support: 0.4120703808509
Attrib_5=(3.67-6.33]  => Class=C0. Confidence: 0.53845511128399. Support: 0.526331157006831
Attrib_6=(-inf-4805]  => Class=C0. Confidence: 0.530086677895594. Support: 0.745356791636113
Attrib_0=(0.67-inf) And Attrib_2=(-inf-8778.33] And Attrib_3=(1.67-2.33] And Attrib_9=(-inf-22.33] And Attrib_11=(1.67-2.33] And Attrib_13=(-inf-33334.33]  => Class=C1. Confidence: 0.47439971898582. Support: 0.301357089513285
Attrib_1=(-inf-2685.67] And Attrib_2=(-inf-8778.33] And Attrib_10=(0.67-inf) And Attrib_11=(1.67-2.33] And Attrib_12=(-inf-666.67] And Attrib_13=(-inf-33334.33]  => Class=C1. Confidence: 0.451910804297959. Support: 0.136001672516018
Time taken: 13 seconds 
=====================

Fold 7 of 10 folds
Data set size: 690
No of labeled instances: 187
No of unlabeled instances: 434
Total training instances: 621
Test instances: 69
----------------------------------------

No of rules: 0
Average terms per rule: 4
Accuracy (%): 95.6521739130435
Conusion matrix: 
38	0
3	28
Rules:
Attrib_5=(-inf-3.67]  => Class=C0. Confidence: 1. Support: 0.0541530421568162
Attrib_0=(0.67-inf) And Attrib_1=(2685.67-5355.33] And Attrib_2=(-inf-8778.33] And Attrib_3=(1.67-2.33] And Attrib_4=(9.67-inf) And Attrib_7=(0.67-inf) And Attrib_8=(0.67-inf) And Attrib_13=(-inf-33334.33]  => Class=C1. Confidence: 0.973464199936112. Support: 0.0602015580781323
Attrib_7=(-inf-0.33]  => Class=C0. Confidence: 0.961895548538028. Support: 0.468470518435352
Attrib_0=(0.67-inf) And Attrib_2=(-inf-8778.33] And Attrib_3=(1.67-2.33] And Attrib_4=(9.67-inf) And Attrib_5=(6.33-inf) And Attrib_6=(-inf-4805] And Attrib_7=(0.67-inf) And Attrib_9=(-inf-22.33] And Attrib_11=(1.67-2.33] And Attrib_12=(-inf-666.67] And Attrib_13=(-inf-33334.33]  => Class=C1. Confidence: 0.961748294615367. Support: 0.0595213541751047
Attrib_2=(-inf-8778.33] And Attrib_3=(1.67-2.33] And Attrib_4=(9.67-inf) And Attrib_5=(6.33-inf) And Attrib_7=(0.67-inf) And Attrib_8=(0.67-inf) And Attrib_11=(1.67-2.33]  => Class=C1. Confidence: 0.959124373019598. Support: 0.09019861996558
Attrib_2=(-inf-8778.33] And Attrib_3=(1.67-2.33] And Attrib_5=(6.33-inf) And Attrib_7=(0.67-inf) And Attrib_8=(0.67-inf) And Attrib_12=(-inf-666.67] And Attrib_13=(-inf-33334.33]  => Class=C1. Confidence: 0.944813652371101. Support: 0.116797631017205
Attrib_2=(-inf-8778.33] And Attrib_3=(1.67-2.33] And Attrib_4=(5.33-9.67] And Attrib_5=(3.67-6.33] And Attrib_6=(-inf-4805] And Attrib_7=(0.67-inf) And Attrib_8=(0.67-inf) And Attrib_10=(-inf-0.33] And Attrib_11=(1.67-2.33]  => Class=C1. Confidence: 0.943940743539557. Support: 0.0778277092808325
Attrib_2=(-inf-8778.33] And Attrib_4=(9.67-inf) And Attrib_5=(6.33-inf) And Attrib_7=(0.67-inf) And Attrib_8=(0.67-inf) And Attrib_9=(-inf-22.33]  => Class=C1. Confidence: 0.936177975814923. Support: 0.0955390825802311
Attrib_0=(0.67-inf) And Attrib_2=(-inf-8778.33] And Attrib_4=(9.67-inf) And Attrib_7=(0.67-inf) And Attrib_8=(0.67-inf) And Attrib_11=(1.67-2.33]  => Class=C1. Confidence: 0.930819921415679. Support: 0.101914974224807
Attrib_2=(-inf-8778.33] And Attrib_5=(6.33-inf) And Attrib_6=(-inf-4805] And Attrib_7=(0.67-inf) And Attrib_8=(0.67-inf) And Attrib_9=(-inf-22.33] And Attrib_11=(1.67-2.33] And Attrib_13=(-inf-33334.33]  => Class=C1. Confidence: 0.925965778092245. Support: 0.118563515943067
Attrib_2=(-inf-8778.33] And Attrib_3=(1.67-2.33] And Attrib_4=(9.67-inf) And Attrib_7=(0.67-inf) And Attrib_8=(0.67-inf) And Attrib_9=(-inf-22.33] And Attrib_11=(1.67-2.33] And Attrib_12=(-inf-666.67] And Attrib_13=(-inf-33334.33]  => Class=C1. Confidence: 0.914921269709136. Support: 0.143609574912106
Attrib_2=(-inf-8778.33] And Attrib_4=(9.67-inf) And Attrib_7=(0.67-inf) And Attrib_8=(0.67-inf) And Attrib_9=(-inf-22.33] And Attrib_12=(-inf-666.67]  => Class=C1. Confidence: 0.907252295202738. Support: 0.164745914861692
Attrib_11=(-inf-1.67]  => Class=C0. Confidence: 0.88478635817946. Support: 0.0680723530150712
Attrib_2=(-inf-8778.33] And Attrib_3=(1.67-2.33] And Attrib_7=(0.67-inf) And Attrib_8=(0.67-inf) And Attrib_10=(-inf-0.33]  => Class=C1. Confidence: 0.883937006215715. Support: 0.194120956755035
Attrib_0=(0.67-inf) And Attrib_2=(-inf-8778.33] And Attrib_3=(1.67-2.33] And Attrib_5=(3.67-6.33] And Attrib_7=(0.67-inf) And Attrib_8=(0.67-inf) And Attrib_9=(-inf-22.33] And Attrib_10=(0.67-inf) And Attrib_11=(1.67-2.33] And Attrib_13=(-inf-33334.33]  => Class=C1. Confidence: 0.881810373247951. Support: 0.0708226584332053
Attrib_4=(-inf-5.33]  => Class=C0. Confidence: 0.867113875235408. Support: 0.223819199983258
Attrib_3=(1.67-2.33] And Attrib_6=(-inf-4805] And Attrib_7=(0.67-inf) And Attrib_8=(0.67-inf) And Attrib_12=(-inf-666.67]  => Class=C1. Confidence: 0.866993092699985. Support: 0.327171663084675
Attrib_8=(-inf-0.33]  => Class=C0. Confidence: 0.862281626141783. Support: 0.508405901757951
Attrib_2=(-inf-8778.33] And Attrib_3=(1.67-2.33] And Attrib_4=(9.67-inf) And Attrib_5=(6.33-inf)  => Class=C1. Confidence: 0.852589655476211. Support: 0.111762754404132
Attrib_2=(-inf-8778.33] And Attrib_5=(6.33-inf) And Attrib_6=(-inf-4805] And Attrib_8=(0.67-inf) And Attrib_10=(0.67-inf) And Attrib_13=(-inf-33334.33]  => Class=C1. Confidence: 0.846393760611827. Support: 0.0555907055365683
Attrib_0=(-inf-0.33] And Attrib_7=(0.67-inf) And Attrib_8=(0.67-inf) And Attrib_13=(-inf-33334.33]  => Class=C1. Confidence: 0.836765605655748. Support: 0.119766932001423
Attrib_1=(-inf-2685.67] And Attrib_2=(-inf-8778.33] And Attrib_5=(3.67-6.33] And Attrib_7=(0.67-inf) And Attrib_8=(0.67-inf) And Attrib_13=(-inf-33334.33]  => Class=C1. Confidence: 0.811454618541878. Support: 0.136921767236107
Attrib_2=(-inf-8778.33] And Attrib_3=(1.67-2.33] And Attrib_4=(9.67-inf) And Attrib_6=(-inf-4805] And Attrib_7=(0.67-inf)  => Class=C1. Confidence: 0.794139176423843. Support: 0.17433831975837
Attrib_2=(-inf-8778.33] And Attrib_4=(9.67-inf) And Attrib_7=(0.67-inf) And Attrib_9=(-inf-22.33]  => Class=C1. Confidence: 0.790100877779062. Support: 0.206451186971564
Attrib_2=(-inf-8778.33] And Attrib_5=(6.33-inf) And Attrib_7=(0.67-inf)  => Class=C1. Confidence: 0.788376340001318. Support: 0.166629754040148
Attrib_3=(-inf-1.67]  => Class=C0. Confidence: 0.781153670395918. Support: 0.182301626704033
Attrib_1=(2685.67-5355.33] And Attrib_2=(-inf-8778.33] And Attrib_5=(3.67-6.33] And Attrib_8=(0.67-inf) And Attrib_12=(-inf-666.67] And Attrib_13=(-inf-33334.33]  => Class=C1. Confidence: 0.7287508293535. Support: 0.100065061777737
Attrib_1=(-inf-2685.67] And Attrib_2=(-inf-8778.33] And Attrib_3=(1.67-2.33] And Attrib_4=(5.33-9.67] And Attrib_5=(3.67-6.33] And Attrib_7=(0.67-inf) And Attrib_11=(1.67-2.33] And Attrib_13=(-inf-33334.33]  => Class=C1. Confidence: 0.707703870458147. Support: 0.0726259970762122
Attrib_1=(2685.67-5355.33] And Attrib_2=(-inf-8778.33] And Attrib_7=(0.67-inf) And Attrib_11=(1.67-2.33]  => Class=C1. Confidence: 0.692510544739259. Support: 0.21039343772748
Attrib_3=(1.67-2.33] And Attrib_4=(5.33-9.67] And Attrib_8=(0.67-inf)  => Class=C1. Confidence: 0.671187781611447. Support: 0.146658206189229
Attrib_1=(2685.67-5355.33] And Attrib_5=(6.33-inf)  => Class=C1. Confidence: 0.671157980823777. Support: 0.0946150764494495
Attrib_1=(-inf-2685.67]  => Class=C0. Confidence: 0.671131165599458. Support: 0.342192643827582
Attrib_2=(-inf-8778.33] And Attrib_7=(0.67-inf) And Attrib_9=(-inf-22.33] And Attrib_10=(-inf-0.33]  => Class=C1. Confidence: 0.666525927872963. Support: 0.263591420034547
Attrib_3=(1.67-2.33] And Attrib_4=(9.67-inf)  => Class=C1. Confidence: 0.64954513462259. Support: 0.202886111640582
Attrib_2=(-inf-8778.33] And Attrib_4=(9.67-inf) And Attrib_9=(-inf-22.33] And Attrib_12=(-inf-666.67]  => Class=C1. Confidence: 0.598668040687486. Support: 0.209312917605149
Time taken: 15 seconds 
=====================

Fold 8 of 10 folds
Data set size: 690
No of labeled instances: 187
No of unlabeled instances: 434
Total training instances: 621
Test instances: 69
----------------------------------------

No of rules: 7
Average terms per rule: 3
Accuracy (%): 100
Conusion matrix: 
38	0
0	31
Rules:
Attrib_7=(-inf-0.33]  => Class=C0. Confidence: 0.927572016460906. Support: 0.631069295092299
Attrib_4=(9.67-inf) And Attrib_7=(0.67-inf) And Attrib_8=(0.67-inf) And Attrib_13=(-inf-33334.33]  => Class=C1. Confidence: 0.906519912748115. Support: 0.179777066159243
Attrib_4=(9.67-inf) And Attrib_5=(3.67-6.33] And Attrib_6=(-inf-4805] And Attrib_8=(0.67-inf) And Attrib_12=(-inf-666.67]  => Class=C1. Confidence: 0.885329927512942. Support: 0.101423053111229
Attrib_11=(-inf-1.67]  => Class=C0. Confidence: 0.864587684104834. Support: 0.0761526321939962
Attrib_4=(-inf-5.33]  => Class=C0. Confidence: 0.828404505027184. Support: 0.309212899835623
Attrib_2=(-inf-8778.33] And Attrib_3=(1.67-2.33] And Attrib_4=(9.67-inf) And Attrib_5=(6.33-inf) And Attrib_9=(-inf-22.33]  => Class=C1. Confidence: 0.822400493466397. Support: 0.0924666688262365
Attrib_5=(6.33-inf) And Attrib_6=(-inf-4805] And Attrib_8=(0.67-inf) And Attrib_9=(-inf-22.33]  => Class=C1. Confidence: 0.773431220289788. Support: 0.0962405297407246
Attrib_8=(-inf-0.33]  => Class=C0. Confidence: 0.763110726420836. Support: 0.590949551239299
Attrib_4=(5.33-9.67] And Attrib_7=(0.67-inf) And Attrib_10=(0.67-inf)  => Class=C1. Confidence: 0.761839945010492. Support: 0.132253328658244
Attrib_4=(9.67-inf) And Attrib_5=(6.33-inf) And Attrib_12=(-inf-666.67] And Attrib_13=(-inf-33334.33]  => Class=C1. Confidence: 0.751900885064411. Support: 0.11513200904623
Attrib_3=(1.67-2.33] And Attrib_7=(0.67-inf) And Attrib_12=(-inf-666.67] And Attrib_13=(-inf-33334.33]  => Class=C1. Confidence: 0.738538584130344. Support: 0.448109827883832
Attrib_5=(3.67-6.33] And Attrib_7=(0.67-inf) And Attrib_11=(1.67-2.33] And Attrib_12=(-inf-666.67] And Attrib_13=(-inf-33334.33]  => Class=C1. Confidence: 0.734748543422093. Support: 0.323794033980255
Attrib_3=(-inf-1.67]  => Class=C0. Confidence: 0.732573401287993. Support: 0.228642284710532
Attrib_0=(0.67-inf) And Attrib_7=(0.67-inf) And Attrib_9=(-inf-22.33] And Attrib_11=(1.67-2.33] And Attrib_12=(-inf-666.67] And Attrib_13=(-inf-33334.33]  => Class=C1. Confidence: 0.723057425135306. Support: 0.320497988431295
Attrib_1=(-inf-2685.67] And Attrib_7=(0.67-inf) And Attrib_12=(-inf-666.67]  => Class=C1. Confidence: 0.702550247498164. Support: 0.241571210231542
Attrib_10=(-inf-0.33]  => Class=C0. Confidence: 0.580632681829106. Support: 0.427208515133461
Attrib_5=(6.33-inf)  => Class=C1. Confidence: 0.550954590025292. Support: 0.179374986173446
Attrib_2=(-inf-8778.33] And Attrib_3=(1.67-2.33] And Attrib_9=(-inf-22.33] And Attrib_11=(1.67-2.33] And Attrib_12=(-inf-666.67] And Attrib_13=(-inf-33334.33]  => Class=C1. Confidence: 0.466449892476478. Support: 0.433589416605732
Time taken: 13 seconds 
=====================

Fold 9 of 10 folds
Data set size: 690
No of labeled instances: 187
No of unlabeled instances: 434
Total training instances: 621
Test instances: 69
----------------------------------------

No of rules: 9
Average terms per rule: 1
Accuracy (%): 98.5507246376812
Conusion matrix: 
38	0
1	30
Rules:
Attrib_7=(-inf-0.33]  => Class=C0. Confidence: 0.946236559139785. Support: 0.846153846153843
Attrib_7=(0.67-inf)  => Class=C1. Confidence: 0.832218443504588. Support: 0.888681508713112
Attrib_5=(-inf-3.67]  => Class=C0. Confidence: 0.708684863523573. Support: 0.138763197586727
Attrib_4=(-inf-5.33]  => Class=C0. Confidence: 0.678677648135438. Support: 0.390145801910508
Attrib_11=(-inf-1.67]  => Class=C0. Confidence: 0.669561621174524. Support: 0.106586224233283
Attrib_4=(9.67-inf)  => Class=C1. Confidence: 0.663838652266441. Support: 0.360689679864763
Attrib_8=(-inf-0.33]  => Class=C0. Confidence: 0.657004391943057. Support: 0.70889894419306
Attrib_3=(-inf-1.67]  => Class=C0. Confidence: 0.582486375018412. Support: 0.259929612870789
Attrib_3=(1.67-2.33]  => Class=C1. Confidence: 0.474651386847185. Support: 0.731705253031885
Time taken: 6 seconds 
=====================

Fold 10 of 10 folds
Data set size: 690
No of labeled instances: 187
No of unlabeled instances: 434
Total training instances: 621
Test instances: 69
----------------------------------------

No of rules: 9
Average terms per rule: 1
Accuracy (%): 100
Conusion matrix: 
38	0
0	31
Rules:
Attrib_7=(-inf-0.33]  => Class=C0. Confidence: 0.965116279069768. Support: 0.798076923076923
Attrib_7=(0.67-inf)  => Class=C1. Confidence: 0.809461024567557. Support: 0.858596410507457
Attrib_5=(-inf-3.67]  => Class=C0. Confidence: 0.719977125428898. Support: 0.12578046953047
Attrib_4=(-inf-5.33]  => Class=C0. Confidence: 0.683720930232558. Support: 0.354020979020979
Attrib_8=(-inf-0.33]  => Class=C0. Confidence: 0.66651424091978. Support: 0.681443556443555
Attrib_4=(9.67-inf)  => Class=C1. Confidence: 0.64181689286004. Support: 0.336551310430067
Attrib_3=(-inf-1.67]  => Class=C0. Confidence: 0.629021981522778. Support: 0.264547952047952
Attrib_1=(-inf-2685.67]  => Class=C0. Confidence: 0.530751791721514. Support: 0.482361388611388
Attrib_5=(3.67-6.33]  => Class=C0. Confidence: 0.504601565083213. Support: 0.612731018981018
Attrib_6=(-inf-4805]  => Class=C0. Confidence: 0.494898352071462. Support: 0.860420829170829
Attrib_10=(0.67-inf)  => Class=C1. Confidence: 0.464611952179118. Support: 0.423965769943619
Time taken: 5 seconds 
=====================

383	0
4	303
Average of fold accuracies: 97.9710144927536
