# Supplementary material for: Semi-supervised associative classification using ant colony optimization algorithm
Source: PeerJ Comput Sci. 2021 Sep 10;7:e676. doi: 10.7717/peerj-cs.676 (PMC8444075; doi:10.7717/peerj-cs.676)
Supplement: Supplemental Information 1 — Code: After extracting, the SSAC.sln is the Visual Studio 2015 aolution file which contains the project settings. Form1.cs and Form1.Designer.cs are the Windows form files for GUI of the code. SSAC.cs is the file containing the Run() method which is the core implementation of the proposed algorithm. [file peerj-cs-07-676-s001.zip › SSAC/SSAC/bin/Debug/Output0/australian/Old/australian_D4_30p_Rules_2020-10-07.txt]

Time: 2020-07-10 15:01:52
DataSetaustralian_D4
No. of instances: 690
No. of attributes: 15
No. of classes: 2
Class frequencies: [383, 307]
---------------------------------------
Parameters: 
Labeled data (%): 30
No of folds: 10
No of ants: 15
Min support: 0.05
Min Confidence: 0.45
Min coverage: 1
====================

Fold 1 of 10 folds
Data set size: 690
No of labeled instances: 186
No of unlabeled instances: 435
Total training instances: 621
Test instances: 69
----------------------------------------

No of rules: 0
Average terms per rule: 4
Accuracy (%): 98.5507246376812
Conusion matrix: 
39	0
1	29
Rules:
Attrib_7=(-inf-0.33]  => Class=C0. Confidence: 0.940476190476194. Support: 0.66704419314108
Attrib_4=(5.33-9.67] And Attrib_6=(-inf-4805] And Attrib_7=(0.67-inf) And Attrib_8=(0.67-inf) And Attrib_9=(-inf-22.33] And Attrib_12=(-inf-666.67]  => Class=C1. Confidence: 0.894267089252205. Support: 0.147397236892775
Attrib_4=(9.67-inf) And Attrib_5=(6.33-inf) And Attrib_7=(0.67-inf) And Attrib_9=(-inf-22.33] And Attrib_10=(-inf-0.33] And Attrib_11=(1.67-2.33] And Attrib_13=(-inf-33334.33]  => Class=C1. Confidence: 0.886106344186225. Support: 0.0686411391537526
Attrib_0=(0.67-inf) And Attrib_1=(2685.67-5355.33] And Attrib_5=(3.67-6.33] And Attrib_7=(0.67-inf) And Attrib_8=(0.67-inf) And Attrib_9=(-inf-22.33] And Attrib_11=(1.67-2.33] And Attrib_12=(-inf-666.67] And Attrib_13=(-inf-33334.33]  => Class=C1. Confidence: 0.882616114452637. Support: 0.0843018764990355
Attrib_5=(-inf-3.67]  => Class=C0. Confidence: 0.881109580307856. Support: 0.11856357859719
Attrib_0=(0.67-inf) And Attrib_1=(2685.67-5355.33] And Attrib_2=(-inf-8778.33] And Attrib_4=(9.67-inf) And Attrib_6=(-inf-4805] And Attrib_7=(0.67-inf) And Attrib_11=(1.67-2.33] And Attrib_12=(-inf-666.67]  => Class=C1. Confidence: 0.871579394368559. Support: 0.0531748595620723
Attrib_11=(-inf-1.67]  => Class=C0. Confidence: 0.861520476022616. Support: 0.0891918476773529
Attrib_0=(-inf-0.33] And Attrib_4=(9.67-inf) And Attrib_6=(-inf-4805] And Attrib_8=(0.67-inf) And Attrib_9=(-inf-22.33] And Attrib_10=(-inf-0.33] And Attrib_11=(1.67-2.33] And Attrib_13=(-inf-33334.33]  => Class=C1. Confidence: 0.860195768589505. Support: 0.0609347572371585
Attrib_2=(-inf-8778.33] And Attrib_3=(1.67-2.33] And Attrib_4=(9.67-inf) And Attrib_6=(-inf-4805] And Attrib_7=(0.67-inf) And Attrib_8=(0.67-inf) And Attrib_10=(-inf-0.33] And Attrib_11=(1.67-2.33] And Attrib_13=(-inf-33334.33]  => Class=C1. Confidence: 0.851506851350523. Support: 0.0694132531428721
Attrib_3=(1.67-2.33] And Attrib_4=(9.67-inf) And Attrib_6=(-inf-4805] And Attrib_7=(0.67-inf)  => Class=C1. Confidence: 0.840447682537542. Support: 0.18935548513662
Attrib_0=(0.67-inf) And Attrib_1=(-inf-2685.67] And Attrib_2=(-inf-8778.33] And Attrib_6=(-inf-4805] And Attrib_7=(0.67-inf) And Attrib_8=(0.67-inf) And Attrib_11=(1.67-2.33] And Attrib_12=(-inf-666.67]  => Class=C1. Confidence: 0.839968243427132. Support: 0.0823108077464075
Attrib_3=(1.67-2.33] And Attrib_4=(9.67-inf) And Attrib_7=(0.67-inf) And Attrib_10=(-inf-0.33] And Attrib_11=(1.67-2.33] And Attrib_12=(-inf-666.67] And Attrib_13=(-inf-33334.33]  => Class=C1. Confidence: 0.838665290468017. Support: 0.107295484683138
Attrib_3=(1.67-2.33] And Attrib_6=(-inf-4805] And Attrib_7=(0.67-inf) And Attrib_8=(0.67-inf) And Attrib_9=(-inf-22.33] And Attrib_11=(1.67-2.33] And Attrib_12=(-inf-666.67]  => Class=C1. Confidence: 0.838613299897125. Support: 0.280177575929095
Attrib_3=(1.67-2.33] And Attrib_7=(0.67-inf) And Attrib_8=(0.67-inf) And Attrib_9=(-inf-22.33] And Attrib_12=(-inf-666.67] And Attrib_13=(-inf-33334.33]  => Class=C1. Confidence: 0.835455596739193. Support: 0.308802738051309
Attrib_0=(0.67-inf) And Attrib_4=(9.67-inf) And Attrib_8=(0.67-inf) And Attrib_9=(-inf-22.33] And Attrib_11=(1.67-2.33]  => Class=C1. Confidence: 0.804323482154363. Support: 0.0827024023009377
Attrib_4=(9.67-inf) And Attrib_8=(0.67-inf) And Attrib_13=(-inf-33334.33]  => Class=C1. Confidence: 0.794185279102834. Support: 0.166271913742003
Attrib_4=(-inf-5.33]  => Class=C0. Confidence: 0.789170764066257. Support: 0.320311900605819
Attrib_0=(0.67-inf) And Attrib_4=(5.33-9.67] And Attrib_7=(0.67-inf) And Attrib_9=(-inf-22.33]  => Class=C1. Confidence: 0.761320630871303. Support: 0.171786354772093
Attrib_2=(-inf-8778.33] And Attrib_7=(0.67-inf) And Attrib_9=(-inf-22.33] And Attrib_10=(-inf-0.33]  => Class=C1. Confidence: 0.742728019729961. Support: 0.255982836996464
Attrib_0=(-inf-0.33] And Attrib_7=(0.67-inf) And Attrib_9=(-inf-22.33] And Attrib_11=(1.67-2.33] And Attrib_13=(-inf-33334.33]  => Class=C1. Confidence: 0.739570219874306. Support: 0.174582458280203
Attrib_0=(0.67-inf) And Attrib_7=(0.67-inf) And Attrib_13=(-inf-33334.33]  => Class=C1. Confidence: 0.73749572224061. Support: 0.363516166702312
Attrib_8=(-inf-0.33]  => Class=C0. Confidence: 0.733906228040529. Support: 0.587334907710859
Attrib_4=(9.67-inf)  => Class=C1. Confidence: 0.628220446829289. Support: 0.236504944269678
Attrib_1=(-inf-2685.67]  => Class=C0. Confidence: 0.577229649282148. Support: 0.40608126642492
Time taken: 14 seconds 
=====================

Fold 2 of 10 folds
Data set size: 690
No of labeled instances: 186
No of unlabeled instances: 435
Total training instances: 621
Test instances: 69
----------------------------------------

No of rules: 0
Average terms per rule: 4
Accuracy (%): 95.6521739130435
Conusion matrix: 
39	0
3	27
Rules:
Attrib_2=(-inf-8778.33] And Attrib_3=(1.67-2.33] And Attrib_4=(9.67-inf) And Attrib_5=(6.33-inf) And Attrib_7=(0.67-inf) And Attrib_9=(-inf-22.33] And Attrib_12=(-inf-666.67] And Attrib_13=(-inf-33334.33]  => Class=C1. Confidence: 0.933760737070623. Support: 0.0957246139988987
Attrib_1=(2685.67-5355.33] And Attrib_2=(-inf-8778.33] And Attrib_3=(1.67-2.33] And Attrib_5=(6.33-inf) And Attrib_7=(0.67-inf) And Attrib_8=(0.67-inf) And Attrib_9=(-inf-22.33] And Attrib_11=(1.67-2.33] And Attrib_12=(-inf-666.67] And Attrib_13=(-inf-33334.33]  => Class=C1. Confidence: 0.927654859946675. Support: 0.0518455705056494
Attrib_3=(1.67-2.33] And Attrib_4=(9.67-inf) And Attrib_5=(6.33-inf) And Attrib_8=(0.67-inf) And Attrib_11=(1.67-2.33] And Attrib_12=(-inf-666.67]  => Class=C1. Confidence: 0.925046890170341. Support: 0.0750714723816527
Attrib_2=(-inf-8778.33] And Attrib_5=(6.33-inf) And Attrib_7=(0.67-inf) And Attrib_8=(0.67-inf) And Attrib_9=(-inf-22.33] And Attrib_10=(-inf-0.33]  => Class=C1. Confidence: 0.913099997493576. Support: 0.070054252972503
Attrib_7=(-inf-0.33]  => Class=C0. Confidence: 0.912163270015547. Support: 0.556777536948331
Attrib_2=(-inf-8778.33] And Attrib_3=(1.67-2.33] And Attrib_5=(6.33-inf) And Attrib_6=(-inf-4805] And Attrib_7=(0.67-inf) And Attrib_8=(0.67-inf) And Attrib_12=(-inf-666.67]  => Class=C1. Confidence: 0.894995637934153. Support: 0.093099655466524
Attrib_1=(2685.67-5355.33] And Attrib_2=(-inf-8778.33] And Attrib_3=(1.67-2.33] And Attrib_5=(3.67-6.33] And Attrib_7=(0.67-inf) And Attrib_8=(0.67-inf) And Attrib_11=(1.67-2.33] And Attrib_12=(-inf-666.67] And Attrib_13=(-inf-33334.33]  => Class=C1. Confidence: 0.893420971056045. Support: 0.0705749160238824
Attrib_2=(-inf-8778.33] And Attrib_3=(1.67-2.33] And Attrib_4=(9.67-inf) And Attrib_7=(0.67-inf) And Attrib_9=(-inf-22.33] And Attrib_11=(1.67-2.33] And Attrib_13=(-inf-33334.33]  => Class=C1. Confidence: 0.893419849517749. Support: 0.170166903713665
Attrib_0=(-inf-0.33] And Attrib_2=(-inf-8778.33] And Attrib_3=(1.67-2.33] And Attrib_4=(9.67-inf) And Attrib_7=(0.67-inf) And Attrib_8=(0.67-inf) And Attrib_11=(1.67-2.33]  => Class=C1. Confidence: 0.88999568527574. Support: 0.072338264737728
Attrib_2=(-inf-8778.33] And Attrib_4=(9.67-inf) And Attrib_7=(0.67-inf) And Attrib_10=(-inf-0.33] And Attrib_11=(1.67-2.33] And Attrib_12=(-inf-666.67]  => Class=C1. Confidence: 0.88988771981629. Support: 0.104908159324941
Attrib_4=(9.67-inf) And Attrib_7=(0.67-inf) And Attrib_10=(-inf-0.33] And Attrib_11=(1.67-2.33]  => Class=C1. Confidence: 0.889656326975606. Support: 0.108668777587689
Attrib_3=(1.67-2.33] And Attrib_4=(9.67-inf) And Attrib_7=(0.67-inf) And Attrib_10=(-inf-0.33] And Attrib_12=(-inf-666.67] And Attrib_13=(-inf-33334.33]  => Class=C1. Confidence: 0.887240241676361. Support: 0.100163431059773
Attrib_2=(-inf-8778.33] And Attrib_4=(9.67-inf) And Attrib_7=(0.67-inf) And Attrib_10=(0.67-inf)  => Class=C1. Confidence: 0.887090353504165. Support: 0.0890226570195308
Attrib_2=(-inf-8778.33] And Attrib_5=(6.33-inf) And Attrib_7=(0.67-inf) And Attrib_8=(0.67-inf) And Attrib_12=(-inf-666.67]  => Class=C1. Confidence: 0.879039170293378. Support: 0.105971348497952
Attrib_2=(-inf-8778.33] And Attrib_3=(1.67-2.33] And Attrib_5=(6.33-inf) And Attrib_7=(0.67-inf) And Attrib_9=(-inf-22.33] And Attrib_10=(0.67-inf) And Attrib_13=(-inf-33334.33]  => Class=C1. Confidence: 0.878722367737693. Support: 0.0521617935307248
Attrib_11=(-inf-1.67]  => Class=C0. Confidence: 0.866389313294443. Support: 0.0724645887943551
Attrib_2=(-inf-8778.33] And Attrib_7=(0.67-inf) And Attrib_8=(0.67-inf) And Attrib_11=(1.67-2.33]  => Class=C1. Confidence: 0.854232115878528. Support: 0.349500269035193
Attrib_5=(3.67-6.33] And Attrib_7=(0.67-inf) And Attrib_8=(0.67-inf) And Attrib_11=(1.67-2.33]  => Class=C1. Confidence: 0.851761631813251. Support: 0.234188608764296
Attrib_0=(-inf-0.33] And Attrib_4=(9.67-inf) And Attrib_8=(0.67-inf)  => Class=C1. Confidence: 0.845031877231158. Support: 0.0869679623968169
Attrib_2=(-inf-8778.33] And Attrib_5=(6.33-inf) And Attrib_7=(0.67-inf) And Attrib_9=(-inf-22.33] And Attrib_12=(-inf-666.67]  => Class=C1. Confidence: 0.834579783991703. Support: 0.152023567438671
Attrib_5=(-inf-3.67]  => Class=C0. Confidence: 0.81244659304947. Support: 0.106789901251557
Attrib_4=(9.67-inf) And Attrib_5=(6.33-inf) And Attrib_12=(-inf-666.67]  => Class=C1. Confidence: 0.795140251464788. Support: 0.109155251805755
Attrib_8=(-inf-0.33]  => Class=C0. Confidence: 0.777588641869617. Support: 0.540252321608471
Attrib_4=(-inf-5.33]  => Class=C0. Confidence: 0.772799706744893. Support: 0.277823250010339
Attrib_2=(-inf-8778.33] And Attrib_3=(1.67-2.33] And Attrib_7=(0.67-inf) And Attrib_9=(-inf-22.33] And Attrib_10=(-inf-0.33] And Attrib_13=(-inf-33334.33]  => Class=C1. Confidence: 0.733083193835371. Support: 0.207661986692309
Attrib_7=(0.67-inf) And Attrib_11=(1.67-2.33]  => Class=C1. Confidence: 0.71765352185209. Support: 0.445473627244026
Attrib_4=(9.67-inf)  => Class=C1. Confidence: 0.674659865825526. Support: 0.211317042011793
Attrib_1=(-inf-2685.67]  => Class=C0. Confidence: 0.589471856756253. Support: 0.384535594215485
Attrib_4=(5.33-9.67]  => Class=C0. Confidence: 0.587040133048333. Support: 0.322354189821454
Time taken: 13 seconds 
=====================

Fold 3 of 10 folds
Data set size: 690
No of labeled instances: 186
No of unlabeled instances: 435
Total training instances: 621
Test instances: 69
----------------------------------------

No of rules: 0
Average terms per rule: 5
Accuracy (%): 98.5507246376812
Conusion matrix: 
39	0
1	29
Rules:
Attrib_7=(-inf-0.33]  => Class=C0. Confidence: 0.882978723404253. Support: 0.771793509133172
Attrib_0=(0.67-inf) And Attrib_2=(-inf-8778.33] And Attrib_3=(1.67-2.33] And Attrib_4=(5.33-9.67] And Attrib_6=(-inf-4805] And Attrib_7=(0.67-inf) And Attrib_8=(0.67-inf) And Attrib_9=(-inf-22.33] And Attrib_11=(1.67-2.33] And Attrib_12=(-inf-666.67]  => Class=C1. Confidence: 0.845831036559516. Support: 0.140547809066181
Attrib_1=(2685.67-5355.33] And Attrib_5=(3.67-6.33] And Attrib_7=(0.67-inf) And Attrib_8=(0.67-inf) And Attrib_9=(-inf-22.33] And Attrib_10=(-inf-0.33] And Attrib_11=(1.67-2.33] And Attrib_12=(-inf-666.67]  => Class=C1. Confidence: 0.845131815315225. Support: 0.0724522258379959
Attrib_5=(-inf-3.67]  => Class=C0. Confidence: 0.840669126995735. Support: 0.137402018543523
Attrib_0=(0.67-inf) And Attrib_2=(-inf-8778.33] And Attrib_4=(5.33-9.67] And Attrib_6=(-inf-4805] And Attrib_7=(0.67-inf) And Attrib_8=(0.67-inf) And Attrib_9=(-inf-22.33] And Attrib_12=(-inf-666.67]  => Class=C1. Confidence: 0.831091050865776. Support: 0.169448714726676
Attrib_1=(2685.67-5355.33] And Attrib_6=(-inf-4805] And Attrib_7=(0.67-inf) And Attrib_8=(0.67-inf) And Attrib_10=(-inf-0.33] And Attrib_12=(-inf-666.67] And Attrib_13=(-inf-33334.33]  => Class=C1. Confidence: 0.826231742922872. Support: 0.11451631459975
Attrib_0=(0.67-inf) And Attrib_3=(1.67-2.33] And Attrib_6=(-inf-4805] And Attrib_7=(0.67-inf) And Attrib_8=(0.67-inf) And Attrib_9=(-inf-22.33] And Attrib_11=(1.67-2.33] And Attrib_12=(-inf-666.67]  => Class=C1. Confidence: 0.825789004200054. Support: 0.277798493262537
Attrib_4=(5.33-9.67] And Attrib_6=(-inf-4805] And Attrib_7=(0.67-inf) And Attrib_8=(0.67-inf) And Attrib_10=(0.67-inf) And Attrib_11=(1.67-2.33] And Attrib_12=(-inf-666.67] And Attrib_13=(-inf-33334.33]  => Class=C1. Confidence: 0.822684404130148. Support: 0.110633400506862
Attrib_0=(0.67-inf) And Attrib_2=(-inf-8778.33] And Attrib_5=(3.67-6.33] And Attrib_6=(-inf-4805] And Attrib_7=(0.67-inf) And Attrib_8=(0.67-inf) And Attrib_9=(-inf-22.33] And Attrib_10=(0.67-inf) And Attrib_12=(-inf-666.67] And Attrib_13=(-inf-33334.33]  => Class=C1. Confidence: 0.822610045962856. Support: 0.101181110041465
Attrib_0=(0.67-inf) And Attrib_2=(-inf-8778.33] And Attrib_6=(-inf-4805] And Attrib_7=(0.67-inf) And Attrib_8=(0.67-inf) And Attrib_9=(-inf-22.33] And Attrib_11=(1.67-2.33] And Attrib_13=(-inf-33334.33]  => Class=C1. Confidence: 0.815795868296525. Support: 0.317824649180905
Attrib_0=(0.67-inf) And Attrib_3=(1.67-2.33] And Attrib_5=(3.67-6.33] And Attrib_6=(-inf-4805] And Attrib_7=(0.67-inf) And Attrib_11=(1.67-2.33] And Attrib_12=(-inf-666.67] And Attrib_13=(-inf-33334.33]  => Class=C1. Confidence: 0.812947204389778. Support: 0.268336330264824
Attrib_1=(2685.67-5355.33] And Attrib_2=(-inf-8778.33] And Attrib_6=(-inf-4805] And Attrib_7=(0.67-inf) And Attrib_8=(0.67-inf) And Attrib_11=(1.67-2.33]  => Class=C1. Confidence: 0.812358296175059. Support: 0.203004392863644
Attrib_1=(2685.67-5355.33] And Attrib_2=(-inf-8778.33] And Attrib_4=(9.67-inf) And Attrib_5=(6.33-inf) And Attrib_6=(-inf-4805] And Attrib_7=(0.67-inf) And Attrib_11=(1.67-2.33] And Attrib_12=(-inf-666.67]  => Class=C1. Confidence: 0.806935101220172. Support: 0.0663739183795022
Attrib_0=(0.67-inf) And Attrib_3=(1.67-2.33] And Attrib_7=(0.67-inf) And Attrib_8=(0.67-inf) And Attrib_10=(-inf-0.33] And Attrib_11=(1.67-2.33] And Attrib_13=(-inf-33334.33]  => Class=C1. Confidence: 0.805510720625717. Support: 0.162708213517902
Attrib_2=(-inf-8778.33] And Attrib_4=(5.33-9.67] And Attrib_5=(3.67-6.33] And Attrib_6=(-inf-4805] And Attrib_7=(0.67-inf) And Attrib_11=(1.67-2.33] And Attrib_13=(-inf-33334.33]  => Class=C1. Confidence: 0.804152645985566. Support: 0.264594995557325
Attrib_3=(1.67-2.33] And Attrib_4=(9.67-inf) And Attrib_5=(3.67-6.33] And Attrib_6=(-inf-4805] And Attrib_7=(0.67-inf) And Attrib_9=(-inf-22.33] And Attrib_11=(1.67-2.33] And Attrib_13=(-inf-33334.33]  => Class=C1. Confidence: 0.800883629474414. Support: 0.112552742844555
Attrib_3=(1.67-2.33] And Attrib_6=(-inf-4805] And Attrib_7=(0.67-inf) And Attrib_8=(0.67-inf) And Attrib_9=(-inf-22.33] And Attrib_11=(1.67-2.33] And Attrib_12=(-inf-666.67]  => Class=C1. Confidence: 0.799240809172376. Support: 0.423402784029513
Attrib_6=(-inf-4805] And Attrib_7=(0.67-inf) And Attrib_8=(0.67-inf) And Attrib_10=(-inf-0.33] And Attrib_11=(1.67-2.33]  => Class=C1. Confidence: 0.796656375381558. Support: 0.2712392963278
Attrib_0=(0.67-inf) And Attrib_2=(-inf-8778.33] And Attrib_4=(9.67-inf) And Attrib_7=(0.67-inf) And Attrib_9=(-inf-22.33] And Attrib_10=(0.67-inf) And Attrib_11=(1.67-2.33] And Attrib_13=(-inf-33334.33]  => Class=C1. Confidence: 0.794161720916393. Support: 0.0818308160733947
Attrib_2=(-inf-8778.33] And Attrib_3=(1.67-2.33] And Attrib_6=(-inf-4805] And Attrib_7=(0.67-inf) And Attrib_8=(0.67-inf)  => Class=C1. Confidence: 0.793494403488018. Support: 0.411765832394097
Attrib_4=(9.67-inf) And Attrib_6=(-inf-4805] And Attrib_7=(0.67-inf) And Attrib_8=(0.67-inf) And Attrib_9=(-inf-22.33] And Attrib_11=(1.67-2.33] And Attrib_12=(-inf-666.67]  => Class=C1. Confidence: 0.79171992351002. Support: 0.207478041114846
Attrib_7=(0.67-inf) And Attrib_8=(0.67-inf) And Attrib_9=(-inf-22.33] And Attrib_10=(0.67-inf) And Attrib_12=(-inf-666.67]  => Class=C1. Confidence: 0.790105209000687. Support: 0.234946928130816
Attrib_5=(3.67-6.33] And Attrib_7=(0.67-inf) And Attrib_9=(-inf-22.33]  => Class=C1. Confidence: 0.785828863162299. Support: 0.525484171041994
Attrib_0=(0.67-inf) And Attrib_6=(-inf-4805] And Attrib_7=(0.67-inf) And Attrib_11=(1.67-2.33] And Attrib_12=(-inf-666.67] And Attrib_13=(-inf-33334.33]  => Class=C1. Confidence: 0.784532231161078. Support: 0.485495770733719
Attrib_4=(5.33-9.67] And Attrib_7=(0.67-inf)  => Class=C1. Confidence: 0.779254668821479. Support: 0.364419371982577
Attrib_0=(0.67-inf) And Attrib_7=(0.67-inf)  => Class=C1. Confidence: 0.776639465955215. Support: 0.555757046676509
Attrib_5=(6.33-inf) And Attrib_6=(-inf-4805] And Attrib_7=(0.67-inf) And Attrib_9=(-inf-22.33]  => Class=C1. Confidence: 0.772659687447376. Support: 0.235645302532323
Attrib_5=(6.33-inf) And Attrib_6=(-inf-4805] And Attrib_7=(0.67-inf)  => Class=C1. Confidence: 0.772457973085312. Support: 0.238344542536901
Attrib_3=(1.67-2.33] And Attrib_6=(-inf-4805] And Attrib_7=(0.67-inf) And Attrib_9=(-inf-22.33] And Attrib_10=(-inf-0.33] And Attrib_11=(1.67-2.33]  => Class=C1. Confidence: 0.772323671845776. Support: 0.322604332918875
Attrib_2=(-inf-8778.33] And Attrib_4=(9.67-inf) And Attrib_6=(-inf-4805] And Attrib_8=(0.67-inf) And Attrib_10=(-inf-0.33] And Attrib_11=(1.67-2.33] And Attrib_13=(-inf-33334.33]  => Class=C1. Confidence: 0.760019703442693. Support: 0.115722436561185
Attrib_4=(-inf-5.33]  => Class=C0. Confidence: 0.687382749942805. Support: 0.354039070441165
Attrib_3=(1.67-2.33] And Attrib_4=(9.67-inf) And Attrib_9=(-inf-22.33]  => Class=C1. Confidence: 0.644845877428689. Support: 0.291159363350216
Attrib_8=(-inf-0.33]  => Class=C0. Confidence: 0.632236698946497. Support: 0.656186090643942
Attrib_4=(9.67-inf)  => Class=C1. Confidence: 0.606901818039305. Support: 0.330762659054461
Attrib_3=(-inf-1.67]  => Class=C0. Confidence: 0.59001228460049. Support: 0.247703011483904
Attrib_5=(6.33-inf)  => Class=C1. Confidence: 0.571097591598679. Support: 0.267328299931124
Attrib_1=(-inf-2685.67]  => Class=C0. Confidence: 0.509646452522697. Support: 0.469404703621741
Attrib_0=(0.67-inf) And Attrib_2=(-inf-8778.33] And Attrib_3=(1.67-2.33] And Attrib_6=(-inf-4805] And Attrib_10=(0.67-inf)  => Class=C1. Confidence: 0.503714342644085. Support: 0.217228034506418
Attrib_10=(-inf-0.33]  => Class=C0. Confidence: 0.498997270967351. Support: 0.490738315260184
Time taken: 7 seconds 
=====================

Fold 4 of 10 folds
Data set size: 690
No of labeled instances: 187
No of unlabeled instances: 434
Total training instances: 621
Test instances: 69
----------------------------------------

No of rules: 7
Average terms per rule: 1
Accuracy (%): 100
Conusion matrix: 
38	0
0	31
Rules:
Attrib_7=(-inf-0.33]  => Class=C0. Confidence: 0.921348314606743. Support: 0.743941301216844
Attrib_7=(0.67-inf)  => Class=C1. Confidence: 0.79053227054814. Support: 0.644443745536722
Attrib_5=(-inf-3.67]  => Class=C0. Confidence: 0.75885911840968. Support: 0.13808672010802
Attrib_1=(5355.33-inf)  => Class=C1. Confidence: 0.757894647393123. Support: 0.0523153263569025
Attrib_4=(-inf-5.33]  => Class=C0. Confidence: 0.691088659719452. Support: 0.340764122183709
Attrib_3=(-inf-1.67]  => Class=C0. Confidence: 0.666084264931968. Support: 0.274336768156515
Attrib_8=(-inf-0.33]  => Class=C0. Confidence: 0.656362494015831. Support: 0.640791041710131
Attrib_4=(9.67-inf)  => Class=C1. Confidence: 0.625960959053216. Support: 0.255355938819306
Attrib_1=(-inf-2685.67]  => Class=C0. Confidence: 0.525950811828621. Support: 0.466123876969099
Attrib_3=(1.67-2.33]  => Class=C1. Confidence: 0.486372690942008. Support: 0.566550923007774
Attrib_10=(0.67-inf)  => Class=C1. Confidence: 0.465213111127161. Support: 0.32785340852036
Time taken: 7 seconds 
=====================

Fold 5 of 10 folds
Data set size: 690
No of labeled instances: 187
No of unlabeled instances: 434
Total training instances: 621
Test instances: 69
----------------------------------------

No of rules: 10
Average terms per rule: 1
Accuracy (%): 98.5507246376812
Conusion matrix: 
38	0
1	30
Rules:
Attrib_7=(-inf-0.33]  => Class=C0. Confidence: 0.925531914893615. Support: 0.713071812060943
Attrib_11=(-inf-1.67]  => Class=C0. Confidence: 0.921877493257596. Support: 0.0938575052222413
Attrib_5=(-inf-3.67]  => Class=C0. Confidence: 0.898494076995355. Support: 0.131482477893658
Attrib_7=(0.67-inf) And Attrib_11=(1.67-2.33] And Attrib_13=(-inf-33334.33]  => Class=C1. Confidence: 0.810093948688998. Support: 0.49264073891408
Attrib_3=(1.67-2.33] And Attrib_5=(3.67-6.33] And Attrib_7=(0.67-inf)  => Class=C1. Confidence: 0.772842450315661. Support: 0.293197794386208
Attrib_4=(-inf-5.33]  => Class=C0. Confidence: 0.740434197902137. Support: 0.319650068443167
Attrib_8=(-inf-0.33]  => Class=C0. Confidence: 0.700630643100536. Support: 0.603166869097185
Attrib_3=(1.67-2.33] And Attrib_4=(9.67-inf) And Attrib_12=(-inf-666.67]  => Class=C1. Confidence: 0.676419568348809. Support: 0.158699651632028
Attrib_10=(-inf-0.33]  => Class=C0. Confidence: 0.55818125772769. Support: 0.442908710052362
Attrib_1=(-inf-2685.67]  => Class=C0. Confidence: 0.549132109639224. Support: 0.421855556366664
Attrib_3=(1.67-2.33] And Attrib_11=(1.67-2.33] And Attrib_12=(-inf-666.67]  => Class=C1. Confidence: 0.49357550646842. Support: 0.434736707523356
Attrib_0=(0.67-inf) And Attrib_1=(2685.67-5355.33] And Attrib_3=(1.67-2.33]  => Class=C1. Confidence: 0.45405697463844. Support: 0.12831368945917
Attrib_10=(0.67-inf)  => Class=C1. Confidence: 0.453927097812188. Support: 0.267541388464863
Time taken: 11 seconds 
=====================

Fold 6 of 10 folds
Data set size: 690
No of labeled instances: 187
No of unlabeled instances: 434
Total training instances: 621
Test instances: 69
----------------------------------------

No of rules: 0
Average terms per rule: 5
Accuracy (%): 94.2028985507246
Conusion matrix: 
38	0
4	27
Rules:
Attrib_0=(0.67-inf) And Attrib_3=(1.67-2.33] And Attrib_4=(9.67-inf) And Attrib_6=(-inf-4805] And Attrib_7=(0.67-inf) And Attrib_9=(-inf-22.33] And Attrib_10=(0.67-inf) And Attrib_11=(1.67-2.33] And Attrib_13=(-inf-33334.33]  => Class=C1. Confidence: 0.934833556591359. Support: 0.05742985098584
Attrib_2=(-inf-8778.33] And Attrib_4=(9.67-inf) And Attrib_5=(6.33-inf) And Attrib_7=(0.67-inf) And Attrib_10=(-inf-0.33] And Attrib_11=(1.67-2.33] And Attrib_12=(-inf-666.67]  => Class=C1. Confidence: 0.934325490604676. Support: 0.0525975623271309
Attrib_7=(-inf-0.33]  => Class=C0. Confidence: 0.923109243697477. Support: 0.547701468266499
Attrib_0=(0.67-inf) And Attrib_2=(-inf-8778.33] And Attrib_4=(5.33-9.67] And Attrib_5=(3.67-6.33] And Attrib_6=(-inf-4805] And Attrib_7=(0.67-inf) And Attrib_8=(0.67-inf) And Attrib_9=(-inf-22.33] And Attrib_10=(-inf-0.33] And Attrib_12=(-inf-666.67] And Attrib_13=(-inf-33334.33]  => Class=C1. Confidence: 0.916825747400322. Support: 0.061080225218119
Attrib_0=(0.67-inf) And Attrib_1=(-inf-2685.67] And Attrib_2=(-inf-8778.33] And Attrib_5=(3.67-6.33] And Attrib_6=(-inf-4805] And Attrib_7=(0.67-inf) And Attrib_8=(0.67-inf) And Attrib_9=(-inf-22.33] And Attrib_10=(0.67-inf) And Attrib_11=(1.67-2.33] And Attrib_12=(-inf-666.67]  => Class=C1. Confidence: 0.895823622526629. Support: 0.0508851084979402
Attrib_2=(-inf-8778.33] And Attrib_4=(5.33-9.67] And Attrib_5=(3.67-6.33] And Attrib_6=(-inf-4805] And Attrib_7=(0.67-inf) And Attrib_8=(0.67-inf) And Attrib_9=(-inf-22.33] And Attrib_11=(1.67-2.33] And Attrib_13=(-inf-33334.33]  => Class=C1. Confidence: 0.892288653188437. Support: 0.147896744842423
Attrib_0=(0.67-inf) And Attrib_1=(2685.67-5355.33] And Attrib_7=(0.67-inf) And Attrib_8=(0.67-inf) And Attrib_11=(1.67-2.33]  => Class=C1. Confidence: 0.890193965756926. Support: 0.109439465372886
Attrib_0=(0.67-inf) And Attrib_2=(-inf-8778.33] And Attrib_3=(1.67-2.33] And Attrib_5=(3.67-6.33] And Attrib_6=(-inf-4805] And Attrib_7=(0.67-inf) And Attrib_8=(0.67-inf) And Attrib_9=(-inf-22.33] And Attrib_10=(-inf-0.33] And Attrib_11=(1.67-2.33] And Attrib_12=(-inf-666.67]  => Class=C1. Confidence: 0.888384119356197. Support: 0.0721367164601982
Attrib_1=(2685.67-5355.33] And Attrib_4=(9.67-inf) And Attrib_8=(0.67-inf) And Attrib_9=(-inf-22.33] And Attrib_11=(1.67-2.33] And Attrib_12=(-inf-666.67]  => Class=C1. Confidence: 0.885991825472562. Support: 0.0683786311271238
Attrib_11=(-inf-1.67]  => Class=C0. Confidence: 0.88466854453664. Support: 0.0708747481199018
Attrib_2=(-inf-8778.33] And Attrib_3=(1.67-2.33] And Attrib_4=(5.33-9.67] And Attrib_6=(-inf-4805] And Attrib_7=(0.67-inf) And Attrib_8=(0.67-inf) And Attrib_9=(-inf-22.33] And Attrib_11=(1.67-2.33] And Attrib_12=(-inf-666.67] And Attrib_13=(-inf-33334.33]  => Class=C1. Confidence: 0.879528708773897. Support: 0.136585789453325
Attrib_0=(0.67-inf) And Attrib_2=(-inf-8778.33] And Attrib_4=(9.67-inf) And Attrib_7=(0.67-inf) And Attrib_9=(-inf-22.33] And Attrib_10=(0.67-inf) And Attrib_11=(1.67-2.33]  => Class=C1. Confidence: 0.877370154078035. Support: 0.0551203815704205
Attrib_2=(-inf-8778.33] And Attrib_3=(1.67-2.33] And Attrib_6=(-inf-4805] And Attrib_7=(0.67-inf) And Attrib_8=(0.67-inf) And Attrib_9=(-inf-22.33] And Attrib_10=(0.67-inf) And Attrib_11=(1.67-2.33] And Attrib_13=(-inf-33334.33]  => Class=C1. Confidence: 0.871484438389024. Support: 0.11505589554986
Attrib_3=(1.67-2.33] And Attrib_5=(3.67-6.33] And Attrib_6=(-inf-4805] And Attrib_7=(0.67-inf) And Attrib_8=(0.67-inf) And Attrib_9=(-inf-22.33] And Attrib_11=(1.67-2.33] And Attrib_12=(-inf-666.67] And Attrib_13=(-inf-33334.33]  => Class=C1. Confidence: 0.869337941404911. Support: 0.198158878960141
Attrib_3=(1.67-2.33] And Attrib_7=(0.67-inf) And Attrib_8=(0.67-inf) And Attrib_10=(-inf-0.33]  => Class=C1. Confidence: 0.868348528784654. Support: 0.190393327018934
Attrib_5=(3.67-6.33] And Attrib_7=(0.67-inf) And Attrib_8=(0.67-inf) And Attrib_9=(-inf-22.33]  => Class=C1. Confidence: 0.865502468671476. Support: 0.268624226888664
Attrib_7=(0.67-inf) And Attrib_8=(0.67-inf) And Attrib_10=(0.67-inf)  => Class=C1. Confidence: 0.862739308254255. Support: 0.175360905151059
Attrib_2=(-inf-8778.33] And Attrib_3=(1.67-2.33] And Attrib_5=(6.33-inf) And Attrib_7=(0.67-inf) And Attrib_9=(-inf-22.33] And Attrib_10=(-inf-0.33]  => Class=C1. Confidence: 0.854687585062361. Support: 0.062113432765582
Attrib_8=(-inf-0.33]  => Class=C0. Confidence: 0.784226023740973. Support: 0.562145815835091
Attrib_4=(-inf-5.33]  => Class=C0. Confidence: 0.759006502336282. Support: 0.274306200224162
Attrib_2=(-inf-8778.33] And Attrib_5=(6.33-inf) And Attrib_7=(0.67-inf) And Attrib_12=(-inf-666.67]  => Class=C1. Confidence: 0.7567627332151. Support: 0.123996455169187
Attrib_5=(6.33-inf) And Attrib_7=(0.67-inf) And Attrib_9=(-inf-22.33]  => Class=C1. Confidence: 0.753865928545573. Support: 0.136659314793734
Attrib_3=(1.67-2.33] And Attrib_7=(0.67-inf) And Attrib_9=(-inf-22.33] And Attrib_11=(1.67-2.33] And Attrib_13=(-inf-33334.33]  => Class=C1. Confidence: 0.73582856129364. Support: 0.38529504925769
Attrib_0=(-inf-0.33] And Attrib_1=(-inf-2685.67] And Attrib_2=(-inf-8778.33] And Attrib_7=(0.67-inf) And Attrib_9=(-inf-22.33] And Attrib_11=(1.67-2.33]  => Class=C1. Confidence: 0.734271255336406. Support: 0.103563258256077
Attrib_0=(0.67-inf) And Attrib_3=(1.67-2.33] And Attrib_4=(9.67-inf) And Attrib_11=(1.67-2.33]  => Class=C1. Confidence: 0.720644961275944. Support: 0.0963610414675974
Attrib_3=(1.67-2.33] And Attrib_4=(9.67-inf) And Attrib_9=(-inf-22.33] And Attrib_11=(1.67-2.33] And Attrib_12=(-inf-666.67]  => Class=C1. Confidence: 0.710511652294333. Support: 0.187978712871504
Attrib_0=(0.67-inf) And Attrib_1=(2685.67-5355.33] And Attrib_7=(0.67-inf) And Attrib_9=(-inf-22.33] And Attrib_10=(-inf-0.33]  => Class=C1. Confidence: 0.698500591625591. Support: 0.0748224562137526
Attrib_3=(1.67-2.33] And Attrib_7=(0.67-inf)  => Class=C1. Confidence: 0.695368282199247. Support: 0.397892867118047
Attrib_3=(-inf-1.67]  => Class=C0. Confidence: 0.693029780096679. Support: 0.204728696359526
Attrib_1=(-inf-2685.67]  => Class=C0. Confidence: 0.604940574323443. Support: 0.397176547710289
Attrib_5=(6.33-inf)  => Class=C1. Confidence: 0.542037402477788. Support: 0.145095847993772
Attrib_1=(2685.67-5355.33] And Attrib_3=(1.67-2.33] And Attrib_10=(-inf-0.33]  => Class=C1. Confidence: 0.45505651218914. Support: 0.101728098920913
Time taken: 14 seconds 
=====================

Fold 7 of 10 folds
Data set size: 690
No of labeled instances: 187
No of unlabeled instances: 434
Total training instances: 621
Test instances: 69
----------------------------------------
