# Supplementary material for: Semi-supervised associative classification using ant colony optimization algorithm
Source: PeerJ Comput Sci. 2021 Sep 10;7:e676. doi: 10.7717/peerj-cs.676 (PMC8444075; doi:10.7717/peerj-cs.676)
Supplement: Supplemental Information 1 — Code: After extracting, the SSAC.sln is the Visual Studio 2015 aolution file which contains the project settings. Form1.cs and Form1.Designer.cs are the Windows form files for GUI of the code. SSAC.cs is the file containing the Run() method which is the core implementation of the proposed algorithm. [file peerj-cs-07-676-s001.zip › SSAC/SSAC/bin/Debug/Output0/australian/Old/australian_D4_40p_Rules_2020-10-04.txt]

Time: 2020-04-10 16:06:59
DataSetaustralian_D4
No. of instances: 690
No. of attributes: 15
No. of classes: 2
Class frequencies: [383, 307]
---------------------------------------
Parameters: 
Labeled data (%): 40
No of folds: 10
No of ants: 15
Min support: 0.05
Min Confidence: 0.45
Min coverage: 1
====================

Fold 1 of 10 folds
Data set size: 690
No of labeled instances: 249
No of unlabeled instances: 372
Total training instances: 621
Test instances: 69
----------------------------------------

No of rules: 10
Average terms per rule: 1
Accuracy (%): 100
Conusion matrix: 
39	0
0	30
Rules:
Attrib_7=(-inf-0.33]  => Class=C0. Confidence: 0.92741935483871. Support: 0.743191971982915
Attrib_11=(-inf-1.67]  => Class=C0. Confidence: 0.876182020010617. Support: 0.0905876615344651
Attrib_5=(-inf-3.67]  => Class=C0. Confidence: 0.837205614926846. Support: 0.139114324964628
Attrib_0=(-inf-0.33] And Attrib_7=(0.67-inf)  => Class=C1. Confidence: 0.808781024023798. Support: 0.247776575368432
Attrib_7=(0.67-inf) And Attrib_10=(0.67-inf)  => Class=C1. Confidence: 0.776599089849414. Support: 0.383531681034596
Attrib_4=(5.33-9.67] And Attrib_7=(0.67-inf)  => Class=C1. Confidence: 0.769632861053294. Support: 0.311737152074267
Attrib_7=(0.67-inf)  => Class=C1. Confidence: 0.763849843188738. Support: 0.708251073003482
Attrib_4=(-inf-5.33]  => Class=C0. Confidence: 0.732922830766078. Support: 0.344157874761037
Attrib_8=(-inf-0.33]  => Class=C0. Confidence: 0.715586144998521. Support: 0.631663648828633
Attrib_3=(-inf-1.67]  => Class=C0. Confidence: 0.658067563478702. Support: 0.246962452818054
Attrib_2=(-inf-8778.33] And Attrib_4=(9.67-inf)  => Class=C1. Confidence: 0.645629686596008. Support: 0.283075859593103
Attrib_2=(-inf-8778.33] And Attrib_5=(6.33-inf) And Attrib_12=(-inf-666.67]  => Class=C1. Confidence: 0.579795813289516. Support: 0.209362517821882
Attrib_10=(-inf-0.33]  => Class=C0. Confidence: 0.562181647770103. Support: 0.468750185912305
Attrib_0=(0.67-inf)  => Class=C0. Confidence: 0.531606612706867. Support: 0.563999926712276
Attrib_10=(0.67-inf) And Attrib_11=(1.67-2.33]  => Class=C1. Confidence: 0.489689856534885. Support: 0.390674538177453
Attrib_10=(0.67-inf) And Attrib_12=(-inf-666.67]  => Class=C1. Confidence: 0.452736458260405. Support: 0.387682260185175
Attrib_3=(1.67-2.33] And Attrib_12=(-inf-666.67] And Attrib_13=(-inf-33334.33]  => Class=C1. Confidence: 0.450826398277362. Support: 0.609083470841918
Time taken: 10 seconds 
=====================

Fold 2 of 10 folds
Data set size: 690
No of labeled instances: 249
No of unlabeled instances: 372
Total training instances: 621
Test instances: 69
----------------------------------------

No of rules: 0
Average terms per rule: 4
Accuracy (%): 98.5507246376812
Conusion matrix: 
39	0
1	29
Rules:
Attrib_1=(-inf-2685.67] And Attrib_3=(1.67-2.33] And Attrib_4=(5.33-9.67] And Attrib_5=(3.67-6.33] And Attrib_6=(-inf-4805] And Attrib_7=(0.67-inf) And Attrib_8=(0.67-inf) And Attrib_9=(-inf-22.33] And Attrib_11=(1.67-2.33]  => Class=C1. Confidence: 0.944850621609755. Support: 0.0537314326467558
Attrib_1=(-inf-2685.67] And Attrib_2=(-inf-8778.33] And Attrib_4=(5.33-9.67] And Attrib_7=(0.67-inf) And Attrib_8=(0.67-inf) And Attrib_9=(-inf-22.33] And Attrib_11=(1.67-2.33] And Attrib_12=(-inf-666.67]  => Class=C1. Confidence: 0.919298728107435. Support: 0.0744559224812846
Attrib_7=(-inf-0.33]  => Class=C0. Confidence: 0.915753811405986. Support: 0.738243541122407
Attrib_0=(0.67-inf) And Attrib_1=(-inf-2685.67] And Attrib_2=(-inf-8778.33] And Attrib_3=(1.67-2.33] And Attrib_6=(-inf-4805] And Attrib_7=(0.67-inf) And Attrib_8=(0.67-inf) And Attrib_9=(-inf-22.33] And Attrib_12=(-inf-666.67]  => Class=C1. Confidence: 0.909489814974055. Support: 0.0891732538976186
Attrib_0=(0.67-inf) And Attrib_1=(-inf-2685.67] And Attrib_3=(1.67-2.33] And Attrib_7=(0.67-inf) And Attrib_11=(1.67-2.33]  => Class=C1. Confidence: 0.887120299444277. Support: 0.137274365053389
Attrib_4=(9.67-inf) And Attrib_5=(6.33-inf) And Attrib_6=(-inf-4805] And Attrib_8=(0.67-inf) And Attrib_9=(-inf-22.33] And Attrib_11=(1.67-2.33] And Attrib_13=(-inf-33334.33]  => Class=C1. Confidence: 0.88710162853675. Support: 0.086048408569242
Attrib_0=(0.67-inf) And Attrib_1=(-inf-2685.67] And Attrib_2=(-inf-8778.33] And Attrib_6=(-inf-4805] And Attrib_7=(0.67-inf) And Attrib_8=(0.67-inf) And Attrib_12=(-inf-666.67]  => Class=C1. Confidence: 0.885446255935559. Support: 0.111633561591149
Attrib_1=(-inf-2685.67] And Attrib_2=(-inf-8778.33] And Attrib_5=(3.67-6.33] And Attrib_7=(0.67-inf) And Attrib_8=(0.67-inf) And Attrib_13=(-inf-33334.33]  => Class=C1. Confidence: 0.881284894543482. Support: 0.139541919298354
Attrib_0=(0.67-inf) And Attrib_1=(-inf-2685.67] And Attrib_3=(1.67-2.33] And Attrib_6=(-inf-4805] And Attrib_7=(0.67-inf)  => Class=C1. Confidence: 0.86638686275815. Support: 0.141038339827241
Attrib_1=(-inf-2685.67] And Attrib_4=(9.67-inf) And Attrib_6=(-inf-4805] And Attrib_7=(0.67-inf) And Attrib_10=(-inf-0.33]  => Class=C1. Confidence: 0.854514633014378. Support: 0.06589992636331
Attrib_2=(-inf-8778.33] And Attrib_6=(-inf-4805] And Attrib_7=(0.67-inf) And Attrib_8=(0.67-inf)  => Class=C1. Confidence: 0.854196242379944. Support: 0.386210170258578
Attrib_6=(-inf-4805] And Attrib_7=(0.67-inf) And Attrib_8=(0.67-inf) And Attrib_11=(1.67-2.33] And Attrib_12=(-inf-666.67]  => Class=C1. Confidence: 0.851459741481359. Support: 0.393894222579984
Attrib_1=(-inf-2685.67] And Attrib_5=(6.33-inf) And Attrib_7=(0.67-inf)  => Class=C1. Confidence: 0.848681062232836. Support: 0.0901037966746402
Attrib_1=(-inf-2685.67] And Attrib_3=(1.67-2.33] And Attrib_7=(0.67-inf) And Attrib_9=(-inf-22.33] And Attrib_10=(-inf-0.33] And Attrib_13=(-inf-33334.33]  => Class=C1. Confidence: 0.840124963300081. Support: 0.130855791080986
Attrib_0=(0.67-inf) And Attrib_1=(-inf-2685.67] And Attrib_4=(5.33-9.67] And Attrib_5=(3.67-6.33] And Attrib_7=(0.67-inf) And Attrib_11=(1.67-2.33] And Attrib_12=(-inf-666.67]  => Class=C1. Confidence: 0.825403374334764. Support: 0.0679538381870961
Attrib_5=(-inf-3.67]  => Class=C0. Confidence: 0.824869515363141. Support: 0.139565732908112
Attrib_1=(-inf-2685.67] And Attrib_2=(-inf-8778.33] And Attrib_5=(3.67-6.33] And Attrib_7=(0.67-inf) And Attrib_10=(0.67-inf)  => Class=C1. Confidence: 0.823220297314482. Support: 0.0953020968697078
Attrib_0=(0.67-inf) And Attrib_1=(-inf-2685.67] And Attrib_2=(-inf-8778.33] And Attrib_5=(3.67-6.33] And Attrib_7=(0.67-inf) And Attrib_13=(-inf-33334.33]  => Class=C1. Confidence: 0.818517015657855. Support: 0.138615101388477
Attrib_6=(-inf-4805] And Attrib_7=(0.67-inf) And Attrib_9=(-inf-22.33] And Attrib_10=(-inf-0.33]  => Class=C1. Confidence: 0.799766024693379. Support: 0.308952710110031
Attrib_1=(2685.67-5355.33] And Attrib_3=(1.67-2.33] And Attrib_7=(0.67-inf) And Attrib_12=(-inf-666.67] And Attrib_13=(-inf-33334.33]  => Class=C1. Confidence: 0.790879700347699. Support: 0.226248326275089
Attrib_7=(0.67-inf)  => Class=C1. Confidence: 0.788925790957763. Support: 0.618839624980275
Attrib_0=(0.67-inf) And Attrib_1=(2685.67-5355.33] And Attrib_8=(0.67-inf)  => Class=C1. Confidence: 0.731462834388836. Support: 0.137884768761561
Attrib_0=(-inf-0.33] And Attrib_1=(-inf-2685.67] And Attrib_2=(-inf-8778.33] And Attrib_3=(1.67-2.33] And Attrib_4=(9.67-inf) And Attrib_6=(-inf-4805] And Attrib_8=(0.67-inf) And Attrib_9=(-inf-22.33] And Attrib_11=(1.67-2.33] And Attrib_12=(-inf-666.67] And Attrib_13=(-inf-33334.33]  => Class=C1. Confidence: 0.728759940926564. Support: 0.0524276560745762
Attrib_4=(-inf-5.33]  => Class=C0. Confidence: 0.70993722089056. Support: 0.342315230870042
Attrib_11=(-inf-1.67]  => Class=C0. Confidence: 0.69433907950532. Support: 0.0986458330105362
Attrib_8=(-inf-0.33]  => Class=C0. Confidence: 0.69190770532317. Support: 0.659061497163016
Attrib_2=(-inf-8778.33] And Attrib_4=(9.67-inf) And Attrib_6=(-inf-4805] And Attrib_12=(-inf-666.67]  => Class=C1. Confidence: 0.659057033146388. Support: 0.236845094418047
Attrib_3=(-inf-1.67]  => Class=C0. Confidence: 0.637657733910866. Support: 0.256788305778524
Attrib_1=(-inf-2685.67]  => Class=C0. Confidence: 0.543684026283443. Support: 0.467509814273632
Attrib_6=(-inf-4805]  => Class=C0. Confidence: 0.506954019198893. Support: 0.835824015109716
Attrib_3=(1.67-2.33]  => Class=C1. Confidence: 0.472229150142636. Support: 0.539718708302728
Attrib_1=(2685.67-5355.33] And Attrib_4=(5.33-9.67]  => Class=C1. Confidence: 0.46116959952427. Support: 0.136250878190192
Time taken: 13 seconds 
=====================

Fold 3 of 10 folds
Data set size: 690
No of labeled instances: 249
No of unlabeled instances: 372
Total training instances: 621
Test instances: 69
----------------------------------------

No of rules: 9
Average terms per rule: 1
Accuracy (%): 100
Conusion matrix: 
39	0
0	30
Rules:
Attrib_7=(-inf-0.33]  => Class=C0. Confidence: 0.936000000000003. Support: 0.847826086956521
Attrib_7=(0.67-inf)  => Class=C1. Confidence: 0.837793394061114. Support: 0.875856914134263
Attrib_5=(-inf-3.67]  => Class=C0. Confidence: 0.721573770491804. Support: 0.133169705469846
Attrib_4=(-inf-5.33]  => Class=C0. Confidence: 0.673653631284916. Support: 0.369354838709678
Attrib_8=(-inf-0.33]  => Class=C0. Confidence: 0.662985915492959. Support: 0.720827489481065
Attrib_4=(9.67-inf)  => Class=C1. Confidence: 0.644596740897876. Support: 0.359619261187992
Attrib_5=(6.33-inf)  => Class=C1. Confidence: 0.615242244562959. Support: 0.277607651801137
Attrib_10=(-inf-0.33]  => Class=C0. Confidence: 0.51754761904762. Support: 0.529382889200561
Attrib_5=(3.67-6.33]  => Class=C0. Confidence: 0.505066666666668. Support: 0.64929873772791
Attrib_10=(0.67-inf)  => Class=C1. Confidence: 0.488862535925654. Support: 0.451453961998136
Attrib_3=(1.67-2.33]  => Class=C1. Confidence: 0.483947734014854. Support: 0.740098459846242
Time taken: 7 seconds 
=====================

Fold 4 of 10 folds
Data set size: 690
No of labeled instances: 248
No of unlabeled instances: 373
Total training instances: 621
Test instances: 69
----------------------------------------

No of rules: 0
Average terms per rule: 4
Accuracy (%): 100
Conusion matrix: 
38	0
0	31
Rules:
Attrib_0=(0.67-inf) And Attrib_2=(-inf-8778.33] And Attrib_4=(9.67-inf) And Attrib_7=(0.67-inf) And Attrib_8=(0.67-inf) And Attrib_13=(-inf-33334.33]  => Class=C1. Confidence: 0.951171931990698. Support: 0.110161021088974
Attrib_4=(9.67-inf) And Attrib_5=(6.33-inf) And Attrib_6=(-inf-4805] And Attrib_7=(0.67-inf) And Attrib_10=(0.67-inf) And Attrib_11=(1.67-2.33] And Attrib_13=(-inf-33334.33]  => Class=C1. Confidence: 0.938672000582442. Support: 0.0650817928257436
Attrib_2=(-inf-8778.33] And Attrib_3=(1.67-2.33] And Attrib_4=(5.33-9.67] And Attrib_5=(3.67-6.33] And Attrib_7=(0.67-inf) And Attrib_8=(0.67-inf) And Attrib_9=(-inf-22.33] And Attrib_10=(-inf-0.33] And Attrib_12=(-inf-666.67] And Attrib_13=(-inf-33334.33]  => Class=C1. Confidence: 0.937896701699661. Support: 0.0657039815191271
Attrib_2=(-inf-8778.33] And Attrib_4=(9.67-inf) And Attrib_6=(-inf-4805] And Attrib_7=(0.67-inf) And Attrib_8=(0.67-inf) And Attrib_9=(-inf-22.33] And Attrib_11=(1.67-2.33] And Attrib_12=(-inf-666.67]  => Class=C1. Confidence: 0.936171337349736. Support: 0.149800282312913
Attrib_0=(0.67-inf) And Attrib_1=(-inf-2685.67] And Attrib_3=(1.67-2.33] And Attrib_4=(5.33-9.67] And Attrib_6=(-inf-4805] And Attrib_7=(0.67-inf) And Attrib_8=(0.67-inf) And Attrib_9=(-inf-22.33] And Attrib_12=(-inf-666.67] And Attrib_13=(-inf-33334.33]  => Class=C1. Confidence: 0.932232235459109. Support: 0.0517719145079113
Attrib_0=(0.67-inf) And Attrib_2=(-inf-8778.33] And Attrib_3=(1.67-2.33] And Attrib_7=(0.67-inf) And Attrib_8=(0.67-inf) And Attrib_9=(-inf-22.33] And Attrib_10=(-inf-0.33] And Attrib_12=(-inf-666.67]  => Class=C1. Confidence: 0.929549106975438. Support: 0.0943904242988282
Attrib_7=(-inf-0.33]  => Class=C0. Confidence: 0.92920353982301. Support: 0.657604952725653
Attrib_4=(9.67-inf) And Attrib_5=(3.67-6.33] And Attrib_7=(0.67-inf) And Attrib_11=(1.67-2.33] And Attrib_12=(-inf-666.67]  => Class=C1. Confidence: 0.915408314503398. Support: 0.100317243799362
Attrib_3=(1.67-2.33] And Attrib_4=(9.67-inf) And Attrib_7=(0.67-inf) And Attrib_10=(-inf-0.33] And Attrib_11=(1.67-2.33]  => Class=C1. Confidence: 0.908153478151486. Support: 0.0861671877625629
Attrib_4=(9.67-inf) And Attrib_7=(0.67-inf)  => Class=C1. Confidence: 0.90663510917829. Support: 0.228710799529147
Attrib_4=(5.33-9.67] And Attrib_7=(0.67-inf) And Attrib_8=(0.67-inf)  => Class=C1. Confidence: 0.906299602584954. Support: 0.180884870705712
Attrib_3=(1.67-2.33] And Attrib_5=(6.33-inf) And Attrib_7=(0.67-inf) And Attrib_11=(1.67-2.33] And Attrib_12=(-inf-666.67] And Attrib_13=(-inf-33334.33]  => Class=C1. Confidence: 0.90387896009529. Support: 0.150698487908422
Attrib_1=(-inf-2685.67] And Attrib_2=(-inf-8778.33] And Attrib_3=(1.67-2.33] And Attrib_7=(0.67-inf) And Attrib_8=(0.67-inf) And Attrib_10=(0.67-inf) And Attrib_12=(-inf-666.67] And Attrib_13=(-inf-33334.33]  => Class=C1. Confidence: 0.895476234344203. Support: 0.0733371290365137
Attrib_2=(-inf-8778.33] And Attrib_7=(0.67-inf) And Attrib_8=(0.67-inf) And Attrib_11=(1.67-2.33] And Attrib_12=(-inf-666.67] And Attrib_13=(-inf-33334.33]  => Class=C1. Confidence: 0.888953892238406. Support: 0.37198005574809
Attrib_5=(3.67-6.33] And Attrib_7=(0.67-inf) And Attrib_8=(0.67-inf)  => Class=C1. Confidence: 0.878126050244063. Support: 0.243413003826695
Attrib_5=(6.33-inf) And Attrib_6=(-inf-4805] And Attrib_7=(0.67-inf) And Attrib_9=(-inf-22.33] And Attrib_11=(1.67-2.33] And Attrib_12=(-inf-666.67] And Attrib_13=(-inf-33334.33]  => Class=C1. Confidence: 0.861016026159756. Support: 0.157255044597662
Attrib_0=(-inf-0.33] And Attrib_7=(0.67-inf) And Attrib_10=(-inf-0.33] And Attrib_12=(-inf-666.67]  => Class=C1. Confidence: 0.846191185855512. Support: 0.0839038018517
Attrib_1=(-inf-2685.67] And Attrib_3=(1.67-2.33] And Attrib_5=(3.67-6.33] And Attrib_6=(-inf-4805] And Attrib_7=(0.67-inf) And Attrib_9=(-inf-22.33] And Attrib_10=(-inf-0.33] And Attrib_11=(1.67-2.33] And Attrib_12=(-inf-666.67]  => Class=C1. Confidence: 0.83634299788621. Support: 0.0634933187854753
Attrib_0=(-inf-0.33] And Attrib_3=(1.67-2.33] And Attrib_6=(-inf-4805] And Attrib_7=(0.67-inf) And Attrib_12=(-inf-666.67]  => Class=C1. Confidence: 0.827168765219339. Support: 0.130602183579886
Attrib_3=(1.67-2.33] And Attrib_4=(5.33-9.67] And Attrib_5=(3.67-6.33] And Attrib_7=(0.67-inf) And Attrib_9=(-inf-22.33] And Attrib_10=(-inf-0.33] And Attrib_12=(-inf-666.67]  => Class=C1. Confidence: 0.801353541795289. Support: 0.0871783054542101
Attrib_5=(-inf-3.67]  => Class=C0. Confidence: 0.775232657314978. Support: 0.120309475938244
Attrib_7=(0.67-inf) And Attrib_10=(-inf-0.33] And Attrib_12=(-inf-666.67]  => Class=C1. Confidence: 0.767345391863974. Support: 0.23191969433265
Attrib_4=(-inf-5.33]  => Class=C0. Confidence: 0.757144376014283. Support: 0.322051947862069
Attrib_7=(0.67-inf)  => Class=C1. Confidence: 0.756540247364308. Support: 0.531738561879913
Attrib_8=(-inf-0.33]  => Class=C0. Confidence: 0.728683910469359. Support: 0.626690480984471
Attrib_1=(5355.33-inf)  => Class=C1. Confidence: 0.716017506846988. Support: 0.0596744919818437
Attrib_3=(1.67-2.33] And Attrib_4=(9.67-inf)  => Class=C1. Confidence: 0.708713324238255. Support: 0.209953156108194
Attrib_3=(1.67-2.33] And Attrib_5=(6.33-inf) And Attrib_9=(-inf-22.33] And Attrib_11=(1.67-2.33] And Attrib_12=(-inf-666.67]  => Class=C1. Confidence: 0.705085937757433. Support: 0.154374958496657
Attrib_3=(-inf-1.67]  => Class=C0. Confidence: 0.692167604325367. Support: 0.254084029127335
Attrib_4=(9.67-inf) And Attrib_11=(1.67-2.33] And Attrib_13=(-inf-33334.33]  => Class=C1. Confidence: 0.689168805420753. Support: 0.232149438673472
Attrib_5=(6.33-inf)  => Class=C1. Confidence: 0.632479393983622. Support: 0.188132999493738
Attrib_5=(3.67-6.33]  => Class=C0. Confidence: 0.558269603999418. Support: 0.571680332731785
Attrib_1=(2685.67-5355.33]  => Class=C0. Confidence: 0.545785336539749. Support: 0.348212664985802
Attrib_3=(1.67-2.33]  => Class=C1. Confidence: 0.460394726899143. Support: 0.475319850696068
Time taken: 14 seconds 
=====================

Fold 5 of 10 folds
Data set size: 690
No of labeled instances: 248
No of unlabeled instances: 373
Total training instances: 621
Test instances: 69
----------------------------------------

No of rules: 0
Average terms per rule: 4
Accuracy (%): 98.5507246376812
Conusion matrix: 
38	0
1	30
Rules:
Attrib_1=(2685.67-5355.33] And Attrib_2=(-inf-8778.33] And Attrib_6=(-inf-4805] And Attrib_7=(0.67-inf) And Attrib_8=(0.67-inf) And Attrib_9=(-inf-22.33] And Attrib_10=(-inf-0.33] And Attrib_13=(-inf-33334.33]  => Class=C1. Confidence: 0.904207801744692. Support: 0.105400338092556
Attrib_0=(0.67-inf) And Attrib_1=(-inf-2685.67] And Attrib_3=(1.67-2.33] And Attrib_7=(0.67-inf) And Attrib_8=(0.67-inf) And Attrib_9=(-inf-22.33] And Attrib_10=(0.67-inf)  => Class=C1. Confidence: 0.901898640942749. Support: 0.0645597898357367
Attrib_1=(2685.67-5355.33] And Attrib_2=(-inf-8778.33] And Attrib_4=(9.67-inf) And Attrib_6=(-inf-4805] And Attrib_7=(0.67-inf) And Attrib_8=(0.67-inf)  => Class=C1. Confidence: 0.898823283463677. Support: 0.0795425318820657
Attrib_7=(-inf-0.33]  => Class=C0. Confidence: 0.8984375. Support: 0.764296432100537
Attrib_1=(-inf-2685.67] And Attrib_2=(-inf-8778.33] And Attrib_3=(1.67-2.33] And Attrib_6=(-inf-4805] And Attrib_7=(0.67-inf) And Attrib_8=(0.67-inf) And Attrib_10=(0.67-inf) And Attrib_12=(-inf-666.67] And Attrib_13=(-inf-33334.33]  => Class=C1. Confidence: 0.897465823533446. Support: 0.0853395679463759
Attrib_2=(-inf-8778.33] And Attrib_3=(-inf-1.67] And Attrib_5=(3.67-6.33] And Attrib_7=(0.67-inf) And Attrib_8=(0.67-inf)  => Class=C1. Confidence: 0.892982191401808. Support: 0.0579068968417772
Attrib_1=(-inf-2685.67] And Attrib_7=(0.67-inf) And Attrib_8=(0.67-inf) And Attrib_10=(0.67-inf)  => Class=C1. Confidence: 0.889373172917198. Support: 0.117978621370586
Attrib_0=(0.67-inf) And Attrib_2=(-inf-8778.33] And Attrib_3=(1.67-2.33] And Attrib_5=(6.33-inf) And Attrib_6=(-inf-4805] And Attrib_7=(0.67-inf) And Attrib_8=(0.67-inf) And Attrib_9=(-inf-22.33] And Attrib_11=(1.67-2.33] And Attrib_12=(-inf-666.67] And Attrib_13=(-inf-33334.33]  => Class=C1. Confidence: 0.888222955115421. Support: 0.0822495373494203
Attrib_2=(-inf-8778.33] And Attrib_5=(3.67-6.33] And Attrib_7=(0.67-inf) And Attrib_8=(0.67-inf) And Attrib_9=(-inf-22.33] And Attrib_10=(0.67-inf) And Attrib_11=(1.67-2.33] And Attrib_12=(-inf-666.67] And Attrib_13=(-inf-33334.33]  => Class=C1. Confidence: 0.883281602097731. Support: 0.158109718447279
Attrib_2=(-inf-8778.33] And Attrib_3=(1.67-2.33] And Attrib_4=(5.33-9.67] And Attrib_5=(3.67-6.33] And Attrib_7=(0.67-inf) And Attrib_8=(0.67-inf) And Attrib_9=(-inf-22.33] And Attrib_11=(1.67-2.33] And Attrib_12=(-inf-666.67] And Attrib_13=(-inf-33334.33]  => Class=C1. Confidence: 0.871973277145378. Support: 0.153452159329656
Attrib_0=(0.67-inf) And Attrib_1=(2685.67-5355.33] And Attrib_2=(-inf-8778.33] And Attrib_5=(6.33-inf) And Attrib_6=(-inf-4805] And Attrib_7=(0.67-inf) And Attrib_9=(-inf-22.33] And Attrib_11=(1.67-2.33]  => Class=C1. Confidence: 0.869928399943476. Support: 0.0773878862908609
Attrib_2=(-inf-8778.33] And Attrib_5=(3.67-6.33] And Attrib_7=(0.67-inf) And Attrib_8=(0.67-inf) And Attrib_11=(1.67-2.33] And Attrib_13=(-inf-33334.33]  => Class=C1. Confidence: 0.866956533069642. Support: 0.337422008496537
Attrib_0=(0.67-inf) And Attrib_2=(-inf-8778.33] And Attrib_6=(-inf-4805] And Attrib_7=(0.67-inf) And Attrib_8=(0.67-inf) And Attrib_9=(-inf-22.33] And Attrib_12=(-inf-666.67]  => Class=C1. Confidence: 0.863935543511346. Support: 0.311205882881899
Attrib_4=(9.67-inf) And Attrib_7=(0.67-inf) And Attrib_8=(0.67-inf) And Attrib_13=(-inf-33334.33]  => Class=C1. Confidence: 0.858858676971458. Support: 0.23995157094381
Attrib_11=(-inf-1.67]  => Class=C0. Confidence: 0.854306682930809. Support: 0.106301699123693
Attrib_2=(-inf-8778.33] And Attrib_4=(9.67-inf) And Attrib_6=(-inf-4805] And Attrib_7=(0.67-inf) And Attrib_9=(-inf-22.33] And Attrib_10=(0.67-inf) And Attrib_11=(1.67-2.33] And Attrib_12=(-inf-666.67]  => Class=C1. Confidence: 0.852423451404417. Support: 0.122753306209116
Attrib_0=(0.67-inf) And Attrib_2=(-inf-8778.33] And Attrib_7=(0.67-inf) And Attrib_8=(0.67-inf) And Attrib_10=(-inf-0.33] And Attrib_12=(-inf-666.67]  => Class=C1. Confidence: 0.848110614158085. Support: 0.15643383412161
Attrib_5=(6.33-inf) And Attrib_7=(0.67-inf)  => Class=C1. Confidence: 0.8462122157105. Support: 0.25706270986271
Attrib_3=(1.67-2.33] And Attrib_4=(9.67-inf) And Attrib_7=(0.67-inf) And Attrib_9=(-inf-22.33] And Attrib_11=(1.67-2.33] And Attrib_13=(-inf-33334.33]  => Class=C1. Confidence: 0.846167125613711. Support: 0.269997666635897
Attrib_3=(1.67-2.33] And Attrib_7=(0.67-inf) And Attrib_8=(0.67-inf) And Attrib_9=(-inf-22.33]  => Class=C1. Confidence: 0.836754503131969. Support: 0.45485133769507
Attrib_2=(-inf-8778.33] And Attrib_3=(1.67-2.33] And Attrib_7=(0.67-inf) And Attrib_10=(0.67-inf) And Attrib_11=(1.67-2.33] And Attrib_12=(-inf-666.67]  => Class=C1. Confidence: 0.825914250429614. Support: 0.300520593587969
Attrib_2=(-inf-8778.33] And Attrib_4=(5.33-9.67] And Attrib_6=(-inf-4805] And Attrib_7=(0.67-inf) And Attrib_9=(-inf-22.33] And Attrib_11=(1.67-2.33] And Attrib_13=(-inf-33334.33]  => Class=C1. Confidence: 0.823144140313186. Support: 0.31118147909658
Attrib_5=(-inf-3.67]  => Class=C0. Confidence: 0.815869295588001. Support: 0.137890618030594
Attrib_2=(-inf-8778.33] And Attrib_5=(3.67-6.33] And Attrib_7=(0.67-inf) And Attrib_9=(-inf-22.33] And Attrib_11=(1.67-2.33] And Attrib_12=(-inf-666.67]  => Class=C1. Confidence: 0.813264326045515. Support: 0.453783546172074
Attrib_0=(0.67-inf) And Attrib_7=(0.67-inf) And Attrib_11=(1.67-2.33]  => Class=C1. Confidence: 0.812086476898697. Support: 0.5056870965683
Attrib_0=(0.67-inf) And Attrib_7=(0.67-inf) And Attrib_9=(-inf-22.33] And Attrib_10=(0.67-inf) And Attrib_13=(-inf-33334.33]  => Class=C1. Confidence: 0.790844828835983. Support: 0.291450931378318
Attrib_2=(-inf-8778.33] And Attrib_3=(1.67-2.33] And Attrib_4=(9.67-inf) And Attrib_8=(0.67-inf) And Attrib_9=(-inf-22.33] And Attrib_10=(-inf-0.33] And Attrib_11=(1.67-2.33] And Attrib_12=(-inf-666.67] And Attrib_13=(-inf-33334.33]  => Class=C1. Confidence: 0.767368196420613. Support: 0.107409490719562
Attrib_7=(0.67-inf)  => Class=C1. Confidence: 0.757547953654414. Support: 0.766411923957727
Attrib_4=(9.67-inf) And Attrib_5=(6.33-inf) And Attrib_10=(-inf-0.33]  => Class=C1. Confidence: 0.733459003249167. Support: 0.0949665273626569
Attrib_4=(-inf-5.33]  => Class=C0. Confidence: 0.70790424950664. Support: 0.348039289251905
Attrib_8=(-inf-0.33]  => Class=C0. Confidence: 0.67953142317727. Support: 0.664068784380022
Attrib_4=(9.67-inf) And Attrib_11=(1.67-2.33]  => Class=C1. Confidence: 0.655246912076346. Support: 0.327783822271189
Attrib_4=(9.67-inf)  => Class=C1. Confidence: 0.639474178024307. Support: 0.334609760837742
Attrib_0=(0.67-inf) And Attrib_2=(-inf-8778.33] And Attrib_3=(1.67-2.33] And Attrib_5=(6.33-inf) And Attrib_6=(-inf-4805] And Attrib_9=(-inf-22.33] And Attrib_10=(0.67-inf) And Attrib_11=(1.67-2.33] And Attrib_12=(-inf-666.67] And Attrib_13=(-inf-33334.33]  => Class=C1. Confidence: 0.638223096799556. Support: 0.0684056945835071
Attrib_5=(6.33-inf)  => Class=C1. Confidence: 0.611522902119547. Support: 0.270714586995816
Attrib_10=(-inf-0.33]  => Class=C0. Confidence: 0.543432032644305. Support: 0.487342188569007
Attrib_5=(3.67-6.33]  => Class=C0. Confidence: 0.516689738943214. Support: 0.59497938556851
Attrib_3=(1.67-2.33] And Attrib_11=(1.67-2.33] And Attrib_13=(-inf-33334.33]  => Class=C1. Confidence: 0.485815998460249. Support: 0.646174402989634
Attrib_10=(0.67-inf)  => Class=C1. Confidence: 0.469949465098911. Support: 0.419700217071371
Time taken: 10 seconds 
=====================

Fold 6 of 10 folds
Data set size: 690
No of labeled instances: 248
No of unlabeled instances: 373
Total training instances: 621
Test instances: 69
----------------------------------------

No of rules: 0
Average terms per rule: 5
Accuracy (%): 95.6521739130435
Conusion matrix: 
38	0
3	28
Rules:
Attrib_7=(-inf-0.33]  => Class=C0. Confidence: 0.930434782608697. Support: 0.725340868892038
Attrib_1=(2685.67-5355.33] And Attrib_3=(1.67-2.33] And Attrib_4=(9.67-inf) And Attrib_6=(-inf-4805] And Attrib_7=(0.67-inf) And Attrib_8=(0.67-inf) And Attrib_9=(-inf-22.33] And Attrib_10=(0.67-inf) And Attrib_11=(1.67-2.33]  => Class=C1. Confidence: 0.852003413679138. Support: 0.0501589319771138
Attrib_0=(0.67-inf) And Attrib_1=(2685.67-5355.33] And Attrib_3=(1.67-2.33] And Attrib_7=(0.67-inf) And Attrib_8=(0.67-inf) And Attrib_9=(-inf-22.33] And Attrib_10=(0.67-inf) And Attrib_11=(1.67-2.33] And Attrib_12=(-inf-666.67] And Attrib_13=(-inf-33334.33]  => Class=C1. Confidence: 0.844549964204825. Support: 0.0736163322098142
Attrib_1=(2685.67-5355.33] And Attrib_2=(-inf-8778.33] And Attrib_4=(9.67-inf) And Attrib_5=(6.33-inf) And Attrib_6=(-inf-4805] And Attrib_7=(0.67-inf) And Attrib_8=(0.67-inf) And Attrib_9=(-inf-22.33] And Attrib_11=(1.67-2.33] And Attrib_12=(-inf-666.67] And Attrib_13=(-inf-33334.33]  => Class=C1. Confidence: 0.844450899230314. Support: 0.0633820724729816
Attrib_5=(-inf-3.67]  => Class=C0. Confidence: 0.843058317692529. Support: 0.121210488445451
Attrib_1=(2685.67-5355.33] And Attrib_2=(-inf-8778.33] And Attrib_7=(0.67-inf) And Attrib_8=(0.67-inf) And Attrib_9=(-inf-22.33] And Attrib_11=(1.67-2.33] And Attrib_12=(-inf-666.67] And Attrib_13=(-inf-33334.33]  => Class=C1. Confidence: 0.842101327518994. Support: 0.250331149622738
Attrib_4=(9.67-inf) And Attrib_5=(6.33-inf) And Attrib_8=(0.67-inf) And Attrib_10=(-inf-0.33] And Attrib_12=(-inf-666.67] And Attrib_13=(-inf-33334.33]  => Class=C1. Confidence: 0.840552335723633. Support: 0.0837486736191616
Attrib_4=(5.33-9.67] And Attrib_7=(0.67-inf) And Attrib_8=(0.67-inf) And Attrib_9=(-inf-22.33] And Attrib_12=(-inf-666.67] And Attrib_13=(-inf-33334.33]  => Class=C1. Confidence: 0.835446577710004. Support: 0.257468073104984
Attrib_2=(-inf-8778.33] And Attrib_4=(9.67-inf) And Attrib_5=(3.67-6.33] And Attrib_7=(0.67-inf) And Attrib_8=(0.67-inf) And Attrib_9=(-inf-22.33] And Attrib_10=(0.67-inf) And Attrib_11=(1.67-2.33] And Attrib_12=(-inf-666.67] And Attrib_13=(-inf-33334.33]  => Class=C1. Confidence: 0.833331744001574. Support: 0.060838441147189
Attrib_1=(2685.67-5355.33] And Attrib_5=(6.33-inf) And Attrib_7=(0.67-inf) And Attrib_13=(-inf-33334.33]  => Class=C1. Confidence: 0.816028319901024. Support: 0.132622940929213
Attrib_4=(9.67-inf) And Attrib_5=(6.33-inf) And Attrib_6=(-inf-4805] And Attrib_7=(0.67-inf) And Attrib_11=(1.67-2.33] And Attrib_12=(-inf-666.67] And Attrib_13=(-inf-33334.33]  => Class=C1. Confidence: 0.813024778730763. Support: 0.174172546613285
Attrib_3=(1.67-2.33] And Attrib_4=(9.67-inf) And Attrib_7=(0.67-inf) And Attrib_13=(-inf-33334.33]  => Class=C1. Confidence: 0.808184430898741. Support: 0.319117790049094
Attrib_0=(-inf-0.33] And Attrib_1=(-inf-2685.67] And Attrib_4=(9.67-inf) And Attrib_7=(0.67-inf) And Attrib_9=(-inf-22.33] And Attrib_11=(1.67-2.33] And Attrib_13=(-inf-33334.33]  => Class=C1. Confidence: 0.807471715959736. Support: 0.0878994334542463
Attrib_4=(9.67-inf) And Attrib_7=(0.67-inf) And Attrib_9=(-inf-22.33] And Attrib_12=(-inf-666.67] And Attrib_13=(-inf-33334.33]  => Class=C1. Confidence: 0.806074631024434. Support: 0.346287361472525
Attrib_0=(0.67-inf) And Attrib_3=(1.67-2.33] And Attrib_5=(3.67-6.33] And Attrib_6=(-inf-4805] And Attrib_7=(0.67-inf) And Attrib_8=(0.67-inf) And Attrib_11=(1.67-2.33] And Attrib_12=(-inf-666.67] And Attrib_13=(-inf-33334.33]  => Class=C1. Confidence: 0.80500745000962. Support: 0.195462830525632
Attrib_0=(0.67-inf) And Attrib_3=(1.67-2.33] And Attrib_7=(0.67-inf) And Attrib_8=(0.67-inf) And Attrib_11=(1.67-2.33] And Attrib_12=(-inf-666.67] And Attrib_13=(-inf-33334.33]  => Class=C1. Confidence: 0.797920991954222. Support: 0.316285593987267
Attrib_3=(1.67-2.33] And Attrib_7=(0.67-inf) And Attrib_8=(0.67-inf) And Attrib_9=(-inf-22.33] And Attrib_11=(1.67-2.33] And Attrib_12=(-inf-666.67] And Attrib_13=(-inf-33334.33]  => Class=C1. Confidence: 0.789914763863427. Support: 0.482166198165052
Attrib_0=(0.67-inf) And Attrib_5=(3.67-6.33] And Attrib_7=(0.67-inf) And Attrib_8=(0.67-inf) And Attrib_9=(-inf-22.33] And Attrib_10=(0.67-inf) And Attrib_12=(-inf-666.67] And Attrib_13=(-inf-33334.33]  => Class=C1. Confidence: 0.788699962393372. Support: 0.130317205715809
Attrib_7=(0.67-inf) And Attrib_8=(0.67-inf)  => Class=C1. Confidence: 0.788062058308604. Support: 0.580484392274419
Attrib_0=(0.67-inf) And Attrib_1=(-inf-2685.67] And Attrib_2=(-inf-8778.33] And Attrib_3=(1.67-2.33] And Attrib_7=(0.67-inf) And Attrib_8=(-inf-0.33] And Attrib_13=(-inf-33334.33]  => Class=C1. Confidence: 0.78513894311843. Support: 0.07361729179911
Attrib_4=(-inf-5.33]  => Class=C0. Confidence: 0.771869156320628. Support: 0.35566701363074
Attrib_1=(2685.67-5355.33] And Attrib_3=(1.67-2.33] And Attrib_4=(5.33-9.67] And Attrib_6=(-inf-4805] And Attrib_7=(0.67-inf) And Attrib_11=(1.67-2.33] And Attrib_13=(-inf-33334.33]  => Class=C1. Confidence: 0.764514354549114. Support: 0.133029651922116
Attrib_0=(0.67-inf) And Attrib_1=(-inf-2685.67] And Attrib_2=(-inf-8778.33] And Attrib_5=(3.67-6.33] And Attrib_7=(0.67-inf) And Attrib_10=(0.67-inf) And Attrib_11=(1.67-2.33] And Attrib_13=(-inf-33334.33]  => Class=C1. Confidence: 0.747012108303686. Support: 0.0901401614907371
Attrib_3=(1.67-2.33] And Attrib_7=(0.67-inf) And Attrib_12=(-inf-666.67]  => Class=C1. Confidence: 0.74225839668819. Support: 0.722109464815017
Attrib_2=(-inf-8778.33] And Attrib_5=(3.67-6.33] And Attrib_6=(-inf-4805] And Attrib_7=(0.67-inf) And Attrib_10=(-inf-0.33] And Attrib_12=(-inf-666.67] And Attrib_13=(-inf-33334.33]  => Class=C1. Confidence: 0.737102940834024. Support: 0.273262673081255
Attrib_2=(-inf-8778.33] And Attrib_4=(5.33-9.67] And Attrib_5=(3.67-6.33] And Attrib_6=(-inf-4805] And Attrib_7=(0.67-inf) And Attrib_13=(-inf-33334.33]  => Class=C1. Confidence: 0.733838605606584. Support: 0.324882587764356
Attrib_0=(0.67-inf) And Attrib_4=(5.33-9.67] And Attrib_7=(0.67-inf) And Attrib_9=(-inf-22.33] And Attrib_10=(0.67-inf) And Attrib_11=(1.67-2.33] And Attrib_13=(-inf-33334.33]  => Class=C1. Confidence: 0.733170790741143. Support: 0.149791873453227
Attrib_2=(-inf-8778.33] And Attrib_7=(0.67-inf) And Attrib_11=(1.67-2.33] And Attrib_12=(-inf-666.67] And Attrib_13=(-inf-33334.33]  => Class=C1. Confidence: 0.728882956546034. Support: 0.768682437569911
Attrib_7=(0.67-inf)  => Class=C1. Confidence: 0.724126458043839. Support: 0.871123744547668
Attrib_0=(0.67-inf) And Attrib_2=(-inf-8778.33] And Attrib_3=(1.67-2.33] And Attrib_5=(6.33-inf) And Attrib_6=(-inf-4805] And Attrib_10=(-inf-0.33] And Attrib_11=(1.67-2.33] And Attrib_12=(-inf-666.67] And Attrib_13=(-inf-33334.33]  => Class=C1. Confidence: 0.705785791118625. Support: 0.0603941513032422
Attrib_8=(-inf-0.33]  => Class=C0. Confidence: 0.691996357533507. Support: 0.655332038754737
Attrib_4=(9.67-inf)  => Class=C1. Confidence: 0.618224581117785. Support: 0.376993019450911
Attrib_1=(5355.33-inf)  => Class=C1. Confidence: 0.582508866267169. Support: 0.0705255331232938
Attrib_1=(-inf-2685.67]  => Class=C0. Confidence: 0.555077156377727. Support: 0.465166036612893
Attrib_5=(3.67-6.33]  => Class=C0. Confidence: 0.529849525125816. Support: 0.603154322989486
Attrib_10=(-inf-0.33]  => Class=C0. Confidence: 0.529825456342185. Support: 0.458149235859068
Attrib_0=(0.67-inf) And Attrib_1=(2685.67-5355.33] And Attrib_2=(-inf-8778.33] And Attrib_4=(5.33-9.67] And Attrib_10=(-inf-0.33] And Attrib_13=(-inf-33334.33]  => Class=C1. Confidence: 0.500671763945957. Support: 0.0814622859987354
Time taken: 10 seconds 
=====================

Fold 7 of 10 folds
Data set size: 690
No of labeled instances: 248
No of unlabeled instances: 373
Total training instances: 621
Test instances: 69
----------------------------------------

No of rules: 0
Average terms per rule: 4
Accuracy (%): 98.5507246376812
Conusion matrix: 
38	0
1	30
Rules:
Attrib_7=(-inf-0.33]  => Class=C0. Confidence: 0.91869918699187. Support: 0.709301358991523
Attrib_0=(-inf-0.33] And Attrib_4=(9.67-inf) And Attrib_5=(6.33-inf) And Attrib_6=(-inf-4805] And Attrib_7=(0.67-inf) And Attrib_8=(0.67-inf) And Attrib_11=(1.67-2.33] And Attrib_12=(-inf-666.67] And Attrib_13=(-inf-33334.33]  => Class=C1. Confidence: 0.892939503850151. Support: 0.0502969029169318
Attrib_0=(-inf-0.33] And Attrib_2=(-inf-8778.33] And Attrib_3=(1.67-2.33] And Attrib_4=(9.67-inf) And Attrib_7=(0.67-inf) And Attrib_10=(-inf-0.33] And Attrib_12=(-inf-666.67]  => Class=C1. Confidence: 0.881357140840034. Support: 0.0587556242033644
Attrib_3=(1.67-2.33] And Attrib_4=(9.67-inf) And Attrib_5=(6.33-inf) And Attrib_8=(0.67-inf) And Attrib_13=(-inf-33334.33]  => Class=C1. Confidence: 0.858954869773434. Support: 0.104072456364684
Attrib_1=(-inf-2685.67] And Attrib_4=(9.67-inf) And Attrib_5=(3.67-6.33] And Attrib_6=(-inf-4805] And Attrib_7=(0.67-inf) And Attrib_8=(0.67-inf) And Attrib_9=(-inf-22.33]  => Class=C1. Confidence: 0.85752497286858. Support: 0.0520157444397892
Attrib_11=(-inf-1.67]  => Class=C0. Confidence: 0.855930359772915. Support: 0.0937091117847434
Attrib_0=(-inf-0.33] And Attrib_1=(-inf-2685.67] And Attrib_3=(1.67-2.33] And Attrib_4=(9.67-inf) And Attrib_6=(-inf-4805] And Attrib_7=(0.67-inf) And Attrib_9=(-inf-22.33] And Attrib_12=(-inf-666.67] And Attrib_13=(-inf-33334.33]  => Class=C1. Confidence: 0.851668677643396. Support: 0.0558693231983167
Attrib_3=(1.67-2.33] And Attrib_4=(9.67-inf) And Attrib_7=(0.67-inf) And Attrib_13=(-inf-33334.33]  => Class=C1. Confidence: 0.849965960969955. Support: 0.259193833124876
Attrib_1=(2685.67-5355.33] And Attrib_3=(1.67-2.33] And Attrib_5=(6.33-inf) And Attrib_7=(0.67-inf) And Attrib_13=(-inf-33334.33]  => Class=C1. Confidence: 0.840851394009073. Support: 0.0903376939782357
Attrib_5=(-inf-3.67]  => Class=C0. Confidence: 0.836039283544481. Support: 0.129540807850834
Attrib_2=(-inf-8778.33] And Attrib_3=(1.67-2.33] And Attrib_7=(0.67-inf) And Attrib_8=(0.67-inf) And Attrib_13=(-inf-33334.33]  => Class=C1. Confidence: 0.833034249956208. Support: 0.35111247304189
Attrib_0=(-inf-0.33] And Attrib_4=(9.67-inf) And Attrib_6=(-inf-4805] And Attrib_7=(0.67-inf)  => Class=C1. Confidence: 0.831302683737113. Support: 0.114961563155123
Attrib_0=(-inf-0.33] And Attrib_2=(-inf-8778.33] And Attrib_4=(5.33-9.67] And Attrib_5=(3.67-6.33] And Attrib_7=(0.67-inf) And Attrib_12=(-inf-666.67]  => Class=C1. Confidence: 0.825989032301206. Support: 0.0611170274588562
Attrib_0=(0.67-inf) And Attrib_1=(2685.67-5355.33] And Attrib_2=(-inf-8778.33] And Attrib_6=(-inf-4805] And Attrib_7=(0.67-inf) And Attrib_8=(0.67-inf) And Attrib_9=(-inf-22.33] And Attrib_13=(-inf-33334.33]  => Class=C1. Confidence: 0.817737165061149. Support: 0.144699990305752
Attrib_7=(0.67-inf) And Attrib_8=(0.67-inf) And Attrib_9=(-inf-22.33] And Attrib_13=(-inf-33334.33]  => Class=C1. Confidence: 0.816387122899438. Support: 0.441050353125197
Attrib_1=(-inf-2685.67] And Attrib_4=(5.33-9.67] And Attrib_5=(3.67-6.33] And Attrib_6=(-inf-4805] And Attrib_7=(0.67-inf) And Attrib_11=(1.67-2.33] And Attrib_12=(-inf-666.67] And Attrib_13=(-inf-33334.33]  => Class=C1. Confidence: 0.810985674487305. Support: 0.111734050481311
Attrib_4=(-inf-5.33]  => Class=C0. Confidence: 0.804247180955115. Support: 0.353924148890861
Attrib_0=(-inf-0.33] And Attrib_2=(-inf-8778.33] And Attrib_3=(1.67-2.33] And Attrib_5=(6.33-inf) And Attrib_7=(0.67-inf) And Attrib_9=(-inf-22.33] And Attrib_11=(1.67-2.33] And Attrib_12=(-inf-666.67] And Attrib_13=(-inf-33334.33]  => Class=C1. Confidence: 0.79586590927402. Support: 0.0536686846612833
Attrib_1=(5355.33-inf)  => Class=C1. Confidence: 0.780197000983477. Support: 0.0503066180252079
Attrib_0=(-inf-0.33] And Attrib_3=(1.67-2.33] And Attrib_7=(0.67-inf) And Attrib_10=(-inf-0.33]  => Class=C1. Confidence: 0.777147553728613. Support: 0.103773028500427
Attrib_0=(-inf-0.33] And Attrib_3=(1.67-2.33] And Attrib_7=(0.67-inf) And Attrib_11=(1.67-2.33] And Attrib_12=(-inf-666.67]  => Class=C1. Confidence: 0.773990612268833. Support: 0.185349703796737
Attrib_7=(0.67-inf) And Attrib_11=(1.67-2.33]  => Class=C1. Confidence: 0.761280032254208. Support: 0.647147101794109
Attrib_3=(1.67-2.33] And Attrib_7=(0.67-inf)  => Class=C1. Confidence: 0.739120157186444. Support: 0.549534902669125
Attrib_7=(0.67-inf)  => Class=C1. Confidence: 0.728143683707533. Support: 0.6580166670115
Attrib_8=(-inf-0.33]  => Class=C0. Confidence: 0.70884695147369. Support: 0.62406439387776
Attrib_4=(9.67-inf) And Attrib_9=(-inf-22.33] And Attrib_11=(1.67-2.33]  => Class=C1. Confidence: 0.648055730617306. Support: 0.285517184265415
Attrib_4=(9.67-inf)  => Class=C1. Confidence: 0.630889054401817. Support: 0.296386749482806
Attrib_5=(6.33-inf)  => Class=C1. Confidence: 0.568432118756089. Support: 0.219880627235037
Attrib_6=(-inf-4805]  => Class=C0. Confidence: 0.528697546758977. Support: 0.798612925790539
Time taken: 16 seconds 
=====================

Fold 8 of 10 folds
Data set size: 690
No of labeled instances: 248
No of unlabeled instances: 373
Total training instances: 621
Test instances: 69
----------------------------------------

No of rules: 7
Average terms per rule: 1
Accuracy (%): 100
Conusion matrix: 
38	0
0	31
Rules:
Attrib_7=(-inf-0.33]  => Class=C0. Confidence: 0.938053097345131. Support: 0.72742083153629
Attrib_11=(-inf-1.67]  => Class=C0. Confidence: 0.852661139253168. Support: 0.0903535378477574
Attrib_7=(0.67-inf)  => Class=C1. Confidence: 0.769432225951835. Support: 0.67676458861925
Attrib_5=(-inf-3.67]  => Class=C0. Confidence: 0.73142295266189. Support: 0.120477574733323
Attrib_4=(-inf-5.33]  => Class=C0. Confidence: 0.714177062228675. Support: 0.339697669233065
Attrib_8=(-inf-0.33]  => Class=C0. Confidence: 0.711213980532074. Support: 0.660524330627716
Attrib_4=(9.67-inf)  => Class=C1. Confidence: 0.613967180488769. Support: 0.29015798274283
Attrib_5=(6.33-inf)  => Class=C1. Confidence: 0.60613537608076. Support: 0.207490370267588
Attrib_10=(-inf-0.33]  => Class=C0. Confidence: 0.555742332760156. Support: 0.481204133955921
Attrib_5=(3.67-6.33]  => Class=C0. Confidence: 0.553235708108151. Support: 0.596491556168337
Attrib_10=(0.67-inf)  => Class=C1. Confidence: 0.460678435588782. Support: 0.363319745026373
Attrib_3=(1.67-2.33]  => Class=C1. Confidence: 0.457316939498876. Support: 0.585094247700391
Time taken: 8 seconds 
=====================

Fold 9 of 10 folds
Data set size: 690
No of labeled instances: 248
No of unlabeled instances: 373
Total training instances: 621
Test instances: 69
----------------------------------------

No of rules: 0
Average terms per rule: 4
Accuracy (%): 98.5507246376812
Conusion matrix: 
38	0
1	30
Rules:
Attrib_1=(2685.67-5355.33] And Attrib_2=(-inf-8778.33] And Attrib_3=(1.67-2.33] And Attrib_5=(3.67-6.33] And Attrib_6=(-inf-4805] And Attrib_7=(0.67-inf) And Attrib_8=(0.67-inf) And Attrib_9=(-inf-22.33] And Attrib_10=(-inf-0.33] And Attrib_12=(-inf-666.67] And Attrib_13=(-inf-33334.33]  => Class=C1. Confidence: 0.9881764122662. Support: 0.0533572089913922
Attrib_2=(-inf-8778.33] And Attrib_4=(5.33-9.67] And Attrib_6=(-inf-4805] And Attrib_7=(0.67-inf) And Attrib_8=(0.67-inf) And Attrib_10=(-inf-0.33] And Attrib_11=(1.67-2.33] And Attrib_13=(-inf-33334.33]  => Class=C1. Confidence: 0.971421435127176. Support: 0.100918832089393
Attrib_7=(-inf-0.33]  => Class=C0. Confidence: 0.965217391304349. Support: 0.636059672502721
Attrib_0=(0.67-inf) And Attrib_3=(1.67-2.33] And Attrib_5=(3.67-6.33] And Attrib_6=(-inf-4805] And Attrib_7=(0.67-inf) And Attrib_8=(0.67-inf) And Attrib_9=(-inf-22.33] And Attrib_10=(-inf-0.33]  => Class=C1. Confidence: 0.956890141402691. Support: 0.0883462653246861
Attrib_0=(0.67-inf) And Attrib_2=(-inf-8778.33] And Attrib_3=(1.67-2.33] And Attrib_5=(3.67-6.33] And Attrib_7=(0.67-inf) And Attrib_8=(0.67-inf) And Attrib_9=(-inf-22.33] And Attrib_10=(0.67-inf) And Attrib_11=(1.67-2.33] And Attrib_13=(-inf-33334.33]  => Class=C1. Confidence: 0.949421359062411. Support: 0.0716059664879492
Attrib_1=(2685.67-5355.33] And Attrib_7=(0.67-inf) And Attrib_8=(0.67-inf) And Attrib_9=(-inf-22.33] And Attrib_10=(-inf-0.33] And Attrib_11=(1.67-2.33] And Attrib_13=(-inf-33334.33]  => Class=C1. Confidence: 0.946116722712317. Support: 0.0983242649509442
Attrib_1=(2685.67-5355.33] And Attrib_3=(1.67-2.33] And Attrib_4=(9.67-inf) And Attrib_7=(0.67-inf) And Attrib_8=(0.67-inf) And Attrib_12=(-inf-666.67] And Attrib_13=(-inf-33334.33]  => Class=C1. Confidence: 0.940850220631873. Support: 0.0753912661162557
Attrib_0=(0.67-inf) And Attrib_7=(0.67-inf) And Attrib_8=(0.67-inf) And Attrib_11=(1.67-2.33]  => Class=C1. Confidence: 0.935267102675083. Support: 0.306128416399995
Attrib_3=(1.67-2.33] And Attrib_4=(9.67-inf) And Attrib_7=(0.67-inf) And Attrib_8=(0.67-inf) And Attrib_9=(-inf-22.33] And Attrib_10=(-inf-0.33]  => Class=C1. Confidence: 0.935018402256771. Support: 0.094917302073514
Attrib_3=(1.67-2.33] And Attrib_7=(0.67-inf) And Attrib_8=(0.67-inf) And Attrib_9=(-inf-22.33] And Attrib_12=(-inf-666.67]  => Class=C1. Confidence: 0.928304902874715. Support: 0.393534993991924
Attrib_5=(3.67-6.33] And Attrib_6=(-inf-4805] And Attrib_7=(0.67-inf) And Attrib_8=(0.67-inf) And Attrib_9=(-inf-22.33] And Attrib_12=(-inf-666.67] And Attrib_13=(-inf-33334.33]  => Class=C1. Confidence: 0.922182631720893. Support: 0.281486557652859
Attrib_11=(-inf-1.67]  => Class=C0. Confidence: 0.918149920933524. Support: 0.0818833552792587
Attrib_0=(-inf-0.33] And Attrib_2=(-inf-8778.33] And Attrib_4=(9.67-inf) And Attrib_7=(0.67-inf) And Attrib_8=(0.67-inf) And Attrib_10=(-inf-0.33] And Attrib_11=(1.67-2.33] And Attrib_13=(-inf-33334.33]  => Class=C1. Confidence: 0.898227142823452. Support: 0.0507479262662274
Attrib_1=(-inf-2685.67] And Attrib_2=(-inf-8778.33] And Attrib_3=(1.67-2.33] And Attrib_4=(9.67-inf) And Attrib_5=(3.67-6.33] And Attrib_7=(0.67-inf) And Attrib_9=(-inf-22.33] And Attrib_13=(-inf-33334.33]  => Class=C1. Confidence: 0.893043766050565. Support: 0.059855878222468
Attrib_0=(0.67-inf) And Attrib_3=(1.67-2.33] And Attrib_4=(5.33-9.67] And Attrib_6=(-inf-4805] And Attrib_7=(0.67-inf) And Attrib_11=(1.67-2.33] And Attrib_13=(-inf-33334.33]  => Class=C1. Confidence: 0.880302562669141. Support: 0.142997775184129
Attrib_1=(-inf-2685.67] And Attrib_4=(9.67-inf) And Attrib_6=(-inf-4805] And Attrib_7=(0.67-inf) And Attrib_11=(1.67-2.33] And Attrib_13=(-inf-33334.33]  => Class=C1. Confidence: 0.857772347301555. Support: 0.124705444284354
Attrib_0=(0.67-inf) And Attrib_1=(2685.67-5355.33] And Attrib_2=(-inf-8778.33] And Attrib_3=(1.67-2.33] And Attrib_6=(-inf-4805] And Attrib_7=(0.67-inf) And Attrib_10=(-inf-0.33] And Attrib_11=(1.67-2.33] And Attrib_12=(-inf-666.67] And Attrib_13=(-inf-33334.33]  => Class=C1. Confidence: 0.853176289328268. Support: 0.0660578897894118
Attrib_2=(-inf-8778.33] And Attrib_4=(9.67-inf) And Attrib_7=(0.67-inf) And Attrib_13=(-inf-33334.33]  => Class=C1. Confidence: 0.824954971733672. Support: 0.232011774706177
Attrib_5=(-inf-3.67]  => Class=C0. Confidence: 0.821585581616064. Support: 0.120895102683938
Attrib_8=(-inf-0.33]  => Class=C0. Confidence: 0.811824567467609. Support: 0.62622245172397
Attrib_4=(5.33-9.67] And Attrib_5=(3.67-6.33] And Attrib_7=(0.67-inf) And Attrib_9=(-inf-22.33] And Attrib_11=(1.67-2.33]  => Class=C1. Confidence: 0.81142696509967. Support: 0.193551274187338
Attrib_3=(1.67-2.33] And Attrib_7=(0.67-inf) And Attrib_9=(-inf-22.33] And Attrib_10=(-inf-0.33]  => Class=C1. Confidence: 0.793184551960624. Support: 0.255391437697018
Attrib_4=(-inf-5.33]  => Class=C0. Confidence: 0.792465196977072. Support: 0.331790800431048
Attrib_4=(5.33-9.67] And Attrib_7=(0.67-inf) And Attrib_9=(-inf-22.33] And Attrib_11=(1.67-2.33] And Attrib_12=(-inf-666.67]  => Class=C1. Confidence: 0.789433984757156. Support: 0.234864517455218
Attrib_5=(6.33-inf) And Attrib_7=(0.67-inf) And Attrib_11=(1.67-2.33] And Attrib_13=(-inf-33334.33]  => Class=C1. Confidence: 0.771652685324971. Support: 0.177716366496704
Attrib_2=(-inf-8778.33] And Attrib_3=(1.67-2.33] And Attrib_7=(0.67-inf)  => Class=C1. Confidence: 0.756933865057033. Support: 0.455414143197404
Attrib_1=(-inf-2685.67] And Attrib_6=(-inf-4805] And Attrib_7=(0.67-inf) And Attrib_10=(-inf-0.33] And Attrib_12=(-inf-666.67] And Attrib_13=(-inf-33334.33]  => Class=C1. Confidence: 0.735053596905362. Support: 0.138918830500348
Attrib_1=(-inf-2685.67] And Attrib_6=(-inf-4805] And Attrib_7=(0.67-inf) And Attrib_9=(-inf-22.33]  => Class=C1. Confidence: 0.725293963749427. Support: 0.264186693663658
Attrib_4=(9.67-inf) And Attrib_5=(6.33-inf) And Attrib_6=(-inf-4805] And Attrib_13=(-inf-33334.33]  => Class=C1. Confidence: 0.700521466393703. Support: 0.117001479668393
Attrib_1=(5355.33-inf) And Attrib_3=(1.67-2.33]  => Class=C1. Confidence: 0.697465022568293. Support: 0.0580753044174067
Attrib_1=(-inf-2685.67]  => Class=C0. Confidence: 0.611018476928617. Support: 0.430232739978269
Attrib_5=(3.67-6.33]  => Class=C0. Confidence: 0.592831483050522. Support: 0.534641240702662
Attrib_6=(-inf-4805]  => Class=C0. Confidence: 0.586127405464893. Support: 0.777075421934495
Time taken: 17 seconds 
=====================

Fold 10 of 10 folds
Data set size: 690
No of labeled instances: 248
No of unlabeled instances: 373
Total training instances: 621
Test instances: 69
----------------------------------------

No of rules: 9
Average terms per rule: 1
Accuracy (%): 100
Conusion matrix: 
38	0
0	31
Rules:
Attrib_7=(-inf-0.33]  => Class=C0. Confidence: 0.909836065573769. Support: 0.736715633007047
Attrib_7=(0.67-inf)  => Class=C1. Confidence: 0.801102408414108. Support: 0.54101373844629
Attrib_5=(-inf-3.67]  => Class=C0. Confidence: 0.773231487389772. Support: 0.126486917239087
Attrib_4=(-inf-5.33]  => Class=C0. Confidence: 0.680433664986239. Support: 0.333463252090638
Attrib_4=(9.67-inf)  => Class=C1. Confidence: 0.673894394900481. Support: 0.230818287837975
Attrib_3=(-inf-1.67]  => Class=C0. Confidence: 0.673507820644568. Support: 0.260196140149616
Attrib_8=(-inf-0.33]  => Class=C0. Confidence: 0.673091644110648. Support: 0.656422623197433
Attrib_5=(6.33-inf)  => Class=C1. Confidence: 0.599200830296112. Support: 0.195684576863162
Attrib_1=(-inf-2685.67]  => Class=C0. Confidence: 0.530130762510629. Support: 0.46327954191787
Attrib_10=(-inf-0.33]  => Class=C0. Confidence: 0.505860968137074. Support: 0.471032402738358
Attrib_6=(-inf-4805]  => Class=C0. Confidence: 0.50135730905785. Support: 0.828333646554085
Attrib_3=(1.67-2.33]  => Class=C1. Confidence: 0.499554753677389. Support: 0.507300801780799
Attrib_10=(0.67-inf)  => Class=C1. Confidence: 0.459641880343646. Support: 0.286096574901849
Time taken: 10 seconds 
=====================

383	0
5	302
Average of fold accuracies: 98.9855072463768
