# Supplementary material for: Semi-supervised associative classification using ant colony optimization algorithm
Source: PeerJ Comput Sci. 2021 Sep 10;7:e676. doi: 10.7717/peerj-cs.676 (PMC8444075; doi:10.7717/peerj-cs.676)
Supplement: Supplemental Information 1 — Code: After extracting, the SSAC.sln is the Visual Studio 2015 aolution file which contains the project settings. Form1.cs and Form1.Designer.cs are the Windows form files for GUI of the code. SSAC.cs is the file containing the Run() method which is the core implementation of the proposed algorithm. [file peerj-cs-07-676-s001.zip › SSAC/SSAC/bin/Debug/Output0/australian/Old/australian_D4_40p_Rules_2020-10-07.txt]

Time: 2020-07-10 15:01:52
DataSetaustralian_D4
No. of instances: 690
No. of attributes: 15
No. of classes: 2
Class frequencies: [383, 307]
---------------------------------------
Parameters: 
Labeled data (%): 40
No of folds: 10
No of ants: 15
Min support: 0.05
Min Confidence: 0.45
Min coverage: 1
====================

Fold 1 of 10 folds
Data set size: 690
No of labeled instances: 249
No of unlabeled instances: 372
Total training instances: 621
Test instances: 69
----------------------------------------

No of rules: 1
Average terms per rule: 5
Accuracy (%): 98.5507246376812
Conusion matrix: 
39	0
1	29
Rules:
Attrib_7=(-inf-0.33]  => Class=C0. Confidence: 0.93913043478261. Support: 0.71106449148721
Attrib_5=(-inf-3.67]  => Class=C0. Confidence: 0.909930077664546. Support: 0.135453536765271
Attrib_2=(-inf-8778.33] And Attrib_4=(9.67-inf) And Attrib_5=(6.33-inf) And Attrib_7=(0.67-inf) And Attrib_12=(-inf-666.67] And Attrib_13=(-inf-33334.33]  => Class=C1. Confidence: 0.864975299666982. Support: 0.155820176378918
Attrib_2=(-inf-8778.33] And Attrib_5=(6.33-inf) And Attrib_6=(-inf-4805] And Attrib_7=(0.67-inf) And Attrib_8=(0.67-inf) And Attrib_9=(-inf-22.33] And Attrib_12=(-inf-666.67]  => Class=C1. Confidence: 0.85632511367386. Support: 0.155590280345683
Attrib_0=(0.67-inf) And Attrib_1=(2685.67-5355.33] And Attrib_2=(-inf-8778.33] And Attrib_3=(1.67-2.33] And Attrib_6=(-inf-4805] And Attrib_7=(0.67-inf) And Attrib_8=(0.67-inf) And Attrib_9=(-inf-22.33] And Attrib_10=(-inf-0.33] And Attrib_11=(1.67-2.33]  => Class=C1. Confidence: 0.848686135406233. Support: 0.0730008587242477
Attrib_2=(-inf-8778.33] And Attrib_4=(5.33-9.67] And Attrib_6=(-inf-4805] And Attrib_7=(0.67-inf) And Attrib_8=(0.67-inf) And Attrib_10=(0.67-inf) And Attrib_11=(1.67-2.33] And Attrib_12=(-inf-666.67] And Attrib_13=(-inf-33334.33]  => Class=C1. Confidence: 0.848394542958992. Support: 0.101984036714858
Attrib_0=(0.67-inf) And Attrib_2=(-inf-8778.33] And Attrib_3=(1.67-2.33] And Attrib_4=(5.33-9.67] And Attrib_5=(3.67-6.33] And Attrib_7=(0.67-inf) And Attrib_8=(0.67-inf) And Attrib_10=(-inf-0.33] And Attrib_11=(1.67-2.33] And Attrib_12=(-inf-666.67] And Attrib_13=(-inf-33334.33]  => Class=C1. Confidence: 0.842384339177907. Support: 0.0635342657705484
Attrib_1=(-inf-2685.67] And Attrib_2=(-inf-8778.33] And Attrib_4=(5.33-9.67] And Attrib_6=(-inf-4805] And Attrib_7=(0.67-inf) And Attrib_8=(0.67-inf) And Attrib_11=(1.67-2.33] And Attrib_12=(-inf-666.67]  => Class=C1. Confidence: 0.84190111333224. Support: 0.0877811779077198
Attrib_2=(-inf-8778.33] And Attrib_3=(1.67-2.33] And Attrib_4=(5.33-9.67] And Attrib_7=(0.67-inf) And Attrib_9=(-inf-22.33] And Attrib_11=(1.67-2.33]  => Class=C1. Confidence: 0.838898944384456. Support: 0.263130252985613
Attrib_0=(0.67-inf) And Attrib_2=(-inf-8778.33] And Attrib_4=(9.67-inf) And Attrib_7=(0.67-inf) And Attrib_8=(0.67-inf) And Attrib_9=(-inf-22.33] And Attrib_11=(1.67-2.33] And Attrib_12=(-inf-666.67] And Attrib_13=(-inf-33334.33]  => Class=C1. Confidence: 0.826457081338503. Support: 0.119700952774176
Attrib_0=(0.67-inf) And Attrib_2=(-inf-8778.33] And Attrib_3=(1.67-2.33] And Attrib_6=(-inf-4805] And Attrib_7=(0.67-inf) And Attrib_8=(0.67-inf) And Attrib_9=(-inf-22.33]  => Class=C1. Confidence: 0.818989498568092. Support: 0.259862906463841
Attrib_2=(-inf-8778.33] And Attrib_3=(1.67-2.33] And Attrib_5=(6.33-inf) And Attrib_6=(-inf-4805] And Attrib_7=(0.67-inf) And Attrib_10=(0.67-inf) And Attrib_13=(-inf-33334.33]  => Class=C1. Confidence: 0.818985362755816. Support: 0.0873796716405435
Attrib_0=(0.67-inf) And Attrib_2=(-inf-8778.33] And Attrib_7=(0.67-inf) And Attrib_8=(0.67-inf)  => Class=C1. Confidence: 0.817624990728538. Support: 0.339391227385414
Attrib_2=(-inf-8778.33] And Attrib_5=(3.67-6.33] And Attrib_7=(0.67-inf) And Attrib_8=(0.67-inf) And Attrib_10=(0.67-inf) And Attrib_12=(-inf-666.67]  => Class=C1. Confidence: 0.814398481387689. Support: 0.161964314162951
Attrib_2=(-inf-8778.33] And Attrib_3=(1.67-2.33] And Attrib_4=(9.67-inf) And Attrib_6=(-inf-4805] And Attrib_7=(0.67-inf) And Attrib_10=(-inf-0.33] And Attrib_11=(1.67-2.33] And Attrib_13=(-inf-33334.33]  => Class=C1. Confidence: 0.802788530014436. Support: 0.117181757353963
Attrib_4=(-inf-5.33]  => Class=C0. Confidence: 0.798795178276825. Support: 0.348964047009701
Attrib_0=(-inf-0.33] And Attrib_2=(-inf-8778.33] And Attrib_3=(1.67-2.33] And Attrib_5=(3.67-6.33] And Attrib_7=(0.67-inf) And Attrib_10=(-inf-0.33] And Attrib_11=(1.67-2.33] And Attrib_12=(-inf-666.67] And Attrib_13=(-inf-33334.33]  => Class=C1. Confidence: 0.797697249888641. Support: 0.0658783743756194
Attrib_1=(2685.67-5355.33] And Attrib_5=(6.33-inf) And Attrib_7=(0.67-inf)  => Class=C1. Confidence: 0.797434810918269. Support: 0.116196341418379
Attrib_2=(-inf-8778.33] And Attrib_3=(1.67-2.33] And Attrib_7=(0.67-inf) And Attrib_8=(0.67-inf) And Attrib_9=(-inf-22.33] And Attrib_10=(0.67-inf) And Attrib_11=(1.67-2.33] And Attrib_12=(-inf-666.67] And Attrib_13=(-inf-33334.33]  => Class=C1. Confidence: 0.796841737378254. Support: 0.191112747776741
Attrib_2=(-inf-8778.33] And Attrib_6=(-inf-4805] And Attrib_7=(0.67-inf) And Attrib_8=(0.67-inf) And Attrib_13=(-inf-33334.33]  => Class=C1. Confidence: 0.795289126912872. Support: 0.485692515957417
Attrib_2=(-inf-8778.33] And Attrib_6=(-inf-4805] And Attrib_7=(0.67-inf) And Attrib_8=(0.67-inf) And Attrib_11=(1.67-2.33]  => Class=C1. Confidence: 0.793833302019046. Support: 0.48889351915842
Attrib_2=(-inf-8778.33] And Attrib_3=(1.67-2.33] And Attrib_4=(5.33-9.67] And Attrib_6=(-inf-4805] And Attrib_7=(0.67-inf) And Attrib_9=(-inf-22.33] And Attrib_10=(-inf-0.33]  => Class=C1. Confidence: 0.793121938502577. Support: 0.147646861229264
Attrib_4=(5.33-9.67] And Attrib_6=(-inf-4805] And Attrib_7=(0.67-inf) And Attrib_9=(-inf-22.33] And Attrib_10=(0.67-inf) And Attrib_11=(1.67-2.33] And Attrib_12=(-inf-666.67]  => Class=C1. Confidence: 0.792374705358031. Support: 0.157288758860052
Attrib_2=(-inf-8778.33] And Attrib_3=(1.67-2.33] And Attrib_4=(5.33-9.67] And Attrib_7=(0.67-inf) And Attrib_9=(-inf-22.33]  => Class=C1. Confidence: 0.790287065000645. Support: 0.272908565434666
Attrib_1=(2685.67-5355.33] And Attrib_2=(-inf-8778.33] And Attrib_7=(0.67-inf) And Attrib_10=(-inf-0.33] And Attrib_11=(1.67-2.33] And Attrib_12=(-inf-666.67]  => Class=C1. Confidence: 0.786121129482568. Support: 0.148849527206067
Attrib_4=(5.33-9.67] And Attrib_7=(0.67-inf)  => Class=C1. Confidence: 0.776531651089207. Support: 0.343532491979581
Attrib_1=(2685.67-5355.33] And Attrib_2=(-inf-8778.33] And Attrib_5=(3.67-6.33] And Attrib_7=(0.67-inf) And Attrib_11=(1.67-2.33] And Attrib_12=(-inf-666.67]  => Class=C1. Confidence: 0.769306476015001. Support: 0.211476045027866
Attrib_2=(-inf-8778.33] And Attrib_3=(1.67-2.33] And Attrib_6=(-inf-4805] And Attrib_7=(0.67-inf) And Attrib_11=(1.67-2.33] And Attrib_12=(-inf-666.67] And Attrib_13=(-inf-33334.33]  => Class=C1. Confidence: 0.755809232282581. Support: 0.551580021718345
Attrib_0=(0.67-inf) And Attrib_2=(-inf-8778.33] And Attrib_3=(1.67-2.33] And Attrib_5=(3.67-6.33] And Attrib_6=(-inf-4805] And Attrib_7=(0.67-inf) And Attrib_10=(0.67-inf) And Attrib_12=(-inf-666.67]  => Class=C1. Confidence: 0.746359713591143. Support: 0.123018430993921
Attrib_2=(-inf-8778.33] And Attrib_6=(-inf-4805] And Attrib_7=(0.67-inf) And Attrib_11=(1.67-2.33]  => Class=C1. Confidence: 0.742736891386216. Support: 0.668156372825716
Attrib_2=(-inf-8778.33] And Attrib_5=(3.67-6.33] And Attrib_7=(0.67-inf) And Attrib_12=(-inf-666.67] And Attrib_13=(-inf-33334.33]  => Class=C1. Confidence: 0.735026915839187. Support: 0.466246432340384
Attrib_11=(-inf-1.67]  => Class=C0. Confidence: 0.730370001713851. Support: 0.0920615431326784
Attrib_6=(-inf-4805] And Attrib_7=(0.67-inf) And Attrib_12=(-inf-666.67]  => Class=C1. Confidence: 0.728501182364659. Support: 0.725200545769841
Attrib_8=(-inf-0.33]  => Class=C0. Confidence: 0.725773219442974. Support: 0.63471261825711
Attrib_2=(-inf-8778.33] And Attrib_3=(1.67-2.33] And Attrib_4=(9.67-inf) And Attrib_5=(3.67-6.33] And Attrib_8=(0.67-inf) And Attrib_13=(-inf-33334.33]  => Class=C1. Confidence: 0.725670407519876. Support: 0.0914503098490885
Attrib_7=(0.67-inf)  => Class=C1. Confidence: 0.725137432756932. Support: 0.763969506182539
Attrib_4=(9.67-inf)  => Class=C1. Confidence: 0.619842513085793. Support: 0.332917926166272
Attrib_1=(-inf-2685.67]  => Class=C0. Confidence: 0.576394289041551. Support: 0.440891000252939
Attrib_5=(6.33-inf)  => Class=C1. Confidence: 0.568979604457211. Support: 0.26112055488846
Attrib_1=(5355.33-inf)  => Class=C1. Confidence: 0.560442777192418. Support: 0.0657661213004372
Time taken: 13 seconds 
=====================

Fold 2 of 10 folds
Data set size: 690
No of labeled instances: 249
No of unlabeled instances: 372
Total training instances: 621
Test instances: 69
----------------------------------------

No of rules: 18
Average terms per rule: 1
Accuracy (%): 100
Conusion matrix: 
39	0
0	30
Rules:
Attrib_7=(-inf-0.33]  => Class=C0. Confidence: 0.931297709923664. Support: 0.884057971014495
Attrib_7=(0.67-inf)  => Class=C1. Confidence: 0.864406779661014. Support: 0.918918918918916
Attrib_4=(-inf-5.33]  => Class=C0. Confidence: 0.675051099153214. Support: 0.398886649390536
Attrib_4=(9.67-inf)  => Class=C1. Confidence: 0.666338194718171. Support: 0.374808771035186
Attrib_8=(-inf-0.33]  => Class=C0. Confidence: 0.645533141210375. Support: 0.72123044438046
Attrib_5=(6.33-inf)  => Class=C1. Confidence: 0.629716689348015. Support: 0.281064082950875
Attrib_1=(-inf-2685.67]  => Class=C0. Confidence: 0.513764312977099. Support: 0.52936942124964
Attrib_3=(1.67-2.33]  => Class=C1. Confidence: 0.505691879585124. Support: 0.77341492435832
Attrib_10=(0.67-inf)  => Class=C1. Confidence: 0.501886566449062. Support: 0.464303926568078
Attrib_5=(3.67-6.33]  => Class=C0. Confidence: 0.483741926012919. Support: 0.648670697763702
Time taken: 7 seconds 
=====================

Fold 3 of 10 folds
Data set size: 690
No of labeled instances: 249
No of unlabeled instances: 372
Total training instances: 621
Test instances: 69
----------------------------------------

No of rules: 9
Average terms per rule: 1
Accuracy (%): 100
Conusion matrix: 
39	0
0	30
Rules:
Attrib_7=(-inf-0.33]  => Class=C0. Confidence: 0.93388429752066. Support: 0.725177664082434
Attrib_5=(-inf-3.67]  => Class=C0. Confidence: 0.892807520101036. Support: 0.13032260303352
Attrib_4=(-inf-5.33]  => Class=C0. Confidence: 0.833804650501122. Support: 0.360912050274207
Attrib_5=(6.33-inf) And Attrib_7=(0.67-inf) And Attrib_11=(1.67-2.33]  => Class=C1. Confidence: 0.792929997453705. Support: 0.200428274327032
Attrib_3=(1.67-2.33] And Attrib_7=(0.67-inf) And Attrib_9=(-inf-22.33]  => Class=C1. Confidence: 0.790518086681416. Support: 0.507154837662156
Attrib_6=(-inf-4805] And Attrib_7=(0.67-inf) And Attrib_10=(-inf-0.33]  => Class=C1. Confidence: 0.785668662208706. Support: 0.305597975182024
Attrib_2=(-inf-8778.33] And Attrib_7=(0.67-inf) And Attrib_12=(-inf-666.67]  => Class=C1. Confidence: 0.772378150927883. Support: 0.564223636640423
Attrib_7=(0.67-inf) And Attrib_9=(-inf-22.33] And Attrib_12=(-inf-666.67]  => Class=C1. Confidence: 0.770344806326074. Support: 0.594417864959557
Attrib_7=(0.67-inf)  => Class=C1. Confidence: 0.76493572653741. Support: 0.607692195020374
Attrib_8=(-inf-0.33]  => Class=C0. Confidence: 0.706293945931598. Support: 0.639757574363776
Attrib_0=(-inf-0.33] And Attrib_4=(9.67-inf) And Attrib_11=(1.67-2.33]  => Class=C1. Confidence: 0.702187703014554. Support: 0.125888865880714
Attrib_4=(9.67-inf)  => Class=C1. Confidence: 0.673996602489524. Support: 0.292044110105455
Attrib_10=(-inf-0.33]  => Class=C0. Confidence: 0.542095647790262. Support: 0.461733889436376
Attrib_6=(-inf-4805]  => Class=C0. Confidence: 0.529134482545081. Support: 0.817253420034694
Attrib_0=(0.67-inf) And Attrib_1=(2685.67-5355.33] And Attrib_11=(1.67-2.33]  => Class=C1. Confidence: 0.464335219916803. Support: 0.207833150037752
Attrib_0=(0.67-inf) And Attrib_10=(0.67-inf) And Attrib_12=(-inf-666.67]  => Class=C1. Confidence: 0.45602841267704. Support: 0.220293675687556
Attrib_3=(1.67-2.33]  => Class=C1. Confidence: 0.453484895519157. Support: 0.526903248583311
Time taken: 10 seconds 
=====================

Fold 4 of 10 folds
Data set size: 690
No of labeled instances: 248
No of unlabeled instances: 373
Total training instances: 621
Test instances: 69
----------------------------------------

No of rules: 0
Average terms per rule: 4
Accuracy (%): 98.5507246376812
Conusion matrix: 
38	0
1	30
Rules:
Attrib_7=(-inf-0.33]  => Class=C0. Confidence: 0.936363636363637. Support: 0.664883752128949
Attrib_1=(-inf-2685.67] And Attrib_3=(1.67-2.33] And Attrib_4=(5.33-9.67] And Attrib_5=(3.67-6.33] And Attrib_7=(0.67-inf) And Attrib_8=(0.67-inf) And Attrib_11=(1.67-2.33] And Attrib_12=(-inf-666.67] And Attrib_13=(-inf-33334.33]  => Class=C1. Confidence: 0.918566602237698. Support: 0.0554101250541316
Attrib_0=(0.67-inf) And Attrib_1=(-inf-2685.67] And Attrib_2=(-inf-8778.33] And Attrib_3=(1.67-2.33] And Attrib_6=(-inf-4805] And Attrib_7=(0.67-inf) And Attrib_8=(0.67-inf) And Attrib_11=(1.67-2.33] And Attrib_12=(-inf-666.67] And Attrib_13=(-inf-33334.33]  => Class=C1. Confidence: 0.915137718729862. Support: 0.0774159891183627
Attrib_2=(-inf-8778.33] And Attrib_3=(1.67-2.33] And Attrib_4=(9.67-inf) And Attrib_6=(-inf-4805] And Attrib_7=(0.67-inf) And Attrib_8=(0.67-inf) And Attrib_9=(-inf-22.33] And Attrib_11=(1.67-2.33] And Attrib_12=(-inf-666.67] And Attrib_13=(-inf-33334.33]  => Class=C1. Confidence: 0.914993649648561. Support: 0.104012093865745
Attrib_0=(0.67-inf) And Attrib_3=(1.67-2.33] And Attrib_6=(-inf-4805] And Attrib_7=(0.67-inf) And Attrib_8=(0.67-inf) And Attrib_11=(1.67-2.33]  => Class=C1. Confidence: 0.910018801488531. Support: 0.188085372059644
Attrib_0=(0.67-inf) And Attrib_2=(-inf-8778.33] And Attrib_3=(1.67-2.33] And Attrib_4=(9.67-inf) And Attrib_6=(-inf-4805] And Attrib_7=(0.67-inf) And Attrib_9=(-inf-22.33] And Attrib_10=(0.67-inf) And Attrib_12=(-inf-666.67] And Attrib_13=(-inf-33334.33]  => Class=C1. Confidence: 0.908920002143934. Support: 0.0526726056101678
Attrib_0=(-inf-0.33] And Attrib_2=(-inf-8778.33] And Attrib_4=(9.67-inf) And Attrib_7=(0.67-inf) And Attrib_9=(-inf-22.33] And Attrib_12=(-inf-666.67]  => Class=C1. Confidence: 0.902222318055814. Support: 0.079411699879424
Attrib_0=(0.67-inf) And Attrib_1=(-inf-2685.67] And Attrib_4=(5.33-9.67] And Attrib_7=(0.67-inf) And Attrib_8=(0.67-inf) And Attrib_9=(-inf-22.33] And Attrib_11=(1.67-2.33] And Attrib_12=(-inf-666.67]  => Class=C1. Confidence: 0.900599865654462. Support: 0.0550552776745234
Attrib_3=(1.67-2.33] And Attrib_5=(3.67-6.33] And Attrib_7=(0.67-inf) And Attrib_8=(0.67-inf) And Attrib_9=(-inf-22.33] And Attrib_11=(1.67-2.33] And Attrib_13=(-inf-33334.33]  => Class=C1. Confidence: 0.900094660454565. Support: 0.190352356878447
Attrib_1=(-inf-2685.67] And Attrib_2=(-inf-8778.33] And Attrib_4=(5.33-9.67] And Attrib_7=(0.67-inf) And Attrib_8=(0.67-inf) And Attrib_11=(1.67-2.33] And Attrib_13=(-inf-33334.33]  => Class=C1. Confidence: 0.887928476660336. Support: 0.0697469493437168
Attrib_0=(0.67-inf) And Attrib_2=(-inf-8778.33] And Attrib_4=(9.67-inf) And Attrib_7=(0.67-inf) And Attrib_10=(0.67-inf)  => Class=C1. Confidence: 0.883961527394815. Support: 0.0668328065432135
Attrib_2=(-inf-8778.33] And Attrib_6=(-inf-4805] And Attrib_7=(0.67-inf) And Attrib_8=(0.67-inf) And Attrib_10=(-inf-0.33]  => Class=C1. Confidence: 0.882449492047513. Support: 0.165796114005834
Attrib_1=(-inf-2685.67] And Attrib_3=(1.67-2.33] And Attrib_7=(0.67-inf) And Attrib_8=(0.67-inf) And Attrib_11=(1.67-2.33] And Attrib_13=(-inf-33334.33]  => Class=C1. Confidence: 0.876101180352675. Support: 0.127963863365427
Attrib_1=(-inf-2685.67] And Attrib_4=(9.67-inf) And Attrib_6=(-inf-4805] And Attrib_7=(0.67-inf) And Attrib_11=(1.67-2.33] And Attrib_13=(-inf-33334.33]  => Class=C1. Confidence: 0.862322887548033. Support: 0.0893338340931917
Attrib_1=(-inf-2685.67] And Attrib_5=(3.67-6.33] And Attrib_6=(-inf-4805] And Attrib_7=(0.67-inf) And Attrib_8=(0.67-inf) And Attrib_11=(1.67-2.33] And Attrib_12=(-inf-666.67]  => Class=C1. Confidence: 0.861774449389168. Support: 0.104206387829861
Attrib_1=(-inf-2685.67] And Attrib_2=(-inf-8778.33] And Attrib_3=(1.67-2.33] And Attrib_7=(0.67-inf) And Attrib_10=(-inf-0.33] And Attrib_11=(1.67-2.33]  => Class=C1. Confidence: 0.859594938643081. Support: 0.10627844936082
Attrib_5=(-inf-3.67]  => Class=C0. Confidence: 0.841573341558347. Support: 0.119733058153248
Attrib_1=(-inf-2685.67] And Attrib_2=(-inf-8778.33] And Attrib_3=(1.67-2.33] And Attrib_5=(3.67-6.33] And Attrib_6=(-inf-4805] And Attrib_7=(0.67-inf) And Attrib_9=(-inf-22.33] And Attrib_11=(1.67-2.33]  => Class=C1. Confidence: 0.826804913542215. Support: 0.114563124317401
Attrib_2=(-inf-8778.33] And Attrib_3=(1.67-2.33] And Attrib_5=(3.67-6.33] And Attrib_7=(0.67-inf) And Attrib_10=(-inf-0.33] And Attrib_12=(-inf-666.67] And Attrib_13=(-inf-33334.33]  => Class=C1. Confidence: 0.82002596396078. Support: 0.142052494143279
Attrib_1=(-inf-2685.67] And Attrib_6=(-inf-4805] And Attrib_7=(0.67-inf) And Attrib_11=(1.67-2.33] And Attrib_12=(-inf-666.67] And Attrib_13=(-inf-33334.33]  => Class=C1. Confidence: 0.804805068865023. Support: 0.218519200347873
Attrib_1=(-inf-2685.67] And Attrib_4=(5.33-9.67] And Attrib_6=(-inf-4805] And Attrib_7=(0.67-inf)  => Class=C1. Confidence: 0.802496637948413. Support: 0.116438051843886
Attrib_11=(-inf-1.67]  => Class=C0. Confidence: 0.793573362930395. Support: 0.0925371699232871
Attrib_4=(-inf-5.33]  => Class=C0. Confidence: 0.791947322626528. Support: 0.326475929201571
Attrib_2=(-inf-8778.33] And Attrib_7=(0.67-inf) And Attrib_11=(1.67-2.33] And Attrib_13=(-inf-33334.33]  => Class=C1. Confidence: 0.784303903286954. Support: 0.443117345919735
Attrib_7=(0.67-inf)  => Class=C1. Confidence: 0.762536310057257. Support: 0.506234078309471
Attrib_8=(-inf-0.33]  => Class=C0. Confidence: 0.727145130334966. Support: 0.610916570399366
Attrib_3=(1.67-2.33] And Attrib_5=(6.33-inf)  => Class=C1. Confidence: 0.676100708021057. Support: 0.146885502470821
Attrib_4=(9.67-inf)  => Class=C1. Confidence: 0.65468740718554. Support: 0.210983306730544
Attrib_3=(-inf-1.67]  => Class=C0. Confidence: 0.649930191243485. Support: 0.236143049682025
Attrib_5=(3.67-6.33]  => Class=C0. Confidence: 0.552571478290513. Support: 0.567421502270747
Attrib_10=(-inf-0.33]  => Class=C0. Confidence: 0.549966349126936. Support: 0.438565337124402
Attrib_2=(-inf-8778.33] And Attrib_3=(1.67-2.33] And Attrib_4=(5.33-9.67] And Attrib_10=(-inf-0.33] And Attrib_13=(-inf-33334.33]  => Class=C1. Confidence: 0.485191068570718. Support: 0.122712695981547
Time taken: 11 seconds 
=====================

Fold 5 of 10 folds
Data set size: 690
No of labeled instances: 248
No of unlabeled instances: 373
Total training instances: 621
Test instances: 69
----------------------------------------

No of rules: 8
Average terms per rule: 1
Accuracy (%): 100
Conusion matrix: 
38	0
0	31
Rules:
Attrib_7=(-inf-0.33]  => Class=C0. Confidence: 0.926229508196721. Support: 0.818840579710145
Attrib_7=(0.67-inf)  => Class=C1. Confidence: 0.817440664055717. Support: 0.812132322840642
Attrib_5=(-inf-3.67]  => Class=C0. Confidence: 0.739722572509458. Support: 0.144235207237146
Attrib_4=(-inf-5.33]  => Class=C0. Confidence: 0.673535005887147. Support: 0.364649681528662
Attrib_8=(-inf-0.33]  => Class=C0. Confidence: 0.666259900534169. Support: 0.709891073571494
Attrib_3=(-inf-1.67]  => Class=C0. Confidence: 0.62871678914641. Support: 0.272546847595311
Attrib_4=(9.67-inf)  => Class=C1. Confidence: 0.623888663725957. Support: 0.306179228328817
Attrib_5=(6.33-inf)  => Class=C1. Confidence: 0.588693649841371. Support: 0.243913586814205
Attrib_1=(-inf-2685.67]  => Class=C0. Confidence: 0.523656360240714. Support: 0.492107449459983
Attrib_6=(-inf-4805]  => Class=C0. Confidence: 0.49436390732963. Support: 0.892665928182406
Attrib_3=(1.67-2.33]  => Class=C1. Confidence: 0.48108322724435. Support: 0.702327229790582
Attrib_10=(0.67-inf)  => Class=C1. Confidence: 0.469183604629364. Support: 0.412617569663334
Time taken: 8 seconds 
=====================

Fold 6 of 10 folds
Data set size: 690
No of labeled instances: 248
No of unlabeled instances: 373
Total training instances: 621
Test instances: 69
----------------------------------------

No of rules: 6
Average terms per rule: 1
Accuracy (%): 98.5507246376812
Conusion matrix: 
38	0
1	30
Rules:
Attrib_7=(-inf-0.33]  => Class=C0. Confidence: 0.941666666666666. Support: 0.780692753278577
Attrib_5=(-inf-3.67]  => Class=C0. Confidence: 0.909132474706173. Support: 0.139291610486321
Attrib_7=(0.67-inf)  => Class=C1. Confidence: 0.777199515337447. Support: 0.847825172009952
Attrib_4=(-inf-5.33]  => Class=C0. Confidence: 0.739688528556125. Support: 0.36230197358149
Attrib_8=(-inf-0.33]  => Class=C0. Confidence: 0.685400421371138. Support: 0.688589152428325
Attrib_3=(-inf-1.67]  => Class=C0. Confidence: 0.643812316835733. Support: 0.258737754603966
Attrib_4=(9.67-inf)  => Class=C1. Confidence: 0.642440991370739. Support: 0.343357806209487
Attrib_1=(5355.33-inf)  => Class=C1. Confidence: 0.554943913439415. Support: 0.06215297837009
Attrib_1=(-inf-2685.67]  => Class=C0. Confidence: 0.537752465811776. Support: 0.481901336829108
Attrib_10=(-inf-0.33]  => Class=C0. Confidence: 0.525649135981638. Support: 0.4854452254563
Attrib_3=(1.67-2.33]  => Class=C1. Confidence: 0.463119059039884. Support: 0.727511884480442
Time taken: 6 seconds 
=====================

Fold 7 of 10 folds
Data set size: 690
No of labeled instances: 248
No of unlabeled instances: 373
Total training instances: 621
Test instances: 69
----------------------------------------

No of rules: 9
Average terms per rule: 1
Accuracy (%): 100
Conusion matrix: 
38	0
0	31
Rules:
Attrib_7=(-inf-0.33]  => Class=C0. Confidence: 0.941176470588234. Support: 0.726414586330165
Attrib_5=(-inf-3.67]  => Class=C0. Confidence: 0.902244947608557. Support: 0.124508464400485
Attrib_4=(-inf-5.33]  => Class=C0. Confidence: 0.829310561353134. Support: 0.368186483923134
Attrib_0=(-inf-0.33] And Attrib_7=(0.67-inf) And Attrib_9=(-inf-22.33]  => Class=C1. Confidence: 0.757541025658149. Support: 0.245849744402638
Attrib_7=(0.67-inf)  => Class=C1. Confidence: 0.736592915188513. Support: 0.740475428376485
Attrib_8=(-inf-0.33]  => Class=C0. Confidence: 0.702588876148377. Support: 0.633468002136265
Attrib_3=(-inf-1.67]  => Class=C0. Confidence: 0.697849120091767. Support: 0.268974558156849
Attrib_1=(5355.33-inf)  => Class=C1. Confidence: 0.663996771419958. Support: 0.0566779679840979
Attrib_4=(9.67-inf)  => Class=C1. Confidence: 0.633589631067013. Support: 0.318514012510037
Attrib_10=(-inf-0.33]  => Class=C0. Confidence: 0.565415306904612. Support: 0.486021861659114
Attrib_1=(-inf-2685.67]  => Class=C0. Confidence: 0.557858710890952. Support: 0.45402481109553
Attrib_5=(3.67-6.33]  => Class=C0. Confidence: 0.547796248537684. Support: 0.592832111683852
Attrib_3=(1.67-2.33] And Attrib_4=(5.33-9.67] And Attrib_13=(-inf-33334.33]  => Class=C1. Confidence: 0.466999151419896. Support: 0.289480325716691
Attrib_3=(1.67-2.33] And Attrib_11=(1.67-2.33] And Attrib_13=(-inf-33334.33]  => Class=C1. Confidence: 0.463001781072066. Support: 0.592652148162309
Attrib_10=(0.67-inf) And Attrib_11=(1.67-2.33]  => Class=C1. Confidence: 0.462143686427212. Support: 0.378356734271483
Time taken: 7 seconds 
=====================

Fold 8 of 10 folds
Data set size: 690
No of labeled instances: 248
No of unlabeled instances: 373
Total training instances: 621
Test instances: 69
----------------------------------------

No of rules: 9
Average terms per rule: 1
Accuracy (%): 100
Conusion matrix: 
38	0
0	31
Rules:
Attrib_7=(-inf-0.33]  => Class=C0. Confidence: 0.90551181102362. Support: 0.833333333333333
Attrib_7=(0.67-inf)  => Class=C1. Confidence: 0.8099173553719. Support: 0.890909090909094
Attrib_5=(-inf-3.67]  => Class=C0. Confidence: 0.67379077615298. Support: 0.131493506493506
Attrib_4=(-inf-5.33]  => Class=C0. Confidence: 0.664626840123245. Support: 0.380411255411256
Attrib_8=(0.67-inf)  => Class=C1. Confidence: 0.663191354100444. Support: 0.584848484848485
Attrib_4=(9.67-inf)  => Class=C1. Confidence: 0.656120103672551. Support: 0.373310023310023
Attrib_8=(-inf-0.33]  => Class=C0. Confidence: 0.64103237095363. Support: 0.716450216450216
Attrib_5=(6.33-inf)  => Class=C1. Confidence: 0.590909090909091. Support: 0.275641025641026
Attrib_10=(-inf-0.33]  => Class=C0. Confidence: 0.513185481992265. Support: 0.539502164502164
Attrib_5=(3.67-6.33]  => Class=C0. Confidence: 0.491515231240486. Support: 0.641233766233766
Attrib_10=(0.67-inf)  => Class=C1. Confidence: 0.490680499384561. Support: 0.468939393939394
Attrib_3=(1.67-2.33]  => Class=C1. Confidence: 0.483996358033337. Support: 0.775291375291376
Time taken: 6 seconds 
=====================

Fold 9 of 10 folds
Data set size: 690
No of labeled instances: 248
No of unlabeled instances: 373
Total training instances: 621
Test instances: 69
----------------------------------------
