# Supplementary material for: Semi-supervised associative classification using ant colony optimization algorithm
Source: PeerJ Comput Sci. 2021 Sep 10;7:e676. doi: 10.7717/peerj-cs.676 (PMC8444075; doi:10.7717/peerj-cs.676)
Supplement: Supplemental Information 1 — Code: After extracting, the SSAC.sln is the Visual Studio 2015 aolution file which contains the project settings. Form1.cs and Form1.Designer.cs are the Windows form files for GUI of the code. SSAC.cs is the file containing the Run() method which is the core implementation of the proposed algorithm. [file peerj-cs-07-676-s001.zip › SSAC/SSAC/bin/Debug/Output0/australian/Old/australian_D4_50p_Rules_2020-10-04.txt]

Time: 2020-04-10 16:06:59
DataSetaustralian_D4
No. of instances: 690
No. of attributes: 15
No. of classes: 2
Class frequencies: [383, 307]
---------------------------------------
Parameters: 
Labeled data (%): 50
No of folds: 10
No of ants: 15
Min support: 0.05
Min Confidence: 0.45
Min coverage: 1
====================

Fold 1 of 10 folds
Data set size: 690
No of labeled instances: 310
No of unlabeled instances: 311
Total training instances: 621
Test instances: 69
----------------------------------------

No of rules: 2
Average terms per rule: 4
Accuracy (%): 100
Conusion matrix: 
39	0
0	30
Rules:
Attrib_0=(0.67-inf) And Attrib_2=(-inf-8778.33] And Attrib_3=(1.67-2.33] And Attrib_4=(9.67-inf) And Attrib_5=(3.67-6.33] And Attrib_6=(-inf-4805] And Attrib_7=(0.67-inf) And Attrib_10=(0.67-inf) And Attrib_11=(1.67-2.33] And Attrib_12=(-inf-666.67]  => Class=C1. Confidence: 0.926371321874349. Support: 0.0537400669846155
Attrib_7=(-inf-0.33]  => Class=C0. Confidence: 0.922077922077922. Support: 0.761421515495146
Attrib_0=(-inf-0.33] And Attrib_1=(2685.67-5355.33] And Attrib_2=(-inf-8778.33] And Attrib_3=(1.67-2.33] And Attrib_5=(3.67-6.33] And Attrib_7=(0.67-inf) And Attrib_8=(0.67-inf) And Attrib_9=(-inf-22.33] And Attrib_11=(1.67-2.33] And Attrib_12=(-inf-666.67] And Attrib_13=(-inf-33334.33]  => Class=C1. Confidence: 0.909958293947495. Support: 0.0515240600340399
Attrib_0=(0.67-inf) And Attrib_1=(2685.67-5355.33] And Attrib_2=(-inf-8778.33] And Attrib_3=(1.67-2.33] And Attrib_4=(5.33-9.67] And Attrib_6=(-inf-4805] And Attrib_7=(0.67-inf) And Attrib_8=(0.67-inf) And Attrib_11=(1.67-2.33] And Attrib_12=(-inf-666.67] And Attrib_13=(-inf-33334.33]  => Class=C1. Confidence: 0.90989598863095. Support: 0.0736243763807257
Attrib_0=(0.67-inf) And Attrib_2=(-inf-8778.33] And Attrib_3=(1.67-2.33] And Attrib_4=(5.33-9.67] And Attrib_5=(3.67-6.33] And Attrib_6=(-inf-4805] And Attrib_7=(0.67-inf) And Attrib_8=(0.67-inf) And Attrib_9=(-inf-22.33] And Attrib_11=(1.67-2.33] And Attrib_12=(-inf-666.67] And Attrib_13=(-inf-33334.33]  => Class=C1. Confidence: 0.896628530915314. Support: 0.109643817939391
Attrib_1=(2685.67-5355.33] And Attrib_2=(-inf-8778.33] And Attrib_3=(1.67-2.33] And Attrib_5=(6.33-inf) And Attrib_6=(-inf-4805] And Attrib_7=(0.67-inf) And Attrib_9=(-inf-22.33] And Attrib_11=(1.67-2.33] And Attrib_12=(-inf-666.67]  => Class=C1. Confidence: 0.878061432872776. Support: 0.0991490799570461
Attrib_1=(-inf-2685.67] And Attrib_3=(1.67-2.33] And Attrib_4=(5.33-9.67] And Attrib_6=(-inf-4805] And Attrib_7=(0.67-inf) And Attrib_8=(0.67-inf) And Attrib_9=(-inf-22.33]  => Class=C1. Confidence: 0.873396587607516. Support: 0.0833211006505142
Attrib_2=(-inf-8778.33] And Attrib_3=(1.67-2.33] And Attrib_5=(3.67-6.33] And Attrib_7=(0.67-inf) And Attrib_8=(0.67-inf) And Attrib_11=(1.67-2.33] And Attrib_12=(-inf-666.67]  => Class=C1. Confidence: 0.86701308720153. Support: 0.321675689541114
Attrib_2=(-inf-8778.33] And Attrib_3=(1.67-2.33] And Attrib_4=(5.33-9.67] And Attrib_5=(3.67-6.33] And Attrib_7=(0.67-inf) And Attrib_9=(-inf-22.33] And Attrib_11=(1.67-2.33] And Attrib_12=(-inf-666.67]  => Class=C1. Confidence: 0.849912778266305. Support: 0.23017783427398
Attrib_11=(-inf-1.67]  => Class=C0. Confidence: 0.849905956830842. Support: 0.093581641043635
Attrib_0=(-inf-0.33] And Attrib_3=(1.67-2.33] And Attrib_4=(9.67-inf) And Attrib_7=(0.67-inf) And Attrib_11=(1.67-2.33] And Attrib_13=(-inf-33334.33]  => Class=C1. Confidence: 0.845463538685443. Support: 0.119025809107458
Attrib_3=(1.67-2.33] And Attrib_6=(-inf-4805] And Attrib_7=(0.67-inf) And Attrib_8=(0.67-inf) And Attrib_9=(-inf-22.33]  => Class=C1. Confidence: 0.842390287878504. Support: 0.465802255115229
Attrib_2=(-inf-8778.33] And Attrib_3=(1.67-2.33] And Attrib_4=(9.67-inf) And Attrib_6=(-inf-4805] And Attrib_7=(0.67-inf) And Attrib_11=(1.67-2.33] And Attrib_13=(-inf-33334.33]  => Class=C1. Confidence: 0.842366551371659. Support: 0.265935688763779
Attrib_0=(0.67-inf) And Attrib_1=(2685.67-5355.33] And Attrib_7=(0.67-inf) And Attrib_8=(0.67-inf) And Attrib_11=(1.67-2.33]  => Class=C1. Confidence: 0.84107634734055. Support: 0.201424997160842
Attrib_0=(-inf-0.33] And Attrib_2=(-inf-8778.33] And Attrib_3=(1.67-2.33] And Attrib_5=(3.67-6.33] And Attrib_6=(-inf-4805] And Attrib_7=(0.67-inf) And Attrib_11=(1.67-2.33]  => Class=C1. Confidence: 0.840851969678956. Support: 0.152788250236425
Attrib_3=(1.67-2.33] And Attrib_4=(9.67-inf) And Attrib_5=(6.33-inf) And Attrib_6=(-inf-4805] And Attrib_7=(0.67-inf) And Attrib_9=(-inf-22.33] And Attrib_11=(1.67-2.33] And Attrib_13=(-inf-33334.33]  => Class=C1. Confidence: 0.839929118528201. Support: 0.132447671257872
Attrib_4=(9.67-inf) And Attrib_6=(-inf-4805] And Attrib_7=(0.67-inf) And Attrib_11=(1.67-2.33]  => Class=C1. Confidence: 0.836249958300225. Support: 0.32228503624116
Attrib_0=(0.67-inf) And Attrib_3=(1.67-2.33] And Attrib_5=(3.67-6.33] And Attrib_7=(0.67-inf) And Attrib_8=(0.67-inf) And Attrib_12=(-inf-666.67] And Attrib_13=(-inf-33334.33]  => Class=C1. Confidence: 0.834238588338178. Support: 0.1970105769447
Attrib_3=(1.67-2.33] And Attrib_5=(6.33-inf) And Attrib_7=(0.67-inf) And Attrib_9=(-inf-22.33] And Attrib_10=(0.67-inf) And Attrib_13=(-inf-33334.33]  => Class=C1. Confidence: 0.832035141135284. Support: 0.0979783670068161
Attrib_1=(5355.33-inf) And Attrib_6=(-inf-4805] And Attrib_7=(0.67-inf) And Attrib_9=(-inf-22.33]  => Class=C1. Confidence: 0.825601988619478. Support: 0.0668891039865485
Attrib_2=(-inf-8778.33] And Attrib_5=(6.33-inf) And Attrib_7=(0.67-inf) And Attrib_12=(-inf-666.67]  => Class=C1. Confidence: 0.82081643146005. Support: 0.247485651581537
Attrib_0=(0.67-inf) And Attrib_1=(2685.67-5355.33] And Attrib_3=(1.67-2.33] And Attrib_7=(0.67-inf) And Attrib_10=(0.67-inf) And Attrib_11=(1.67-2.33]  => Class=C1. Confidence: 0.818593962192097. Support: 0.119801829100134
Attrib_1=(-inf-2685.67] And Attrib_7=(0.67-inf) And Attrib_8=(0.67-inf) And Attrib_12=(-inf-666.67]  => Class=C1. Confidence: 0.816382418278675. Support: 0.253951957651492
Attrib_5=(3.67-6.33] And Attrib_7=(0.67-inf) And Attrib_9=(-inf-22.33] And Attrib_11=(1.67-2.33]  => Class=C1. Confidence: 0.813165416848963. Support: 0.536189130305402
Attrib_3=(1.67-2.33] And Attrib_6=(-inf-4805] And Attrib_7=(0.67-inf) And Attrib_10=(-inf-0.33] And Attrib_11=(1.67-2.33] And Attrib_12=(-inf-666.67] And Attrib_13=(-inf-33334.33]  => Class=C1. Confidence: 0.810225183022089. Support: 0.326196717620176
Attrib_5=(-inf-3.67]  => Class=C0. Confidence: 0.785518350265326. Support: 0.139135779955812
Attrib_7=(0.67-inf)  => Class=C1. Confidence: 0.753897113354624. Support: 0.838516997692831
Attrib_4=(-inf-5.33]  => Class=C0. Confidence: 0.72999530373302. Support: 0.360285821657351
Attrib_8=(-inf-0.33]  => Class=C0. Confidence: 0.707280193554124. Support: 0.655685649279691
Attrib_3=(-inf-1.67]  => Class=C0. Confidence: 0.66938072565764. Support: 0.2646063926766
Attrib_0=(-inf-0.33] And Attrib_2=(-inf-8778.33] And Attrib_3=(1.67-2.33] And Attrib_4=(9.67-inf) And Attrib_5=(3.67-6.33] And Attrib_9=(-inf-22.33] And Attrib_12=(-inf-666.67] And Attrib_13=(-inf-33334.33]  => Class=C1. Confidence: 0.668051004254263. Support: 0.0693176543400897
Attrib_3=(1.67-2.33] And Attrib_4=(9.67-inf) And Attrib_13=(-inf-33334.33]  => Class=C1. Confidence: 0.656192018221709. Support: 0.301443663916588
Attrib_4=(9.67-inf)  => Class=C1. Confidence: 0.629885664494977. Support: 0.354592838533076
Attrib_5=(6.33-inf) And Attrib_11=(1.67-2.33]  => Class=C1. Confidence: 0.581016226800084. Support: 0.262567697020791
Attrib_0=(0.67-inf) And Attrib_2=(-inf-8778.33] And Attrib_3=(1.67-2.33] And Attrib_4=(5.33-9.67] And Attrib_9=(-inf-22.33] And Attrib_10=(0.67-inf) And Attrib_11=(1.67-2.33]  => Class=C1. Confidence: 0.567696290754934. Support: 0.107383991971504
Attrib_10=(-inf-0.33]  => Class=C0. Confidence: 0.560733587978522. Support: 0.486962197291145
Attrib_1=(-inf-2685.67]  => Class=C0. Confidence: 0.554459977009915. Support: 0.46565391699312
Attrib_5=(3.67-6.33]  => Class=C0. Confidence: 0.534967319432787. Support: 0.586866975892709
Attrib_0=(0.67-inf) And Attrib_3=(1.67-2.33] And Attrib_4=(5.33-9.67] And Attrib_5=(3.67-6.33] And Attrib_6=(-inf-4805] And Attrib_9=(-inf-22.33] And Attrib_11=(1.67-2.33] And Attrib_12=(-inf-666.67]  => Class=C1. Confidence: 0.515503496278052. Support: 0.175373844271352
Attrib_0=(-inf-0.33] And Attrib_2=(-inf-8778.33] And Attrib_3=(1.67-2.33]  => Class=C1. Confidence: 0.459472116057434. Support: 0.250786314700967
Attrib_2=(-inf-8778.33] And Attrib_10=(0.67-inf)  => Class=C1. Confidence: 0.458386443120102. Support: 0.444029359711287
Attrib_1=(2685.67-5355.33] And Attrib_3=(1.67-2.33] And Attrib_10=(-inf-0.33] And Attrib_12=(-inf-666.67]  => Class=C1. Confidence: 0.452700247580826. Support: 0.163263235701953
Time taken: 9 seconds 
=====================

Fold 2 of 10 folds
Data set size: 690
No of labeled instances: 310
No of unlabeled instances: 311
Total training instances: 621
Test instances: 69
----------------------------------------

No of rules: 10
Average terms per rule: 1
Accuracy (%): 100
Conusion matrix: 
39	0
0	30
Rules:
Attrib_7=(-inf-0.33]  => Class=C0. Confidence: 0.94078947368421. Support: 0.831395348837209
Attrib_7=(0.67-inf)  => Class=C1. Confidence: 0.821025202190631. Support: 0.89642623394383
Attrib_5=(-inf-3.67]  => Class=C0. Confidence: 0.754025923016496. Support: 0.151698043558509
Attrib_8=(-inf-0.33]  => Class=C0. Confidence: 0.684400121340816. Support: 0.715725359911406
Attrib_4=(-inf-5.33]  => Class=C0. Confidence: 0.680363819384527. Support: 0.374769287559985
Attrib_4=(9.67-inf)  => Class=C1. Confidence: 0.649478514108569. Support: 0.374169025095077
Attrib_3=(-inf-1.67]  => Class=C0. Confidence: 0.635111268103144. Support: 0.286526393503138
Attrib_5=(6.33-inf)  => Class=C1. Confidence: 0.617230022581104. Support: 0.281921954066856
Attrib_1=(-inf-2685.67]  => Class=C0. Confidence: 0.535947038442501. Support: 0.513233665559247
Attrib_5=(3.67-6.33]  => Class=C0. Confidence: 0.513300570703868. Support: 0.641177556293835
Attrib_6=(-inf-4805]  => Class=C0. Confidence: 0.501701638775687. Support: 0.917109634551494
Attrib_3=(1.67-2.33]  => Class=C1. Confidence: 0.486582297490382. Support: 0.767952313102028
Attrib_10=(0.67-inf)  => Class=C1. Confidence: 0.463690074704819. Support: 0.440303501639056
Time taken: 5 seconds 
=====================

Fold 3 of 10 folds
Data set size: 690
No of labeled instances: 310
No of unlabeled instances: 311
Total training instances: 621
Test instances: 69
----------------------------------------

No of rules: 7
Average terms per rule: 1
Accuracy (%): 100
Conusion matrix: 
39	0
0	30
Rules:
Attrib_7=(-inf-0.33]  => Class=C0. Confidence: 0.945578231292517. Support: 0.784430596883444
Attrib_5=(-inf-3.67]  => Class=C0. Confidence: 0.879908696714749. Support: 0.134700545430699
Attrib_5=(3.67-6.33] And Attrib_7=(0.67-inf)  => Class=C1. Confidence: 0.797946548059576. Support: 0.536230609051865
Attrib_7=(0.67-inf) And Attrib_11=(1.67-2.33]  => Class=C1. Confidence: 0.788349219004604. Support: 0.755735044008928
Attrib_4=(-inf-5.33]  => Class=C0. Confidence: 0.720337916985682. Support: 0.348587277238225
Attrib_8=(-inf-0.33]  => Class=C0. Confidence: 0.694856776693768. Support: 0.682409656355109
Attrib_3=(-inf-1.67]  => Class=C0. Confidence: 0.671009578017675. Support: 0.269673295587728
Attrib_4=(9.67-inf)  => Class=C1. Confidence: 0.63019000705524. Support: 0.324535971866706
Attrib_1=(5355.33-inf)  => Class=C1. Confidence: 0.625039682446095. Support: 0.0637285723226281
Attrib_5=(6.33-inf)  => Class=C1. Confidence: 0.594001541118223. Support: 0.255971824252
Attrib_1=(-inf-2685.67]  => Class=C0. Confidence: 0.561901854913568. Support: 0.499554797640214
Attrib_10=(-inf-0.33]  => Class=C0. Confidence: 0.536678351825163. Support: 0.494465625835126
Attrib_6=(-inf-4805]  => Class=C0. Confidence: 0.526101134723526. Support: 0.88225321814777
Attrib_10=(0.67-inf) And Attrib_11=(1.67-2.33]  => Class=C1. Confidence: 0.476625161545566. Support: 0.398075241738117
Attrib_3=(1.67-2.33]  => Class=C1. Confidence: 0.465142506823428. Support: 0.690294372747998
Time taken: 8 seconds 
=====================

Fold 4 of 10 folds
Data set size: 690
No of labeled instances: 310
No of unlabeled instances: 311
Total training instances: 621
Test instances: 69
----------------------------------------

No of rules: 1
Average terms per rule: 5
Accuracy (%): 98.5507246376812
Conusion matrix: 
38	0
1	30
Rules:
Attrib_1=(-inf-2685.67] And Attrib_2=(-inf-8778.33] And Attrib_4=(5.33-9.67] And Attrib_6=(-inf-4805] And Attrib_7=(0.67-inf) And Attrib_8=(0.67-inf) And Attrib_9=(-inf-22.33] And Attrib_10=(-inf-0.33] And Attrib_11=(1.67-2.33] And Attrib_12=(-inf-666.67] And Attrib_13=(-inf-33334.33]  => Class=C1. Confidence: 0.969287975540802. Support: 0.0576339822641376
Attrib_0=(0.67-inf) And Attrib_1=(-inf-2685.67] And Attrib_3=(1.67-2.33] And Attrib_4=(5.33-9.67] And Attrib_5=(3.67-6.33] And Attrib_7=(0.67-inf) And Attrib_8=(0.67-inf) And Attrib_9=(-inf-22.33] And Attrib_11=(1.67-2.33] And Attrib_13=(-inf-33334.33]  => Class=C1. Confidence: 0.962272012719244. Support: 0.05953571364383
Attrib_4=(5.33-9.67] And Attrib_6=(-inf-4805] And Attrib_7=(0.67-inf) And Attrib_8=(0.67-inf) And Attrib_9=(-inf-22.33] And Attrib_10=(-inf-0.33] And Attrib_11=(1.67-2.33] And Attrib_13=(-inf-33334.33]  => Class=C1. Confidence: 0.955053915748698. Support: 0.111079754487951
Attrib_0=(0.67-inf) And Attrib_2=(-inf-8778.33] And Attrib_3=(1.67-2.33] And Attrib_4=(5.33-9.67] And Attrib_5=(3.67-6.33] And Attrib_7=(0.67-inf) And Attrib_8=(0.67-inf) And Attrib_9=(-inf-22.33] And Attrib_10=(0.67-inf) And Attrib_11=(1.67-2.33] And Attrib_12=(-inf-666.67] And Attrib_13=(-inf-33334.33]  => Class=C1. Confidence: 0.946809236337882. Support: 0.053853458807916
Attrib_0=(0.67-inf) And Attrib_2=(-inf-8778.33] And Attrib_3=(1.67-2.33] And Attrib_4=(5.33-9.67] And Attrib_6=(-inf-4805] And Attrib_7=(0.67-inf) And Attrib_8=(0.67-inf) And Attrib_9=(-inf-22.33] And Attrib_11=(1.67-2.33] And Attrib_12=(-inf-666.67] And Attrib_13=(-inf-33334.33]  => Class=C1. Confidence: 0.94396027851782. Support: 0.125687960916836
Attrib_2=(-inf-8778.33] And Attrib_3=(1.67-2.33] And Attrib_4=(5.33-9.67] And Attrib_5=(3.67-6.33] And Attrib_7=(0.67-inf) And Attrib_8=(0.67-inf) And Attrib_9=(-inf-22.33] And Attrib_11=(1.67-2.33] And Attrib_12=(-inf-666.67] And Attrib_13=(-inf-33334.33]  => Class=C1. Confidence: 0.941781786403619. Support: 0.168651503281527
Attrib_1=(2685.67-5355.33] And Attrib_3=(1.67-2.33] And Attrib_4=(5.33-9.67] And Attrib_5=(3.67-6.33] And Attrib_7=(0.67-inf) And Attrib_8=(0.67-inf) And Attrib_12=(-inf-666.67] And Attrib_13=(-inf-33334.33]  => Class=C1. Confidence: 0.940902899153582. Support: 0.0828923064935421
Attrib_7=(-inf-0.33]  => Class=C0. Confidence: 0.923076923076922. Support: 0.657477512493781
Attrib_2=(-inf-8778.33] And Attrib_4=(5.33-9.67] And Attrib_7=(0.67-inf) And Attrib_8=(0.67-inf) And Attrib_11=(1.67-2.33] And Attrib_13=(-inf-33334.33]  => Class=C1. Confidence: 0.921833543507704. Support: 0.21280239571999
Attrib_0=(0.67-inf) And Attrib_1=(-inf-2685.67] And Attrib_3=(1.67-2.33] And Attrib_6=(-inf-4805] And Attrib_7=(0.67-inf) And Attrib_8=(0.67-inf) And Attrib_9=(-inf-22.33] And Attrib_11=(1.67-2.33] And Attrib_12=(-inf-666.67] And Attrib_13=(-inf-33334.33]  => Class=C1. Confidence: 0.907006090481321. Support: 0.101764317086512
Attrib_6=(-inf-4805] And Attrib_7=(0.67-inf) And Attrib_8=(0.67-inf) And Attrib_10=(-inf-0.33] And Attrib_11=(1.67-2.33] And Attrib_13=(-inf-33334.33]  => Class=C1. Confidence: 0.893390378055089. Support: 0.242062868889884
Attrib_4=(9.67-inf) And Attrib_5=(6.33-inf) And Attrib_6=(-inf-4805] And Attrib_7=(0.67-inf) And Attrib_9=(-inf-22.33] And Attrib_13=(-inf-33334.33]  => Class=C1. Confidence: 0.880466976347769. Support: 0.13598935756427
Attrib_2=(-inf-8778.33] And Attrib_5=(3.67-6.33] And Attrib_7=(0.67-inf) And Attrib_8=(0.67-inf) And Attrib_9=(-inf-22.33] And Attrib_11=(1.67-2.33] And Attrib_12=(-inf-666.67] And Attrib_13=(-inf-33334.33]  => Class=C1. Confidence: 0.86627311341491. Support: 0.306369041828278
Attrib_0=(0.67-inf) And Attrib_1=(2685.67-5355.33] And Attrib_2=(-inf-8778.33] And Attrib_5=(6.33-inf) And Attrib_7=(0.67-inf) And Attrib_13=(-inf-33334.33]  => Class=C1. Confidence: 0.858813799697831. Support: 0.0650226245495146
Attrib_5=(-inf-3.67]  => Class=C0. Confidence: 0.852163857878495. Support: 0.128460454911462
Attrib_1=(2685.67-5355.33] And Attrib_2=(-inf-8778.33] And Attrib_4=(5.33-9.67] And Attrib_7=(0.67-inf) And Attrib_10=(-inf-0.33] And Attrib_11=(1.67-2.33] And Attrib_13=(-inf-33334.33]  => Class=C1. Confidence: 0.850505070532569. Support: 0.0555223927822554
Attrib_6=(-inf-4805] And Attrib_7=(0.67-inf) And Attrib_8=(0.67-inf) And Attrib_9=(-inf-22.33] And Attrib_13=(-inf-33334.33]  => Class=C1. Confidence: 0.848701483102407. Support: 0.448699755920777
Attrib_0=(-inf-0.33] And Attrib_7=(0.67-inf) And Attrib_8=(0.67-inf) And Attrib_12=(-inf-666.67] And Attrib_13=(-inf-33334.33]  => Class=C1. Confidence: 0.845138136325401. Support: 0.169793856369013
Attrib_11=(-inf-1.67]  => Class=C0. Confidence: 0.843400122911714. Support: 0.088380524400585
Attrib_1=(-inf-2685.67] And Attrib_4=(9.67-inf) And Attrib_7=(0.67-inf) And Attrib_8=(0.67-inf) And Attrib_13=(-inf-33334.33]  => Class=C1. Confidence: 0.82388348119856. Support: 0.0917040878741707
Attrib_7=(0.67-inf) And Attrib_8=(0.67-inf) And Attrib_10=(0.67-inf) And Attrib_11=(1.67-2.33] And Attrib_13=(-inf-33334.33]  => Class=C1. Confidence: 0.810421285275486. Support: 0.224173161527316
Attrib_4=(9.67-inf) And Attrib_8=(0.67-inf) And Attrib_9=(-inf-22.33] And Attrib_10=(-inf-0.33] And Attrib_11=(1.67-2.33] And Attrib_13=(-inf-33334.33]  => Class=C1. Confidence: 0.805052027484457. Support: 0.107956490156184
Attrib_5=(6.33-inf) And Attrib_7=(0.67-inf) And Attrib_9=(-inf-22.33] And Attrib_10=(0.67-inf) And Attrib_13=(-inf-33334.33]  => Class=C1. Confidence: 0.798948302458017. Support: 0.0889638200066952
Attrib_4=(-inf-5.33]  => Class=C0. Confidence: 0.794122459205847. Support: 0.326327444285671
Attrib_4=(9.67-inf) And Attrib_8=(0.67-inf)  => Class=C1. Confidence: 0.789616336368746. Support: 0.214890455514786
Attrib_1=(-inf-2685.67] And Attrib_2=(-inf-8778.33] And Attrib_3=(1.67-2.33] And Attrib_6=(-inf-4805] And Attrib_7=(0.67-inf) And Attrib_11=(1.67-2.33] And Attrib_12=(-inf-666.67]  => Class=C1. Confidence: 0.785468351640306. Support: 0.243272193852294
Attrib_0=(-inf-0.33] And Attrib_2=(-inf-8778.33] And Attrib_7=(0.67-inf) And Attrib_10=(-inf-0.33] And Attrib_11=(1.67-2.33] And Attrib_12=(-inf-666.67] And Attrib_13=(-inf-33334.33]  => Class=C1. Confidence: 0.770420394017512. Support: 0.116186797786242
Attrib_3=(1.67-2.33] And Attrib_7=(0.67-inf) And Attrib_9=(-inf-22.33] And Attrib_10=(-inf-0.33] And Attrib_12=(-inf-666.67] And Attrib_13=(-inf-33334.33]  => Class=C1. Confidence: 0.764026076959841. Support: 0.285206787133013
Attrib_8=(-inf-0.33]  => Class=C0. Confidence: 0.760593579889025. Support: 0.641527303416334
Attrib_0=(0.67-inf) And Attrib_3=(1.67-2.33] And Attrib_7=(0.67-inf) And Attrib_9=(-inf-22.33]  => Class=C1. Confidence: 0.745032760918298. Support: 0.365827593723447
Attrib_3=(1.67-2.33] And Attrib_6=(-inf-4805] And Attrib_7=(0.67-inf) And Attrib_9=(-inf-22.33] And Attrib_12=(-inf-666.67] And Attrib_13=(-inf-33334.33]  => Class=C1. Confidence: 0.72589757045168. Support: 0.510898139552868
Attrib_6=(-inf-4805] And Attrib_7=(0.67-inf) And Attrib_11=(1.67-2.33] And Attrib_13=(-inf-33334.33]  => Class=C1. Confidence: 0.724529950711734. Support: 0.604890405911529
Attrib_3=(-inf-1.67]  => Class=C0. Confidence: 0.702203271464232. Support: 0.251457307714951
Attrib_0=(-inf-0.33] And Attrib_4=(9.67-inf) And Attrib_9=(-inf-22.33] And Attrib_11=(1.67-2.33]  => Class=C1. Confidence: 0.635579266377985. Support: 0.121497237509555
Attrib_5=(6.33-inf) And Attrib_6=(-inf-4805] And Attrib_11=(1.67-2.33] And Attrib_13=(-inf-33334.33]  => Class=C1. Confidence: 0.608778922430877. Support: 0.202028916536748
Attrib_1=(5355.33-inf) And Attrib_3=(1.67-2.33] And Attrib_12=(-inf-666.67]  => Class=C1. Confidence: 0.606526413766599. Support: 0.0574417583113795
Attrib_1=(-inf-2685.67]  => Class=C0. Confidence: 0.579843250575531. Support: 0.441106972843003
Attrib_10=(-inf-0.33]  => Class=C0. Confidence: 0.56892639194771. Support: 0.45371097080668
Attrib_6=(-inf-4805]  => Class=C0. Confidence: 0.561594415016801. Support: 0.801305229921313
Attrib_0=(0.67-inf) And Attrib_1=(2685.67-5355.33] And Attrib_3=(1.67-2.33] And Attrib_9=(-inf-22.33]  => Class=C1. Confidence: 0.45677373353838. Support: 0.181954186639538
Attrib_0=(0.67-inf) And Attrib_1=(-inf-2685.67] And Attrib_3=(1.67-2.33] And Attrib_4=(5.33-9.67] And Attrib_5=(3.67-6.33] And Attrib_9=(-inf-22.33] And Attrib_11=(1.67-2.33] And Attrib_12=(-inf-666.67] And Attrib_13=(-inf-33334.33]  => Class=C1. Confidence: 0.452421845646958. Support: 0.0829764163175948
Time taken: 11 seconds 
=====================

Fold 5 of 10 folds
Data set size: 690
No of labeled instances: 310
No of unlabeled instances: 311
Total training instances: 621
Test instances: 69
----------------------------------------

No of rules: 7
Average terms per rule: 1
Accuracy (%): 100
Conusion matrix: 
38	0
0	31
Rules:
Attrib_7=(-inf-0.33]  => Class=C0. Confidence: 0.933774834437087. Support: 0.795022994708118
Attrib_5=(-inf-3.67]  => Class=C0. Confidence: 0.864299891807998. Support: 0.145351153622168
Attrib_7=(0.67-inf)  => Class=C1. Confidence: 0.79347213799162. Support: 0.842603655175893
Attrib_4=(-inf-5.33]  => Class=C0. Confidence: 0.744725895067707. Support: 0.37225117330468
Attrib_8=(-inf-0.33]  => Class=C0. Confidence: 0.694975004852815. Support: 0.703321497975781
Attrib_8=(0.67-inf)  => Class=C1. Confidence: 0.665424627372275. Support: 0.578005423405991
Attrib_4=(9.67-inf)  => Class=C1. Confidence: 0.657158013582541. Support: 0.351219839995385
Attrib_5=(6.33-inf)  => Class=C1. Confidence: 0.629717416095198. Support: 0.287460747000382
Attrib_10=(-inf-0.33]  => Class=C0. Confidence: 0.552882550618181. Support: 0.520561641775502
Attrib_1=(-inf-2685.67]  => Class=C0. Confidence: 0.539975911306528. Support: 0.486268312541708
Attrib_5=(3.67-6.33]  => Class=C0. Confidence: 0.520177235694888. Support: 0.622710719389791
Attrib_10=(0.67-inf)  => Class=C1. Confidence: 0.471284988941424. Support: 0.447423123966194
Attrib_3=(1.67-2.33]  => Class=C1. Confidence: 0.465295130033558. Support: 0.737016444952358
Time taken: 8 seconds 
=====================

Fold 6 of 10 folds
Data set size: 690
No of labeled instances: 310
No of unlabeled instances: 311
Total training instances: 621
Test instances: 69
----------------------------------------

No of rules: 0
Average terms per rule: 5
Accuracy (%): 98.5507246376812
Conusion matrix: 
38	0
1	30
Rules:
Attrib_1=(2685.67-5355.33] And Attrib_3=(1.67-2.33] And Attrib_4=(9.67-inf) And Attrib_6=(-inf-4805] And Attrib_7=(0.67-inf) And Attrib_9=(-inf-22.33] And Attrib_10=(-inf-0.33] And Attrib_11=(1.67-2.33] And Attrib_12=(-inf-666.67] And Attrib_13=(-inf-33334.33]  => Class=C1. Confidence: 0.975610420280627. Support: 0.0602609785320746
Attrib_7=(-inf-0.33]  => Class=C0. Confidence: 0.939597315436242. Support: 0.715558543720299
Attrib_2=(-inf-8778.33] And Attrib_3=(1.67-2.33] And Attrib_4=(9.67-inf) And Attrib_5=(3.67-6.33] And Attrib_6=(-inf-4805] And Attrib_7=(0.67-inf) And Attrib_8=(0.67-inf) And Attrib_10=(0.67-inf) And Attrib_11=(1.67-2.33] And Attrib_13=(-inf-33334.33]  => Class=C1. Confidence: 0.936193118713254. Support: 0.0541282903265531
Attrib_2=(-inf-8778.33] And Attrib_3=(1.67-2.33] And Attrib_4=(5.33-9.67] And Attrib_7=(0.67-inf) And Attrib_8=(0.67-inf) And Attrib_9=(-inf-22.33] And Attrib_10=(-inf-0.33] And Attrib_12=(-inf-666.67] And Attrib_13=(-inf-33334.33]  => Class=C1. Confidence: 0.929312986056357. Support: 0.104305026396602
Attrib_5=(-inf-3.67]  => Class=C0. Confidence: 0.917485196889452. Support: 0.132175515316656
Attrib_1=(-inf-2685.67] And Attrib_2=(-inf-8778.33] And Attrib_3=(1.67-2.33] And Attrib_4=(5.33-9.67] And Attrib_5=(3.67-6.33] And Attrib_6=(-inf-4805] And Attrib_7=(0.67-inf) And Attrib_9=(-inf-22.33] And Attrib_10=(-inf-0.33] And Attrib_12=(-inf-666.67] And Attrib_13=(-inf-33334.33]  => Class=C1. Confidence: 0.908969442693062. Support: 0.0673956216136503
Attrib_0=(-inf-0.33] And Attrib_2=(-inf-8778.33] And Attrib_3=(1.67-2.33] And Attrib_4=(9.67-inf) And Attrib_7=(0.67-inf) And Attrib_8=(0.67-inf) And Attrib_9=(-inf-22.33] And Attrib_10=(-inf-0.33] And Attrib_11=(1.67-2.33] And Attrib_13=(-inf-33334.33]  => Class=C1. Confidence: 0.890980452452593. Support: 0.0573885235262342
Attrib_1=(2685.67-5355.33] And Attrib_2=(-inf-8778.33] And Attrib_3=(1.67-2.33] And Attrib_4=(5.33-9.67] And Attrib_5=(3.67-6.33] And Attrib_6=(-inf-4805] And Attrib_7=(0.67-inf) And Attrib_8=(0.67-inf) And Attrib_11=(1.67-2.33] And Attrib_13=(-inf-33334.33]  => Class=C1. Confidence: 0.890531239599984. Support: 0.0784744715557458
Attrib_0=(-inf-0.33] And Attrib_2=(-inf-8778.33] And Attrib_3=(1.67-2.33] And Attrib_5=(3.67-6.33] And Attrib_7=(0.67-inf) And Attrib_10=(-inf-0.33] And Attrib_12=(-inf-666.67] And Attrib_13=(-inf-33334.33]  => Class=C1. Confidence: 0.886895118051303. Support: 0.088300887154542
Attrib_0=(-inf-0.33] And Attrib_4=(9.67-inf) And Attrib_7=(0.67-inf) And Attrib_8=(0.67-inf) And Attrib_9=(-inf-22.33] And Attrib_11=(1.67-2.33] And Attrib_13=(-inf-33334.33]  => Class=C1. Confidence: 0.880781970983658. Support: 0.104575655747033
Attrib_3=(1.67-2.33] And Attrib_4=(5.33-9.67] And Attrib_5=(3.67-6.33] And Attrib_7=(0.67-inf) And Attrib_9=(-inf-22.33] And Attrib_10=(-inf-0.33] And Attrib_13=(-inf-33334.33]  => Class=C1. Confidence: 0.878571316963047. Support: 0.142377505488072
Attrib_2=(-inf-8778.33] And Attrib_4=(5.33-9.67] And Attrib_7=(0.67-inf) And Attrib_8=(0.67-inf) And Attrib_9=(-inf-22.33]  => Class=C1. Confidence: 0.874313008821013. Support: 0.219094395785665
Attrib_4=(9.67-inf) And Attrib_7=(0.67-inf) And Attrib_10=(0.67-inf)  => Class=C1. Confidence: 0.857263379377509. Support: 0.167137957844389
Attrib_0=(0.67-inf) And Attrib_1=(2685.67-5355.33] And Attrib_2=(-inf-8778.33] And Attrib_3=(1.67-2.33] And Attrib_5=(6.33-inf) And Attrib_7=(0.67-inf) And Attrib_9=(-inf-22.33] And Attrib_11=(1.67-2.33] And Attrib_12=(-inf-666.67] And Attrib_13=(-inf-33334.33]  => Class=C1. Confidence: 0.856624672824276. Support: 0.0652080183489493
Attrib_0=(0.67-inf) And Attrib_1=(-inf-2685.67] And Attrib_2=(-inf-8778.33] And Attrib_3=(1.67-2.33] And Attrib_5=(3.67-6.33] And Attrib_6=(-inf-4805] And Attrib_7=(0.67-inf) And Attrib_8=(0.67-inf) And Attrib_11=(1.67-2.33] And Attrib_12=(-inf-666.67] And Attrib_13=(-inf-33334.33]  => Class=C1. Confidence: 0.851366037796462. Support: 0.106208278420132
Attrib_0=(-inf-0.33] And Attrib_3=(1.67-2.33] And Attrib_4=(5.33-9.67] And Attrib_7=(0.67-inf) And Attrib_9=(-inf-22.33] And Attrib_11=(1.67-2.33] And Attrib_12=(-inf-666.67] And Attrib_13=(-inf-33334.33]  => Class=C1. Confidence: 0.849515810231799. Support: 0.0678892261420582
Attrib_4=(-inf-5.33]  => Class=C0. Confidence: 0.84938497780003. Support: 0.365681310516464
Attrib_3=(1.67-2.33] And Attrib_4=(9.67-inf) And Attrib_5=(6.33-inf) And Attrib_8=(0.67-inf) And Attrib_9=(-inf-22.33] And Attrib_10=(-inf-0.33] And Attrib_11=(1.67-2.33] And Attrib_13=(-inf-33334.33]  => Class=C1. Confidence: 0.848889988263781. Support: 0.0578079619065307
Attrib_1=(2685.67-5355.33] And Attrib_6=(-inf-4805] And Attrib_7=(0.67-inf) And Attrib_8=(0.67-inf) And Attrib_10=(-inf-0.33] And Attrib_11=(1.67-2.33] And Attrib_13=(-inf-33334.33]  => Class=C1. Confidence: 0.847859195969459. Support: 0.109977827988779
Attrib_1=(2685.67-5355.33] And Attrib_7=(0.67-inf) And Attrib_8=(0.67-inf)  => Class=C1. Confidence: 0.827489705880738. Support: 0.228193055409422
Attrib_2=(-inf-8778.33] And Attrib_3=(1.67-2.33] And Attrib_4=(5.33-9.67] And Attrib_7=(0.67-inf) And Attrib_9=(-inf-22.33] And Attrib_11=(1.67-2.33] And Attrib_13=(-inf-33334.33]  => Class=C1. Confidence: 0.824922009888318. Support: 0.248782215518395
Attrib_2=(-inf-8778.33] And Attrib_4=(9.67-inf) And Attrib_7=(0.67-inf) And Attrib_10=(-inf-0.33] And Attrib_13=(-inf-33334.33]  => Class=C1. Confidence: 0.823784332488857. Support: 0.149194536152828
Attrib_3=(1.67-2.33] And Attrib_4=(5.33-9.67] And Attrib_7=(0.67-inf) And Attrib_9=(-inf-22.33] And Attrib_13=(-inf-33334.33]  => Class=C1. Confidence: 0.816002571872572. Support: 0.289655473158124
Attrib_2=(-inf-8778.33] And Attrib_3=(1.67-2.33] And Attrib_5=(3.67-6.33] And Attrib_7=(0.67-inf) And Attrib_8=(0.67-inf) And Attrib_10=(0.67-inf) And Attrib_12=(-inf-666.67] And Attrib_13=(-inf-33334.33]  => Class=C1. Confidence: 0.798140401011866. Support: 0.135637486907822
Attrib_3=(1.67-2.33] And Attrib_5=(6.33-inf) And Attrib_7=(0.67-inf)  => Class=C1. Confidence: 0.797327254579881. Support: 0.175518374937377
Attrib_7=(0.67-inf) And Attrib_8=(0.67-inf)  => Class=C1. Confidence: 0.792706375743871. Support: 0.503408534928916
Attrib_3=(1.67-2.33] And Attrib_4=(9.67-inf) And Attrib_5=(6.33-inf)  => Class=C1. Confidence: 0.791962664620015. Support: 0.144569772760307
Attrib_1=(-inf-2685.67] And Attrib_3=(1.67-2.33] And Attrib_7=(0.67-inf) And Attrib_10=(-inf-0.33] And Attrib_13=(-inf-33334.33]  => Class=C1. Confidence: 0.78333253184071. Support: 0.165793847693452
Attrib_2=(-inf-8778.33] And Attrib_4=(5.33-9.67] And Attrib_7=(0.67-inf) And Attrib_10=(0.67-inf) And Attrib_13=(-inf-33334.33]  => Class=C1. Confidence: 0.77438525278386. Support: 0.16950212059224
Attrib_0=(-inf-0.33] And Attrib_2=(-inf-8778.33] And Attrib_6=(-inf-4805] And Attrib_7=(0.67-inf) And Attrib_9=(-inf-22.33] And Attrib_13=(-inf-33334.33]  => Class=C1. Confidence: 0.768506015353834. Support: 0.223806925833544
Attrib_0=(0.67-inf) And Attrib_3=(1.67-2.33] And Attrib_5=(3.67-6.33] And Attrib_7=(0.67-inf) And Attrib_11=(1.67-2.33] And Attrib_13=(-inf-33334.33]  => Class=C1. Confidence: 0.758371442305852. Support: 0.261521998758034
Attrib_1=(2685.67-5355.33] And Attrib_2=(-inf-8778.33] And Attrib_5=(3.67-6.33] And Attrib_7=(0.67-inf) And Attrib_11=(1.67-2.33]  => Class=C1. Confidence: 0.753323339017605. Support: 0.204373936625688
Attrib_2=(-inf-8778.33] And Attrib_7=(0.67-inf) And Attrib_9=(-inf-22.33] And Attrib_10=(-inf-0.33] And Attrib_12=(-inf-666.67] And Attrib_13=(-inf-33334.33]  => Class=C1. Confidence: 0.750186914978432. Support: 0.361797878623681
Attrib_7=(0.67-inf) And Attrib_10=(-inf-0.33]  => Class=C1. Confidence: 0.747056338722716. Support: 0.382247606717218
Attrib_6=(-inf-4805] And Attrib_7=(0.67-inf) And Attrib_11=(1.67-2.33] And Attrib_12=(-inf-666.67]  => Class=C1. Confidence: 0.729745328489409. Support: 0.671972352273819
Attrib_7=(0.67-inf)  => Class=C1. Confidence: 0.726926601751022. Support: 0.75197947259346
Attrib_8=(-inf-0.33]  => Class=C0. Confidence: 0.708861511235372. Support: 0.646412388000082
Attrib_4=(9.67-inf)  => Class=C1. Confidence: 0.636718816197189. Support: 0.33767268434939
Attrib_1=(-inf-2685.67]  => Class=C0. Confidence: 0.583939937474724. Support: 0.466394087205942
Attrib_10=(-inf-0.33]  => Class=C0. Confidence: 0.566308723724368. Support: 0.470964039858989
Attrib_0=(0.67-inf)  => Class=C0. Confidence: 0.548644317136265. Support: 0.578277456310232
Attrib_1=(5355.33-inf)  => Class=C1. Confidence: 0.516879046690282. Support: 0.0526265681855662
Attrib_3=(1.67-2.33] And Attrib_4=(5.33-9.67] And Attrib_6=(-inf-4805] And Attrib_13=(-inf-33334.33]  => Class=C1. Confidence: 0.476503893269528. Support: 0.30415077731845
Attrib_3=(1.67-2.33] And Attrib_5=(3.67-6.33] And Attrib_10=(-inf-0.33] And Attrib_11=(1.67-2.33] And Attrib_12=(-inf-666.67] And Attrib_13=(-inf-33334.33]  => Class=C1. Confidence: 0.453840285063072. Support: 0.218879092877696
Time taken: 11 seconds 
=====================

Fold 7 of 10 folds
Data set size: 690
No of labeled instances: 310
No of unlabeled instances: 311
Total training instances: 621
Test instances: 69
----------------------------------------

No of rules: 2
Average terms per rule: 5
Accuracy (%): 98.5507246376812
Conusion matrix: 
38	0
1	30
Rules:
Attrib_2=(-inf-8778.33] And Attrib_4=(5.33-9.67] And Attrib_5=(3.67-6.33] And Attrib_7=(0.67-inf) And Attrib_8=(0.67-inf) And Attrib_10=(-inf-0.33]  => Class=C1. Confidence: 0.927364826357071. Support: 0.0931032071231577
Attrib_7=(-inf-0.33]  => Class=C0. Confidence: 0.924657534246575. Support: 0.723030720188031
Attrib_0=(0.67-inf) And Attrib_3=(1.67-2.33] And Attrib_4=(5.33-9.67] And Attrib_5=(3.67-6.33] And Attrib_7=(0.67-inf) And Attrib_8=(0.67-inf) And Attrib_9=(-inf-22.33] And Attrib_10=(-inf-0.33] And Attrib_11=(1.67-2.33]  => Class=C1. Confidence: 0.920285751239683. Support: 0.0580219618269589
Attrib_3=(1.67-2.33] And Attrib_4=(5.33-9.67] And Attrib_5=(3.67-6.33] And Attrib_6=(-inf-4805] And Attrib_7=(0.67-inf) And Attrib_8=(0.67-inf) And Attrib_9=(-inf-22.33] And Attrib_11=(1.67-2.33]  => Class=C1. Confidence: 0.905483604170911. Support: 0.169475373312532
Attrib_1=(2685.67-5355.33] And Attrib_2=(-inf-8778.33] And Attrib_3=(1.67-2.33] And Attrib_4=(5.33-9.67] And Attrib_5=(3.67-6.33] And Attrib_7=(0.67-inf) And Attrib_8=(0.67-inf) And Attrib_9=(-inf-22.33] And Attrib_11=(1.67-2.33]  => Class=C1. Confidence: 0.901212100213694. Support: 0.0662734693990956
Attrib_0=(0.67-inf) And Attrib_1=(2685.67-5355.33] And Attrib_2=(-inf-8778.33] And Attrib_3=(1.67-2.33] And Attrib_5=(3.67-6.33] And Attrib_6=(-inf-4805] And Attrib_7=(0.67-inf) And Attrib_8=(0.67-inf) And Attrib_13=(-inf-33334.33]  => Class=C1. Confidence: 0.896068082218308. Support: 0.0616427279812741
Attrib_0=(-inf-0.33] And Attrib_2=(-inf-8778.33] And Attrib_5=(6.33-inf) And Attrib_7=(0.67-inf) And Attrib_8=(0.67-inf) And Attrib_11=(1.67-2.33] And Attrib_12=(-inf-666.67] And Attrib_13=(-inf-33334.33]  => Class=C1. Confidence: 0.881558389514863. Support: 0.0729487102654255
Attrib_0=(-inf-0.33] And Attrib_3=(1.67-2.33] And Attrib_4=(9.67-inf) And Attrib_7=(0.67-inf) And Attrib_8=(0.67-inf) And Attrib_10=(-inf-0.33] And Attrib_12=(-inf-666.67]  => Class=C1. Confidence: 0.878219960224741. Support: 0.0702762754103357
Attrib_0=(0.67-inf) And Attrib_1=(2685.67-5355.33] And Attrib_5=(3.67-6.33] And Attrib_7=(0.67-inf) And Attrib_8=(0.67-inf) And Attrib_9=(-inf-22.33]  => Class=C1. Confidence: 0.871234282763951. Support: 0.099849032119347
Attrib_1=(2685.67-5355.33] And Attrib_2=(-inf-8778.33] And Attrib_5=(3.67-6.33] And Attrib_6=(-inf-4805] And Attrib_7=(0.67-inf) And Attrib_8=(0.67-inf) And Attrib_9=(-inf-22.33] And Attrib_11=(1.67-2.33] And Attrib_12=(-inf-666.67] And Attrib_13=(-inf-33334.33]  => Class=C1. Confidence: 0.862047315602562. Support: 0.116640056289712
Attrib_1=(2685.67-5355.33] And Attrib_3=(1.67-2.33] And Attrib_4=(9.67-inf) And Attrib_8=(0.67-inf)  => Class=C1. Confidence: 0.8591700675614. Support: 0.0955688635052931
Attrib_0=(0.67-inf) And Attrib_5=(6.33-inf) And Attrib_7=(0.67-inf) And Attrib_8=(0.67-inf) And Attrib_11=(1.67-2.33] And Attrib_12=(-inf-666.67] And Attrib_13=(-inf-33334.33]  => Class=C1. Confidence: 0.856183679807215. Support: 0.116107584226773
Attrib_2=(-inf-8778.33] And Attrib_3=(1.67-2.33] And Attrib_5=(3.67-6.33] And Attrib_6=(-inf-4805] And Attrib_7=(0.67-inf) And Attrib_8=(0.67-inf) And Attrib_9=(-inf-22.33] And Attrib_10=(0.67-inf) And Attrib_11=(1.67-2.33] And Attrib_12=(-inf-666.67]  => Class=C1. Confidence: 0.855873136997404. Support: 0.110773194197712
Attrib_3=(1.67-2.33] And Attrib_4=(9.67-inf) And Attrib_5=(3.67-6.33] And Attrib_6=(-inf-4805] And Attrib_7=(0.67-inf) And Attrib_8=(0.67-inf) And Attrib_9=(-inf-22.33] And Attrib_12=(-inf-666.67] And Attrib_13=(-inf-33334.33]  => Class=C1. Confidence: 0.854625644054407. Support: 0.0714698765808861
Attrib_11=(-inf-1.67]  => Class=C0. Confidence: 0.851219758085859. Support: 0.101244960929174
Attrib_0=(0.67-inf) And Attrib_3=(1.67-2.33] And Attrib_5=(3.67-6.33] And Attrib_7=(0.67-inf) And Attrib_8=(0.67-inf) And Attrib_12=(-inf-666.67] And Attrib_13=(-inf-33334.33]  => Class=C1. Confidence: 0.850037972453911. Support: 0.177382729074847
Attrib_5=(-inf-3.67]  => Class=C0. Confidence: 0.844659940349064. Support: 0.131196534851445
Attrib_4=(9.67-inf) And Attrib_5=(3.67-6.33] And Attrib_7=(0.67-inf) And Attrib_10=(-inf-0.33]  => Class=C1. Confidence: 0.844249654294341. Support: 0.0787102083923618
Attrib_4=(9.67-inf) And Attrib_7=(0.67-inf) And Attrib_13=(-inf-33334.33]  => Class=C1. Confidence: 0.83971769122641. Support: 0.324454434777036
Attrib_5=(3.67-6.33] And Attrib_6=(-inf-4805] And Attrib_7=(0.67-inf) And Attrib_8=(0.67-inf) And Attrib_10=(0.67-inf) And Attrib_11=(1.67-2.33]  => Class=C1. Confidence: 0.816311839674167. Support: 0.151649203719437
Attrib_2=(-inf-8778.33] And Attrib_5=(3.67-6.33] And Attrib_7=(0.67-inf) And Attrib_8=(0.67-inf) And Attrib_13=(-inf-33334.33]  => Class=C1. Confidence: 0.809123727132662. Support: 0.321750537529375
Attrib_4=(-inf-5.33]  => Class=C0. Confidence: 0.787007758621464. Support: 0.365965032513895
Attrib_1=(-inf-2685.67] And Attrib_2=(-inf-8778.33] And Attrib_3=(1.67-2.33] And Attrib_4=(5.33-9.67] And Attrib_6=(-inf-4805] And Attrib_7=(0.67-inf) And Attrib_9=(-inf-22.33] And Attrib_10=(0.67-inf) And Attrib_11=(1.67-2.33] And Attrib_12=(-inf-666.67] And Attrib_13=(-inf-33334.33]  => Class=C1. Confidence: 0.780614317148756. Support: 0.0595631225963098
Attrib_2=(-inf-8778.33] And Attrib_6=(-inf-4805] And Attrib_7=(0.67-inf) And Attrib_10=(-inf-0.33] And Attrib_11=(1.67-2.33] And Attrib_13=(-inf-33334.33]  => Class=C1. Confidence: 0.774952279048065. Support: 0.340774986660203
Attrib_0=(0.67-inf) And Attrib_3=(1.67-2.33] And Attrib_4=(5.33-9.67] And Attrib_5=(3.67-6.33] And Attrib_6=(-inf-4805] And Attrib_7=(0.67-inf) And Attrib_10=(0.67-inf)  => Class=C1. Confidence: 0.754794110885242. Support: 0.100125343742178
Attrib_0=(0.67-inf) And Attrib_7=(0.67-inf) And Attrib_10=(0.67-inf)  => Class=C1. Confidence: 0.750947796198671. Support: 0.29064665503192
Attrib_5=(3.67-6.33] And Attrib_6=(-inf-4805] And Attrib_7=(0.67-inf) And Attrib_9=(-inf-22.33] And Attrib_11=(1.67-2.33] And Attrib_12=(-inf-666.67]  => Class=C1. Confidence: 0.748129011022888. Support: 0.449466922917144
Attrib_1=(2685.67-5355.33] And Attrib_7=(0.67-inf) And Attrib_13=(-inf-33334.33]  => Class=C1. Confidence: 0.743662928274506. Support: 0.326816253623847
Attrib_1=(-inf-2685.67] And Attrib_2=(-inf-8778.33] And Attrib_3=(1.67-2.33] And Attrib_5=(3.67-6.33] And Attrib_7=(0.67-inf) And Attrib_9=(-inf-22.33] And Attrib_12=(-inf-666.67]  => Class=C1. Confidence: 0.740175401674992. Support: 0.197124503516968
Attrib_7=(0.67-inf) And Attrib_10=(0.67-inf) And Attrib_12=(-inf-666.67]  => Class=C1. Confidence: 0.739334287890468. Support: 0.388536508985401
Attrib_0=(0.67-inf) And Attrib_7=(0.67-inf) And Attrib_13=(-inf-33334.33]  => Class=C1. Confidence: 0.733354019637655. Support: 0.516632115523232
Attrib_7=(0.67-inf)  => Class=C1. Confidence: 0.73304762331072. Support: 0.782142848583258
Attrib_8=(-inf-0.33]  => Class=C0. Confidence: 0.722760401254259. Support: 0.667933381144548
Attrib_1=(5355.33-inf)  => Class=C1. Confidence: 0.704949026515437. Support: 0.0712527005832566
Attrib_3=(-inf-1.67]  => Class=C0. Confidence: 0.690156847871406. Support: 0.269967117454763
Attrib_5=(6.33-inf)  => Class=C1. Confidence: 0.609620888994798. Support: 0.278607208636841
Attrib_1=(-inf-2685.67]  => Class=C0. Confidence: 0.580386749112955. Support: 0.491272197400706
Attrib_0=(0.67-inf) And Attrib_1=(2685.67-5355.33] And Attrib_2=(-inf-8778.33] And Attrib_4=(5.33-9.67] And Attrib_6=(-inf-4805] And Attrib_10=(0.67-inf)  => Class=C1. Confidence: 0.550621081498683. Support: 0.0842185203428442
Attrib_0=(0.67-inf) And Attrib_10=(0.67-inf)  => Class=C1. Confidence: 0.471375087082459. Support: 0.308828473213738
Attrib_0=(0.67-inf) And Attrib_2=(-inf-8778.33] And Attrib_3=(1.67-2.33] And Attrib_4=(5.33-9.67] And Attrib_5=(3.67-6.33] And Attrib_6=(-inf-4805] And Attrib_9=(-inf-22.33] And Attrib_13=(-inf-33334.33]  => Class=C1. Confidence: 0.453458755160612. Support: 0.190294868151482
Time taken: 10 seconds 
=====================

Fold 8 of 10 folds
Data set size: 690
No of labeled instances: 310
No of unlabeled instances: 311
Total training instances: 621
Test instances: 69
----------------------------------------

No of rules: 1
Average terms per rule: 4
Accuracy (%): 98.5507246376812
Conusion matrix: 
38	0
1	30
Rules:
Attrib_1=(2685.67-5355.33] And Attrib_5=(3.67-6.33] And Attrib_6=(-inf-4805] And Attrib_7=(0.67-inf) And Attrib_8=(0.67-inf) And Attrib_9=(-inf-22.33] And Attrib_10=(0.67-inf) And Attrib_12=(-inf-666.67]  => Class=C1. Confidence: 0.971216703962091. Support: 0.0736528138519917
Attrib_0=(0.67-inf) And Attrib_4=(5.33-9.67] And Attrib_5=(3.67-6.33] And Attrib_6=(-inf-4805] And Attrib_7=(0.67-inf) And Attrib_8=(0.67-inf) And Attrib_9=(-inf-22.33] And Attrib_11=(1.67-2.33] And Attrib_13=(-inf-33334.33]  => Class=C1. Confidence: 0.940186197521528. Support: 0.134487399071554
Attrib_7=(-inf-0.33]  => Class=C0. Confidence: 0.931506849315069. Support: 0.62322410077818
Attrib_1=(2685.67-5355.33] And Attrib_2=(-inf-8778.33] And Attrib_3=(1.67-2.33] And Attrib_6=(-inf-4805] And Attrib_7=(0.67-inf) And Attrib_8=(0.67-inf) And Attrib_11=(1.67-2.33] And Attrib_12=(-inf-666.67] And Attrib_13=(-inf-33334.33]  => Class=C1. Confidence: 0.92707927691329. Support: 0.204001748249809
Attrib_3=(1.67-2.33] And Attrib_5=(3.67-6.33] And Attrib_7=(0.67-inf) And Attrib_8=(0.67-inf) And Attrib_10=(0.67-inf) And Attrib_11=(1.67-2.33] And Attrib_12=(-inf-666.67] And Attrib_13=(-inf-33334.33]  => Class=C1. Confidence: 0.906725594657808. Support: 0.153059405247153
Attrib_0=(0.67-inf) And Attrib_2=(-inf-8778.33] And Attrib_4=(9.67-inf) And Attrib_8=(0.67-inf) And Attrib_9=(-inf-22.33] And Attrib_10=(0.67-inf) And Attrib_13=(-inf-33334.33]  => Class=C1. Confidence: 0.879594386944512. Support: 0.0744991799706954
Attrib_0=(0.67-inf) And Attrib_1=(2685.67-5355.33] And Attrib_7=(0.67-inf) And Attrib_8=(0.67-inf) And Attrib_13=(-inf-33334.33]  => Class=C1. Confidence: 0.876250149792989. Support: 0.184204922493169
Attrib_0=(0.67-inf) And Attrib_2=(-inf-8778.33] And Attrib_6=(-inf-4805] And Attrib_7=(0.67-inf) And Attrib_8=(0.67-inf) And Attrib_10=(0.67-inf) And Attrib_11=(1.67-2.33] And Attrib_12=(-inf-666.67]  => Class=C1. Confidence: 0.873374054585662. Support: 0.177595829014311
Attrib_4=(9.67-inf) And Attrib_7=(0.67-inf) And Attrib_8=(0.67-inf) And Attrib_12=(-inf-666.67]  => Class=C1. Confidence: 0.868357462883854. Support: 0.271379176352541
Attrib_1=(2685.67-5355.33] And Attrib_3=(1.67-2.33] And Attrib_4=(9.67-inf) And Attrib_5=(6.33-inf) And Attrib_7=(0.67-inf) And Attrib_9=(-inf-22.33] And Attrib_13=(-inf-33334.33]  => Class=C1. Confidence: 0.867372529379329. Support: 0.0920169394091903
Attrib_2=(-inf-8778.33] And Attrib_3=(1.67-2.33] And Attrib_5=(6.33-inf) And Attrib_6=(-inf-4805] And Attrib_7=(0.67-inf) And Attrib_8=(0.67-inf) And Attrib_9=(-inf-22.33] And Attrib_10=(-inf-0.33] And Attrib_11=(1.67-2.33] And Attrib_12=(-inf-666.67] And Attrib_13=(-inf-33334.33]  => Class=C1. Confidence: 0.863608801339283. Support: 0.0788628927226106
Attrib_5=(3.67-6.33] And Attrib_7=(0.67-inf) And Attrib_8=(0.67-inf) And Attrib_9=(-inf-22.33] And Attrib_13=(-inf-33334.33]  => Class=C1. Confidence: 0.856516106222969. Support: 0.367085444320333
Attrib_7=(0.67-inf) And Attrib_8=(0.67-inf) And Attrib_10=(0.67-inf) And Attrib_12=(-inf-666.67] And Attrib_13=(-inf-33334.33]  => Class=C1. Confidence: 0.848974742333867. Support: 0.271724764472829
Attrib_0=(0.67-inf) And Attrib_4=(9.67-inf) And Attrib_7=(0.67-inf) And Attrib_12=(-inf-666.67] And Attrib_13=(-inf-33334.33]  => Class=C1. Confidence: 0.835464177053939. Support: 0.196289731628729
Attrib_3=(1.67-2.33] And Attrib_4=(9.67-inf) And Attrib_5=(6.33-inf) And Attrib_12=(-inf-666.67] And Attrib_13=(-inf-33334.33]  => Class=C1. Confidence: 0.831083813099552. Support: 0.163208721945142
Attrib_7=(0.67-inf) And Attrib_8=(0.67-inf) And Attrib_12=(-inf-666.67]  => Class=C1. Confidence: 0.830714487196123. Support: 0.566477146183259
Attrib_5=(-inf-3.67]  => Class=C0. Confidence: 0.805693902050501. Support: 0.107141128117185
Attrib_4=(-inf-5.33]  => Class=C0. Confidence: 0.803322968134982. Support: 0.313114967510721
Attrib_8=(-inf-0.33]  => Class=C0. Confidence: 0.798236045134929. Support: 0.633997120691
Attrib_3=(-inf-1.67]  => Class=C0. Confidence: 0.777106661201878. Support: 0.241064564567557
Attrib_0=(0.67-inf) And Attrib_3=(1.67-2.33] And Attrib_7=(0.67-inf) And Attrib_10=(0.67-inf) And Attrib_11=(1.67-2.33]  => Class=C1. Confidence: 0.739729673316365. Support: 0.221115845723405
Attrib_0=(0.67-inf) And Attrib_5=(6.33-inf) And Attrib_7=(0.67-inf) And Attrib_10=(-inf-0.33] And Attrib_11=(1.67-2.33] And Attrib_13=(-inf-33334.33]  => Class=C1. Confidence: 0.727177621324019. Support: 0.0695647216368607
Attrib_2=(-inf-8778.33] And Attrib_5=(6.33-inf) And Attrib_7=(0.67-inf) And Attrib_9=(-inf-22.33] And Attrib_11=(1.67-2.33] And Attrib_12=(-inf-666.67] And Attrib_13=(-inf-33334.33]  => Class=C1. Confidence: 0.724614040865226. Support: 0.21919606406655
Attrib_0=(0.67-inf) And Attrib_3=(1.67-2.33] And Attrib_7=(0.67-inf) And Attrib_13=(-inf-33334.33]  => Class=C1. Confidence: 0.695959803581301. Support: 0.413738026948705
Attrib_1=(-inf-2685.67] And Attrib_2=(-inf-8778.33] And Attrib_5=(3.67-6.33] And Attrib_7=(0.67-inf) And Attrib_9=(-inf-22.33] And Attrib_10=(0.67-inf) And Attrib_11=(1.67-2.33] And Attrib_12=(-inf-666.67]  => Class=C1. Confidence: 0.680768458549553. Support: 0.110837093932424
Attrib_0=(-inf-0.33] And Attrib_1=(2685.67-5355.33] And Attrib_7=(0.67-inf) And Attrib_12=(-inf-666.67] And Attrib_13=(-inf-33334.33]  => Class=C1. Confidence: 0.679291744665091. Support: 0.0860984881885097
Attrib_7=(0.67-inf) And Attrib_11=(1.67-2.33]  => Class=C1. Confidence: 0.668896566857208. Support: 0.702761206191062
Attrib_4=(9.67-inf) And Attrib_10=(0.67-inf)  => Class=C1. Confidence: 0.626446128043235. Support: 0.172972564767697
Attrib_1=(-inf-2685.67]  => Class=C0. Confidence: 0.623222572624055. Support: 0.439367453173196
Attrib_10=(-inf-0.33]  => Class=C0. Confidence: 0.604950609953844. Support: 0.453608276785943
Attrib_4=(9.67-inf)  => Class=C1. Confidence: 0.604005372510777. Support: 0.360649435150995
Attrib_1=(5355.33-inf)  => Class=C1. Confidence: 0.579099071447978. Support: 0.0783886142827494
Attrib_1=(2685.67-5355.33] And Attrib_3=(1.67-2.33] And Attrib_11=(1.67-2.33]  => Class=C1. Confidence: 0.459617079458151. Support: 0.307788417813811
Time taken: 17 seconds 
=====================

Fold 9 of 10 folds
Data set size: 690
No of labeled instances: 310
No of unlabeled instances: 311
Total training instances: 621
Test instances: 69
----------------------------------------

No of rules: 0
Average terms per rule: 4
Accuracy (%): 98.5507246376812
Conusion matrix: 
38	0
1	30
Rules:
Attrib_0=(0.67-inf) And Attrib_2=(-inf-8778.33] And Attrib_3=(1.67-2.33] And Attrib_4=(5.33-9.67] And Attrib_5=(3.67-6.33] And Attrib_7=(0.67-inf) And Attrib_8=(0.67-inf) And Attrib_10=(-inf-0.33] And Attrib_11=(1.67-2.33] And Attrib_12=(-inf-666.67] And Attrib_13=(-inf-33334.33]  => Class=C1. Confidence: 0.925216933510993. Support: 0.0614995103247907
Attrib_7=(-inf-0.33]  => Class=C0. Confidence: 0.909722222222224. Support: 0.701008109750673
Attrib_5=(-inf-3.67]  => Class=C0. Confidence: 0.894577539397747. Support: 0.127554187662521
Attrib_3=(1.67-2.33] And Attrib_4=(9.67-inf) And Attrib_6=(-inf-4805] And Attrib_7=(0.67-inf) And Attrib_8=(0.67-inf) And Attrib_9=(-inf-22.33] And Attrib_10=(0.67-inf) And Attrib_12=(-inf-666.67]  => Class=C1. Confidence: 0.878105746960726. Support: 0.0801874777785017
Attrib_0=(0.67-inf) And Attrib_4=(5.33-9.67] And Attrib_7=(0.67-inf) And Attrib_8=(0.67-inf) And Attrib_11=(1.67-2.33] And Attrib_12=(-inf-666.67] And Attrib_13=(-inf-33334.33]  => Class=C1. Confidence: 0.868145768838742. Support: 0.152641457165525
Attrib_2=(-inf-8778.33] And Attrib_3=(1.67-2.33] And Attrib_5=(6.33-inf) And Attrib_7=(0.67-inf) And Attrib_11=(1.67-2.33] And Attrib_12=(-inf-666.67]  => Class=C1. Confidence: 0.856925306416228. Support: 0.164414480870048
Attrib_0=(0.67-inf) And Attrib_1=(-inf-2685.67] And Attrib_2=(-inf-8778.33] And Attrib_3=(1.67-2.33] And Attrib_5=(3.67-6.33] And Attrib_6=(-inf-4805] And Attrib_7=(0.67-inf) And Attrib_8=(0.67-inf) And Attrib_11=(1.67-2.33] And Attrib_13=(-inf-33334.33]  => Class=C1. Confidence: 0.851583791547406. Support: 0.0717450160868517
Attrib_0=(-inf-0.33] And Attrib_2=(-inf-8778.33] And Attrib_4=(9.67-inf) And Attrib_5=(6.33-inf) And Attrib_11=(1.67-2.33] And Attrib_13=(-inf-33334.33]  => Class=C1. Confidence: 0.845493344260043. Support: 0.066049956563013
Attrib_4=(5.33-9.67] And Attrib_5=(3.67-6.33] And Attrib_6=(-inf-4805] And Attrib_7=(0.67-inf) And Attrib_8=(0.67-inf) And Attrib_9=(-inf-22.33] And Attrib_10=(0.67-inf) And Attrib_11=(1.67-2.33]  => Class=C1. Confidence: 0.845313887250885. Support: 0.0750490591663134
Attrib_4=(9.67-inf) And Attrib_5=(6.33-inf) And Attrib_6=(-inf-4805] And Attrib_7=(0.67-inf) And Attrib_11=(1.67-2.33]  => Class=C1. Confidence: 0.840885061442216. Support: 0.140232623557802
Attrib_0=(0.67-inf) And Attrib_3=(1.67-2.33] And Attrib_7=(0.67-inf) And Attrib_8=(0.67-inf) And Attrib_10=(-inf-0.33] And Attrib_11=(1.67-2.33] And Attrib_12=(-inf-666.67] And Attrib_13=(-inf-33334.33]  => Class=C1. Confidence: 0.84034520266341. Support: 0.123441349476536
Attrib_1=(-inf-2685.67] And Attrib_2=(-inf-8778.33] And Attrib_3=(1.67-2.33] And Attrib_5=(3.67-6.33] And Attrib_6=(-inf-4805] And Attrib_7=(0.67-inf) And Attrib_8=(0.67-inf) And Attrib_10=(-inf-0.33] And Attrib_11=(1.67-2.33] And Attrib_12=(-inf-666.67]  => Class=C1. Confidence: 0.838859145382418. Support: 0.0780294237547399
Attrib_4=(9.67-inf) And Attrib_7=(0.67-inf) And Attrib_12=(-inf-666.67]  => Class=C1. Confidence: 0.838548220125111. Support: 0.272590852620731
Attrib_0=(0.67-inf) And Attrib_1=(-inf-2685.67] And Attrib_2=(-inf-8778.33] And Attrib_7=(0.67-inf) And Attrib_8=(0.67-inf) And Attrib_11=(1.67-2.33] And Attrib_12=(-inf-666.67] And Attrib_13=(-inf-33334.33]  => Class=C1. Confidence: 0.829039228638133. Support: 0.114046697489905
Attrib_0=(0.67-inf) And Attrib_1=(-inf-2685.67] And Attrib_3=(1.67-2.33] And Attrib_7=(0.67-inf) And Attrib_9=(-inf-22.33] And Attrib_11=(1.67-2.33]  => Class=C1. Confidence: 0.826210030764674. Support: 0.141596026219346
Attrib_5=(3.67-6.33] And Attrib_7=(0.67-inf) And Attrib_8=(0.67-inf) And Attrib_10=(0.67-inf)  => Class=C1. Confidence: 0.812907126328538. Support: 0.147155111194253
Attrib_7=(0.67-inf) And Attrib_8=(0.67-inf) And Attrib_12=(-inf-666.67]  => Class=C1. Confidence: 0.812738141930502. Support: 0.445532746058713
Attrib_1=(-inf-2685.67] And Attrib_2=(-inf-8778.33] And Attrib_3=(1.67-2.33] And Attrib_6=(-inf-4805] And Attrib_7=(0.67-inf) And Attrib_10=(0.67-inf) And Attrib_11=(1.67-2.33] And Attrib_12=(-inf-666.67] And Attrib_13=(-inf-33334.33]  => Class=C1. Confidence: 0.805314280774898. Support: 0.0981261551204859
Attrib_5=(6.33-inf) And Attrib_7=(0.67-inf)  => Class=C1. Confidence: 0.792263220401573. Support: 0.214779036666248
Attrib_4=(-inf-5.33]  => Class=C0. Confidence: 0.790920997193161. Support: 0.363105991483279
Attrib_1=(-inf-2685.67] And Attrib_6=(-inf-4805] And Attrib_7=(0.67-inf) And Attrib_12=(-inf-666.67]  => Class=C1. Confidence: 0.7709619061193. Support: 0.330458770200081
Attrib_0=(0.67-inf) And Attrib_3=(1.67-2.33] And Attrib_6=(-inf-4805] And Attrib_7=(0.67-inf) And Attrib_9=(-inf-22.33] And Attrib_12=(-inf-666.67]  => Class=C1. Confidence: 0.764214499630709. Support: 0.346856752673766
Attrib_2=(-inf-8778.33] And Attrib_3=(1.67-2.33] And Attrib_7=(0.67-inf)  => Class=C1. Confidence: 0.755750160525722. Support: 0.528943225392428
Attrib_5=(3.67-6.33] And Attrib_7=(0.67-inf) And Attrib_11=(1.67-2.33] And Attrib_13=(-inf-33334.33]  => Class=C1. Confidence: 0.755692303461737. Support: 0.404787180419657
Attrib_0=(0.67-inf) And Attrib_2=(-inf-8778.33] And Attrib_4=(9.67-inf) And Attrib_9=(-inf-22.33] And Attrib_10=(0.67-inf) And Attrib_13=(-inf-33334.33]  => Class=C1. Confidence: 0.720641997059842. Support: 0.0845750185180414
Attrib_8=(-inf-0.33]  => Class=C0. Confidence: 0.694519200218467. Support: 0.645161361337683
Attrib_3=(-inf-1.67]  => Class=C0. Confidence: 0.63022525264067. Support: 0.234526266216324
Attrib_4=(9.67-inf)  => Class=C1. Confidence: 0.625673051739183. Support: 0.281534642927659
Attrib_1=(5355.33-inf)  => Class=C1. Confidence: 0.61630469495913. Support: 0.0578596688546728
Attrib_5=(6.33-inf)  => Class=C1. Confidence: 0.565632385206891. Support: 0.221999253272747
Attrib_10=(-inf-0.33]  => Class=C0. Confidence: 0.554633063585157. Support: 0.478295506073169
Attrib_1=(-inf-2685.67]  => Class=C0. Confidence: 0.546010382846067. Support: 0.453683091812397
Attrib_0=(0.67-inf) And Attrib_1=(2685.67-5355.33] And Attrib_4=(5.33-9.67] And Attrib_6=(-inf-4805] And Attrib_9=(-inf-22.33] And Attrib_11=(1.67-2.33]  => Class=C1. Confidence: 0.537758839195439. Support: 0.109739822561964
Attrib_6=(-inf-4805]  => Class=C0. Confidence: 0.535915066717373. Support: 0.831628907077493
Attrib_0=(0.67-inf) And Attrib_2=(-inf-8778.33] And Attrib_4=(5.33-9.67]  => Class=C1. Confidence: 0.464809170847651. Support: 0.249159040662816
Attrib_3=(1.67-2.33] And Attrib_4=(5.33-9.67]  => Class=C1. Confidence: 0.461975019942004. Support: 0.27006339703253
Time taken: 10 seconds 
=====================

Fold 10 of 10 folds
Data set size: 690
No of labeled instances: 310
No of unlabeled instances: 311
Total training instances: 621
Test instances: 69
----------------------------------------

No of rules: 2
Average terms per rule: 4
Accuracy (%): 100
Conusion matrix: 
38	0
0	31
Rules:
Attrib_0=(0.67-inf) And Attrib_2=(-inf-8778.33] And Attrib_3=(1.67-2.33] And Attrib_4=(5.33-9.67] And Attrib_5=(3.67-6.33] And Attrib_6=(-inf-4805] And Attrib_7=(0.67-inf) And Attrib_8=(0.67-inf) And Attrib_9=(-inf-22.33] And Attrib_10=(-inf-0.33] And Attrib_12=(-inf-666.67] And Attrib_13=(-inf-33334.33]  => Class=C1. Confidence: 0.956081598616371. Support: 0.0601050147370144
Attrib_2=(-inf-8778.33] And Attrib_4=(5.33-9.67] And Attrib_5=(3.67-6.33] And Attrib_7=(0.67-inf) And Attrib_8=(0.67-inf) And Attrib_10=(-inf-0.33] And Attrib_11=(1.67-2.33]  => Class=C1. Confidence: 0.953155685857042. Support: 0.0821417890085895
Attrib_7=(-inf-0.33]  => Class=C0. Confidence: 0.936619718309858. Support: 0.723565766464368
Attrib_0=(0.67-inf) And Attrib_4=(9.67-inf) And Attrib_5=(3.67-6.33] And Attrib_6=(-inf-4805] And Attrib_7=(0.67-inf) And Attrib_8=(0.67-inf) And Attrib_11=(1.67-2.33]  => Class=C1. Confidence: 0.929853200218001. Support: 0.0526754883479887
Attrib_0=(0.67-inf) And Attrib_1=(-inf-2685.67] And Attrib_2=(-inf-8778.33] And Attrib_3=(1.67-2.33] And Attrib_5=(3.67-6.33] And Attrib_7=(0.67-inf) And Attrib_8=(0.67-inf) And Attrib_11=(1.67-2.33] And Attrib_12=(-inf-666.67] And Attrib_13=(-inf-33334.33]  => Class=C1. Confidence: 0.92780929387422. Support: 0.0871749115159349
Attrib_0=(0.67-inf) And Attrib_2=(-inf-8778.33] And Attrib_4=(5.33-9.67] And Attrib_5=(3.67-6.33] And Attrib_6=(-inf-4805] And Attrib_7=(0.67-inf) And Attrib_8=(0.67-inf) And Attrib_9=(-inf-22.33] And Attrib_11=(1.67-2.33] And Attrib_12=(-inf-666.67] And Attrib_13=(-inf-33334.33]  => Class=C1. Confidence: 0.921912474097158. Support: 0.120680983287078
Attrib_4=(5.33-9.67] And Attrib_5=(3.67-6.33] And Attrib_6=(-inf-4805] And Attrib_7=(0.67-inf) And Attrib_8=(0.67-inf) And Attrib_9=(-inf-22.33] And Attrib_12=(-inf-666.67] And Attrib_13=(-inf-33334.33]  => Class=C1. Confidence: 0.912020886428758. Support: 0.147130042792846
Attrib_0=(0.67-inf) And Attrib_2=(-inf-8778.33] And Attrib_5=(3.67-6.33] And Attrib_7=(0.67-inf) And Attrib_8=(0.67-inf) And Attrib_12=(-inf-666.67] And Attrib_13=(-inf-33334.33]  => Class=C1. Confidence: 0.903716539575191. Support: 0.1955909739465
Attrib_0=(0.67-inf) And Attrib_3=(1.67-2.33] And Attrib_5=(3.67-6.33] And Attrib_6=(-inf-4805] And Attrib_7=(0.67-inf) And Attrib_8=(0.67-inf) And Attrib_10=(-inf-0.33] And Attrib_11=(1.67-2.33] And Attrib_12=(-inf-666.67]  => Class=C1. Confidence: 0.898623378600965. Support: 0.0876074390137979
Attrib_0=(0.67-inf) And Attrib_3=(1.67-2.33] And Attrib_5=(3.67-6.33] And Attrib_7=(0.67-inf) And Attrib_8=(0.67-inf) And Attrib_9=(-inf-22.33] And Attrib_10=(-inf-0.33] And Attrib_11=(1.67-2.33] And Attrib_12=(-inf-666.67]  => Class=C1. Confidence: 0.898367207819068. Support: 0.0877978528987784
Attrib_3=(1.67-2.33] And Attrib_5=(3.67-6.33] And Attrib_7=(0.67-inf) And Attrib_8=(0.67-inf)  => Class=C1. Confidence: 0.891648444601099. Support: 0.248321021519835
Attrib_5=(3.67-6.33] And Attrib_7=(0.67-inf) And Attrib_8=(0.67-inf) And Attrib_12=(-inf-666.67]  => Class=C1. Confidence: 0.890438447650542. Support: 0.289033209680457
Attrib_0=(0.67-inf) And Attrib_1=(-inf-2685.67] And Attrib_3=(1.67-2.33] And Attrib_5=(3.67-6.33] And Attrib_6=(-inf-4805] And Attrib_7=(0.67-inf) And Attrib_10=(-inf-0.33] And Attrib_11=(1.67-2.33] And Attrib_12=(-inf-666.67]  => Class=C1. Confidence: 0.883412178136344. Support: 0.0567523727903746
Attrib_3=(1.67-2.33] And Attrib_4=(9.67-inf) And Attrib_5=(3.67-6.33] And Attrib_6=(-inf-4805] And Attrib_7=(0.67-inf) And Attrib_10=(0.67-inf) And Attrib_12=(-inf-666.67] And Attrib_13=(-inf-33334.33]  => Class=C1. Confidence: 0.882887038518399. Support: 0.0523700450205986
Attrib_2=(-inf-8778.33] And Attrib_4=(9.67-inf) And Attrib_7=(0.67-inf) And Attrib_8=(0.67-inf)  => Class=C1. Confidence: 0.879565915413409. Support: 0.190739346871926
Attrib_0=(0.67-inf) And Attrib_4=(9.67-inf) And Attrib_5=(3.67-6.33] And Attrib_7=(0.67-inf) And Attrib_9=(-inf-22.33]  => Class=C1. Confidence: 0.878901332526814. Support: 0.0707782355886979
Attrib_0=(-inf-0.33] And Attrib_2=(-inf-8778.33] And Attrib_4=(5.33-9.67] And Attrib_7=(0.67-inf) And Attrib_9=(-inf-22.33] And Attrib_12=(-inf-666.67] And Attrib_13=(-inf-33334.33]  => Class=C1. Confidence: 0.85792110688107. Support: 0.0569777105299649
Attrib_0=(-inf-0.33] And Attrib_7=(0.67-inf) And Attrib_9=(-inf-22.33]  => Class=C1. Confidence: 0.801418051419999. Support: 0.190896976065652
Attrib_5=(3.67-6.33] And Attrib_7=(0.67-inf) And Attrib_11=(1.67-2.33] And Attrib_13=(-inf-33334.33]  => Class=C1. Confidence: 0.801321356482339. Support: 0.38451099438071
Attrib_5=(-inf-3.67]  => Class=C0. Confidence: 0.800890700035773. Support: 0.123244302814714
Attrib_1=(-inf-2685.67] And Attrib_2=(-inf-8778.33] And Attrib_5=(3.67-6.33] And Attrib_7=(0.67-inf) And Attrib_12=(-inf-666.67] And Attrib_13=(-inf-33334.33]  => Class=C1. Confidence: 0.789645497315155. Support: 0.194493099725101
Attrib_3=(1.67-2.33] And Attrib_5=(3.67-6.33] And Attrib_6=(-inf-4805] And Attrib_7=(0.67-inf)  => Class=C1. Confidence: 0.784242822595452. Support: 0.332268906221339
Attrib_5=(3.67-6.33] And Attrib_7=(0.67-inf) And Attrib_9=(-inf-22.33] And Attrib_12=(-inf-666.67]  => Class=C1. Confidence: 0.776250113079133. Support: 0.394608802513295
Attrib_7=(0.67-inf)  => Class=C1. Confidence: 0.774842360280482. Support: 0.625902617526821
Attrib_4=(-inf-5.33]  => Class=C0. Confidence: 0.737283320703457. Support: 0.344657454462287
Attrib_8=(-inf-0.33]  => Class=C0. Confidence: 0.712489904413298. Support: 0.667174480627155
Attrib_3=(-inf-1.67]  => Class=C0. Confidence: 0.671563130753717. Support: 0.260436615786605
Attrib_4=(9.67-inf)  => Class=C1. Confidence: 0.649924537626562. Support: 0.267711793807135
Attrib_5=(6.33-inf)  => Class=C1. Confidence: 0.608202815979359. Support: 0.210414228839639
Attrib_1=(-inf-2685.67]  => Class=C0. Confidence: 0.553494981318193. Support: 0.463436546609053
Attrib_5=(3.67-6.33]  => Class=C0. Confidence: 0.539485374346415. Support: 0.604709620467887
Attrib_10=(-inf-0.33]  => Class=C0. Confidence: 0.537296996119385. Support: 0.482878901922182
Attrib_6=(-inf-4805]  => Class=C0. Confidence: 0.532322475659284. Support: 0.850109932797804
Attrib_1=(2685.67-5355.33] And Attrib_4=(5.33-9.67] And Attrib_10=(-inf-0.33]  => Class=C1. Confidence: 0.482935527403391. Support: 0.0677400454951366
Attrib_0=(0.67-inf) And Attrib_1=(2685.67-5355.33] And Attrib_2=(-inf-8778.33] And Attrib_4=(5.33-9.67] And Attrib_5=(3.67-6.33] And Attrib_9=(-inf-22.33] And Attrib_11=(1.67-2.33] And Attrib_12=(-inf-666.67]  => Class=C1. Confidence: 0.477943892914886. Support: 0.077274910309641
Attrib_10=(0.67-inf) And Attrib_11=(1.67-2.33]  => Class=C1. Confidence: 0.47207355546301. Support: 0.291578967381555
Attrib_3=(1.67-2.33]  => Class=C1. Confidence: 0.471283462828787. Support: 0.566776813970178
Time taken: 13 seconds 
=====================

383	0
2	305
Average of fold accuracies: 99.2753623188406
