# Supplementary material for: Semi-supervised associative classification using ant colony optimization algorithm
Source: PeerJ Comput Sci. 2021 Sep 10;7:e676. doi: 10.7717/peerj-cs.676 (PMC8444075; doi:10.7717/peerj-cs.676)
Supplement: Supplemental Information 1 — Code: After extracting, the SSAC.sln is the Visual Studio 2015 aolution file which contains the project settings. Form1.cs and Form1.Designer.cs are the Windows form files for GUI of the code. SSAC.cs is the file containing the Run() method which is the core implementation of the proposed algorithm. [file peerj-cs-07-676-s001.zip › SSAC/SSAC/bin/Debug/Output0/australian/Old/australian_D4_50p_Rules_2020-10-07.txt]

Time: 2020-07-10 15:01:52
DataSetaustralian_D4
No. of instances: 690
No. of attributes: 15
No. of classes: 2
Class frequencies: [383, 307]
---------------------------------------
Parameters: 
Labeled data (%): 50
No of folds: 10
No of ants: 15
Min support: 0.05
Min Confidence: 0.45
Min coverage: 1
====================

Fold 1 of 10 folds
Data set size: 690
No of labeled instances: 310
No of unlabeled instances: 311
Total training instances: 621
Test instances: 69
----------------------------------------

No of rules: 6
Average terms per rule: 1
Accuracy (%): 100
Conusion matrix: 
39	0
0	30
Rules:
Attrib_7=(-inf-0.33]  => Class=C0. Confidence: 0.945945945945946. Support: 0.780763013288808
Attrib_5=(-inf-3.67]  => Class=C0. Confidence: 0.902352247872069. Support: 0.146097948722388
Attrib_7=(0.67-inf)  => Class=C1. Confidence: 0.767846525581002. Support: 0.942028985507248
Attrib_4=(-inf-5.33]  => Class=C0. Confidence: 0.760786452886798. Support: 0.372149133576801
Attrib_11=(-inf-1.67]  => Class=C0. Confidence: 0.724960254372019. Support: 0.101546876599698
Attrib_8=(-inf-0.33]  => Class=C0. Confidence: 0.718027726831416. Support: 0.687846573693419
Attrib_8=(0.67-inf)  => Class=C1. Confidence: 0.63451996831284. Support: 0.65483689250781
Attrib_4=(9.67-inf)  => Class=C1. Confidence: 0.626277125653368. Support: 0.396579095611205
Attrib_1=(5355.33-inf)  => Class=C1. Confidence: 0.609595082067074. Support: 0.0727710349772111
Attrib_5=(6.33-inf)  => Class=C1. Confidence: 0.587259783966183. Support: 0.308803195575357
Attrib_1=(-inf-2685.67]  => Class=C0. Confidence: 0.566893427227538. Support: 0.474919727093722
Attrib_3=(1.67-2.33]  => Class=C1. Confidence: 0.452797681351798. Support: 0.823270343626774
Time taken: 5 seconds 
=====================

Fold 2 of 10 folds
Data set size: 690
No of labeled instances: 310
No of unlabeled instances: 311
Total training instances: 621
Test instances: 69
----------------------------------------

No of rules: 8
Average terms per rule: 1
Accuracy (%): 100
Conusion matrix: 
39	0
0	30
Rules:
Attrib_7=(-inf-0.33]  => Class=C0. Confidence: 0.940397350993378. Support: 0.808769905508991
Attrib_5=(-inf-3.67]  => Class=C0. Confidence: 0.863161570253845. Support: 0.160599328230683
Attrib_7=(0.67-inf)  => Class=C1. Confidence: 0.797148734577254. Support: 0.913775032375137
Attrib_4=(-inf-5.33]  => Class=C0. Confidence: 0.721078999416406. Support: 0.38038876260989
Attrib_8=(-inf-0.33]  => Class=C0. Confidence: 0.679972899211788. Support: 0.688266724598773
Attrib_3=(-inf-1.67]  => Class=C0. Confidence: 0.669402947465974. Support: 0.294905805589967
Attrib_8=(0.67-inf)  => Class=C1. Confidence: 0.648982168319005. Support: 0.620306524810474
Attrib_1=(-inf-2685.67]  => Class=C0. Confidence: 0.558269370672052. Support: 0.517282930909422
Attrib_10=(-inf-0.33]  => Class=C0. Confidence: 0.532105474955313. Support: 0.523546233375122
Attrib_6=(-inf-4805]  => Class=C0. Confidence: 0.510278599629686. Support: 0.899387543218597
Attrib_3=(1.67-2.33]  => Class=C1. Confidence: 0.480611069203801. Support: 0.793750888466649
Attrib_10=(0.67-inf)  => Class=C1. Confidence: 0.462322444651975. Support: 0.461363775615937
Time taken: 8 seconds 
=====================

Fold 3 of 10 folds
Data set size: 690
No of labeled instances: 310
No of unlabeled instances: 311
Total training instances: 621
Test instances: 69
----------------------------------------

No of rules: 8
Average terms per rule: 1
Accuracy (%): 100
Conusion matrix: 
39	0
0	30
Rules:
Attrib_7=(-inf-0.33]  => Class=C0. Confidence: 0.933774834437087. Support: 0.810432553332081
Attrib_5=(-inf-3.67]  => Class=C0. Confidence: 0.835098516662121. Support: 0.144646062043786
Attrib_7=(0.67-inf)  => Class=C1. Confidence: 0.802355938327432. Support: 0.86955419491368
Attrib_4=(-inf-5.33]  => Class=C0. Confidence: 0.71410078380138. Support: 0.3748876365701
Attrib_8=(-inf-0.33]  => Class=C0. Confidence: 0.685584975936722. Support: 0.710210020647773
Attrib_8=(0.67-inf)  => Class=C1. Confidence: 0.66646001575104. Support: 0.591862395628388
Attrib_4=(9.67-inf)  => Class=C1. Confidence: 0.642457766328596. Support: 0.360955476475927
Attrib_10=(-inf-0.33]  => Class=C0. Confidence: 0.524593375666255. Support: 0.517869445834204
Attrib_1=(-inf-2685.67]  => Class=C0. Confidence: 0.518877974075719. Support: 0.485708107632169
Attrib_1=(2685.67-5355.33]  => Class=C0. Confidence: 0.508746387350824. Support: 0.403585682616922
Attrib_3=(1.67-2.33]  => Class=C1. Confidence: 0.477651417404781. Support: 0.753920371321924
Attrib_10=(0.67-inf)  => Class=C1. Confidence: 0.457642665997325. Support: 0.439200517048206
Time taken: 5 seconds 
=====================

Fold 4 of 10 folds
Data set size: 690
No of labeled instances: 310
No of unlabeled instances: 311
Total training instances: 621
Test instances: 69
----------------------------------------

No of rules: 7
Average terms per rule: 1
Accuracy (%): 100
Conusion matrix: 
38	0
0	31
Rules:
Attrib_7=(-inf-0.33]  => Class=C0. Confidence: 0.901960784313726. Support: 0.785975945432301
Attrib_5=(-inf-3.67]  => Class=C0. Confidence: 0.821031965371043. Support: 0.14927940307084
Attrib_7=(0.67-inf)  => Class=C1. Confidence: 0.767423451548121. Support: 0.872907463479022
Attrib_4=(-inf-5.33]  => Class=C0. Confidence: 0.699060243751233. Support: 0.364179961939765
Attrib_1=(5355.33-inf)  => Class=C1. Confidence: 0.68709670739842. Support: 0.0756777493294595
Attrib_11=(-inf-1.67]  => Class=C0. Confidence: 0.659863945578231. Support: 0.0961531770594935
Attrib_8=(-inf-0.33]  => Class=C0. Confidence: 0.655282499469776. Support: 0.690483521273858
Attrib_8=(0.67-inf)  => Class=C1. Confidence: 0.640749902371992. Support: 0.585472619789635
Attrib_3=(-inf-1.67]  => Class=C0. Confidence: 0.632317526649432. Support: 0.284231145829325
Attrib_4=(9.67-inf)  => Class=C1. Confidence: 0.621907593634802. Support: 0.361070855872203
Attrib_5=(6.33-inf)  => Class=C1. Confidence: 0.606429607280076. Support: 0.272440496824474
Attrib_1=(-inf-2685.67]  => Class=C0. Confidence: 0.521858690141143. Support: 0.494076147774475
Attrib_10=(-inf-0.33]  => Class=C0. Confidence: 0.512039483253501. Support: 0.511192729551601
Attrib_6=(-inf-4805]  => Class=C0. Confidence: 0.495849380871191. Support: 0.890784594692725
Attrib_3=(1.67-2.33]  => Class=C1. Confidence: 0.473422845280862. Support: 0.766379034703712
Attrib_10=(0.67-inf)  => Class=C1. Confidence: 0.456791479721055. Support: 0.445971343596766
Time taken: 5 seconds 
=====================

Fold 5 of 10 folds
Data set size: 690
No of labeled instances: 310
No of unlabeled instances: 311
Total training instances: 621
Test instances: 69
----------------------------------------

No of rules: 8
Average terms per rule: 1
Accuracy (%): 100
Conusion matrix: 
38	0
0	31
Rules:
Attrib_7=(-inf-0.33]  => Class=C0. Confidence: 0.926174496644295. Support: 0.80232558139535
Attrib_7=(0.67-inf)  => Class=C1. Confidence: 0.807899155699767. Support: 0.799360733525556
Attrib_5=(-inf-3.67]  => Class=C0. Confidence: 0.738564790913784. Support: 0.139571220930233
Attrib_4=(-inf-5.33]  => Class=C0. Confidence: 0.715324384787472. Support: 0.374890988372093
Attrib_8=(-inf-0.33]  => Class=C0. Confidence: 0.679478211551186. Support: 0.707739825581396
Attrib_4=(9.67-inf)  => Class=C1. Confidence: 0.677012760789171. Support: 0.346040453192626
Attrib_3=(-inf-1.67]  => Class=C0. Confidence: 0.650914140245313. Support: 0.275981104651163
Attrib_5=(3.67-6.33]  => Class=C0. Confidence: 0.516183026732976. Support: 0.632013081395349
Attrib_3=(1.67-2.33]  => Class=C1. Confidence: 0.483587300395644. Support: 0.696528342159122
Attrib_10=(0.67-inf)  => Class=C1. Confidence: 0.463857570323917. Support: 0.412354521868537
Time taken: 7 seconds 
=====================

Fold 6 of 10 folds
Data set size: 690
No of labeled instances: 310
No of unlabeled instances: 311
Total training instances: 621
Test instances: 69
----------------------------------------

No of rules: 10
Average terms per rule: 1
Accuracy (%): 100
Conusion matrix: 
38	0
0	31
Rules:
Attrib_7=(-inf-0.33]  => Class=C0. Confidence: 0.93918918918919. Support: 0.808139534883721
Attrib_7=(0.67-inf)  => Class=C1. Confidence: 0.813143218978345. Support: 0.819611891891791
Attrib_5=(-inf-3.67]  => Class=C0. Confidence: 0.748692240627725. Support: 0.135256691531373
Attrib_1=(5355.33-inf)  => Class=C1. Confidence: 0.723771947198456. Support: 0.0732989645066655
Attrib_4=(-inf-5.33]  => Class=C0. Confidence: 0.71454558954559. Support: 0.382166886061138
Attrib_8=(-inf-0.33]  => Class=C0. Confidence: 0.681623127305579. Support: 0.720052654673103
Attrib_4=(9.67-inf)  => Class=C1. Confidence: 0.657398402526256. Support: 0.334886690263277
Attrib_3=(-inf-1.67]  => Class=C0. Confidence: 0.637558247903076. Support: 0.273402076934328
Attrib_5=(6.33-inf)  => Class=C1. Confidence: 0.616256736880702. Support: 0.25238902609768
Attrib_1=(-inf-2685.67]  => Class=C0. Confidence: 0.540772080491707. Support: 0.509196284920287
Attrib_10=(-inf-0.33]  => Class=C0. Confidence: 0.527838649460271. Support: 0.517295597484277
Attrib_5=(3.67-6.33]  => Class=C0. Confidence: 0.521079177769319. Support: 0.657250987275121
Attrib_3=(1.67-2.33]  => Class=C1. Confidence: 0.480186546336437. Support: 0.701823568153929
Attrib_10=(0.67-inf)  => Class=C1. Confidence: 0.471600976769761. Support: 0.414002406100599
Time taken: 6 seconds 
=====================

Fold 7 of 10 folds
Data set size: 690
No of labeled instances: 310
No of unlabeled instances: 311
Total training instances: 621
Test instances: 69
----------------------------------------

No of rules: 9
Average terms per rule: 1
Accuracy (%): 100
Conusion matrix: 
38	0
0	31
Rules:
Attrib_7=(-inf-0.33]  => Class=C0. Confidence: 0.954545454545455. Support: 0.835318677829611
Attrib_5=(-inf-3.67]  => Class=C0. Confidence: 0.893154367874781. Support: 0.152279079022989
Attrib_7=(0.67-inf)  => Class=C1. Confidence: 0.820271033587265. Support: 0.949275362318842
Attrib_4=(-inf-5.33]  => Class=C0. Confidence: 0.742072267111672. Support: 0.394219815256282
Attrib_11=(-inf-1.67]  => Class=C0. Confidence: 0.690730837789661. Support: 0.10411292365058
Attrib_8=(-inf-0.33]  => Class=C0. Confidence: 0.689879211740632. Support: 0.722369800914425
Attrib_8=(0.67-inf)  => Class=C1. Confidence: 0.673629274661886. Support: 0.632543260142505
Attrib_4=(9.67-inf)  => Class=C1. Confidence: 0.640964174670897. Support: 0.375284765643934
Attrib_1=(-inf-2685.67]  => Class=C0. Confidence: 0.548245090119562. Support: 0.518818767764958
Attrib_10=(-inf-0.33]  => Class=C0. Confidence: 0.538957934039543. Support: 0.532995618377131
Attrib_6=(-inf-4805]  => Class=C0. Confidence: 0.513963055752586. Support: 0.909906560032477
Attrib_3=(1.67-2.33]  => Class=C1. Confidence: 0.485119042358589. Support: 0.814405506276963
Time taken: 6 seconds 
=====================

Fold 8 of 10 folds
Data set size: 690
No of labeled instances: 310
No of unlabeled instances: 311
Total training instances: 621
Test instances: 69
----------------------------------------

No of rules: 1
Average terms per rule: 5
Accuracy (%): 97.1014492753623
Conusion matrix: 
38	0
2	29
Rules:
Attrib_7=(-inf-0.33]  => Class=C0. Confidence: 0.966056941680697. Support: 0.661726666905762
Attrib_1=(2685.67-5355.33] And Attrib_2=(-inf-8778.33] And Attrib_3=(1.67-2.33] And Attrib_4=(9.67-inf) And Attrib_5=(6.33-inf) And Attrib_8=(0.67-inf) And Attrib_9=(-inf-22.33] And Attrib_11=(1.67-2.33] And Attrib_12=(-inf-666.67] And Attrib_13=(-inf-33334.33]  => Class=C1. Confidence: 0.962217436875174. Support: 0.0532844777838383
Attrib_1=(2685.67-5355.33] And Attrib_3=(1.67-2.33] And Attrib_5=(6.33-inf) And Attrib_8=(0.67-inf) And Attrib_10=(-inf-0.33] And Attrib_11=(1.67-2.33] And Attrib_12=(-inf-666.67]  => Class=C1. Confidence: 0.960045026761822. Support: 0.0531241348483377
Attrib_2=(-inf-8778.33] And Attrib_3=(1.67-2.33] And Attrib_4=(5.33-9.67] And Attrib_5=(3.67-6.33] And Attrib_6=(-inf-4805] And Attrib_7=(0.67-inf) And Attrib_8=(0.67-inf) And Attrib_9=(-inf-22.33] And Attrib_10=(-inf-0.33] And Attrib_11=(1.67-2.33] And Attrib_12=(-inf-666.67] And Attrib_13=(-inf-33334.33]  => Class=C1. Confidence: 0.953077506209859. Support: 0.0914229960971711
Attrib_0=(-inf-0.33] And Attrib_1=(2685.67-5355.33] And Attrib_4=(9.67-inf) And Attrib_7=(0.67-inf) And Attrib_12=(-inf-666.67]  => Class=C1. Confidence: 0.951433614065959. Support: 0.0544522436374812
Attrib_4=(9.67-inf) And Attrib_5=(6.33-inf) And Attrib_6=(-inf-4805] And Attrib_8=(0.67-inf) And Attrib_10=(-inf-0.33] And Attrib_12=(-inf-666.67]  => Class=C1. Confidence: 0.942885000307127. Support: 0.0656458745195372
Attrib_3=(1.67-2.33] And Attrib_4=(9.67-inf) And Attrib_7=(0.67-inf) And Attrib_8=(0.67-inf) And Attrib_10=(-inf-0.33]  => Class=C1. Confidence: 0.92284297823003. Support: 0.121573622210629
Attrib_1=(-inf-2685.67] And Attrib_2=(-inf-8778.33] And Attrib_3=(1.67-2.33] And Attrib_4=(5.33-9.67] And Attrib_6=(-inf-4805] And Attrib_7=(0.67-inf) And Attrib_8=(0.67-inf) And Attrib_12=(-inf-666.67]  => Class=C1. Confidence: 0.922580785811197. Support: 0.0841054654344818
Attrib_0=(0.67-inf) And Attrib_2=(-inf-8778.33] And Attrib_3=(1.67-2.33] And Attrib_4=(9.67-inf) And Attrib_5=(3.67-6.33] And Attrib_6=(-inf-4805] And Attrib_7=(0.67-inf) And Attrib_11=(1.67-2.33] And Attrib_12=(-inf-666.67] And Attrib_13=(-inf-33334.33]  => Class=C1. Confidence: 0.918654100788848. Support: 0.0744386450085438
Attrib_2=(-inf-8778.33] And Attrib_3=(1.67-2.33] And Attrib_4=(9.67-inf) And Attrib_6=(-inf-4805] And Attrib_7=(0.67-inf) And Attrib_8=(0.67-inf) And Attrib_9=(-inf-22.33] And Attrib_11=(1.67-2.33] And Attrib_12=(-inf-666.67] And Attrib_13=(-inf-33334.33]  => Class=C1. Confidence: 0.915949997735809. Support: 0.179044188547942
Attrib_1=(2685.67-5355.33] And Attrib_2=(-inf-8778.33] And Attrib_4=(5.33-9.67] And Attrib_5=(3.67-6.33] And Attrib_6=(-inf-4805] And Attrib_7=(0.67-inf) And Attrib_8=(0.67-inf) And Attrib_9=(-inf-22.33] And Attrib_12=(-inf-666.67] And Attrib_13=(-inf-33334.33]  => Class=C1. Confidence: 0.912073702539449. Support: 0.0749246824451033
Attrib_0=(0.67-inf) And Attrib_3=(1.67-2.33] And Attrib_4=(5.33-9.67] And Attrib_6=(-inf-4805] And Attrib_7=(0.67-inf) And Attrib_8=(0.67-inf) And Attrib_12=(-inf-666.67]  => Class=C1. Confidence: 0.902906016565029. Support: 0.121770821197528
Attrib_2=(-inf-8778.33] And Attrib_3=(1.67-2.33] And Attrib_4=(5.33-9.67] And Attrib_7=(0.67-inf) And Attrib_8=(0.67-inf) And Attrib_9=(-inf-22.33] And Attrib_11=(1.67-2.33] And Attrib_12=(-inf-666.67] And Attrib_13=(-inf-33334.33]  => Class=C1. Confidence: 0.900854330713191. Support: 0.183602233672676
Attrib_1=(2685.67-5355.33] And Attrib_2=(-inf-8778.33] And Attrib_3=(1.67-2.33] And Attrib_7=(0.67-inf) And Attrib_8=(0.67-inf) And Attrib_11=(1.67-2.33] And Attrib_13=(-inf-33334.33]  => Class=C1. Confidence: 0.900559896963609. Support: 0.181402992207193
Attrib_1=(2685.67-5355.33] And Attrib_3=(1.67-2.33] And Attrib_6=(-inf-4805] And Attrib_7=(0.67-inf) And Attrib_8=(0.67-inf) And Attrib_9=(-inf-22.33] And Attrib_12=(-inf-666.67] And Attrib_13=(-inf-33334.33]  => Class=C1. Confidence: 0.896718755029259. Support: 0.168131479778889
Attrib_2=(-inf-8778.33] And Attrib_3=(1.67-2.33] And Attrib_7=(0.67-inf) And Attrib_8=(0.67-inf) And Attrib_9=(-inf-22.33] And Attrib_10=(-inf-0.33] And Attrib_11=(1.67-2.33] And Attrib_12=(-inf-666.67] And Attrib_13=(-inf-33334.33]  => Class=C1. Confidence: 0.89357942874861. Support: 0.238510809403429
Attrib_3=(1.67-2.33] And Attrib_4=(9.67-inf) And Attrib_6=(-inf-4805] And Attrib_7=(0.67-inf) And Attrib_10=(0.67-inf) And Attrib_12=(-inf-666.67]  => Class=C1. Confidence: 0.88039229802756. Support: 0.119604587626461
Attrib_4=(9.67-inf) And Attrib_7=(0.67-inf)  => Class=C1. Confidence: 0.877204748404344. Support: 0.328819811640834
Attrib_5=(3.67-6.33] And Attrib_7=(0.67-inf) And Attrib_8=(0.67-inf) And Attrib_9=(-inf-22.33] And Attrib_11=(1.67-2.33] And Attrib_12=(-inf-666.67] And Attrib_13=(-inf-33334.33]  => Class=C1. Confidence: 0.864623102948923. Support: 0.335025373711863
Attrib_7=(0.67-inf) And Attrib_8=(0.67-inf) And Attrib_9=(-inf-22.33] And Attrib_11=(1.67-2.33]  => Class=C1. Confidence: 0.85450614248608. Support: 0.514068045277293
Attrib_0=(0.67-inf) And Attrib_2=(-inf-8778.33] And Attrib_3=(1.67-2.33] And Attrib_5=(6.33-inf) And Attrib_6=(-inf-4805] And Attrib_7=(0.67-inf) And Attrib_9=(-inf-22.33] And Attrib_11=(1.67-2.33] And Attrib_12=(-inf-666.67]  => Class=C1. Confidence: 0.850561576950967. Support: 0.10798930919397
Attrib_2=(-inf-8778.33] And Attrib_7=(0.67-inf) And Attrib_8=(0.67-inf) And Attrib_12=(-inf-666.67] And Attrib_13=(-inf-33334.33]  => Class=C1. Confidence: 0.849970623854409. Support: 0.486937455089549
Attrib_5=(-inf-3.67]  => Class=C0. Confidence: 0.83451478075074. Support: 0.118058390754195
Attrib_2=(-inf-8778.33] And Attrib_5=(6.33-inf) And Attrib_6=(-inf-4805] And Attrib_7=(0.67-inf) And Attrib_9=(-inf-22.33] And Attrib_10=(-inf-0.33] And Attrib_11=(1.67-2.33] And Attrib_13=(-inf-33334.33]  => Class=C1. Confidence: 0.825533384281647. Support: 0.117245991107041
Attrib_11=(-inf-1.67]  => Class=C0. Confidence: 0.820738051613894. Support: 0.08519531961595
Attrib_3=(1.67-2.33] And Attrib_5=(6.33-inf) And Attrib_7=(0.67-inf)  => Class=C1. Confidence: 0.797502357072738. Support: 0.181625733139029
Attrib_8=(-inf-0.33]  => Class=C0. Confidence: 0.793922780148822. Support: 0.657581071798233
Attrib_4=(-inf-5.33]  => Class=C0. Confidence: 0.785942280156884. Support: 0.32161648834393
Attrib_3=(1.67-2.33] And Attrib_5=(3.67-6.33] And Attrib_6=(-inf-4805] And Attrib_7=(0.67-inf) And Attrib_11=(1.67-2.33] And Attrib_12=(-inf-666.67]  => Class=C1. Confidence: 0.780090432593792. Support: 0.360201980615758
Attrib_3=(1.67-2.33] And Attrib_6=(-inf-4805] And Attrib_7=(0.67-inf) And Attrib_11=(1.67-2.33] And Attrib_12=(-inf-666.67] And Attrib_13=(-inf-33334.33]  => Class=C1. Confidence: 0.775797563921478. Support: 0.544779349709582
Attrib_3=(-inf-1.67]  => Class=C0. Confidence: 0.766070782777032. Support: 0.25105223653308
Attrib_7=(0.67-inf) And Attrib_10=(-inf-0.33]  => Class=C1. Confidence: 0.7523455919958. Support: 0.38606373085513
Attrib_2=(-inf-8778.33] And Attrib_3=(1.67-2.33] And Attrib_5=(3.67-6.33] And Attrib_7=(0.67-inf) And Attrib_12=(-inf-666.67] And Attrib_13=(-inf-33334.33]  => Class=C1. Confidence: 0.747689349879827. Support: 0.384161164297373
Attrib_3=(1.67-2.33] And Attrib_4=(9.67-inf) And Attrib_11=(1.67-2.33]  => Class=C1. Confidence: 0.742203385572005. Support: 0.299772188049241
Attrib_1=(2685.67-5355.33] And Attrib_7=(0.67-inf) And Attrib_12=(-inf-666.67]  => Class=C1. Confidence: 0.728740561038665. Support: 0.30391114537941
Attrib_2=(-inf-8778.33] And Attrib_7=(0.67-inf) And Attrib_9=(-inf-22.33] And Attrib_11=(1.67-2.33] And Attrib_13=(-inf-33334.33]  => Class=C1. Confidence: 0.725698664376445. Support: 0.62835465841628
Attrib_2=(-inf-8778.33] And Attrib_8=(0.67-inf) And Attrib_11=(1.67-2.33] And Attrib_12=(-inf-666.67]  => Class=C1. Confidence: 0.680205419233879. Support: 0.488118764261917
Attrib_1=(-inf-2685.67]  => Class=C0. Confidence: 0.628332561104321. Support: 0.464777558020106
Attrib_4=(5.33-9.67]  => Class=C0. Confidence: 0.609225185625586. Support: 0.378127841767069
Time taken: 11 seconds 
=====================

Fold 9 of 10 folds
Data set size: 690
No of labeled instances: 310
No of unlabeled instances: 311
Total training instances: 621
Test instances: 69
----------------------------------------

No of rules: 1
Average terms per rule: 5
Accuracy (%): 100
Conusion matrix: 
38	0
0	31
Rules:
Attrib_1=(2685.67-5355.33] And Attrib_2=(-inf-8778.33] And Attrib_3=(1.67-2.33] And Attrib_4=(5.33-9.67] And Attrib_7=(0.67-inf) And Attrib_10=(-inf-0.33] And Attrib_11=(1.67-2.33] And Attrib_12=(-inf-666.67] And Attrib_13=(-inf-33334.33]  => Class=C1. Confidence: 0.97886143559615. Support: 0.0532840194743138
Attrib_1=(-inf-2685.67] And Attrib_2=(-inf-8778.33] And Attrib_3=(1.67-2.33] And Attrib_4=(5.33-9.67] And Attrib_5=(3.67-6.33] And Attrib_6=(-inf-4805] And Attrib_7=(0.67-inf) And Attrib_8=(0.67-inf) And Attrib_9=(-inf-22.33] And Attrib_11=(1.67-2.33] And Attrib_12=(-inf-666.67] And Attrib_13=(-inf-33334.33]  => Class=C1. Confidence: 0.962041471455184. Support: 0.0662474635882397
Attrib_0=(-inf-0.33] And Attrib_1=(-inf-2685.67] And Attrib_2=(-inf-8778.33] And Attrib_3=(1.67-2.33] And Attrib_6=(-inf-4805] And Attrib_7=(0.67-inf) And Attrib_8=(0.67-inf) And Attrib_9=(-inf-22.33] And Attrib_10=(-inf-0.33] And Attrib_12=(-inf-666.67] And Attrib_13=(-inf-33334.33]  => Class=C1. Confidence: 0.951727535823703. Support: 0.0505371063742103
Attrib_1=(2685.67-5355.33] And Attrib_3=(1.67-2.33] And Attrib_4=(5.33-9.67] And Attrib_5=(3.67-6.33] And Attrib_6=(-inf-4805] And Attrib_7=(0.67-inf) And Attrib_8=(0.67-inf) And Attrib_11=(1.67-2.33] And Attrib_12=(-inf-666.67]  => Class=C1. Confidence: 0.949351236807097. Support: 0.0569635524723813
Attrib_0=(0.67-inf) And Attrib_1=(2685.67-5355.33] And Attrib_4=(9.67-inf) And Attrib_6=(-inf-4805] And Attrib_7=(0.67-inf) And Attrib_8=(0.67-inf) And Attrib_9=(-inf-22.33] And Attrib_12=(-inf-666.67]  => Class=C1. Confidence: 0.946882902703459. Support: 0.0575566323538052
Attrib_7=(-inf-0.33]  => Class=C0. Confidence: 0.942857142857142. Support: 0.718716056695081
Attrib_0=(0.67-inf) And Attrib_1=(-inf-2685.67] And Attrib_2=(-inf-8778.33] And Attrib_3=(1.67-2.33] And Attrib_5=(3.67-6.33] And Attrib_7=(0.67-inf) And Attrib_8=(0.67-inf)  => Class=C1. Confidence: 0.936815324440713. Support: 0.0790331140437441
Attrib_0=(0.67-inf) And Attrib_2=(-inf-8778.33] And Attrib_5=(3.67-6.33] And Attrib_7=(0.67-inf) And Attrib_8=(0.67-inf) And Attrib_9=(-inf-22.33] And Attrib_10=(-inf-0.33] And Attrib_12=(-inf-666.67]  => Class=C1. Confidence: 0.936205662003011. Support: 0.0972609427934536
Attrib_1=(2685.67-5355.33] And Attrib_3=(1.67-2.33] And Attrib_4=(9.67-inf) And Attrib_5=(6.33-inf) And Attrib_7=(0.67-inf) And Attrib_8=(0.67-inf) And Attrib_9=(-inf-22.33] And Attrib_11=(1.67-2.33] And Attrib_13=(-inf-33334.33]  => Class=C1. Confidence: 0.936077185448344. Support: 0.0514726132725579
Attrib_0=(-inf-0.33] And Attrib_4=(9.67-inf) And Attrib_5=(6.33-inf) And Attrib_6=(-inf-4805] And Attrib_7=(0.67-inf)  => Class=C1. Confidence: 0.93521946692581. Support: 0.053783049697386
Attrib_0=(0.67-inf) And Attrib_2=(-inf-8778.33] And Attrib_4=(9.67-inf) And Attrib_5=(3.67-6.33] And Attrib_6=(-inf-4805] And Attrib_7=(0.67-inf) And Attrib_9=(-inf-22.33] And Attrib_11=(1.67-2.33] And Attrib_13=(-inf-33334.33]  => Class=C1. Confidence: 0.927783798402643. Support: 0.0714176292579811
Attrib_3=(1.67-2.33] And Attrib_4=(9.67-inf) And Attrib_6=(-inf-4805] And Attrib_7=(0.67-inf) And Attrib_8=(0.67-inf) And Attrib_9=(-inf-22.33] And Attrib_10=(0.67-inf) And Attrib_11=(1.67-2.33]  => Class=C1. Confidence: 0.92679086437337. Support: 0.0863024983394087
Attrib_0=(-inf-0.33] And Attrib_4=(9.67-inf) And Attrib_7=(0.67-inf) And Attrib_8=(0.67-inf) And Attrib_9=(-inf-22.33] And Attrib_12=(-inf-666.67] And Attrib_13=(-inf-33334.33]  => Class=C1. Confidence: 0.926572265542495. Support: 0.0773538576293252
Attrib_0=(-inf-0.33] And Attrib_3=(1.67-2.33] And Attrib_4=(9.67-inf) And Attrib_6=(-inf-4805] And Attrib_7=(0.67-inf) And Attrib_9=(-inf-22.33] And Attrib_12=(-inf-666.67]  => Class=C1. Confidence: 0.923998182311045. Support: 0.0891913429263407
Attrib_0=(0.67-inf) And Attrib_2=(-inf-8778.33] And Attrib_3=(1.67-2.33] And Attrib_5=(6.33-inf) And Attrib_6=(-inf-4805] And Attrib_7=(0.67-inf) And Attrib_9=(-inf-22.33] And Attrib_10=(0.67-inf) And Attrib_11=(1.67-2.33] And Attrib_12=(-inf-666.67] And Attrib_13=(-inf-33334.33]  => Class=C1. Confidence: 0.919160372787089. Support: 0.0660964844831781
Attrib_1=(2685.67-5355.33] And Attrib_2=(-inf-8778.33] And Attrib_3=(1.67-2.33] And Attrib_7=(0.67-inf) And Attrib_8=(0.67-inf) And Attrib_11=(1.67-2.33] And Attrib_12=(-inf-666.67]  => Class=C1. Confidence: 0.918686748312443. Support: 0.154719995721905
Attrib_1=(-inf-2685.67] And Attrib_4=(9.67-inf) And Attrib_6=(-inf-4805] And Attrib_7=(0.67-inf) And Attrib_8=(0.67-inf)  => Class=C1. Confidence: 0.916415710429607. Support: 0.0919949707769922
Attrib_1=(2685.67-5355.33] And Attrib_2=(-inf-8778.33] And Attrib_4=(9.67-inf) And Attrib_6=(-inf-4805] And Attrib_7=(0.67-inf) And Attrib_9=(-inf-22.33] And Attrib_10=(0.67-inf) And Attrib_11=(1.67-2.33] And Attrib_12=(-inf-666.67] And Attrib_13=(-inf-33334.33]  => Class=C1. Confidence: 0.912253354227814. Support: 0.0603986630125146
Attrib_3=(1.67-2.33] And Attrib_7=(0.67-inf) And Attrib_8=(0.67-inf)  => Class=C1. Confidence: 0.909988171230822. Support: 0.385869565359055
Attrib_0=(0.67-inf) And Attrib_7=(0.67-inf) And Attrib_8=(0.67-inf)  => Class=C1. Confidence: 0.898944256107686. Support: 0.328383906852956
Attrib_6=(-inf-4805] And Attrib_7=(0.67-inf) And Attrib_8=(0.67-inf)  => Class=C1. Confidence: 0.896146959304801. Support: 0.438034917944894
Attrib_0=(-inf-0.33] And Attrib_2=(-inf-8778.33] And Attrib_5=(6.33-inf) And Attrib_6=(-inf-4805] And Attrib_7=(0.67-inf) And Attrib_12=(-inf-666.67]  => Class=C1. Confidence: 0.890486754115615. Support: 0.0663461869494562
Attrib_0=(0.67-inf) And Attrib_3=(1.67-2.33] And Attrib_4=(5.33-9.67] And Attrib_6=(-inf-4805] And Attrib_7=(0.67-inf) And Attrib_11=(1.67-2.33] And Attrib_12=(-inf-666.67]  => Class=C1. Confidence: 0.852169139991516. Support: 0.149432359796894
Attrib_11=(-inf-1.67]  => Class=C0. Confidence: 0.847011642756324. Support: 0.107046122937586
Attrib_0=(0.67-inf) And Attrib_6=(-inf-4805] And Attrib_7=(0.67-inf) And Attrib_10=(-inf-0.33] And Attrib_11=(1.67-2.33] And Attrib_12=(-inf-666.67]  => Class=C1. Confidence: 0.84192591375146. Support: 0.181008378432266
Attrib_0=(-inf-0.33] And Attrib_2=(-inf-8778.33] And Attrib_4=(5.33-9.67] And Attrib_7=(0.67-inf) And Attrib_12=(-inf-666.67] And Attrib_13=(-inf-33334.33]  => Class=C1. Confidence: 0.838676988192185. Support: 0.0649795513524022
Attrib_1=(5355.33-inf) And Attrib_2=(-inf-8778.33] And Attrib_3=(1.67-2.33] And Attrib_7=(0.67-inf) And Attrib_9=(-inf-22.33] And Attrib_12=(-inf-666.67]  => Class=C1. Confidence: 0.83625229579544. Support: 0.0614610546812667
Attrib_0=(-inf-0.33] And Attrib_7=(0.67-inf)  => Class=C1. Confidence: 0.822132080016316. Support: 0.194677883961803
Attrib_3=(1.67-2.33] And Attrib_6=(-inf-4805] And Attrib_7=(0.67-inf) And Attrib_13=(-inf-33334.33]  => Class=C1. Confidence: 0.816281593127266. Support: 0.507803600999351
Attrib_5=(-inf-3.67]  => Class=C0. Confidence: 0.814212175126461. Support: 0.131746029296095
Attrib_7=(0.67-inf)  => Class=C1. Confidence: 0.778051587304923. Support: 0.64977336743712
Attrib_1=(2685.67-5355.33] And Attrib_4=(9.67-inf)  => Class=C1. Confidence: 0.759987921061019. Support: 0.139140126335473
Attrib_4=(-inf-5.33]  => Class=C0. Confidence: 0.755232453640901. Support: 0.364430476364761
Attrib_8=(-inf-0.33]  => Class=C0. Confidence: 0.731952180951448. Support: 0.668036027447544
Attrib_3=(-inf-1.67]  => Class=C0. Confidence: 0.665268456902152. Support: 0.248486464978707
Attrib_5=(6.33-inf) And Attrib_6=(-inf-4805] And Attrib_9=(-inf-22.33] And Attrib_10=(0.67-inf) And Attrib_11=(1.67-2.33]  => Class=C1. Confidence: 0.602151018670014. Support: 0.104380193103863
Attrib_5=(6.33-inf)  => Class=C1. Confidence: 0.601992890430349. Support: 0.221463372196378
Attrib_1=(-inf-2685.67]  => Class=C0. Confidence: 0.567424061110561. Support: 0.464865140253026
Attrib_10=(-inf-0.33]  => Class=C0. Confidence: 0.56015068616648. Support: 0.47963717031368
Attrib_3=(1.67-2.33] And Attrib_5=(3.67-6.33] And Attrib_6=(-inf-4805] And Attrib_9=(-inf-22.33] And Attrib_10=(-inf-0.33] And Attrib_11=(1.67-2.33] And Attrib_12=(-inf-666.67] And Attrib_13=(-inf-33334.33]  => Class=C1. Confidence: 0.489036422842992. Support: 0.170407859585347
Attrib_0=(0.67-inf) And Attrib_3=(1.67-2.33] And Attrib_6=(-inf-4805] And Attrib_10=(0.67-inf)  => Class=C1. Confidence: 0.473518310458446. Support: 0.198783272581846
Attrib_11=(1.67-2.33]  => Class=C1. Confidence: 0.453333510489464. Support: 0.653370489739278
Time taken: 12 seconds 
=====================

Fold 10 of 10 folds
Data set size: 690
No of labeled instances: 310
No of unlabeled instances: 311
Total training instances: 621
Test instances: 69
----------------------------------------
