# Supplementary material for: Semi-supervised associative classification using ant colony optimization algorithm
Source: PeerJ Comput Sci. 2021 Sep 10;7:e676. doi: 10.7717/peerj-cs.676 (PMC8444075; doi:10.7717/peerj-cs.676)
Supplement: Supplemental Information 5 [file peerj-cs-07-676-s005.zip]

Archive with 28 entries (27 files):
- 0 Datasets/
- 0 Datasets/0 Read Me.txt
- 0 Datasets/appendicitis.csv
- 0 Datasets/australian.csv
- 0 Datasets/automobile.csv
- 0 Datasets/banana.csv
- 0 Datasets/breast-cancer.csv
- 0 Datasets/chess.csv
- 0 Datasets/cleveland.csv
- 0 Datasets/contraceptive.csv
- 0 Datasets/crx.csv
- 0 Datasets/flare.csv
- 0 Datasets/german.csv
- 0 Datasets/glass.csv
- 0 Datasets/haberman.csv
- 0 Datasets/heart.csv
- 0 Datasets/iris.csv
- 0 Datasets/led7digit.csv
- 0 Datasets/lymphography.csv
- 0 Datasets/magic.csv
- 0 Datasets/mammographic.csv
- 0 Datasets/mushroom.csv
- 0 Datasets/nursery1.csv
- 0 Datasets/nursery2.csv
- 0 Datasets/pima.csv
- 0 Datasets/saheart..csv
- 0 Datasets/tae.csv
- 0 Datasets/titanic.csv
