# Supplementary material for: Semi-supervised associative classification using ant colony optimization algorithm
Source: PeerJ Comput Sci. 2021 Sep 10;7:e676. doi: 10.7717/peerj-cs.676 (PMC8444075; doi:10.7717/peerj-cs.676)
Supplement: Supplemental Information 5 [file peerj-cs-07-676-s005.zip › 0 Datasets/0 Read Me.txt]

6:46 PM 5/25/2021
The datasets contained in this folder have been used for experimentation.  Datasets have been loaded from:
https://sci2s.ugr.es/keel/category.php?cat=clas

The execution of ST-AC-ACO requires datasets without feature headers. Therefore feature headers have been removed.
The description of each datasets can be found by clicking the name of the dataset on the following page:
https://sci2s.ugr.es/keel/semisupervised.php?order=name#sub10

Note: There are 25 datasets. Nursery dataset has two varients. Nursery1.csv contains original data while Nursery2.csv contains data with instances of very low-frequency classes removed.
The results have been reported based on Nursery2.csv data.

These dataseys have been downloaded from the KEEL SSL dataset repository. The following link provides downloads of 10%, 20%, 30% and 40% labeled datasets. 
https://sci2s.ugr.es/keel/semisupervised.php

Also note that ST-AC-ACO implementation does not need any pre-defined labeled data sets. But the fully labeled datasets have been imput to let user decide the labeled proportion of labeled data for training (10%, 20%, 30%, 40%, 50% or 100% labeled data).
