# Supplementary material for: Semi-supervised associative classification using ant colony optimization algorithm
Source: PeerJ Comput Sci. 2021 Sep 10;7:e676. doi: 10.7717/peerj-cs.676 (PMC8444075; doi:10.7717/peerj-cs.676)
Supplement: Supplemental Information 5 [file peerj-cs-07-676-s005.zip › 0 Datasets/appendicitis.csv]

(-inf-0.333]	(0.333-0.667]	(-inf-0.333]	(-inf-0.333]	(-inf-0.333]	(0.667-inf)	(-inf-0.333]	1
(0.333-0.667]	(0.667-inf)	(0.333-0.667]	(-inf-0.333]	(-inf-0.333]	(0.667-inf)	(0.333-0.667]	1
(-inf-0.333]	(0.333-0.667]	(-inf-0.333]	(-inf-0.333]	(-inf-0.333]	(0.333-0.667]	(-inf-0.333]	1
(-inf-0.333]	(-inf-0.333]	(-inf-0.333]	(-inf-0.333]	(-inf-0.333]	(-inf-0.333]	(-inf-0.333]	1
(-inf-0.333]	(0.667-inf)	(-inf-0.333]	(-inf-0.333]	(-inf-0.333]	(0.667-inf)	(-inf-0.333]	1
(-inf-0.333]	(-inf-0.333]	(-inf-0.333]	(-inf-0.333]	(-inf-0.333]	(-inf-0.333]	(-inf-0.333]	1
(-inf-0.333]	(-inf-0.333]	(-inf-0.333]	(-inf-0.333]	(-inf-0.333]	(-inf-0.333]	(-inf-0.333]	1
(0.333-0.667]	(0.333-0.667]	(0.333-0.667]	(-inf-0.333]	(-inf-0.333]	(0.667-inf)	(0.333-0.667]	1
(-inf-0.333]	(0.333-0.667]	(-inf-0.333]	(-inf-0.333]	(-inf-0.333]	(0.333-0.667]	(-inf-0.333]	1
(-inf-0.333]	(-inf-0.333]	(-inf-0.333]	(-inf-0.333]	(-inf-0.333]	(-inf-0.333]	(-inf-0.333]	1
(-inf-0.333]	(0.333-0.667]	(-inf-0.333]	(0.333-0.667]	(-inf-0.333]	(0.333-0.667]	(-inf-0.333]	1
(-inf-0.333]	(-inf-0.333]	(-inf-0.333]	(-inf-0.333]	(-inf-0.333]	(-inf-0.333]	(-inf-0.333]	1
(0.667-inf)	(0.667-inf)	(0.667-inf)	(-inf-0.333]	(-inf-0.333]	(0.667-inf)	(0.667-inf)	1
(-inf-0.333]	(-inf-0.333]	(-inf-0.333]	(-inf-0.333]	(-inf-0.333]	(-inf-0.333]	(-inf-0.333]	1
(-inf-0.333]	(-inf-0.333]	(-inf-0.333]	(-inf-0.333]	(-inf-0.333]	(0.333-0.667]	(-inf-0.333]	1
(0.333-0.667]	(0.667-inf)	(0.333-0.667]	(-inf-0.333]	(-inf-0.333]	(0.667-inf)	(0.333-0.667]	1
(-inf-0.333]	(0.333-0.667]	(-inf-0.333]	(-inf-0.333]	(-inf-0.333]	(-inf-0.333]	(-inf-0.333]	1
(0.333-0.667]	(0.667-inf)	(0.333-0.667]	(-inf-0.333]	(-inf-0.333]	(0.667-inf)	(0.333-0.667]	1
(-inf-0.333]	(-inf-0.333]	(-inf-0.333]	(-inf-0.333]	(-inf-0.333]	(-inf-0.333]	(-inf-0.333]	1
(-inf-0.333]	(0.333-0.667]	(-inf-0.333]	(-inf-0.333]	(-inf-0.333]	(0.333-0.667]	(-inf-0.333]	1
(-inf-0.333]	(0.333-0.667]	(-inf-0.333]	(-inf-0.333]	(-inf-0.333]	(0.667-inf)	(-inf-0.333]	1
(0.333-0.667]	(0.667-inf)	(0.333-0.667]	(-inf-0.333]	(-inf-0.333]	(0.667-inf)	(0.333-0.667]	0
(0.333-0.667]	(0.667-inf)	(0.333-0.667]	(0.333-0.667]	(0.333-0.667]	(0.667-inf)	(0.333-0.667]	0
(0.333-0.667]	(0.667-inf)	(0.333-0.667]	(-inf-0.333]	(-inf-0.333]	(0.667-inf)	(0.333-0.667]	0
(0.333-0.667]	(0.333-0.667]	(0.333-0.667]	(-inf-0.333]	(-inf-0.333]	(0.333-0.667]	(0.333-0.667]	0
(-inf-0.333]	(0.667-inf)	(-inf-0.333]	(-inf-0.333]	(-inf-0.333]	(0.667-inf)	(-inf-0.333]	0
(0.333-0.667]	(0.667-inf)	(0.333-0.667]	(-inf-0.333]	(-inf-0.333]	(0.667-inf)	(0.333-0.667]	0
(0.333-0.667]	(0.667-inf)	(0.333-0.667]	(-inf-0.333]	(-inf-0.333]	(0.667-inf)	(0.333-0.667]	0
(0.333-0.667]	(0.667-inf)	(0.333-0.667]	(0.333-0.667]	(-inf-0.333]	(0.667-inf)	(0.333-0.667]	0
(-inf-0.333]	(0.333-0.667]	(-inf-0.333]	(-inf-0.333]	(-inf-0.333]	(0.333-0.667]	(-inf-0.333]	0
(0.333-0.667]	(0.667-inf)	(0.333-0.667]	(-inf-0.333]	(-inf-0.333]	(0.667-inf)	(0.333-0.667]	0
(0.333-0.667]	(0.667-inf)	(0.333-0.667]	(-inf-0.333]	(-inf-0.333]	(0.667-inf)	(0.333-0.667]	0
(-inf-0.333]	(0.667-inf)	(0.333-0.667]	(-inf-0.333]	(-inf-0.333]	(0.667-inf)	(-inf-0.333]	0
(0.333-0.667]	(0.333-0.667]	(0.333-0.667]	(-inf-0.333]	(-inf-0.333]	(0.667-inf)	(0.333-0.667]	0
(0.333-0.667]	(0.333-0.667]	(-inf-0.333]	(0.333-0.667]	(0.333-0.667]	(0.333-0.667]	(-inf-0.333]	0
(-inf-0.333]	(0.667-inf)	(0.333-0.667]	(-inf-0.333]	(-inf-0.333]	(0.667-inf)	(-inf-0.333]	0
(-inf-0.333]	(0.667-inf)	(0.333-0.667]	(0.333-0.667]	(-inf-0.333]	(0.333-0.667]	(-inf-0.333]	0
(0.333-0.667]	(0.667-inf)	(0.333-0.667]	(-inf-0.333]	(-inf-0.333]	(0.667-inf)	(0.333-0.667]	0
(-inf-0.333]	(0.667-inf)	(0.333-0.667]	(-inf-0.333]	(-inf-0.333]	(0.667-inf)	(-inf-0.333]	0
(0.333-0.667]	(0.667-inf)	(0.333-0.667]	(-inf-0.333]	(-inf-0.333]	(0.667-inf)	(0.333-0.667]	0
(0.333-0.667]	(0.333-0.667]	(0.333-0.667]	(-inf-0.333]	(-inf-0.333]	(0.333-0.667]	(-inf-0.333]	0
(-inf-0.333]	(0.333-0.667]	(-inf-0.333]	(0.667-inf)	(-inf-0.333]	(0.667-inf)	(-inf-0.333]	0
(0.333-0.667]	(0.667-inf)	(0.333-0.667]	(0.333-0.667]	(0.333-0.667]	(0.667-inf)	(0.333-0.667]	0
(0.333-0.667]	(0.333-0.667]	(0.333-0.667]	(-inf-0.333]	(-inf-0.333]	(0.667-inf)	(0.333-0.667]	0
(0.333-0.667]	(0.667-inf)	(0.333-0.667]	(-inf-0.333]	(-inf-0.333]	(0.667-inf)	(0.333-0.667]	0
(-inf-0.333]	(0.333-0.667]	(0.333-0.667]	(-inf-0.333]	(-inf-0.333]	(0.667-inf)	(-inf-0.333]	0
(0.333-0.667]	(0.667-inf)	(0.333-0.667]	(-inf-0.333]	(-inf-0.333]	(0.667-inf)	(0.333-0.667]	0
(0.333-0.667]	(0.667-inf)	(0.333-0.667]	(-inf-0.333]	(-inf-0.333]	(0.667-inf)	(0.333-0.667]	0
(-inf-0.333]	(0.667-inf)	(-inf-0.333]	(0.333-0.667]	(-inf-0.333]	(0.667-inf)	(-inf-0.333]	0
(0.333-0.667]	(0.333-0.667]	(-inf-0.333]	(-inf-0.333]	(-inf-0.333]	(0.333-0.667]	(-inf-0.333]	0
(0.333-0.667]	(0.667-inf)	(0.333-0.667]	(-inf-0.333]	(-inf-0.333]	(0.667-inf)	(0.333-0.667]	0
(0.333-0.667]	(0.667-inf)	(0.333-0.667]	(-inf-0.333]	(-inf-0.333]	(0.667-inf)	(0.333-0.667]	0
(0.333-0.667]	(0.667-inf)	(0.333-0.667]	(0.333-0.667]	(-inf-0.333]	(0.667-inf)	(0.333-0.667]	0
(0.333-0.667]	(0.667-inf)	(0.333-0.667]	(-inf-0.333]	(-inf-0.333]	(0.667-inf)	(0.333-0.667]	0
(0.333-0.667]	(0.333-0.667]	(-inf-0.333]	(-inf-0.333]	(-inf-0.333]	(0.333-0.667]	(-inf-0.333]	0
(-inf-0.333]	(0.333-0.667]	(-inf-0.333]	(-inf-0.333]	(-inf-0.333]	(-inf-0.333]	(-inf-0.333]	0
(0.333-0.667]	(0.667-inf)	(0.333-0.667]	(0.333-0.667]	(0.333-0.667]	(0.667-inf)	(0.333-0.667]	0
(0.667-inf)	(0.667-inf)	(0.667-inf)	(-inf-0.333]	(0.333-0.667]	(0.667-inf)	(0.667-inf)	0
(-inf-0.333]	(0.667-inf)	(-inf-0.333]	(-inf-0.333]	(-inf-0.333]	(0.667-inf)	(-inf-0.333]	0
(0.667-inf)	(0.667-inf)	(0.667-inf)	(-inf-0.333]	(0.333-0.667]	(0.667-inf)	(0.667-inf)	0
(0.333-0.667]	(0.667-inf)	(0.333-0.667]	(-inf-0.333]	(-inf-0.333]	(0.667-inf)	(0.333-0.667]	0
(0.333-0.667]	(0.333-0.667]	(0.333-0.667]	(-inf-0.333]	(-inf-0.333]	(0.333-0.667]	(0.333-0.667]	0
(0.333-0.667]	(0.667-inf)	(0.333-0.667]	(0.333-0.667]	(0.333-0.667]	(0.667-inf)	(0.333-0.667]	0
(0.667-inf)	(0.667-inf)	(0.667-inf)	(-inf-0.333]	(-inf-0.333]	(0.667-inf)	(0.667-inf)	0
(0.333-0.667]	(0.667-inf)	(0.667-inf)	(-inf-0.333]	(-inf-0.333]	(0.667-inf)	(0.667-inf)	0
(0.333-0.667]	(0.667-inf)	(0.333-0.667]	(-inf-0.333]	(-inf-0.333]	(0.667-inf)	(0.333-0.667]	0
(0.333-0.667]	(0.667-inf)	(0.333-0.667]	(-inf-0.333]	(-inf-0.333]	(0.667-inf)	(0.333-0.667]	0
(0.333-0.667]	(0.667-inf)	(0.333-0.667]	(-inf-0.333]	(0.333-0.667]	(0.333-0.667]	(0.333-0.667]	0
(-inf-0.333]	(0.667-inf)	(0.333-0.667]	(-inf-0.333]	(-inf-0.333]	(0.667-inf)	(-inf-0.333]	0
(0.333-0.667]	(0.667-inf)	(0.333-0.667]	(-inf-0.333]	(-inf-0.333]	(0.333-0.667]	(0.333-0.667]	0
(0.333-0.667]	(0.667-inf)	(0.333-0.667]	(-inf-0.333]	(-inf-0.333]	(0.667-inf)	(0.333-0.667]	0
(0.333-0.667]	(0.333-0.667]	(0.333-0.667]	(-inf-0.333]	(-inf-0.333]	(0.667-inf)	(0.333-0.667]	0
(0.333-0.667]	(0.667-inf)	(0.333-0.667]	(-inf-0.333]	(-inf-0.333]	(0.667-inf)	(0.333-0.667]	0
(0.333-0.667]	(0.333-0.667]	(0.333-0.667]	(-inf-0.333]	(-inf-0.333]	(0.667-inf)	(0.333-0.667]	0
(0.333-0.667]	(0.333-0.667]	(0.333-0.667]	(-inf-0.333]	(-inf-0.333]	(0.333-0.667]	(0.333-0.667]	0
(0.667-inf)	(0.667-inf)	(0.667-inf)	(0.333-0.667]	(0.667-inf)	(0.667-inf)	(0.667-inf)	0
(0.333-0.667]	(0.667-inf)	(0.333-0.667]	(-inf-0.333]	(-inf-0.333]	(0.667-inf)	(0.333-0.667]	0
(0.333-0.667]	(0.667-inf)	(0.333-0.667]	(-inf-0.333]	(-inf-0.333]	(0.667-inf)	(0.333-0.667]	0
(-inf-0.333]	(0.667-inf)	(-inf-0.333]	(0.333-0.667]	(-inf-0.333]	(0.667-inf)	(-inf-0.333]	0
(0.667-inf)	(0.333-0.667]	(0.333-0.667]	(-inf-0.333]	(-inf-0.333]	(0.667-inf)	(0.667-inf)	0
(0.333-0.667]	(0.667-inf)	(0.333-0.667]	(-inf-0.333]	(-inf-0.333]	(0.667-inf)	(0.333-0.667]	0
(0.333-0.667]	(0.667-inf)	(0.333-0.667]	(0.333-0.667]	(0.667-inf)	(0.667-inf)	(0.333-0.667]	0
(-inf-0.333]	(0.667-inf)	(-inf-0.333]	(0.667-inf)	(0.333-0.667]	(0.333-0.667]	(-inf-0.333]	0
(-inf-0.333]	(0.333-0.667]	(-inf-0.333]	(0.333-0.667]	(-inf-0.333]	(0.333-0.667]	(-inf-0.333]	0
(0.333-0.667]	(0.667-inf)	(0.667-inf)	(-inf-0.333]	(-inf-0.333]	(0.667-inf)	(0.333-0.667]	0
(0.333-0.667]	(0.667-inf)	(0.333-0.667]	(-inf-0.333]	(-inf-0.333]	(0.667-inf)	(0.333-0.667]	0
(0.333-0.667]	(0.667-inf)	(0.333-0.667]	(0.333-0.667]	(0.333-0.667]	(0.667-inf)	(0.333-0.667]	0
(0.667-inf)	(0.667-inf)	(0.667-inf)	(-inf-0.333]	(-inf-0.333]	(0.667-inf)	(0.667-inf)	0
(-inf-0.333]	(0.333-0.667]	(-inf-0.333]	(0.333-0.667]	(-inf-0.333]	(0.333-0.667]	(-inf-0.333]	0
(0.333-0.667]	(0.667-inf)	(0.333-0.667]	(-inf-0.333]	(-inf-0.333]	(0.667-inf)	(0.333-0.667]	0
(0.333-0.667]	(0.667-inf)	(0.333-0.667]	(-inf-0.333]	(-inf-0.333]	(0.667-inf)	(0.333-0.667]	0
(-inf-0.333]	(-inf-0.333]	(-inf-0.333]	(-inf-0.333]	(-inf-0.333]	(-inf-0.333]	(-inf-0.333]	0
(0.333-0.667]	(0.667-inf)	(0.333-0.667]	(-inf-0.333]	(-inf-0.333]	(0.333-0.667]	(0.333-0.667]	0
(-inf-0.333]	(0.333-0.667]	(-inf-0.333]	(-inf-0.333]	(-inf-0.333]	(0.333-0.667]	(-inf-0.333]	0
(0.333-0.667]	(0.333-0.667]	(0.333-0.667]	(-inf-0.333]	(0.333-0.667]	(0.667-inf)	(0.333-0.667]	0
(-inf-0.333]	(0.667-inf)	(-inf-0.333]	(-inf-0.333]	(-inf-0.333]	(0.667-inf)	(-inf-0.333]	0
(0.333-0.667]	(0.333-0.667]	(0.333-0.667]	(-inf-0.333]	(-inf-0.333]	(0.333-0.667]	(0.333-0.667]	0
(0.333-0.667]	(0.333-0.667]	(0.333-0.667]	(-inf-0.333]	(-inf-0.333]	(0.333-0.667]	(-inf-0.333]	0
(0.333-0.667]	(0.333-0.667]	(0.333-0.667]	(0.333-0.667]	(0.333-0.667]	(0.667-inf)	(0.333-0.667]	0
(0.333-0.667]	(0.667-inf)	(0.333-0.667]	(-inf-0.333]	(-inf-0.333]	(0.333-0.667]	(0.333-0.667]	0
(0.667-inf)	(0.667-inf)	(0.667-inf)	(0.667-inf)	(0.667-inf)	(0.333-0.667]	(0.333-0.667]	0
(0.333-0.667]	(0.667-inf)	(0.333-0.667]	(-inf-0.333]	(-inf-0.333]	(0.667-inf)	(0.333-0.667]	0
(-inf-0.333]	(-inf-0.333]	(-inf-0.333]	(-inf-0.333]	(-inf-0.333]	(-inf-0.333]	(-inf-0.333]	0
(0.333-0.667]	(0.667-inf)	(0.333-0.667]	(-inf-0.333]	(-inf-0.333]	(0.667-inf)	(0.333-0.667]	0
(0.333-0.667]	(0.667-inf)	(0.333-0.667]	(-inf-0.333]	(-inf-0.333]	(0.667-inf)	(0.333-0.667]	0
(0.333-0.667]	(0.667-inf)	(0.333-0.667]	(-inf-0.333]	(-inf-0.333]	(0.667-inf)	(0.333-0.667]	0
