# Supplementary material for: Semi-supervised associative classification using ant colony optimization algorithm
Source: PeerJ Comput Sci. 2021 Sep 10;7:e676. doi: 10.7717/peerj-cs.676 (PMC8444075; doi:10.7717/peerj-cs.676)
Supplement: Supplemental Information 5 [file peerj-cs-07-676-s005.zip › 0 Datasets/automobile.csv]

(128.667-192.333]	toyota	gas	std	two	sedan	rwd	(-inf-96.267]	(161.6-182.1]	(-inf-64.1]	(-inf-52.867]	(-inf-2347.333]	ohc	four	(-inf-126.667]	2bbl	(3.007-3.473]	(2.77-3.47]	(-inf-12.333]	(-inf-98.667]	(-inf-4966.667]	(26.333-37.667]	(30-42]	(-inf-15097.333]	1
(-inf-128.667]	mazda	gas	std	four	sedan	fwd	(-inf-96.267]	(161.6-182.1]	(64.1-67.9]	(52.867-56.333]	(-inf-2347.333]	ohc	four	(-inf-126.667]	2bbl	(3.007-3.473]	(2.77-3.47]	(-inf-12.333]	(-inf-98.667]	(4966.667-5783.333]	(26.333-37.667]	(30-42]	(-inf-15097.333]	1
(-inf-128.667]	toyota	gas	std	two	hatchback	fwd	(-inf-96.267]	(-inf-161.6]	(-inf-64.1]	(52.867-56.333]	(-inf-2347.333]	ohc	four	(-inf-126.667]	2bbl	(3.007-3.473]	(2.77-3.47]	(-inf-12.333]	(-inf-98.667]	(-inf-4966.667]	(26.333-37.667]	(30-42]	(-inf-15097.333]	1
(-inf-128.667]	mitsubishi	gas	std	four	sedan	fwd	(96.267-105.933]	(161.6-182.1]	(64.1-67.9]	(-inf-52.867]	(2347.333-3206.667]	ohc	four	(-inf-126.667]	2bbl	(3.007-3.473]	(2.77-3.47]	(-inf-12.333]	(-inf-98.667]	(4966.667-5783.333]	(-inf-26.333]	(30-42]	(-inf-15097.333]	1
(192.333-inf)	nissan	gas	turbo	two	hatchback	rwd	(-inf-96.267]	(161.6-182.1]	(64.1-67.9]	(-inf-52.867]	(2347.333-3206.667]	ohcv	six	(126.667-192.333]	mpfi	(3.007-3.473]	(2.77-3.47]	(-inf-12.333]	(149.333-inf)	(4966.667-5783.333]	(-inf-26.333]	(-inf-30]	(15097.333-25076.667]	[Other]
(-inf-128.667]	nissan	gas	std	four	sedan	fwd	(96.267-105.933]	(161.6-182.1]	(64.1-67.9]	(52.867-56.333]	(2347.333-3206.667]	ohcv	six	(126.667-192.333]	mpfi	(3.007-3.473]	(2.77-3.47]	(-inf-12.333]	(149.333-inf)	(4966.667-5783.333]	(-inf-26.333]	(-inf-30]	(-inf-15097.333]	0
(128.667-192.333]	peugot	diesel	turbo	four	sedan	rwd	(105.933-inf)	(182.1-inf)	(67.9-inf)	(56.333-inf)	(3206.667-inf)	l	four	(126.667-192.333]	idi	(3.473-inf)	(3.47-inf)	(17.667-inf)	(-inf-98.667]	(-inf-4966.667]	(26.333-37.667]	(30-42]	(15097.333-25076.667]	0
(-inf-128.667]	chevrolet	gas	std	four	sedan	fwd	(-inf-96.267]	(-inf-161.6]	(-inf-64.1]	(-inf-52.867]	(-inf-2347.333]	ohc	four	(-inf-126.667]	2bbl	(3.007-3.473]	(2.77-3.47]	(-inf-12.333]	(-inf-98.667]	(4966.667-5783.333]	(37.667-inf)	(42-inf)	(-inf-15097.333]	0
(-inf-128.667]	mazda	gas	std	four	sedan	fwd	(96.267-105.933]	(161.6-182.1]	(64.1-67.9]	(52.867-56.333]	(2347.333-3206.667]	ohc	four	(-inf-126.667]	2bbl	(3.007-3.473]	(2.77-3.47]	(-inf-12.333]	(-inf-98.667]	(-inf-4966.667]	(-inf-26.333]	(30-42]	(-inf-15097.333]	0
(128.667-192.333]	bmw	gas	std	four	sedan	rwd	(96.267-105.933]	(161.6-182.1]	(64.1-67.9]	(52.867-56.333]	(2347.333-3206.667]	ohc	four	(-inf-126.667]	mpfi	(3.473-inf)	(2.77-3.47]	(-inf-12.333]	(98.667-149.333]	(5783.333-inf)	(-inf-26.333]	(-inf-30]	(15097.333-25076.667]	0
(128.667-192.333]	nissan	gas	std	two	hardtop	fwd	(-inf-96.267]	(161.6-182.1]	(-inf-64.1]	(52.867-56.333]	(-inf-2347.333]	ohc	four	(-inf-126.667]	2bbl	(3.007-3.473]	(2.77-3.47]	(-inf-12.333]	(-inf-98.667]	(4966.667-5783.333]	(26.333-37.667]	(30-42]	(-inf-15097.333]	2
(-inf-128.667]	volkswagen	gas	std	four	sedan	fwd	(96.267-105.933]	(161.6-182.1]	(64.1-67.9]	(52.867-56.333]	(-inf-2347.333]	ohc	four	(-inf-126.667]	mpfi	(3.007-3.473]	(2.77-3.47]	(-inf-12.333]	(-inf-98.667]	(4966.667-5783.333]	(26.333-37.667]	(30-42]	(-inf-15097.333]	2
(128.667-192.333]	mitsubishi	gas	std	two	hatchback	fwd	(-inf-96.267]	(-inf-161.6]	(64.1-67.9]	(-inf-52.867]	(-inf-2347.333]	ohc	four	(-inf-126.667]	2bbl	(-inf-3.007]	(2.77-3.47]	(-inf-12.333]	(-inf-98.667]	(4966.667-5783.333]	(26.333-37.667]	(30-42]	(-inf-15097.333]	2
(-inf-128.667]	dodge	gas	std	four	wagon	fwd	(96.267-105.933]	(161.6-182.1]	(64.1-67.9]	(56.333-inf)	(2347.333-3206.667]	ohc	four	(-inf-126.667]	2bbl	(3.007-3.473]	(2.77-3.47]	(-inf-12.333]	(-inf-98.667]	(4966.667-5783.333]	(-inf-26.333]	(-inf-30]	(-inf-15097.333]	[Other]
(-inf-128.667]	toyota	gas	std	four	hatchback	fwd	(96.267-105.933]	(161.6-182.1]	(64.1-67.9]	(52.867-56.333]	(2347.333-3206.667]	ohc	four	(-inf-126.667]	mpfi	(3.007-3.473]	(3.47-inf)	(-inf-12.333]	(-inf-98.667]	(-inf-4966.667]	(26.333-37.667]	(30-42]	(-inf-15097.333]	[Other]
(128.667-192.333]	peugot	gas	turbo	four	sedan	rwd	(105.933-inf)	(182.1-inf)	(67.9-inf)	(52.867-56.333]	(2347.333-3206.667]	l	four	(126.667-192.333]	mpfi	(3.473-inf)	(2.77-3.47]	(-inf-12.333]	(98.667-149.333]	(4966.667-5783.333]	(-inf-26.333]	(-inf-30]	(15097.333-25076.667]	0
(-inf-128.667]	mitsubishi	gas	turbo	four	sedan	fwd	(96.267-105.933]	(161.6-182.1]	(64.1-67.9]	(-inf-52.867]	(2347.333-3206.667]	ohc	four	(-inf-126.667]	spdi	(3.007-3.473]	(2.77-3.47]	(-inf-12.333]	(98.667-149.333]	(4966.667-5783.333]	(-inf-26.333]	(-inf-30]	(-inf-15097.333]	1
(-inf-128.667]	nissan	gas	std	two	sedan	fwd	(-inf-96.267]	(161.6-182.1]	(-inf-64.1]	(52.867-56.333]	(-inf-2347.333]	ohc	four	(-inf-126.667]	2bbl	(3.007-3.473]	(2.77-3.47]	(-inf-12.333]	(-inf-98.667]	(4966.667-5783.333]	(26.333-37.667]	(30-42]	(-inf-15097.333]	1
(-inf-128.667]	nissan	gas	std	four	wagon	fwd	(-inf-96.267]	(161.6-182.1]	(-inf-64.1]	(52.867-56.333]	(-inf-2347.333]	ohc	four	(-inf-126.667]	2bbl	(3.007-3.473]	(2.77-3.47]	(-inf-12.333]	(-inf-98.667]	(4966.667-5783.333]	(26.333-37.667]	(30-42]	(-inf-15097.333]	1
(-inf-128.667]	subaru	gas	std	four	wagon	fwd	(96.267-105.933]	(161.6-182.1]	(64.1-67.9]	(52.867-56.333]	(2347.333-3206.667]	ohcf	four	(-inf-126.667]	mpfi	(3.473-inf)	(-inf-2.77]	(-inf-12.333]	(-inf-98.667]	(4966.667-5783.333]	(-inf-26.333]	(30-42]	(-inf-15097.333]	0
(128.667-192.333]	peugot	gas	std	four	sedan	rwd	(105.933-inf)	(182.1-inf)	(67.9-inf)	(56.333-inf)	(2347.333-3206.667]	l	four	(-inf-126.667]	mpfi	(3.007-3.473]	(2.77-3.47]	(-inf-12.333]	(-inf-98.667]	(4966.667-5783.333]	(-inf-26.333]	(-inf-30]	(15097.333-25076.667]	0
(128.667-192.333]	jaguar	gas	std	four	sedan	rwd	(105.933-inf)	(182.1-inf)	(67.9-inf)	(-inf-52.867]	(3206.667-inf)	dohc	six	(192.333-inf)	mpfi	(3.473-inf)	(3.47-inf)	(-inf-12.333]	(149.333-inf)	(-inf-4966.667]	(-inf-26.333]	(-inf-30]	(25076.667-inf)	0
(128.667-192.333]	honda	gas	std	two	hatchback	fwd	(-inf-96.267]	(-inf-161.6]	(-inf-64.1]	(-inf-52.867]	(-inf-2347.333]	ohc	four	(-inf-126.667]	1bbl	(-inf-3.007]	(2.77-3.47]	(-inf-12.333]	(-inf-98.667]	(-inf-4966.667]	(37.667-inf)	(42-inf)	(-inf-15097.333]	2
(128.667-192.333]	toyota	gas	std	two	hardtop	rwd	(96.267-105.933]	(161.6-182.1]	(64.1-67.9]	(-inf-52.867]	(2347.333-3206.667]	ohc	four	(126.667-192.333]	mpfi	(3.473-inf)	(3.47-inf)	(-inf-12.333]	(98.667-149.333]	(-inf-4966.667]	(-inf-26.333]	(-inf-30]	(-inf-15097.333]	2
(128.667-192.333]	audi	gas	std	four	sedan	fwd	(96.267-105.933]	(161.6-182.1]	(64.1-67.9]	(52.867-56.333]	(-inf-2347.333]	ohc	four	(-inf-126.667]	mpfi	(3.007-3.473]	(2.77-3.47]	(-inf-12.333]	(98.667-149.333]	(4966.667-5783.333]	(-inf-26.333]	(-inf-30]	(-inf-15097.333]	2
(-inf-128.667]	mercedes-benz	diesel	turbo	four	sedan	rwd	(105.933-inf)	(182.1-inf)	(67.9-inf)	(52.867-56.333]	(3206.667-inf)	ohc	five	(126.667-192.333]	idi	(3.473-inf)	(3.47-inf)	(17.667-inf)	(98.667-149.333]	(-inf-4966.667]	(-inf-26.333]	(-inf-30]	(25076.667-inf)	[Other]
(-inf-128.667]	toyota	gas	std	four	sedan	rwd	(96.267-105.933]	(182.1-inf)	(64.1-67.9]	(52.867-56.333]	(2347.333-3206.667]	dohc	six	(126.667-192.333]	mpfi	(3.007-3.473]	(2.77-3.47]	(-inf-12.333]	(149.333-inf)	(4966.667-5783.333]	(-inf-26.333]	(-inf-30]	(15097.333-25076.667]	[Other]
(192.333-inf)	toyota	gas	std	two	hatchback	rwd	(96.267-105.933]	(182.1-inf)	(64.1-67.9]	(-inf-52.867]	(2347.333-3206.667]	dohc	six	(126.667-192.333]	mpfi	(3.007-3.473]	(2.77-3.47]	(-inf-12.333]	(149.333-inf)	(4966.667-5783.333]	(-inf-26.333]	(-inf-30]	(15097.333-25076.667]	[Other]
(-inf-128.667]	dodge	gas	turbo	two	hatchback	fwd	(-inf-96.267]	(-inf-161.6]	(-inf-64.1]	(-inf-52.867]	(-inf-2347.333]	ohc	four	(-inf-126.667]	mpfi	(3.007-3.473]	(2.77-3.47]	(-inf-12.333]	(98.667-149.333]	(4966.667-5783.333]	(-inf-26.333]	(-inf-30]	(-inf-15097.333]	1
(128.667-192.333]	toyota	gas	std	two	hatchback	rwd	(-inf-96.267]	(161.6-182.1]	(-inf-64.1]	(-inf-52.867]	(-inf-2347.333]	ohc	four	(-inf-126.667]	2bbl	(3.007-3.473]	(2.77-3.47]	(-inf-12.333]	(-inf-98.667]	(-inf-4966.667]	(26.333-37.667]	(30-42]	(-inf-15097.333]	1
(-inf-128.667]	dodge	gas	std	two	hatchback	fwd	(-inf-96.267]	(-inf-161.6]	(-inf-64.1]	(-inf-52.867]	(-inf-2347.333]	ohc	four	(-inf-126.667]	2bbl	(-inf-3.007]	(2.77-3.47]	(-inf-12.333]	(-inf-98.667]	(4966.667-5783.333]	(26.333-37.667]	(30-42]	(-inf-15097.333]	1
(192.333-inf)	toyota	gas	std	two	hatchback	rwd	(96.267-105.933]	(182.1-inf)	(64.1-67.9]	(-inf-52.867]	(2347.333-3206.667]	dohc	six	(126.667-192.333]	mpfi	(3.007-3.473]	(2.77-3.47]	(-inf-12.333]	(149.333-inf)	(4966.667-5783.333]	(-inf-26.333]	(-inf-30]	(15097.333-25076.667]	[Other]
(-inf-128.667]	honda	gas	std	two	hatchback	fwd	(96.267-105.933]	(161.6-182.1]	(64.1-67.9]	(52.867-56.333]	(-inf-2347.333]	ohc	four	(-inf-126.667]	1bbl	(3.007-3.473]	(3.47-inf)	(-inf-12.333]	(-inf-98.667]	(5783.333-inf)	(26.333-37.667]	(30-42]	(-inf-15097.333]	0
(-inf-128.667]	nissan	gas	std	four	sedan	fwd	(96.267-105.933]	(161.6-182.1]	(64.1-67.9]	(52.867-56.333]	(-inf-2347.333]	ohc	four	(-inf-126.667]	2bbl	(3.007-3.473]	(3.47-inf)	(-inf-12.333]	(-inf-98.667]	(4966.667-5783.333]	(26.333-37.667]	(30-42]	(-inf-15097.333]	0
(-inf-128.667]	honda	gas	std	four	sedan	fwd	(96.267-105.933]	(161.6-182.1]	(-inf-64.1]	(52.867-56.333]	(2347.333-3206.667]	ohc	four	(-inf-126.667]	1bbl	(3.007-3.473]	(3.47-inf)	(-inf-12.333]	(-inf-98.667]	(5783.333-inf)	(26.333-37.667]	(30-42]	(-inf-15097.333]	0
(-inf-128.667]	subaru	gas	std	four	sedan	fwd	(96.267-105.933]	(161.6-182.1]	(64.1-67.9]	(-inf-52.867]	(-inf-2347.333]	ohcf	four	(-inf-126.667]	mpfi	(3.473-inf)	(-inf-2.77]	(-inf-12.333]	(-inf-98.667]	(4966.667-5783.333]	(-inf-26.333]	(30-42]	(-inf-15097.333]	0
(-inf-128.667]	mazda	gas	std	four	hatchback	fwd	(96.267-105.933]	(161.6-182.1]	(64.1-67.9]	(52.867-56.333]	(2347.333-3206.667]	ohc	four	(-inf-126.667]	2bbl	(3.007-3.473]	(2.77-3.47]	(-inf-12.333]	(-inf-98.667]	(-inf-4966.667]	(-inf-26.333]	(30-42]	(-inf-15097.333]	0
(-inf-128.667]	saab	gas	std	four	sedan	fwd	(96.267-105.933]	(182.1-inf)	(64.1-67.9]	(52.867-56.333]	(2347.333-3206.667]	ohc	four	(-inf-126.667]	mpfi	(3.473-inf)	(2.77-3.47]	(-inf-12.333]	(98.667-149.333]	(4966.667-5783.333]	(-inf-26.333]	(-inf-30]	(-inf-15097.333]	2
(-inf-128.667]	volkswagen	diesel	std	two	sedan	fwd	(96.267-105.933]	(161.6-182.1]	(64.1-67.9]	(52.867-56.333]	(-inf-2347.333]	ohc	four	(-inf-126.667]	idi	(3.007-3.473]	(2.77-3.47]	(17.667-inf)	(-inf-98.667]	(-inf-4966.667]	(26.333-37.667]	(42-inf)	(-inf-15097.333]	2
(-inf-128.667]	volkswagen	diesel	std	four	sedan	fwd	(96.267-105.933]	(161.6-182.1]	(64.1-67.9]	(52.867-56.333]	(-inf-2347.333]	ohc	four	(-inf-126.667]	idi	(3.007-3.473]	(2.77-3.47]	(17.667-inf)	(-inf-98.667]	(-inf-4966.667]	(26.333-37.667]	(42-inf)	(-inf-15097.333]	2
(-inf-128.667]	volvo	gas	turbo	four	sedan	rwd	(105.933-inf)	(182.1-inf)	(67.9-inf)	(52.867-56.333]	(2347.333-3206.667]	ohc	four	(126.667-192.333]	mpfi	(3.473-inf)	(2.77-3.47]	(-inf-12.333]	(149.333-inf)	(4966.667-5783.333]	(-inf-26.333]	(-inf-30]	(15097.333-25076.667]	[Other]
(-inf-128.667]	volvo	gas	std	four	wagon	rwd	(96.267-105.933]	(182.1-inf)	(64.1-67.9]	(56.333-inf)	(2347.333-3206.667]	ohc	four	(126.667-192.333]	mpfi	(3.473-inf)	(2.77-3.47]	(-inf-12.333]	(98.667-149.333]	(4966.667-5783.333]	(-inf-26.333]	(-inf-30]	(-inf-15097.333]	[Other]
(-inf-128.667]	plymouth	gas	std	two	hatchback	fwd	(-inf-96.267]	(-inf-161.6]	(-inf-64.1]	(-inf-52.867]	(-inf-2347.333]	ohc	four	(-inf-126.667]	2bbl	(-inf-3.007]	(2.77-3.47]	(-inf-12.333]	(-inf-98.667]	(4966.667-5783.333]	(26.333-37.667]	(30-42]	(-inf-15097.333]	1
(128.667-192.333]	plymouth	gas	std	four	sedan	fwd	(-inf-96.267]	(161.6-182.1]	(-inf-64.1]	(-inf-52.867]	(-inf-2347.333]	ohc	four	(-inf-126.667]	2bbl	(-inf-3.007]	(2.77-3.47]	(-inf-12.333]	(-inf-98.667]	(4966.667-5783.333]	(26.333-37.667]	(30-42]	(-inf-15097.333]	1
(128.667-192.333]	bmw	gas	std	two	sedan	rwd	(96.267-105.933]	(161.6-182.1]	(64.1-67.9]	(52.867-56.333]	(2347.333-3206.667]	ohc	six	(126.667-192.333]	mpfi	(3.007-3.473]	(2.77-3.47]	(-inf-12.333]	(98.667-149.333]	(-inf-4966.667]	(-inf-26.333]	(-inf-30]	(15097.333-25076.667]	0
(-inf-128.667]	honda	gas	std	two	hatchback	fwd	(-inf-96.267]	(-inf-161.6]	(-inf-64.1]	(-inf-52.867]	(-inf-2347.333]	ohc	four	(-inf-126.667]	1bbl	(-inf-3.007]	(2.77-3.47]	(-inf-12.333]	(-inf-98.667]	(4966.667-5783.333]	(37.667-inf)	(30-42]	(-inf-15097.333]	1
(-inf-128.667]	nissan	gas	std	four	sedan	fwd	(-inf-96.267]	(161.6-182.1]	(-inf-64.1]	(52.867-56.333]	(-inf-2347.333]	ohc	four	(-inf-126.667]	2bbl	(3.007-3.473]	(2.77-3.47]	(-inf-12.333]	(-inf-98.667]	(4966.667-5783.333]	(26.333-37.667]	(30-42]	(-inf-15097.333]	1
(128.667-192.333]	plymouth	gas	std	four	sedan	fwd	(-inf-96.267]	(161.6-182.1]	(-inf-64.1]	(-inf-52.867]	(-inf-2347.333]	ohc	four	(-inf-126.667]	2bbl	(-inf-3.007]	(2.77-3.47]	(-inf-12.333]	(-inf-98.667]	(4966.667-5783.333]	(26.333-37.667]	(30-42]	(-inf-15097.333]	1
(128.667-192.333]	mitsubishi	gas	turbo	two	hatchback	fwd	(-inf-96.267]	(-inf-161.6]	(-inf-64.1]	(-inf-52.867]	(-inf-2347.333]	ohc	four	(-inf-126.667]	spdi	(3.007-3.473]	(2.77-3.47]	(-inf-12.333]	(98.667-149.333]	(4966.667-5783.333]	(-inf-26.333]	(-inf-30]	(-inf-15097.333]	1
(-inf-128.667]	chevrolet	gas	std	two	hatchback	fwd	(-inf-96.267]	(-inf-161.6]	(-inf-64.1]	(-inf-52.867]	(-inf-2347.333]	ohc	four	(-inf-126.667]	2bbl	(3.007-3.473]	(2.77-3.47]	(-inf-12.333]	(-inf-98.667]	(4966.667-5783.333]	(37.667-inf)	(42-inf)	(-inf-15097.333]	1
(128.667-192.333]	saab	gas	turbo	two	hatchback	fwd	(96.267-105.933]	(182.1-inf)	(64.1-67.9]	(52.867-56.333]	(2347.333-3206.667]	dohc	four	(-inf-126.667]	mpfi	(3.473-inf)	(2.77-3.47]	(-inf-12.333]	(149.333-inf)	(4966.667-5783.333]	(-inf-26.333]	(-inf-30]	(15097.333-25076.667]	[Other]
(128.667-192.333]	peugot	gas	std	four	sedan	rwd	(105.933-inf)	(182.1-inf)	(67.9-inf)	(56.333-inf)	(2347.333-3206.667]	l	four	(-inf-126.667]	mpfi	(3.007-3.473]	(2.77-3.47]	(-inf-12.333]	(-inf-98.667]	(4966.667-5783.333]	(-inf-26.333]	(-inf-30]	(-inf-15097.333]	0
(-inf-128.667]	toyota	diesel	std	four	hatchback	fwd	(-inf-96.267]	(161.6-182.1]	(64.1-67.9]	(-inf-52.867]	(-inf-2347.333]	ohc	four	(-inf-126.667]	idi	(3.007-3.473]	(2.77-3.47]	(17.667-inf)	(-inf-98.667]	(-inf-4966.667]	(37.667-inf)	(42-inf)	(-inf-15097.333]	0
(-inf-128.667]	toyota	gas	std	four	wagon	4wd	(-inf-96.267]	(161.6-182.1]	(-inf-64.1]	(56.333-inf)	(2347.333-3206.667]	ohc	four	(-inf-126.667]	2bbl	(3.007-3.473]	(2.77-3.47]	(-inf-12.333]	(-inf-98.667]	(-inf-4966.667]	(26.333-37.667]	(30-42]	(-inf-15097.333]	0
(-inf-128.667]	mazda	gas	std	four	sedan	rwd	(96.267-105.933]	(161.6-182.1]	(64.1-67.9]	(52.867-56.333]	(2347.333-3206.667]	ohc	four	(126.667-192.333]	mpfi	(3.473-inf)	(2.77-3.47]	(-inf-12.333]	(98.667-149.333]	(4966.667-5783.333]	(-inf-26.333]	(-inf-30]	(15097.333-25076.667]	0
(-inf-128.667]	toyota	gas	std	four	wagon	fwd	(-inf-96.267]	(161.6-182.1]	(-inf-64.1]	(56.333-inf)	(-inf-2347.333]	ohc	four	(-inf-126.667]	2bbl	(3.007-3.473]	(2.77-3.47]	(-inf-12.333]	(-inf-98.667]	(-inf-4966.667]	(26.333-37.667]	(30-42]	(-inf-15097.333]	0
(128.667-192.333]	toyota	gas	std	two	hatchback	rwd	(96.267-105.933]	(161.6-182.1]	(64.1-67.9]	(-inf-52.867]	(2347.333-3206.667]	ohc	four	(126.667-192.333]	mpfi	(3.473-inf)	(3.47-inf)	(-inf-12.333]	(98.667-149.333]	(-inf-4966.667]	(-inf-26.333]	(-inf-30]	(-inf-15097.333]	2
(128.667-192.333]	bmw	gas	std	two	sedan	rwd	(96.267-105.933]	(161.6-182.1]	(64.1-67.9]	(52.867-56.333]	(2347.333-3206.667]	ohc	four	(-inf-126.667]	mpfi	(3.473-inf)	(2.77-3.47]	(-inf-12.333]	(98.667-149.333]	(5783.333-inf)	(-inf-26.333]	(-inf-30]	(15097.333-25076.667]	2
(-inf-128.667]	saab	gas	std	four	sedan	fwd	(96.267-105.933]	(182.1-inf)	(64.1-67.9]	(52.867-56.333]	(2347.333-3206.667]	ohc	four	(-inf-126.667]	mpfi	(3.473-inf)	(2.77-3.47]	(-inf-12.333]	(98.667-149.333]	(4966.667-5783.333]	(-inf-26.333]	(-inf-30]	(15097.333-25076.667]	2
(-inf-128.667]	volvo	gas	turbo	four	sedan	rwd	(105.933-inf)	(182.1-inf)	(67.9-inf)	(52.867-56.333]	(2347.333-3206.667]	ohc	four	(126.667-192.333]	mpfi	(3.473-inf)	(2.77-3.47]	(-inf-12.333]	(98.667-149.333]	(4966.667-5783.333]	(-inf-26.333]	(-inf-30]	(15097.333-25076.667]	[Other]
(-inf-128.667]	toyota	gas	std	four	hatchback	fwd	(96.267-105.933]	(161.6-182.1]	(64.1-67.9]	(52.867-56.333]	(2347.333-3206.667]	ohc	four	(-inf-126.667]	mpfi	(3.007-3.473]	(3.47-inf)	(-inf-12.333]	(-inf-98.667]	(-inf-4966.667]	(26.333-37.667]	(30-42]	(-inf-15097.333]	[Other]
(-inf-128.667]	nissan	gas	std	four	sedan	fwd	(-inf-96.267]	(161.6-182.1]	(-inf-64.1]	(52.867-56.333]	(-inf-2347.333]	ohc	four	(-inf-126.667]	2bbl	(3.007-3.473]	(2.77-3.47]	(-inf-12.333]	(-inf-98.667]	(4966.667-5783.333]	(26.333-37.667]	(30-42]	(-inf-15097.333]	1
(128.667-192.333]	saab	gas	std	two	hatchback	fwd	(96.267-105.933]	(182.1-inf)	(64.1-67.9]	(52.867-56.333]	(2347.333-3206.667]	ohc	four	(-inf-126.667]	mpfi	(-inf-3.007]	(-inf-2.77]	(-inf-12.333]	(98.667-149.333]	(4966.667-5783.333]	(-inf-26.333]	(-inf-30]	(-inf-15097.333]	[Other]
(-inf-128.667]	volvo	gas	std	four	sedan	rwd	(105.933-inf)	(182.1-inf)	(67.9-inf)	(52.867-56.333]	(2347.333-3206.667]	ohc	four	(126.667-192.333]	mpfi	(3.473-inf)	(2.77-3.47]	(-inf-12.333]	(98.667-149.333]	(4966.667-5783.333]	(-inf-26.333]	(-inf-30]	(15097.333-25076.667]	[Other]
(-inf-128.667]	toyota	gas	std	two	hatchback	fwd	(-inf-96.267]	(-inf-161.6]	(-inf-64.1]	(52.867-56.333]	(-inf-2347.333]	ohc	four	(-inf-126.667]	2bbl	(3.007-3.473]	(2.77-3.47]	(-inf-12.333]	(-inf-98.667]	(-inf-4966.667]	(26.333-37.667]	(30-42]	(-inf-15097.333]	1
(-inf-128.667]	nissan	gas	std	two	hatchback	fwd	(-inf-96.267]	(161.6-182.1]	(-inf-64.1]	(52.867-56.333]	(-inf-2347.333]	ohc	four	(-inf-126.667]	2bbl	(3.007-3.473]	(2.77-3.47]	(-inf-12.333]	(-inf-98.667]	(4966.667-5783.333]	(26.333-37.667]	(30-42]	(-inf-15097.333]	1
(-inf-128.667]	mazda	gas	std	two	hatchback	fwd	(-inf-96.267]	(-inf-161.6]	(64.1-67.9]	(52.867-56.333]	(-inf-2347.333]	ohc	four	(-inf-126.667]	2bbl	(3.007-3.473]	(2.77-3.47]	(-inf-12.333]	(-inf-98.667]	(4966.667-5783.333]	(26.333-37.667]	(30-42]	(-inf-15097.333]	1
(-inf-128.667]	toyota	gas	std	four	hatchback	fwd	(-inf-96.267]	(-inf-161.6]	(-inf-64.1]	(52.867-56.333]	(-inf-2347.333]	ohc	four	(-inf-126.667]	2bbl	(3.007-3.473]	(2.77-3.47]	(-inf-12.333]	(-inf-98.667]	(-inf-4966.667]	(26.333-37.667]	(30-42]	(-inf-15097.333]	1
(-inf-128.667]	plymouth	gas	turbo	two	hatchback	fwd	(-inf-96.267]	(-inf-161.6]	(-inf-64.1]	(-inf-52.867]	(-inf-2347.333]	ohc	four	(-inf-126.667]	spdi	(3.007-3.473]	(2.77-3.47]	(-inf-12.333]	(98.667-149.333]	(4966.667-5783.333]	(-inf-26.333]	(-inf-30]	(-inf-15097.333]	1
(128.667-192.333]	mitsubishi	gas	turbo	two	hatchback	fwd	(96.267-105.933]	(161.6-182.1]	(64.1-67.9]	(-inf-52.867]	(2347.333-3206.667]	ohc	four	(-inf-126.667]	spdi	(3.007-3.473]	(2.77-3.47]	(-inf-12.333]	(98.667-149.333]	(4966.667-5783.333]	(-inf-26.333]	(-inf-30]	(-inf-15097.333]	[Other]
(-inf-128.667]	subaru	gas	std	four	sedan	4wd	(96.267-105.933]	(161.6-182.1]	(64.1-67.9]	(52.867-56.333]	(2347.333-3206.667]	ohcf	four	(-inf-126.667]	2bbl	(3.473-inf)	(-inf-2.77]	(-inf-12.333]	(-inf-98.667]	(-inf-4966.667]	(-inf-26.333]	(-inf-30]	(-inf-15097.333]	0
(-inf-128.667]	honda	gas	std	four	wagon	fwd	(96.267-105.933]	(-inf-161.6]	(-inf-64.1]	(56.333-inf)	(-inf-2347.333]	ohc	four	(-inf-126.667]	1bbl	(-inf-3.007]	(2.77-3.47]	(-inf-12.333]	(-inf-98.667]	(5783.333-inf)	(26.333-37.667]	(30-42]	(-inf-15097.333]	0
(-inf-128.667]	honda	gas	std	four	sedan	fwd	(96.267-105.933]	(161.6-182.1]	(64.1-67.9]	(52.867-56.333]	(-inf-2347.333]	ohc	four	(-inf-126.667]	1bbl	(3.007-3.473]	(3.47-inf)	(-inf-12.333]	(-inf-98.667]	(5783.333-inf)	(26.333-37.667]	(30-42]	(-inf-15097.333]	0
(-inf-128.667]	nissan	gas	std	four	sedan	fwd	(96.267-105.933]	(182.1-inf)	(64.1-67.9]	(52.867-56.333]	(2347.333-3206.667]	ohcv	six	(126.667-192.333]	mpfi	(3.007-3.473]	(2.77-3.47]	(-inf-12.333]	(149.333-inf)	(4966.667-5783.333]	(-inf-26.333]	(-inf-30]	(-inf-15097.333]	0
(-inf-128.667]	toyota	gas	std	four	wagon	4wd	(-inf-96.267]	(161.6-182.1]	(-inf-64.1]	(56.333-inf)	(-inf-2347.333]	ohc	four	(-inf-126.667]	2bbl	(3.007-3.473]	(2.77-3.47]	(-inf-12.333]	(-inf-98.667]	(-inf-4966.667]	(26.333-37.667]	(30-42]	(-inf-15097.333]	0
(128.667-192.333]	honda	gas	std	two	hatchback	fwd	(-inf-96.267]	(-inf-161.6]	(-inf-64.1]	(-inf-52.867]	(-inf-2347.333]	ohc	four	(-inf-126.667]	1bbl	(-inf-3.007]	(2.77-3.47]	(-inf-12.333]	(-inf-98.667]	(5783.333-inf)	(26.333-37.667]	(30-42]	(-inf-15097.333]	2
(-inf-128.667]	volkswagen	gas	std	two	sedan	fwd	(96.267-105.933]	(161.6-182.1]	(64.1-67.9]	(52.867-56.333]	(-inf-2347.333]	ohc	four	(-inf-126.667]	mpfi	(3.007-3.473]	(2.77-3.47]	(-inf-12.333]	(-inf-98.667]	(4966.667-5783.333]	(26.333-37.667]	(30-42]	(-inf-15097.333]	2
(-inf-128.667]	subaru	gas	std	two	hatchback	fwd	(-inf-96.267]	(-inf-161.6]	(-inf-64.1]	(52.867-56.333]	(-inf-2347.333]	ohcf	four	(-inf-126.667]	2bbl	(3.473-inf)	(-inf-2.77]	(-inf-12.333]	(-inf-98.667]	(-inf-4966.667]	(-inf-26.333]	(30-42]	(-inf-15097.333]	2
(-inf-128.667]	plymouth	gas	std	four	wagon	fwd	(96.267-105.933]	(161.6-182.1]	(64.1-67.9]	(56.333-inf)	(2347.333-3206.667]	ohc	four	(-inf-126.667]	2bbl	(3.007-3.473]	(2.77-3.47]	(-inf-12.333]	(-inf-98.667]	(4966.667-5783.333]	(-inf-26.333]	(-inf-30]	(-inf-15097.333]	[Other]
(-inf-128.667]	volvo	diesel	turbo	four	sedan	rwd	(105.933-inf)	(182.1-inf)	(67.9-inf)	(52.867-56.333]	(3206.667-inf)	ohc	six	(126.667-192.333]	idi	(3.007-3.473]	(2.77-3.47]	(17.667-inf)	(98.667-149.333]	(-inf-4966.667]	(-inf-26.333]	(-inf-30]	(15097.333-25076.667]	[Other]
(-inf-128.667]	toyota	gas	std	four	sedan	fwd	(-inf-96.267]	(161.6-182.1]	(64.1-67.9]	(-inf-52.867]	(-inf-2347.333]	ohc	four	(-inf-126.667]	2bbl	(3.007-3.473]	(2.77-3.47]	(-inf-12.333]	(-inf-98.667]	(-inf-4966.667]	(26.333-37.667]	(30-42]	(-inf-15097.333]	0
(-inf-128.667]	volvo	gas	std	four	sedan	rwd	(96.267-105.933]	(182.1-inf)	(64.1-67.9]	(52.867-56.333]	(2347.333-3206.667]	ohc	four	(126.667-192.333]	mpfi	(3.473-inf)	(2.77-3.47]	(-inf-12.333]	(98.667-149.333]	(4966.667-5783.333]	(-inf-26.333]	(-inf-30]	(-inf-15097.333]	[Other]
(192.333-inf)	nissan	gas	std	two	hatchback	rwd	(96.267-105.933]	(161.6-182.1]	(64.1-67.9]	(-inf-52.867]	(2347.333-3206.667]	ohcv	six	(126.667-192.333]	mpfi	(3.007-3.473]	(2.77-3.47]	(-inf-12.333]	(149.333-inf)	(4966.667-5783.333]	(-inf-26.333]	(-inf-30]	(15097.333-25076.667]	1
(128.667-192.333]	plymouth	gas	std	four	hatchback	fwd	(-inf-96.267]	(-inf-161.6]	(-inf-64.1]	(-inf-52.867]	(-inf-2347.333]	ohc	four	(-inf-126.667]	2bbl	(-inf-3.007]	(2.77-3.47]	(-inf-12.333]	(-inf-98.667]	(4966.667-5783.333]	(26.333-37.667]	(30-42]	(-inf-15097.333]	1
(128.667-192.333]	mazda	gas	std	two	hatchback	fwd	(96.267-105.933]	(161.6-182.1]	(64.1-67.9]	(52.867-56.333]	(2347.333-3206.667]	ohc	four	(-inf-126.667]	2bbl	(3.007-3.473]	(2.77-3.47]	(-inf-12.333]	(-inf-98.667]	(-inf-4966.667]	(-inf-26.333]	(30-42]	(-inf-15097.333]	1
(128.667-192.333]	dodge	gas	std	four	sedan	fwd	(-inf-96.267]	(-inf-161.6]	(-inf-64.1]	(-inf-52.867]	(-inf-2347.333]	ohc	four	(-inf-126.667]	2bbl	(-inf-3.007]	(2.77-3.47]	(-inf-12.333]	(-inf-98.667]	(4966.667-5783.333]	(26.333-37.667]	(30-42]	(-inf-15097.333]	1
(128.667-192.333]	mercedes-benz	gas	std	two	convertible	rwd	(96.267-105.933]	(161.6-182.1]	(67.9-inf)	(-inf-52.867]	(3206.667-inf)	ohcv	eight	(192.333-inf)	mpfi	(3.007-3.473]	(2.77-3.47]	(-inf-12.333]	(149.333-inf)	(-inf-4966.667]	(-inf-26.333]	(-inf-30]	(25076.667-inf)	[Other]
(-inf-128.667]	toyota	gas	std	four	hatchback	fwd	(-inf-96.267]	(161.6-182.1]	(64.1-67.9]	(-inf-52.867]	(-inf-2347.333]	ohc	four	(-inf-126.667]	2bbl	(3.007-3.473]	(2.77-3.47]	(-inf-12.333]	(-inf-98.667]	(-inf-4966.667]	(26.333-37.667]	(30-42]	(-inf-15097.333]	0
(-inf-128.667]	nissan	gas	std	four	hatchback	fwd	(96.267-105.933]	(161.6-182.1]	(64.1-67.9]	(52.867-56.333]	(-inf-2347.333]	ohc	four	(-inf-126.667]	2bbl	(3.007-3.473]	(3.47-inf)	(-inf-12.333]	(-inf-98.667]	(4966.667-5783.333]	(26.333-37.667]	(30-42]	(-inf-15097.333]	0
(-inf-128.667]	mercedes-benz	diesel	turbo	two	hardtop	rwd	(105.933-inf)	(182.1-inf)	(67.9-inf)	(52.867-56.333]	(3206.667-inf)	ohc	five	(126.667-192.333]	idi	(3.473-inf)	(3.47-inf)	(17.667-inf)	(98.667-149.333]	(-inf-4966.667]	(-inf-26.333]	(-inf-30]	(25076.667-inf)	0
(-inf-128.667]	saab	gas	turbo	four	sedan	fwd	(96.267-105.933]	(182.1-inf)	(64.1-67.9]	(52.867-56.333]	(2347.333-3206.667]	dohc	four	(-inf-126.667]	mpfi	(3.473-inf)	(2.77-3.47]	(-inf-12.333]	(149.333-inf)	(4966.667-5783.333]	(-inf-26.333]	(-inf-30]	(15097.333-25076.667]	2
(-inf-128.667]	chevrolet	gas	std	two	hatchback	fwd	(-inf-96.267]	(-inf-161.6]	(-inf-64.1]	(52.867-56.333]	(-inf-2347.333]	l	three	(-inf-126.667]	2bbl	(-inf-3.007]	(2.77-3.47]	(-inf-12.333]	(-inf-98.667]	(4966.667-5783.333]	(37.667-inf)	(42-inf)	(-inf-15097.333]	2
(-inf-128.667]	toyota	gas	std	four	sedan	fwd	(96.267-105.933]	(161.6-182.1]	(64.1-67.9]	(52.867-56.333]	(-inf-2347.333]	ohc	four	(-inf-126.667]	mpfi	(3.007-3.473]	(3.47-inf)	(-inf-12.333]	(-inf-98.667]	(-inf-4966.667]	(26.333-37.667]	(30-42]	(-inf-15097.333]	[Other]
(192.333-inf)	volkswagen	gas	std	two	hatchback	fwd	(-inf-96.267]	(161.6-182.1]	(-inf-64.1]	(-inf-52.867]	(-inf-2347.333]	ohc	four	(-inf-126.667]	mpfi	(3.007-3.473]	(2.77-3.47]	(-inf-12.333]	(-inf-98.667]	(4966.667-5783.333]	(-inf-26.333]	(-inf-30]	(-inf-15097.333]	[Other]
(-inf-128.667]	volvo	gas	std	four	sedan	rwd	(96.267-105.933]	(182.1-inf)	(64.1-67.9]	(52.867-56.333]	(2347.333-3206.667]	ohc	four	(126.667-192.333]	mpfi	(3.473-inf)	(2.77-3.47]	(-inf-12.333]	(98.667-149.333]	(4966.667-5783.333]	(-inf-26.333]	(-inf-30]	(15097.333-25076.667]	[Other]
(128.667-192.333]	toyota	gas	std	two	hatchback	rwd	(96.267-105.933]	(161.6-182.1]	(64.1-67.9]	(-inf-52.867]	(2347.333-3206.667]	ohc	four	(126.667-192.333]	mpfi	(3.473-inf)	(3.47-inf)	(-inf-12.333]	(98.667-149.333]	(-inf-4966.667]	(-inf-26.333]	(-inf-30]	(-inf-15097.333]	2
(128.667-192.333]	dodge	gas	std	four	sedan	fwd	(-inf-96.267]	(-inf-161.6]	(-inf-64.1]	(-inf-52.867]	(-inf-2347.333]	ohc	four	(-inf-126.667]	2bbl	(-inf-3.007]	(2.77-3.47]	(-inf-12.333]	(-inf-98.667]	(4966.667-5783.333]	(26.333-37.667]	(30-42]	(-inf-15097.333]	1
(128.667-192.333]	toyota	gas	std	two	sedan	rwd	(-inf-96.267]	(161.6-182.1]	(-inf-64.1]	(-inf-52.867]	(-inf-2347.333]	dohc	four	(-inf-126.667]	mpfi	(3.007-3.473]	(2.77-3.47]	(-inf-12.333]	(98.667-149.333]	(5783.333-inf)	(-inf-26.333]	(-inf-30]	(-inf-15097.333]	1
(-inf-128.667]	dodge	gas	std	two	hatchback	fwd	(-inf-96.267]	(-inf-161.6]	(-inf-64.1]	(-inf-52.867]	(-inf-2347.333]	ohc	four	(-inf-126.667]	2bbl	(-inf-3.007]	(2.77-3.47]	(-inf-12.333]	(-inf-98.667]	(4966.667-5783.333]	(26.333-37.667]	(30-42]	(-inf-15097.333]	1
(-inf-128.667]	mazda	gas	std	two	hatchback	fwd	(-inf-96.267]	(-inf-161.6]	(64.1-67.9]	(52.867-56.333]	(-inf-2347.333]	ohc	four	(-inf-126.667]	2bbl	(3.007-3.473]	(2.77-3.47]	(-inf-12.333]	(-inf-98.667]	(4966.667-5783.333]	(26.333-37.667]	(30-42]	(-inf-15097.333]	1
(-inf-128.667]	subaru	gas	turbo	four	wagon	4wd	(96.267-105.933]	(161.6-182.1]	(64.1-67.9]	(52.867-56.333]	(2347.333-3206.667]	ohcf	four	(-inf-126.667]	mpfi	(3.473-inf)	(-inf-2.77]	(-inf-12.333]	(98.667-149.333]	(-inf-4966.667]	(-inf-26.333]	(-inf-30]	(-inf-15097.333]	0
(-inf-128.667]	toyota	diesel	std	four	sedan	fwd	(-inf-96.267]	(161.6-182.1]	(64.1-67.9]	(52.867-56.333]	(-inf-2347.333]	ohc	four	(-inf-126.667]	idi	(3.007-3.473]	(2.77-3.47]	(17.667-inf)	(-inf-98.667]	(-inf-4966.667]	(26.333-37.667]	(30-42]	(-inf-15097.333]	0
(-inf-128.667]	honda	gas	std	four	sedan	fwd	(96.267-105.933]	(161.6-182.1]	(-inf-64.1]	(52.867-56.333]	(-inf-2347.333]	ohc	four	(-inf-126.667]	1bbl	(-inf-3.007]	(2.77-3.47]	(-inf-12.333]	(-inf-98.667]	(5783.333-inf)	(26.333-37.667]	(30-42]	(-inf-15097.333]	0
(-inf-128.667]	nissan	gas	std	four	wagon	fwd	(96.267-105.933]	(182.1-inf)	(64.1-67.9]	(52.867-56.333]	(3206.667-inf)	ohcv	six	(126.667-192.333]	mpfi	(3.007-3.473]	(2.77-3.47]	(-inf-12.333]	(149.333-inf)	(4966.667-5783.333]	(-inf-26.333]	(-inf-30]	(-inf-15097.333]	0
(-inf-128.667]	subaru	gas	turbo	four	sedan	4wd	(96.267-105.933]	(161.6-182.1]	(64.1-67.9]	(52.867-56.333]	(2347.333-3206.667]	ohcf	four	(-inf-126.667]	mpfi	(3.473-inf)	(-inf-2.77]	(-inf-12.333]	(98.667-149.333]	(-inf-4966.667]	(-inf-26.333]	(-inf-30]	(-inf-15097.333]	0
(128.667-192.333]	mitsubishi	gas	std	two	hatchback	fwd	(-inf-96.267]	(-inf-161.6]	(64.1-67.9]	(-inf-52.867]	(-inf-2347.333]	ohc	four	(-inf-126.667]	2bbl	(-inf-3.007]	(2.77-3.47]	(-inf-12.333]	(-inf-98.667]	(4966.667-5783.333]	(26.333-37.667]	(30-42]	(-inf-15097.333]	2
(128.667-192.333]	toyota	gas	std	two	hardtop	rwd	(96.267-105.933]	(161.6-182.1]	(64.1-67.9]	(-inf-52.867]	(2347.333-3206.667]	ohc	four	(126.667-192.333]	mpfi	(3.473-inf)	(3.47-inf)	(-inf-12.333]	(98.667-149.333]	(-inf-4966.667]	(-inf-26.333]	(-inf-30]	(-inf-15097.333]	2
(128.667-192.333]	mitsubishi	gas	std	four	sedan	fwd	(96.267-105.933]	(161.6-182.1]	(64.1-67.9]	(-inf-52.867]	(2347.333-3206.667]	ohc	four	(-inf-126.667]	spdi	(3.007-3.473]	(2.77-3.47]	(-inf-12.333]	(98.667-149.333]	(4966.667-5783.333]	(-inf-26.333]	(-inf-30]	(-inf-15097.333]	[Other]
(-inf-128.667]	mercedes-benz	diesel	turbo	four	wagon	rwd	(105.933-inf)	(182.1-inf)	(67.9-inf)	(56.333-inf)	(3206.667-inf)	ohc	five	(126.667-192.333]	idi	(3.473-inf)	(3.47-inf)	(17.667-inf)	(98.667-149.333]	(-inf-4966.667]	(-inf-26.333]	(-inf-30]	(25076.667-inf)	[Other]
(-inf-128.667]	honda	gas	std	two	sedan	fwd	(96.267-105.933]	(161.6-182.1]	(64.1-67.9]	(-inf-52.867]	(-inf-2347.333]	ohc	four	(-inf-126.667]	2bbl	(3.007-3.473]	(3.47-inf)	(-inf-12.333]	(98.667-149.333]	(4966.667-5783.333]	(-inf-26.333]	(30-42]	(-inf-15097.333]	1
(-inf-128.667]	mazda	gas	std	four	sedan	fwd	(-inf-96.267]	(161.6-182.1]	(64.1-67.9]	(52.867-56.333]	(-inf-2347.333]	ohc	four	(-inf-126.667]	2bbl	(3.007-3.473]	(2.77-3.47]	(-inf-12.333]	(-inf-98.667]	(4966.667-5783.333]	(26.333-37.667]	(30-42]	(-inf-15097.333]	1
(128.667-192.333]	audi	gas	turbo	four	sedan	fwd	(96.267-105.933]	(182.1-inf)	(67.9-inf)	(52.867-56.333]	(2347.333-3206.667]	ohc	five	(126.667-192.333]	mpfi	(3.007-3.473]	(2.77-3.47]	(-inf-12.333]	(98.667-149.333]	(4966.667-5783.333]	(-inf-26.333]	(-inf-30]	(15097.333-25076.667]	1
(-inf-128.667]	mitsubishi	gas	std	four	sedan	fwd	(96.267-105.933]	(161.6-182.1]	(64.1-67.9]	(-inf-52.867]	(2347.333-3206.667]	ohc	four	(-inf-126.667]	2bbl	(3.007-3.473]	(2.77-3.47]	(-inf-12.333]	(-inf-98.667]	(4966.667-5783.333]	(-inf-26.333]	(30-42]	(-inf-15097.333]	1
(-inf-128.667]	honda	gas	std	two	hatchback	fwd	(-inf-96.267]	(-inf-161.6]	(-inf-64.1]	(-inf-52.867]	(-inf-2347.333]	ohc	four	(-inf-126.667]	1bbl	(-inf-3.007]	(2.77-3.47]	(-inf-12.333]	(-inf-98.667]	(5783.333-inf)	(26.333-37.667]	(30-42]	(-inf-15097.333]	1
(128.667-192.333]	dodge	gas	turbo	two	hatchback	fwd	(-inf-96.267]	(161.6-182.1]	(64.1-67.9]	(-inf-52.867]	(2347.333-3206.667]	ohc	four	(126.667-192.333]	mfi	(3.473-inf)	(3.47-inf)	(-inf-12.333]	(98.667-149.333]	(4966.667-5783.333]	(-inf-26.333]	(-inf-30]	(-inf-15097.333]	[Other]
(-inf-128.667]	toyota	gas	std	four	sedan	fwd	(-inf-96.267]	(161.6-182.1]	(64.1-67.9]	(52.867-56.333]	(-inf-2347.333]	ohc	four	(-inf-126.667]	2bbl	(3.007-3.473]	(2.77-3.47]	(-inf-12.333]	(-inf-98.667]	(-inf-4966.667]	(26.333-37.667]	(30-42]	(-inf-15097.333]	0
(-inf-128.667]	subaru	gas	std	four	sedan	fwd	(96.267-105.933]	(161.6-182.1]	(64.1-67.9]	(-inf-52.867]	(-inf-2347.333]	ohcf	four	(-inf-126.667]	2bbl	(3.473-inf)	(-inf-2.77]	(-inf-12.333]	(-inf-98.667]	(-inf-4966.667]	(26.333-37.667]	(30-42]	(-inf-15097.333]	0
(-inf-128.667]	mazda	gas	std	four	sedan	fwd	(96.267-105.933]	(161.6-182.1]	(64.1-67.9]	(52.867-56.333]	(2347.333-3206.667]	ohc	four	(-inf-126.667]	2bbl	(3.007-3.473]	(2.77-3.47]	(-inf-12.333]	(-inf-98.667]	(-inf-4966.667]	(-inf-26.333]	(30-42]	(-inf-15097.333]	0
(-inf-128.667]	subaru	gas	std	four	sedan	fwd	(96.267-105.933]	(161.6-182.1]	(64.1-67.9]	(-inf-52.867]	(-inf-2347.333]	ohcf	four	(-inf-126.667]	2bbl	(3.473-inf)	(-inf-2.77]	(-inf-12.333]	(-inf-98.667]	(-inf-4966.667]	(26.333-37.667]	(30-42]	(-inf-15097.333]	0
(-inf-128.667]	toyota	gas	std	four	sedan	fwd	(-inf-96.267]	(161.6-182.1]	(64.1-67.9]	(52.867-56.333]	(-inf-2347.333]	ohc	four	(-inf-126.667]	2bbl	(3.007-3.473]	(2.77-3.47]	(-inf-12.333]	(-inf-98.667]	(-inf-4966.667]	(37.667-inf)	(42-inf)	(-inf-15097.333]	0
(128.667-192.333]	toyota	gas	std	two	convertible	rwd	(96.267-105.933]	(161.6-182.1]	(64.1-67.9]	(52.867-56.333]	(2347.333-3206.667]	ohc	four	(126.667-192.333]	mpfi	(3.473-inf)	(3.47-inf)	(-inf-12.333]	(98.667-149.333]	(-inf-4966.667]	(-inf-26.333]	(-inf-30]	(15097.333-25076.667]	2
(-inf-128.667]	volkswagen	diesel	turbo	four	sedan	fwd	(96.267-105.933]	(161.6-182.1]	(64.1-67.9]	(52.867-56.333]	(-inf-2347.333]	ohc	four	(-inf-126.667]	idi	(3.007-3.473]	(2.77-3.47]	(17.667-inf)	(-inf-98.667]	(-inf-4966.667]	(26.333-37.667]	(30-42]	(-inf-15097.333]	2
(-inf-128.667]	subaru	gas	std	two	hatchback	fwd	(-inf-96.267]	(-inf-161.6]	(-inf-64.1]	(52.867-56.333]	(-inf-2347.333]	ohcf	four	(-inf-126.667]	2bbl	(3.473-inf)	(-inf-2.77]	(-inf-12.333]	(-inf-98.667]	(-inf-4966.667]	(26.333-37.667]	(30-42]	(-inf-15097.333]	2
(-inf-128.667]	toyota	diesel	turbo	four	sedan	fwd	(96.267-105.933]	(161.6-182.1]	(64.1-67.9]	(52.867-56.333]	(2347.333-3206.667]	ohc	four	(-inf-126.667]	idi	(3.007-3.473]	(2.77-3.47]	(17.667-inf)	(-inf-98.667]	(-inf-4966.667]	(26.333-37.667]	(30-42]	(-inf-15097.333]	[Other]
(-inf-128.667]	volvo	gas	std	four	sedan	rwd	(105.933-inf)	(182.1-inf)	(67.9-inf)	(52.867-56.333]	(2347.333-3206.667]	ohcv	six	(126.667-192.333]	mpfi	(3.473-inf)	(2.77-3.47]	(-inf-12.333]	(98.667-149.333]	(4966.667-5783.333]	(-inf-26.333]	(-inf-30]	(15097.333-25076.667]	[Other]
(-inf-128.667]	volvo	gas	turbo	four	sedan	rwd	(96.267-105.933]	(182.1-inf)	(64.1-67.9]	(52.867-56.333]	(2347.333-3206.667]	ohc	four	(126.667-192.333]	mpfi	(3.473-inf)	(2.77-3.47]	(-inf-12.333]	(149.333-inf)	(4966.667-5783.333]	(-inf-26.333]	(-inf-30]	(15097.333-25076.667]	[Other]
(128.667-192.333]	mazda	gas	std	two	hatchback	fwd	(96.267-105.933]	(161.6-182.1]	(64.1-67.9]	(52.867-56.333]	(2347.333-3206.667]	ohc	four	(-inf-126.667]	2bbl	(3.007-3.473]	(2.77-3.47]	(-inf-12.333]	(-inf-98.667]	(-inf-4966.667]	(-inf-26.333]	(30-42]	(-inf-15097.333]	1
(-inf-128.667]	nissan	gas	std	two	sedan	fwd	(-inf-96.267]	(161.6-182.1]	(-inf-64.1]	(52.867-56.333]	(-inf-2347.333]	ohc	four	(-inf-126.667]	2bbl	(3.007-3.473]	(2.77-3.47]	(-inf-12.333]	(-inf-98.667]	(4966.667-5783.333]	(26.333-37.667]	(30-42]	(-inf-15097.333]	1
(-inf-128.667]	nissan	diesel	std	two	sedan	fwd	(-inf-96.267]	(161.6-182.1]	(-inf-64.1]	(52.867-56.333]	(-inf-2347.333]	ohc	four	(-inf-126.667]	idi	(-inf-3.007]	(3.47-inf)	(17.667-inf)	(-inf-98.667]	(-inf-4966.667]	(37.667-inf)	(42-inf)	(-inf-15097.333]	1
(-inf-128.667]	mazda	gas	std	two	hatchback	fwd	(-inf-96.267]	(-inf-161.6]	(64.1-67.9]	(52.867-56.333]	(-inf-2347.333]	ohc	four	(-inf-126.667]	2bbl	(3.007-3.473]	(2.77-3.47]	(-inf-12.333]	(-inf-98.667]	(4966.667-5783.333]	(26.333-37.667]	(30-42]	(-inf-15097.333]	1
(-inf-128.667]	honda	gas	std	two	hatchback	fwd	(96.267-105.933]	(161.6-182.1]	(64.1-67.9]	(52.867-56.333]	(-inf-2347.333]	ohc	four	(-inf-126.667]	1bbl	(3.007-3.473]	(3.47-inf)	(-inf-12.333]	(-inf-98.667]	(5783.333-inf)	(26.333-37.667]	(30-42]	(-inf-15097.333]	0
(128.667-192.333]	peugot	diesel	turbo	four	sedan	rwd	(105.933-inf)	(182.1-inf)	(67.9-inf)	(56.333-inf)	(2347.333-3206.667]	l	four	(126.667-192.333]	idi	(3.473-inf)	(3.47-inf)	(17.667-inf)	(-inf-98.667]	(-inf-4966.667]	(26.333-37.667]	(30-42]	(-inf-15097.333]	0
(-inf-128.667]	toyota	gas	std	four	hatchback	fwd	(-inf-96.267]	(161.6-182.1]	(64.1-67.9]	(-inf-52.867]	(-inf-2347.333]	ohc	four	(-inf-126.667]	2bbl	(3.007-3.473]	(2.77-3.47]	(-inf-12.333]	(-inf-98.667]	(-inf-4966.667]	(26.333-37.667]	(30-42]	(-inf-15097.333]	0
(-inf-128.667]	subaru	gas	std	four	wagon	4wd	(96.267-105.933]	(161.6-182.1]	(64.1-67.9]	(52.867-56.333]	(2347.333-3206.667]	ohcf	four	(-inf-126.667]	2bbl	(3.473-inf)	(-inf-2.77]	(-inf-12.333]	(-inf-98.667]	(-inf-4966.667]	(-inf-26.333]	(-inf-30]	(-inf-15097.333]	0
(128.667-192.333]	toyota	gas	std	two	hardtop	rwd	(96.267-105.933]	(161.6-182.1]	(64.1-67.9]	(-inf-52.867]	(2347.333-3206.667]	ohc	four	(126.667-192.333]	mpfi	(3.473-inf)	(3.47-inf)	(-inf-12.333]	(98.667-149.333]	(-inf-4966.667]	(-inf-26.333]	(-inf-30]	(-inf-15097.333]	2
(-inf-128.667]	subaru	gas	std	two	hatchback	4wd	(-inf-96.267]	(-inf-161.6]	(-inf-64.1]	(52.867-56.333]	(-inf-2347.333]	ohcf	four	(-inf-126.667]	2bbl	(3.473-inf)	(-inf-2.77]	(-inf-12.333]	(-inf-98.667]	(-inf-4966.667]	(-inf-26.333]	(30-42]	(-inf-15097.333]	2
(-inf-128.667]	volkswagen	gas	std	four	sedan	fwd	(96.267-105.933]	(161.6-182.1]	(64.1-67.9]	(52.867-56.333]	(-inf-2347.333]	ohc	four	(-inf-126.667]	mpfi	(3.007-3.473]	(2.77-3.47]	(-inf-12.333]	(-inf-98.667]	(4966.667-5783.333]	(26.333-37.667]	(30-42]	(-inf-15097.333]	2
(-inf-128.667]	volvo	gas	std	four	wagon	rwd	(96.267-105.933]	(182.1-inf)	(64.1-67.9]	(56.333-inf)	(2347.333-3206.667]	ohc	four	(126.667-192.333]	mpfi	(3.473-inf)	(2.77-3.47]	(-inf-12.333]	(98.667-149.333]	(4966.667-5783.333]	(-inf-26.333]	(-inf-30]	(15097.333-25076.667]	[Other]
(-inf-128.667]	volvo	gas	turbo	four	wagon	rwd	(96.267-105.933]	(182.1-inf)	(64.1-67.9]	(56.333-inf)	(2347.333-3206.667]	ohc	four	(126.667-192.333]	mpfi	(3.473-inf)	(2.77-3.47]	(-inf-12.333]	(149.333-inf)	(4966.667-5783.333]	(-inf-26.333]	(-inf-30]	(15097.333-25076.667]	[Other]
(128.667-192.333]	saab	gas	std	two	hatchback	fwd	(96.267-105.933]	(182.1-inf)	(64.1-67.9]	(52.867-56.333]	(2347.333-3206.667]	ohc	four	(-inf-126.667]	mpfi	(3.473-inf)	(2.77-3.47]	(-inf-12.333]	(98.667-149.333]	(4966.667-5783.333]	(-inf-26.333]	(-inf-30]	(-inf-15097.333]	[Other]
(192.333-inf)	nissan	gas	std	two	hatchback	rwd	(-inf-96.267]	(161.6-182.1]	(64.1-67.9]	(-inf-52.867]	(2347.333-3206.667]	ohcv	six	(126.667-192.333]	mpfi	(3.007-3.473]	(2.77-3.47]	(-inf-12.333]	(149.333-inf)	(4966.667-5783.333]	(-inf-26.333]	(-inf-30]	(15097.333-25076.667]	[Other]
(128.667-192.333]	dodge	gas	std	four	hatchback	fwd	(-inf-96.267]	(-inf-161.6]	(-inf-64.1]	(-inf-52.867]	(-inf-2347.333]	ohc	four	(-inf-126.667]	2bbl	(-inf-3.007]	(2.77-3.47]	(-inf-12.333]	(-inf-98.667]	(4966.667-5783.333]	(26.333-37.667]	(30-42]	(-inf-15097.333]	1
(-inf-128.667]	nissan	gas	std	four	wagon	fwd	(-inf-96.267]	(161.6-182.1]	(-inf-64.1]	(52.867-56.333]	(-inf-2347.333]	ohc	four	(-inf-126.667]	2bbl	(3.007-3.473]	(2.77-3.47]	(-inf-12.333]	(-inf-98.667]	(4966.667-5783.333]	(26.333-37.667]	(30-42]	(-inf-15097.333]	1
(-inf-128.667]	honda	gas	std	two	hatchback	fwd	(-inf-96.267]	(-inf-161.6]	(-inf-64.1]	(-inf-52.867]	(-inf-2347.333]	ohc	four	(-inf-126.667]	1bbl	(-inf-3.007]	(2.77-3.47]	(-inf-12.333]	(-inf-98.667]	(5783.333-inf)	(26.333-37.667]	(30-42]	(-inf-15097.333]	1
(128.667-192.333]	toyota	gas	std	two	hatchback	rwd	(-inf-96.267]	(161.6-182.1]	(-inf-64.1]	(-inf-52.867]	(-inf-2347.333]	dohc	four	(-inf-126.667]	mpfi	(3.007-3.473]	(2.77-3.47]	(-inf-12.333]	(98.667-149.333]	(5783.333-inf)	(-inf-26.333]	(-inf-30]	(-inf-15097.333]	1
(128.667-192.333]	audi	gas	std	four	sedan	fwd	(96.267-105.933]	(182.1-inf)	(67.9-inf)	(52.867-56.333]	(2347.333-3206.667]	ohc	five	(126.667-192.333]	mpfi	(3.007-3.473]	(2.77-3.47]	(-inf-12.333]	(98.667-149.333]	(4966.667-5783.333]	(-inf-26.333]	(-inf-30]	(15097.333-25076.667]	1
(128.667-192.333]	mitsubishi	gas	std	two	hatchback	fwd	(96.267-105.933]	(161.6-182.1]	(64.1-67.9]	(-inf-52.867]	(-inf-2347.333]	ohc	four	(-inf-126.667]	2bbl	(3.007-3.473]	(2.77-3.47]	(-inf-12.333]	(-inf-98.667]	(4966.667-5783.333]	(-inf-26.333]	(30-42]	(-inf-15097.333]	[Other]
(128.667-192.333]	peugot	gas	std	four	sedan	rwd	(105.933-inf)	(182.1-inf)	(67.9-inf)	(56.333-inf)	(2347.333-3206.667]	l	four	(-inf-126.667]	mpfi	(3.007-3.473]	(-inf-2.77]	(-inf-12.333]	(-inf-98.667]	(4966.667-5783.333]	(-inf-26.333]	(-inf-30]	(15097.333-25076.667]	0
(-inf-128.667]	subaru	gas	std	four	wagon	fwd	(96.267-105.933]	(161.6-182.1]	(64.1-67.9]	(52.867-56.333]	(-inf-2347.333]	ohcf	four	(-inf-126.667]	2bbl	(3.473-inf)	(-inf-2.77]	(-inf-12.333]	(-inf-98.667]	(-inf-4966.667]	(26.333-37.667]	(30-42]	(-inf-15097.333]	0
(128.667-192.333]	peugot	diesel	turbo	four	sedan	rwd	(105.933-inf)	(182.1-inf)	(67.9-inf)	(56.333-inf)	(3206.667-inf)	l	four	(126.667-192.333]	idi	(3.473-inf)	(3.47-inf)	(17.667-inf)	(-inf-98.667]	(-inf-4966.667]	(26.333-37.667]	(30-42]	(15097.333-25076.667]	0
(-inf-128.667]	honda	gas	std	four	sedan	fwd	(96.267-105.933]	(161.6-182.1]	(64.1-67.9]	(52.867-56.333]	(2347.333-3206.667]	ohc	four	(-inf-126.667]	mpfi	(3.007-3.473]	(3.47-inf)	(-inf-12.333]	(98.667-149.333]	(5783.333-inf)	(-inf-26.333]	(-inf-30]	(-inf-15097.333]	0
(128.667-192.333]	bmw	gas	std	four	sedan	rwd	(96.267-105.933]	(161.6-182.1]	(64.1-67.9]	(52.867-56.333]	(2347.333-3206.667]	ohc	six	(126.667-192.333]	mpfi	(3.007-3.473]	(2.77-3.47]	(-inf-12.333]	(98.667-149.333]	(-inf-4966.667]	(-inf-26.333]	(-inf-30]	(15097.333-25076.667]	0
(128.667-192.333]	mitsubishi	gas	std	two	hatchback	fwd	(-inf-96.267]	(-inf-161.6]	(64.1-67.9]	(-inf-52.867]	(-inf-2347.333]	ohc	four	(-inf-126.667]	2bbl	(-inf-3.007]	(2.77-3.47]	(-inf-12.333]	(-inf-98.667]	(4966.667-5783.333]	(26.333-37.667]	(30-42]	(-inf-15097.333]	2
(128.667-192.333]	audi	gas	std	four	sedan	4wd	(96.267-105.933]	(161.6-182.1]	(64.1-67.9]	(52.867-56.333]	(2347.333-3206.667]	ohc	five	(126.667-192.333]	mpfi	(3.007-3.473]	(2.77-3.47]	(-inf-12.333]	(98.667-149.333]	(4966.667-5783.333]	(-inf-26.333]	(-inf-30]	(15097.333-25076.667]	2
(-inf-128.667]	volkswagen	gas	std	four	sedan	fwd	(96.267-105.933]	(161.6-182.1]	(64.1-67.9]	(52.867-56.333]	(-inf-2347.333]	ohc	four	(-inf-126.667]	mpfi	(3.007-3.473]	(2.77-3.47]	(-inf-12.333]	(98.667-149.333]	(4966.667-5783.333]	(-inf-26.333]	(30-42]	(-inf-15097.333]	2
(-inf-128.667]	toyota	gas	std	four	sedan	fwd	(96.267-105.933]	(161.6-182.1]	(64.1-67.9]	(52.867-56.333]	(2347.333-3206.667]	ohc	four	(-inf-126.667]	mpfi	(3.007-3.473]	(3.47-inf)	(-inf-12.333]	(-inf-98.667]	(-inf-4966.667]	(26.333-37.667]	(30-42]	(-inf-15097.333]	[Other]
(-inf-128.667]	nissan	gas	std	two	sedan	fwd	(-inf-96.267]	(161.6-182.1]	(-inf-64.1]	(52.867-56.333]	(-inf-2347.333]	ohc	four	(-inf-126.667]	2bbl	(3.007-3.473]	(2.77-3.47]	(-inf-12.333]	(-inf-98.667]	(4966.667-5783.333]	(26.333-37.667]	(30-42]	(-inf-15097.333]	1
(128.667-192.333]	porsche	gas	std	two	hatchback	rwd	(-inf-96.267]	(161.6-182.1]	(67.9-inf)	(-inf-52.867]	(2347.333-3206.667]	ohc	four	(126.667-192.333]	mpfi	(3.473-inf)	(2.77-3.47]	(-inf-12.333]	(98.667-149.333]	(4966.667-5783.333]	(-inf-26.333]	(-inf-30]	(15097.333-25076.667]	[Other]
(-inf-128.667]	mercedes-benz	diesel	turbo	four	sedan	rwd	(105.933-inf)	(182.1-inf)	(67.9-inf)	(56.333-inf)	(3206.667-inf)	ohc	five	(126.667-192.333]	idi	(3.473-inf)	(3.47-inf)	(17.667-inf)	(98.667-149.333]	(-inf-4966.667]	(-inf-26.333]	(-inf-30]	(25076.667-inf)	[Other]
