# Supplementary material for: Semi-supervised associative classification using ant colony optimization algorithm
Source: PeerJ Comput Sci. 2021 Sep 10;7:e676. doi: 10.7717/peerj-cs.676 (PMC8444075; doi:10.7717/peerj-cs.676)
Supplement: Supplemental Information 5 [file peerj-cs-07-676-s005.zip › 0 Datasets/banana.csv]

(0.843-inf)	(-0.53-1.33]	-1
(-inf--1.123]	(-inf--0.53]	1
(-1.123-0.843]	(-0.53-1.33]	-1
(-1.123-0.843]	(-0.53-1.33]	1
(-1.123-0.843]	(-0.53-1.33]	1
(-1.123-0.843]	(-0.53-1.33]	1
(0.843-inf)	(-0.53-1.33]	-1
(-inf--1.123]	(-0.53-1.33]	1
(0.843-inf)	(-0.53-1.33]	1
(-1.123-0.843]	(-0.53-1.33]	1
(0.843-inf)	(-0.53-1.33]	-1
(-1.123-0.843]	(-inf--0.53]	-1
(-1.123-0.843]	(1.33-inf)	1
(-1.123-0.843]	(-0.53-1.33]	1
(-1.123-0.843]	(-0.53-1.33]	-1
(-1.123-0.843]	(-inf--0.53]	-1
(-inf--1.123]	(-0.53-1.33]	1
(0.843-inf)	(-0.53-1.33]	1
(-1.123-0.843]	(-0.53-1.33]	-1
(-1.123-0.843]	(1.33-inf)	-1
(-1.123-0.843]	(-inf--0.53]	-1
(-1.123-0.843]	(-0.53-1.33]	1
(0.843-inf)	(-0.53-1.33]	1
(-1.123-0.843]	(-inf--0.53]	1
(-1.123-0.843]	(-0.53-1.33]	1
(-1.123-0.843]	(-inf--0.53]	1
(0.843-inf)	(-inf--0.53]	1
(0.843-inf)	(-0.53-1.33]	-1
(0.843-inf)	(-0.53-1.33]	-1
(-1.123-0.843]	(-inf--0.53]	-1
(0.843-inf)	(-0.53-1.33]	1
(0.843-inf)	(-0.53-1.33]	1
(0.843-inf)	(1.33-inf)	1
(0.843-inf)	(-0.53-1.33]	-1
(-1.123-0.843]	(-inf--0.53]	1
(0.843-inf)	(-0.53-1.33]	-1
(0.843-inf)	(-0.53-1.33]	-1
(-inf--1.123]	(-inf--0.53]	1
(-1.123-0.843]	(-0.53-1.33]	1
(0.843-inf)	(1.33-inf)	-1
(-1.123-0.843]	(-0.53-1.33]	-1
(-inf--1.123]	(-0.53-1.33]	-1
(-1.123-0.843]	(-inf--0.53]	-1
(0.843-inf)	(-0.53-1.33]	-1
(0.843-inf)	(-0.53-1.33]	-1
(-1.123-0.843]	(-inf--0.53]	-1
(-inf--1.123]	(-0.53-1.33]	-1
(-1.123-0.843]	(-0.53-1.33]	1
(-inf--1.123]	(-inf--0.53]	1
(-inf--1.123]	(-0.53-1.33]	-1
(-1.123-0.843]	(-inf--0.53]	-1
(-1.123-0.843]	(-0.53-1.33]	-1
(-inf--1.123]	(-0.53-1.33]	-1
(-1.123-0.843]	(1.33-inf)	-1
(-1.123-0.843]	(1.33-inf)	-1
(-1.123-0.843]	(-inf--0.53]	1
(-1.123-0.843]	(-0.53-1.33]	-1
(-1.123-0.843]	(-0.53-1.33]	1
(-1.123-0.843]	(-inf--0.53]	-1
(-1.123-0.843]	(1.33-inf)	-1
(-1.123-0.843]	(-0.53-1.33]	1
(-1.123-0.843]	(-0.53-1.33]	1
(-1.123-0.843]	(-inf--0.53]	-1
(-1.123-0.843]	(-inf--0.53]	-1
(-1.123-0.843]	(-0.53-1.33]	1
(-inf--1.123]	(-0.53-1.33]	-1
(-1.123-0.843]	(-inf--0.53]	-1
(-1.123-0.843]	(-inf--0.53]	-1
(0.843-inf)	(1.33-inf)	1
(0.843-inf)	(-inf--0.53]	1
(-1.123-0.843]	(-inf--0.53]	-1
(-1.123-0.843]	(-inf--0.53]	-1
(0.843-inf)	(-0.53-1.33]	-1
(-inf--1.123]	(-inf--0.53]	1
(0.843-inf)	(-inf--0.53]	-1
(-1.123-0.843]	(-inf--0.53]	1
(-1.123-0.843]	(-0.53-1.33]	1
(-1.123-0.843]	(-0.53-1.33]	1
(-1.123-0.843]	(-inf--0.53]	-1
(-1.123-0.843]	(-inf--0.53]	-1
(-1.123-0.843]	(-0.53-1.33]	1
(-1.123-0.843]	(-0.53-1.33]	-1
(0.843-inf)	(-0.53-1.33]	-1
(-1.123-0.843]	(-0.53-1.33]	1
(-1.123-0.843]	(-inf--0.53]	-1
(-1.123-0.843]	(1.33-inf)	1
(-1.123-0.843]	(-0.53-1.33]	1
(0.843-inf)	(-inf--0.53]	1
(0.843-inf)	(1.33-inf)	1
(-1.123-0.843]	(-0.53-1.33]	1
(-inf--1.123]	(-inf--0.53]	1
(-1.123-0.843]	(-0.53-1.33]	1
(-1.123-0.843]	(-inf--0.53]	-1
(-inf--1.123]	(-0.53-1.33]	-1
(0.843-inf)	(-inf--0.53]	1
(-1.123-0.843]	(-0.53-1.33]	-1
(-1.123-0.843]	(-inf--0.53]	-1
(-1.123-0.843]	(-inf--0.53]	-1
(-1.123-0.843]	(-0.53-1.33]	1
(0.843-inf)	(-inf--0.53]	1
(-inf--1.123]	(-0.53-1.33]	1
(0.843-inf)	(-0.53-1.33]	1
(-1.123-0.843]	(1.33-inf)	-1
(-inf--1.123]	(-0.53-1.33]	1
(0.843-inf)	(-0.53-1.33]	1
(0.843-inf)	(-0.53-1.33]	-1
(-1.123-0.843]	(-0.53-1.33]	1
(-1.123-0.843]	(-inf--0.53]	-1
(0.843-inf)	(-inf--0.53]	1
(-1.123-0.843]	(-inf--0.53]	-1
(-1.123-0.843]	(-0.53-1.33]	-1
(-1.123-0.843]	(-inf--0.53]	-1
(-1.123-0.843]	(-0.53-1.33]	1
(-1.123-0.843]	(1.33-inf)	-1
(0.843-inf)	(-inf--0.53]	1
(-1.123-0.843]	(-0.53-1.33]	-1
(0.843-inf)	(1.33-inf)	1
(0.843-inf)	(-0.53-1.33]	1
(-1.123-0.843]	(-0.53-1.33]	1
(0.843-inf)	(-0.53-1.33]	-1
(-1.123-0.843]	(-inf--0.53]	-1
(-1.123-0.843]	(-0.53-1.33]	-1
(-1.123-0.843]	(-0.53-1.33]	1
(-inf--1.123]	(-inf--0.53]	1
(-inf--1.123]	(-inf--0.53]	1
(-1.123-0.843]	(1.33-inf)	1
(0.843-inf)	(-0.53-1.33]	-1
(-1.123-0.843]	(-inf--0.53]	-1
(0.843-inf)	(-0.53-1.33]	-1
(0.843-inf)	(-0.53-1.33]	-1
(-1.123-0.843]	(-inf--0.53]	-1
(-1.123-0.843]	(1.33-inf)	-1
(-1.123-0.843]	(-0.53-1.33]	1
(-1.123-0.843]	(-inf--0.53]	-1
(-1.123-0.843]	(1.33-inf)	1
(-inf--1.123]	(-0.53-1.33]	1
(-1.123-0.843]	(-inf--0.53]	-1
(-1.123-0.843]	(1.33-inf)	-1
(-1.123-0.843]	(-0.53-1.33]	1
(-1.123-0.843]	(-inf--0.53]	-1
(0.843-inf)	(-0.53-1.33]	-1
(-inf--1.123]	(-inf--0.53]	1
(-1.123-0.843]	(-0.53-1.33]	-1
(-1.123-0.843]	(-0.53-1.33]	1
(-1.123-0.843]	(1.33-inf)	1
(0.843-inf)	(-inf--0.53]	-1
(0.843-inf)	(1.33-inf)	1
(-1.123-0.843]	(-0.53-1.33]	1
(-1.123-0.843]	(-inf--0.53]	-1
(-1.123-0.843]	(-0.53-1.33]	1
(-1.123-0.843]	(-inf--0.53]	-1
(-inf--1.123]	(-0.53-1.33]	-1
(-inf--1.123]	(-0.53-1.33]	-1
(-1.123-0.843]	(-0.53-1.33]	-1
(-1.123-0.843]	(1.33-inf)	-1
(-1.123-0.843]	(-0.53-1.33]	1
(-1.123-0.843]	(-0.53-1.33]	-1
(0.843-inf)	(-0.53-1.33]	1
(-1.123-0.843]	(-inf--0.53]	-1
(0.843-inf)	(-0.53-1.33]	1
(-1.123-0.843]	(-inf--0.53]	-1
(-inf--1.123]	(-0.53-1.33]	1
(-inf--1.123]	(-0.53-1.33]	-1
(-1.123-0.843]	(-0.53-1.33]	-1
(-1.123-0.843]	(-inf--0.53]	1
(-1.123-0.843]	(-inf--0.53]	-1
(-inf--1.123]	(-0.53-1.33]	-1
(0.843-inf)	(-inf--0.53]	1
(0.843-inf)	(-0.53-1.33]	-1
(-1.123-0.843]	(1.33-inf)	-1
(0.843-inf)	(1.33-inf)	1
(-1.123-0.843]	(-0.53-1.33]	-1
(-1.123-0.843]	(-0.53-1.33]	1
(-inf--1.123]	(-0.53-1.33]	-1
(-inf--1.123]	(-inf--0.53]	1
(-1.123-0.843]	(-0.53-1.33]	1
(0.843-inf)	(-0.53-1.33]	1
(0.843-inf)	(-0.53-1.33]	1
(-inf--1.123]	(-0.53-1.33]	-1
(0.843-inf)	(-0.53-1.33]	1
(-1.123-0.843]	(-0.53-1.33]	1
(-1.123-0.843]	(-inf--0.53]	-1
(-1.123-0.843]	(1.33-inf)	1
(-1.123-0.843]	(-inf--0.53]	-1
(-1.123-0.843]	(-0.53-1.33]	1
(-1.123-0.843]	(-0.53-1.33]	-1
(-1.123-0.843]	(-inf--0.53]	-1
(-1.123-0.843]	(-inf--0.53]	-1
(-1.123-0.843]	(-inf--0.53]	1
(-inf--1.123]	(-0.53-1.33]	-1
(-1.123-0.843]	(-0.53-1.33]	1
(-1.123-0.843]	(-inf--0.53]	-1
(0.843-inf)	(1.33-inf)	1
(-1.123-0.843]	(-0.53-1.33]	1
(-1.123-0.843]	(-0.53-1.33]	-1
(-1.123-0.843]	(-0.53-1.33]	1
(-1.123-0.843]	(1.33-inf)	-1
(0.843-inf)	(-0.53-1.33]	-1
(0.843-inf)	(-0.53-1.33]	-1
(-1.123-0.843]	(-inf--0.53]	1
(-1.123-0.843]	(1.33-inf)	-1
(0.843-inf)	(-0.53-1.33]	-1
(-1.123-0.843]	(-inf--0.53]	-1
(-1.123-0.843]	(-inf--0.53]	-1
(-1.123-0.843]	(-0.53-1.33]	1
(0.843-inf)	(-0.53-1.33]	-1
(-1.123-0.843]	(-inf--0.53]	-1
(-1.123-0.843]	(-inf--0.53]	-1
(0.843-inf)	(-inf--0.53]	1
(-1.123-0.843]	(-inf--0.53]	-1
(-1.123-0.843]	(-0.53-1.33]	1
(0.843-inf)	(-inf--0.53]	1
(-1.123-0.843]	(-inf--0.53]	1
(-inf--1.123]	(-0.53-1.33]	-1
(0.843-inf)	(-0.53-1.33]	1
(0.843-inf)	(-0.53-1.33]	-1
(-1.123-0.843]	(-inf--0.53]	-1
(-1.123-0.843]	(-0.53-1.33]	1
(0.843-inf)	(-0.53-1.33]	1
(-1.123-0.843]	(1.33-inf)	-1
(0.843-inf)	(-0.53-1.33]	-1
(0.843-inf)	(-0.53-1.33]	-1
(-1.123-0.843]	(-inf--0.53]	-1
(0.843-inf)	(-inf--0.53]	1
(0.843-inf)	(-0.53-1.33]	1
(-1.123-0.843]	(-0.53-1.33]	1
(0.843-inf)	(-0.53-1.33]	-1
(-1.123-0.843]	(-0.53-1.33]	-1
(0.843-inf)	(-0.53-1.33]	1
(-1.123-0.843]	(-inf--0.53]	-1
(-1.123-0.843]	(-inf--0.53]	1
(-inf--1.123]	(-inf--0.53]	1
(-1.123-0.843]	(-0.53-1.33]	1
(0.843-inf)	(-0.53-1.33]	1
(-1.123-0.843]	(-0.53-1.33]	-1
(0.843-inf)	(-0.53-1.33]	1
(-1.123-0.843]	(-0.53-1.33]	-1
(-inf--1.123]	(-0.53-1.33]	-1
(0.843-inf)	(-0.53-1.33]	-1
(-1.123-0.843]	(1.33-inf)	-1
(0.843-inf)	(-0.53-1.33]	1
(-1.123-0.843]	(-0.53-1.33]	1
(-1.123-0.843]	(-0.53-1.33]	-1
(-1.123-0.843]	(-0.53-1.33]	-1
(-1.123-0.843]	(-0.53-1.33]	1
(0.843-inf)	(-inf--0.53]	1
(0.843-inf)	(-0.53-1.33]	-1
(0.843-inf)	(-0.53-1.33]	-1
(-1.123-0.843]	(-0.53-1.33]	1
(-1.123-0.843]	(-inf--0.53]	1
(-1.123-0.843]	(-inf--0.53]	-1
(-1.123-0.843]	(-inf--0.53]	-1
(-1.123-0.843]	(-0.53-1.33]	1
(0.843-inf)	(-0.53-1.33]	-1
(-1.123-0.843]	(-inf--0.53]	-1
(0.843-inf)	(-0.53-1.33]	-1
(-1.123-0.843]	(-inf--0.53]	-1
(-1.123-0.843]	(1.33-inf)	-1
(-1.123-0.843]	(-0.53-1.33]	-1
(-inf--1.123]	(-inf--0.53]	1
(-1.123-0.843]	(-inf--0.53]	-1
(0.843-inf)	(-0.53-1.33]	-1
(-1.123-0.843]	(-0.53-1.33]	-1
(-1.123-0.843]	(-inf--0.53]	-1
(0.843-inf)	(-0.53-1.33]	-1
(-1.123-0.843]	(-inf--0.53]	-1
(-1.123-0.843]	(-0.53-1.33]	1
(0.843-inf)	(-0.53-1.33]	-1
(-1.123-0.843]	(-inf--0.53]	-1
(0.843-inf)	(-0.53-1.33]	-1
(-1.123-0.843]	(-inf--0.53]	-1
(-1.123-0.843]	(1.33-inf)	-1
(-1.123-0.843]	(-inf--0.53]	-1
(-inf--1.123]	(-0.53-1.33]	-1
(0.843-inf)	(1.33-inf)	1
(-1.123-0.843]	(-inf--0.53]	1
(-inf--1.123]	(-inf--0.53]	1
(-1.123-0.843]	(1.33-inf)	-1
(-1.123-0.843]	(-0.53-1.33]	-1
(-1.123-0.843]	(-inf--0.53]	1
(-1.123-0.843]	(-inf--0.53]	-1
(-inf--1.123]	(-0.53-1.33]	1
(-1.123-0.843]	(-inf--0.53]	-1
(-inf--1.123]	(-0.53-1.33]	-1
(-1.123-0.843]	(-0.53-1.33]	1
(-inf--1.123]	(-inf--0.53]	1
(-1.123-0.843]	(1.33-inf)	-1
(-1.123-0.843]	(-0.53-1.33]	-1
(-1.123-0.843]	(-inf--0.53]	-1
(-1.123-0.843]	(-0.53-1.33]	-1
(-1.123-0.843]	(-inf--0.53]	-1
(0.843-inf)	(-inf--0.53]	1
(0.843-inf)	(-inf--0.53]	1
(-inf--1.123]	(-inf--0.53]	1
(-1.123-0.843]	(-0.53-1.33]	1
(-1.123-0.843]	(-0.53-1.33]	1
(-inf--1.123]	(-inf--0.53]	1
(0.843-inf)	(-inf--0.53]	-1
(-1.123-0.843]	(-0.53-1.33]	1
(-inf--1.123]	(-0.53-1.33]	1
(-inf--1.123]	(-0.53-1.33]	-1
(-1.123-0.843]	(-inf--0.53]	-1
(-1.123-0.843]	(-inf--0.53]	-1
(-1.123-0.843]	(-inf--0.53]	1
(0.843-inf)	(-0.53-1.33]	-1
(-1.123-0.843]	(-0.53-1.33]	-1
(-1.123-0.843]	(-inf--0.53]	-1
(-1.123-0.843]	(-inf--0.53]	-1
(-inf--1.123]	(-0.53-1.33]	-1
(-1.123-0.843]	(-inf--0.53]	1
(-1.123-0.843]	(-inf--0.53]	-1
(-1.123-0.843]	(-0.53-1.33]	-1
(0.843-inf)	(-0.53-1.33]	-1
(-1.123-0.843]	(-inf--0.53]	-1
(-1.123-0.843]	(-inf--0.53]	1
(-1.123-0.843]	(-0.53-1.33]	1
(-inf--1.123]	(-inf--0.53]	1
(-1.123-0.843]	(-inf--0.53]	1
(-1.123-0.843]	(-inf--0.53]	1
(-inf--1.123]	(-0.53-1.33]	-1
(-1.123-0.843]	(-inf--0.53]	-1
(0.843-inf)	(-0.53-1.33]	-1
(-1.123-0.843]	(-0.53-1.33]	1
(-1.123-0.843]	(1.33-inf)	-1
(-1.123-0.843]	(-0.53-1.33]	1
(-1.123-0.843]	(-0.53-1.33]	1
(0.843-inf)	(-0.53-1.33]	-1
(-1.123-0.843]	(-inf--0.53]	-1
(-1.123-0.843]	(-0.53-1.33]	-1
(0.843-inf)	(-inf--0.53]	1
(-1.123-0.843]	(1.33-inf)	-1
(-inf--1.123]	(-0.53-1.33]	-1
(-1.123-0.843]	(-inf--0.53]	-1
(-1.123-0.843]	(-0.53-1.33]	-1
(0.843-inf)	(-0.53-1.33]	-1
(-1.123-0.843]	(-inf--0.53]	-1
(0.843-inf)	(-0.53-1.33]	-1
(-inf--1.123]	(-inf--0.53]	1
(-1.123-0.843]	(-0.53-1.33]	1
(-1.123-0.843]	(-0.53-1.33]	1
(-1.123-0.843]	(-0.53-1.33]	1
(-1.123-0.843]	(-inf--0.53]	-1
(-1.123-0.843]	(-inf--0.53]	-1
(-1.123-0.843]	(-inf--0.53]	-1
(-inf--1.123]	(-inf--0.53]	-1
(-1.123-0.843]	(-inf--0.53]	-1
(-inf--1.123]	(-inf--0.53]	1
(-1.123-0.843]	(1.33-inf)	-1
(-1.123-0.843]	(-inf--0.53]	-1
(0.843-inf)	(-0.53-1.33]	-1
(0.843-inf)	(-0.53-1.33]	-1
(-inf--1.123]	(-0.53-1.33]	1
(-1.123-0.843]	(-0.53-1.33]	1
(0.843-inf)	(-0.53-1.33]	-1
(-1.123-0.843]	(-0.53-1.33]	1
(-1.123-0.843]	(-inf--0.53]	-1
(-1.123-0.843]	(1.33-inf)	1
(-1.123-0.843]	(-inf--0.53]	-1
(-1.123-0.843]	(1.33-inf)	-1
(0.843-inf)	(-0.53-1.33]	-1
(0.843-inf)	(-inf--0.53]	1
(-1.123-0.843]	(-0.53-1.33]	-1
(-1.123-0.843]	(-0.53-1.33]	1
(-1.123-0.843]	(-inf--0.53]	1
(-1.123-0.843]	(-inf--0.53]	-1
(0.843-inf)	(-0.53-1.33]	-1
(-1.123-0.843]	(1.33-inf)	1
(-1.123-0.843]	(-inf--0.53]	-1
(-inf--1.123]	(-0.53-1.33]	1
(-inf--1.123]	(-inf--0.53]	1
(0.843-inf)	(-inf--0.53]	1
(-1.123-0.843]	(-0.53-1.33]	1
(-1.123-0.843]	(1.33-inf)	-1
(-1.123-0.843]	(-inf--0.53]	-1
(-1.123-0.843]	(-inf--0.53]	-1
(-1.123-0.843]	(1.33-inf)	-1
(-1.123-0.843]	(-inf--0.53]	-1
(-1.123-0.843]	(-0.53-1.33]	1
(-1.123-0.843]	(-0.53-1.33]	1
(-1.123-0.843]	(-0.53-1.33]	-1
(0.843-inf)	(-inf--0.53]	1
(0.843-inf)	(-0.53-1.33]	-1
(0.843-inf)	(1.33-inf)	1
(-1.123-0.843]	(-inf--0.53]	-1
(-1.123-0.843]	(-inf--0.53]	-1
(0.843-inf)	(-inf--0.53]	1
(-1.123-0.843]	(-0.53-1.33]	-1
(-1.123-0.843]	(-0.53-1.33]	-1
(-1.123-0.843]	(-0.53-1.33]	1
(-1.123-0.843]	(1.33-inf)	-1
(0.843-inf)	(-0.53-1.33]	-1
(-1.123-0.843]	(-0.53-1.33]	1
(0.843-inf)	(-inf--0.53]	-1
(-1.123-0.843]	(-0.53-1.33]	1
(-inf--1.123]	(-0.53-1.33]	-1
(0.843-inf)	(-0.53-1.33]	1
(0.843-inf)	(-0.53-1.33]	-1
(-1.123-0.843]	(1.33-inf)	1
(-inf--1.123]	(-0.53-1.33]	1
(-1.123-0.843]	(1.33-inf)	-1
(-inf--1.123]	(-0.53-1.33]	-1
(-1.123-0.843]	(-inf--0.53]	-1
(-1.123-0.843]	(-inf--0.53]	-1
(0.843-inf)	(1.33-inf)	-1
(-1.123-0.843]	(-0.53-1.33]	1
(-1.123-0.843]	(1.33-inf)	1
(-1.123-0.843]	(1.33-inf)	-1
(-1.123-0.843]	(-0.53-1.33]	1
(0.843-inf)	(-0.53-1.33]	1
(0.843-inf)	(-0.53-1.33]	-1
(0.843-inf)	(-0.53-1.33]	1
(-1.123-0.843]	(-inf--0.53]	-1
(0.843-inf)	(-0.53-1.33]	-1
(-1.123-0.843]	(-0.53-1.33]	-1
(-1.123-0.843]	(1.33-inf)	-1
(-1.123-0.843]	(-inf--0.53]	-1
(-1.123-0.843]	(-0.53-1.33]	-1
(-1.123-0.843]	(-inf--0.53]	-1
(-1.123-0.843]	(-0.53-1.33]	1
(-1.123-0.843]	(-0.53-1.33]	1
(-1.123-0.843]	(-0.53-1.33]	-1
(-1.123-0.843]	(-0.53-1.33]	1
(0.843-inf)	(-inf--0.53]	1
(-1.123-0.843]	(-inf--0.53]	-1
(0.843-inf)	(-0.53-1.33]	1
(-1.123-0.843]	(-inf--0.53]	-1
(-inf--1.123]	(-inf--0.53]	1
(-1.123-0.843]	(1.33-inf)	-1
(-1.123-0.843]	(1.33-inf)	-1
(-1.123-0.843]	(-inf--0.53]	-1
(-1.123-0.843]	(-inf--0.53]	-1
(-inf--1.123]	(-inf--0.53]	1
(-1.123-0.843]	(-0.53-1.33]	-1
(-1.123-0.843]	(1.33-inf)	1
(-inf--1.123]	(-0.53-1.33]	-1
(0.843-inf)	(-0.53-1.33]	-1
(-1.123-0.843]	(-0.53-1.33]	1
(-1.123-0.843]	(-inf--0.53]	-1
(-1.123-0.843]	(-inf--0.53]	-1
(-1.123-0.843]	(-inf--0.53]	-1
(0.843-inf)	(-0.53-1.33]	1
(0.843-inf)	(-0.53-1.33]	-1
(-inf--1.123]	(-0.53-1.33]	1
(0.843-inf)	(-0.53-1.33]	-1
(-1.123-0.843]	(-inf--0.53]	-1
(0.843-inf)	(-0.53-1.33]	-1
(0.843-inf)	(-0.53-1.33]	-1
(-1.123-0.843]	(-inf--0.53]	-1
(-1.123-0.843]	(-inf--0.53]	-1
(-inf--1.123]	(-inf--0.53]	1
(-1.123-0.843]	(-0.53-1.33]	-1
(0.843-inf)	(-0.53-1.33]	1
(-1.123-0.843]	(-inf--0.53]	-1
(-1.123-0.843]	(1.33-inf)	-1
(-1.123-0.843]	(-inf--0.53]	-1
(0.843-inf)	(-0.53-1.33]	-1
(-1.123-0.843]	(-inf--0.53]	-1
(-1.123-0.843]	(-0.53-1.33]	1
(-1.123-0.843]	(-0.53-1.33]	1
(-1.123-0.843]	(-inf--0.53]	-1
(-1.123-0.843]	(-inf--0.53]	-1
(-inf--1.123]	(-inf--0.53]	1
(-inf--1.123]	(-inf--0.53]	1
(-1.123-0.843]	(-inf--0.53]	-1
(0.843-inf)	(-0.53-1.33]	-1
(-1.123-0.843]	(-0.53-1.33]	-1
(-1.123-0.843]	(-0.53-1.33]	-1
(-inf--1.123]	(-0.53-1.33]	1
(-1.123-0.843]	(-0.53-1.33]	1
(-1.123-0.843]	(1.33-inf)	1
(0.843-inf)	(-0.53-1.33]	-1
(-inf--1.123]	(-0.53-1.33]	1
(-1.123-0.843]	(-0.53-1.33]	-1
(-1.123-0.843]	(-0.53-1.33]	1
(-1.123-0.843]	(-0.53-1.33]	-1
(-1.123-0.843]	(-0.53-1.33]	1
(-inf--1.123]	(-inf--0.53]	1
(-1.123-0.843]	(-inf--0.53]	-1
(-1.123-0.843]	(-0.53-1.33]	-1
(-1.123-0.843]	(-0.53-1.33]	1
(-1.123-0.843]	(-inf--0.53]	-1
(0.843-inf)	(-0.53-1.33]	1
(-inf--1.123]	(-0.53-1.33]	-1
(-1.123-0.843]	(1.33-inf)	-1
(-inf--1.123]	(-inf--0.53]	1
(-1.123-0.843]	(-0.53-1.33]	1
(-1.123-0.843]	(-0.53-1.33]	-1
(-1.123-0.843]	(-inf--0.53]	-1
(0.843-inf)	(-0.53-1.33]	-1
(-inf--1.123]	(-0.53-1.33]	1
(-1.123-0.843]	(-0.53-1.33]	-1
(-inf--1.123]	(-inf--0.53]	1
(-1.123-0.843]	(-0.53-1.33]	1
(0.843-inf)	(-0.53-1.33]	-1
(-1.123-0.843]	(-inf--0.53]	1
(0.843-inf)	(-inf--0.53]	-1
(0.843-inf)	(-0.53-1.33]	1
(0.843-inf)	(-0.53-1.33]	-1
(-1.123-0.843]	(-inf--0.53]	-1
(-1.123-0.843]	(-0.53-1.33]	1
(-1.123-0.843]	(-0.53-1.33]	1
(-inf--1.123]	(-0.53-1.33]	-1
(-inf--1.123]	(-0.53-1.33]	1
(-1.123-0.843]	(1.33-inf)	-1
(-inf--1.123]	(-0.53-1.33]	1
(-inf--1.123]	(-0.53-1.33]	1
(-1.123-0.843]	(-inf--0.53]	-1
(0.843-inf)	(-inf--0.53]	1
(-1.123-0.843]	(-0.53-1.33]	1
(0.843-inf)	(-0.53-1.33]	-1
(-1.123-0.843]	(1.33-inf)	-1
(-inf--1.123]	(-inf--0.53]	1
(-inf--1.123]	(-0.53-1.33]	1
(-1.123-0.843]	(-0.53-1.33]	-1
(-1.123-0.843]	(-inf--0.53]	1
(-1.123-0.843]	(-0.53-1.33]	1
(-1.123-0.843]	(-inf--0.53]	-1
(-1.123-0.843]	(-0.53-1.33]	-1
(-1.123-0.843]	(-0.53-1.33]	-1
(-1.123-0.843]	(1.33-inf)	1
(-1.123-0.843]	(-0.53-1.33]	1
(0.843-inf)	(-0.53-1.33]	-1
(-1.123-0.843]	(-inf--0.53]	1
(-1.123-0.843]	(-inf--0.53]	-1
(-1.123-0.843]	(-inf--0.53]	-1
(0.843-inf)	(-0.53-1.33]	-1
(0.843-inf)	(-0.53-1.33]	-1
(-1.123-0.843]	(-inf--0.53]	-1
(0.843-inf)	(-0.53-1.33]	-1
(-1.123-0.843]	(-inf--0.53]	-1
(-1.123-0.843]	(-inf--0.53]	-1
(-1.123-0.843]	(-0.53-1.33]	1
(0.843-inf)	(-0.53-1.33]	-1
(-1.123-0.843]	(-0.53-1.33]	1
(-1.123-0.843]	(-0.53-1.33]	-1
(0.843-inf)	(-0.53-1.33]	-1
(-1.123-0.843]	(-0.53-1.33]	-1
(-1.123-0.843]	(-inf--0.53]	-1
(-inf--1.123]	(-inf--0.53]	1
(-1.123-0.843]	(-inf--0.53]	-1
(-1.123-0.843]	(-inf--0.53]	-1
(-1.123-0.843]	(-inf--0.53]	-1
(-1.123-0.843]	(-0.53-1.33]	1
(-1.123-0.843]	(-0.53-1.33]	1
(-1.123-0.843]	(-inf--0.53]	-1
(0.843-inf)	(-0.53-1.33]	-1
(-1.123-0.843]	(-0.53-1.33]	1
(0.843-inf)	(-0.53-1.33]	-1
(-1.123-0.843]	(-0.53-1.33]	1
(-1.123-0.843]	(-0.53-1.33]	1
(-1.123-0.843]	(-0.53-1.33]	1
(-1.123-0.843]	(-0.53-1.33]	1
(-1.123-0.843]	(-inf--0.53]	-1
(0.843-inf)	(-0.53-1.33]	-1
(-1.123-0.843]	(-inf--0.53]	-1
(-inf--1.123]	(-0.53-1.33]	1
(-1.123-0.843]	(-inf--0.53]	1
(-1.123-0.843]	(-inf--0.53]	-1
(-1.123-0.843]	(-inf--0.53]	-1
(-1.123-0.843]	(-0.53-1.33]	1
(-1.123-0.843]	(-inf--0.53]	-1
(-1.123-0.843]	(-0.53-1.33]	-1
(-1.123-0.843]	(-0.53-1.33]	1
(-1.123-0.843]	(-inf--0.53]	-1
(-1.123-0.843]	(-0.53-1.33]	1
(-1.123-0.843]	(-inf--0.53]	-1
(0.843-inf)	(-inf--0.53]	1
(-1.123-0.843]	(-0.53-1.33]	1
(-1.123-0.843]	(-inf--0.53]	-1
(-1.123-0.843]	(1.33-inf)	-1
(0.843-inf)	(1.33-inf)	1
(-inf--1.123]	(-inf--0.53]	1
(-1.123-0.843]	(-inf--0.53]	1
(-inf--1.123]	(-inf--0.53]	1
(0.843-inf)	(-0.53-1.33]	1
(0.843-inf)	(-inf--0.53]	1
(-1.123-0.843]	(-0.53-1.33]	-1
(-inf--1.123]	(-inf--0.53]	1
(-1.123-0.843]	(-0.53-1.33]	1
(-1.123-0.843]	(-inf--0.53]	-1
(-1.123-0.843]	(1.33-inf)	1
(-inf--1.123]	(-inf--0.53]	1
(-1.123-0.843]	(1.33-inf)	-1
(-1.123-0.843]	(-inf--0.53]	1
(-inf--1.123]	(-inf--0.53]	1
(0.843-inf)	(-inf--0.53]	1
(-1.123-0.843]	(-inf--0.53]	1
(-inf--1.123]	(-inf--0.53]	1
(-1.123-0.843]	(-inf--0.53]	1
(-inf--1.123]	(-0.53-1.33]	-1
(-1.123-0.843]	(-0.53-1.33]	1
(0.843-inf)	(-0.53-1.33]	-1
(-1.123-0.843]	(-inf--0.53]	1
(-1.123-0.843]	(1.33-inf)	-1
(-1.123-0.843]	(-0.53-1.33]	1
(-1.123-0.843]	(-0.53-1.33]	-1
(0.843-inf)	(-0.53-1.33]	-1
(0.843-inf)	(-0.53-1.33]	-1
(-1.123-0.843]	(-0.53-1.33]	1
(-1.123-0.843]	(-0.53-1.33]	1
(-1.123-0.843]	(-0.53-1.33]	1
(-1.123-0.843]	(-0.53-1.33]	1
(0.843-inf)	(-0.53-1.33]	1
(-1.123-0.843]	(-inf--0.53]	-1
(0.843-inf)	(-0.53-1.33]	-1
(-1.123-0.843]	(-0.53-1.33]	1
(-inf--1.123]	(-0.53-1.33]	1
(-1.123-0.843]	(1.33-inf)	-1
(-1.123-0.843]	(-0.53-1.33]	1
(0.843-inf)	(-0.53-1.33]	-1
(-1.123-0.843]	(-inf--0.53]	-1
(-inf--1.123]	(-0.53-1.33]	1
(0.843-inf)	(-0.53-1.33]	-1
(-inf--1.123]	(-inf--0.53]	-1
(-1.123-0.843]	(1.33-inf)	1
(-1.123-0.843]	(-0.53-1.33]	1
(-1.123-0.843]	(-0.53-1.33]	1
(0.843-inf)	(1.33-inf)	-1
(0.843-inf)	(-inf--0.53]	1
(-1.123-0.843]	(-inf--0.53]	-1
(-inf--1.123]	(-0.53-1.33]	-1
(-1.123-0.843]	(-0.53-1.33]	1
(-1.123-0.843]	(-0.53-1.33]	-1
(0.843-inf)	(-inf--0.53]	1
(-1.123-0.843]	(-0.53-1.33]	-1
(-1.123-0.843]	(-inf--0.53]	-1
(0.843-inf)	(-inf--0.53]	1
(-1.123-0.843]	(-inf--0.53]	-1
(-1.123-0.843]	(-inf--0.53]	1
(-1.123-0.843]	(-0.53-1.33]	1
(-1.123-0.843]	(-0.53-1.33]	-1
(-1.123-0.843]	(-inf--0.53]	1
(-1.123-0.843]	(-inf--0.53]	-1
(-1.123-0.843]	(-inf--0.53]	-1
(-inf--1.123]	(-0.53-1.33]	-1
(-1.123-0.843]	(1.33-inf)	-1
(0.843-inf)	(-0.53-1.33]	1
(-1.123-0.843]	(-inf--0.53]	1
(-1.123-0.843]	(-0.53-1.33]	1
(-inf--1.123]	(-0.53-1.33]	1
(0.843-inf)	(-inf--0.53]	1
(0.843-inf)	(-0.53-1.33]	-1
(-1.123-0.843]	(1.33-inf)	-1
(0.843-inf)	(-inf--0.53]	-1
(-1.123-0.843]	(-inf--0.53]	-1
(-inf--1.123]	(-0.53-1.33]	-1
(-inf--1.123]	(-inf--0.53]	1
(-1.123-0.843]	(-0.53-1.33]	1
(-1.123-0.843]	(-inf--0.53]	1
(0.843-inf)	(-0.53-1.33]	-1
(-1.123-0.843]	(-0.53-1.33]	1
(-1.123-0.843]	(-0.53-1.33]	1
(-1.123-0.843]	(-0.53-1.33]	1
(-1.123-0.843]	(-0.53-1.33]	-1
(-inf--1.123]	(-0.53-1.33]	1
(0.843-inf)	(-0.53-1.33]	-1
(-1.123-0.843]	(1.33-inf)	1
(-1.123-0.843]	(-0.53-1.33]	1
(-inf--1.123]	(-0.53-1.33]	-1
(-inf--1.123]	(-0.53-1.33]	-1
(-1.123-0.843]	(1.33-inf)	-1
(-inf--1.123]	(-inf--0.53]	1
(0.843-inf)	(-0.53-1.33]	-1
(0.843-inf)	(-0.53-1.33]	-1
(-1.123-0.843]	(-inf--0.53]	-1
(-1.123-0.843]	(-0.53-1.33]	-1
(-1.123-0.843]	(-inf--0.53]	1
(-inf--1.123]	(-0.53-1.33]	1
(-inf--1.123]	(-0.53-1.33]	1
(-1.123-0.843]	(-inf--0.53]	-1
(-1.123-0.843]	(-0.53-1.33]	1
(-1.123-0.843]	(-0.53-1.33]	-1
(-inf--1.123]	(-inf--0.53]	1
(0.843-inf)	(-0.53-1.33]	-1
(-1.123-0.843]	(-inf--0.53]	-1
(-1.123-0.843]	(-inf--0.53]	1
(-1.123-0.843]	(-inf--0.53]	-1
(-1.123-0.843]	(-inf--0.53]	1
(-1.123-0.843]	(-0.53-1.33]	-1
(0.843-inf)	(-0.53-1.33]	-1
(-1.123-0.843]	(-0.53-1.33]	1
(0.843-inf)	(1.33-inf)	1
(-inf--1.123]	(-0.53-1.33]	-1
(-1.123-0.843]	(1.33-inf)	1
(-1.123-0.843]	(-inf--0.53]	-1
(-1.123-0.843]	(-inf--0.53]	-1
(-1.123-0.843]	(-0.53-1.33]	-1
(-inf--1.123]	(-0.53-1.33]	1
(0.843-inf)	(-0.53-1.33]	-1
(0.843-inf)	(-inf--0.53]	1
(-1.123-0.843]	(-0.53-1.33]	1
(-1.123-0.843]	(-inf--0.53]	-1
(-1.123-0.843]	(-inf--0.53]	-1
(-1.123-0.843]	(-0.53-1.33]	1
(0.843-inf)	(-0.53-1.33]	-1
(-1.123-0.843]	(-inf--0.53]	-1
(-1.123-0.843]	(-inf--0.53]	-1
(0.843-inf)	(-inf--0.53]	1
(-1.123-0.843]	(-0.53-1.33]	-1
(-inf--1.123]	(-0.53-1.33]	-1
(-1.123-0.843]	(-inf--0.53]	-1
(0.843-inf)	(-inf--0.53]	1
(-1.123-0.843]	(-inf--0.53]	1
(-1.123-0.843]	(1.33-inf)	-1
(-inf--1.123]	(-inf--0.53]	1
(0.843-inf)	(-0.53-1.33]	-1
(-1.123-0.843]	(-inf--0.53]	-1
(-1.123-0.843]	(1.33-inf)	-1
(-1.123-0.843]	(-0.53-1.33]	-1
(-1.123-0.843]	(-0.53-1.33]	1
(-inf--1.123]	(-0.53-1.33]	1
(-inf--1.123]	(-inf--0.53]	1
(0.843-inf)	(-0.53-1.33]	-1
(-1.123-0.843]	(-inf--0.53]	-1
(-1.123-0.843]	(-0.53-1.33]	1
(0.843-inf)	(-0.53-1.33]	-1
(-1.123-0.843]	(-0.53-1.33]	-1
(-1.123-0.843]	(1.33-inf)	-1
(-1.123-0.843]	(1.33-inf)	1
(-1.123-0.843]	(-inf--0.53]	-1
(-1.123-0.843]	(-inf--0.53]	-1
(-1.123-0.843]	(-0.53-1.33]	1
(-1.123-0.843]	(-0.53-1.33]	-1
(-1.123-0.843]	(-inf--0.53]	-1
(-inf--1.123]	(-inf--0.53]	1
(-1.123-0.843]	(-0.53-1.33]	1
(-1.123-0.843]	(-inf--0.53]	-1
(-1.123-0.843]	(1.33-inf)	-1
(-1.123-0.843]	(-inf--0.53]	-1
(-1.123-0.843]	(1.33-inf)	1
(-1.123-0.843]	(-0.53-1.33]	-1
(-1.123-0.843]	(-0.53-1.33]	-1
(0.843-inf)	(-inf--0.53]	1
(-inf--1.123]	(-inf--0.53]	1
(0.843-inf)	(-0.53-1.33]	-1
(-1.123-0.843]	(-0.53-1.33]	1
(-inf--1.123]	(-inf--0.53]	1
(-1.123-0.843]	(1.33-inf)	1
(-1.123-0.843]	(1.33-inf)	-1
(-1.123-0.843]	(-0.53-1.33]	-1
(-1.123-0.843]	(-0.53-1.33]	1
(-1.123-0.843]	(-0.53-1.33]	-1
(-1.123-0.843]	(1.33-inf)	-1
(-1.123-0.843]	(-0.53-1.33]	1
(-1.123-0.843]	(-inf--0.53]	-1
(-1.123-0.843]	(-inf--0.53]	1
(-1.123-0.843]	(-0.53-1.33]	-1
(0.843-inf)	(-0.53-1.33]	-1
(0.843-inf)	(-0.53-1.33]	-1
(-1.123-0.843]	(-0.53-1.33]	1
(0.843-inf)	(-0.53-1.33]	-1
(0.843-inf)	(1.33-inf)	1
(-1.123-0.843]	(-0.53-1.33]	-1
(-1.123-0.843]	(-0.53-1.33]	1
(-1.123-0.843]	(-0.53-1.33]	1
(-1.123-0.843]	(-inf--0.53]	1
(-1.123-0.843]	(-0.53-1.33]	1
(-inf--1.123]	(-0.53-1.33]	-1
(-1.123-0.843]	(-0.53-1.33]	1
(0.843-inf)	(-0.53-1.33]	-1
(-1.123-0.843]	(-inf--0.53]	-1
(0.843-inf)	(-0.53-1.33]	-1
(0.843-inf)	(-0.53-1.33]	1
(-1.123-0.843]	(-inf--0.53]	-1
(-1.123-0.843]	(-0.53-1.33]	1
(-1.123-0.843]	(-0.53-1.33]	1
(0.843-inf)	(-inf--0.53]	1
(-1.123-0.843]	(-inf--0.53]	1
(-1.123-0.843]	(-inf--0.53]	-1
(0.843-inf)	(-0.53-1.33]	1
(0.843-inf)	(-inf--0.53]	1
(0.843-inf)	(-inf--0.53]	1
(-1.123-0.843]	(-0.53-1.33]	1
(0.843-inf)	(-0.53-1.33]	-1
(-1.123-0.843]	(-0.53-1.33]	-1
(-1.123-0.843]	(-0.53-1.33]	-1
(-1.123-0.843]	(-0.53-1.33]	-1
(0.843-inf)	(-0.53-1.33]	1
(-1.123-0.843]	(-inf--0.53]	1
(-1.123-0.843]	(-inf--0.53]	1
(-1.123-0.843]	(-inf--0.53]	1
(-1.123-0.843]	(-0.53-1.33]	-1
(-1.123-0.843]	(1.33-inf)	-1
(0.843-inf)	(-0.53-1.33]	-1
(-1.123-0.843]	(-0.53-1.33]	1
(-1.123-0.843]	(1.33-inf)	1
(-1.123-0.843]	(-inf--0.53]	1
(-1.123-0.843]	(-0.53-1.33]	-1
(-1.123-0.843]	(-inf--0.53]	-1
(-inf--1.123]	(-0.53-1.33]	-1
(-1.123-0.843]	(1.33-inf)	-1
(-1.123-0.843]	(1.33-inf)	-1
(-inf--1.123]	(-inf--0.53]	-1
(-inf--1.123]	(-0.53-1.33]	1
(-1.123-0.843]	(-inf--0.53]	-1
(-1.123-0.843]	(-inf--0.53]	-1
(-1.123-0.843]	(-0.53-1.33]	-1
(-1.123-0.843]	(-0.53-1.33]	1
(-1.123-0.843]	(-inf--0.53]	-1
(-1.123-0.843]	(-inf--0.53]	-1
(0.843-inf)	(-0.53-1.33]	-1
(-1.123-0.843]	(-inf--0.53]	-1
(-1.123-0.843]	(-inf--0.53]	1
(-1.123-0.843]	(-inf--0.53]	1
(-1.123-0.843]	(-0.53-1.33]	1
(-inf--1.123]	(-0.53-1.33]	1
(-1.123-0.843]	(1.33-inf)	-1
(-1.123-0.843]	(-0.53-1.33]	1
(-1.123-0.843]	(-0.53-1.33]	1
(-1.123-0.843]	(1.33-inf)	-1
(-1.123-0.843]	(-inf--0.53]	-1
(-1.123-0.843]	(-0.53-1.33]	1
(-1.123-0.843]	(1.33-inf)	1
(-1.123-0.843]	(-inf--0.53]	-1
(-1.123-0.843]	(-inf--0.53]	-1
(-1.123-0.843]	(-0.53-1.33]	1
(-1.123-0.843]	(-0.53-1.33]	1
(-1.123-0.843]	(-inf--0.53]	-1
(-inf--1.123]	(-inf--0.53]	1
(-1.123-0.843]	(-0.53-1.33]	1
(-inf--1.123]	(-inf--0.53]	1
(-1.123-0.843]	(-0.53-1.33]	1
(-1.123-0.843]	(-inf--0.53]	-1
(-1.123-0.843]	(-0.53-1.33]	-1
(0.843-inf)	(-0.53-1.33]	-1
(-1.123-0.843]	(-0.53-1.33]	1
(-1.123-0.843]	(-0.53-1.33]	1
(-1.123-0.843]	(-inf--0.53]	1
(-1.123-0.843]	(1.33-inf)	1
(0.843-inf)	(-0.53-1.33]	1
(-1.123-0.843]	(-inf--0.53]	-1
(-1.123-0.843]	(-inf--0.53]	-1
(-1.123-0.843]	(-0.53-1.33]	-1
(0.843-inf)	(-inf--0.53]	1
(0.843-inf)	(-0.53-1.33]	1
(-inf--1.123]	(-inf--0.53]	1
(-1.123-0.843]	(1.33-inf)	-1
(-1.123-0.843]	(-inf--0.53]	1
(-inf--1.123]	(-0.53-1.33]	1
(-1.123-0.843]	(-inf--0.53]	-1
(-inf--1.123]	(-0.53-1.33]	1
(-1.123-0.843]	(-0.53-1.33]	-1
(-1.123-0.843]	(-inf--0.53]	-1
(-1.123-0.843]	(-inf--0.53]	1
(0.843-inf)	(1.33-inf)	1
(-1.123-0.843]	(1.33-inf)	-1
(0.843-inf)	(-0.53-1.33]	-1
(0.843-inf)	(-0.53-1.33]	-1
(-inf--1.123]	(-0.53-1.33]	-1
(0.843-inf)	(-0.53-1.33]	-1
(0.843-inf)	(-inf--0.53]	1
(-1.123-0.843]	(-0.53-1.33]	1
(0.843-inf)	(-0.53-1.33]	1
(-1.123-0.843]	(-inf--0.53]	-1
(-1.123-0.843]	(-0.53-1.33]	-1
(-1.123-0.843]	(1.33-inf)	-1
(-1.123-0.843]	(-inf--0.53]	-1
(0.843-inf)	(-inf--0.53]	1
(-inf--1.123]	(-0.53-1.33]	1
(0.843-inf)	(-inf--0.53]	1
(-1.123-0.843]	(-inf--0.53]	-1
(-1.123-0.843]	(-inf--0.53]	-1
(-1.123-0.843]	(-0.53-1.33]	1
(0.843-inf)	(-0.53-1.33]	-1
(0.843-inf)	(-inf--0.53]	1
(-1.123-0.843]	(-inf--0.53]	-1
(-1.123-0.843]	(-inf--0.53]	-1
(-1.123-0.843]	(1.33-inf)	-1
(-1.123-0.843]	(-inf--0.53]	-1
(-1.123-0.843]	(-inf--0.53]	-1
(0.843-inf)	(-0.53-1.33]	-1
(-1.123-0.843]	(-inf--0.53]	-1
(0.843-inf)	(-0.53-1.33]	-1
(0.843-inf)	(-inf--0.53]	1
(-1.123-0.843]	(-0.53-1.33]	-1
(-inf--1.123]	(-inf--0.53]	1
(0.843-inf)	(-0.53-1.33]	-1
(-1.123-0.843]	(1.33-inf)	-1
(-1.123-0.843]	(1.33-inf)	-1
(-1.123-0.843]	(-inf--0.53]	-1
(-1.123-0.843]	(-inf--0.53]	-1
(-inf--1.123]	(-inf--0.53]	1
(0.843-inf)	(-inf--0.53]	1
(0.843-inf)	(-0.53-1.33]	-1
(0.843-inf)	(-0.53-1.33]	-1
(-1.123-0.843]	(-0.53-1.33]	1
(-1.123-0.843]	(-inf--0.53]	-1
(-inf--1.123]	(-0.53-1.33]	1
(0.843-inf)	(-inf--0.53]	1
(-1.123-0.843]	(-0.53-1.33]	-1
(-inf--1.123]	(-inf--0.53]	1
(-1.123-0.843]	(-0.53-1.33]	1
(-1.123-0.843]	(-0.53-1.33]	1
(-inf--1.123]	(-0.53-1.33]	-1
(0.843-inf)	(-inf--0.53]	-1
(-1.123-0.843]	(-inf--0.53]	-1
(-1.123-0.843]	(-inf--0.53]	-1
(0.843-inf)	(-inf--0.53]	1
(-inf--1.123]	(-0.53-1.33]	-1
(0.843-inf)	(-inf--0.53]	1
(0.843-inf)	(-0.53-1.33]	-1
(-1.123-0.843]	(-0.53-1.33]	-1
(-1.123-0.843]	(-0.53-1.33]	1
(-1.123-0.843]	(-0.53-1.33]	1
(-1.123-0.843]	(-inf--0.53]	-1
(0.843-inf)	(-0.53-1.33]	-1
(-inf--1.123]	(-0.53-1.33]	-1
(-1.123-0.843]	(-0.53-1.33]	1
(-1.123-0.843]	(-inf--0.53]	-1
(0.843-inf)	(-0.53-1.33]	-1
(-1.123-0.843]	(-0.53-1.33]	1
(-1.123-0.843]	(-inf--0.53]	-1
(-1.123-0.843]	(-0.53-1.33]	-1
(0.843-inf)	(1.33-inf)	1
(-1.123-0.843]	(-0.53-1.33]	1
(-inf--1.123]	(-0.53-1.33]	-1
(-1.123-0.843]	(-inf--0.53]	-1
(-inf--1.123]	(-0.53-1.33]	1
(-1.123-0.843]	(-0.53-1.33]	1
(0.843-inf)	(-0.53-1.33]	-1
(0.843-inf)	(-0.53-1.33]	-1
(0.843-inf)	(-0.53-1.33]	-1
(-1.123-0.843]	(-0.53-1.33]	1
(-1.123-0.843]	(-inf--0.53]	-1
(0.843-inf)	(-0.53-1.33]	-1
(-1.123-0.843]	(-inf--0.53]	-1
(-inf--1.123]	(-inf--0.53]	1
(-inf--1.123]	(-inf--0.53]	1
(-1.123-0.843]	(-0.53-1.33]	1
(-1.123-0.843]	(-inf--0.53]	-1
(-1.123-0.843]	(-0.53-1.33]	1
(-1.123-0.843]	(1.33-inf)	-1
(-inf--1.123]	(-inf--0.53]	1
(-1.123-0.843]	(-inf--0.53]	-1
(-1.123-0.843]	(-0.53-1.33]	1
(-inf--1.123]	(-inf--0.53]	1
(-1.123-0.843]	(-0.53-1.33]	-1
(-inf--1.123]	(-0.53-1.33]	1
(0.843-inf)	(1.33-inf)	1
(-1.123-0.843]	(-inf--0.53]	-1
(-1.123-0.843]	(-0.53-1.33]	1
(-1.123-0.843]	(-0.53-1.33]	-1
(-inf--1.123]	(-inf--0.53]	1
(-inf--1.123]	(-0.53-1.33]	1
(-inf--1.123]	(-0.53-1.33]	-1
(-1.123-0.843]	(-inf--0.53]	1
(-1.123-0.843]	(1.33-inf)	-1
(-1.123-0.843]	(-0.53-1.33]	1
(-1.123-0.843]	(-inf--0.53]	-1
(-1.123-0.843]	(-0.53-1.33]	1
(-1.123-0.843]	(-0.53-1.33]	1
(-1.123-0.843]	(-0.53-1.33]	-1
(-inf--1.123]	(-0.53-1.33]	1
(-inf--1.123]	(-0.53-1.33]	-1
(0.843-inf)	(-inf--0.53]	1
(-inf--1.123]	(-inf--0.53]	1
(-1.123-0.843]	(1.33-inf)	-1
(0.843-inf)	(-0.53-1.33]	1
(-1.123-0.843]	(-inf--0.53]	-1
(-1.123-0.843]	(-inf--0.53]	-1
(0.843-inf)	(-0.53-1.33]	-1
(-1.123-0.843]	(-inf--0.53]	-1
(-1.123-0.843]	(-inf--0.53]	-1
(-1.123-0.843]	(-inf--0.53]	1
(-1.123-0.843]	(-0.53-1.33]	1
(-1.123-0.843]	(-0.53-1.33]	1
(0.843-inf)	(-0.53-1.33]	1
(-1.123-0.843]	(-0.53-1.33]	-1
(-inf--1.123]	(-inf--0.53]	1
(-1.123-0.843]	(-0.53-1.33]	-1
(-1.123-0.843]	(1.33-inf)	1
(-1.123-0.843]	(-0.53-1.33]	1
(-1.123-0.843]	(-0.53-1.33]	1
(0.843-inf)	(-0.53-1.33]	-1
(-inf--1.123]	(-inf--0.53]	1
(0.843-inf)	(-0.53-1.33]	-1
(-1.123-0.843]	(-0.53-1.33]	-1
(-1.123-0.843]	(-inf--0.53]	-1
(0.843-inf)	(-0.53-1.33]	-1
(-1.123-0.843]	(1.33-inf)	1
(-1.123-0.843]	(-inf--0.53]	-1
(-1.123-0.843]	(-0.53-1.33]	-1
(-1.123-0.843]	(-inf--0.53]	-1
(-1.123-0.843]	(1.33-inf)	1
(-1.123-0.843]	(1.33-inf)	-1
(-inf--1.123]	(-0.53-1.33]	-1
(-inf--1.123]	(-0.53-1.33]	-1
(-1.123-0.843]	(-0.53-1.33]	1
(-1.123-0.843]	(-inf--0.53]	-1
(-inf--1.123]	(-inf--0.53]	1
(-1.123-0.843]	(-0.53-1.33]	1
(-1.123-0.843]	(1.33-inf)	-1
(-1.123-0.843]	(-inf--0.53]	-1
(-1.123-0.843]	(-0.53-1.33]	-1
(0.843-inf)	(-0.53-1.33]	1
(-1.123-0.843]	(-inf--0.53]	-1
(-1.123-0.843]	(-inf--0.53]	-1
(-1.123-0.843]	(-inf--0.53]	-1
(-1.123-0.843]	(-inf--0.53]	-1
(-1.123-0.843]	(-0.53-1.33]	1
(-1.123-0.843]	(-inf--0.53]	-1
(0.843-inf)	(-inf--0.53]	1
(-1.123-0.843]	(-0.53-1.33]	1
(-1.123-0.843]	(-0.53-1.33]	1
(-1.123-0.843]	(-0.53-1.33]	-1
(0.843-inf)	(-0.53-1.33]	-1
(0.843-inf)	(-inf--0.53]	-1
(-1.123-0.843]	(-inf--0.53]	-1
(0.843-inf)	(-0.53-1.33]	-1
(-1.123-0.843]	(-0.53-1.33]	1
(0.843-inf)	(-0.53-1.33]	1
(-1.123-0.843]	(-inf--0.53]	-1
(-inf--1.123]	(-inf--0.53]	1
(-inf--1.123]	(-inf--0.53]	1
(-1.123-0.843]	(-inf--0.53]	-1
(0.843-inf)	(-0.53-1.33]	1
(-1.123-0.843]	(-0.53-1.33]	1
(-1.123-0.843]	(-0.53-1.33]	-1
(-1.123-0.843]	(-inf--0.53]	-1
(0.843-inf)	(-inf--0.53]	1
(-1.123-0.843]	(-inf--0.53]	-1
(0.843-inf)	(-0.53-1.33]	1
(-1.123-0.843]	(-inf--0.53]	1
(-1.123-0.843]	(-0.53-1.33]	1
(-1.123-0.843]	(-inf--0.53]	-1
(-1.123-0.843]	(-0.53-1.33]	1
(0.843-inf)	(-0.53-1.33]	-1
(-inf--1.123]	(-0.53-1.33]	-1
(-1.123-0.843]	(-inf--0.53]	-1
(0.843-inf)	(-0.53-1.33]	-1
(0.843-inf)	(-inf--0.53]	-1
(0.843-inf)	(-0.53-1.33]	-1
(0.843-inf)	(-0.53-1.33]	1
(-1.123-0.843]	(-0.53-1.33]	1
(-1.123-0.843]	(-inf--0.53]	-1
(0.843-inf)	(-0.53-1.33]	-1
(-inf--1.123]	(-0.53-1.33]	1
(-1.123-0.843]	(-inf--0.53]	-1
(-1.123-0.843]	(-0.53-1.33]	1
(0.843-inf)	(-0.53-1.33]	-1
(-1.123-0.843]	(-0.53-1.33]	-1
(0.843-inf)	(1.33-inf)	1
(-1.123-0.843]	(-inf--0.53]	1
(-inf--1.123]	(-inf--0.53]	1
(0.843-inf)	(-inf--0.53]	1
(-inf--1.123]	(-inf--0.53]	1
(-1.123-0.843]	(1.33-inf)	-1
(-1.123-0.843]	(1.33-inf)	-1
(-1.123-0.843]	(-0.53-1.33]	1
(0.843-inf)	(-0.53-1.33]	-1
(-1.123-0.843]	(-0.53-1.33]	1
(-1.123-0.843]	(-0.53-1.33]	1
(0.843-inf)	(-inf--0.53]	1
(0.843-inf)	(-0.53-1.33]	-1
(-1.123-0.843]	(-inf--0.53]	-1
(-1.123-0.843]	(-0.53-1.33]	-1
(-1.123-0.843]	(-0.53-1.33]	1
(-inf--1.123]	(-0.53-1.33]	-1
(-1.123-0.843]	(-inf--0.53]	-1
(0.843-inf)	(-0.53-1.33]	-1
(-1.123-0.843]	(-0.53-1.33]	1
(0.843-inf)	(-0.53-1.33]	1
(-1.123-0.843]	(-0.53-1.33]	1
(-1.123-0.843]	(1.33-inf)	1
(-1.123-0.843]	(-inf--0.53]	-1
(-1.123-0.843]	(-0.53-1.33]	1
(-1.123-0.843]	(1.33-inf)	-1
(0.843-inf)	(-0.53-1.33]	1
(-1.123-0.843]	(-inf--0.53]	-1
(-1.123-0.843]	(1.33-inf)	-1
(-1.123-0.843]	(-inf--0.53]	-1
(-1.123-0.843]	(-0.53-1.33]	1
(-1.123-0.843]	(-0.53-1.33]	-1
(-1.123-0.843]	(1.33-inf)	1
(0.843-inf)	(1.33-inf)	-1
(-1.123-0.843]	(-0.53-1.33]	-1
(-inf--1.123]	(-0.53-1.33]	1
(-1.123-0.843]	(-0.53-1.33]	-1
(0.843-inf)	(1.33-inf)	1
(-1.123-0.843]	(-0.53-1.33]	1
(-1.123-0.843]	(-inf--0.53]	-1
(0.843-inf)	(1.33-inf)	1
(0.843-inf)	(-0.53-1.33]	1
(0.843-inf)	(-0.53-1.33]	1
(-1.123-0.843]	(-0.53-1.33]	1
(-1.123-0.843]	(-inf--0.53]	-1
(0.843-inf)	(-0.53-1.33]	-1
(-1.123-0.843]	(-0.53-1.33]	-1
(-1.123-0.843]	(-0.53-1.33]	1
(-1.123-0.843]	(-inf--0.53]	-1
(-1.123-0.843]	(-inf--0.53]	-1
(-inf--1.123]	(-inf--0.53]	1
(-1.123-0.843]	(-inf--0.53]	-1
(-1.123-0.843]	(-inf--0.53]	-1
(-1.123-0.843]	(-0.53-1.33]	1
(-1.123-0.843]	(-inf--0.53]	-1
(-1.123-0.843]	(-0.53-1.33]	1
(-1.123-0.843]	(-0.53-1.33]	1
(0.843-inf)	(-0.53-1.33]	-1
(-1.123-0.843]	(-0.53-1.33]	1
(-inf--1.123]	(-0.53-1.33]	-1
(0.843-inf)	(-0.53-1.33]	-1
(-1.123-0.843]	(-0.53-1.33]	1
(-1.123-0.843]	(-0.53-1.33]	1
(-1.123-0.843]	(-inf--0.53]	-1
(-1.123-0.843]	(-inf--0.53]	-1
(-1.123-0.843]	(-inf--0.53]	-1
(-1.123-0.843]	(-0.53-1.33]	1
(-1.123-0.843]	(-0.53-1.33]	-1
(0.843-inf)	(1.33-inf)	1
(-1.123-0.843]	(-inf--0.53]	-1
(-1.123-0.843]	(-0.53-1.33]	1
(-1.123-0.843]	(-inf--0.53]	-1
(-inf--1.123]	(-0.53-1.33]	1
(-1.123-0.843]	(-0.53-1.33]	-1
(-1.123-0.843]	(1.33-inf)	-1
(-1.123-0.843]	(1.33-inf)	-1
(-inf--1.123]	(-0.53-1.33]	-1
(0.843-inf)	(-0.53-1.33]	-1
(-1.123-0.843]	(-0.53-1.33]	1
(-1.123-0.843]	(-0.53-1.33]	1
(-1.123-0.843]	(-inf--0.53]	-1
(-1.123-0.843]	(-inf--0.53]	-1
(-1.123-0.843]	(-0.53-1.33]	-1
(-inf--1.123]	(-0.53-1.33]	-1
(-1.123-0.843]	(-inf--0.53]	-1
(-1.123-0.843]	(-0.53-1.33]	-1
(-1.123-0.843]	(-inf--0.53]	-1
(-1.123-0.843]	(-0.53-1.33]	-1
(0.843-inf)	(-0.53-1.33]	-1
(-inf--1.123]	(-0.53-1.33]	1
(-1.123-0.843]	(-0.53-1.33]	-1
(-1.123-0.843]	(-inf--0.53]	-1
(0.843-inf)	(-0.53-1.33]	-1
(-1.123-0.843]	(-0.53-1.33]	1
(-1.123-0.843]	(-inf--0.53]	1
(-1.123-0.843]	(-inf--0.53]	-1
(-1.123-0.843]	(-0.53-1.33]	1
(0.843-inf)	(-inf--0.53]	1
(-inf--1.123]	(-0.53-1.33]	-1
(-1.123-0.843]	(-0.53-1.33]	-1
(0.843-inf)	(1.33-inf)	1
(-1.123-0.843]	(-0.53-1.33]	1
(-1.123-0.843]	(-inf--0.53]	-1
(0.843-inf)	(-0.53-1.33]	-1
(-1.123-0.843]	(-0.53-1.33]	-1
(0.843-inf)	(-0.53-1.33]	-1
(0.843-inf)	(-0.53-1.33]	1
(-1.123-0.843]	(-inf--0.53]	1
(-1.123-0.843]	(-inf--0.53]	-1
(-inf--1.123]	(-0.53-1.33]	-1
(-1.123-0.843]	(-0.53-1.33]	-1
(-1.123-0.843]	(-inf--0.53]	-1
(-inf--1.123]	(-inf--0.53]	1
(-inf--1.123]	(-0.53-1.33]	1
(-1.123-0.843]	(-0.53-1.33]	1
(0.843-inf)	(1.33-inf)	1
(-1.123-0.843]	(1.33-inf)	-1
(-1.123-0.843]	(-inf--0.53]	-1
(-inf--1.123]	(-0.53-1.33]	1
(-1.123-0.843]	(-inf--0.53]	-1
(-1.123-0.843]	(-inf--0.53]	-1
(-1.123-0.843]	(1.33-inf)	1
(-1.123-0.843]	(-inf--0.53]	-1
(-1.123-0.843]	(-inf--0.53]	-1
(0.843-inf)	(-0.53-1.33]	-1
(-1.123-0.843]	(-inf--0.53]	1
(-1.123-0.843]	(-0.53-1.33]	-1
(-1.123-0.843]	(-0.53-1.33]	-1
(0.843-inf)	(-0.53-1.33]	-1
(0.843-inf)	(-0.53-1.33]	-1
(0.843-inf)	(1.33-inf)	1
(-1.123-0.843]	(-0.53-1.33]	-1
(-1.123-0.843]	(1.33-inf)	-1
(-1.123-0.843]	(1.33-inf)	-1
(0.843-inf)	(1.33-inf)	1
(-1.123-0.843]	(-inf--0.53]	-1
(0.843-inf)	(-0.53-1.33]	1
(0.843-inf)	(-inf--0.53]	-1
(0.843-inf)	(-0.53-1.33]	-1
(-inf--1.123]	(-0.53-1.33]	-1
(-1.123-0.843]	(-0.53-1.33]	1
(-inf--1.123]	(-inf--0.53]	1
(-1.123-0.843]	(-0.53-1.33]	-1
(-1.123-0.843]	(-0.53-1.33]	-1
(0.843-inf)	(-0.53-1.33]	-1
(-1.123-0.843]	(-0.53-1.33]	-1
(-1.123-0.843]	(-0.53-1.33]	-1
(-1.123-0.843]	(-0.53-1.33]	-1
(-1.123-0.843]	(-inf--0.53]	-1
(-1.123-0.843]	(-0.53-1.33]	1
(0.843-inf)	(-0.53-1.33]	-1
(-1.123-0.843]	(-0.53-1.33]	1
(-1.123-0.843]	(-inf--0.53]	-1
(0.843-inf)	(1.33-inf)	1
(-1.123-0.843]	(1.33-inf)	-1
(0.843-inf)	(-0.53-1.33]	-1
(-1.123-0.843]	(-0.53-1.33]	1
(-1.123-0.843]	(-0.53-1.33]	-1
(-inf--1.123]	(-0.53-1.33]	-1
(-1.123-0.843]	(-inf--0.53]	-1
(-1.123-0.843]	(-inf--0.53]	-1
(-inf--1.123]	(-0.53-1.33]	-1
(0.843-inf)	(-0.53-1.33]	1
(-1.123-0.843]	(1.33-inf)	-1
(-1.123-0.843]	(1.33-inf)	1
(0.843-inf)	(-0.53-1.33]	1
(-1.123-0.843]	(-inf--0.53]	-1
(-1.123-0.843]	(-0.53-1.33]	1
(-inf--1.123]	(-0.53-1.33]	-1
(-1.123-0.843]	(-0.53-1.33]	1
(-1.123-0.843]	(-0.53-1.33]	-1
(0.843-inf)	(-inf--0.53]	-1
(-1.123-0.843]	(-0.53-1.33]	-1
(-inf--1.123]	(-0.53-1.33]	-1
(-inf--1.123]	(-0.53-1.33]	-1
(-1.123-0.843]	(1.33-inf)	1
(-1.123-0.843]	(1.33-inf)	1
(-1.123-0.843]	(-0.53-1.33]	1
(-inf--1.123]	(-0.53-1.33]	-1
(-inf--1.123]	(-inf--0.53]	1
(-inf--1.123]	(-0.53-1.33]	-1
(-1.123-0.843]	(-0.53-1.33]	-1
(-1.123-0.843]	(-inf--0.53]	1
(0.843-inf)	(-0.53-1.33]	1
(-1.123-0.843]	(-inf--0.53]	-1
(0.843-inf)	(-0.53-1.33]	-1
(-1.123-0.843]	(-0.53-1.33]	1
(-inf--1.123]	(-inf--0.53]	1
(-1.123-0.843]	(-inf--0.53]	-1
(-1.123-0.843]	(-0.53-1.33]	-1
(0.843-inf)	(-0.53-1.33]	-1
(-1.123-0.843]	(-0.53-1.33]	-1
(-1.123-0.843]	(-inf--0.53]	-1
(-inf--1.123]	(-inf--0.53]	1
(-1.123-0.843]	(-0.53-1.33]	1
(-1.123-0.843]	(-inf--0.53]	1
(-1.123-0.843]	(-inf--0.53]	-1
(-1.123-0.843]	(-0.53-1.33]	-1
(-inf--1.123]	(-inf--0.53]	1
(-1.123-0.843]	(-inf--0.53]	-1
(-1.123-0.843]	(-inf--0.53]	1
(-1.123-0.843]	(-inf--0.53]	-1
(-1.123-0.843]	(-0.53-1.33]	-1
(-1.123-0.843]	(1.33-inf)	1
(-1.123-0.843]	(-0.53-1.33]	1
(0.843-inf)	(-inf--0.53]	-1
(-inf--1.123]	(-inf--0.53]	1
(-1.123-0.843]	(-inf--0.53]	-1
(-inf--1.123]	(-0.53-1.33]	-1
(-1.123-0.843]	(-0.53-1.33]	1
(-1.123-0.843]	(-0.53-1.33]	1
(-1.123-0.843]	(-inf--0.53]	-1
(-1.123-0.843]	(-0.53-1.33]	1
(-1.123-0.843]	(-inf--0.53]	-1
(0.843-inf)	(-0.53-1.33]	-1
(0.843-inf)	(-0.53-1.33]	-1
(-inf--1.123]	(-0.53-1.33]	-1
(0.843-inf)	(-0.53-1.33]	-1
(-1.123-0.843]	(-inf--0.53]	-1
(-1.123-0.843]	(-0.53-1.33]	-1
(-1.123-0.843]	(-inf--0.53]	-1
(-1.123-0.843]	(-0.53-1.33]	1
(-inf--1.123]	(-0.53-1.33]	-1
(-1.123-0.843]	(-0.53-1.33]	-1
(0.843-inf)	(-0.53-1.33]	1
(0.843-inf)	(-0.53-1.33]	-1
(-1.123-0.843]	(-inf--0.53]	-1
(-1.123-0.843]	(-0.53-1.33]	1
(-1.123-0.843]	(-0.53-1.33]	1
(-1.123-0.843]	(-inf--0.53]	-1
(-1.123-0.843]	(-0.53-1.33]	1
(-1.123-0.843]	(-0.53-1.33]	1
(-1.123-0.843]	(-inf--0.53]	-1
(-1.123-0.843]	(-0.53-1.33]	1
(-1.123-0.843]	(-inf--0.53]	1
(0.843-inf)	(-0.53-1.33]	-1
(0.843-inf)	(1.33-inf)	1
(0.843-inf)	(-inf--0.53]	-1
(-1.123-0.843]	(-inf--0.53]	-1
(-inf--1.123]	(-0.53-1.33]	1
(0.843-inf)	(-inf--0.53]	-1
(0.843-inf)	(1.33-inf)	1
(0.843-inf)	(-0.53-1.33]	-1
(-1.123-0.843]	(-0.53-1.33]	-1
(-1.123-0.843]	(-inf--0.53]	-1
(-inf--1.123]	(-inf--0.53]	1
(-1.123-0.843]	(-0.53-1.33]	1
(-1.123-0.843]	(-0.53-1.33]	1
(-1.123-0.843]	(-0.53-1.33]	-1
(0.843-inf)	(-0.53-1.33]	-1
(-1.123-0.843]	(-0.53-1.33]	1
(-1.123-0.843]	(-inf--0.53]	-1
(0.843-inf)	(-0.53-1.33]	-1
(-1.123-0.843]	(-inf--0.53]	-1
(-1.123-0.843]	(-inf--0.53]	1
(-1.123-0.843]	(-0.53-1.33]	1
(-1.123-0.843]	(-inf--0.53]	-1
(-inf--1.123]	(-inf--0.53]	1
(-1.123-0.843]	(-inf--0.53]	-1
(-1.123-0.843]	(-inf--0.53]	1
(-1.123-0.843]	(1.33-inf)	1
(-1.123-0.843]	(-0.53-1.33]	-1
(-1.123-0.843]	(-inf--0.53]	1
(0.843-inf)	(-0.53-1.33]	-1
(0.843-inf)	(-0.53-1.33]	-1
(-1.123-0.843]	(1.33-inf)	-1
(0.843-inf)	(-0.53-1.33]	1
(-1.123-0.843]	(-0.53-1.33]	1
(-inf--1.123]	(-inf--0.53]	1
(-1.123-0.843]	(1.33-inf)	-1
(-1.123-0.843]	(-0.53-1.33]	1
(0.843-inf)	(-inf--0.53]	1
(-inf--1.123]	(-inf--0.53]	1
(0.843-inf)	(-0.53-1.33]	1
(-1.123-0.843]	(1.33-inf)	-1
(-1.123-0.843]	(-inf--0.53]	-1
(-inf--1.123]	(-inf--0.53]	1
(-inf--1.123]	(-inf--0.53]	-1
(-1.123-0.843]	(-0.53-1.33]	1
(0.843-inf)	(-inf--0.53]	1
(-1.123-0.843]	(1.33-inf)	1
(-1.123-0.843]	(1.33-inf)	-1
(0.843-inf)	(-0.53-1.33]	-1
(0.843-inf)	(-0.53-1.33]	-1
(-inf--1.123]	(-0.53-1.33]	-1
(-1.123-0.843]	(1.33-inf)	1
(-1.123-0.843]	(-inf--0.53]	-1
(-1.123-0.843]	(-inf--0.53]	1
(0.843-inf)	(-0.53-1.33]	-1
(-1.123-0.843]	(-inf--0.53]	-1
(-1.123-0.843]	(-inf--0.53]	-1
(-1.123-0.843]	(-0.53-1.33]	1
(-1.123-0.843]	(-inf--0.53]	-1
(-1.123-0.843]	(-0.53-1.33]	-1
(0.843-inf)	(-0.53-1.33]	1
(-1.123-0.843]	(1.33-inf)	-1
(-1.123-0.843]	(1.33-inf)	-1
(-inf--1.123]	(-inf--0.53]	1
(-1.123-0.843]	(-0.53-1.33]	-1
(-1.123-0.843]	(-inf--0.53]	-1
(-1.123-0.843]	(-0.53-1.33]	1
(-1.123-0.843]	(-0.53-1.33]	1
(-inf--1.123]	(-inf--0.53]	1
(-inf--1.123]	(-0.53-1.33]	1
(-1.123-0.843]	(1.33-inf)	-1
(-1.123-0.843]	(-0.53-1.33]	-1
(-1.123-0.843]	(-0.53-1.33]	1
(0.843-inf)	(-0.53-1.33]	-1
(-inf--1.123]	(-0.53-1.33]	-1
(-inf--1.123]	(-0.53-1.33]	-1
(-1.123-0.843]	(-inf--0.53]	-1
(-1.123-0.843]	(-0.53-1.33]	1
(-inf--1.123]	(-inf--0.53]	-1
(0.843-inf)	(-0.53-1.33]	-1
(-1.123-0.843]	(-0.53-1.33]	1
(-1.123-0.843]	(-inf--0.53]	-1
(0.843-inf)	(-0.53-1.33]	-1
(-1.123-0.843]	(-inf--0.53]	-1
(-1.123-0.843]	(-inf--0.53]	-1
(-1.123-0.843]	(-0.53-1.33]	1
(-1.123-0.843]	(-inf--0.53]	-1
(-inf--1.123]	(-0.53-1.33]	-1
(0.843-inf)	(-0.53-1.33]	1
(-1.123-0.843]	(-0.53-1.33]	1
(0.843-inf)	(-0.53-1.33]	1
(-1.123-0.843]	(-0.53-1.33]	1
(0.843-inf)	(-0.53-1.33]	-1
(-1.123-0.843]	(-inf--0.53]	-1
(-inf--1.123]	(-inf--0.53]	1
(-1.123-0.843]	(-inf--0.53]	1
(-1.123-0.843]	(-inf--0.53]	1
(-1.123-0.843]	(-inf--0.53]	-1
(0.843-inf)	(-0.53-1.33]	-1
(-1.123-0.843]	(-0.53-1.33]	1
(0.843-inf)	(1.33-inf)	1
(-inf--1.123]	(-0.53-1.33]	1
(-1.123-0.843]	(-0.53-1.33]	1
(0.843-inf)	(-inf--0.53]	1
(-1.123-0.843]	(1.33-inf)	-1
(-1.123-0.843]	(-inf--0.53]	-1
(0.843-inf)	(-inf--0.53]	1
(-1.123-0.843]	(-0.53-1.33]	-1
(-1.123-0.843]	(-inf--0.53]	-1
(-1.123-0.843]	(-inf--0.53]	-1
(-1.123-0.843]	(-0.53-1.33]	1
(-1.123-0.843]	(-0.53-1.33]	1
(-1.123-0.843]	(-inf--0.53]	-1
(-1.123-0.843]	(-0.53-1.33]	1
(-1.123-0.843]	(-0.53-1.33]	-1
(0.843-inf)	(-inf--0.53]	1
(-1.123-0.843]	(-0.53-1.33]	1
(-1.123-0.843]	(-0.53-1.33]	1
(0.843-inf)	(-0.53-1.33]	-1
(-1.123-0.843]	(-0.53-1.33]	1
(-1.123-0.843]	(-0.53-1.33]	1
(0.843-inf)	(1.33-inf)	1
(-1.123-0.843]	(-0.53-1.33]	-1
(-1.123-0.843]	(-inf--0.53]	-1
(-1.123-0.843]	(-0.53-1.33]	-1
(0.843-inf)	(1.33-inf)	1
(-1.123-0.843]	(-0.53-1.33]	1
(-1.123-0.843]	(-0.53-1.33]	1
(-inf--1.123]	(-0.53-1.33]	1
(-1.123-0.843]	(-0.53-1.33]	1
(-inf--1.123]	(-0.53-1.33]	1
(-1.123-0.843]	(-0.53-1.33]	1
(-1.123-0.843]	(-0.53-1.33]	1
(-inf--1.123]	(-inf--0.53]	1
(-1.123-0.843]	(-inf--0.53]	-1
(-inf--1.123]	(-0.53-1.33]	1
(-1.123-0.843]	(-inf--0.53]	-1
(0.843-inf)	(-0.53-1.33]	1
(0.843-inf)	(-inf--0.53]	1
(-1.123-0.843]	(-inf--0.53]	-1
(-1.123-0.843]	(-inf--0.53]	-1
(-1.123-0.843]	(-inf--0.53]	-1
(0.843-inf)	(-0.53-1.33]	-1
(-1.123-0.843]	(-0.53-1.33]	-1
(-1.123-0.843]	(-inf--0.53]	-1
(-1.123-0.843]	(-inf--0.53]	1
(-1.123-0.843]	(-inf--0.53]	-1
(-inf--1.123]	(-inf--0.53]	1
(-inf--1.123]	(-0.53-1.33]	-1
(-1.123-0.843]	(-inf--0.53]	-1
(-1.123-0.843]	(-0.53-1.33]	-1
(-1.123-0.843]	(1.33-inf)	-1
(-inf--1.123]	(-0.53-1.33]	1
(-1.123-0.843]	(1.33-inf)	1
(-1.123-0.843]	(-inf--0.53]	1
(0.843-inf)	(-0.53-1.33]	1
(-1.123-0.843]	(1.33-inf)	-1
(0.843-inf)	(-0.53-1.33]	-1
(-1.123-0.843]	(-0.53-1.33]	-1
(-inf--1.123]	(-0.53-1.33]	-1
(-1.123-0.843]	(-0.53-1.33]	1
(-1.123-0.843]	(-inf--0.53]	-1
(-1.123-0.843]	(-0.53-1.33]	1
(0.843-inf)	(-0.53-1.33]	-1
(0.843-inf)	(-0.53-1.33]	1
(-1.123-0.843]	(-inf--0.53]	-1
(-1.123-0.843]	(-inf--0.53]	1
(-1.123-0.843]	(1.33-inf)	-1
(0.843-inf)	(-inf--0.53]	-1
(-1.123-0.843]	(-inf--0.53]	-1
(0.843-inf)	(-inf--0.53]	1
(-inf--1.123]	(-0.53-1.33]	-1
(-1.123-0.843]	(-0.53-1.33]	1
(0.843-inf)	(-0.53-1.33]	-1
(-1.123-0.843]	(-0.53-1.33]	-1
(-1.123-0.843]	(-inf--0.53]	-1
(-inf--1.123]	(-inf--0.53]	1
(-1.123-0.843]	(-inf--0.53]	-1
(-inf--1.123]	(-0.53-1.33]	-1
(-1.123-0.843]	(-inf--0.53]	-1
(-1.123-0.843]	(-0.53-1.33]	1
(0.843-inf)	(1.33-inf)	1
(-inf--1.123]	(-0.53-1.33]	-1
(-1.123-0.843]	(-0.53-1.33]	-1
(-inf--1.123]	(-inf--0.53]	1
(-1.123-0.843]	(-0.53-1.33]	1
(-1.123-0.843]	(-0.53-1.33]	1
(-1.123-0.843]	(-0.53-1.33]	-1
(0.843-inf)	(-inf--0.53]	1
(-1.123-0.843]	(1.33-inf)	-1
(-1.123-0.843]	(-0.53-1.33]	-1
(-1.123-0.843]	(1.33-inf)	1
(0.843-inf)	(-inf--0.53]	1
(0.843-inf)	(-0.53-1.33]	-1
(-1.123-0.843]	(-inf--0.53]	-1
(-inf--1.123]	(-inf--0.53]	1
(-inf--1.123]	(-0.53-1.33]	1
(-1.123-0.843]	(-inf--0.53]	-1
(-1.123-0.843]	(-inf--0.53]	-1
(-1.123-0.843]	(-inf--0.53]	-1
(-1.123-0.843]	(-0.53-1.33]	-1
(-1.123-0.843]	(-0.53-1.33]	1
(-1.123-0.843]	(1.33-inf)	-1
(-1.123-0.843]	(-inf--0.53]	-1
(-1.123-0.843]	(1.33-inf)	-1
(-1.123-0.843]	(-inf--0.53]	-1
(0.843-inf)	(-0.53-1.33]	-1
(0.843-inf)	(-0.53-1.33]	-1
(-1.123-0.843]	(-inf--0.53]	-1
(-1.123-0.843]	(1.33-inf)	1
(-1.123-0.843]	(-inf--0.53]	1
(-1.123-0.843]	(-0.53-1.33]	-1
(-1.123-0.843]	(-0.53-1.33]	-1
(-inf--1.123]	(-inf--0.53]	1
(-1.123-0.843]	(-inf--0.53]	1
(0.843-inf)	(-inf--0.53]	1
(0.843-inf)	(-0.53-1.33]	-1
(-1.123-0.843]	(-0.53-1.33]	-1
(-1.123-0.843]	(-0.53-1.33]	1
(-1.123-0.843]	(-0.53-1.33]	-1
(-1.123-0.843]	(-0.53-1.33]	1
(-1.123-0.843]	(-inf--0.53]	1
(0.843-inf)	(-0.53-1.33]	-1
(-1.123-0.843]	(-inf--0.53]	-1
(-1.123-0.843]	(-inf--0.53]	-1
(-inf--1.123]	(-inf--0.53]	1
(-1.123-0.843]	(-inf--0.53]	-1
(-1.123-0.843]	(-0.53-1.33]	-1
(-1.123-0.843]	(-inf--0.53]	-1
(-inf--1.123]	(-0.53-1.33]	-1
(-1.123-0.843]	(-0.53-1.33]	1
(-1.123-0.843]	(-0.53-1.33]	1
(-1.123-0.843]	(-inf--0.53]	-1
(0.843-inf)	(-inf--0.53]	1
(-1.123-0.843]	(-0.53-1.33]	-1
(0.843-inf)	(-0.53-1.33]	-1
(-1.123-0.843]	(1.33-inf)	-1
(0.843-inf)	(-inf--0.53]	1
(-1.123-0.843]	(1.33-inf)	1
(-1.123-0.843]	(-inf--0.53]	-1
(0.843-inf)	(-0.53-1.33]	-1
(-1.123-0.843]	(-inf--0.53]	1
(0.843-inf)	(1.33-inf)	1
(0.843-inf)	(-inf--0.53]	-1
(-inf--1.123]	(-0.53-1.33]	-1
(-1.123-0.843]	(-0.53-1.33]	-1
(-1.123-0.843]	(1.33-inf)	-1
(-1.123-0.843]	(-inf--0.53]	-1
(-1.123-0.843]	(-inf--0.53]	-1
(-1.123-0.843]	(-inf--0.53]	-1
(-1.123-0.843]	(1.33-inf)	1
(-1.123-0.843]	(-0.53-1.33]	1
(-1.123-0.843]	(-0.53-1.33]	-1
(-1.123-0.843]	(-inf--0.53]	-1
(-1.123-0.843]	(1.33-inf)	-1
(-1.123-0.843]	(-inf--0.53]	-1
(-1.123-0.843]	(-0.53-1.33]	1
(-1.123-0.843]	(-inf--0.53]	1
(-1.123-0.843]	(-0.53-1.33]	1
(-1.123-0.843]	(-inf--0.53]	-1
(0.843-inf)	(-0.53-1.33]	-1
(-inf--1.123]	(-0.53-1.33]	-1
(-1.123-0.843]	(-0.53-1.33]	1
(0.843-inf)	(-0.53-1.33]	1
(-1.123-0.843]	(-inf--0.53]	-1
(-1.123-0.843]	(-inf--0.53]	-1
(-inf--1.123]	(-0.53-1.33]	1
(-1.123-0.843]	(-0.53-1.33]	1
(-1.123-0.843]	(-0.53-1.33]	-1
(-1.123-0.843]	(-0.53-1.33]	-1
(0.843-inf)	(1.33-inf)	1
(-1.123-0.843]	(1.33-inf)	-1
(-1.123-0.843]	(-0.53-1.33]	-1
(-1.123-0.843]	(-0.53-1.33]	-1
(-1.123-0.843]	(1.33-inf)	-1
(-1.123-0.843]	(-0.53-1.33]	1
(-1.123-0.843]	(-0.53-1.33]	-1
(-1.123-0.843]	(-inf--0.53]	1
(0.843-inf)	(-0.53-1.33]	-1
(-1.123-0.843]	(-0.53-1.33]	-1
(-1.123-0.843]	(1.33-inf)	1
(-1.123-0.843]	(-inf--0.53]	-1
(-1.123-0.843]	(-inf--0.53]	-1
(0.843-inf)	(-inf--0.53]	1
(-1.123-0.843]	(-0.53-1.33]	1
(-1.123-0.843]	(1.33-inf)	-1
(-1.123-0.843]	(-0.53-1.33]	-1
(-1.123-0.843]	(1.33-inf)	-1
(-1.123-0.843]	(-inf--0.53]	-1
(-1.123-0.843]	(-inf--0.53]	-1
(-1.123-0.843]	(-inf--0.53]	-1
(-inf--1.123]	(-inf--0.53]	1
(-1.123-0.843]	(-0.53-1.33]	1
(-1.123-0.843]	(-inf--0.53]	-1
(-1.123-0.843]	(-0.53-1.33]	1
(-inf--1.123]	(-0.53-1.33]	-1
(-1.123-0.843]	(-inf--0.53]	-1
(-1.123-0.843]	(-0.53-1.33]	1
(-1.123-0.843]	(-0.53-1.33]	-1
(0.843-inf)	(-inf--0.53]	1
(-inf--1.123]	(-0.53-1.33]	1
(-1.123-0.843]	(-0.53-1.33]	1
(-1.123-0.843]	(1.33-inf)	1
(0.843-inf)	(-0.53-1.33]	1
(-1.123-0.843]	(-0.53-1.33]	1
(0.843-inf)	(-0.53-1.33]	-1
(-1.123-0.843]	(-inf--0.53]	-1
(0.843-inf)	(-inf--0.53]	1
(-1.123-0.843]	(-inf--0.53]	-1
(0.843-inf)	(-0.53-1.33]	1
(-1.123-0.843]	(1.33-inf)	-1
(-1.123-0.843]	(-inf--0.53]	-1
(-1.123-0.843]	(-inf--0.53]	-1
(-1.123-0.843]	(-inf--0.53]	-1
(-1.123-0.843]	(1.33-inf)	-1
(-inf--1.123]	(-0.53-1.33]	1
(-1.123-0.843]	(-0.53-1.33]	1
(-1.123-0.843]	(-0.53-1.33]	-1
(-1.123-0.843]	(-0.53-1.33]	1
(0.843-inf)	(-inf--0.53]	1
(-1.123-0.843]	(-inf--0.53]	1
(-1.123-0.843]	(-inf--0.53]	1
(0.843-inf)	(-0.53-1.33]	-1
(-1.123-0.843]	(-inf--0.53]	-1
(0.843-inf)	(-inf--0.53]	1
(-1.123-0.843]	(-inf--0.53]	-1
(-1.123-0.843]	(-inf--0.53]	1
(-1.123-0.843]	(-inf--0.53]	-1
(0.843-inf)	(-inf--0.53]	-1
(-1.123-0.843]	(-inf--0.53]	1
(-1.123-0.843]	(-0.53-1.33]	-1
(-1.123-0.843]	(-0.53-1.33]	-1
(0.843-inf)	(-inf--0.53]	-1
(-inf--1.123]	(-0.53-1.33]	-1
(-1.123-0.843]	(-inf--0.53]	-1
(-1.123-0.843]	(-inf--0.53]	-1
(-1.123-0.843]	(-0.53-1.33]	-1
(-1.123-0.843]	(-inf--0.53]	-1
(0.843-inf)	(-inf--0.53]	1
(-1.123-0.843]	(-inf--0.53]	-1
(-1.123-0.843]	(-0.53-1.33]	1
(-1.123-0.843]	(1.33-inf)	1
(-inf--1.123]	(-0.53-1.33]	-1
(-1.123-0.843]	(-inf--0.53]	-1
(-1.123-0.843]	(-0.53-1.33]	1
(-inf--1.123]	(-0.53-1.33]	-1
(-1.123-0.843]	(-inf--0.53]	-1
(-1.123-0.843]	(-inf--0.53]	-1
(0.843-inf)	(1.33-inf)	1
(-1.123-0.843]	(1.33-inf)	-1
(0.843-inf)	(-0.53-1.33]	-1
(-1.123-0.843]	(-0.53-1.33]	-1
(-inf--1.123]	(-0.53-1.33]	-1
(0.843-inf)	(1.33-inf)	1
(0.843-inf)	(-0.53-1.33]	-1
(-1.123-0.843]	(-0.53-1.33]	1
(-1.123-0.843]	(-inf--0.53]	-1
(0.843-inf)	(-0.53-1.33]	-1
(-1.123-0.843]	(-0.53-1.33]	1
(0.843-inf)	(-0.53-1.33]	-1
(-inf--1.123]	(-0.53-1.33]	1
(-1.123-0.843]	(-0.53-1.33]	1
(-inf--1.123]	(-0.53-1.33]	1
(-1.123-0.843]	(-inf--0.53]	1
(-1.123-0.843]	(-0.53-1.33]	1
(-1.123-0.843]	(-0.53-1.33]	1
(-inf--1.123]	(-inf--0.53]	1
(-1.123-0.843]	(1.33-inf)	-1
(-1.123-0.843]	(1.33-inf)	1
(-1.123-0.843]	(-0.53-1.33]	1
(-1.123-0.843]	(-0.53-1.33]	-1
(0.843-inf)	(-0.53-1.33]	1
(0.843-inf)	(1.33-inf)	1
(-inf--1.123]	(-inf--0.53]	1
(-1.123-0.843]	(-0.53-1.33]	1
(-1.123-0.843]	(-inf--0.53]	-1
(0.843-inf)	(-0.53-1.33]	-1
(-1.123-0.843]	(1.33-inf)	-1
(0.843-inf)	(-0.53-1.33]	-1
(-1.123-0.843]	(-0.53-1.33]	1
(0.843-inf)	(-0.53-1.33]	-1
(-1.123-0.843]	(-0.53-1.33]	1
(-1.123-0.843]	(1.33-inf)	-1
(-1.123-0.843]	(-inf--0.53]	1
(0.843-inf)	(1.33-inf)	1
(-1.123-0.843]	(-inf--0.53]	-1
(-1.123-0.843]	(-inf--0.53]	-1
(-1.123-0.843]	(-inf--0.53]	1
(0.843-inf)	(-0.53-1.33]	-1
(-1.123-0.843]	(-0.53-1.33]	1
(0.843-inf)	(-0.53-1.33]	-1
(-1.123-0.843]	(-inf--0.53]	-1
(-1.123-0.843]	(-0.53-1.33]	1
(-1.123-0.843]	(-0.53-1.33]	-1
(-1.123-0.843]	(-0.53-1.33]	1
(-1.123-0.843]	(-0.53-1.33]	-1
(-1.123-0.843]	(-inf--0.53]	-1
(-1.123-0.843]	(-inf--0.53]	-1
(-1.123-0.843]	(-0.53-1.33]	1
(-1.123-0.843]	(-inf--0.53]	-1
(-1.123-0.843]	(-0.53-1.33]	-1
(-inf--1.123]	(-inf--0.53]	1
(-1.123-0.843]	(-inf--0.53]	-1
(-inf--1.123]	(-inf--0.53]	1
(-1.123-0.843]	(-inf--0.53]	1
(0.843-inf)	(-0.53-1.33]	-1
(-1.123-0.843]	(-inf--0.53]	1
(-1.123-0.843]	(-inf--0.53]	-1
(0.843-inf)	(-0.53-1.33]	-1
(0.843-inf)	(-0.53-1.33]	1
(0.843-inf)	(-inf--0.53]	-1
(0.843-inf)	(-0.53-1.33]	-1
(-1.123-0.843]	(1.33-inf)	-1
(0.843-inf)	(-0.53-1.33]	-1
(-1.123-0.843]	(-inf--0.53]	-1
(-1.123-0.843]	(-0.53-1.33]	1
(-1.123-0.843]	(-0.53-1.33]	-1
(-1.123-0.843]	(-0.53-1.33]	-1
(0.843-inf)	(-inf--0.53]	1
(-1.123-0.843]	(-0.53-1.33]	1
(-inf--1.123]	(-0.53-1.33]	-1
(0.843-inf)	(-0.53-1.33]	-1
(-1.123-0.843]	(-0.53-1.33]	-1
(-1.123-0.843]	(-inf--0.53]	-1
(-inf--1.123]	(-inf--0.53]	1
(-1.123-0.843]	(-inf--0.53]	-1
(-1.123-0.843]	(-0.53-1.33]	1
(-1.123-0.843]	(-0.53-1.33]	1
(0.843-inf)	(-inf--0.53]	1
(-1.123-0.843]	(-inf--0.53]	-1
(-1.123-0.843]	(-0.53-1.33]	-1
(-1.123-0.843]	(-inf--0.53]	-1
(-1.123-0.843]	(-0.53-1.33]	1
(-1.123-0.843]	(-0.53-1.33]	-1
(-inf--1.123]	(-0.53-1.33]	-1
(-1.123-0.843]	(-inf--0.53]	-1
(-1.123-0.843]	(-0.53-1.33]	1
(0.843-inf)	(-inf--0.53]	1
(-1.123-0.843]	(-inf--0.53]	-1
(-1.123-0.843]	(-0.53-1.33]	1
(0.843-inf)	(-0.53-1.33]	-1
(0.843-inf)	(-inf--0.53]	1
(0.843-inf)	(-inf--0.53]	1
(-1.123-0.843]	(-inf--0.53]	-1
(0.843-inf)	(-0.53-1.33]	-1
(0.843-inf)	(-inf--0.53]	1
(-1.123-0.843]	(-0.53-1.33]	-1
(-1.123-0.843]	(-0.53-1.33]	1
(-1.123-0.843]	(-inf--0.53]	-1
(-1.123-0.843]	(-inf--0.53]	-1
(-1.123-0.843]	(-inf--0.53]	-1
(0.843-inf)	(-0.53-1.33]	1
(-1.123-0.843]	(-0.53-1.33]	-1
(-1.123-0.843]	(-inf--0.53]	-1
(-1.123-0.843]	(-0.53-1.33]	1
(-inf--1.123]	(-0.53-1.33]	-1
(-1.123-0.843]	(-inf--0.53]	1
(0.843-inf)	(-0.53-1.33]	-1
(-1.123-0.843]	(1.33-inf)	1
(0.843-inf)	(-0.53-1.33]	-1
(-1.123-0.843]	(-inf--0.53]	-1
(-inf--1.123]	(-0.53-1.33]	1
(-1.123-0.843]	(-0.53-1.33]	1
(-1.123-0.843]	(-inf--0.53]	-1
(0.843-inf)	(-inf--0.53]	1
(-1.123-0.843]	(-0.53-1.33]	1
(-1.123-0.843]	(1.33-inf)	1
(-1.123-0.843]	(-0.53-1.33]	1
(-1.123-0.843]	(-0.53-1.33]	1
(-1.123-0.843]	(-0.53-1.33]	-1
(0.843-inf)	(-0.53-1.33]	-1
(-inf--1.123]	(-0.53-1.33]	-1
(-1.123-0.843]	(-inf--0.53]	-1
(-1.123-0.843]	(-0.53-1.33]	1
(-inf--1.123]	(-0.53-1.33]	1
(-inf--1.123]	(-inf--0.53]	1
(-inf--1.123]	(-inf--0.53]	1
(-1.123-0.843]	(-inf--0.53]	-1
(-1.123-0.843]	(-inf--0.53]	-1
(-1.123-0.843]	(1.33-inf)	1
(-inf--1.123]	(-0.53-1.33]	1
(-1.123-0.843]	(-inf--0.53]	-1
(0.843-inf)	(-0.53-1.33]	-1
(0.843-inf)	(-0.53-1.33]	-1
(0.843-inf)	(-0.53-1.33]	-1
(-inf--1.123]	(-inf--0.53]	1
(-1.123-0.843]	(-0.53-1.33]	1
(-inf--1.123]	(-inf--0.53]	-1
(-1.123-0.843]	(-0.53-1.33]	-1
(0.843-inf)	(-inf--0.53]	1
(-1.123-0.843]	(-0.53-1.33]	-1
(-1.123-0.843]	(-inf--0.53]	-1
(-1.123-0.843]	(1.33-inf)	1
(-1.123-0.843]	(-0.53-1.33]	1
(-1.123-0.843]	(-0.53-1.33]	-1
(-1.123-0.843]	(-0.53-1.33]	1
(0.843-inf)	(-0.53-1.33]	1
(-1.123-0.843]	(-0.53-1.33]	1
(0.843-inf)	(-0.53-1.33]	-1
(-inf--1.123]	(1.33-inf)	-1
(-inf--1.123]	(-inf--0.53]	-1
(-1.123-0.843]	(-inf--0.53]	-1
(-1.123-0.843]	(-0.53-1.33]	-1
(-1.123-0.843]	(-inf--0.53]	1
(-1.123-0.843]	(-0.53-1.33]	1
(-1.123-0.843]	(-0.53-1.33]	1
(-1.123-0.843]	(-inf--0.53]	-1
(0.843-inf)	(1.33-inf)	1
(-1.123-0.843]	(-0.53-1.33]	1
(-1.123-0.843]	(-inf--0.53]	-1
(-1.123-0.843]	(-0.53-1.33]	1
(-1.123-0.843]	(-0.53-1.33]	1
(-1.123-0.843]	(-inf--0.53]	1
(-1.123-0.843]	(-0.53-1.33]	1
(0.843-inf)	(-0.53-1.33]	1
(-inf--1.123]	(-inf--0.53]	1
(0.843-inf)	(-0.53-1.33]	-1
(0.843-inf)	(-inf--0.53]	-1
(-1.123-0.843]	(-inf--0.53]	-1
(-1.123-0.843]	(-0.53-1.33]	1
(-1.123-0.843]	(-0.53-1.33]	1
(0.843-inf)	(1.33-inf)	1
(-inf--1.123]	(-0.53-1.33]	-1
(0.843-inf)	(-0.53-1.33]	1
(-1.123-0.843]	(-0.53-1.33]	1
(-1.123-0.843]	(-0.53-1.33]	1
(-1.123-0.843]	(-inf--0.53]	-1
(-1.123-0.843]	(-0.53-1.33]	1
(0.843-inf)	(-inf--0.53]	1
(-1.123-0.843]	(-0.53-1.33]	-1
(0.843-inf)	(-inf--0.53]	1
(-1.123-0.843]	(1.33-inf)	-1
(-1.123-0.843]	(-0.53-1.33]	-1
(-1.123-0.843]	(-inf--0.53]	-1
(-1.123-0.843]	(-0.53-1.33]	1
(-1.123-0.843]	(1.33-inf)	-1
(-1.123-0.843]	(-0.53-1.33]	1
(-1.123-0.843]	(-0.53-1.33]	1
(-1.123-0.843]	(-0.53-1.33]	1
(-1.123-0.843]	(-0.53-1.33]	1
(-1.123-0.843]	(1.33-inf)	-1
(-1.123-0.843]	(-0.53-1.33]	-1
(0.843-inf)	(-0.53-1.33]	1
(-inf--1.123]	(-0.53-1.33]	-1
(-1.123-0.843]	(-inf--0.53]	-1
(-1.123-0.843]	(-0.53-1.33]	1
(0.843-inf)	(-0.53-1.33]	-1
(-1.123-0.843]	(-0.53-1.33]	1
(-inf--1.123]	(-0.53-1.33]	1
(-1.123-0.843]	(-inf--0.53]	-1
(-1.123-0.843]	(-0.53-1.33]	1
(-1.123-0.843]	(-inf--0.53]	-1
(-inf--1.123]	(-inf--0.53]	1
(-1.123-0.843]	(1.33-inf)	-1
(-1.123-0.843]	(-0.53-1.33]	-1
(-1.123-0.843]	(-0.53-1.33]	1
(-1.123-0.843]	(-0.53-1.33]	1
(-inf--1.123]	(-0.53-1.33]	1
(0.843-inf)	(-0.53-1.33]	-1
(-1.123-0.843]	(-inf--0.53]	1
(0.843-inf)	(-0.53-1.33]	1
(-1.123-0.843]	(-0.53-1.33]	1
(-1.123-0.843]	(-0.53-1.33]	1
(-1.123-0.843]	(1.33-inf)	1
(-1.123-0.843]	(-0.53-1.33]	1
(-inf--1.123]	(-0.53-1.33]	-1
(-1.123-0.843]	(-0.53-1.33]	1
(-1.123-0.843]	(-inf--0.53]	-1
(-1.123-0.843]	(-0.53-1.33]	1
(-1.123-0.843]	(-0.53-1.33]	1
(-1.123-0.843]	(-0.53-1.33]	-1
(-1.123-0.843]	(-0.53-1.33]	-1
(0.843-inf)	(-inf--0.53]	1
(-inf--1.123]	(-inf--0.53]	-1
(-1.123-0.843]	(1.33-inf)	-1
(-inf--1.123]	(-inf--0.53]	1
(-1.123-0.843]	(-0.53-1.33]	-1
(-inf--1.123]	(-0.53-1.33]	-1
(-inf--1.123]	(-0.53-1.33]	-1
(-inf--1.123]	(-inf--0.53]	1
(-inf--1.123]	(-inf--0.53]	1
(-1.123-0.843]	(1.33-inf)	1
(-1.123-0.843]	(-0.53-1.33]	1
(-1.123-0.843]	(-inf--0.53]	-1
(-1.123-0.843]	(-inf--0.53]	1
(-1.123-0.843]	(-0.53-1.33]	1
(0.843-inf)	(-0.53-1.33]	-1
(-1.123-0.843]	(-inf--0.53]	-1
(-1.123-0.843]	(-0.53-1.33]	1
(-1.123-0.843]	(-0.53-1.33]	-1
(-1.123-0.843]	(-inf--0.53]	-1
(0.843-inf)	(-0.53-1.33]	1
(-1.123-0.843]	(-0.53-1.33]	-1
(-inf--1.123]	(-0.53-1.33]	-1
(0.843-inf)	(-0.53-1.33]	-1
(-1.123-0.843]	(-0.53-1.33]	1
(-1.123-0.843]	(-0.53-1.33]	1
(-1.123-0.843]	(-0.53-1.33]	1
(0.843-inf)	(-0.53-1.33]	-1
(-1.123-0.843]	(-inf--0.53]	-1
(-1.123-0.843]	(-inf--0.53]	-1
(-inf--1.123]	(-inf--0.53]	1
(-1.123-0.843]	(-0.53-1.33]	1
(-1.123-0.843]	(-0.53-1.33]	-1
(0.843-inf)	(-0.53-1.33]	-1
(0.843-inf)	(-0.53-1.33]	1
(0.843-inf)	(-0.53-1.33]	1
(0.843-inf)	(-0.53-1.33]	-1
(-inf--1.123]	(-inf--0.53]	1
(-inf--1.123]	(-inf--0.53]	1
(-inf--1.123]	(-0.53-1.33]	-1
(0.843-inf)	(1.33-inf)	1
(0.843-inf)	(-0.53-1.33]	-1
(-1.123-0.843]	(-0.53-1.33]	-1
(-1.123-0.843]	(-inf--0.53]	-1
(-1.123-0.843]	(-inf--0.53]	1
(-1.123-0.843]	(1.33-inf)	-1
(-1.123-0.843]	(-inf--0.53]	-1
(-inf--1.123]	(-0.53-1.33]	-1
(-1.123-0.843]	(1.33-inf)	1
(-1.123-0.843]	(-inf--0.53]	-1
(-1.123-0.843]	(-0.53-1.33]	1
(-1.123-0.843]	(-0.53-1.33]	-1
(0.843-inf)	(-0.53-1.33]	-1
(-1.123-0.843]	(-0.53-1.33]	1
(0.843-inf)	(-0.53-1.33]	-1
(0.843-inf)	(-0.53-1.33]	-1
(-1.123-0.843]	(-inf--0.53]	-1
(-1.123-0.843]	(-0.53-1.33]	1
(-inf--1.123]	(-0.53-1.33]	-1
(-1.123-0.843]	(-inf--0.53]	-1
(0.843-inf)	(1.33-inf)	1
(0.843-inf)	(-inf--0.53]	1
(-1.123-0.843]	(-inf--0.53]	-1
(-1.123-0.843]	(-0.53-1.33]	-1
(-1.123-0.843]	(1.33-inf)	-1
(-inf--1.123]	(-0.53-1.33]	-1
(-inf--1.123]	(-0.53-1.33]	1
(-1.123-0.843]	(-inf--0.53]	-1
(0.843-inf)	(-0.53-1.33]	-1
(-1.123-0.843]	(-inf--0.53]	-1
(-1.123-0.843]	(-inf--0.53]	-1
(-1.123-0.843]	(-inf--0.53]	-1
(-1.123-0.843]	(-0.53-1.33]	-1
(-1.123-0.843]	(-inf--0.53]	-1
(-1.123-0.843]	(-inf--0.53]	1
(-inf--1.123]	(-inf--0.53]	1
(0.843-inf)	(-0.53-1.33]	-1
(-1.123-0.843]	(-0.53-1.33]	-1
(-inf--1.123]	(-0.53-1.33]	1
(0.843-inf)	(-0.53-1.33]	1
(0.843-inf)	(-0.53-1.33]	1
(-1.123-0.843]	(-inf--0.53]	-1
(-1.123-0.843]	(-inf--0.53]	-1
(-inf--1.123]	(-0.53-1.33]	1
(-1.123-0.843]	(-0.53-1.33]	1
(-1.123-0.843]	(-inf--0.53]	-1
(0.843-inf)	(-0.53-1.33]	1
(-inf--1.123]	(-0.53-1.33]	1
(-1.123-0.843]	(-inf--0.53]	-1
(-1.123-0.843]	(1.33-inf)	-1
(-inf--1.123]	(-inf--0.53]	1
(0.843-inf)	(-inf--0.53]	1
(-1.123-0.843]	(-inf--0.53]	-1
(-inf--1.123]	(-inf--0.53]	1
(0.843-inf)	(-inf--0.53]	1
(-1.123-0.843]	(1.33-inf)	-1
(-1.123-0.843]	(-0.53-1.33]	-1
(0.843-inf)	(-0.53-1.33]	1
(-1.123-0.843]	(-0.53-1.33]	1
(0.843-inf)	(-0.53-1.33]	-1
(0.843-inf)	(-0.53-1.33]	-1
(0.843-inf)	(-inf--0.53]	-1
(0.843-inf)	(-inf--0.53]	1
(-inf--1.123]	(-0.53-1.33]	1
(-1.123-0.843]	(-inf--0.53]	-1
(-1.123-0.843]	(1.33-inf)	-1
(-inf--1.123]	(-inf--0.53]	1
(0.843-inf)	(-0.53-1.33]	1
(-inf--1.123]	(-inf--0.53]	1
(-1.123-0.843]	(-0.53-1.33]	-1
(-1.123-0.843]	(1.33-inf)	-1
(0.843-inf)	(-inf--0.53]	1
(-1.123-0.843]	(-0.53-1.33]	1
(0.843-inf)	(-0.53-1.33]	-1
(-1.123-0.843]	(-0.53-1.33]	-1
(-1.123-0.843]	(-inf--0.53]	-1
(-inf--1.123]	(-0.53-1.33]	-1
(0.843-inf)	(-0.53-1.33]	-1
(-1.123-0.843]	(1.33-inf)	1
(0.843-inf)	(1.33-inf)	1
(-1.123-0.843]	(-0.53-1.33]	1
(-1.123-0.843]	(-inf--0.53]	-1
(0.843-inf)	(-inf--0.53]	1
(-1.123-0.843]	(-inf--0.53]	-1
(-1.123-0.843]	(-0.53-1.33]	-1
(-inf--1.123]	(-0.53-1.33]	1
(0.843-inf)	(-0.53-1.33]	-1
(0.843-inf)	(-0.53-1.33]	1
(-1.123-0.843]	(-0.53-1.33]	-1
(0.843-inf)	(-0.53-1.33]	-1
(0.843-inf)	(-0.53-1.33]	-1
(-inf--1.123]	(-inf--0.53]	1
(-1.123-0.843]	(-0.53-1.33]	-1
(0.843-inf)	(-0.53-1.33]	-1
(-1.123-0.843]	(-0.53-1.33]	1
(-1.123-0.843]	(-0.53-1.33]	1
(-inf--1.123]	(-0.53-1.33]	1
(-1.123-0.843]	(-0.53-1.33]	1
(-1.123-0.843]	(-0.53-1.33]	-1
(-1.123-0.843]	(-inf--0.53]	1
(-inf--1.123]	(-0.53-1.33]	-1
(-inf--1.123]	(-inf--0.53]	1
(0.843-inf)	(-0.53-1.33]	1
(-1.123-0.843]	(1.33-inf)	-1
(0.843-inf)	(-0.53-1.33]	-1
(-inf--1.123]	(-0.53-1.33]	-1
(0.843-inf)	(-0.53-1.33]	-1
(-1.123-0.843]	(-inf--0.53]	-1
(-1.123-0.843]	(-inf--0.53]	-1
(-1.123-0.843]	(1.33-inf)	-1
(-1.123-0.843]	(-inf--0.53]	-1
(0.843-inf)	(-0.53-1.33]	-1
(0.843-inf)	(-inf--0.53]	1
(-1.123-0.843]	(-inf--0.53]	-1
[truncated: 3,300 more rows]
