# Supplementary material for: Semi-supervised associative classification using ant colony optimization algorithm
Source: PeerJ Comput Sci. 2021 Sep 10;7:e676. doi: 10.7717/peerj-cs.676 (PMC8444075; doi:10.7717/peerj-cs.676)
Supplement: Supplemental Information 5 [file peerj-cs-07-676-s005.zip › 0 Datasets/breast-cancer.csv]

40-49	premeno	15-19	0-2	yes	3	right	left_up	no	recurrence-events
50-59	ge40	15-19	0-2	no	1	right	central	no	no-recurrence-events
50-59	ge40	35-39	0-2	no	2	left	left_low	no	recurrence-events
40-49	premeno	35-39	0-2	yes	3	right	left_low	yes	no-recurrence-events
40-49	premeno	30-34	3-5	yes	2	left	right_up	no	recurrence-events
50-59	premeno	25-29	3-5	no	2	right	left_up	yes	no-recurrence-events
50-59	ge40	40-44	0-2	no	3	left	left_up	no	no-recurrence-events
40-49	premeno	10-14	0-2	no	2	left	left_up	no	no-recurrence-events
40-49	premeno	0-4	0-2	no	2	right	right_low	no	no-recurrence-events
40-49	ge40	40-44	15-17	yes	2	right	left_up	yes	no-recurrence-events
50-59	premeno	25-29	0-2	no	2	left	left_low	no	no-recurrence-events
60-69	ge40	15-19	0-2	no	2	right	left_up	no	no-recurrence-events
50-59	ge40	30-34	0-2	no	1	right	central	no	no-recurrence-events
50-59	ge40	25-29	0-2	no	2	right	left_up	no	no-recurrence-events
40-49	premeno	25-29	0-2	no	2	left	left_low	yes	recurrence-events
30-39	premeno	20-24	0-2	no	3	left	central	no	no-recurrence-events
50-59	premeno	10-14	3-5	no	1	right	left_up	no	no-recurrence-events
60-69	ge40	15-19	0-2	no	2	right	left_up	no	no-recurrence-events
50-59	premeno	40-44	0-2	no	2	left	left_up	no	no-recurrence-events
50-59	ge40	20-24	0-2	no	3	left	left_up	no	no-recurrence-events
50-59	lt40	20-24	0-2	no	1	left	left_low	no	recurrence-events
60-69	ge40	40-44	3-5	no	2	right	left_up	yes	no-recurrence-events
50-59	ge40	15-19	0-2	no	2	right	left_low	no	no-recurrence-events
40-49	premeno	10-14	0-2	no	1	right	left_up	no	no-recurrence-events
30-39	premeno	15-19	6-8	yes	3	left	left_low	yes	recurrence-events
50-59	ge40	20-24	3-5	yes	2	right	left_up	no	no-recurrence-events
50-59	ge40	10-14	0-2	no	2	right	left_low	no	no-recurrence-events
40-49	premeno	10-14	0-2	no	1	right	left_up	no	no-recurrence-events
60-69	ge40	30-34	3-5	yes	3	left	left_low	no	no-recurrence-events
40-49	premeno	15-19	15-17	yes	3	left	left_low	no	recurrence-events
60-69	ge40	30-34	0-2	no	3	right	central	no	recurrence-events
60-69	ge40	25-29	3-5	no	1	right	left_low	yes	no-recurrence-events
50-59	ge40	25-29	0-2	no	3	left	right_up	no	no-recurrence-events
50-59	ge40	20-24	0-2	no	3	right	left_up	no	no-recurrence-events
40-49	premeno	30-34	0-2	no	1	left	left_low	yes	recurrence-events
30-39	premeno	15-19	0-2	no	1	left	left_low	no	no-recurrence-events
40-49	premeno	10-14	0-2	no	2	right	left_up	no	no-recurrence-events
60-69	ge40	45-49	6-8	yes	3	left	central	no	no-recurrence-events
40-49	ge40	20-24	0-2	no	3	left	left_low	no	no-recurrence-events
40-49	premeno	10-14	0-2	no	1	right	right_low	no	no-recurrence-events
30-39	premeno	35-39	0-2	no	3	left	left_low	no	recurrence-events
40-49	premeno	35-39	9-11	yes	2	right	right_up	yes	no-recurrence-events
60-69	ge40	25-29	0-2	no	2	right	left_low	no	no-recurrence-events
50-59	ge40	20-24	3-5	yes	3	right	right_up	no	recurrence-events
30-39	premeno	15-19	0-2	no	1	left	left_low	no	no-recurrence-events
50-59	premeno	30-34	0-2	no	3	left	right_up	no	recurrence-events
60-69	ge40	10-14	0-2	no	2	right	left_up	yes	no-recurrence-events
40-49	premeno	35-39	0-2	yes	3	right	left_up	yes	no-recurrence-events
50-59	premeno	50-54	0-2	yes	2	right	left_up	yes	no-recurrence-events
50-59	ge40	40-44	0-2	no	3	right	left_up	no	no-recurrence-events
70-79	ge40	15-19	9-11	no	1	left	left_low	yes	recurrence-events
50-59	lt40	30-34	0-2	no	3	right	left_up	no	no-recurrence-events
40-49	premeno	0-4	0-2	no	3	left	central	no	no-recurrence-events
70-79	ge40	40-44	0-2	no	1	right	right_up	no	no-recurrence-events
40-49	premeno	25-29	0-2	no	2	left	right_low	yes	no-recurrence-events
50-59	ge40	25-29	15-17	yes	3	right	left_up	no	no-recurrence-events
50-59	premeno	20-24	0-2	no	1	left	left_low	no	no-recurrence-events
50-59	ge40	35-39	15-17	no	3	left	left_low	no	no-recurrence-events
50-59	ge40	50-54	0-2	no	1	right	right_up	no	no-recurrence-events
30-39	premeno	0-4	0-2	no	2	right	central	no	recurrence-events
50-59	ge40	40-44	6-8	yes	3	left	left_low	yes	recurrence-events
40-49	premeno	30-34	0-2	no	2	right	right_up	yes	no-recurrence-events
40-49	ge40	20-24	0-2	no	3	left	left_up	no	no-recurrence-events
40-49	premeno	30-34	15-17	yes	3	left	left_low	no	recurrence-events
40-49	ge40	20-24	0-2	no	2	right	left_up	no	recurrence-events
50-59	ge40	15-19	0-2	no	1	right	central	no	no-recurrence-events
30-39	premeno	25-29	0-2	no	2	right	left_low	no	no-recurrence-events
60-69	ge40	15-19	0-2	no	2	left	left_low	no	no-recurrence-events
50-59	premeno	50-54	9-11	yes	2	right	left_up	no	recurrence-events
30-39	premeno	10-14	0-2	no	1	right	left_low	no	no-recurrence-events
50-59	premeno	25-29	3-5	yes	3	left	left_low	yes	recurrence-events
60-69	ge40	25-29	3-5	no	1	right	left_up	yes	no-recurrence-events
60-69	ge40	10-14	0-2	no	1	right	left_low	no	no-recurrence-events
50-59	ge40	30-34	6-8	yes	3	left	right_low	no	recurrence-events
30-39	premeno	25-29	6-8	yes	3	left	right_low	yes	recurrence-events
50-59	ge40	10-14	0-2	no	1	left	left_low	no	no-recurrence-events
50-59	premeno	15-19	0-2	no	1	left	left_low	no	no-recurrence-events
40-49	premeno	25-29	0-2	no	2	right	central	no	no-recurrence-events
40-49	premeno	25-29	0-2	no	3	left	right_up	no	recurrence-events
60-69	ge40	30-34	6-8	yes	2	right	right_up	no	no-recurrence-events
50-59	lt40	15-19	0-2	no	2	left	left_low	no	no-recurrence-events
40-49	premeno	25-29	0-2	no	2	right	left_low	no	no-recurrence-events
40-49	premeno	30-34	0-2	no	1	right	left_up	no	no-recurrence-events
60-69	ge40	15-19	0-2	no	2	left	left_up	yes	no-recurrence-events
30-39	premeno	0-4	0-2	no	2	right	central	no	no-recurrence-events
50-59	ge40	35-39	0-2	no	3	left	left_up	no	no-recurrence-events
40-49	premeno	40-44	0-2	no	1	right	left_up	no	no-recurrence-events
30-39	premeno	25-29	6-8	yes	2	right	left_up	yes	no-recurrence-events
50-59	ge40	20-24	0-2	no	1	right	left_low	no	no-recurrence-events
50-59	ge40	30-34	0-2	no	1	left	left_up	no	no-recurrence-events
60-69	ge40	20-24	0-2	no	1	right	left_up	no	recurrence-events
30-39	premeno	30-34	3-5	no	3	right	left_up	yes	recurrence-events
50-59	lt40	20-24	0-2	no	1	left	left_up	no	recurrence-events
50-59	premeno	10-14	0-2	no	2	right	left_up	no	no-recurrence-events
50-59	ge40	20-24	0-2	no	2	right	left_up	no	no-recurrence-events
40-49	premeno	45-49	0-2	no	2	left	left_low	yes	no-recurrence-events
30-39	premeno	40-44	0-2	no	1	left	left_up	no	recurrence-events
50-59	premeno	10-14	0-2	no	1	left	left_low	no	no-recurrence-events
60-69	ge40	30-34	0-2	no	3	right	left_up	yes	recurrence-events
40-49	premeno	35-39	0-2	no	1	right	left_up	no	recurrence-events
40-49	premeno	20-24	3-5	yes	2	left	left_low	yes	recurrence-events
50-59	premeno	15-19	0-2	no	2	left	left_low	no	recurrence-events
50-59	ge40	30-34	0-2	no	3	right	left_low	no	no-recurrence-events
60-69	ge40	20-24	0-2	no	2	left	left_up	no	no-recurrence-events
40-49	premeno	20-24	0-2	no	1	left	right_low	no	no-recurrence-events
60-69	ge40	30-34	3-5	yes	2	left	central	yes	recurrence-events
60-69	ge40	20-24	3-5	no	2	left	left_low	yes	recurrence-events
50-59	premeno	25-29	0-2	no	2	left	right_up	no	recurrence-events
50-59	ge40	30-34	0-2	no	1	right	right_up	no	no-recurrence-events
40-49	premeno	20-24	0-2	no	2	left	right_low	no	no-recurrence-events
60-69	ge40	15-19	0-2	no	1	right	left_up	no	no-recurrence-events
60-69	ge40	30-34	0-2	no	2	left	left_low	yes	no-recurrence-events
30-39	premeno	30-34	0-2	no	2	left	left_up	no	no-recurrence-events
30-39	premeno	40-44	3-5	no	3	right	right_up	yes	no-recurrence-events
60-69	ge40	5-9	0-2	no	1	left	central	no	no-recurrence-events
60-69	ge40	10-14	0-2	no	1	left	left_up	no	no-recurrence-events
40-49	premeno	30-34	6-8	yes	3	right	left_up	no	recurrence-events
60-69	ge40	10-14	0-2	no	1	left	left_up	no	no-recurrence-events
40-49	premeno	35-39	9-11	yes	2	right	left_up	yes	no-recurrence-events
40-49	premeno	20-24	0-2	no	1	right	left_low	no	no-recurrence-events
40-49	premeno	30-34	0-2	yes	3	right	right_up	no	recurrence-events
50-59	premeno	25-29	0-2	yes	2	left	left_up	no	no-recurrence-events
40-49	premeno	15-19	0-2	no	2	left	left_low	no	no-recurrence-events
30-39	premeno	35-39	9-11	yes	3	left	left_low	no	recurrence-events
30-39	premeno	10-14	0-2	no	2	left	right_low	no	no-recurrence-events
50-59	ge40	30-34	0-2	no	1	right	left_low	no	no-recurrence-events
60-69	ge40	30-34	0-2	no	2	left	left_up	no	no-recurrence-events
60-69	ge40	25-29	0-2	no	2	left	left_low	no	no-recurrence-events
40-49	premeno	15-19	0-2	no	2	left	left_up	no	recurrence-events
60-69	ge40	15-19	0-2	no	2	right	left_low	no	no-recurrence-events
40-49	premeno	30-34	0-2	no	2	left	right_low	no	no-recurrence-events
20-29	premeno	35-39	0-2	no	2	right	right_up	no	no-recurrence-events
40-49	premeno	30-34	0-2	no	3	right	right_up	no	recurrence-events
40-49	premeno	25-29	0-2	no	2	right	left_low	no	recurrence-events
30-39	premeno	30-34	0-2	no	3	left	left_low	no	no-recurrence-events
30-39	premeno	15-19	0-2	no	1	right	left_low	no	recurrence-events
50-59	ge40	0-4	0-2	no	1	right	central	no	no-recurrence-events
50-59	ge40	0-4	0-2	no	1	left	left_low	no	no-recurrence-events
60-69	ge40	50-54	0-2	no	3	right	left_up	no	recurrence-events
50-59	premeno	30-34	0-2	no	1	left	central	no	no-recurrence-events
60-69	ge40	20-24	24-26	yes	3	left	left_low	yes	recurrence-events
40-49	premeno	25-29	0-2	no	2	left	left_up	no	no-recurrence-events
40-49	premeno	30-34	3-5	no	2	right	left_up	no	recurrence-events
50-59	premeno	20-24	3-5	yes	2	left	left_low	no	no-recurrence-events
50-59	ge40	15-19	0-2	yes	2	left	central	yes	no-recurrence-events
50-59	premeno	10-14	0-2	no	3	left	left_low	no	no-recurrence-events
30-39	premeno	30-34	9-11	no	2	right	left_up	yes	recurrence-events
60-69	ge40	10-14	0-2	no	1	left	left_low	no	no-recurrence-events
40-49	premeno	40-44	0-2	no	2	right	left_low	no	no-recurrence-events
50-59	ge40	30-34	9-11	no	3	left	left_up	yes	no-recurrence-events
40-49	premeno	50-54	0-2	no	2	right	left_low	yes	recurrence-events
50-59	ge40	15-19	0-2	no	2	right	right_up	no	no-recurrence-events
50-59	ge40	40-44	3-5	yes	2	left	left_low	no	no-recurrence-events
30-39	premeno	25-29	3-5	yes	3	left	left_low	yes	recurrence-events
60-69	ge40	10-14	0-2	no	2	left	left_low	no	no-recurrence-events
60-69	lt40	10-14	0-2	no	1	left	right_up	no	no-recurrence-events
30-39	premeno	30-34	0-2	no	2	left	left_up	no	recurrence-events
30-39	premeno	20-24	3-5	yes	2	left	left_low	no	recurrence-events
50-59	ge40	10-14	0-2	no	1	right	left_up	no	no-recurrence-events
60-69	ge40	25-29	0-2	no	3	right	left_up	no	no-recurrence-events
50-59	ge40	25-29	3-5	yes	3	right	left_up	no	no-recurrence-events
40-49	premeno	30-34	6-8	no	2	left	left_up	no	no-recurrence-events
60-69	ge40	50-54	0-2	no	2	left	left_low	no	no-recurrence-events
50-59	premeno	30-34	0-2	no	3	left	left_low	no	no-recurrence-events
40-49	ge40	20-24	3-5	no	3	right	left_low	yes	recurrence-events
50-59	ge40	30-34	6-8	yes	2	left	right_low	yes	recurrence-events
60-69	ge40	25-29	3-5	no	2	right	right_up	no	recurrence-events
40-49	premeno	20-24	0-2	no	2	left	central	no	no-recurrence-events
40-49	premeno	20-24	0-2	no	2	left	left_up	no	no-recurrence-events
40-49	premeno	50-54	0-2	no	2	left	left_low	no	no-recurrence-events
50-59	ge40	20-24	0-2	no	2	right	central	no	recurrence-events
50-59	ge40	30-34	3-5	no	3	right	left_up	no	recurrence-events
40-49	ge40	25-29	0-2	no	2	left	left_low	no	no-recurrence-events
50-59	premeno	25-29	0-2	no	1	right	left_up	no	recurrence-events
40-49	premeno	40-44	3-5	yes	3	right	left_up	yes	no-recurrence-events
40-49	premeno	20-24	0-2	no	2	right	left_up	no	no-recurrence-events
40-49	premeno	20-24	3-5	no	2	right	left_up	no	no-recurrence-events
40-49	premeno	25-29	9-11	yes	3	right	left_up	no	recurrence-events
40-49	premeno	25-29	0-2	no	2	right	left_low	no	recurrence-events
40-49	premeno	20-24	0-2	no	1	right	right_up	no	no-recurrence-events
30-39	premeno	40-44	0-2	no	2	right	right_up	no	no-recurrence-events
60-69	ge40	10-14	6-8	yes	3	left	left_up	yes	recurrence-events
40-49	premeno	35-39	0-2	no	1	left	left_low	no	no-recurrence-events
50-59	ge40	30-34	3-5	no	3	left	left_low	no	recurrence-events
40-49	premeno	5-9	0-2	no	1	left	left_low	yes	no-recurrence-events
60-69	ge40	15-19	0-2	no	1	left	right_low	no	no-recurrence-events
40-49	premeno	30-34	0-2	no	3	right	right_up	no	no-recurrence-events
40-49	premeno	25-29	0-2	no	3	left	left_up	no	recurrence-events
50-59	ge40	5-9	0-2	no	2	right	right_up	no	no-recurrence-events
50-59	premeno	25-29	0-2	no	2	right	right_low	no	no-recurrence-events
50-59	premeno	25-29	0-2	no	2	left	right_up	no	recurrence-events
40-49	premeno	10-14	0-2	no	2	left	left_low	yes	no-recurrence-events
60-69	ge40	35-39	6-8	yes	3	left	left_low	no	recurrence-events
60-69	ge40	50-54	0-2	no	2	right	left_up	yes	no-recurrence-events
40-49	premeno	25-29	0-2	no	2	right	left_up	no	no-recurrence-events
30-39	premeno	20-24	3-5	no	2	right	central	no	no-recurrence-events
30-39	premeno	30-34	0-2	no	1	right	left_up	no	recurrence-events
60-69	lt40	30-34	0-2	no	1	left	left_low	no	no-recurrence-events
40-49	premeno	15-19	12-14	no	3	right	right_low	yes	no-recurrence-events
60-69	ge40	20-24	0-2	no	3	right	left_low	no	recurrence-events
30-39	premeno	5-9	0-2	no	2	left	right_low	no	no-recurrence-events
40-49	premeno	30-34	0-2	no	3	left	left_up	no	no-recurrence-events
60-69	ge40	30-34	0-2	no	3	left	left_low	no	no-recurrence-events
40-49	premeno	25-29	0-2	no	1	right	right_low	no	no-recurrence-events
40-49	premeno	25-29	0-2	no	1	left	right_low	no	no-recurrence-events
60-69	ge40	40-44	3-5	yes	3	right	left_low	no	recurrence-events
50-59	ge40	25-29	0-2	no	2	left	left_low	no	no-recurrence-events
50-59	premeno	30-34	0-2	no	3	right	left_up	yes	recurrence-events
40-49	ge40	30-34	3-5	no	3	left	left_low	no	recurrence-events
40-49	premeno	25-29	0-2	no	1	right	left_low	yes	no-recurrence-events
40-49	ge40	25-29	12-14	yes	3	left	right_low	yes	recurrence-events
40-49	premeno	40-44	0-2	no	1	left	left_low	no	recurrence-events
40-49	premeno	20-24	0-2	no	2	left	left_low	no	no-recurrence-events
50-59	ge40	25-29	0-2	no	1	left	right_low	no	no-recurrence-events
40-49	premeno	20-24	0-2	no	2	right	left_up	no	no-recurrence-events
70-79	ge40	40-44	0-2	no	1	right	left_up	no	no-recurrence-events
60-69	ge40	25-29	0-2	no	3	left	left_up	no	recurrence-events
50-59	premeno	25-29	0-2	no	2	left	left_low	no	no-recurrence-events
60-69	ge40	45-49	0-2	no	1	right	right_up	yes	recurrence-events
50-59	ge40	20-24	0-2	yes	2	right	left_up	no	no-recurrence-events
50-59	ge40	25-29	0-2	no	1	left	left_low	no	no-recurrence-events
50-59	ge40	20-24	0-2	no	3	left	left_up	no	no-recurrence-events
40-49	premeno	20-24	3-5	no	2	right	left_low	no	no-recurrence-events
50-59	ge40	35-39	0-2	no	2	left	left_up	no	no-recurrence-events
30-39	premeno	20-24	0-2	no	3	left	left_up	yes	recurrence-events
60-69	ge40	30-34	0-2	no	1	right	left_up	no	no-recurrence-events
60-69	ge40	25-29	0-2	no	3	right	left_low	no	no-recurrence-events
40-49	ge40	30-34	0-2	no	2	left	left_up	yes	no-recurrence-events
30-39	premeno	25-29	0-2	no	2	left	left_low	no	no-recurrence-events
40-49	premeno	20-24	0-2	no	2	left	left_low	no	recurrence-events
30-39	premeno	20-24	0-2	no	2	left	right_low	no	no-recurrence-events
40-49	premeno	10-14	0-2	no	2	right	left_low	no	no-recurrence-events
50-59	premeno	15-19	0-2	no	2	right	right_low	no	no-recurrence-events
50-59	premeno	25-29	0-2	no	1	right	left_up	no	no-recurrence-events
60-69	ge40	20-24	0-2	no	2	right	left_up	no	no-recurrence-events
60-69	ge40	40-44	0-2	no	2	right	left_low	no	recurrence-events
30-39	lt40	15-19	0-2	no	3	right	left_up	no	no-recurrence-events
40-49	premeno	30-34	12-14	yes	3	left	left_up	yes	recurrence-events
60-69	ge40	30-34	0-2	yes	2	right	right_up	yes	recurrence-events
50-59	ge40	40-44	6-8	yes	3	left	left_low	yes	recurrence-events
50-59	ge40	30-34	0-2	no	3	left	left_low	no	recurrence-events
70-79	ge40	10-14	0-2	no	2	left	central	no	no-recurrence-events
30-39	premeno	40-44	0-2	no	2	left	left_low	yes	no-recurrence-events
40-49	premeno	30-34	0-2	no	2	right	right_low	no	no-recurrence-events
40-49	premeno	30-34	0-2	no	1	left	left_low	no	no-recurrence-events
60-69	ge40	15-19	0-2	no	2	left	left_low	no	no-recurrence-events
40-49	premeno	10-14	0-2	no	2	left	left_low	no	no-recurrence-events
60-69	ge40	20-24	0-2	no	1	left	left_low	no	no-recurrence-events
50-59	ge40	10-14	0-2	no	1	left	left_up	no	no-recurrence-events
50-59	premeno	25-29	0-2	no	1	left	left_low	no	no-recurrence-events
50-59	ge40	30-34	9-11	yes	3	left	right_low	yes	recurrence-events
50-59	ge40	10-14	0-2	no	2	left	left_low	no	no-recurrence-events
40-49	premeno	30-34	0-2	no	1	left	right_up	no	no-recurrence-events
70-79	ge40	0-4	0-2	no	1	left	right_low	no	no-recurrence-events
40-49	premeno	25-29	0-2	no	3	right	left_up	yes	no-recurrence-events
50-59	premeno	25-29	0-2	no	3	right	left_low	yes	recurrence-events
50-59	ge40	40-44	0-2	no	2	left	left_low	no	no-recurrence-events
60-69	ge40	25-29	0-2	no	3	left	right_low	yes	recurrence-events
40-49	premeno	30-34	3-5	yes	2	right	left_low	no	no-recurrence-events
50-59	ge40	20-24	0-2	no	2	left	left_up	no	recurrence-events
70-79	ge40	20-24	0-2	no	3	left	left_up	no	no-recurrence-events
30-39	premeno	25-29	0-2	no	1	left	central	no	no-recurrence-events
60-69	ge40	30-34	0-2	no	2	left	left_low	no	no-recurrence-events
40-49	premeno	20-24	3-5	yes	2	right	right_up	yes	recurrence-events
50-59	ge40	30-34	9-11	no	3	left	left_low	yes	no-recurrence-events
50-59	ge40	0-4	0-2	no	2	left	central	no	no-recurrence-events
40-49	premeno	20-24	0-2	no	3	right	left_low	yes	no-recurrence-events
30-39	premeno	35-39	0-2	no	3	left	left_low	no	recurrence-events
60-69	ge40	30-34	0-2	no	1	left	left_up	no	no-recurrence-events
60-69	ge40	20-24	0-2	no	1	left	left_low	no	no-recurrence-events
50-59	ge40	25-29	6-8	no	3	left	left_low	yes	recurrence-events
50-59	premeno	35-39	15-17	yes	3	right	right_up	no	recurrence-events
30-39	premeno	20-24	3-5	yes	2	right	left_up	yes	no-recurrence-events
40-49	premeno	20-24	6-8	no	2	right	left_low	yes	no-recurrence-events
50-59	ge40	35-39	0-2	no	3	left	left_low	no	no-recurrence-events
50-59	premeno	35-39	0-2	no	2	right	left_up	no	no-recurrence-events
40-49	premeno	25-29	0-2	no	2	left	left_up	yes	no-recurrence-events
40-49	premeno	35-39	0-2	no	2	right	right_up	no	no-recurrence-events
50-59	premeno	30-34	3-5	yes	2	left	left_low	yes	no-recurrence-events
40-49	premeno	20-24	0-2	no	2	right	right_up	no	no-recurrence-events
60-69	ge40	15-19	0-2	no	3	right	left_up	yes	no-recurrence-events
50-59	ge40	30-34	6-8	yes	2	left	left_low	no	no-recurrence-events
50-59	premeno	25-29	3-5	yes	2	left	left_low	yes	no-recurrence-events
30-39	premeno	30-34	6-8	yes	2	right	right_up	no	no-recurrence-events
50-59	premeno	15-19	0-2	no	2	right	left_low	no	no-recurrence-events
50-59	ge40	40-44	0-2	no	3	left	right_up	no	no-recurrence-events
