# Supplementary material for: Semi-supervised associative classification using ant colony optimization algorithm
Source: PeerJ Comput Sci. 2021 Sep 10;7:e676. doi: 10.7717/peerj-cs.676 (PMC8444075; doi:10.7717/peerj-cs.676)
Supplement: Supplemental Information 5 [file peerj-cs-07-676-s005.zip › 0 Datasets/chess.csv]

f	f	f	f	f	f	f	f	f	f	f	f	l	f	n	f	f	t	f	f	f	f	f	f	f	t	f	f	f	f	f	f	f	t	t	n	won
f	f	f	f	t	f	f	f	f	f	f	f	l	f	n	f	f	t	f	f	f	f	f	f	f	t	f	f	f	f	f	f	f	t	t	n	won
f	f	f	f	t	f	t	f	f	f	f	f	l	f	n	f	f	t	f	f	f	f	f	f	f	t	f	f	f	f	f	f	f	t	t	n	won
f	f	f	f	f	f	f	f	t	f	f	f	l	f	n	f	f	t	f	f	f	t	f	f	f	t	f	f	f	f	f	f	f	t	t	n	won
f	f	f	f	f	f	f	f	f	f	f	f	l	f	n	f	f	t	f	f	f	f	f	t	f	t	f	f	f	f	f	f	f	t	t	n	won
f	f	f	f	f	f	f	f	f	f	f	f	l	f	n	f	f	t	f	f	f	f	f	t	f	t	f	f	f	t	f	f	f	t	t	n	won
f	f	f	f	f	f	f	f	t	f	f	f	l	f	n	f	f	t	f	f	f	t	f	t	f	t	f	f	f	f	f	f	f	t	t	n	won
f	f	f	f	t	f	f	f	f	f	t	f	l	f	n	f	f	t	f	f	f	f	f	f	f	t	f	f	f	f	f	f	f	t	t	n	won
f	f	f	f	f	f	f	f	f	f	t	f	l	f	n	f	f	t	f	f	f	f	f	f	f	t	f	f	f	f	t	f	f	t	t	n	won
f	f	f	f	f	f	t	f	f	f	t	f	l	f	n	f	f	t	f	f	f	f	f	f	f	t	f	f	f	f	f	f	f	t	t	n	won
f	f	f	f	t	f	t	f	f	f	t	f	l	f	n	f	f	t	f	f	f	f	f	f	f	t	f	f	f	f	f	f	f	t	t	n	won
f	f	f	f	f	f	f	f	t	f	t	f	l	f	n	f	f	t	f	f	f	t	f	f	f	t	f	f	f	f	f	f	f	t	t	n	won
f	f	f	f	f	f	f	f	t	f	t	f	l	f	n	f	f	t	f	f	f	t	f	f	f	t	f	f	f	f	t	f	f	t	t	n	won
f	f	f	f	f	f	f	f	t	f	t	f	l	f	n	f	f	t	f	t	f	t	f	f	f	t	f	f	f	f	t	f	f	t	t	n	won
f	f	f	f	t	f	f	f	t	f	t	f	l	f	n	f	f	t	f	f	f	t	f	f	f	t	f	f	f	f	t	f	f	t	t	n	won
f	f	f	f	t	f	f	f	f	f	t	f	l	f	n	f	f	t	f	f	f	f	f	t	f	t	f	f	f	f	f	f	f	t	t	n	won
f	f	f	f	f	f	f	f	f	f	t	f	l	f	n	f	f	t	f	f	f	f	f	t	f	t	f	f	f	f	t	f	f	t	t	n	won
f	f	f	f	t	f	t	f	f	f	t	f	l	f	n	f	f	t	f	f	f	f	f	t	f	t	f	f	f	f	f	f	f	t	t	n	won
f	f	f	f	f	f	f	f	t	f	t	f	l	f	n	f	f	t	f	f	f	t	f	t	f	t	f	f	f	f	f	f	f	t	t	n	won
f	f	f	f	f	f	f	f	t	f	t	f	l	f	n	f	f	t	f	f	f	t	f	t	f	t	f	f	f	f	t	f	f	t	t	n	won
f	f	f	f	f	f	f	f	t	f	t	f	l	f	n	f	f	t	f	t	f	t	f	t	f	t	f	f	f	f	t	f	f	t	t	n	won
f	f	f	f	t	f	f	f	t	f	t	f	l	f	n	f	f	t	f	f	f	t	f	t	f	t	f	f	f	f	t	f	f	t	t	n	won
f	f	f	f	f	f	f	f	f	f	t	f	l	f	w	f	f	t	f	f	f	f	f	f	f	t	f	f	f	f	f	f	f	t	t	n	won
f	f	f	f	f	f	f	f	f	f	t	f	l	f	w	f	f	t	f	f	f	f	f	f	f	t	f	f	f	f	t	f	f	t	t	n	won
f	f	f	f	f	f	f	f	f	f	t	f	l	f	w	f	f	t	f	t	f	f	f	f	f	t	f	f	f	f	t	f	f	t	t	n	won
f	f	f	f	f	f	t	f	f	f	t	f	l	f	w	f	f	t	f	f	f	f	f	f	f	t	f	f	f	f	f	f	f	t	t	n	won
f	f	f	f	t	f	t	f	f	f	t	f	l	f	w	f	f	t	f	f	f	f	f	f	f	t	f	f	f	f	f	f	f	t	t	n	won
f	f	f	f	f	f	f	f	t	f	t	f	l	f	w	f	f	t	f	f	f	t	f	f	f	t	f	f	f	f	f	f	f	t	t	n	won
f	f	f	f	f	f	f	f	f	f	t	f	l	f	w	f	f	t	f	f	f	f	f	t	f	t	f	f	f	f	f	f	f	t	t	n	won
f	f	f	f	f	f	f	f	f	f	t	f	l	f	w	f	f	t	f	f	f	f	f	t	f	t	f	f	f	f	t	f	f	t	t	n	won
f	f	f	f	f	f	f	f	f	f	t	f	l	f	w	f	f	t	f	t	f	f	f	t	f	t	f	f	f	f	t	f	f	t	t	n	won
f	f	f	f	f	f	f	f	t	f	t	f	l	f	w	f	f	t	f	f	f	t	f	t	f	t	f	f	f	f	f	f	f	t	t	n	won
f	f	f	f	f	f	f	f	f	f	t	f	l	f	w	f	f	t	f	f	f	f	f	f	f	t	f	f	f	f	f	f	f	t	f	n	won
f	f	f	f	f	f	f	f	f	f	t	f	l	f	w	f	f	t	f	f	f	f	f	f	f	t	f	f	f	f	t	f	f	t	f	n	won
f	f	f	f	f	f	t	f	f	f	t	f	l	f	w	f	f	t	f	f	f	f	f	f	f	t	f	f	f	f	f	f	f	t	f	n	won
f	f	f	f	t	f	t	f	f	f	t	f	l	f	w	f	f	t	f	f	f	f	f	f	f	t	f	f	f	f	f	f	f	t	f	n	won
f	f	f	f	t	f	t	f	f	f	t	f	l	f	w	f	f	t	f	t	f	f	f	f	f	t	f	f	f	f	f	f	f	t	f	n	won
f	f	f	f	f	f	f	f	t	f	t	f	l	f	w	f	f	t	f	f	f	t	f	f	f	t	f	f	f	f	f	f	f	t	f	n	won
f	f	f	f	f	f	f	f	f	f	t	f	l	f	w	f	f	t	f	f	f	f	f	t	f	t	f	f	f	f	t	f	f	t	f	n	won
f	f	f	f	f	f	f	f	t	f	t	f	l	f	w	f	f	t	f	f	f	t	f	t	f	t	f	f	f	f	f	f	f	t	f	n	won
t	f	f	f	f	f	f	f	f	f	t	f	l	f	n	f	f	t	f	f	f	f	f	f	f	t	f	f	f	f	t	f	f	t	t	n	won
t	f	f	f	f	f	f	f	f	f	t	f	l	f	n	f	f	t	f	f	f	f	f	t	f	t	f	f	f	f	f	f	f	t	t	n	won
t	f	f	f	f	f	f	f	f	f	t	f	l	f	n	f	f	t	f	f	f	f	f	t	f	t	f	f	f	f	t	f	f	t	t	n	won
t	f	f	f	f	f	f	f	f	f	t	f	l	f	n	f	f	t	f	f	f	f	f	t	f	t	f	f	f	t	f	f	f	t	t	n	won
t	f	f	f	t	f	t	f	f	f	t	f	l	f	n	f	f	t	f	t	f	f	f	t	f	t	f	f	f	f	f	f	f	t	t	n	won
t	f	f	f	f	f	f	f	f	f	t	f	l	f	n	f	f	t	f	f	f	f	f	f	f	t	f	f	f	f	t	f	f	t	f	n	won
t	f	f	f	f	f	f	f	f	f	t	f	l	f	n	f	f	t	f	f	f	f	f	t	f	t	f	f	f	f	f	f	f	t	f	n	won
t	f	f	f	f	f	f	f	f	f	t	f	l	f	n	f	f	t	f	t	f	f	f	t	f	t	f	f	f	f	f	f	f	t	f	n	won
t	f	f	f	f	f	f	f	f	f	t	f	l	f	n	f	f	t	f	f	f	f	f	t	f	t	f	f	f	f	t	f	f	t	f	n	won
t	f	f	f	f	f	f	f	f	f	t	f	l	f	b	f	f	t	f	f	f	f	f	f	f	t	f	f	f	f	f	f	f	t	t	n	won
t	f	f	f	f	f	f	f	f	f	t	f	l	f	w	f	f	t	f	f	f	f	f	f	f	t	f	f	f	f	t	f	f	t	t	n	won
t	f	f	f	f	f	t	f	f	f	t	f	l	f	b	f	f	t	f	f	f	f	f	f	f	t	f	f	f	f	f	f	f	t	t	n	won
t	f	f	f	f	f	f	f	f	f	t	f	l	f	w	f	f	t	f	f	f	f	f	t	f	t	f	f	f	f	f	f	f	t	t	n	won
t	f	f	f	f	f	f	f	f	f	t	f	l	f	w	f	f	t	f	f	f	f	f	t	f	t	f	f	f	f	t	f	f	t	t	n	won
t	f	f	f	f	f	t	f	f	f	t	f	l	f	w	f	f	t	f	f	f	f	f	t	f	t	f	f	f	f	f	f	f	t	t	n	won
t	f	f	f	f	f	f	f	f	f	t	f	l	f	b	f	f	t	f	f	f	f	f	f	f	t	f	f	f	f	f	f	f	t	f	n	won
t	f	f	f	f	f	f	f	f	f	t	f	l	f	w	f	f	t	f	f	f	f	f	t	f	t	f	f	f	f	f	f	f	t	f	n	won
t	f	f	f	f	f	f	f	f	f	t	f	l	f	b	f	f	t	f	f	f	f	f	t	f	t	f	f	f	f	f	f	f	t	f	n	won
f	f	f	f	f	f	f	f	f	f	f	f	l	f	n	f	f	f	f	f	f	f	f	f	f	t	f	f	f	f	f	f	f	t	t	n	won
f	f	f	f	f	f	f	f	f	f	f	f	l	f	n	f	f	f	f	f	f	f	f	f	f	t	f	f	f	f	f	f	f	f	t	n	won
f	f	f	f	t	f	f	f	f	f	f	f	l	f	n	f	f	f	f	f	f	f	f	f	f	t	f	f	f	f	f	f	f	t	t	n	won
f	f	f	f	t	f	t	f	f	f	f	f	l	f	n	f	f	f	f	f	f	f	f	f	f	t	f	f	f	f	f	f	f	t	t	n	won
f	f	f	f	t	f	t	f	f	f	f	f	l	f	n	f	f	f	f	f	f	f	f	f	f	t	f	f	f	f	f	f	f	f	t	n	won
f	f	f	f	f	f	f	f	f	f	f	f	l	f	n	f	f	f	f	f	f	f	f	t	f	t	f	f	f	f	f	f	f	t	t	n	won
f	f	f	f	f	f	f	f	f	f	f	f	l	f	n	f	f	f	f	f	f	f	f	t	f	t	f	f	f	f	f	f	f	f	t	n	won
f	f	f	f	t	f	f	f	f	f	f	f	l	f	n	f	f	f	f	f	f	f	f	t	f	t	f	f	f	f	f	f	f	t	t	n	won
f	f	f	f	f	f	f	f	f	f	f	f	l	f	n	f	f	f	f	f	f	f	f	t	f	t	f	f	f	t	f	f	f	f	t	n	won
f	f	f	f	t	f	t	f	f	f	f	f	l	f	n	f	f	f	f	f	f	f	f	t	f	t	f	f	f	f	f	f	f	t	t	n	won
f	f	f	f	t	f	t	f	f	f	f	f	l	f	n	f	f	f	f	f	f	f	f	t	f	t	f	f	f	f	f	f	f	f	t	n	won
f	f	f	f	f	f	f	f	f	f	f	f	l	f	n	f	f	f	f	f	f	f	f	t	f	t	f	f	f	f	f	f	t	f	t	n	won
f	f	f	f	f	f	f	f	f	f	t	f	l	f	n	f	f	f	f	f	f	f	f	f	f	t	f	f	f	f	f	f	f	f	t	n	won
f	f	f	f	f	f	f	f	f	f	t	f	l	f	n	f	f	f	f	f	f	f	f	f	f	t	f	f	f	f	t	f	f	f	t	n	won
f	f	f	f	t	f	f	f	f	f	t	f	l	f	n	f	f	f	f	f	f	f	f	f	f	t	f	f	f	f	t	f	f	f	t	n	won
f	f	f	t	t	f	f	f	f	f	t	f	l	f	n	f	f	f	f	f	f	f	f	f	f	t	f	f	f	f	t	f	f	f	t	n	won
f	f	f	f	t	f	t	f	f	f	t	f	l	f	n	f	f	f	f	f	f	f	f	f	f	t	f	f	f	f	f	f	f	f	t	n	won
f	f	f	f	f	f	f	f	f	f	t	f	l	f	n	f	f	f	f	f	f	f	f	t	f	t	f	f	f	f	f	f	f	f	t	n	won
f	f	f	f	t	f	f	f	f	f	t	f	l	f	n	f	f	f	f	f	f	f	f	t	f	t	f	f	f	f	f	f	f	f	t	n	won
f	f	f	f	f	f	f	f	f	f	t	f	l	f	n	f	f	f	f	f	f	f	f	t	f	t	f	f	f	f	t	f	f	f	t	n	won
f	f	f	f	t	f	t	f	f	f	t	f	l	f	n	f	f	f	f	f	f	f	f	t	f	t	f	f	f	f	f	f	f	f	t	n	won
f	f	f	f	f	f	f	f	f	f	t	f	l	f	n	f	f	f	f	f	f	f	f	f	f	t	f	f	f	f	t	f	f	f	f	n	won
f	f	f	f	f	f	f	f	f	f	t	f	l	f	n	f	f	f	f	f	f	f	f	f	f	t	f	f	f	f	t	f	t	f	f	n	won
f	f	f	f	f	f	f	f	f	f	t	f	l	f	n	f	f	f	f	f	f	f	f	t	f	t	f	f	f	f	t	f	f	f	f	n	won
f	f	f	f	f	f	f	f	f	f	t	f	l	f	n	f	f	f	f	f	f	f	f	t	f	t	f	f	f	f	t	f	t	f	f	n	won
f	f	f	f	f	f	f	f	f	f	t	f	l	f	w	f	f	f	f	f	f	f	f	f	f	t	f	f	f	f	f	f	f	t	t	n	won
f	f	f	f	f	f	f	f	f	f	t	f	l	f	w	f	f	f	f	f	f	f	f	f	f	t	f	f	f	f	t	f	f	f	t	n	won
f	f	f	f	f	f	f	f	f	f	t	f	l	f	w	f	f	f	f	t	f	f	f	f	f	t	f	f	f	f	t	f	f	t	t	n	won
f	f	f	f	t	f	t	f	f	f	t	f	l	f	w	f	f	f	f	f	f	f	f	f	f	t	f	f	f	f	f	f	f	t	t	n	won
f	f	f	f	t	f	t	f	f	f	t	f	l	f	w	f	f	f	f	f	f	f	f	f	f	t	f	f	f	f	f	f	f	f	t	n	won
f	f	f	f	f	f	f	f	f	f	t	f	l	f	w	f	f	f	f	f	f	f	f	t	f	t	f	f	f	f	f	f	f	t	t	n	won
f	f	f	f	f	f	f	f	f	f	t	f	l	f	w	f	f	f	f	f	f	f	f	t	f	t	f	f	f	f	t	f	f	f	t	n	won
f	f	f	f	t	f	t	f	f	f	t	f	l	f	w	f	f	f	f	f	f	f	f	t	f	t	f	f	f	f	f	f	f	f	t	n	won
f	f	f	f	f	f	f	f	t	f	t	f	l	f	w	f	f	f	f	f	f	t	f	t	f	t	f	f	f	f	f	f	f	t	t	n	won
f	f	f	f	f	f	t	f	t	f	t	f	l	f	w	f	f	f	f	f	f	t	f	t	f	t	f	f	f	f	f	f	f	t	t	n	won
f	f	f	f	f	f	f	f	f	f	t	f	l	f	w	f	f	f	f	f	f	f	f	f	f	t	f	f	f	f	f	f	f	t	f	n	won
f	f	f	f	f	f	f	f	f	f	t	f	l	f	w	f	f	f	f	f	f	f	f	f	f	t	f	f	f	f	t	f	f	f	f	n	won
f	f	f	f	f	f	t	f	f	f	t	f	l	f	w	f	f	f	f	f	f	f	f	f	f	t	f	f	f	f	f	f	f	t	f	n	won
f	f	f	f	t	f	t	f	f	f	t	f	l	f	w	f	f	f	f	f	f	f	f	f	f	t	f	f	f	f	f	f	f	f	f	n	won
f	f	f	f	f	f	f	f	t	f	t	f	l	f	w	f	f	f	f	f	f	t	f	f	f	t	f	f	f	f	f	f	f	t	f	n	won
f	f	f	f	f	f	f	f	f	f	t	f	l	f	w	f	f	f	f	f	f	f	f	t	f	t	f	f	f	f	f	f	f	t	f	n	won
f	f	f	f	t	f	t	t	t	f	f	f	l	f	n	f	f	t	f	f	f	f	f	f	f	t	f	f	f	f	f	f	f	t	t	n	won
f	f	f	f	t	f	t	t	t	f	f	f	l	f	n	f	f	t	f	f	f	t	f	f	f	t	f	f	f	f	f	f	f	t	t	n	won
f	f	f	f	f	f	t	t	t	f	t	f	l	f	n	f	f	t	f	f	f	f	f	f	f	t	f	f	f	f	f	f	f	t	t	n	won
f	f	f	f	t	f	t	t	t	f	t	f	l	f	n	f	f	t	f	f	f	f	f	f	f	t	f	f	f	f	f	f	f	t	t	n	won
f	f	f	f	f	f	t	t	t	f	t	f	l	f	n	f	f	t	f	f	f	t	f	f	f	t	f	f	f	f	f	f	f	t	t	n	won
f	f	f	f	t	f	t	t	t	f	t	f	l	f	n	f	f	t	f	f	f	f	f	t	f	t	f	f	f	f	f	f	f	t	t	n	won
f	f	f	f	f	f	t	t	t	f	t	f	l	f	w	f	f	t	f	f	f	f	f	f	f	t	f	f	f	f	f	f	f	t	t	n	won
f	f	f	f	f	f	t	t	t	f	t	f	l	f	w	f	f	t	f	t	f	f	f	f	f	t	f	f	f	f	f	f	f	t	t	n	won
f	f	f	f	t	f	t	t	t	f	t	f	l	f	w	f	f	t	f	f	f	f	f	f	f	t	f	f	f	f	f	f	f	t	t	n	won
f	f	f	f	f	f	t	t	t	f	t	f	l	f	w	f	f	t	f	f	f	t	f	f	f	t	f	f	f	f	f	f	f	t	t	n	won
f	f	f	f	f	f	t	t	t	f	t	f	l	f	w	f	f	t	f	f	f	f	f	f	f	t	f	f	f	f	f	f	f	t	f	n	won
f	f	f	f	t	f	t	t	t	f	f	f	l	f	n	f	f	f	f	f	f	f	f	t	f	t	f	f	f	f	f	f	f	t	t	n	won
f	f	f	f	t	f	t	t	t	f	f	f	l	f	n	f	f	f	f	f	f	f	f	t	f	t	f	f	f	f	f	f	f	f	t	n	won
f	f	f	f	f	f	t	t	t	f	t	f	l	f	n	f	f	f	f	f	f	f	f	f	f	t	f	f	f	f	f	f	f	f	t	n	won
f	f	f	f	t	f	t	t	t	f	t	f	l	f	n	f	f	f	f	f	f	f	f	t	f	t	f	f	f	f	f	f	f	f	t	n	won
f	f	f	f	f	f	t	t	t	f	t	f	l	f	w	f	f	f	f	f	f	f	f	f	f	t	f	f	f	f	f	f	f	f	t	n	won
f	f	f	f	f	t	f	f	f	f	f	f	l	f	n	f	f	t	f	f	f	f	f	f	f	t	f	f	f	f	f	f	f	t	t	n	won
f	f	f	f	f	t	f	f	f	f	f	f	l	f	n	f	f	t	f	f	f	f	f	f	f	t	f	f	f	f	f	f	f	f	t	n	won
f	f	f	t	f	t	f	f	f	f	f	f	l	f	n	f	f	t	f	f	f	f	f	f	f	t	f	f	f	f	f	f	f	f	t	n	won
f	f	f	f	t	t	f	f	f	f	f	f	l	f	n	f	f	t	f	f	f	f	f	f	f	t	f	f	f	f	f	f	f	f	t	n	won
f	f	f	t	t	t	f	f	f	f	f	f	l	f	n	f	f	t	f	f	f	f	f	f	f	t	f	f	f	f	f	f	f	t	t	n	won
f	f	f	t	t	t	f	f	f	f	f	f	l	f	n	f	f	t	f	f	f	f	f	f	f	t	f	f	f	f	f	f	f	f	t	n	won
f	f	f	f	f	t	t	f	f	f	f	f	l	f	n	f	f	t	f	f	f	f	f	f	f	t	f	f	f	f	f	f	f	f	t	n	won
f	f	f	f	t	t	t	f	f	f	f	f	l	f	n	f	f	t	f	f	f	f	f	f	f	t	f	f	f	f	f	f	f	t	t	n	won
f	f	f	f	t	t	t	f	f	f	f	f	l	f	n	f	f	t	f	f	f	f	f	f	f	t	f	f	f	f	f	f	f	f	t	n	won
f	f	f	f	f	t	f	f	f	f	f	f	l	f	n	f	f	t	f	f	f	f	f	f	f	t	f	f	f	f	f	f	t	f	t	n	won
f	f	f	f	f	t	f	f	t	f	f	f	l	f	n	f	f	t	f	f	f	t	f	f	f	t	f	f	f	f	f	f	f	t	t	n	won
f	f	f	f	t	t	t	f	t	f	f	f	l	f	n	f	f	t	f	f	f	t	f	f	f	t	f	f	f	f	f	f	f	t	t	n	won
f	f	f	f	f	t	f	f	f	f	f	f	l	f	n	f	f	t	f	f	f	f	f	t	f	t	f	f	f	f	f	f	f	t	t	n	won
f	f	f	f	f	t	f	f	f	f	f	f	l	f	n	f	f	t	f	f	f	f	f	t	f	t	f	f	f	f	f	f	f	f	t	n	won
f	f	t	f	f	t	f	f	f	f	f	f	l	f	n	f	f	t	f	f	f	f	f	t	f	t	f	f	f	f	f	f	f	f	t	n	won
f	f	f	t	f	t	f	f	f	f	f	f	l	f	n	f	f	t	f	f	f	f	f	t	f	t	f	f	f	f	f	f	f	f	t	n	won
f	f	t	f	t	t	t	f	f	f	f	f	l	f	n	f	f	t	f	f	f	f	f	t	f	t	f	f	f	f	f	f	f	f	t	n	won
f	f	f	f	f	t	f	f	f	f	f	f	l	f	n	f	f	t	f	f	f	f	f	t	f	t	f	f	f	f	f	f	t	f	t	n	won
f	f	f	f	f	t	f	f	t	f	f	f	l	f	n	f	f	t	f	f	f	t	f	t	f	t	f	f	f	f	f	f	f	t	t	n	won
f	f	f	f	f	t	f	f	f	f	t	f	l	f	n	f	f	t	f	f	f	f	f	f	f	t	f	f	f	f	t	f	f	t	t	n	won
f	f	f	f	f	t	f	f	f	f	t	f	l	f	n	f	f	t	f	f	f	f	f	f	f	t	f	f	f	f	t	f	f	f	t	n	won
f	f	f	t	f	t	f	f	f	f	t	f	l	f	n	f	f	t	f	f	f	f	f	f	f	t	f	f	f	f	t	f	f	t	t	n	won
f	f	f	t	f	t	f	f	f	f	t	f	l	f	n	f	f	t	f	f	f	f	f	f	f	t	f	f	f	f	t	f	f	f	t	n	won
f	f	f	f	f	t	t	f	f	f	t	f	l	f	n	f	f	t	f	f	f	f	f	f	f	t	f	f	f	f	f	f	f	t	t	n	won
f	f	f	f	t	t	t	f	f	f	t	f	l	f	n	f	f	t	f	f	f	f	f	f	f	t	f	f	f	f	f	f	f	t	t	n	won
f	f	f	f	t	t	t	f	f	f	t	f	l	f	n	f	f	t	f	f	f	f	f	f	f	t	f	f	f	f	f	f	f	f	t	n	won
f	f	f	f	f	t	t	f	f	f	t	f	l	f	n	f	f	t	f	t	f	f	f	f	f	t	f	f	f	f	t	f	f	t	t	n	won
f	f	f	f	f	t	f	f	t	f	t	f	l	f	n	f	f	t	f	f	f	t	f	f	f	t	f	f	f	f	t	f	f	t	t	n	won
f	f	f	f	f	t	f	f	t	f	t	f	l	f	n	f	f	t	f	f	f	t	f	f	f	t	f	f	f	f	t	f	f	f	t	n	won
f	f	f	f	f	t	f	f	t	f	t	f	l	f	n	f	f	t	f	t	f	t	f	f	f	t	f	f	f	f	t	f	f	t	t	n	won
f	f	f	f	f	t	t	f	t	f	t	f	l	f	n	f	f	t	f	f	f	t	f	f	f	t	f	f	f	f	f	f	f	t	t	n	won
f	f	f	f	t	t	t	f	t	f	t	f	l	f	n	f	f	t	f	f	f	t	f	f	f	t	f	f	f	f	t	f	f	f	t	n	won
f	f	f	f	f	t	f	f	f	f	t	f	l	f	n	f	f	t	f	f	f	f	f	t	f	t	f	f	f	f	t	f	f	t	t	n	won
f	f	f	f	f	t	t	f	f	f	t	f	l	f	n	f	f	t	f	t	f	f	f	t	f	t	f	f	f	f	t	f	f	t	t	n	won
f	f	f	f	f	t	f	f	t	f	t	f	l	f	n	f	f	t	f	f	f	t	f	t	f	t	f	f	f	f	t	f	f	t	t	n	won
f	f	f	f	f	t	t	f	t	f	t	f	l	f	n	f	f	t	f	f	f	t	f	t	f	t	f	f	f	f	f	f	f	t	t	n	won
f	f	f	f	f	t	f	f	f	f	t	f	l	f	n	f	f	t	f	f	f	f	f	f	f	t	f	f	f	f	t	f	f	t	f	n	won
f	f	f	f	f	t	f	f	f	f	t	f	l	f	n	f	f	t	f	f	f	f	f	f	f	t	f	f	f	f	t	f	f	f	f	n	won
f	f	f	f	f	t	t	f	f	f	t	f	l	f	n	f	f	t	f	f	f	f	f	f	f	t	f	f	f	f	f	f	f	t	f	n	won
f	f	f	f	f	t	t	f	f	f	t	f	l	f	n	f	f	t	f	f	f	f	f	f	f	t	f	f	f	f	f	f	f	f	f	n	won
f	f	f	f	t	t	t	f	f	f	t	f	l	f	n	f	f	t	f	f	f	f	f	f	f	t	f	f	f	f	f	f	f	t	f	n	won
f	f	f	f	t	t	t	f	f	f	t	f	l	f	n	f	f	t	f	f	f	f	f	f	f	t	f	f	f	f	f	f	f	f	f	n	won
f	f	f	f	f	t	t	f	f	f	t	f	l	f	n	f	f	t	f	t	f	f	f	f	f	t	f	f	f	f	t	f	f	t	f	n	won
f	f	f	f	f	t	f	f	t	f	t	f	l	f	n	f	f	t	f	f	f	t	f	f	f	t	f	f	f	f	t	f	f	t	f	n	won
f	f	f	f	f	t	t	f	t	f	t	f	l	f	n	f	f	t	f	f	f	t	f	f	f	t	f	f	f	f	f	f	f	t	f	n	won
f	f	f	f	f	t	t	f	t	f	t	f	l	f	n	f	f	t	f	t	f	t	f	f	f	t	f	f	f	f	f	f	f	t	f	n	won
f	f	f	f	f	t	f	f	f	f	t	f	l	f	n	f	f	t	f	f	f	f	f	t	f	t	f	f	f	f	t	f	f	t	f	n	won
f	f	f	f	f	t	f	f	f	f	t	f	l	f	w	f	f	t	f	f	f	f	f	f	f	t	f	f	f	f	t	f	f	t	t	n	won
f	f	f	f	f	t	f	f	f	f	t	f	l	f	w	f	f	t	f	f	f	f	f	f	f	t	f	f	f	f	t	f	f	f	t	n	won
f	f	f	f	f	t	f	f	f	f	t	f	l	f	w	f	f	t	f	t	f	f	f	f	f	t	f	f	f	f	t	f	f	t	t	n	won
f	f	f	f	f	t	f	f	f	f	t	f	l	f	w	f	f	t	f	t	f	f	f	f	f	t	f	f	f	f	t	f	f	f	t	n	won
f	f	f	f	f	t	t	f	f	f	t	f	l	f	w	f	f	t	f	f	f	f	f	f	f	t	f	f	f	f	f	f	f	t	t	n	won
f	f	f	f	t	t	t	f	f	f	t	f	l	f	w	f	f	t	f	f	f	f	f	f	f	t	f	f	f	f	f	f	f	t	t	n	won
f	f	f	f	t	t	t	f	f	f	t	f	l	f	w	f	f	t	f	f	f	f	f	f	f	t	f	f	f	f	f	f	f	f	t	n	won
f	f	f	f	f	t	t	f	t	f	t	f	l	f	w	f	f	t	f	f	f	t	f	f	f	t	f	f	f	f	f	f	f	t	t	n	won
f	f	f	f	f	t	f	f	f	f	t	f	l	f	w	f	f	t	f	f	f	f	f	t	f	t	f	f	f	f	t	f	f	t	t	n	won
f	f	f	f	f	t	f	f	f	f	t	f	l	f	w	f	f	t	f	t	f	f	f	t	f	t	f	f	f	f	t	f	f	t	t	n	won
f	f	f	f	f	t	t	f	t	f	t	f	l	f	w	f	f	t	f	f	f	t	f	t	f	t	f	f	f	f	f	f	f	t	t	n	won
f	f	f	f	f	t	f	f	f	f	t	f	l	f	w	f	f	t	f	f	f	f	f	f	f	t	f	f	f	f	t	f	f	t	f	n	won
f	f	f	f	f	t	f	f	f	f	t	f	l	f	w	f	f	t	f	f	f	f	f	f	f	t	f	f	f	f	t	f	f	f	f	n	won
f	f	f	f	f	t	t	f	f	f	t	f	l	f	w	f	f	t	f	f	f	f	f	f	f	t	f	f	f	f	f	f	f	t	f	n	won
f	f	f	f	t	t	t	f	f	f	t	f	l	f	w	f	f	t	f	f	f	f	f	f	f	t	f	f	f	f	f	f	f	t	f	n	won
f	f	f	f	t	t	t	f	f	f	t	f	l	f	w	f	f	t	f	f	f	f	f	f	f	t	f	f	f	f	f	f	f	f	f	n	won
f	f	f	f	f	t	t	f	t	f	t	f	l	f	w	f	f	t	f	f	f	t	f	f	f	t	f	f	f	f	f	f	f	t	f	n	won
f	f	f	f	f	t	f	f	f	f	t	f	l	f	w	f	f	t	f	f	f	f	f	t	f	t	f	f	f	f	t	f	f	t	f	n	won
t	f	f	f	t	t	f	f	f	f	t	f	l	f	n	f	f	t	f	f	f	f	f	f	f	t	f	f	f	f	f	f	f	f	t	n	won
t	f	f	f	f	t	f	f	f	f	t	f	l	f	n	f	f	t	f	f	f	f	f	f	f	t	f	f	f	f	t	f	f	t	t	n	won
t	f	f	f	f	t	t	f	f	f	t	f	l	f	n	f	f	t	f	f	f	f	f	f	f	t	f	f	f	f	f	f	f	t	t	n	won
t	f	f	f	t	t	f	f	t	f	t	f	l	f	n	f	f	t	f	f	f	t	f	f	f	t	f	f	f	f	f	f	f	t	t	n	won
t	f	f	f	t	t	t	f	t	f	t	f	l	f	n	f	f	t	f	f	f	t	f	f	f	t	f	f	f	f	f	f	f	t	t	n	won
t	f	f	f	f	t	f	f	f	f	t	f	l	f	n	f	f	t	f	f	f	f	f	t	f	t	f	f	f	f	t	f	f	t	t	n	won
t	f	f	f	f	t	t	f	f	f	t	f	l	f	n	f	f	t	f	f	f	f	f	t	f	t	f	f	f	f	f	f	f	t	t	n	won
t	f	f	f	t	t	t	f	f	f	t	f	l	f	n	f	f	t	f	f	f	f	f	t	f	t	f	f	f	f	f	f	f	t	t	n	won
t	f	f	f	f	t	f	f	f	f	t	f	l	f	n	f	f	t	f	f	f	f	f	f	f	t	f	f	f	f	t	f	f	t	f	n	won
t	f	f	f	f	t	t	f	f	f	t	f	l	f	n	f	f	t	f	f	f	f	f	f	f	t	f	f	f	f	f	f	f	t	f	n	won
t	f	f	f	f	t	f	f	f	f	t	f	l	f	n	f	f	t	f	f	f	f	f	t	f	t	f	f	f	f	t	f	f	t	f	n	won
t	f	f	f	t	t	f	f	f	f	t	f	l	f	b	f	f	t	f	f	f	f	f	f	f	t	f	f	f	f	f	f	f	f	t	n	won
t	f	f	f	f	t	f	f	f	f	t	f	l	f	w	f	f	t	f	f	f	f	f	f	f	t	f	f	f	f	t	f	f	t	t	n	won
t	f	f	f	f	t	f	f	f	f	t	f	l	f	b	f	f	t	f	f	f	f	f	f	f	t	f	f	f	f	t	f	f	t	t	n	won
t	f	f	f	f	t	t	f	f	f	t	f	l	f	w	f	f	t	f	f	f	f	f	f	f	t	f	f	f	f	f	f	f	t	t	n	won
t	f	f	f	f	t	t	f	f	f	t	f	l	f	b	f	f	t	f	f	f	f	f	f	f	t	f	f	f	f	f	f	f	t	t	n	won
t	f	f	f	f	t	f	f	f	f	t	f	l	f	b	f	f	t	f	f	f	f	f	t	f	t	f	f	f	f	f	f	f	t	t	n	won
t	f	f	f	f	t	f	f	f	f	t	f	l	f	w	f	f	t	f	f	f	f	f	t	f	t	f	f	f	f	t	f	f	t	t	n	won
t	f	f	f	f	t	t	f	f	f	t	f	l	f	w	f	f	t	f	f	f	f	f	t	f	t	f	f	f	f	f	f	f	t	t	n	won
t	f	f	f	f	t	t	f	f	f	t	f	l	f	b	f	f	t	f	f	f	f	f	t	f	t	f	f	f	f	f	f	f	t	t	n	won
t	f	f	f	t	t	t	f	f	f	t	f	l	f	w	f	f	t	f	f	f	f	f	t	f	t	f	f	f	f	f	f	f	t	t	n	won
t	f	f	f	f	t	t	f	f	f	t	f	l	f	w	f	f	t	f	f	f	f	f	f	f	t	f	f	f	f	f	f	f	t	f	n	won
f	f	f	f	f	t	f	f	f	f	f	f	l	f	n	f	f	f	f	f	f	f	f	f	f	t	f	f	f	f	f	f	f	t	t	n	won
f	f	f	f	f	t	f	f	f	f	f	f	l	f	n	f	f	f	f	f	f	f	f	f	f	t	f	f	f	f	f	f	f	f	t	n	won
f	f	f	t	f	t	f	f	f	f	f	f	l	f	n	f	f	f	f	f	f	f	f	f	f	t	f	f	f	f	f	f	f	f	t	n	won
f	f	f	f	t	t	f	f	f	f	f	f	l	f	n	f	f	f	f	f	f	f	f	f	f	t	f	f	f	f	f	f	f	f	t	n	won
f	f	f	t	t	t	f	f	f	f	f	f	l	f	n	f	f	f	f	f	f	f	f	f	f	t	f	f	f	f	f	f	f	t	t	n	won
f	f	f	f	f	t	t	f	f	f	f	f	l	f	n	f	f	f	f	f	f	f	f	f	f	t	f	f	f	f	f	f	f	t	t	n	won
f	f	f	f	f	t	t	f	f	f	f	f	l	f	n	f	f	f	f	f	f	f	f	f	f	t	f	f	f	f	f	f	f	f	t	n	won
f	f	f	f	t	t	t	f	f	f	f	f	l	f	n	f	f	f	f	f	f	f	f	f	f	t	f	f	f	f	f	f	f	t	t	n	won
f	f	f	f	t	t	t	f	f	f	f	f	l	f	n	f	f	f	f	f	f	f	f	f	f	t	f	f	f	f	f	f	f	f	t	n	won
f	f	f	f	f	t	f	f	f	f	f	f	l	f	n	f	f	f	f	f	f	f	f	f	f	t	f	f	f	f	f	f	t	f	t	n	won
f	f	f	f	f	t	f	f	f	f	f	f	l	f	n	f	f	f	f	f	f	f	f	t	f	t	f	f	f	f	f	f	f	t	t	n	won
f	f	f	f	f	t	f	f	f	f	f	f	l	f	n	f	f	f	f	f	f	f	f	t	f	t	f	f	f	f	f	f	f	f	t	n	won
f	f	t	f	f	t	f	f	f	f	f	f	l	f	n	f	f	f	f	f	f	f	f	t	f	t	f	f	f	f	f	f	f	f	t	n	won
f	f	f	t	f	t	f	f	f	f	f	f	l	f	n	f	f	f	f	f	f	f	f	t	f	t	f	f	f	f	f	f	f	f	t	n	won
f	f	f	t	t	t	f	f	f	f	f	f	l	f	n	f	f	f	f	f	f	f	f	t	f	t	f	f	f	f	f	f	f	f	t	n	won
f	f	t	f	t	t	t	f	f	f	f	f	l	f	n	f	f	f	f	f	f	f	f	t	f	t	f	f	f	f	f	f	f	f	t	n	won
f	f	f	f	f	t	f	f	f	f	f	f	l	f	n	f	f	f	f	f	f	f	f	t	f	t	f	f	f	f	f	f	t	f	t	n	won
f	f	f	f	f	t	f	f	f	f	t	f	l	f	n	f	f	f	f	f	f	f	f	f	f	t	f	f	f	f	t	f	f	f	t	n	won
f	f	f	f	t	t	t	f	f	f	t	f	l	f	n	f	f	f	f	f	f	f	f	f	f	t	f	f	f	f	f	f	f	f	t	n	won
f	f	f	f	f	t	f	f	f	f	t	f	l	f	n	f	f	f	f	f	f	f	f	t	f	t	f	f	f	f	t	f	f	f	t	n	won
f	f	f	t	f	t	f	f	f	f	t	f	l	f	n	f	f	f	f	f	f	f	f	t	f	t	f	f	f	f	t	f	f	f	t	n	won
f	f	f	f	f	t	t	f	f	f	t	f	l	f	n	f	f	f	f	f	f	f	f	t	f	t	f	f	f	f	f	f	f	f	t	n	won
f	f	f	f	t	t	t	f	f	f	t	f	l	f	n	f	f	f	f	f	f	f	f	t	f	t	f	f	f	f	f	f	f	f	t	n	won
f	f	f	f	f	t	f	f	t	f	t	f	l	f	n	f	f	f	f	f	f	t	f	t	f	t	f	f	f	f	t	f	f	f	t	n	won
f	f	f	f	f	t	f	f	f	f	t	f	l	f	n	f	f	f	f	f	f	f	f	f	f	t	f	f	f	f	t	f	f	f	f	n	won
f	f	f	f	f	t	t	f	f	f	t	f	l	f	n	f	f	f	f	t	f	f	f	f	f	t	f	f	f	f	f	f	f	f	f	n	won
f	f	f	f	t	t	t	f	f	f	t	f	l	f	n	f	f	f	f	f	f	f	f	f	f	t	f	f	f	f	f	f	f	f	f	n	won
f	f	f	f	f	t	f	f	f	f	t	f	l	f	n	f	f	f	f	f	f	f	f	f	f	t	f	f	f	f	t	f	t	f	f	n	won
f	f	f	f	f	t	f	f	f	f	t	f	l	f	n	f	f	f	f	f	f	f	f	t	f	t	f	f	f	f	t	f	f	f	f	n	won
f	f	f	f	f	t	t	f	f	f	t	f	l	f	n	f	f	f	f	f	f	f	f	t	f	t	f	f	f	f	f	f	f	f	f	n	won
f	f	f	f	t	t	t	f	f	f	t	f	l	f	n	f	f	f	f	f	f	f	f	t	f	t	f	f	f	f	f	f	f	f	f	n	won
f	f	f	f	f	t	f	f	f	f	t	f	l	f	n	f	f	f	f	f	f	f	f	t	f	t	f	f	f	f	t	f	t	f	f	n	won
f	f	f	f	f	t	f	f	f	f	t	f	l	f	w	f	f	f	f	f	f	f	f	f	f	t	f	f	f	f	t	f	f	f	t	n	won
f	f	f	f	t	t	t	f	f	f	t	f	l	f	w	f	f	f	f	f	f	f	f	f	f	t	f	f	f	f	f	f	f	t	t	n	won
f	f	f	f	t	t	t	f	f	f	t	f	l	f	w	f	f	f	f	f	f	f	f	f	f	t	f	f	f	f	f	f	f	f	t	n	won
f	f	f	f	f	t	t	f	t	f	t	f	l	f	w	f	f	f	f	f	f	t	f	f	f	t	f	f	f	f	f	f	f	t	t	n	won
f	f	f	f	f	t	f	f	f	f	t	f	l	f	w	f	f	f	f	f	f	f	f	t	f	t	f	f	f	f	t	f	f	f	t	n	won
f	f	f	f	f	t	t	f	f	f	t	f	l	f	w	f	f	f	f	f	f	f	f	t	f	t	f	f	f	f	f	f	f	f	t	n	won
f	f	f	f	t	t	t	f	f	f	t	f	l	f	w	f	f	f	f	f	f	f	f	t	f	t	f	f	f	f	f	f	f	t	t	n	won
f	f	f	f	t	t	t	f	f	f	t	f	l	f	w	f	f	f	f	f	f	f	f	t	f	t	f	f	f	f	f	f	f	f	t	n	won
f	f	f	f	t	t	t	f	f	f	t	f	l	f	w	f	f	f	f	f	f	f	f	f	f	t	f	f	f	f	f	f	f	f	f	n	won
f	f	f	f	f	t	t	f	f	f	t	f	l	f	w	f	f	f	f	f	f	f	f	t	f	t	f	f	f	f	f	f	f	t	f	n	won
f	f	f	f	f	t	t	f	f	f	t	f	l	f	w	f	f	f	f	f	f	f	f	t	f	t	f	f	f	f	f	f	f	f	f	n	won
f	f	f	f	t	t	t	f	f	f	t	f	l	f	w	f	f	f	f	f	f	f	f	t	f	t	f	f	f	f	f	f	f	t	f	n	won
t	f	f	f	t	t	f	f	f	f	t	f	l	f	n	f	f	f	f	f	f	f	f	f	f	t	f	f	f	f	f	f	f	f	t	n	won
f	f	f	f	f	t	t	t	t	f	f	f	l	f	n	f	f	t	f	f	f	f	f	f	f	t	f	f	f	f	f	f	f	f	t	n	won
f	f	f	f	t	t	t	t	t	f	f	f	l	f	n	f	f	t	f	f	f	f	f	f	f	t	f	f	f	f	f	f	f	t	t	n	won
f	f	f	f	t	t	t	t	t	f	f	f	l	f	n	f	f	t	f	f	f	f	f	f	f	t	f	f	f	f	f	f	f	f	t	n	won
f	f	f	f	f	t	t	t	t	f	f	f	l	f	n	f	f	t	f	f	f	t	f	f	f	t	f	f	f	f	f	f	f	t	t	n	won
f	f	f	f	t	t	t	t	t	f	f	f	l	f	n	f	f	t	f	f	f	t	f	f	f	t	f	f	f	f	f	f	f	t	t	n	won
f	f	f	f	f	t	t	t	t	f	t	f	l	f	n	f	f	t	f	f	f	f	f	f	f	t	f	f	f	f	f	f	f	f	t	n	won
f	f	f	t	f	t	t	t	t	f	t	f	l	f	n	f	f	t	f	f	f	f	f	f	f	t	f	f	f	f	f	f	f	f	t	n	won
f	f	f	f	f	t	t	t	t	f	t	f	l	f	n	f	f	t	f	f	f	t	f	f	f	t	f	f	f	f	f	f	f	t	t	n	won
f	f	f	f	f	t	t	t	t	f	t	f	l	f	n	f	f	t	f	f	f	f	f	f	f	t	f	f	f	f	f	f	f	f	f	n	won
f	f	f	f	f	t	t	t	t	f	t	f	l	f	n	f	f	t	f	f	f	t	f	f	f	t	f	f	f	f	f	f	f	t	f	n	won
f	f	f	f	f	t	t	t	t	f	t	f	l	f	w	f	f	t	f	f	f	f	f	f	f	t	f	f	f	f	f	f	f	f	t	n	won
f	f	f	f	f	t	t	t	t	f	t	f	l	f	w	f	f	t	f	f	f	t	f	f	f	t	f	f	f	f	f	f	f	t	t	n	won
f	f	f	f	f	t	t	t	t	f	t	f	l	f	w	f	f	t	f	f	f	f	f	f	f	t	f	f	f	f	f	f	f	t	f	n	won
t	f	f	f	t	t	t	t	t	f	t	f	l	f	n	f	f	t	f	f	f	f	f	f	f	t	f	f	f	f	f	f	f	t	t	n	won
f	f	f	f	t	t	t	t	t	f	f	f	l	f	n	f	f	f	f	f	f	f	f	f	f	t	f	f	f	f	f	f	f	f	t	n	won
f	f	f	f	f	t	t	t	t	f	t	f	l	f	n	f	f	f	f	f	f	f	f	t	f	t	f	f	f	f	f	f	f	f	t	n	won
t	f	f	f	f	t	f	f	f	f	t	f	l	f	n	f	f	t	f	f	f	f	t	f	f	t	f	f	f	f	t	f	f	t	t	n	won
f	f	f	f	f	f	f	f	f	f	f	f	l	f	n	f	f	t	f	f	f	f	f	f	f	f	f	f	f	f	f	f	f	t	t	n	won
f	f	f	f	t	f	f	f	f	f	f	f	l	f	n	f	f	t	f	f	f	f	f	f	f	f	f	f	f	f	f	f	f	t	t	n	won
f	f	f	f	t	f	t	f	f	f	f	f	l	f	n	f	f	t	f	f	f	f	f	f	f	f	f	f	f	f	f	f	f	t	t	n	won
f	f	f	f	f	f	f	f	t	f	f	f	l	f	n	f	f	t	f	f	f	t	f	f	f	f	f	f	f	f	f	f	f	t	t	n	won
f	f	f	f	t	f	f	f	t	f	f	f	l	f	n	f	f	t	f	f	f	t	f	f	f	f	f	f	f	f	f	f	f	t	t	n	won
f	f	f	f	f	f	f	f	f	f	f	f	l	f	n	f	f	t	f	f	f	f	f	t	f	f	f	f	f	f	f	f	f	t	t	n	won
f	f	f	f	t	f	f	f	f	f	f	f	l	f	n	f	f	t	f	f	f	f	f	t	f	f	f	f	f	f	f	f	f	t	t	n	won
f	f	f	f	f	f	f	f	f	f	f	f	l	f	n	f	f	t	f	f	f	f	f	t	f	f	f	f	f	t	f	f	f	t	t	n	won
f	f	f	f	t	f	t	f	f	f	f	f	l	f	n	f	f	t	f	f	f	f	f	t	f	f	f	f	f	f	f	f	f	t	t	n	won
f	f	f	f	f	f	f	f	t	f	f	f	l	f	n	f	f	t	f	f	f	t	f	t	f	f	f	f	f	f	f	f	f	t	t	n	won
f	f	f	f	t	f	f	f	t	f	f	f	l	f	n	f	f	t	f	f	f	t	f	t	f	f	f	f	f	f	f	f	f	t	t	n	won
f	f	f	f	f	f	t	f	t	f	f	f	l	f	n	f	f	t	f	f	f	t	f	t	f	f	f	f	f	f	f	f	f	t	t	n	won
f	f	f	f	f	f	f	f	f	f	f	f	l	f	n	f	f	f	f	f	f	f	f	f	f	f	f	f	f	f	f	f	f	t	t	n	won
f	f	f	f	f	f	f	f	f	f	f	f	l	f	n	f	f	f	f	f	f	f	f	f	f	f	f	f	f	f	f	f	f	f	t	n	won
f	f	f	f	t	f	f	f	f	f	f	f	l	f	n	f	f	f	f	f	f	f	f	f	f	f	f	f	f	f	f	f	f	t	t	n	won
f	f	f	f	t	f	t	f	f	f	f	f	l	f	n	f	f	f	f	f	f	f	f	f	f	f	f	f	f	f	f	f	f	t	t	n	won
f	f	f	f	t	f	t	f	f	f	f	f	l	f	n	f	f	f	f	f	f	f	f	f	f	f	f	f	f	f	f	f	f	f	t	n	won
f	f	f	f	f	f	f	f	f	f	f	f	l	f	n	f	f	f	f	f	f	f	f	f	f	f	f	f	f	f	f	f	t	f	t	n	won
f	t	f	f	f	f	f	f	f	f	f	f	l	f	n	f	f	f	f	f	f	f	f	f	f	f	f	f	f	f	f	f	t	f	t	n	won
f	f	f	f	f	f	f	f	t	f	f	f	l	f	n	f	f	f	f	f	f	t	f	f	f	f	f	f	f	f	f	f	f	t	t	n	won
f	f	f	f	t	f	f	f	t	f	f	f	l	f	n	f	f	f	f	f	f	t	f	f	f	f	f	f	f	f	f	f	f	t	t	n	won
f	f	f	f	f	f	f	f	f	f	f	f	l	f	n	f	f	f	f	f	f	f	f	t	f	f	f	f	f	f	f	f	f	t	t	n	won
f	f	f	f	f	f	f	f	f	f	f	f	l	f	n	f	f	f	f	f	f	f	f	t	f	f	f	f	f	f	f	f	f	f	t	n	won
f	f	f	f	t	f	f	f	f	f	f	f	l	f	n	f	f	f	f	f	f	f	f	t	f	f	f	f	f	f	f	f	f	t	t	n	won
f	f	f	f	f	f	f	f	f	f	f	f	l	f	n	f	f	f	f	f	f	f	f	t	f	f	f	f	f	t	f	f	f	f	t	n	won
f	f	f	f	t	f	t	f	f	f	f	f	l	f	n	f	f	f	f	f	f	f	f	t	f	f	f	f	f	f	f	f	f	t	t	n	won
f	f	f	f	t	f	t	f	f	f	f	f	l	f	n	f	f	f	f	f	f	f	f	t	f	f	f	f	f	f	f	f	f	f	t	n	won
f	f	f	f	f	f	f	f	f	f	f	f	l	f	n	f	f	f	f	f	f	f	f	t	f	f	f	f	f	f	f	f	t	f	t	n	won
f	f	f	f	f	f	f	f	t	f	f	f	l	f	n	f	f	f	f	f	f	t	f	t	f	f	f	f	f	f	f	f	f	t	t	n	won
f	f	f	f	t	f	t	t	t	f	f	f	l	f	n	f	f	t	f	f	f	f	f	f	f	f	f	f	f	f	f	f	f	t	t	n	won
f	f	f	f	t	f	t	t	t	f	f	f	l	f	n	f	f	t	f	f	f	t	f	f	f	f	f	f	f	f	f	f	f	t	t	n	won
f	f	f	f	t	f	t	t	t	f	f	f	l	f	n	f	f	t	f	f	f	f	f	t	f	f	f	f	f	f	f	f	f	t	t	n	won
f	f	f	f	t	f	t	t	t	f	f	f	l	f	n	f	f	f	f	f	f	f	f	t	f	f	f	f	f	f	f	f	f	t	t	n	won
f	f	f	f	f	f	f	f	f	f	f	f	l	f	n	f	t	t	f	f	f	f	t	f	f	f	f	f	f	f	f	f	f	t	t	n	won
f	f	f	f	f	f	f	f	f	f	f	f	l	f	n	f	t	t	f	f	f	f	t	t	f	f	f	f	f	f	f	f	f	t	t	n	won
f	f	f	f	f	t	f	f	f	f	f	f	l	f	n	f	f	t	f	f	f	f	f	f	f	f	f	f	f	f	f	f	f	t	t	n	won
f	f	f	f	f	t	f	f	f	f	f	f	l	f	n	f	f	t	f	f	f	f	f	f	f	f	f	f	f	f	f	f	f	f	t	n	won
f	t	f	t	f	t	f	f	f	f	f	f	l	f	n	f	f	t	f	f	f	f	f	f	f	f	f	f	f	f	f	f	f	f	t	n	won
f	f	f	f	t	t	f	f	f	f	f	f	l	f	n	f	f	t	f	f	f	f	f	f	f	f	f	f	f	f	f	f	f	t	t	n	won
f	f	f	f	t	t	f	f	f	f	f	f	l	f	n	f	f	t	f	f	f	f	f	f	f	f	f	f	f	f	f	f	f	f	t	n	won
f	f	f	t	t	t	f	f	f	f	f	f	l	f	n	f	f	t	f	f	f	f	f	f	f	f	f	f	f	f	f	f	f	t	t	n	won
f	f	f	t	t	t	f	f	f	f	f	f	l	f	n	f	f	t	f	f	f	f	f	f	f	f	f	f	f	f	f	f	f	f	t	n	won
f	f	f	f	t	t	t	f	f	f	f	f	l	f	n	f	f	t	f	f	f	f	f	f	f	f	f	f	f	f	f	f	f	t	t	n	won
f	f	f	f	t	t	t	f	f	f	f	f	l	f	n	f	f	t	f	f	f	f	f	f	f	f	f	f	f	f	f	f	f	f	t	n	won
f	f	f	f	t	t	f	f	f	f	f	f	l	f	n	f	f	t	f	f	f	f	f	f	f	f	f	f	f	f	f	f	t	f	t	n	won
f	f	f	f	f	t	f	f	t	f	f	f	l	f	n	f	f	t	f	f	f	t	f	f	f	f	f	f	f	f	f	f	f	t	t	n	won
f	f	f	f	f	t	f	f	t	f	f	f	l	f	n	f	f	t	f	f	f	t	f	f	f	f	f	f	f	f	f	f	f	f	t	n	won
f	f	f	f	t	t	f	f	t	f	f	f	l	f	n	f	f	t	f	f	f	t	f	f	f	f	f	f	f	f	f	f	f	t	t	n	won
f	f	f	t	t	t	f	f	t	f	f	f	l	f	n	f	f	t	f	f	f	t	f	f	f	f	f	f	f	f	f	f	f	t	t	n	won
f	f	f	f	f	t	t	f	t	f	f	f	l	f	n	f	f	t	f	f	f	t	f	f	f	f	f	f	f	f	f	f	f	t	t	n	won
f	f	f	f	f	t	t	f	t	f	f	f	l	f	n	f	f	t	f	f	f	t	f	f	f	f	f	f	f	f	f	f	f	f	t	n	won
f	f	f	f	t	t	t	f	t	f	f	f	l	f	n	f	f	t	f	f	f	t	f	f	f	f	f	f	f	f	f	f	f	t	t	n	won
f	f	f	f	t	t	t	f	t	f	f	f	l	f	n	f	f	t	f	f	f	t	f	f	f	f	f	f	f	f	f	f	f	f	t	n	won
f	f	f	f	f	t	f	f	f	f	f	f	l	f	n	f	f	t	f	f	f	f	f	t	f	f	f	f	f	f	f	f	f	t	t	n	won
f	t	f	f	f	t	f	f	f	f	f	f	l	f	n	f	f	t	f	f	f	f	f	t	f	f	f	f	f	f	f	f	f	f	t	n	won
f	f	t	f	f	t	t	f	f	f	f	f	l	f	n	f	f	t	f	f	f	f	f	t	f	f	f	f	f	f	f	f	f	f	t	n	won
f	f	f	f	t	t	t	f	f	f	f	f	l	f	n	f	f	t	f	f	f	f	f	t	f	f	f	f	f	f	f	f	f	t	t	n	won
f	f	f	f	f	t	f	f	t	f	f	f	l	f	n	f	f	t	f	f	f	t	f	t	f	f	f	f	f	f	f	f	f	t	t	n	won
f	f	f	f	t	t	t	f	t	f	f	f	l	f	n	f	f	t	f	f	f	t	f	t	f	f	f	f	f	f	f	f	f	t	t	n	won
f	f	f	f	f	t	f	f	f	f	f	f	l	f	n	f	f	f	f	f	f	f	f	f	f	f	f	f	f	f	f	f	f	t	t	n	won
f	f	f	f	f	t	f	f	f	f	f	f	l	f	n	f	f	f	f	f	f	f	f	f	f	f	f	f	f	f	f	f	f	f	t	n	won
f	f	f	f	t	t	f	f	f	f	f	f	l	f	n	f	f	f	f	f	f	f	f	f	f	f	f	f	f	f	f	f	f	f	t	n	won
f	f	f	t	t	t	f	f	f	f	f	f	l	f	n	f	f	f	f	f	f	f	f	f	f	f	f	f	f	f	f	f	f	t	t	n	won
f	f	f	f	t	t	t	f	f	f	f	f	l	f	n	f	f	f	f	f	f	f	f	f	f	f	f	f	f	f	f	f	f	t	t	n	won
f	f	f	f	t	t	t	f	f	f	f	f	l	f	n	f	f	f	f	f	f	f	f	f	f	f	f	f	f	f	f	f	f	f	t	n	won
f	f	f	f	f	t	f	f	f	f	f	f	l	f	n	f	f	f	f	f	f	f	f	f	f	f	f	f	f	f	f	f	t	f	t	n	won
f	f	f	f	f	t	f	f	t	f	f	f	l	f	n	f	f	f	f	f	f	t	f	f	f	f	f	f	f	f	f	f	f	t	t	n	won
f	f	f	f	f	t	t	f	t	f	f	f	l	f	n	f	f	f	f	f	f	t	f	f	f	f	f	f	f	f	f	f	f	t	t	n	won
f	f	f	f	f	t	f	f	f	f	f	f	l	f	n	f	f	f	f	f	f	f	f	t	f	f	f	f	f	f	f	f	f	t	t	n	won
f	f	f	f	f	t	f	f	f	f	f	f	l	f	n	f	f	f	f	f	f	f	f	t	f	f	f	f	f	f	f	f	f	f	t	n	won
f	f	f	f	t	t	f	f	f	f	f	f	l	f	n	f	f	f	f	f	f	f	f	t	f	f	f	f	f	f	f	f	f	f	t	n	won
f	f	f	t	t	t	f	f	f	f	f	f	l	f	n	f	f	f	f	f	f	f	f	t	f	f	f	f	f	f	f	f	f	f	t	n	won
f	f	f	f	f	t	f	f	f	f	f	f	l	f	n	f	f	f	f	f	f	f	f	t	f	f	f	f	f	f	f	f	t	f	t	n	won
f	f	f	f	t	t	f	f	f	f	f	f	l	f	n	f	f	f	f	f	f	f	f	t	f	f	f	f	f	f	f	f	t	f	t	n	won
f	f	f	f	f	t	f	f	t	f	f	f	l	f	n	f	f	f	f	f	f	t	f	t	f	f	f	f	f	f	f	f	f	f	t	n	won
f	f	f	f	t	t	t	t	t	f	f	f	l	f	n	f	f	t	f	f	f	f	f	f	f	f	f	f	f	f	f	f	f	t	t	n	won
f	f	f	f	t	t	t	t	t	f	f	f	l	f	n	f	f	t	f	f	f	f	f	f	f	f	f	f	f	f	f	f	f	f	t	n	won
f	f	f	f	t	t	t	t	t	f	f	f	l	f	n	f	f	t	f	f	f	t	f	f	f	f	f	f	f	f	f	f	f	t	t	n	won
f	f	f	f	t	t	t	t	t	f	f	f	l	f	n	f	f	t	f	f	f	f	f	t	f	f	f	f	f	f	f	f	f	t	t	n	won
f	f	f	f	t	t	t	t	t	f	f	f	l	f	n	f	f	f	f	f	f	f	f	f	f	f	f	f	f	f	f	f	f	f	t	n	won
f	f	f	f	f	f	f	f	f	f	f	f	g	f	n	f	f	t	f	f	f	f	f	f	f	t	f	f	f	f	f	f	f	t	t	n	won
f	f	f	f	t	f	f	f	f	f	f	f	g	f	n	f	f	t	f	f	f	f	f	f	f	t	f	f	f	f	f	f	f	t	t	n	won
f	f	f	f	t	f	t	f	f	f	f	f	g	f	n	f	f	t	f	f	f	f	f	f	f	t	f	f	f	f	f	f	f	t	t	n	won
f	f	f	f	f	f	f	f	t	f	f	f	g	f	n	f	f	t	f	f	f	t	f	f	f	t	f	f	f	f	f	f	f	t	t	n	won
f	f	f	f	t	f	f	f	t	f	f	f	g	f	n	f	f	t	f	f	f	t	f	f	f	t	f	f	f	f	f	f	f	t	t	n	won
f	f	f	f	f	f	f	f	f	f	f	f	g	f	n	f	f	t	f	f	f	f	f	t	f	t	f	f	f	f	f	f	f	t	t	n	won
f	f	f	f	t	f	f	f	f	f	f	f	g	f	n	f	f	t	f	f	f	f	f	t	f	t	f	f	f	f	f	f	f	t	t	n	won
f	f	f	f	f	f	f	f	f	f	f	f	g	f	n	f	f	t	f	f	f	f	f	t	f	t	f	f	f	t	f	f	f	t	t	n	won
f	f	f	f	t	f	t	f	f	f	f	f	g	f	n	f	f	t	f	f	f	f	f	t	f	t	f	f	f	f	f	f	f	t	t	n	won
f	f	f	f	f	f	f	f	t	f	f	f	g	f	n	f	f	t	f	f	f	t	f	t	f	t	f	f	f	f	f	f	f	t	t	n	won
f	f	f	f	t	f	f	f	t	f	f	f	g	f	n	f	f	t	f	f	f	t	f	t	f	t	f	f	f	f	f	f	f	t	t	n	won
f	f	f	f	f	f	t	f	t	f	f	f	g	f	n	f	f	t	f	f	f	t	f	t	f	t	f	f	f	f	f	f	f	t	t	n	won
f	f	f	f	f	f	f	f	f	f	t	f	g	f	n	f	f	t	f	f	f	f	f	f	f	t	f	f	f	f	f	f	f	t	t	n	won
f	f	f	f	t	f	f	f	f	f	t	f	g	f	n	f	f	t	f	f	f	f	f	f	f	t	f	f	f	f	f	f	f	t	t	n	won
f	f	f	t	t	f	f	f	f	f	t	f	g	f	n	f	f	t	f	f	f	f	f	f	f	t	f	f	f	f	f	f	f	t	t	n	won
f	f	f	f	f	f	t	f	f	f	t	f	g	f	n	f	f	t	f	f	f	f	f	f	f	t	f	f	f	f	f	f	f	t	t	n	won
f	f	f	f	t	f	t	f	f	f	t	f	g	f	n	f	f	t	f	f	f	f	f	f	f	t	f	f	f	f	f	f	f	t	t	n	won
f	f	f	f	f	f	f	f	t	f	t	f	g	f	n	f	f	t	f	f	f	t	f	f	f	t	f	f	f	f	f	f	f	t	t	n	won
f	f	f	f	t	f	f	f	t	f	t	f	g	f	n	f	f	t	f	f	f	t	f	f	f	t	f	f	f	f	f	f	f	t	t	n	won
f	f	f	t	t	f	f	f	t	f	t	f	g	f	n	f	f	t	f	f	f	t	f	f	f	t	f	f	f	f	f	f	f	t	t	n	won
f	f	f	f	f	f	f	f	f	f	t	f	g	f	n	f	f	t	f	f	f	f	f	t	f	t	f	f	f	f	f	f	f	t	t	n	won
f	f	f	f	f	f	f	f	f	f	t	f	g	f	n	f	f	t	f	f	f	f	f	t	f	t	f	f	f	t	f	f	f	t	t	n	won
f	f	f	f	t	f	t	f	f	f	t	f	g	f	n	f	f	t	f	f	f	f	f	t	f	t	f	f	f	f	f	f	f	t	t	n	won
f	f	f	f	f	f	f	f	t	f	t	f	g	f	n	f	f	t	f	f	f	t	f	t	f	t	f	f	f	f	f	f	f	t	t	n	won
f	f	f	f	t	f	f	f	t	f	t	f	g	f	n	f	f	t	f	f	f	t	f	t	f	t	f	f	f	f	f	f	f	t	t	n	won
f	f	f	f	f	f	t	f	t	f	t	f	g	f	n	f	f	t	f	f	f	t	f	t	f	t	f	f	f	f	f	f	f	t	t	n	won
t	f	f	f	f	f	f	f	f	f	t	f	g	f	n	f	f	t	f	f	f	f	f	f	f	t	f	f	f	f	f	f	f	t	t	n	won
t	f	f	f	f	f	f	f	f	f	t	f	g	f	n	f	f	t	f	f	f	f	f	t	f	t	f	f	f	f	f	f	f	t	t	n	won
t	f	f	f	f	f	f	f	f	f	t	f	g	f	n	f	f	t	f	f	f	f	f	t	f	t	f	f	f	t	f	f	f	t	t	n	won
t	f	f	f	t	f	t	f	f	f	t	f	g	f	n	f	f	t	f	f	f	f	f	t	f	t	f	f	f	f	f	f	f	t	t	n	won
t	f	f	f	f	f	f	f	f	f	t	f	g	f	n	f	f	t	f	f	f	f	f	f	f	t	f	f	f	f	f	f	f	t	f	n	won
t	f	f	f	f	f	f	f	f	f	t	f	g	f	n	f	f	t	f	f	f	f	f	t	f	t	f	f	f	f	f	f	f	t	f	n	won
t	f	f	f	f	f	f	f	f	f	t	f	g	f	b	f	f	t	f	f	f	f	f	f	f	t	f	f	f	f	f	f	f	t	t	n	won
t	f	f	f	f	f	t	f	f	f	t	f	g	f	b	f	f	t	f	f	f	f	f	f	f	t	f	f	f	f	f	f	f	t	t	n	won
t	f	f	f	f	f	f	f	f	f	t	f	g	f	b	f	f	t	f	f	f	f	f	f	f	t	f	f	f	f	f	f	f	t	f	n	won
f	f	f	f	t	f	t	t	t	f	f	f	g	f	n	f	f	t	f	f	f	f	f	f	f	t	f	f	f	f	f	f	f	t	t	n	won
f	f	f	f	t	f	t	t	t	f	f	f	g	f	n	f	f	t	f	f	f	t	f	f	f	t	f	f	f	f	f	f	f	t	t	n	won
f	f	f	f	t	f	t	t	t	f	f	f	g	f	n	f	f	t	f	f	f	f	f	t	f	t	f	f	f	f	f	f	f	t	t	n	won
f	f	f	f	f	f	t	t	t	f	t	f	g	f	n	f	f	t	f	f	f	f	f	f	f	t	f	f	f	f	f	f	f	t	t	n	won
f	f	f	f	t	f	t	t	t	f	t	f	g	f	n	f	f	t	f	f	f	f	f	f	f	t	f	f	f	f	f	f	f	t	t	n	won
f	f	f	f	f	f	t	t	t	f	t	f	g	f	n	f	f	t	f	f	f	t	f	f	f	t	f	f	f	f	f	f	f	t	t	n	won
f	f	f	f	t	f	t	t	t	f	t	f	g	f	n	f	f	t	f	f	f	f	f	t	f	t	f	f	f	f	f	f	f	t	t	n	won
f	f	f	f	f	f	t	t	t	f	t	f	g	f	n	f	f	t	f	f	f	t	f	t	f	t	f	f	f	f	f	f	f	t	t	n	won
f	f	f	f	f	f	f	f	f	f	t	f	g	f	n	f	t	t	f	f	f	f	t	f	f	t	f	f	f	f	f	f	f	t	t	n	won
f	f	f	f	f	t	f	f	f	f	f	f	g	f	n	f	f	t	f	f	f	f	f	f	f	t	f	f	f	f	f	f	f	t	t	n	won
f	f	f	f	f	t	f	f	f	f	f	f	g	f	n	f	f	t	f	f	f	f	f	f	f	t	f	f	f	f	f	f	f	f	t	n	won
f	f	f	t	f	t	f	f	f	f	f	f	g	f	n	f	f	t	f	f	f	f	f	f	f	t	f	f	f	f	f	f	f	f	t	n	won
f	f	f	f	t	t	f	f	f	f	f	f	g	f	n	f	f	t	f	f	f	f	f	f	f	t	f	f	f	f	f	f	f	t	t	n	won
f	f	f	f	t	t	f	f	f	f	f	f	g	f	n	f	f	t	f	f	f	f	f	f	f	t	f	f	f	f	f	f	f	f	t	n	won
f	f	f	t	t	t	f	f	f	f	f	f	g	f	n	f	f	t	f	f	f	f	f	f	f	t	f	f	f	f	f	f	f	t	t	n	won
f	f	f	t	t	t	f	f	f	f	f	f	g	f	n	f	f	t	f	f	f	f	f	f	f	t	f	f	f	f	f	f	f	f	t	n	won
f	f	f	f	f	t	t	f	f	f	f	f	g	f	n	f	f	t	f	f	f	f	f	f	f	t	f	f	f	f	f	f	f	t	t	n	won
f	f	f	f	t	t	t	f	f	f	f	f	g	f	n	f	f	t	f	f	f	f	f	f	f	t	f	f	f	f	f	f	f	t	t	n	won
f	f	f	f	f	t	f	f	f	f	f	f	g	f	n	f	f	t	f	f	f	f	f	f	f	t	f	f	f	f	f	f	t	f	t	n	won
f	f	f	f	t	t	f	f	f	f	f	f	g	f	n	f	f	t	f	f	f	f	f	f	f	t	f	f	f	f	f	f	t	f	t	n	won
f	f	f	f	f	t	f	f	t	f	f	f	g	f	n	f	f	t	f	f	f	t	f	f	f	t	f	f	f	f	f	f	f	t	t	n	won
f	f	f	f	t	t	f	f	t	f	f	f	g	f	n	f	f	t	f	f	f	t	f	f	f	t	f	f	f	f	f	f	f	t	t	n	won
f	f	f	t	t	t	f	f	t	f	f	f	g	f	n	f	f	t	f	f	f	t	f	f	f	t	f	f	f	f	f	f	f	t	t	n	won
f	f	f	f	f	t	t	f	t	f	f	f	g	f	n	f	f	t	f	f	f	t	f	f	f	t	f	f	f	f	f	f	f	t	t	n	won
f	f	f	f	t	t	t	f	t	f	f	f	g	f	n	f	f	t	f	f	f	t	f	f	f	t	f	f	f	f	f	f	f	t	t	n	won
f	f	f	f	f	t	f	f	f	f	f	f	g	f	n	f	f	t	f	f	f	f	f	t	f	t	f	f	f	f	f	f	f	t	t	n	won
f	f	f	f	f	t	f	f	f	f	f	f	g	f	n	f	f	t	f	f	f	f	f	t	f	t	f	f	f	f	f	f	f	f	t	n	won
f	f	t	f	f	t	f	f	f	f	f	f	g	f	n	f	f	t	f	f	f	f	f	t	f	t	f	f	f	f	f	f	f	f	t	n	won
f	f	f	t	f	t	f	f	f	f	f	f	g	f	n	f	f	t	f	f	f	f	f	t	f	t	f	f	f	f	f	f	f	f	t	n	won
f	f	f	f	t	t	t	f	f	f	f	f	g	f	n	f	f	t	f	f	f	f	f	t	f	t	f	f	f	f	f	f	f	t	t	n	won
f	f	t	f	t	t	t	f	f	f	f	f	g	f	n	f	f	t	f	f	f	f	f	t	f	t	f	f	f	f	f	f	f	f	t	n	won
f	f	f	f	f	t	f	f	f	f	f	f	g	f	n	f	f	t	f	f	f	f	f	t	f	t	f	f	f	f	f	f	t	f	t	n	won
f	f	f	f	f	t	f	f	t	f	f	f	g	f	n	f	f	t	f	f	f	t	f	t	f	t	f	f	f	f	f	f	f	t	t	n	won
f	f	f	f	t	t	t	f	t	f	f	f	g	f	n	f	f	t	f	f	f	t	f	t	f	t	f	f	f	f	f	f	f	t	t	n	won
f	f	f	f	f	t	f	f	f	f	t	f	g	f	n	f	f	t	f	f	f	f	f	f	f	t	f	f	f	f	f	f	f	t	t	n	won
f	f	f	t	f	t	f	f	f	f	t	f	g	f	n	f	f	t	f	f	f	f	f	f	f	t	f	f	f	f	f	f	f	t	t	n	won
f	f	f	t	f	t	f	f	f	f	t	f	g	f	n	f	f	t	f	f	f	f	f	f	f	t	f	f	f	f	f	f	f	f	t	n	won
f	f	f	f	t	t	f	f	f	f	t	f	g	f	n	f	f	t	f	f	f	f	f	f	f	t	f	f	f	f	f	f	f	t	t	n	won
f	f	f	f	f	t	t	f	f	f	t	f	g	f	n	f	f	t	f	f	f	f	f	f	f	t	f	f	f	f	f	f	f	t	t	n	won
f	f	f	f	t	t	t	f	f	f	t	f	g	f	n	f	f	t	f	f	f	f	f	f	f	t	f	f	f	f	f	f	f	t	t	n	won
f	f	f	f	f	t	f	f	t	f	t	f	g	f	n	f	f	t	f	f	f	t	f	f	f	t	f	f	f	f	f	f	f	t	t	n	won
f	f	f	t	f	t	f	f	t	f	t	f	g	f	n	f	f	t	f	f	f	t	f	f	f	t	f	f	f	f	f	f	f	t	t	n	won
f	f	f	f	t	t	f	f	t	f	t	f	g	f	n	f	f	t	f	f	f	t	f	f	f	t	f	f	f	f	f	f	f	t	t	n	won
f	f	f	f	f	t	t	f	t	f	t	f	g	f	n	f	f	t	f	f	f	t	f	f	f	t	f	f	f	f	f	f	f	t	t	n	won
f	f	f	f	t	t	t	f	t	f	t	f	g	f	n	f	f	t	f	f	f	t	f	f	f	t	f	f	f	f	f	f	f	t	t	n	won
f	f	f	f	f	t	f	f	f	f	t	f	g	f	n	f	f	t	f	f	f	f	f	t	f	t	f	f	f	f	f	f	f	t	t	n	won
f	f	f	f	f	t	t	f	f	f	t	f	g	f	n	f	f	t	f	f	f	f	f	t	f	t	f	f	f	f	f	f	f	t	t	n	won
f	f	f	f	t	t	t	f	f	f	t	f	g	f	n	f	f	t	f	f	f	f	f	t	f	t	f	f	f	f	f	f	f	t	t	n	won
f	f	f	f	f	t	f	f	t	f	t	f	g	f	n	f	f	t	f	f	f	t	f	t	f	t	f	f	f	f	f	f	f	t	t	n	won
f	f	f	f	f	t	t	f	t	f	t	f	g	f	n	f	f	t	f	f	f	t	f	t	f	t	f	f	f	f	f	f	f	t	t	n	won
f	f	f	f	t	t	t	f	t	f	t	f	g	f	n	f	f	t	f	f	f	t	f	t	f	t	f	f	f	f	f	f	f	t	t	n	won
f	f	f	f	f	t	f	f	f	f	t	f	g	f	n	f	f	t	f	f	f	f	f	f	f	t	f	f	f	f	f	f	f	t	f	n	won
f	f	f	f	f	t	t	f	f	f	t	f	g	f	n	f	f	t	f	f	f	f	f	f	f	t	f	f	f	f	f	f	f	t	f	n	won
f	f	f	f	t	t	t	f	f	f	t	f	g	f	n	f	f	t	f	f	f	f	f	f	f	t	f	f	f	f	f	f	f	t	f	n	won
f	f	f	f	f	t	f	f	t	f	t	f	g	f	n	f	f	t	f	f	f	t	f	f	f	t	f	f	f	f	f	f	f	t	f	n	won
f	f	f	f	f	t	t	f	t	f	t	f	g	f	n	f	f	t	f	f	f	t	f	f	f	t	f	f	f	f	f	f	f	t	f	n	won
f	f	f	f	f	t	f	f	f	f	t	f	g	f	n	f	f	t	f	f	f	f	f	t	f	t	f	f	f	f	f	f	f	t	f	n	won
f	f	f	f	f	t	t	f	f	f	t	f	g	f	n	f	f	t	f	f	f	f	f	t	f	t	f	f	f	f	f	f	f	t	f	n	won
f	f	f	f	t	t	t	f	f	f	t	f	g	f	n	f	f	t	f	f	f	f	f	t	f	t	f	f	f	f	f	f	f	t	f	n	won
f	f	f	f	f	t	f	f	f	f	t	f	g	f	b	f	f	t	f	f	f	f	f	f	f	t	f	f	f	f	f	f	f	t	t	n	won
f	f	f	f	t	t	f	f	f	f	t	f	g	f	b	f	f	t	f	f	f	f	f	f	f	t	f	f	f	f	f	f	f	t	t	n	won
f	f	f	f	f	t	t	f	f	f	t	f	g	f	b	f	f	t	f	f	f	f	f	f	f	t	f	f	f	f	f	f	f	t	t	n	won
f	f	f	f	t	t	f	f	t	f	t	f	g	f	b	f	f	t	f	f	f	t	f	f	f	t	f	f	f	f	f	f	f	t	t	n	won
t	f	f	f	f	t	f	f	f	f	t	f	g	f	n	f	f	t	f	f	f	f	f	f	f	t	f	f	f	f	f	f	f	t	t	n	won
t	f	f	f	f	t	t	f	f	f	t	f	g	f	n	f	f	t	f	f	f	f	f	f	f	t	f	f	f	f	f	f	f	t	t	n	won
t	f	f	f	f	t	f	f	f	f	t	f	g	f	n	f	f	t	f	f	f	f	f	t	f	t	f	f	f	f	f	f	f	t	t	n	won
t	f	f	f	f	t	t	f	f	f	t	f	g	f	n	f	f	t	f	f	f	f	f	t	f	t	f	f	f	f	f	f	f	t	t	n	won
t	f	f	f	t	t	t	f	f	f	t	f	g	f	n	f	f	t	f	f	f	f	f	t	f	t	f	f	f	f	f	f	f	t	t	n	won
t	f	f	f	f	t	f	f	f	f	t	f	g	f	n	f	f	t	f	f	f	f	f	f	f	t	f	f	f	f	f	f	f	t	f	n	won
t	f	f	f	f	t	t	f	f	f	t	f	g	f	n	f	f	t	f	f	f	f	f	f	f	t	f	f	f	f	f	f	f	t	f	n	won
t	f	f	f	f	t	f	f	f	f	t	f	g	f	n	f	f	t	f	f	f	f	f	t	f	t	f	f	f	f	f	f	f	t	f	n	won
t	f	f	f	f	t	f	f	f	f	t	f	g	f	b	f	f	t	f	f	f	f	f	f	f	t	f	f	f	f	f	f	f	t	t	n	won
t	f	f	f	f	t	t	f	f	f	t	f	g	f	b	f	f	t	f	f	f	f	f	f	f	t	f	f	f	f	f	f	f	t	t	n	won
t	f	f	f	f	t	f	f	f	f	t	f	g	f	b	f	f	t	f	f	f	f	f	t	f	t	f	f	f	f	f	f	f	t	t	n	won
f	f	f	f	t	t	f	f	f	f	f	f	g	f	n	f	f	f	f	f	f	f	f	t	f	t	f	f	f	f	f	f	f	f	t	n	won
f	f	f	t	t	t	f	f	f	f	f	f	g	f	n	f	f	f	f	f	f	f	f	t	f	t	f	f	f	f	f	f	f	f	t	n	won
f	f	f	f	t	t	f	f	f	f	f	f	g	f	n	f	f	f	f	f	f	f	f	t	f	t	f	f	f	f	f	f	t	f	t	n	won
f	f	f	t	f	t	f	f	f	f	t	f	g	f	n	f	f	f	f	f	f	f	f	t	f	t	f	f	f	f	f	f	f	f	t	n	won
f	f	f	f	f	t	t	t	t	f	f	f	g	f	n	f	f	t	f	f	f	f	f	f	f	t	f	f	f	f	f	f	f	t	t	n	won
f	f	f	f	t	t	t	t	t	f	f	f	g	f	n	f	f	t	f	f	f	f	f	f	f	t	f	f	f	f	f	f	f	t	t	n	won
f	f	f	f	t	t	t	t	t	f	f	f	g	f	n	f	f	t	f	f	f	f	f	f	f	t	f	f	f	f	f	f	f	f	t	n	won
f	f	f	f	f	t	t	t	t	f	f	f	g	f	n	f	f	t	f	f	f	t	f	f	f	t	f	f	f	f	f	f	f	t	t	n	won
f	f	f	f	t	t	t	t	t	f	f	f	g	f	n	f	f	t	f	f	f	t	f	f	f	t	f	f	f	f	f	f	f	t	t	n	won
f	f	f	f	t	t	t	t	t	f	f	f	g	f	n	f	f	t	f	f	f	f	f	t	f	t	f	f	f	f	f	f	f	t	t	n	won
f	f	f	f	f	t	t	t	t	f	t	f	g	f	n	f	f	t	f	f	f	f	f	f	f	t	f	f	f	f	f	f	f	t	t	n	won
f	f	f	f	f	t	t	t	t	f	t	f	g	f	n	f	f	t	f	f	f	t	f	f	f	t	f	f	f	f	f	f	f	t	t	n	won
f	f	f	f	f	t	t	t	t	f	t	f	g	f	n	f	f	t	f	f	f	f	f	t	f	t	f	f	f	f	f	f	f	t	t	n	won
f	f	f	f	f	t	t	t	t	f	t	f	g	f	n	f	f	t	f	f	f	f	f	f	f	t	f	f	f	f	f	f	f	t	f	n	won
f	f	f	f	f	t	t	t	t	f	t	f	g	f	n	f	f	t	f	f	f	f	f	t	f	t	f	f	f	f	f	f	f	t	f	n	won
f	f	f	f	f	t	f	f	f	f	f	f	g	f	n	f	f	t	f	f	f	f	t	f	f	t	f	f	f	f	f	f	f	t	t	n	won
f	f	f	f	f	t	f	f	t	f	f	f	g	f	n	f	f	t	f	f	f	t	t	f	f	t	f	f	f	f	f	f	f	t	t	n	won
f	f	f	f	f	t	f	f	f	f	f	f	g	f	n	f	f	t	f	f	f	f	t	t	f	t	f	f	f	f	f	f	f	t	t	n	won
f	f	f	f	f	t	f	f	f	f	t	f	g	f	n	f	f	t	f	f	f	f	t	f	f	t	f	f	f	f	f	f	f	t	t	n	won
f	f	f	f	f	t	f	f	t	f	t	f	g	f	n	f	f	t	f	f	f	t	t	f	f	t	f	f	f	f	f	f	f	t	t	n	won
f	f	f	f	f	t	f	f	f	f	t	f	g	f	b	f	f	t	f	f	f	f	t	f	f	t	f	f	f	f	f	f	f	t	t	n	won
f	f	f	f	f	t	f	f	f	f	t	f	g	f	n	f	t	t	f	f	f	f	t	f	f	t	f	f	f	f	f	f	f	t	t	n	won
f	f	f	f	f	f	f	f	f	f	f	f	g	f	n	f	f	t	f	f	f	f	f	f	f	f	f	f	f	f	f	f	f	t	t	n	won
f	f	f	f	t	f	f	f	f	f	f	f	g	f	n	f	f	t	f	f	f	f	f	f	f	f	f	f	f	f	f	f	f	t	t	n	won
f	f	f	f	t	f	t	f	f	f	f	f	g	f	n	f	f	t	f	f	f	f	f	f	f	f	f	f	f	f	f	f	f	t	t	n	won
f	f	f	f	f	f	f	f	t	f	f	f	g	f	n	f	f	t	f	f	f	t	f	f	f	f	f	f	f	f	f	f	f	t	t	n	won
f	f	f	f	t	f	f	f	t	f	f	f	g	f	n	f	f	t	f	f	f	t	f	f	f	f	f	f	f	f	f	f	f	t	t	n	won
f	f	f	f	f	f	f	f	f	f	f	f	g	f	n	f	f	t	f	f	f	f	f	t	f	f	f	f	f	f	f	f	f	t	t	n	won
f	f	f	f	t	f	f	f	f	f	f	f	g	f	n	f	f	t	f	f	f	f	f	t	f	f	f	f	f	f	f	f	f	t	t	n	won
f	f	f	f	f	f	f	f	f	f	f	f	g	f	n	f	f	t	f	f	f	f	f	t	f	f	f	f	f	t	f	f	f	t	t	n	won
f	f	f	f	t	f	t	f	f	f	f	f	g	f	n	f	f	t	f	f	f	f	f	t	f	f	f	f	f	f	f	f	f	t	t	n	won
f	f	f	f	f	f	f	f	t	f	f	f	g	f	n	f	f	t	f	f	f	t	f	t	f	f	f	f	f	f	f	f	f	t	t	n	won
f	f	f	f	t	f	f	f	t	f	f	f	g	f	n	f	f	t	f	f	f	t	f	t	f	f	f	f	f	f	f	f	f	t	t	n	won
f	f	f	f	f	f	t	f	t	f	f	f	g	f	n	f	f	t	f	f	f	t	f	t	f	f	f	f	f	f	f	f	f	t	t	n	won
f	f	f	f	f	f	f	f	f	f	f	f	g	f	n	f	t	t	f	f	f	f	f	f	f	f	f	f	f	f	f	f	f	t	t	n	won
f	f	f	f	f	f	f	f	t	f	f	f	g	f	n	f	t	t	f	f	f	t	f	f	f	f	f	f	f	f	f	f	f	t	t	n	won
f	f	f	f	f	f	f	f	f	f	f	f	g	f	n	f	t	t	f	f	f	f	f	t	f	f	f	f	f	f	f	f	f	t	t	n	won
f	f	f	f	t	f	t	t	t	f	f	f	g	f	n	f	f	t	f	f	f	f	f	f	f	f	f	f	f	f	f	f	f	t	t	n	won
f	f	f	f	t	f	t	t	t	f	f	f	g	f	n	f	f	t	f	f	f	f	f	t	f	f	f	f	f	f	f	f	f	t	t	n	won
f	f	f	f	f	t	f	f	f	f	f	f	g	f	n	f	f	t	f	f	f	f	f	f	f	f	f	f	f	f	f	f	f	t	t	n	won
f	f	f	f	f	t	f	f	f	f	f	f	g	f	n	f	f	t	f	f	f	f	f	f	f	f	f	f	f	f	f	f	f	f	t	n	won
f	f	f	t	f	t	f	f	f	f	f	f	g	f	n	f	f	t	f	f	f	f	f	f	f	f	f	f	f	f	f	f	f	f	t	n	won
f	f	f	f	t	t	f	f	f	f	f	f	g	f	n	f	f	t	f	f	f	f	f	f	f	f	f	f	f	f	f	f	f	t	t	n	won
f	f	f	f	t	t	f	f	f	f	f	f	g	f	n	f	f	t	f	f	f	f	f	f	f	f	f	f	f	f	f	f	f	f	t	n	won
f	f	f	t	t	t	f	f	f	f	f	f	g	f	n	f	f	t	f	f	f	f	f	f	f	f	f	f	f	f	f	f	f	t	t	n	won
f	f	f	t	t	t	f	f	f	f	f	f	g	f	n	f	f	t	f	f	f	f	f	f	f	f	f	f	f	f	f	f	f	f	t	n	won
f	f	f	f	t	t	t	f	f	f	f	f	g	f	n	f	f	t	f	f	f	f	f	f	f	f	f	f	f	f	f	f	f	t	t	n	won
f	f	f	f	t	t	f	f	f	f	f	f	g	f	n	f	f	t	f	f	f	f	f	f	f	f	f	f	f	f	f	f	t	f	t	n	won
f	f	f	f	f	t	f	f	t	f	f	f	g	f	n	f	f	t	f	f	f	t	f	f	f	f	f	f	f	f	f	f	f	t	t	n	won
f	f	f	f	t	t	f	f	t	f	f	f	g	f	n	f	f	t	f	f	f	t	f	f	f	f	f	f	f	f	f	f	f	t	t	n	won
f	f	f	f	f	t	t	f	t	f	f	f	g	f	n	f	f	t	f	f	f	t	f	f	f	f	f	f	f	f	f	f	f	t	t	n	won
f	f	f	f	t	t	t	f	t	f	f	f	g	f	n	f	f	t	f	f	f	t	f	f	f	f	f	f	f	f	f	f	f	t	t	n	won
f	f	f	f	f	t	f	f	f	f	f	f	g	f	n	f	f	t	f	f	f	f	f	t	f	f	f	f	f	f	f	f	f	t	t	n	won
f	f	f	f	f	t	f	f	f	f	f	f	g	f	n	f	f	t	f	f	f	f	f	t	f	f	f	f	f	f	f	f	f	f	t	n	won
f	f	t	f	f	t	f	f	f	f	f	f	g	f	n	f	f	t	f	f	f	f	f	t	f	f	f	f	f	f	f	f	f	f	t	n	won
f	f	f	t	f	t	f	f	f	f	f	f	g	f	n	f	f	t	f	f	f	f	f	t	f	f	f	f	f	f	f	f	f	f	t	n	won
f	f	f	f	t	t	t	f	f	f	f	f	g	f	n	f	f	t	f	f	f	f	f	t	f	f	f	f	f	f	f	f	f	t	t	n	won
f	f	f	f	f	t	f	f	t	f	f	f	g	f	n	f	f	t	f	f	f	t	f	t	f	f	f	f	f	f	f	f	f	t	t	n	won
f	f	f	f	t	t	t	f	t	f	f	f	g	f	n	f	f	t	f	f	f	t	f	t	f	f	f	f	f	f	f	f	f	t	t	n	won
f	f	f	f	t	t	f	f	f	f	f	f	g	f	n	f	f	f	f	f	f	f	f	t	f	f	f	f	f	f	f	f	f	f	t	n	won
f	f	f	f	t	t	f	f	f	f	f	f	g	f	n	f	f	f	f	f	f	f	f	t	f	f	f	f	f	f	f	f	t	f	t	n	won
f	f	f	f	t	t	t	t	t	f	f	f	g	f	n	f	f	t	f	f	f	f	f	f	f	f	f	f	f	f	f	f	f	t	t	n	won
f	f	f	f	t	t	t	t	t	f	f	f	g	f	n	f	f	t	f	f	f	f	f	f	f	f	f	f	f	f	f	f	f	f	t	n	won
f	f	f	f	t	t	t	t	t	f	f	f	g	f	n	f	f	t	f	f	f	f	f	t	f	f	f	f	f	f	f	f	f	t	t	n	won
f	f	f	f	f	t	f	f	f	f	f	f	g	f	n	f	f	t	f	f	f	f	t	f	f	f	f	f	f	f	f	f	f	t	t	n	won
f	f	f	f	f	t	f	f	t	f	f	f	g	f	n	f	f	t	f	f	f	t	t	f	f	f	f	f	f	f	f	f	f	t	t	n	won
f	f	f	f	f	t	f	f	f	f	f	f	g	f	n	f	f	t	f	f	f	f	t	t	f	f	f	f	f	f	f	f	f	t	t	n	won
f	f	f	f	f	f	f	f	f	f	f	t	l	f	n	f	f	t	f	f	f	f	f	f	f	t	f	f	f	f	f	f	f	t	t	n	won
f	f	f	f	f	f	f	f	t	f	f	t	l	f	n	f	f	t	f	f	f	t	f	f	f	t	f	f	f	f	f	f	f	t	t	n	won
f	f	f	f	f	f	f	f	t	f	t	t	l	f	w	f	f	t	f	f	f	t	f	f	f	t	f	f	f	f	f	f	f	t	t	n	won
f	f	f	f	f	f	f	f	f	f	t	t	l	f	w	f	f	t	f	f	f	f	f	f	f	t	f	f	f	f	f	f	f	t	f	n	won
f	f	f	f	f	f	f	f	f	f	f	t	l	f	n	f	f	f	f	f	f	f	f	f	f	t	f	f	f	f	f	f	f	t	t	n	won
f	f	f	f	f	f	f	f	f	f	f	t	l	f	n	f	f	f	f	f	f	f	f	f	f	t	f	f	f	f	f	f	f	f	t	n	won
f	f	f	f	f	f	f	f	f	f	f	t	l	f	n	f	f	f	f	f	f	f	f	t	f	t	f	f	f	f	f	f	f	f	t	n	won
f	f	f	f	f	f	f	f	f	f	t	t	l	f	w	f	f	f	f	f	f	f	f	f	f	t	f	f	f	f	f	f	f	t	t	n	won
f	f	f	f	f	f	f	f	f	f	t	t	l	f	w	f	f	f	f	f	f	f	f	f	f	t	f	f	f	f	f	f	f	t	f	n	won
f	f	f	f	f	f	f	f	f	f	t	t	l	f	w	f	t	t	f	f	f	f	f	f	f	t	f	f	f	f	f	f	f	t	t	n	won
f	f	f	f	f	t	f	f	f	f	f	t	l	f	n	f	f	t	f	f	f	f	f	f	f	t	f	f	f	f	f	f	f	t	t	n	won
f	f	f	f	f	t	f	f	t	f	f	t	l	f	n	f	f	t	f	f	f	t	f	f	f	t	f	f	f	f	f	f	f	t	t	n	won
f	f	f	f	f	t	t	f	f	f	t	t	l	f	w	f	f	t	f	f	f	f	f	f	f	t	f	f	f	f	f	f	f	t	f	n	won
f	f	f	f	f	t	f	f	f	f	f	t	l	f	n	f	f	f	f	f	f	f	f	f	f	t	f	f	f	f	f	f	f	t	t	n	won
f	f	f	f	f	t	f	f	f	f	f	t	l	f	n	f	f	f	f	f	f	f	f	f	f	t	f	f	f	f	f	f	f	f	t	n	won
f	f	f	f	f	t	f	f	f	f	f	t	l	f	n	f	f	f	f	f	f	f	f	t	f	t	f	f	f	f	f	f	f	f	t	n	won
f	f	f	f	f	f	f	f	f	f	f	t	l	f	n	f	f	t	f	f	f	f	f	f	f	f	f	f	f	f	f	f	f	t	t	n	won
f	f	f	f	f	f	f	f	t	f	f	t	l	f	n	f	f	t	f	f	f	t	f	f	f	f	f	f	f	f	f	f	f	t	t	n	won
f	f	f	f	f	f	f	f	f	f	f	t	l	f	n	f	f	t	f	f	f	f	f	t	f	f	f	f	f	f	f	f	f	t	t	n	won
f	f	f	f	f	f	f	f	f	f	f	t	l	f	n	f	f	t	f	f	f	f	f	t	f	f	f	f	f	t	f	f	f	t	t	n	won
f	f	f	f	f	f	f	f	t	f	f	t	l	f	n	f	f	t	f	f	f	t	f	t	f	f	f	f	f	f	f	f	f	t	t	n	won
f	f	f	f	f	f	f	f	f	f	f	t	l	f	n	f	f	f	f	f	f	f	f	f	f	f	f	f	f	f	f	f	f	t	t	n	won
f	f	f	f	f	f	f	f	t	f	f	t	l	f	n	f	f	f	f	f	f	t	f	f	f	f	f	f	f	f	f	f	f	t	t	n	won
f	f	f	f	f	t	f	f	f	f	f	t	l	f	n	f	f	t	f	f	f	f	f	f	f	f	f	f	f	f	f	f	f	t	t	n	won
f	f	f	f	f	t	f	f	t	f	f	t	l	f	n	f	f	t	f	f	f	t	f	f	f	f	f	f	f	f	f	f	f	t	t	n	won
f	f	f	f	f	t	f	f	f	f	f	t	l	f	n	f	f	t	f	f	f	f	f	t	f	f	f	f	f	f	f	f	f	t	t	n	won
f	f	f	f	f	t	f	f	f	f	f	t	l	f	n	f	f	f	f	f	f	f	f	f	f	f	f	f	f	f	f	f	f	t	t	n	won
f	f	f	f	f	f	f	f	f	f	f	t	g	f	n	f	f	t	f	f	f	f	f	f	f	t	f	f	f	f	f	f	f	t	t	n	won
f	f	f	f	f	f	f	f	t	f	f	t	g	f	n	f	f	t	f	f	f	t	f	f	f	t	f	f	f	f	f	f	f	t	t	n	won
f	f	f	f	f	f	f	f	f	f	f	t	g	f	n	f	f	t	f	f	f	f	f	t	f	t	f	f	f	f	f	f	f	t	t	n	won
f	f	f	f	f	t	f	f	f	f	f	t	g	f	n	f	f	t	f	f	f	f	f	f	f	t	f	f	f	f	f	f	f	t	t	n	won
f	f	f	f	f	t	f	f	t	f	f	t	g	f	n	f	f	t	f	f	f	t	f	f	f	t	f	f	f	f	f	f	f	t	t	n	won
f	f	f	f	f	t	f	f	f	f	f	t	g	f	n	f	f	t	f	f	f	f	f	t	f	t	f	f	f	f	f	f	f	t	t	n	won
f	f	f	f	f	f	f	f	f	f	f	t	g	f	n	f	f	t	f	f	f	f	f	f	f	f	f	f	f	f	f	f	f	t	t	n	won
f	f	f	f	f	f	f	f	t	f	f	t	g	f	n	f	f	t	f	f	f	t	f	f	f	f	f	f	f	f	f	f	f	t	t	n	won
f	f	f	f	f	f	f	f	f	f	f	t	g	f	n	f	f	t	f	f	f	f	f	t	f	f	f	f	f	f	f	f	f	t	t	n	won
f	f	f	f	f	t	f	f	f	f	f	t	g	f	n	f	f	t	f	f	f	f	f	f	f	f	f	f	f	f	f	f	f	t	t	n	won
f	f	f	f	f	t	f	f	t	f	f	t	g	f	n	f	f	t	f	f	f	t	f	f	f	f	f	f	f	f	f	f	f	t	t	n	won
f	f	f	f	f	t	f	f	f	f	f	t	g	f	n	f	f	t	f	f	f	f	f	t	f	f	f	f	f	f	f	f	f	t	t	n	won
f	f	f	f	f	f	f	f	f	f	f	f	l	f	n	f	f	t	f	f	f	f	f	f	f	t	f	f	f	f	f	f	f	t	t	t	won
f	f	f	f	t	f	t	f	f	f	f	f	l	f	n	f	f	t	f	f	f	f	f	f	f	t	f	f	f	f	f	f	f	t	t	t	won
f	f	f	f	f	f	f	f	f	f	f	f	l	f	n	f	f	t	f	f	f	f	f	t	f	t	f	f	f	f	f	f	f	t	t	t	won
f	f	f	f	f	f	f	f	f	f	f	f	l	f	n	f	f	t	f	f	f	f	f	t	f	t	f	f	f	t	f	f	f	t	t	t	won
f	f	f	f	f	f	f	f	f	f	f	f	l	f	n	f	f	f	f	f	f	f	f	f	f	t	f	f	f	f	f	f	f	t	t	t	won
f	f	f	f	f	f	f	f	f	f	f	f	l	f	n	f	f	f	f	f	f	f	f	f	f	t	f	f	f	f	f	f	f	f	t	t	won
f	t	f	f	f	f	f	f	f	f	f	f	l	f	n	f	f	f	f	f	f	f	f	f	f	t	f	f	f	f	f	f	f	f	t	t	won
f	f	f	f	t	f	t	f	f	f	f	f	l	f	n	f	f	f	f	f	f	f	f	f	f	t	f	f	f	f	f	f	f	f	t	t	won
f	f	f	f	f	f	f	f	f	f	f	f	l	f	n	f	f	f	f	f	f	f	f	f	f	t	f	f	f	f	f	f	t	f	t	t	won
f	f	f	f	f	f	f	f	f	f	f	f	l	f	n	f	f	f	f	f	f	f	f	t	f	t	f	f	f	f	f	f	f	t	t	t	won
f	f	f	f	f	f	f	f	f	f	f	f	l	f	n	f	f	f	f	f	f	f	f	t	f	t	f	f	f	f	f	f	f	f	t	t	won
f	f	f	f	f	f	f	f	f	f	f	f	l	f	n	f	f	f	f	f	f	f	f	t	f	t	f	f	f	t	f	f	f	f	t	t	won
f	f	f	f	f	f	f	f	f	f	f	f	l	f	n	f	f	f	f	f	f	f	f	t	f	t	f	f	f	f	f	f	t	f	t	t	won
f	f	f	f	t	f	t	t	t	f	f	f	l	f	n	f	f	t	f	f	f	f	f	f	f	t	f	f	f	f	f	f	f	t	t	t	won
f	f	f	f	t	f	t	t	t	f	f	f	l	f	n	f	f	f	f	f	f	f	f	f	f	t	f	f	f	f	f	f	f	f	t	t	won
f	f	f	f	f	t	f	f	f	f	f	f	l	f	n	f	f	t	f	f	f	f	f	f	f	t	f	f	f	f	f	f	f	t	t	t	won
f	f	f	f	f	t	f	f	f	f	f	f	l	f	n	f	f	t	f	f	f	f	f	f	f	t	f	f	f	f	f	f	f	f	t	t	won
f	f	f	f	f	t	t	f	f	f	f	f	l	f	n	f	f	t	f	f	f	f	f	f	f	t	f	f	f	f	f	f	f	f	t	t	won
f	f	f	f	t	t	t	f	f	f	f	f	l	f	n	f	f	t	f	f	f	f	f	f	f	t	f	f	f	f	f	f	f	t	t	t	won
f	f	f	f	t	t	t	f	f	f	f	f	l	f	n	f	f	t	f	f	f	f	f	f	f	t	f	f	f	f	f	f	f	f	t	t	won
f	f	f	f	f	t	f	f	f	f	f	f	l	f	n	f	f	t	f	f	f	f	f	t	f	t	f	f	f	f	f	f	f	t	t	t	won
f	f	f	f	f	t	f	f	f	f	f	f	l	f	n	f	f	f	f	f	f	f	f	f	f	t	f	f	f	f	f	f	f	f	t	t	won
f	f	f	f	f	t	f	f	f	f	f	f	l	f	n	f	f	f	f	f	f	f	f	f	f	t	f	f	f	f	f	f	t	f	t	t	won
f	f	f	f	t	t	f	f	f	f	f	f	l	f	n	f	f	f	f	f	f	f	f	f	f	t	f	f	f	f	f	f	t	f	t	t	won
f	f	f	f	f	t	f	f	f	f	f	f	l	f	n	f	f	f	f	f	f	f	f	t	f	t	f	f	f	f	f	f	f	t	t	t	won
f	f	f	f	f	t	f	f	f	f	f	f	l	f	n	f	f	f	f	f	f	f	f	t	f	t	f	f	f	f	f	f	f	f	t	t	won
f	t	f	f	f	t	f	f	f	f	f	f	l	f	n	f	f	f	f	f	f	f	f	t	f	t	f	f	f	f	f	f	f	f	t	t	won
f	f	t	f	f	t	f	f	f	f	f	f	l	f	n	f	f	f	f	f	f	f	f	t	f	t	f	f	f	f	f	f	f	f	t	t	won
f	f	f	t	f	t	f	f	f	f	f	f	l	f	n	f	f	f	f	f	f	f	f	t	f	t	f	f	f	f	f	f	f	f	t	t	won
f	f	f	f	f	t	t	f	f	f	f	f	l	f	n	f	f	f	f	f	f	f	f	t	f	t	f	f	f	f	f	f	f	f	t	t	won
f	f	f	f	t	t	t	f	f	f	f	f	l	f	n	f	f	f	f	f	f	f	f	t	f	t	f	f	f	f	f	f	f	f	t	t	won
f	f	f	f	f	t	f	f	f	f	f	f	l	f	n	f	f	f	f	f	f	f	f	t	f	t	f	f	f	f	f	f	t	f	t	t	won
f	f	f	f	f	t	t	t	t	f	f	f	l	f	n	f	f	t	f	f	f	f	f	f	f	t	f	f	f	f	f	f	f	f	t	t	won
f	f	f	f	t	t	t	t	t	f	f	f	l	f	n	f	f	t	f	f	f	f	f	f	f	t	f	f	f	f	f	f	f	t	t	t	won
f	f	f	f	t	t	t	t	t	f	f	f	l	f	n	f	f	t	f	f	f	f	f	f	f	t	f	f	f	f	f	f	f	f	t	t	won
f	f	f	f	f	t	t	t	t	f	f	f	l	f	n	f	f	f	f	f	f	f	f	t	f	t	f	f	f	f	f	f	f	f	t	t	won
f	f	f	f	f	f	f	f	f	f	f	f	l	f	n	f	f	t	f	f	f	f	f	f	f	f	f	f	f	f	f	f	f	t	t	t	won
f	f	f	f	t	f	f	f	f	f	f	f	l	f	n	f	f	t	f	f	f	f	f	f	f	f	f	f	f	f	f	f	f	t	t	t	won
f	f	f	f	t	f	f	f	f	f	f	f	l	f	n	f	f	t	f	f	f	f	f	f	f	f	t	f	f	f	f	f	f	t	t	t	won
f	f	f	f	t	f	t	f	f	f	f	f	l	f	n	f	f	t	f	f	f	f	f	f	f	f	f	f	f	f	f	f	f	t	t	t	won
f	f	f	f	f	f	f	f	t	f	f	f	l	f	n	f	f	t	f	f	f	t	f	f	f	f	f	f	f	f	f	f	f	t	t	t	won
f	f	f	f	f	f	f	f	f	f	f	f	l	f	n	f	f	t	f	f	f	f	f	t	f	f	f	f	f	f	f	f	f	t	t	t	won
f	f	f	f	t	f	f	f	f	f	f	f	l	f	n	f	f	t	f	f	f	f	f	t	f	f	f	f	f	f	f	f	f	t	t	t	won
f	f	f	f	f	f	f	f	f	f	f	f	l	f	n	f	f	t	f	f	f	f	f	t	f	f	f	f	f	t	f	f	f	t	t	t	won
f	f	f	f	t	f	t	f	f	f	f	f	l	f	n	f	f	t	f	f	f	f	f	t	f	f	f	f	f	f	f	f	f	t	t	t	won
f	f	f	f	f	f	f	f	t	f	f	f	l	f	n	f	f	t	f	f	f	t	f	t	f	f	f	f	f	f	f	f	f	t	t	t	won
f	f	f	f	f	f	f	f	f	f	f	f	l	f	n	f	f	f	f	f	f	f	f	f	f	f	f	f	f	f	f	f	f	t	t	t	won
f	f	f	f	f	f	f	f	f	f	f	f	l	f	n	f	f	f	f	f	f	f	f	f	f	f	f	f	f	f	f	f	f	f	t	t	won
f	f	f	f	t	f	f	f	f	f	f	f	l	f	n	f	f	f	f	f	f	f	f	f	f	f	f	f	f	f	f	f	f	t	t	t	won
f	f	f	f	t	f	t	f	f	f	f	f	l	f	n	f	f	f	f	f	f	f	f	f	f	f	f	f	f	f	f	f	f	f	t	t	won
f	f	f	f	f	f	f	f	f	f	f	f	l	f	n	f	f	f	f	f	f	f	f	f	f	f	f	f	f	f	f	f	t	f	t	t	won
f	f	f	f	f	f	f	f	f	f	f	f	l	f	n	f	f	f	f	f	f	f	f	t	f	f	f	f	f	f	f	f	f	t	t	t	won
f	f	f	f	f	f	f	f	f	f	f	f	l	f	n	f	f	f	f	f	f	f	f	t	f	f	f	f	f	f	f	f	f	f	t	t	won
f	f	f	f	f	f	f	f	f	f	f	f	l	f	n	f	f	f	f	f	f	f	f	t	f	f	f	f	f	f	f	f	t	f	t	t	won
f	f	f	f	t	f	t	t	t	f	f	f	l	f	n	f	f	t	f	f	f	f	f	f	f	f	f	f	f	f	f	f	f	t	t	t	won
f	f	f	f	t	f	t	t	t	f	f	f	l	f	n	f	f	t	f	f	f	f	f	t	f	f	f	f	f	f	f	f	f	t	t	t	won
f	f	f	f	f	t	f	f	f	f	f	f	l	f	n	f	f	t	f	f	f	f	f	f	f	f	f	f	f	f	f	f	f	t	t	t	won
f	f	f	f	f	t	f	f	f	f	f	f	l	f	n	f	f	t	f	f	f	f	f	f	f	f	f	f	f	f	f	f	f	f	t	t	won
f	f	f	t	f	t	f	f	f	f	f	f	l	f	n	f	f	t	f	f	f	f	f	f	f	f	f	f	f	f	f	f	f	f	t	t	won
f	f	f	t	t	t	f	f	f	f	f	f	l	f	n	f	f	t	f	f	f	f	f	f	f	f	f	f	f	f	f	f	f	t	t	t	won
f	f	f	t	t	t	f	f	f	f	f	f	l	f	n	f	f	t	f	f	f	f	f	f	f	f	f	f	f	f	f	f	f	f	t	t	won
f	f	f	f	t	t	t	f	f	f	f	f	l	f	n	f	f	t	f	f	f	f	f	f	f	f	f	f	f	f	f	f	f	t	t	t	won
f	f	f	f	t	t	t	f	f	f	f	f	l	f	n	f	f	t	f	f	f	f	f	f	f	f	f	f	f	f	f	f	f	f	t	t	won
f	f	f	f	t	t	f	f	f	f	f	f	l	f	n	f	f	t	f	f	f	f	f	f	f	f	f	f	f	f	f	f	t	f	t	t	won
f	f	f	f	f	t	f	f	t	f	f	f	l	f	n	f	f	t	f	f	f	t	f	f	f	f	f	f	f	f	f	f	f	t	t	t	won
f	f	f	f	f	t	f	f	t	f	f	f	l	f	n	f	f	t	f	f	f	t	f	f	f	f	f	f	f	f	f	f	f	f	t	t	won
f	f	f	f	f	t	t	f	t	f	f	f	l	f	n	f	f	t	f	f	f	t	f	f	f	f	f	f	f	f	f	f	f	f	t	t	won
f	f	f	f	f	t	f	f	f	f	f	f	l	f	n	f	f	t	f	f	f	f	f	t	f	f	f	f	f	f	f	f	f	t	t	t	won
f	f	t	f	f	t	f	f	f	f	f	f	l	f	n	f	f	t	f	f	f	f	f	t	f	f	f	f	f	f	f	f	f	f	t	t	won
f	f	f	t	f	t	f	f	f	f	f	f	l	f	n	f	f	t	f	f	f	f	f	t	f	f	f	f	f	f	f	f	f	f	t	t	won
f	f	f	f	t	t	t	f	f	f	f	f	l	f	n	f	f	t	f	f	f	f	f	t	f	f	f	f	f	f	f	f	f	t	t	t	won
f	f	f	f	f	t	f	f	t	f	f	f	l	f	n	f	f	t	f	f	f	t	f	t	f	f	f	f	f	f	f	f	f	t	t	t	won
f	f	f	f	f	t	f	f	f	f	f	f	l	f	n	f	f	f	f	f	f	f	f	f	f	f	f	f	f	f	f	f	f	t	t	t	won
f	f	f	f	f	t	f	f	f	f	f	f	l	f	n	f	f	f	f	f	f	f	f	f	f	f	f	f	f	f	f	f	f	f	t	t	won
f	f	f	t	t	t	f	f	f	f	f	f	l	f	n	f	f	f	f	f	f	f	f	f	f	f	f	f	f	f	f	f	f	t	t	t	won
f	f	f	f	f	t	f	f	f	f	f	f	l	f	n	f	f	f	f	f	f	f	f	f	f	f	f	f	f	f	f	f	t	f	t	t	won
f	t	f	f	f	t	f	f	f	f	f	f	l	f	n	f	f	f	f	f	f	f	f	f	f	f	f	f	f	f	f	f	t	t	t	t	won
f	f	f	f	t	t	f	f	f	f	f	f	l	f	n	f	f	f	f	f	f	f	f	f	f	f	f	f	f	f	f	f	t	f	t	t	won
f	f	f	f	f	t	f	f	f	f	f	f	l	f	n	f	f	f	f	f	f	f	f	t	f	f	f	f	f	f	f	f	f	t	t	t	won
f	f	f	f	f	t	f	f	f	f	f	f	l	f	n	f	f	f	f	f	f	f	f	t	f	f	f	f	f	f	f	f	f	f	t	t	won
f	f	f	f	t	t	t	f	f	f	f	f	l	f	n	f	f	f	f	f	f	f	f	t	f	f	f	f	f	f	f	f	f	f	t	t	won
f	f	f	f	f	t	f	f	f	f	f	f	l	f	n	f	f	f	f	f	f	f	f	t	f	f	f	f	f	f	f	f	t	f	t	t	won
f	f	f	f	t	t	f	f	f	f	f	f	l	f	n	f	f	f	f	f	f	f	f	t	f	f	f	f	f	f	f	f	t	f	t	t	won
f	f	f	f	t	t	t	t	t	f	f	f	l	f	n	f	f	t	f	f	f	f	f	f	f	f	f	f	f	f	f	f	f	t	t	t	won
f	f	f	f	f	f	f	f	f	f	f	f	g	f	n	f	f	t	f	f	f	f	f	f	f	t	f	f	f	f	f	f	f	t	t	t	won
f	f	f	f	t	f	f	f	f	f	f	f	g	f	n	f	f	t	f	f	f	f	f	f	f	t	f	f	f	f	f	f	f	t	t	t	won
f	f	f	f	t	f	f	f	f	f	f	f	g	f	n	f	f	t	f	f	f	f	f	f	f	t	t	f	f	f	f	f	f	t	t	t	won
f	f	f	f	t	f	t	f	f	f	f	f	g	f	n	f	f	t	f	f	f	f	f	f	f	t	f	f	f	f	f	f	f	t	t	t	won
f	f	f	f	f	f	f	f	f	f	f	f	g	f	n	f	f	t	f	f	f	f	f	t	f	t	f	f	f	f	f	f	f	t	t	t	won
f	f	f	f	f	f	f	f	f	f	f	f	g	f	n	f	f	t	f	f	f	f	f	t	f	t	f	f	f	t	f	f	f	t	t	t	won
f	f	f	f	f	f	f	f	f	f	f	f	g	f	n	f	f	f	f	f	f	f	f	f	f	t	f	f	f	f	f	f	f	f	t	t	won
f	t	f	f	f	f	f	f	f	f	f	f	g	f	n	f	f	f	f	f	f	f	f	f	f	t	f	f	f	f	f	f	f	f	t	t	won
f	f	f	f	f	f	f	f	f	f	f	f	g	f	n	f	f	f	f	f	f	f	f	t	f	t	f	f	f	f	f	f	f	f	t	t	won
f	f	f	f	t	f	t	t	t	f	f	f	g	f	n	f	f	t	f	f	f	f	f	f	f	t	f	f	f	f	f	f	f	t	t	t	won
f	f	f	f	f	t	f	f	f	f	f	f	g	f	n	f	f	t	f	f	f	f	f	f	f	t	f	f	f	f	f	f	f	t	t	t	won
f	f	f	f	f	t	f	f	f	f	f	f	g	f	n	f	f	t	f	f	f	f	f	f	f	t	f	f	f	f	f	f	f	f	t	t	won
f	t	f	f	f	t	f	f	f	f	f	f	g	f	n	f	f	t	f	f	f	f	f	f	f	t	f	f	f	f	f	f	f	f	t	t	won
f	f	f	t	f	t	f	f	f	f	f	f	g	f	n	f	f	t	f	f	f	f	f	f	f	t	f	f	f	f	f	f	f	f	t	t	won
f	f	f	f	f	t	t	f	f	f	f	f	g	f	n	f	f	t	f	f	f	f	f	f	f	t	f	f	f	f	f	f	f	t	t	t	won
f	f	f	f	t	t	t	f	f	f	f	f	g	f	n	f	f	t	f	f	f	f	f	f	f	t	f	f	f	f	f	f	f	t	t	t	won
f	f	f	f	f	t	f	f	f	f	f	f	g	f	n	f	f	t	f	f	f	f	f	t	f	t	f	f	f	f	f	f	f	t	t	t	won
f	f	t	f	f	t	f	f	f	f	f	f	g	f	n	f	f	t	f	f	f	f	f	t	f	t	f	f	f	f	f	f	f	f	t	t	won
f	f	f	f	f	t	t	f	f	f	f	f	g	f	n	f	f	t	f	f	f	f	f	t	f	t	f	f	f	f	f	f	f	t	t	t	won
f	f	f	f	t	t	t	f	f	f	f	f	g	f	n	f	f	t	f	f	f	f	f	t	f	t	f	f	f	f	f	f	f	t	t	t	won
f	f	f	f	f	t	f	f	f	f	f	f	g	f	n	f	f	f	f	f	f	f	f	t	f	t	f	f	f	f	f	f	f	f	t	t	won
f	f	f	f	f	t	t	t	t	f	f	f	g	f	n	f	f	t	f	f	f	f	f	f	f	t	f	f	f	f	f	f	f	t	t	t	won
f	f	f	f	t	t	t	t	t	f	f	f	g	f	n	f	f	t	f	f	f	f	f	f	f	t	f	f	f	f	f	f	f	t	t	t	won
f	f	f	f	f	t	t	t	t	f	f	f	g	f	n	f	f	t	f	f	f	f	f	t	f	t	f	f	f	f	f	f	f	t	t	t	won
f	f	f	f	f	f	f	f	f	f	f	f	g	f	n	f	f	t	f	f	f	f	f	f	f	f	f	f	f	f	f	f	f	t	t	t	won
f	f	f	f	t	f	f	f	f	f	f	f	g	f	n	f	f	t	f	f	f	f	f	f	f	f	f	f	f	f	f	f	f	t	t	t	won
f	f	f	f	t	f	t	f	f	f	f	f	g	f	n	f	f	t	f	f	f	f	f	f	f	f	f	f	f	f	f	f	f	t	t	t	won
f	f	f	f	f	f	f	f	t	f	f	f	g	f	n	f	f	t	f	f	f	t	f	f	f	f	f	f	f	f	f	f	f	t	t	t	won
f	f	f	f	t	f	f	f	t	f	f	f	g	f	n	f	f	t	f	f	f	t	f	f	f	f	f	f	f	f	f	f	f	t	t	t	won
f	f	f	f	f	f	f	f	f	f	f	f	g	f	n	f	f	t	f	f	f	f	f	t	f	f	f	f	f	f	f	f	f	t	t	t	won
f	f	f	f	t	f	f	f	f	f	f	f	g	f	n	f	f	t	f	f	f	f	f	t	f	f	f	f	f	f	f	f	f	t	t	t	won
f	f	f	f	f	f	f	f	f	f	f	f	g	f	n	f	f	t	f	f	f	f	f	t	f	f	f	f	f	t	f	f	f	t	t	t	won
f	f	f	f	t	f	t	f	f	f	f	f	g	f	n	f	f	t	f	f	f	f	f	t	f	f	f	f	f	f	f	f	f	t	t	t	won
f	f	f	f	f	f	f	f	t	f	f	f	g	f	n	f	f	t	f	f	f	t	f	t	f	f	f	f	f	f	f	f	f	t	t	t	won
f	f	f	f	f	t	f	f	f	f	f	f	g	f	n	f	f	t	f	f	f	f	f	f	f	f	f	f	f	f	f	f	f	t	t	t	won
f	f	f	t	f	t	f	f	f	f	f	f	g	f	n	f	f	t	f	f	f	f	f	f	f	f	f	f	f	f	f	f	f	f	t	t	won
f	f	f	t	t	t	f	f	f	f	f	f	g	f	n	f	f	t	f	f	f	f	f	f	f	f	f	f	f	f	f	f	f	t	t	t	won
f	f	f	f	t	t	t	f	f	f	f	f	g	f	n	f	f	t	f	f	f	f	f	f	f	f	f	f	f	f	f	f	f	t	t	t	won
f	f	f	f	f	t	f	f	t	f	f	f	g	f	n	f	f	t	f	f	f	t	f	f	f	f	f	f	f	f	f	f	f	t	t	t	won
f	f	f	f	f	t	f	f	f	f	f	f	g	f	n	f	f	t	f	f	f	f	f	t	f	f	f	f	f	f	f	f	f	t	t	t	won
f	f	f	f	t	t	t	f	f	f	f	f	g	f	n	f	f	t	f	f	f	f	f	t	f	f	f	f	f	f	f	f	f	t	t	t	won
f	f	f	f	f	t	f	f	t	f	f	f	g	f	n	f	f	t	f	f	f	t	f	t	f	f	f	f	f	f	f	f	f	t	t	t	won
f	f	f	f	f	f	f	f	f	f	f	t	l	f	n	f	f	t	f	f	f	f	f	f	f	t	f	f	f	f	f	f	f	t	t	t	won
f	f	f	f	f	f	f	f	f	f	f	t	l	f	n	f	f	f	f	f	f	f	f	f	f	t	f	f	f	f	f	f	t	f	t	t	won
f	f	f	f	f	f	f	f	f	f	f	t	l	f	n	f	f	f	f	f	f	f	f	t	f	t	f	f	f	f	f	f	f	f	t	t	won
f	f	f	f	f	t	f	f	f	f	f	t	l	f	n	f	f	t	f	f	f	f	f	f	f	t	f	f	f	f	f	f	f	t	t	t	won
f	f	f	f	f	t	f	f	f	f	f	t	l	f	n	f	f	f	f	f	f	f	f	f	f	t	f	f	f	f	f	f	t	f	t	t	won
f	f	f	f	f	t	f	f	f	f	f	t	l	f	n	f	f	f	f	f	f	f	f	t	f	t	f	f	f	f	f	f	f	f	t	t	won
f	f	f	f	f	f	f	f	f	f	f	t	l	f	n	f	f	t	f	f	f	f	f	f	f	f	f	f	f	f	f	f	f	t	t	t	won
f	f	f	f	f	f	f	f	t	f	f	t	l	f	n	f	f	t	f	f	f	t	f	f	f	f	f	f	f	f	f	f	f	t	t	t	won
f	f	f	f	f	f	f	f	f	f	f	t	l	f	n	f	f	t	f	f	f	f	f	t	f	f	f	f	f	f	f	f	f	t	t	t	won
f	f	f	f	f	f	f	f	f	f	f	t	l	f	n	f	f	f	f	f	f	f	f	f	f	f	f	f	f	f	f	f	f	t	t	t	won
f	f	f	f	f	f	f	f	f	f	f	t	l	f	n	f	f	f	f	f	f	f	f	f	f	f	f	f	f	f	f	f	t	f	t	t	won
f	f	f	f	f	t	f	f	f	f	f	t	l	f	n	f	f	t	f	f	f	f	f	f	f	f	f	f	f	f	f	f	f	t	t	t	won
f	f	f	f	f	t	f	f	f	f	f	t	l	f	n	f	f	t	f	f	f	f	f	t	f	f	f	f	f	f	f	f	f	t	t	t	won
f	f	f	f	f	t	f	f	f	f	f	t	g	f	n	f	f	t	f	f	f	f	f	f	f	t	f	f	f	f	f	f	f	t	t	t	won
f	f	f	f	f	t	f	f	f	f	f	t	g	f	n	f	f	t	f	f	f	f	f	t	f	t	f	f	f	f	f	f	f	t	t	t	won
f	f	f	f	f	f	f	f	f	f	f	t	g	f	n	f	f	t	f	f	f	f	f	f	f	f	f	f	f	f	f	f	f	t	t	t	won
f	f	f	f	f	f	f	f	f	f	f	t	g	f	n	f	f	t	f	f	f	f	f	t	f	f	f	f	f	f	f	f	f	t	t	t	won
f	f	f	f	f	f	f	f	f	f	f	f	l	f	n	f	f	t	f	f	t	f	f	f	f	t	f	f	f	f	f	f	f	t	t	n	won
f	f	f	f	f	f	f	f	f	f	f	f	l	f	n	f	f	t	f	f	t	f	f	f	f	t	f	f	f	f	f	f	t	t	t	n	won
f	f	f	f	f	f	f	f	t	f	f	f	l	f	n	f	f	t	f	f	t	t	f	f	f	t	f	f	f	f	f	f	f	t	t	n	won
f	f	f	f	f	f	f	f	f	f	f	f	l	f	n	f	f	t	f	f	t	f	f	t	f	t	f	f	f	f	f	f	f	t	t	n	won
f	f	f	f	f	f	f	f	f	f	f	f	l	f	n	f	f	t	f	f	t	f	f	t	f	t	f	f	f	f	f	f	t	t	t	n	won
f	f	f	f	f	f	f	f	t	f	f	f	l	f	n	f	f	t	f	f	t	t	f	t	f	t	f	f	f	f	f	f	f	t	t	n	won
f	f	f	f	f	f	f	f	f	f	f	f	l	f	n	f	f	f	f	f	t	f	f	f	f	t	f	f	f	f	f	f	f	f	t	n	won
f	f	f	f	t	f	f	f	f	f	f	f	l	f	n	f	f	f	f	f	t	f	f	f	f	t	f	f	f	f	f	f	f	f	t	n	won
f	f	f	f	f	f	f	f	f	f	f	f	l	f	n	f	f	f	f	f	t	f	f	f	f	t	f	f	f	f	f	f	t	f	t	n	won
f	f	f	f	f	f	f	f	f	f	f	f	l	f	n	f	f	f	f	f	t	f	f	t	f	t	f	f	f	f	f	f	f	f	t	n	won
f	f	f	f	t	f	f	f	f	f	f	f	l	f	n	f	f	f	f	f	t	f	f	t	f	t	f	f	f	f	f	f	f	f	t	n	won
f	f	f	f	f	f	f	f	f	f	f	f	l	f	n	f	f	f	f	f	t	f	f	t	f	t	f	f	f	t	f	f	f	f	t	n	won
f	f	f	f	f	f	f	f	f	f	f	f	l	f	n	f	f	f	f	f	t	f	f	t	f	t	f	f	f	f	f	f	t	f	t	n	won
f	f	f	f	f	t	f	f	f	f	f	f	l	f	n	f	f	t	f	f	t	f	f	f	f	t	f	f	f	f	f	f	f	t	t	n	won
f	f	f	f	f	t	f	f	f	f	f	f	l	f	n	f	f	t	f	f	t	f	f	f	f	t	f	f	f	f	f	f	t	t	t	n	won
f	f	f	f	f	t	f	f	t	f	f	f	l	f	n	f	f	t	f	f	t	t	f	f	f	t	f	f	f	f	f	f	f	t	t	n	won
f	f	f	f	f	t	f	f	f	f	f	f	l	f	n	f	f	t	f	f	t	f	f	t	f	t	f	f	f	f	f	f	f	t	t	n	won
f	f	f	f	f	t	f	f	f	f	f	f	l	f	n	f	f	t	f	f	t	f	f	t	f	t	f	f	f	f	f	f	t	t	t	n	won
f	f	f	f	f	t	f	f	f	f	f	f	l	f	n	f	f	f	f	f	t	f	f	f	f	t	f	f	f	f	f	f	f	f	t	n	won
f	f	f	f	t	t	f	f	f	f	f	f	l	f	n	f	f	f	f	f	t	f	f	f	f	t	f	f	f	f	f	f	f	f	t	n	won
f	f	f	t	t	t	f	f	f	f	f	f	l	f	n	f	f	f	f	f	t	f	f	f	f	t	f	f	f	f	f	f	f	f	t	n	won
f	f	f	f	f	t	f	f	f	f	f	f	l	f	n	f	f	f	f	f	t	f	f	t	f	t	f	f	f	f	f	f	f	f	t	n	won
f	f	f	f	f	f	f	f	f	f	f	f	l	f	n	f	f	t	f	f	t	f	f	f	f	f	f	f	f	f	f	f	f	t	t	n	won
f	f	f	f	f	f	f	f	f	f	f	f	l	f	n	f	f	t	f	f	t	f	f	f	f	f	f	f	f	f	f	f	t	t	t	n	won
f	f	f	f	f	f	f	f	t	f	f	f	l	f	n	f	f	t	f	f	t	t	f	f	f	f	f	f	f	f	f	f	f	t	t	n	won
f	f	f	f	f	f	f	f	t	f	f	f	l	f	n	f	f	t	f	f	t	t	f	f	f	f	f	f	f	f	f	f	t	t	t	n	won
f	f	f	f	f	f	f	f	f	f	f	f	l	f	n	f	f	t	f	f	t	f	f	t	f	f	f	f	f	f	f	f	f	t	t	n	won
f	f	f	f	f	f	f	f	f	f	f	f	l	f	n	f	f	t	f	f	t	f	f	t	f	f	f	f	f	f	f	f	t	t	t	n	won
f	f	f	f	f	f	f	f	t	f	f	f	l	f	n	f	f	t	f	f	t	t	f	t	f	f	f	f	f	f	f	f	f	t	t	n	won
f	f	f	f	f	f	f	f	t	f	f	f	l	f	n	f	f	t	f	f	t	t	f	t	f	f	f	f	f	f	f	f	t	t	t	n	won
f	f	f	f	f	f	f	f	f	f	f	f	l	f	n	f	f	f	f	f	t	f	f	f	f	f	f	f	f	f	f	f	f	f	t	n	won
f	f	f	f	t	f	f	f	f	f	f	f	l	f	n	f	f	f	f	f	t	f	f	f	f	f	f	f	f	f	f	f	f	f	t	n	won
f	f	f	f	f	f	f	f	f	f	f	f	l	f	n	f	f	f	f	f	t	f	f	f	f	f	f	f	f	f	f	f	t	f	t	n	won
f	f	f	f	t	f	f	f	f	f	f	f	l	f	n	f	f	f	f	f	t	f	f	f	f	f	f	f	f	f	f	f	t	f	t	n	won
f	f	f	f	f	f	f	f	t	f	f	f	l	f	n	f	f	f	f	f	t	t	f	f	f	f	f	f	f	f	f	f	t	t	t	n	won
f	f	f	f	f	f	f	f	f	f	f	f	l	f	n	f	f	f	f	f	t	f	f	t	f	f	f	f	f	f	f	f	f	f	t	n	won
f	f	f	f	t	f	f	f	f	f	f	f	l	f	n	f	f	f	f	f	t	f	f	t	f	f	f	f	f	f	f	f	f	f	t	n	won
f	f	f	f	f	f	f	f	f	f	f	f	l	f	n	f	f	f	f	f	t	f	f	t	f	f	f	f	f	f	f	f	t	f	t	n	won
f	f	f	f	t	f	f	f	f	f	f	f	l	f	n	f	f	f	f	f	t	f	f	t	f	f	f	f	f	f	f	f	t	f	t	n	won
f	f	f	f	f	t	f	f	f	f	f	f	l	f	n	f	f	t	f	f	t	f	f	f	f	f	f	f	f	f	f	f	f	t	t	n	won
f	f	f	f	f	t	f	f	f	f	f	f	l	f	n	f	f	t	f	f	t	f	f	f	f	f	f	f	f	f	f	f	t	t	t	n	won
f	f	f	f	f	t	f	f	t	f	f	f	l	f	n	f	f	t	f	f	t	t	f	f	f	f	f	f	f	f	f	f	f	t	t	n	won
f	f	f	f	f	t	f	f	t	f	f	f	l	f	n	f	f	t	f	f	t	t	f	f	f	f	f	f	f	f	f	f	t	t	t	n	won
f	f	f	f	f	t	f	f	f	f	f	f	l	f	n	f	f	t	f	f	t	f	f	t	f	f	f	f	f	f	f	f	f	t	t	n	won
f	f	f	f	f	t	f	f	f	f	f	f	l	f	n	f	f	t	f	f	t	f	f	t	f	f	f	f	f	f	f	f	t	t	t	n	won
f	f	f	f	t	t	t	f	f	f	f	f	l	f	n	f	f	t	f	f	t	f	f	t	f	f	f	f	f	f	f	f	t	t	t	n	won
f	f	f	f	f	t	f	f	f	f	f	f	l	f	n	f	f	f	f	f	t	f	f	f	f	f	f	f	f	f	f	f	f	f	t	n	won
f	f	f	f	t	t	f	f	f	f	f	f	l	f	n	f	f	f	f	f	t	f	f	f	f	f	f	f	f	f	f	f	f	f	t	n	won
f	f	f	f	t	t	t	f	f	f	f	f	l	f	n	f	f	f	f	f	t	f	f	f	f	f	f	f	f	f	f	f	f	f	t	n	won
f	f	f	f	f	t	f	f	f	f	f	f	l	f	n	f	f	f	f	f	t	f	f	f	f	f	f	f	f	f	f	f	t	f	t	n	won
f	f	f	f	t	t	f	f	f	f	f	f	l	f	n	f	f	f	f	f	t	f	f	f	f	f	f	f	f	f	f	f	t	f	t	n	won
f	f	f	f	f	t	t	f	f	f	f	f	l	f	n	f	f	f	f	f	t	f	f	f	f	f	f	f	f	f	f	f	t	f	t	n	won
f	f	f	f	f	t	f	f	t	f	f	f	l	f	n	f	f	f	f	f	t	t	f	f	f	f	f	f	f	f	f	f	t	t	t	n	won
f	f	f	f	f	t	f	f	f	f	f	f	l	f	n	f	f	f	f	f	t	f	f	t	f	f	f	f	f	f	f	f	f	f	t	n	won
f	f	f	f	f	t	f	f	f	f	f	f	l	f	n	f	f	f	f	f	t	f	f	t	f	f	f	f	f	f	f	f	t	f	t	n	won
f	f	f	f	f	f	f	f	f	f	f	f	g	f	n	f	f	t	f	f	t	f	f	f	f	t	f	f	f	f	f	f	f	t	t	n	won
f	f	f	f	f	f	f	f	f	f	f	f	g	f	n	f	f	t	f	f	t	f	f	f	f	t	f	f	f	f	f	f	t	t	t	n	won
f	f	f	f	f	f	f	f	f	f	f	f	g	f	n	f	f	t	f	f	t	f	f	t	f	t	f	f	f	f	f	f	f	t	t	n	won
f	f	f	f	f	f	f	f	f	f	f	f	g	f	n	f	f	t	f	f	t	f	f	t	f	t	f	f	f	t	f	f	f	t	t	n	won
f	f	f	f	f	f	f	f	f	f	f	f	g	f	n	f	f	t	f	f	t	f	f	t	f	t	f	f	f	f	f	f	t	t	t	n	won
f	f	f	f	f	f	f	f	f	f	f	f	g	f	n	f	f	t	f	f	t	f	f	t	f	t	f	f	f	t	f	f	t	t	t	n	won
f	f	f	f	f	t	f	f	f	f	f	f	g	f	n	f	f	t	f	f	t	f	f	f	f	t	f	f	f	f	f	f	f	t	t	n	won
f	f	f	f	f	t	f	f	f	f	f	f	g	f	n	f	f	t	f	f	t	f	f	f	f	t	f	f	f	f	f	f	t	t	t	n	won
f	f	f	f	f	t	f	f	f	f	f	f	g	f	n	f	f	t	f	f	t	f	f	t	f	t	f	f	f	f	f	f	f	t	t	n	won
f	f	f	f	f	t	f	f	f	f	f	f	g	f	n	f	f	t	f	f	t	f	f	t	f	t	f	f	f	f	f	f	t	t	t	n	won
f	f	f	f	f	f	f	f	f	f	f	f	g	f	n	f	f	t	f	f	t	f	f	f	f	f	f	f	f	f	f	f	f	t	t	n	won
f	f	f	f	f	f	f	f	f	f	f	f	g	f	n	f	f	t	f	f	t	f	f	f	f	f	f	f	f	f	f	f	t	t	t	n	won
f	f	f	f	f	f	f	f	f	f	f	f	g	f	n	f	f	t	f	f	t	f	f	t	f	f	f	f	f	f	f	f	f	t	t	n	won
f	f	f	f	f	f	f	f	f	f	f	f	g	f	n	f	f	t	f	f	t	f	f	t	f	f	f	f	f	t	f	f	f	t	t	n	won
f	f	f	f	f	f	f	f	f	f	f	f	g	f	n	f	f	t	f	f	t	f	f	t	f	f	f	f	f	f	f	f	t	t	t	n	won
f	f	f	f	f	t	f	f	f	f	f	f	g	f	n	f	f	t	f	f	t	f	f	f	f	f	f	f	f	f	f	f	f	t	t	n	won
f	f	f	f	f	t	f	f	f	f	f	f	g	f	n	f	f	t	f	f	t	f	f	f	f	f	f	f	f	f	f	f	t	t	t	n	won
f	f	f	f	f	t	f	f	f	f	f	f	g	f	n	f	f	t	f	f	t	f	f	t	f	f	f	f	f	f	f	f	f	t	t	n	won
f	f	f	f	t	t	t	f	f	f	f	f	g	f	n	f	f	t	f	f	t	f	f	t	f	f	f	f	f	f	f	f	f	t	t	n	won
f	f	f	f	f	t	f	f	f	f	f	f	g	f	n	f	f	t	f	f	t	f	f	t	f	f	f	f	f	f	f	f	t	t	t	n	won
f	f	f	f	f	f	f	f	f	f	f	t	l	f	n	f	f	t	f	f	t	f	f	f	f	t	f	f	f	f	f	f	t	t	t	n	won
f	f	f	f	f	f	f	f	t	f	f	t	l	f	n	f	f	t	f	f	t	t	f	f	f	t	f	f	f	f	f	f	f	t	t	n	won
f	f	f	f	f	f	f	f	f	f	f	t	l	f	n	f	f	f	f	f	t	f	f	f	f	t	f	f	f	f	f	f	f	f	t	n	won
f	f	f	f	f	t	f	f	f	f	f	t	l	f	n	f	f	t	f	f	t	f	f	f	f	t	f	f	f	f	f	f	t	t	t	n	won
f	f	f	f	f	t	f	f	t	f	f	t	l	f	n	f	f	t	f	f	t	t	f	f	f	t	f	f	f	f	f	f	f	t	t	n	won
f	f	f	f	f	t	f	f	f	f	f	t	l	f	n	f	f	f	f	f	t	f	f	f	f	t	f	f	f	f	f	f	f	f	t	n	won
f	f	f	f	f	f	f	f	f	f	f	t	l	f	n	f	f	t	f	f	t	f	f	f	f	f	f	f	f	f	f	f	t	t	t	n	won
f	f	f	f	f	f	f	f	f	f	f	t	l	f	n	f	f	f	f	f	t	f	f	f	f	f	f	f	f	f	f	f	f	f	t	n	won
f	f	f	f	f	t	f	f	f	f	f	t	l	f	n	f	f	t	f	f	t	f	f	f	f	f	f	f	f	f	f	f	t	t	t	n	won
f	f	f	f	f	t	f	f	f	f	f	t	l	f	n	f	f	f	f	f	t	f	f	f	f	f	f	f	f	f	f	f	f	f	t	n	won
f	f	f	f	f	f	f	f	f	f	f	t	g	f	n	f	f	t	f	f	t	f	f	f	f	t	f	f	f	f	f	f	f	t	t	n	won
f	f	f	f	f	f	f	f	f	f	f	t	g	f	n	f	f	t	f	f	t	f	f	f	f	t	f	f	f	f	f	f	t	t	t	n	won
f	f	f	f	f	t	f	f	f	f	f	t	g	f	n	f	f	t	f	f	t	f	f	f	f	t	f	f	f	f	f	f	f	t	t	n	won
f	f	f	f	f	t	f	f	f	f	f	t	g	f	n	f	f	t	f	f	t	f	f	f	f	t	f	f	f	f	f	f	t	t	t	n	won
f	f	f	f	f	f	f	f	f	f	f	t	g	f	n	f	f	t	f	f	t	f	f	f	f	f	f	f	f	f	f	f	f	t	t	n	won
f	f	f	f	f	f	f	f	f	f	f	t	g	f	n	f	f	t	f	f	t	f	f	f	f	f	f	f	f	f	f	f	t	t	t	n	won
f	f	f	f	f	t	f	f	f	f	f	t	g	f	n	f	f	t	f	f	t	f	f	f	f	f	f	f	f	f	f	f	f	t	t	n	won
f	f	f	f	f	t	f	f	f	f	f	t	g	f	n	f	f	t	f	f	t	f	f	f	f	f	f	f	f	f	f	f	t	t	t	n	won
f	f	f	f	f	f	f	f	f	f	f	f	l	f	n	f	f	t	f	f	t	f	f	f	f	t	f	f	f	f	f	f	f	t	t	t	won
f	f	f	f	f	f	f	f	t	f	f	f	l	f	n	f	f	t	f	f	t	t	f	f	f	t	f	f	f	f	f	f	t	t	t	t	won
f	f	f	f	f	f	f	f	f	f	f	f	l	f	n	f	f	t	f	f	t	f	f	t	f	t	f	f	f	f	f	f	f	t	t	t	won
f	f	f	f	f	f	f	f	t	f	f	f	l	f	n	f	f	t	f	f	t	t	f	t	f	t	f	f	f	f	f	f	t	t	t	t	won
f	f	f	f	f	f	f	f	f	f	f	f	l	f	n	f	f	f	f	f	t	f	f	f	f	t	f	f	f	f	f	f	f	t	t	t	won
f	f	f	f	f	f	f	f	f	f	f	f	l	f	n	f	f	f	f	f	t	f	f	f	f	t	f	f	f	f	f	f	f	f	t	t	won
f	f	f	f	f	f	f	f	f	f	f	f	l	f	n	f	f	f	f	f	t	f	f	f	f	t	f	f	f	f	f	f	t	f	t	t	won
f	f	f	f	t	f	f	f	f	f	f	f	l	f	n	f	f	f	f	f	t	f	f	f	f	t	f	f	f	f	f	f	t	f	t	t	won
f	f	f	f	f	f	f	f	f	f	f	f	l	f	n	f	f	f	f	f	t	f	f	t	f	t	f	f	f	f	f	f	f	f	t	t	won
f	f	f	f	f	f	f	f	f	f	f	f	l	f	n	f	f	f	f	f	t	f	f	t	f	t	f	f	f	f	f	f	t	f	t	t	won
f	f	f	f	f	t	f	f	f	f	f	f	l	f	n	f	f	t	f	f	t	f	f	f	f	t	f	f	f	f	f	f	f	t	t	t	won
f	f	f	f	f	t	f	f	t	f	f	f	l	f	n	f	f	t	f	f	t	t	f	f	f	t	f	f	f	f	f	f	t	t	t	t	won
f	f	f	f	f	t	f	f	f	f	f	f	l	f	n	f	f	t	f	f	t	f	f	t	f	t	f	f	f	f	f	f	f	t	t	t	won
f	f	f	f	f	t	f	f	t	f	f	f	l	f	n	f	f	t	f	f	t	t	f	t	f	t	f	f	f	f	f	f	t	t	t	t	won
f	f	f	f	f	t	f	f	f	f	f	f	l	f	n	f	f	f	f	f	t	f	f	f	f	t	f	f	f	f	f	f	f	t	t	t	won
f	f	f	f	f	t	f	f	f	f	f	f	l	f	n	f	f	f	f	f	t	f	f	f	f	t	f	f	f	f	f	f	t	f	t	t	won
f	f	f	f	t	t	f	f	f	f	f	f	l	f	n	f	f	f	f	f	t	f	f	f	f	t	f	f	f	f	f	f	t	f	t	t	won
f	f	f	f	f	t	f	f	f	f	f	f	l	f	n	f	f	f	f	f	t	f	f	t	f	t	f	f	f	f	f	f	t	f	t	t	won
f	f	f	f	f	f	f	f	f	f	f	f	l	f	n	f	f	t	f	f	t	f	f	f	f	f	f	f	f	f	f	f	f	t	t	t	won
f	f	f	f	f	f	f	f	f	f	f	f	l	f	n	f	f	t	f	f	t	f	f	f	f	f	f	f	f	f	f	f	t	t	t	t	won
f	f	f	f	f	f	f	f	f	f	f	f	l	f	n	f	f	t	f	f	t	f	f	t	f	f	f	f	f	f	f	f	f	t	t	t	won
f	f	f	f	f	f	f	f	f	f	f	f	l	f	n	f	f	t	f	f	t	f	f	t	f	f	f	f	f	f	f	f	t	t	t	t	won
f	f	f	f	f	f	f	f	f	f	f	f	l	f	n	f	f	f	f	f	t	f	f	f	f	f	f	f	f	f	f	f	f	f	t	t	won
f	f	f	f	t	f	f	f	f	f	f	f	l	f	n	f	f	f	f	f	t	f	f	f	f	f	f	f	f	f	f	f	f	f	t	t	won
f	f	f	f	f	f	f	f	f	f	f	f	l	f	n	f	f	f	f	f	t	f	f	f	f	f	f	f	f	f	f	f	t	f	t	t	won
f	f	f	f	f	f	f	f	f	f	f	f	l	f	n	f	f	f	f	f	t	f	f	t	f	f	f	f	f	f	f	f	f	f	t	t	won
f	f	f	f	f	t	f	f	f	f	f	f	l	f	n	f	f	t	f	f	t	f	f	f	f	f	f	f	f	f	f	f	f	t	t	t	won
f	f	f	f	f	t	f	f	f	f	f	f	l	f	n	f	f	t	f	f	t	f	f	f	f	f	f	f	f	f	f	f	t	t	t	t	won
f	f	f	f	f	t	f	f	f	f	f	f	l	f	n	f	f	t	f	f	t	f	f	t	f	f	f	f	f	f	f	f	f	t	t	t	won
f	f	f	f	f	t	f	f	f	f	f	f	l	f	n	f	f	t	f	f	t	f	f	t	f	f	f	f	f	f	f	f	t	t	t	t	won
f	f	f	f	f	t	f	f	f	f	f	f	l	f	n	f	f	f	f	f	t	f	f	f	f	f	f	f	f	f	f	f	f	f	t	t	won
f	f	f	f	f	t	f	f	f	f	f	f	l	f	n	f	f	f	f	f	t	f	f	f	f	f	f	f	f	f	f	f	t	f	t	t	won
f	f	f	f	f	f	f	f	f	t	f	f	l	f	n	f	f	t	f	f	t	f	f	f	f	t	f	f	f	f	f	f	f	t	t	n	won
f	f	f	f	t	f	f	f	f	t	f	f	l	f	n	f	f	t	f	f	t	f	f	f	f	t	f	f	f	f	f	f	f	t	t	n	won
f	f	f	f	t	f	f	f	f	t	f	f	l	f	n	f	f	t	f	f	t	f	f	t	f	t	f	f	f	f	f	f	f	t	t	n	won
f	f	f	f	f	f	f	f	f	t	t	f	l	f	w	f	f	t	f	f	t	f	f	f	f	t	f	f	f	f	f	f	t	t	t	n	won
f	f	f	f	f	f	f	f	f	t	t	f	l	f	w	f	f	t	f	f	t	f	f	t	f	t	f	f	f	f	f	f	t	t	t	n	won
f	f	f	f	f	f	f	f	f	t	t	f	l	f	w	f	f	t	f	f	t	f	f	f	f	t	f	f	f	f	f	f	t	t	f	n	won
f	f	f	f	f	f	f	f	f	t	f	f	l	f	n	f	f	f	f	f	t	f	f	f	f	t	f	f	f	f	f	f	f	t	t	n	won
f	f	f	f	t	f	f	f	f	t	f	f	l	f	n	f	f	f	f	f	t	f	f	f	f	t	f	f	f	f	f	f	f	t	t	n	won
f	f	f	f	f	f	f	f	f	t	t	f	l	f	n	f	f	f	f	t	t	f	f	f	f	t	f	f	f	f	f	f	f	t	t	n	won
f	f	f	f	t	f	f	f	f	t	t	f	l	f	n	f	f	f	f	t	t	f	f	f	f	t	f	f	f	f	f	f	f	t	t	n	won
f	f	f	f	f	t	f	f	f	t	f	f	l	f	n	f	f	t	f	f	t	f	f	f	f	t	f	f	f	f	f	f	f	t	t	n	won
f	f	f	t	t	t	f	f	f	t	f	f	l	f	n	f	f	t	f	f	t	f	f	f	f	t	f	f	f	f	f	f	f	t	t	n	won
f	f	f	f	f	t	f	f	f	t	f	f	l	f	n	f	f	t	f	f	t	f	f	t	f	t	f	f	f	f	f	f	f	t	t	n	won
f	f	f	f	f	t	t	f	f	t	t	f	l	f	n	f	f	t	f	f	t	f	f	f	f	t	f	f	f	f	f	f	t	t	t	n	won
f	f	f	f	f	t	f	f	f	t	t	f	l	f	n	f	f	f	f	t	t	f	f	f	f	t	f	f	f	f	f	f	f	t	t	n	won
f	f	f	f	f	t	f	f	f	t	t	f	l	f	n	f	f	f	f	t	t	f	f	t	f	t	f	f	f	f	f	f	f	t	t	n	won
f	f	f	f	t	t	t	t	t	t	f	f	l	f	n	f	f	t	f	f	t	f	f	f	f	t	f	f	f	f	f	f	f	t	t	n	won
f	f	f	f	f	f	f	f	f	t	f	f	l	f	n	f	f	f	f	f	t	f	f	f	f	f	f	f	f	f	f	f	f	t	t	n	won
f	f	f	f	f	t	f	f	f	t	f	f	l	f	n	f	f	f	f	f	t	f	f	t	f	f	f	f	f	f	f	f	f	t	t	n	won
f	f	f	f	f	f	f	f	f	t	f	f	g	f	n	f	f	t	f	f	t	f	f	f	f	t	f	f	f	f	f	f	f	t	t	n	won
f	f	f	f	t	f	f	f	f	t	f	f	g	f	n	f	f	t	f	f	t	f	f	f	f	t	f	f	f	f	f	f	f	t	t	n	won
f	f	f	f	t	f	f	f	f	t	f	f	g	f	n	f	f	t	f	f	t	f	f	t	f	t	f	f	f	f	f	f	f	t	t	n	won
f	f	f	f	f	f	f	f	f	t	t	f	g	f	n	f	f	t	f	f	t	f	f	f	f	t	f	f	f	f	f	f	f	t	t	n	won
f	f	f	f	t	f	f	f	f	t	t	f	g	f	n	f	f	t	f	f	t	f	f	f	f	t	f	f	f	f	f	f	f	t	t	n	won
f	f	f	f	f	f	f	f	f	t	t	f	g	f	n	f	f	t	f	f	t	f	f	f	f	t	f	f	f	f	f	f	t	t	t	n	won
f	f	f	f	t	f	f	f	f	t	t	f	g	f	n	f	f	t	f	f	t	f	f	t	f	t	f	f	f	f	f	f	f	t	t	n	won
f	f	f	f	f	f	f	f	f	t	t	f	g	f	n	f	f	t	f	f	t	f	f	t	f	t	f	f	f	f	f	f	t	t	t	n	won
f	f	f	f	f	f	f	f	f	t	f	f	g	f	n	f	f	t	f	f	t	f	t	f	f	t	f	f	f	f	f	f	f	t	t	n	won
f	f	f	f	f	t	f	f	f	t	f	f	g	f	n	f	f	t	f	f	t	f	f	f	f	t	f	f	f	f	f	f	f	t	t	n	won
f	f	f	f	t	t	f	f	f	t	f	f	g	f	n	f	f	t	f	f	t	f	f	f	f	t	f	f	f	f	f	f	f	t	t	n	won
f	f	f	f	t	t	t	f	f	t	f	f	g	f	n	f	f	t	f	f	t	f	f	f	f	t	f	f	f	f	f	f	f	t	t	n	won
f	f	f	f	f	t	f	f	f	t	f	f	g	f	n	f	f	t	f	f	t	f	f	t	f	t	f	f	f	f	f	f	f	t	t	n	won
f	f	f	f	f	t	f	f	f	t	t	f	g	f	n	f	f	t	f	f	t	f	f	f	f	t	f	f	f	f	f	f	f	t	t	n	won
f	f	f	f	t	t	f	f	f	t	t	f	g	f	n	f	f	t	f	f	t	f	f	f	f	t	f	f	f	f	f	f	f	t	t	n	won
f	f	f	f	t	t	t	f	f	t	t	f	g	f	n	f	f	t	f	f	t	f	f	f	f	t	f	f	f	f	f	f	f	t	t	n	won
f	f	f	f	f	t	f	f	f	t	t	f	g	f	n	f	f	t	f	f	t	f	f	f	f	t	f	f	f	f	f	f	t	t	t	n	won
f	f	f	f	f	t	t	f	f	t	t	f	g	f	n	f	f	t	f	f	t	f	f	f	f	t	f	f	f	f	f	f	t	t	t	n	won
f	f	f	f	f	t	f	f	f	t	t	f	g	f	n	f	f	t	f	f	t	f	f	t	f	t	f	f	f	f	f	f	f	t	t	n	won
f	f	f	f	f	t	f	f	f	t	f	f	g	f	n	f	f	t	f	f	t	f	t	f	f	t	f	f	f	f	f	f	f	t	t	n	won
f	f	f	f	f	f	f	f	f	t	f	f	g	f	n	f	f	t	f	f	t	f	f	f	f	f	f	f	f	f	f	f	f	t	t	n	won
f	f	f	f	t	f	f	f	f	t	f	f	g	f	n	f	f	t	f	f	t	f	f	f	f	f	f	f	f	f	f	f	f	t	t	n	won
f	f	f	f	t	f	f	f	f	t	f	f	g	f	n	f	f	t	f	f	t	f	f	t	f	f	f	f	f	f	f	f	f	t	t	n	won
f	f	f	f	f	t	f	f	f	t	f	f	g	f	n	f	f	t	f	f	t	f	f	f	f	f	f	f	f	f	f	f	f	t	t	n	won
f	f	f	f	t	t	f	f	f	t	f	f	g	f	n	f	f	t	f	f	t	f	f	f	f	f	f	f	f	f	f	f	f	t	t	n	won
f	f	f	f	t	t	t	f	f	t	f	f	g	f	n	f	f	t	f	f	t	f	f	f	f	f	f	f	f	f	f	f	f	t	t	n	won
f	f	f	f	f	t	f	f	f	t	f	f	g	f	n	f	f	t	f	f	t	f	f	t	f	f	f	f	f	f	f	f	f	t	t	n	won
f	f	f	f	f	f	f	f	f	t	f	t	l	f	n	f	f	t	f	f	t	f	f	f	f	t	f	f	f	f	f	f	f	t	t	n	won
f	f	f	f	f	f	f	f	f	t	f	t	l	f	n	f	f	f	f	f	t	f	f	f	f	t	f	f	f	f	f	f	f	t	t	n	won
f	f	f	f	f	f	f	f	f	t	f	t	g	f	n	f	f	t	f	f	t	f	f	f	f	t	f	f	f	f	f	f	f	t	t	n	won
f	f	f	f	f	t	f	f	f	t	f	t	g	f	n	f	f	t	f	f	t	f	f	f	f	t	f	f	f	f	f	f	f	t	t	n	won
f	f	f	f	f	f	f	f	f	t	f	f	l	f	n	f	f	t	f	f	t	f	f	f	f	t	f	f	f	f	f	f	f	t	t	t	won
f	f	f	f	f	f	f	f	f	t	f	f	l	f	n	f	f	t	f	f	t	f	f	t	f	t	f	f	f	f	f	f	f	t	t	t	won
f	f	f	f	f	f	f	f	f	t	f	f	l	f	n	f	f	f	f	f	t	f	f	f	f	t	f	f	f	f	f	f	f	t	t	t	won
f	f	f	f	f	f	f	f	f	t	f	f	l	f	n	f	f	f	f	f	t	f	f	t	f	t	f	f	f	f	f	f	f	t	t	t	won
f	f	f	f	f	t	f	f	f	t	f	f	l	f	n	f	f	t	f	f	t	f	f	f	f	t	f	f	f	f	f	f	f	t	t	t	won
f	f	f	f	f	t	f	f	f	t	f	f	l	f	n	f	f	t	f	f	t	f	f	t	f	t	f	f	f	f	f	f	f	t	t	t	won
f	f	f	f	f	t	f	f	f	t	f	f	l	f	n	f	f	f	f	f	t	f	f	f	f	t	f	f	f	f	f	f	f	t	t	t	won
f	f	f	f	f	f	f	f	f	t	f	f	l	f	n	f	f	t	f	f	t	f	f	f	f	f	f	f	f	f	f	f	f	t	t	t	won
f	f	f	f	t	f	f	f	f	t	f	f	l	f	n	f	f	t	f	f	t	f	f	f	f	f	f	f	f	f	f	f	f	t	t	t	won
f	f	f	f	t	f	t	f	f	t	f	f	l	f	n	f	f	t	f	f	t	f	f	f	f	f	f	f	f	f	f	f	f	t	t	t	won
f	f	f	f	f	f	f	f	f	t	f	f	l	f	n	f	f	t	f	f	t	f	f	f	f	f	f	f	f	f	f	f	t	t	t	t	won
f	f	f	f	f	f	f	f	f	t	f	f	l	f	n	f	f	t	f	f	t	f	f	t	f	f	f	f	f	f	f	f	f	t	t	t	won
f	f	f	f	t	f	f	f	f	t	f	f	l	f	n	f	f	t	f	f	t	f	f	t	f	f	f	f	f	f	f	f	f	t	t	t	won
f	f	f	f	f	f	f	f	f	t	f	f	l	f	n	f	f	t	f	f	t	f	f	t	f	f	f	f	f	f	f	f	t	t	t	t	won
f	f	f	f	f	f	f	f	f	t	f	f	l	f	n	f	f	f	f	f	t	f	f	f	f	f	f	f	f	f	f	f	f	t	t	t	won
f	f	f	f	f	f	f	f	f	t	f	f	l	f	n	f	f	f	f	f	t	f	f	f	f	f	f	f	f	f	f	f	f	f	t	t	won
f	f	f	f	f	t	f	f	f	t	f	f	l	f	n	f	f	t	f	f	t	f	f	f	f	f	f	f	f	f	f	f	f	t	t	t	won
f	f	f	f	f	t	f	f	f	t	f	f	l	f	n	f	f	t	f	f	t	f	f	f	f	f	f	f	f	f	f	f	t	t	t	t	won
f	f	f	f	f	t	t	f	f	t	f	f	l	f	n	f	f	t	f	f	t	f	f	f	f	f	f	f	f	f	f	f	t	t	t	t	won
f	f	f	f	f	t	f	f	f	t	f	f	l	f	n	f	f	t	f	f	t	f	f	t	f	f	f	f	f	f	f	f	f	t	t	t	won
f	f	f	f	f	t	f	f	f	t	f	f	l	f	n	f	f	t	f	f	t	f	f	t	f	f	f	f	f	f	f	f	t	t	t	t	won
f	f	f	f	f	t	f	f	f	t	f	f	l	f	n	f	f	f	f	f	t	f	f	f	f	f	f	f	f	f	f	f	f	t	t	t	won
f	f	f	f	f	f	f	f	f	t	f	f	g	f	n	f	f	t	f	f	t	f	f	f	f	f	f	f	f	f	f	f	f	t	t	t	won
f	f	f	f	f	f	f	f	f	t	f	f	g	f	n	f	f	t	f	f	t	f	f	f	f	f	f	f	f	f	f	f	t	t	t	t	won
f	f	f	f	f	t	f	f	f	t	f	f	g	f	n	f	f	t	f	f	t	f	f	f	f	f	f	f	f	f	f	f	f	t	t	t	won
f	f	f	f	f	f	f	f	f	t	f	t	l	f	n	f	f	t	f	f	t	f	f	f	f	t	f	f	f	f	f	f	f	t	t	t	won
f	f	f	f	f	t	f	f	f	t	f	t	l	f	n	f	f	t	f	f	t	f	f	f	f	t	f	f	f	f	f	f	f	t	t	t	won
f	f	f	f	f	f	f	f	f	f	f	f	l	f	n	f	f	t	f	f	f	f	f	f	f	t	f	f	f	f	f	f	t	t	t	n	nowin
f	f	f	f	t	f	t	f	f	f	f	f	l	f	n	f	f	t	f	f	f	f	f	f	f	t	f	f	f	f	f	f	t	t	t	n	nowin
f	f	f	f	f	f	f	f	f	f	f	f	l	f	n	f	f	t	f	f	f	f	f	t	f	t	f	f	f	f	f	f	t	t	t	n	nowin
f	f	f	f	f	f	f	f	f	f	f	f	l	f	n	f	f	t	f	f	f	f	f	f	f	t	f	f	f	f	f	t	f	t	f	n	nowin
f	f	f	f	f	f	f	f	f	f	f	f	l	f	n	f	f	t	f	f	f	f	f	f	f	t	f	f	f	f	t	t	f	t	f	n	nowin
f	f	f	f	f	f	f	f	t	f	f	f	l	f	n	f	f	t	f	f	f	t	f	f	f	t	f	f	f	f	f	t	f	t	f	n	nowin
f	f	f	f	t	f	f	f	t	f	f	f	l	f	n	f	f	t	f	f	f	t	f	f	f	t	f	f	f	f	f	t	f	t	f	n	nowin
f	f	f	f	f	f	f	f	f	f	f	f	l	f	n	f	f	t	f	f	f	f	f	t	f	t	f	f	f	f	f	t	f	t	f	n	nowin
f	f	f	f	t	f	f	f	f	f	f	f	l	f	n	f	f	t	f	f	f	f	f	t	f	t	f	f	f	f	f	t	f	t	f	n	nowin
f	f	f	f	f	f	f	f	f	f	f	f	l	f	n	f	f	t	f	f	f	f	f	t	f	t	f	f	f	f	t	t	f	t	f	n	nowin
f	f	f	f	f	f	f	f	t	f	f	f	l	f	n	f	f	t	f	f	f	t	f	t	f	t	f	f	f	f	f	t	f	t	f	n	nowin
f	f	f	f	t	f	f	f	f	f	t	f	l	f	n	f	f	t	f	f	f	f	f	f	f	t	f	f	f	f	f	f	f	t	f	n	nowin
f	f	f	t	t	f	f	f	f	f	t	f	l	f	n	f	f	t	f	f	f	f	f	f	f	t	f	f	f	f	f	f	f	t	f	n	nowin
f	f	f	f	f	f	f	f	f	f	t	f	l	f	n	f	f	t	f	f	f	f	f	f	f	t	f	f	f	f	t	f	f	t	f	n	nowin
f	f	f	f	f	f	f	f	f	f	t	f	l	f	n	f	f	t	f	t	f	f	f	f	f	t	f	f	f	f	t	f	f	t	f	n	nowin
f	f	f	f	f	f	t	f	f	f	t	f	l	f	n	f	f	t	f	f	f	f	f	f	f	t	f	f	f	f	f	f	f	t	f	n	nowin
f	f	f	f	t	f	t	f	f	f	t	f	l	f	n	f	f	t	f	f	f	f	f	f	f	t	f	f	f	f	f	f	f	t	f	n	nowin
f	f	f	f	f	f	f	f	f	f	t	f	l	f	n	f	f	t	f	t	f	f	f	f	f	t	f	f	f	f	f	f	t	t	f	n	nowin
f	f	f	f	f	f	f	f	f	f	t	f	l	f	n	f	f	t	f	t	f	f	f	f	f	t	t	f	f	f	f	f	t	t	f	n	nowin
f	f	f	f	f	f	f	f	f	f	t	f	l	f	n	f	f	t	f	f	f	f	f	f	f	t	f	f	f	f	t	f	t	t	f	n	nowin
f	f	f	f	f	f	f	f	f	f	t	f	l	f	n	f	f	t	f	t	f	f	f	f	f	t	f	f	f	f	t	f	t	t	f	n	nowin
f	f	f	f	f	f	t	f	f	f	t	f	l	f	n	f	f	t	f	f	f	f	f	f	f	t	f	f	f	f	f	f	t	t	f	n	nowin
f	f	f	f	t	f	t	f	f	f	t	f	l	f	n	f	f	t	f	f	f	f	f	f	f	t	f	f	f	f	f	f	t	t	f	n	nowin
f	f	f	f	f	f	t	f	f	f	t	f	l	f	n	f	f	t	f	t	f	f	f	f	f	t	f	f	f	f	t	f	t	t	f	n	nowin
f	f	f	f	f	f	f	f	t	f	t	f	l	f	n	f	f	t	f	f	f	t	f	f	f	t	f	f	f	f	f	f	f	t	f	n	nowin
f	f	f	f	f	f	f	f	t	f	t	f	l	f	n	f	f	t	f	t	f	t	f	f	f	t	f	f	f	f	f	f	f	t	f	n	nowin
f	f	f	f	t	f	f	f	t	f	t	f	l	f	n	f	f	t	f	f	f	t	f	f	f	t	f	f	f	f	f	f	f	t	f	n	nowin
f	f	f	f	t	f	f	f	t	f	t	f	l	f	n	f	f	t	f	t	f	t	f	f	f	t	f	f	f	f	f	f	f	t	f	n	nowin
f	f	f	f	f	f	f	f	t	f	t	f	l	f	n	f	f	t	f	f	f	t	f	f	f	t	f	f	f	f	t	f	f	t	f	n	nowin
f	f	f	f	f	f	f	f	t	f	t	f	l	f	n	f	f	t	f	f	f	t	f	f	f	t	f	f	f	f	t	f	t	t	f	n	nowin
f	f	f	f	f	f	f	f	f	f	t	f	l	f	n	f	f	t	f	f	f	f	f	t	f	t	f	f	f	f	t	f	f	t	f	n	nowin
f	f	f	f	f	f	f	f	f	f	t	f	l	f	n	f	f	t	f	f	f	f	f	t	f	t	f	f	f	f	t	f	t	t	f	n	nowin
f	f	f	f	f	f	f	f	f	f	t	f	l	f	n	f	f	t	f	t	f	f	f	t	f	t	f	f	f	f	t	f	t	t	f	n	nowin
f	f	f	f	f	f	f	f	t	f	t	f	l	f	n	f	f	t	f	f	f	t	f	t	f	t	f	f	f	f	f	f	f	t	f	n	nowin
f	f	f	f	f	f	f	f	t	f	t	f	l	f	n	f	f	t	f	t	f	t	f	t	f	t	f	f	f	f	f	f	f	t	f	n	nowin
f	f	f	f	t	f	f	f	t	f	t	f	l	f	n	f	f	t	f	f	f	t	f	t	f	t	f	f	f	f	f	f	f	t	f	n	nowin
f	f	f	f	f	f	f	f	t	f	t	f	l	f	n	f	f	t	f	f	f	t	f	t	f	t	f	f	f	f	t	f	f	t	f	n	nowin
f	f	f	f	t	f	f	f	f	f	t	f	l	f	b	f	f	t	f	f	f	f	f	f	f	t	f	f	f	f	f	f	f	t	t	n	nowin
f	f	f	f	f	f	f	f	f	f	t	f	l	f	b	f	f	t	f	f	f	f	f	f	f	t	f	f	f	f	t	f	f	t	t	n	nowin
f	f	f	f	f	f	t	f	f	f	t	f	l	f	b	f	f	t	f	f	f	f	f	f	f	t	f	f	f	f	f	f	f	t	t	n	nowin
f	f	f	f	t	f	f	f	f	f	t	f	l	f	b	f	f	t	f	f	f	f	f	t	f	t	f	f	f	f	f	f	f	t	t	n	nowin
f	f	f	f	t	f	t	f	f	f	t	f	l	f	b	f	f	t	f	f	f	f	f	t	f	t	f	f	f	f	f	f	f	t	t	n	nowin
f	f	f	f	f	f	f	f	f	f	f	f	l	f	b	f	f	t	f	f	f	f	f	f	f	t	f	f	f	f	f	t	f	t	f	n	nowin
f	f	f	f	t	f	f	f	f	f	t	f	l	f	b	f	f	t	f	f	f	f	f	f	f	t	f	f	f	f	f	f	f	t	f	n	nowin
f	f	f	t	t	f	f	f	f	f	t	f	l	f	b	f	f	t	f	f	f	f	f	f	f	t	f	f	f	f	f	f	f	t	f	n	nowin
f	f	f	f	t	f	f	f	f	f	t	f	l	f	b	f	f	t	f	t	f	f	f	f	f	t	f	f	f	f	f	f	f	t	f	n	nowin
f	f	f	f	f	f	f	f	f	f	t	f	l	f	b	f	f	t	f	f	f	f	f	f	f	t	f	f	f	f	t	f	f	t	f	n	nowin
f	f	f	f	t	f	f	f	t	f	t	f	l	f	b	f	f	t	f	f	f	t	f	f	f	t	f	f	f	f	f	f	f	t	f	n	nowin
f	f	f	f	t	f	t	f	f	f	f	f	l	f	n	f	f	f	f	f	f	f	f	f	f	t	f	f	f	f	f	f	t	f	t	n	nowin
f	f	f	f	f	f	f	f	f	f	t	f	l	f	n	f	f	f	f	f	f	f	f	f	f	t	f	f	f	f	f	f	f	f	f	n	nowin
f	f	f	f	f	f	f	f	f	f	t	f	l	f	n	f	f	f	f	t	f	f	f	f	f	t	f	f	f	f	f	f	f	f	f	n	nowin
f	f	f	f	t	f	f	f	f	f	t	f	l	f	n	f	f	f	f	t	f	f	f	f	f	t	f	f	f	f	f	f	f	f	f	n	nowin
f	f	f	f	f	f	t	f	f	f	t	f	l	f	n	f	f	f	f	f	f	f	f	f	f	t	f	f	f	f	f	f	f	f	f	n	nowin
f	f	f	f	f	f	t	f	f	f	t	f	l	f	n	f	f	f	f	t	f	f	f	f	f	t	f	f	f	f	f	f	f	f	f	n	nowin
f	f	f	f	t	f	t	f	f	f	t	f	l	f	n	f	f	f	f	f	f	f	f	f	f	t	f	f	f	f	f	f	f	f	f	n	nowin
f	f	f	f	t	f	t	f	f	f	t	f	l	f	n	f	f	f	f	t	f	f	f	f	f	t	f	f	f	f	f	f	f	f	f	n	nowin
f	f	f	f	f	f	f	f	f	f	t	f	l	f	n	f	f	f	f	t	f	f	f	f	f	t	f	f	f	f	f	f	t	t	f	n	nowin
f	f	f	f	f	f	f	f	f	f	t	f	l	f	n	f	f	f	f	t	f	f	f	f	f	t	f	f	f	f	t	f	t	t	f	n	nowin
f	f	f	f	f	f	t	f	f	f	t	f	l	f	n	f	f	f	f	t	f	f	f	f	f	t	f	f	f	f	f	f	t	f	f	n	nowin
f	f	f	f	t	f	t	f	f	f	t	f	l	f	n	f	f	f	f	f	f	f	f	f	f	t	f	f	f	f	f	f	t	f	f	n	nowin
f	f	f	f	f	f	t	f	f	f	t	f	l	f	n	f	f	f	f	f	f	f	f	f	f	t	f	f	f	f	t	f	t	f	f	n	nowin
f	f	f	f	f	f	f	f	f	f	t	f	l	f	n	f	f	f	f	f	f	f	f	t	f	t	f	f	f	f	f	f	f	f	f	n	nowin
f	f	f	f	f	f	f	f	f	f	t	f	l	f	n	f	f	f	f	t	f	f	f	t	f	t	f	f	f	f	f	f	f	f	f	n	nowin
f	f	f	f	t	f	f	f	f	f	t	f	l	f	n	f	f	f	f	f	f	f	f	t	f	t	f	f	f	f	t	f	f	f	f	n	nowin
f	f	f	f	t	f	t	f	f	f	t	f	l	f	n	f	f	f	f	f	f	f	f	t	f	t	f	f	f	f	f	f	f	f	f	n	nowin
f	f	f	f	t	f	t	f	f	f	t	f	l	f	n	f	f	f	f	f	f	f	f	t	f	t	f	f	f	f	f	f	t	f	f	n	nowin
f	f	f	f	f	f	f	f	f	f	t	f	l	f	n	f	t	t	f	f	f	f	f	f	f	t	f	f	f	f	t	f	t	t	f	n	nowin
f	f	f	f	t	f	t	t	t	f	f	f	l	f	n	f	f	t	f	f	f	f	f	f	f	t	f	f	f	f	f	f	t	t	t	n	nowin
f	f	f	f	f	f	t	t	t	f	t	f	l	f	n	f	f	t	f	f	f	f	f	f	f	t	f	f	f	f	f	f	f	t	f	n	nowin
f	f	f	f	t	f	t	t	t	f	t	f	l	f	n	f	f	t	f	f	f	f	f	f	f	t	f	f	f	f	f	f	f	t	f	n	nowin
f	f	f	f	f	f	t	t	t	f	t	f	l	f	n	f	f	t	f	f	f	t	f	f	f	t	f	f	f	f	f	f	f	t	f	n	nowin
f	f	f	f	f	f	t	t	t	f	t	f	l	f	n	f	f	t	f	f	f	f	f	f	f	t	f	f	f	f	f	f	t	t	f	n	nowin
f	f	f	f	t	f	t	t	t	f	t	f	l	f	n	f	f	t	f	f	f	f	f	f	f	t	f	f	f	f	f	f	t	t	f	n	nowin
f	f	f	f	f	f	t	t	t	f	t	f	l	f	n	f	f	t	f	f	f	t	f	f	f	t	f	f	f	f	f	f	t	t	f	n	nowin
f	f	f	f	t	f	t	t	t	f	t	f	l	f	b	f	f	t	f	f	f	f	f	f	f	t	f	f	f	f	f	f	f	t	t	n	nowin
f	f	f	f	t	f	t	t	t	f	t	f	l	f	b	f	f	t	f	f	f	f	f	t	f	t	f	f	f	f	f	f	f	t	t	n	nowin
f	f	f	f	t	f	t	t	t	f	f	f	l	f	n	f	f	f	f	f	f	f	f	f	f	t	f	f	f	f	f	f	t	f	t	n	nowin
f	f	f	f	f	f	t	t	t	f	t	f	l	f	n	f	f	f	f	f	f	f	f	f	f	t	f	f	f	f	f	f	f	f	f	n	nowin
f	f	f	f	f	f	t	t	t	f	t	f	l	f	n	f	f	f	f	f	f	f	f	f	f	t	f	f	f	f	f	f	t	f	f	n	nowin
f	f	f	f	f	f	f	f	f	f	t	f	l	f	n	f	f	t	f	f	f	f	t	f	f	t	f	f	f	f	t	f	f	t	t	n	nowin
f	f	f	f	f	f	f	f	f	f	t	f	l	f	n	f	f	t	f	f	f	f	t	f	f	t	f	f	f	f	f	f	t	t	f	n	nowin
t	f	f	f	f	f	f	f	f	f	t	f	l	f	b	f	f	t	f	f	f	f	t	f	f	t	f	f	f	f	f	f	f	t	t	n	nowin
f	f	f	f	f	t	f	f	f	f	f	f	l	f	n	f	f	t	f	f	f	f	f	f	f	t	f	f	f	f	f	f	t	t	t	n	nowin
f	f	f	f	t	t	t	f	f	f	f	f	l	f	n	f	f	t	f	f	f	f	f	f	f	t	f	f	f	f	f	f	t	t	t	n	nowin
f	f	f	f	f	t	f	f	f	f	f	f	l	f	n	f	f	t	f	f	f	f	f	t	f	t	f	f	f	f	f	f	t	t	t	n	nowin
f	f	t	f	t	t	t	f	f	f	f	f	l	f	n	f	f	t	f	f	f	f	f	t	f	t	f	f	f	f	f	f	t	f	t	n	nowin
f	f	f	f	f	t	f	f	f	f	t	f	l	f	n	f	f	t	f	f	f	f	f	f	f	t	f	f	f	f	t	f	t	t	f	n	nowin
f	f	f	f	f	t	f	f	f	f	t	f	l	f	n	f	f	t	f	t	f	f	f	f	f	t	f	f	f	f	t	f	t	t	f	n	nowin
f	f	f	f	f	t	t	f	f	f	t	f	l	f	n	f	f	t	f	f	f	f	f	f	f	t	f	f	f	f	f	f	t	t	f	n	nowin
f	f	f	f	t	t	t	f	f	f	t	f	l	f	n	f	f	t	f	f	f	f	f	f	f	t	f	f	f	f	f	f	t	t	f	n	nowin
f	f	f	f	f	t	t	f	f	f	t	f	l	f	n	f	f	t	f	t	f	f	f	f	f	t	f	f	f	f	t	f	t	t	f	n	nowin
f	f	f	f	f	t	t	f	t	f	t	f	l	f	n	f	f	t	f	f	f	t	f	f	f	t	f	f	f	f	f	f	t	t	f	n	nowin
f	f	f	f	f	t	f	f	f	f	t	f	l	f	n	f	f	t	f	f	f	f	f	t	f	t	f	f	f	f	t	f	t	t	f	n	nowin
f	f	f	f	f	t	f	f	f	f	t	f	l	f	n	f	f	t	f	t	f	f	f	t	f	t	f	f	f	f	t	f	t	t	f	n	nowin
t	f	f	f	f	t	f	f	f	f	t	f	l	f	n	f	f	t	f	f	f	f	f	f	f	t	f	f	f	f	t	f	t	t	f	n	nowin
t	f	f	f	f	t	t	f	f	f	t	f	l	f	n	f	f	t	f	f	f	f	f	f	f	t	f	f	f	f	f	f	t	t	f	n	nowin
f	f	f	t	f	t	f	f	f	f	f	f	l	f	n	f	f	f	f	f	f	f	f	f	f	t	f	f	f	f	f	f	t	f	t	n	nowin
f	f	t	f	f	t	f	f	f	f	f	f	l	f	n	f	f	f	f	f	f	f	f	t	f	t	f	f	f	f	f	f	t	f	t	n	nowin
f	f	f	t	f	t	f	f	f	f	f	f	l	f	n	f	f	f	f	f	f	f	f	t	f	t	f	f	f	f	f	f	t	f	t	n	nowin
f	f	f	f	f	t	t	f	f	f	f	f	l	f	n	f	f	f	f	f	f	f	f	t	f	t	f	f	f	f	f	f	t	f	t	n	nowin
f	f	f	f	t	t	t	f	f	f	f	f	l	f	n	f	f	f	f	f	f	f	f	t	f	t	f	f	f	f	f	f	t	f	t	n	nowin
f	f	f	f	t	t	t	f	f	f	t	f	l	f	n	f	f	f	f	f	f	f	f	f	f	t	f	f	f	f	f	f	t	f	f	n	nowin
f	f	f	f	f	t	t	f	f	f	t	f	l	f	n	f	f	f	f	f	f	f	f	t	f	t	f	f	f	f	f	f	t	f	f	n	nowin
f	f	f	f	t	t	t	f	f	f	t	f	l	f	n	f	f	f	f	f	f	f	f	t	f	t	f	f	f	f	f	f	t	f	f	n	nowin
f	f	f	f	t	t	t	t	t	f	f	f	l	f	n	f	f	t	f	f	f	f	f	f	f	t	f	f	f	f	f	f	t	t	t	n	nowin
f	f	f	f	f	t	t	t	t	f	f	f	l	f	n	f	f	f	f	f	f	f	f	t	f	t	f	f	f	f	f	f	t	f	t	n	nowin
f	f	f	f	f	f	f	f	f	f	f	f	l	f	n	f	f	t	f	f	f	f	f	f	f	f	f	f	f	f	f	f	t	t	t	n	nowin
f	f	f	f	t	f	f	f	f	f	f	f	l	f	n	f	f	t	f	f	f	f	f	f	f	f	f	f	f	f	f	f	t	t	t	n	nowin
f	f	f	f	t	f	t	f	f	f	f	f	l	f	n	f	f	t	f	f	f	f	f	f	f	f	f	f	f	f	f	f	t	t	t	n	nowin
f	f	f	f	f	f	f	f	t	f	f	f	l	f	n	f	f	t	f	f	f	t	f	f	f	f	f	f	f	f	f	f	t	t	t	n	nowin
f	f	f	f	f	f	f	f	f	f	f	f	l	f	n	f	f	t	f	f	f	f	f	t	f	f	f	f	f	f	f	f	t	t	t	n	nowin
f	f	f	f	t	f	f	f	f	f	f	f	l	f	n	f	f	t	f	f	f	f	f	t	f	f	f	f	f	f	f	f	t	t	t	n	nowin
f	f	f	f	f	f	f	f	f	f	f	f	l	f	n	f	f	t	f	f	f	f	f	t	f	f	f	f	f	t	f	f	t	t	t	n	nowin
f	f	f	f	f	f	f	f	t	f	f	f	l	f	n	f	f	t	f	f	f	t	f	t	f	f	f	f	f	f	f	f	t	t	t	n	nowin
f	f	f	f	t	f	t	f	f	f	f	f	l	f	n	f	f	f	f	f	f	f	f	f	f	f	f	f	f	f	f	f	t	f	t	n	nowin
f	f	f	f	f	f	f	f	f	f	f	f	l	f	n	t	f	f	f	f	f	f	f	t	f	f	f	f	f	f	f	f	t	f	t	n	nowin
f	f	f	f	t	f	t	f	f	f	f	f	l	f	n	f	f	f	f	f	f	f	f	t	f	f	f	f	f	f	f	f	t	f	t	n	nowin
f	f	f	f	t	f	t	t	t	f	f	f	l	f	n	f	f	t	f	f	f	f	f	f	f	f	f	f	f	f	f	f	t	t	t	n	nowin
f	f	f	f	f	f	f	f	f	f	f	f	l	f	n	f	f	t	f	f	f	f	t	f	f	f	f	f	f	f	f	f	f	t	t	n	nowin
f	f	f	f	f	f	f	f	f	f	f	f	l	f	n	f	f	t	f	f	f	f	t	f	f	f	f	f	f	f	f	f	t	t	t	n	nowin
f	f	f	f	f	f	f	f	f	f	f	f	l	f	n	f	f	t	f	f	f	f	t	t	f	f	f	f	f	f	f	f	f	t	t	n	nowin
f	f	f	f	f	f	f	f	f	f	f	f	l	f	n	f	t	t	f	f	f	f	t	f	f	f	f	f	f	f	f	f	t	t	t	n	nowin
f	f	f	f	f	t	f	f	f	f	f	f	l	f	n	f	f	t	f	f	f	f	f	f	f	f	f	f	f	f	f	f	t	t	t	n	nowin
f	f	f	t	t	t	f	f	f	f	f	f	l	f	n	f	f	t	f	f	f	f	f	f	f	f	f	f	f	f	f	f	t	t	t	n	nowin
f	f	f	f	f	t	f	f	f	f	f	f	l	f	n	t	f	t	f	f	f	f	f	f	f	f	f	f	f	f	f	f	t	f	t	n	nowin
f	f	f	f	f	t	t	f	f	f	f	f	l	f	n	f	f	t	f	f	f	f	f	f	f	f	f	f	f	f	f	f	t	f	t	n	nowin
f	f	f	f	t	t	t	f	f	f	f	f	l	f	n	f	f	t	f	f	f	f	f	f	f	f	f	f	f	f	f	f	t	t	t	n	nowin
f	f	f	f	t	t	t	f	f	f	f	f	l	f	n	f	f	t	f	f	f	f	f	f	f	f	f	f	f	f	f	f	t	f	t	n	nowin
f	f	f	f	f	t	t	f	f	f	f	f	l	f	n	t	f	t	f	f	f	f	f	f	f	f	f	f	f	f	f	f	t	f	t	n	nowin
f	f	f	f	t	t	t	f	f	f	f	f	l	f	n	t	f	t	f	f	f	f	f	f	f	f	f	f	f	f	f	f	t	f	t	n	nowin
f	f	f	f	f	t	f	f	t	f	f	f	l	f	n	f	f	t	f	f	f	t	f	f	f	f	f	f	f	f	f	f	t	t	t	n	nowin
f	f	f	f	t	t	t	f	t	f	f	f	l	f	n	f	f	t	f	f	f	t	f	f	f	f	f	f	f	f	f	f	t	t	t	n	nowin
f	f	f	f	f	t	f	f	f	f	f	f	l	f	n	f	f	t	f	f	f	f	f	t	f	f	f	f	f	f	f	f	t	t	t	n	nowin
f	f	f	f	t	t	t	f	f	f	f	f	l	f	n	f	f	t	f	f	f	f	f	t	f	f	f	f	f	f	f	f	t	t	t	n	nowin
f	f	f	f	f	t	f	f	t	f	f	f	l	f	n	f	f	t	f	f	f	t	f	t	f	f	f	f	f	f	f	f	t	t	t	n	nowin
f	f	f	f	t	t	t	f	f	f	f	f	l	f	n	f	f	f	f	f	f	f	f	f	f	f	f	f	f	f	f	f	t	f	t	n	nowin
f	f	f	f	f	t	f	f	f	f	f	f	l	f	n	t	f	f	f	f	f	f	f	t	f	f	f	f	f	f	f	f	t	f	t	n	nowin
f	f	f	f	t	t	t	f	f	f	f	f	l	f	n	f	f	f	f	f	f	f	f	t	f	f	f	f	f	f	f	f	t	f	t	n	nowin
f	f	f	f	f	t	t	t	t	f	f	f	l	f	n	f	f	t	f	f	f	f	f	f	f	f	f	f	f	f	f	f	t	f	t	n	nowin
f	f	f	f	t	t	t	t	t	f	f	f	l	f	n	f	f	t	f	f	f	f	f	f	f	f	f	f	f	f	f	f	t	t	t	n	nowin
f	f	f	f	t	t	t	t	t	f	f	f	l	f	n	f	f	t	f	f	f	f	f	f	f	f	f	f	f	f	f	f	t	f	t	n	nowin
f	f	f	f	f	t	t	t	t	f	f	f	l	f	n	f	f	t	f	f	f	t	f	f	f	f	f	f	f	f	f	f	t	t	t	n	nowin
f	f	f	f	t	t	t	t	t	f	f	f	l	f	n	f	f	t	f	f	f	f	f	t	f	f	f	f	f	f	f	f	t	t	t	n	nowin
f	f	f	f	f	f	f	f	f	f	f	f	g	f	n	f	f	t	f	f	f	f	f	f	f	t	f	f	f	f	f	f	t	t	t	n	nowin
f	f	f	f	t	f	f	f	f	f	f	f	g	f	n	f	f	t	f	f	f	f	f	f	f	t	f	f	f	f	f	f	t	t	t	n	nowin
f	f	f	f	t	f	t	f	f	f	f	f	g	f	n	f	f	t	f	f	f	f	f	f	f	t	f	f	f	f	f	f	t	t	t	n	nowin
f	f	f	f	f	f	f	f	t	f	f	f	g	f	n	f	f	t	f	f	f	t	f	f	f	t	f	f	f	f	f	f	t	t	t	n	nowin
f	f	f	f	f	f	f	f	f	f	f	f	g	f	n	f	f	t	f	f	f	f	f	t	f	t	f	f	f	f	f	f	t	t	t	n	nowin
f	f	f	f	t	f	f	f	f	f	f	f	g	f	n	f	f	t	f	f	f	f	f	t	f	t	f	f	f	f	f	f	t	t	t	n	nowin
f	f	f	f	f	f	f	f	f	f	f	f	g	f	n	t	f	t	f	f	f	f	f	t	f	t	f	f	f	f	f	f	t	t	t	n	nowin
f	f	f	f	f	f	f	f	f	f	f	f	g	f	n	f	f	t	f	f	f	f	f	t	f	t	f	f	f	t	f	f	t	t	t	n	nowin
f	f	f	f	t	f	t	f	f	f	f	f	g	f	n	f	f	t	f	f	f	f	f	t	f	t	f	f	f	f	f	f	t	t	t	n	nowin
f	f	f	f	f	f	f	f	t	f	f	f	g	f	n	f	f	t	f	f	f	t	f	t	f	t	f	f	f	f	f	f	t	t	t	n	nowin
f	f	f	f	f	f	f	f	f	f	f	f	g	f	n	f	f	t	f	f	f	f	f	f	f	t	f	f	f	f	f	t	f	t	f	n	nowin
f	f	f	f	f	f	f	f	f	f	f	f	g	f	n	f	f	t	f	f	f	f	f	f	f	t	f	f	f	f	t	t	f	t	f	n	nowin
f	f	f	f	f	f	t	f	f	f	f	f	g	f	n	f	f	t	f	f	f	f	f	f	f	t	f	f	f	f	f	t	f	t	f	n	nowin
f	f	f	f	f	f	f	f	f	f	f	f	g	f	n	f	f	t	f	f	f	f	f	t	f	t	f	f	f	f	f	t	f	t	f	n	nowin
f	f	f	f	f	f	t	f	f	f	f	f	g	f	n	f	f	t	f	f	f	f	f	t	f	t	f	f	f	f	f	t	f	t	f	n	nowin
f	f	f	f	f	f	f	f	f	f	t	f	g	f	n	f	f	t	f	f	f	f	f	f	f	t	f	f	f	f	f	f	f	t	f	n	nowin
f	f	f	f	t	f	f	f	f	f	t	f	g	f	n	f	f	t	f	f	f	f	f	f	f	t	f	f	f	f	f	f	f	t	f	n	nowin
f	f	f	t	t	f	f	f	f	f	t	f	g	f	n	f	f	t	f	f	f	f	f	f	f	t	f	f	f	f	f	f	f	t	f	n	nowin
f	f	f	f	f	f	t	f	f	f	t	f	g	f	n	f	f	t	f	f	f	f	f	f	f	t	f	f	f	f	f	f	f	t	f	n	nowin
f	f	f	f	t	f	t	f	f	f	t	f	g	f	n	f	f	t	f	f	f	f	f	f	f	t	f	f	f	f	f	f	f	t	f	n	nowin
f	f	f	f	f	f	f	f	t	f	t	f	g	f	n	f	f	t	f	f	f	t	f	f	f	t	f	f	f	f	f	f	f	t	f	n	nowin
f	f	f	f	t	f	f	f	t	f	t	f	g	f	n	f	f	t	f	f	f	t	f	f	f	t	f	f	f	f	f	f	f	t	f	n	nowin
f	f	f	f	f	f	f	f	f	f	t	f	g	f	n	f	f	t	f	f	f	f	f	t	f	t	f	f	f	f	f	f	f	t	f	n	nowin
f	f	f	f	t	f	f	f	f	f	t	f	g	f	n	f	f	t	f	f	f	f	f	t	f	t	f	f	f	f	f	f	f	t	f	n	nowin
f	f	f	f	f	f	f	f	f	f	t	f	g	f	n	f	f	t	f	f	f	f	f	t	f	t	f	f	f	t	f	f	f	t	f	n	nowin
f	f	f	f	t	f	t	f	f	f	t	f	g	f	n	f	f	t	f	f	f	f	f	t	f	t	f	f	f	f	f	f	f	t	f	n	nowin
f	f	f	f	f	f	f	f	t	f	t	f	g	f	n	f	f	t	f	f	f	t	f	t	f	t	f	f	f	f	f	f	f	t	f	n	nowin
f	f	f	f	t	f	f	f	t	f	t	f	g	f	n	f	f	t	f	f	f	t	f	t	f	t	f	f	f	f	f	f	f	t	f	n	nowin
f	f	f	f	f	f	f	f	f	f	t	f	g	f	b	f	f	t	f	f	f	f	f	f	f	t	f	f	f	f	f	f	f	t	t	n	nowin
f	f	f	f	t	f	f	f	f	f	t	f	g	f	b	f	f	t	f	f	f	f	f	f	f	t	f	f	f	f	f	f	f	t	t	n	nowin
f	f	f	f	f	f	t	f	f	f	t	f	g	f	b	f	f	t	f	f	f	f	f	f	f	t	f	f	f	f	f	f	f	t	t	n	nowin
f	f	f	f	t	f	f	f	f	f	t	f	g	f	b	f	f	t	f	f	f	f	f	t	f	t	f	f	f	f	f	f	f	t	t	n	nowin
f	f	f	f	t	f	t	f	f	f	t	f	g	f	b	f	f	t	f	f	f	f	f	t	f	t	f	f	f	f	f	f	f	t	t	n	nowin
f	f	f	f	f	f	f	f	f	f	f	f	g	f	b	f	f	t	f	f	f	f	f	f	f	t	f	f	f	f	f	t	f	t	f	n	nowin
f	f	f	f	f	f	f	f	f	f	t	f	g	f	b	f	f	t	f	f	f	f	f	f	f	t	f	f	f	f	f	f	f	t	f	n	nowin
f	f	f	f	t	f	f	f	f	f	t	f	g	f	b	f	f	t	f	f	f	f	f	f	f	t	f	f	f	f	f	f	f	t	f	n	nowin
f	f	f	f	t	f	f	f	f	f	t	f	g	f	b	f	f	t	f	f	f	f	f	t	f	t	f	f	f	f	f	f	f	t	f	n	nowin
t	f	f	f	f	f	f	f	f	f	f	f	g	f	n	f	f	t	f	f	f	f	f	f	f	t	f	f	f	f	f	t	f	t	f	n	nowin
f	f	f	f	t	f	t	t	t	f	f	f	g	f	n	f	f	t	f	f	f	f	f	f	f	t	f	f	f	f	f	f	t	t	t	n	nowin
f	f	f	f	t	f	t	t	t	f	f	f	g	f	n	f	f	t	f	f	f	f	f	t	f	t	f	f	f	f	f	f	t	t	t	n	nowin
f	f	f	f	f	f	t	t	t	f	t	f	g	f	n	f	f	t	f	f	f	f	f	f	f	t	f	f	f	f	f	f	f	t	f	n	nowin
f	f	f	f	t	f	t	t	t	f	t	f	g	f	n	f	f	t	f	f	f	f	f	f	f	t	f	f	f	f	f	f	f	t	f	n	nowin
f	f	f	f	f	f	f	f	f	f	f	f	g	f	n	f	f	t	f	f	f	f	t	f	f	t	f	f	f	f	f	f	f	t	t	n	nowin
f	f	f	f	f	f	f	f	f	f	f	f	g	f	n	f	f	t	f	f	f	f	t	f	f	t	f	f	f	f	f	f	t	t	t	n	nowin
f	f	f	f	f	f	f	f	t	f	f	f	g	f	n	f	f	t	f	f	f	t	t	f	f	t	f	f	f	f	f	f	f	t	t	n	nowin
f	f	f	f	f	f	f	f	t	f	f	f	g	f	n	f	f	t	f	f	f	t	t	f	f	t	f	f	f	f	f	f	t	t	t	n	nowin
f	f	f	f	f	f	f	f	f	f	f	f	g	f	n	f	f	t	f	f	f	f	t	t	f	t	f	f	f	f	f	f	f	t	t	n	nowin
f	f	f	f	f	f	f	f	t	f	f	f	g	f	n	f	f	t	f	f	f	t	t	t	f	t	f	f	f	f	f	f	f	t	t	n	nowin
f	f	f	f	f	f	f	f	f	f	t	f	g	f	n	f	f	t	f	f	f	f	t	f	f	t	f	f	f	f	f	f	f	t	t	n	nowin
f	f	f	f	f	f	f	f	t	f	t	f	g	f	n	f	f	t	f	f	f	t	t	f	f	t	f	f	f	f	f	f	f	t	t	n	nowin
f	f	f	f	f	f	f	f	f	f	t	f	g	f	b	f	f	t	f	f	f	f	t	f	f	t	f	f	f	f	f	f	f	t	t	n	nowin
f	f	f	f	f	t	f	f	f	f	f	f	g	f	n	f	f	t	f	f	f	f	f	f	f	t	f	f	f	f	f	f	t	t	t	n	nowin
f	f	f	t	f	t	f	f	f	f	f	f	g	f	n	f	f	t	f	f	f	f	f	f	f	t	f	f	f	f	f	f	t	f	t	n	nowin
f	f	f	t	t	t	f	f	f	f	f	f	g	f	n	f	f	t	f	f	f	f	f	f	f	t	f	f	f	f	f	f	t	t	t	n	nowin
f	f	f	f	t	t	t	f	f	f	f	f	g	f	n	f	f	t	f	f	f	f	f	f	f	t	f	f	f	f	f	f	t	t	t	n	nowin
f	f	f	f	f	t	f	f	t	f	f	f	g	f	n	f	f	t	f	f	f	t	f	f	f	t	f	f	f	f	f	f	t	t	t	n	nowin
f	f	f	f	t	t	t	f	t	f	f	f	g	f	n	f	f	t	f	f	f	t	f	f	f	t	f	f	f	f	f	f	t	t	t	n	nowin
f	f	f	f	f	t	f	f	f	f	f	f	g	f	n	f	f	t	f	f	f	f	f	t	f	t	f	f	f	f	f	f	t	t	t	n	nowin
f	f	t	f	f	t	f	f	f	f	f	f	g	f	n	f	f	t	f	f	f	f	f	t	f	t	f	f	f	f	f	f	t	f	t	n	nowin
f	f	f	t	f	t	f	f	f	f	f	f	g	f	n	f	f	t	f	f	f	f	f	t	f	t	f	f	f	f	f	f	t	f	t	n	nowin
f	f	f	f	f	t	t	f	f	f	f	f	g	f	n	f	f	t	f	f	f	f	f	t	f	t	f	f	f	f	f	f	t	t	t	n	nowin
f	f	f	f	t	t	t	f	f	f	f	f	g	f	n	f	f	t	f	f	f	f	f	t	f	t	f	f	f	f	f	f	t	t	t	n	nowin
f	f	f	f	f	t	f	f	t	f	f	f	g	f	n	f	f	t	f	f	f	t	f	t	f	t	f	f	f	f	f	f	t	t	t	n	nowin
f	f	f	f	t	t	t	t	t	f	f	f	g	f	n	f	f	t	f	f	f	f	f	f	f	t	f	f	f	f	f	f	t	t	t	n	nowin
f	f	f	f	t	t	t	t	t	f	f	f	g	f	n	f	f	t	f	f	f	f	f	f	f	t	f	f	f	f	f	f	t	f	t	n	nowin
f	f	f	f	f	t	t	t	t	f	f	f	g	f	n	f	f	t	f	f	f	f	f	t	f	t	f	f	f	f	f	f	t	t	t	n	nowin
f	f	f	f	t	t	t	t	t	f	f	f	g	f	n	f	f	t	f	f	f	f	f	t	f	t	f	f	f	f	f	f	t	t	t	n	nowin
f	f	f	f	f	t	f	f	f	f	f	f	g	f	n	f	f	t	f	f	f	f	t	f	f	t	f	f	f	f	f	f	t	t	t	n	nowin
f	f	f	f	f	t	f	f	t	f	f	f	g	f	n	f	f	t	f	f	f	t	t	f	f	t	f	f	f	f	f	f	t	t	t	n	nowin
f	f	f	f	f	f	f	f	f	f	f	f	g	f	n	f	f	t	f	f	f	f	f	f	f	f	f	f	f	f	f	f	t	t	t	n	nowin
f	f	f	f	t	f	f	f	f	f	f	f	g	f	n	f	f	t	f	f	f	f	f	f	f	f	f	f	f	f	f	f	t	t	t	n	nowin
f	f	f	f	t	f	t	f	f	f	f	f	g	f	n	f	f	t	f	f	f	f	f	f	f	f	f	f	f	f	f	f	t	t	t	n	nowin
f	f	f	f	f	f	f	f	t	f	f	f	g	f	n	f	f	t	f	f	f	t	f	f	f	f	f	f	f	f	f	f	t	t	t	n	nowin
f	f	f	f	f	f	f	f	f	f	f	f	g	f	n	f	f	t	f	f	f	f	f	t	f	f	f	f	f	f	f	f	t	t	t	n	nowin
f	f	f	f	t	f	f	f	f	f	f	f	g	f	n	f	f	t	f	f	f	f	f	t	f	f	f	f	f	f	f	f	t	t	t	n	nowin
f	f	f	f	f	f	f	f	f	f	f	f	g	f	n	t	f	t	f	f	f	f	f	t	f	f	f	f	f	f	f	f	t	t	t	n	nowin
f	f	f	f	f	f	f	f	f	f	f	f	g	f	n	f	f	t	f	f	f	f	f	t	f	f	f	f	f	t	f	f	t	t	t	n	nowin
f	f	f	f	t	f	t	f	f	f	f	f	g	f	n	f	f	t	f	f	f	f	f	t	f	f	f	f	f	f	f	f	t	t	t	n	nowin
f	f	f	f	f	f	f	f	t	f	f	f	g	f	n	f	f	t	f	f	f	t	f	t	f	f	f	f	f	f	f	f	t	t	t	n	nowin
f	f	f	f	f	f	f	f	f	f	f	f	g	f	n	f	t	t	f	f	f	f	f	f	f	f	f	f	f	f	f	f	t	t	t	n	nowin
f	f	f	f	f	f	f	f	f	f	f	f	g	f	n	f	t	t	f	f	f	f	f	t	f	f	f	f	f	f	f	f	t	t	t	n	nowin
f	f	f	f	t	f	t	t	t	f	f	f	g	f	n	f	f	t	f	f	f	f	f	f	f	f	f	f	f	f	f	f	t	t	t	n	nowin
f	f	f	f	f	f	f	f	f	f	f	f	g	f	n	f	f	t	f	f	f	f	t	f	f	f	f	f	f	f	f	f	f	t	t	n	nowin
f	f	f	f	f	f	f	f	f	f	f	f	g	f	n	f	f	t	f	f	f	f	t	f	f	f	f	f	f	f	f	f	t	t	t	n	nowin
f	f	f	f	f	f	f	f	t	f	f	f	g	f	n	f	f	t	f	f	f	t	t	f	f	f	f	f	f	f	f	f	f	t	t	n	nowin
f	f	f	f	f	f	f	f	f	f	f	f	g	f	n	f	f	t	f	f	f	f	t	t	f	f	f	f	f	f	f	f	f	t	t	n	nowin
f	f	f	f	f	t	f	f	f	f	f	f	g	f	n	f	f	t	f	f	f	f	f	f	f	f	f	f	f	f	f	f	t	t	t	n	nowin
f	f	f	t	f	t	f	f	f	f	f	f	g	f	n	f	f	t	f	f	f	f	f	f	f	f	f	f	f	f	f	f	t	f	t	n	nowin
f	f	f	t	t	t	f	f	f	f	f	f	g	f	n	f	f	t	f	f	f	f	f	f	f	f	f	f	f	f	f	f	t	t	t	n	nowin
f	f	f	f	t	t	t	f	f	f	f	f	g	f	n	f	f	t	f	f	f	f	f	f	f	f	f	f	f	f	f	f	t	t	t	n	nowin
f	f	f	f	f	t	f	f	t	f	f	f	g	f	n	f	f	t	f	f	f	t	f	f	f	f	f	f	f	f	f	f	t	t	t	n	nowin
f	f	f	f	t	t	t	f	t	f	f	f	g	f	n	f	f	t	f	f	f	t	f	f	f	f	f	f	f	f	f	f	t	t	t	n	nowin
f	f	f	f	f	t	f	f	f	f	f	f	g	f	n	f	f	t	f	f	f	f	f	t	f	f	f	f	f	f	f	f	t	t	t	n	nowin
f	f	t	f	f	t	f	f	f	f	f	f	g	f	n	f	f	t	f	f	f	f	f	t	f	f	f	f	f	f	f	f	t	f	t	n	nowin
f	f	f	t	f	t	f	f	f	f	f	f	g	f	n	f	f	t	f	f	f	f	f	t	f	f	f	f	f	f	f	f	t	f	t	n	nowin
f	f	f	f	f	t	f	f	f	f	f	f	g	f	n	t	f	t	f	f	f	f	f	t	f	f	f	f	f	f	f	f	t	t	t	n	nowin
f	f	f	f	t	t	t	f	f	f	f	f	g	f	n	f	f	t	f	f	f	f	f	t	f	f	f	f	f	f	f	f	t	t	t	n	nowin
f	f	f	f	f	t	f	f	t	f	f	f	g	f	n	f	f	t	f	f	f	t	f	t	f	f	f	f	f	f	f	f	t	t	t	n	nowin
f	f	f	f	t	t	t	t	t	f	f	f	g	f	n	f	f	t	f	f	f	f	f	f	f	f	f	f	f	f	f	f	t	t	t	n	nowin
f	f	f	f	f	t	f	f	f	f	f	f	g	f	n	f	f	t	f	f	f	f	t	f	f	f	f	f	f	f	f	f	t	t	t	n	nowin
f	f	f	f	f	f	f	f	f	f	f	t	l	f	n	f	f	t	f	f	f	f	f	f	f	t	f	f	f	f	f	f	t	t	t	n	nowin
f	f	f	f	f	t	f	f	f	f	f	t	l	f	n	f	f	t	f	f	f	f	f	f	f	t	f	f	f	f	f	f	t	t	t	n	nowin
f	f	f	f	f	f	f	f	f	f	f	t	l	f	n	f	f	t	f	f	f	f	f	f	f	f	f	f	f	f	f	f	t	t	t	n	nowin
f	f	f	f	f	f	f	f	t	f	f	t	l	f	n	f	f	t	f	f	f	t	f	f	f	f	f	f	f	f	f	f	t	t	t	n	nowin
f	f	f	f	f	f	f	f	f	f	f	t	l	f	n	f	f	t	f	f	f	f	f	t	f	f	f	f	f	f	f	f	t	t	t	n	nowin
f	f	f	f	f	t	f	f	f	f	f	t	l	f	n	f	f	t	f	f	f	f	f	f	f	f	f	f	f	f	f	f	t	t	t	n	nowin
f	f	f	f	f	t	f	f	f	f	f	t	l	f	n	f	f	t	f	f	f	f	f	t	f	f	f	f	f	f	f	f	t	t	t	n	nowin
f	f	f	f	f	f	f	f	f	f	f	t	g	f	n	f	f	t	f	f	f	f	f	f	f	t	f	f	f	f	f	f	t	t	t	n	nowin
f	f	f	f	f	f	f	f	t	f	f	t	g	f	n	f	f	t	f	f	f	t	f	f	f	t	f	f	f	f	f	f	t	t	t	n	nowin
f	f	f	f	f	f	f	f	f	f	f	t	g	f	n	f	f	t	f	f	f	f	f	t	f	t	f	f	f	f	f	f	t	t	t	n	nowin
f	f	f	f	f	f	f	f	t	f	f	t	g	f	n	f	f	t	f	f	f	t	f	t	f	t	f	f	f	f	f	f	t	t	t	n	nowin
f	f	f	f	f	t	f	f	f	f	f	t	g	f	n	f	f	t	f	f	f	f	f	f	f	t	f	f	f	f	f	f	t	t	t	n	nowin
f	f	f	f	f	t	f	f	t	f	f	t	g	f	n	f	f	t	f	f	f	t	f	f	f	t	f	f	f	f	f	f	t	t	t	n	nowin
f	f	f	f	f	t	f	f	f	f	f	t	g	f	n	f	f	t	f	f	f	f	f	t	f	t	f	f	f	f	f	f	t	t	t	n	nowin
f	f	f	f	f	f	f	f	f	f	f	t	g	f	n	f	f	t	f	f	f	f	f	f	f	f	f	f	f	f	f	f	t	t	t	n	nowin
f	f	f	f	f	f	f	f	f	f	f	t	g	f	n	f	f	t	f	f	f	f	f	t	f	f	f	f	f	f	f	f	t	t	t	n	nowin
f	f	f	f	f	t	f	f	f	f	f	t	g	f	n	f	f	t	f	f	f	f	f	f	f	f	f	f	f	f	f	f	t	t	t	n	nowin
f	f	f	f	f	t	f	f	f	f	f	t	g	f	n	f	f	t	f	f	f	f	f	t	f	f	f	f	f	f	f	f	t	t	t	n	nowin
f	f	f	f	t	f	f	f	f	f	f	f	l	f	n	f	f	t	f	f	f	f	f	f	f	t	f	f	f	f	f	f	t	t	t	t	nowin
f	f	f	f	f	f	f	f	t	f	f	f	l	f	n	f	f	t	f	f	f	t	f	f	f	t	f	f	f	f	f	f	t	t	t	t	nowin
f	f	f	f	f	f	f	f	t	f	f	f	l	f	n	f	f	t	f	f	f	t	f	t	f	t	f	f	f	f	f	f	t	t	t	t	nowin
f	f	f	f	f	f	f	f	f	f	f	f	l	f	n	f	f	f	f	f	f	f	f	f	f	t	f	f	f	t	f	f	t	f	t	t	nowin
f	f	f	f	t	f	t	f	f	f	f	f	l	f	n	f	f	f	f	f	f	f	f	f	f	t	f	f	f	f	f	f	t	f	t	t	nowin
f	f	f	f	f	f	f	f	f	f	f	f	l	f	n	f	f	f	f	f	f	f	f	t	f	t	f	f	f	t	f	f	t	f	t	t	nowin
f	f	f	f	t	f	t	f	f	f	f	f	l	f	n	f	f	f	f	f	f	f	f	t	f	t	f	f	f	f	f	f	t	f	t	t	nowin
f	f	f	t	t	t	f	f	f	f	f	f	l	f	n	f	f	t	f	f	f	f	f	f	f	t	f	f	f	f	f	f	t	t	t	t	nowin
f	f	f	f	f	t	f	f	t	f	f	f	l	f	n	f	f	t	f	f	f	t	f	f	f	t	f	f	f	f	f	f	t	t	t	t	nowin
f	f	f	f	t	t	t	f	t	f	f	f	l	f	n	f	f	t	f	f	f	t	f	f	f	t	f	f	f	f	f	f	t	t	t	t	nowin
f	f	f	f	f	t	f	f	t	f	f	f	l	f	n	f	f	t	f	f	f	t	f	t	f	t	f	f	f	f	f	f	t	t	t	t	nowin
f	f	f	f	f	t	t	f	f	f	f	f	l	f	n	f	f	f	f	f	f	f	f	f	f	t	f	f	f	f	f	f	t	f	t	t	nowin
f	f	f	f	t	t	t	f	f	f	f	f	l	f	n	f	f	f	f	f	f	f	f	f	f	t	f	f	f	f	f	f	t	f	t	t	nowin
f	f	f	f	f	t	t	t	t	f	f	f	l	f	n	f	f	t	f	f	f	t	f	f	f	t	f	f	f	f	f	f	t	t	t	t	nowin
f	f	f	f	f	f	f	f	f	f	f	f	l	f	n	f	f	t	f	f	f	f	f	f	f	f	f	f	f	f	f	f	t	t	t	t	nowin
f	f	f	f	f	f	f	f	f	f	f	f	l	f	n	f	f	t	f	f	f	f	f	f	f	f	t	f	f	f	f	f	t	t	t	t	nowin
f	f	f	f	t	f	f	f	f	f	f	f	l	f	n	f	f	t	f	f	f	f	f	f	f	f	t	f	f	f	f	f	t	t	t	t	nowin
f	f	f	f	t	f	t	f	f	f	f	f	l	f	n	f	f	t	f	f	f	f	f	f	f	f	f	f	f	f	f	f	t	t	t	t	nowin
f	f	f	f	f	f	f	f	t	f	f	f	l	f	n	f	f	t	f	f	f	t	f	f	f	f	f	f	f	f	f	f	t	t	t	t	nowin
f	f	f	f	t	f	f	f	t	f	f	f	l	f	n	f	f	t	f	f	f	t	f	f	f	f	f	f	f	f	f	f	t	t	t	t	nowin
f	f	f	f	f	f	f	f	f	f	f	f	l	f	n	f	f	t	f	f	f	f	f	t	f	f	f	f	f	f	f	f	t	t	t	t	nowin
f	f	f	f	f	f	f	f	f	f	f	f	l	f	n	f	f	t	f	f	f	f	f	t	f	f	t	f	f	f	f	f	t	t	t	t	nowin
f	f	f	f	f	f	f	f	t	f	f	f	l	f	n	f	f	t	f	f	f	t	f	t	f	f	f	f	f	f	f	f	t	t	t	t	nowin
f	f	f	f	t	f	f	f	t	f	f	f	l	f	n	f	f	t	f	f	f	t	f	t	f	f	f	f	f	f	f	f	t	t	t	t	nowin
f	f	f	f	t	f	t	f	f	f	f	f	l	f	n	f	f	f	f	f	f	f	f	f	f	f	f	f	f	f	f	f	t	f	t	t	nowin
f	f	f	f	f	f	f	f	t	f	f	f	l	f	n	f	f	f	f	f	f	t	f	f	f	f	f	f	f	f	f	f	t	t	t	t	nowin
f	f	f	f	t	f	t	t	t	f	f	f	l	f	n	f	f	t	f	f	f	f	f	f	f	f	f	f	f	f	f	f	t	t	t	t	nowin
f	f	f	f	f	f	f	f	f	f	f	f	l	f	n	f	f	t	f	f	f	f	t	f	f	f	f	f	f	f	f	f	f	t	t	t	nowin
f	f	f	f	f	f	f	f	f	f	f	f	l	f	n	f	f	t	f	f	f	f	t	f	f	f	f	f	f	f	f	f	t	t	t	t	nowin
f	f	f	f	f	t	f	f	f	f	f	f	l	f	n	f	f	t	f	f	f	f	f	f	f	f	f	f	f	f	f	f	t	t	t	t	nowin
f	f	f	f	f	t	f	f	f	f	f	f	l	f	n	t	f	t	f	f	f	f	f	f	f	f	f	f	f	f	f	f	t	f	t	t	nowin
f	f	f	f	t	t	t	f	f	f	f	f	l	f	n	f	f	t	f	f	f	f	f	f	f	f	f	f	f	f	f	f	t	t	t	t	nowin
f	f	f	f	f	t	f	f	t	f	f	f	l	f	n	f	f	t	f	f	f	t	f	f	f	f	f	f	f	f	f	f	t	t	t	t	nowin
f	f	f	f	f	t	f	f	f	f	f	f	l	f	n	f	f	t	f	f	f	f	f	t	f	f	f	f	f	f	f	f	t	t	t	t	nowin
f	f	f	f	f	t	f	f	t	f	f	f	l	f	n	f	f	t	f	f	f	t	f	t	f	f	f	f	f	f	f	f	t	t	t	t	nowin
f	f	f	f	t	t	t	f	f	f	f	f	l	f	n	f	f	f	f	f	f	f	f	f	f	f	f	f	f	f	f	f	t	f	t	t	nowin
f	f	f	f	f	f	f	f	f	f	f	f	g	f	n	f	f	t	f	f	f	f	f	f	f	t	f	f	f	f	f	f	t	t	t	t	nowin
f	f	f	f	f	f	f	f	f	f	f	f	g	f	n	f	f	t	f	f	f	f	f	f	f	t	t	f	f	f	f	f	t	t	t	t	nowin
f	f	f	f	t	f	f	f	f	f	f	f	g	f	n	f	f	t	f	f	f	f	f	f	f	t	t	f	f	f	f	f	t	t	t	t	nowin
f	f	f	f	t	f	t	f	f	f	f	f	g	f	n	f	f	t	f	f	f	f	f	f	f	t	f	f	f	f	f	f	t	t	t	t	nowin
f	f	f	f	f	f	f	f	t	f	f	f	g	f	n	f	f	t	f	f	f	t	f	f	f	t	f	f	f	f	f	f	t	t	t	t	nowin
f	f	f	f	f	f	f	f	f	f	f	f	g	f	n	f	f	t	f	f	f	f	f	t	f	t	f	f	f	f	f	f	t	t	t	t	nowin
f	f	f	f	f	f	f	f	f	f	f	f	g	f	n	f	f	t	f	f	f	f	f	t	f	t	t	f	f	f	f	f	t	t	t	t	nowin
f	f	f	f	t	f	t	f	f	f	f	f	g	f	n	f	f	t	f	f	f	f	f	t	f	t	f	f	f	f	f	f	t	t	t	t	nowin
f	f	f	f	f	f	f	f	t	f	f	f	g	f	n	f	f	t	f	f	f	t	f	t	f	t	f	f	f	f	f	f	t	t	t	t	nowin
f	f	f	f	f	t	f	f	f	f	f	f	g	f	n	f	f	t	f	f	f	f	f	f	f	t	f	f	f	f	f	f	t	t	t	t	nowin
f	f	f	f	f	t	t	f	f	f	f	f	g	f	n	f	f	t	f	f	f	f	f	f	f	t	f	f	f	f	f	f	t	t	t	t	nowin
f	f	f	f	t	t	t	f	f	f	f	f	g	f	n	f	f	t	f	f	f	f	f	f	f	t	f	f	f	f	f	f	t	t	t	t	nowin
f	f	f	f	f	t	f	f	t	f	f	f	g	f	n	f	f	t	f	f	f	t	f	f	f	t	f	f	f	f	f	f	t	t	t	t	nowin
f	f	f	f	f	t	f	f	f	f	f	f	g	f	n	f	f	t	f	f	f	f	f	t	f	t	f	f	f	f	f	f	t	t	t	t	nowin
f	f	f	f	f	t	f	f	t	f	f	f	g	f	n	f	f	t	f	f	f	t	f	t	f	t	f	f	f	f	f	f	t	t	t	t	nowin
f	f	f	f	f	f	f	f	f	f	f	f	g	f	n	f	f	t	f	f	f	f	f	f	f	f	f	f	f	f	f	f	t	t	t	t	nowin
f	f	f	f	f	f	f	f	f	f	f	f	g	f	n	f	f	t	f	f	f	f	f	f	f	f	t	f	f	f	f	f	t	t	t	t	nowin
f	f	f	f	t	f	t	f	f	f	f	f	g	f	n	f	f	t	f	f	f	f	f	f	f	f	f	f	f	f	f	f	t	t	t	t	nowin
f	f	f	f	f	f	f	f	t	f	f	f	g	f	n	f	f	t	f	f	f	t	f	f	f	f	f	f	f	f	f	f	t	t	t	t	nowin
f	f	f	f	f	f	f	f	f	f	f	f	g	f	n	f	f	t	f	f	f	f	f	t	f	f	f	f	f	f	f	f	t	t	t	t	nowin
f	f	f	f	f	f	f	f	f	f	f	f	g	f	n	f	f	t	f	f	f	f	t	f	f	f	f	f	f	f	f	f	f	t	t	t	nowin
f	f	f	f	f	t	f	f	f	f	f	f	g	f	n	f	f	t	f	f	f	f	f	f	f	f	f	f	f	f	f	f	t	t	t	t	nowin
f	f	f	f	t	t	f	f	f	f	f	f	g	f	n	f	f	t	f	f	f	f	f	f	f	f	f	f	f	f	f	f	t	t	t	t	nowin
f	f	f	f	t	t	t	f	f	f	f	f	g	f	n	f	f	t	f	f	f	f	f	f	f	f	f	f	f	f	f	f	t	t	t	t	nowin
f	f	f	f	f	t	f	f	t	f	f	f	g	f	n	f	f	t	f	f	f	t	f	f	f	f	f	f	f	f	f	f	t	t	t	t	nowin
f	f	f	f	f	t	f	f	f	f	f	f	g	f	n	f	f	t	f	f	f	f	f	t	f	f	f	f	f	f	f	f	t	t	t	t	nowin
f	f	f	f	t	t	t	f	f	f	f	f	g	f	n	f	f	t	f	f	f	f	f	t	f	f	f	f	f	f	f	f	t	t	t	t	nowin
f	f	f	f	f	f	f	f	t	f	f	t	l	f	n	f	f	t	f	f	f	t	f	f	f	t	f	f	f	f	f	f	t	t	t	t	nowin
f	f	f	f	f	t	f	f	t	f	f	t	l	f	n	f	f	t	f	f	f	t	f	f	f	t	f	f	f	f	f	f	t	t	t	t	nowin
f	f	f	f	f	f	f	f	f	f	f	t	l	f	n	f	f	t	f	f	f	f	f	t	f	f	f	f	f	f	f	f	t	t	t	t	nowin
f	f	f	f	f	t	f	f	f	f	f	t	l	f	n	f	f	t	f	f	f	f	f	t	f	f	f	f	f	f	f	f	t	t	t	t	nowin
f	f	f	f	f	f	f	f	f	f	f	t	g	f	n	f	f	t	f	f	f	f	f	f	f	t	f	f	f	f	f	f	f	t	t	t	nowin
f	f	f	f	f	f	f	f	f	f	f	t	g	f	n	f	f	t	f	f	f	f	f	f	f	t	f	f	f	f	f	f	t	t	t	t	nowin
f	f	f	f	f	t	f	f	f	f	f	t	g	f	n	f	f	t	f	f	f	f	f	f	f	t	f	f	f	f	f	f	t	t	t	t	nowin
f	f	f	f	f	f	f	f	f	f	f	t	g	f	n	f	f	t	f	f	f	f	f	f	f	f	f	f	f	f	f	f	t	t	t	t	nowin
f	f	f	f	f	f	f	f	f	t	f	f	l	f	n	f	f	t	f	f	f	f	f	f	f	t	f	f	f	f	f	f	f	t	t	n	nowin
f	f	f	f	f	f	f	f	f	t	f	f	l	f	n	f	f	t	f	f	f	f	f	f	f	t	f	f	f	f	f	f	f	f	t	n	nowin
f	f	f	f	t	f	t	f	f	t	f	f	l	f	n	f	f	t	f	f	f	f	f	f	f	t	f	f	f	f	f	f	f	t	t	n	nowin
f	f	f	f	f	f	f	f	f	t	f	f	l	f	n	f	f	t	f	f	f	f	f	f	f	t	f	f	f	f	f	f	t	t	t	n	nowin
f	f	f	f	t	f	t	f	f	t	f	f	l	f	n	f	f	t	f	f	f	f	f	f	f	t	f	f	f	f	f	f	t	t	t	n	nowin
f	f	f	f	f	f	f	f	f	t	f	f	l	f	n	f	f	t	f	f	f	f	f	t	f	t	f	f	f	f	f	f	f	t	t	n	nowin
f	f	f	f	f	f	f	f	f	t	f	f	l	f	n	f	f	t	f	f	f	f	f	t	f	t	f	f	f	f	f	f	f	f	t	n	nowin
f	f	f	f	f	f	f	f	f	t	f	f	l	f	n	f	f	t	f	f	f	f	f	t	f	t	f	f	f	f	f	f	t	t	t	n	nowin
f	f	f	f	f	f	f	f	f	t	t	f	l	f	n	f	f	t	f	f	f	f	f	f	f	t	f	f	f	f	f	f	f	t	t	n	nowin
f	t	f	f	f	f	f	f	f	t	t	f	l	f	n	t	f	t	f	f	f	f	f	f	f	t	f	f	f	f	f	f	f	t	t	n	nowin
f	f	f	f	f	f	t	f	f	t	t	f	l	f	n	f	f	t	f	f	f	f	f	f	f	t	f	f	f	f	f	f	f	t	t	n	nowin
f	f	f	f	f	f	f	f	f	t	t	f	l	f	n	f	f	t	f	f	f	f	f	f	f	t	f	f	f	f	f	f	t	t	t	n	nowin
f	f	f	f	f	f	f	f	f	t	t	f	l	f	n	f	f	t	f	f	f	f	f	f	f	t	f	f	f	f	t	f	t	t	t	n	nowin
f	f	f	f	f	f	t	f	f	t	t	f	l	f	n	f	f	t	f	f	f	f	f	f	f	t	f	f	f	f	f	f	t	t	t	n	nowin
f	f	f	f	t	f	t	f	f	t	t	f	l	f	n	f	f	t	f	f	f	f	f	f	f	t	f	f	f	f	f	f	t	t	t	n	nowin
f	f	f	f	f	f	f	f	f	t	t	f	l	f	n	f	f	t	f	f	f	f	f	t	f	t	f	f	f	f	f	f	f	t	t	n	nowin
f	f	f	f	f	f	f	f	f	t	t	f	l	f	n	f	f	t	f	f	f	f	f	t	f	t	f	f	f	f	f	f	t	t	t	n	nowin
f	f	f	f	f	f	f	f	f	t	t	f	l	f	n	f	f	t	f	f	f	f	f	t	f	t	f	f	f	f	t	f	t	t	t	n	nowin
f	f	f	f	f	f	f	f	f	t	f	f	l	f	n	f	f	t	f	t	f	f	f	f	f	t	f	f	f	f	f	t	f	t	f	n	nowin
f	f	f	f	f	f	f	f	f	t	f	f	l	f	n	f	f	t	f	f	f	f	f	f	f	t	f	f	f	f	f	t	t	t	f	n	nowin
f	f	f	f	f	f	t	f	f	t	f	f	l	f	n	f	f	t	f	f	f	f	f	f	f	t	f	f	f	f	f	t	t	t	f	n	nowin
f	f	f	f	f	f	f	f	f	t	f	f	l	f	n	f	f	t	f	f	f	f	f	t	f	t	f	f	f	f	f	t	t	t	f	n	nowin
f	f	f	f	f	f	t	f	f	t	f	f	l	f	n	f	f	t	f	f	f	f	f	t	f	t	f	f	f	f	f	t	t	t	f	n	nowin
f	f	f	f	f	f	f	f	f	t	t	f	l	f	n	f	f	t	f	f	f	f	f	f	f	t	f	f	f	f	f	f	t	t	f	n	nowin
f	f	f	f	f	f	f	f	f	t	t	f	l	f	n	f	f	t	f	f	f	f	f	f	f	t	f	f	f	f	t	f	t	t	f	n	nowin
f	f	f	f	f	f	t	f	f	t	t	f	l	f	n	f	f	t	f	f	f	f	f	f	f	t	f	f	f	f	f	f	t	t	f	n	nowin
f	f	f	f	f	f	t	f	f	t	t	f	l	f	n	f	f	t	f	t	f	f	f	f	f	t	f	f	f	f	f	f	t	t	f	n	nowin
f	f	f	f	t	f	t	f	f	t	t	f	l	f	n	f	f	t	f	f	f	f	f	f	f	t	f	f	f	f	f	f	t	t	f	n	nowin
f	f	f	f	t	f	t	f	f	t	t	f	l	f	n	f	f	t	f	t	f	f	f	f	f	t	f	f	f	f	f	f	t	t	f	n	nowin
f	f	f	f	f	f	f	f	f	t	t	f	l	f	n	f	f	t	f	f	f	f	f	t	f	t	f	f	f	f	f	f	t	t	f	n	nowin
f	f	f	f	f	f	f	f	f	t	t	f	l	f	n	f	f	t	f	f	f	f	f	t	t	t	f	f	f	f	f	f	t	t	f	n	nowin
f	f	f	f	f	f	f	f	f	t	t	f	l	f	n	f	f	t	f	f	f	f	f	t	f	t	f	f	f	f	t	f	t	t	f	n	nowin
f	f	f	f	f	f	f	f	f	t	t	f	l	f	w	f	f	t	f	f	f	f	f	f	f	t	f	f	f	f	f	f	f	t	t	n	nowin
f	f	f	f	f	f	f	f	f	t	t	f	l	f	b	f	f	t	f	f	f	f	f	f	f	t	f	f	f	f	f	f	f	t	t	n	nowin
f	f	f	f	f	f	t	f	f	t	t	f	l	f	b	f	f	t	f	t	f	f	f	f	f	t	f	f	f	f	f	f	f	t	t	n	nowin
f	f	f	f	f	f	f	f	f	t	t	f	l	f	b	f	f	t	f	f	f	f	f	f	f	t	f	f	f	f	f	f	t	t	t	n	nowin
f	f	f	f	f	f	f	f	f	t	t	f	l	f	b	f	f	t	f	f	f	f	f	f	f	t	f	f	f	f	t	f	t	t	t	n	nowin
f	f	f	f	f	f	t	f	f	t	t	f	l	f	w	f	f	t	f	f	f	f	f	f	f	t	f	f	f	f	f	f	t	t	t	n	nowin
f	f	f	f	f	f	t	f	f	t	t	f	l	f	b	f	f	t	f	f	f	f	f	f	f	t	f	f	f	f	f	f	t	t	t	n	nowin
f	f	f	f	t	f	t	f	f	t	t	f	l	f	w	f	f	t	f	f	f	f	f	f	f	t	f	f	f	f	f	f	t	t	t	n	nowin
f	f	f	f	f	f	f	f	f	t	t	f	l	f	w	f	f	t	f	f	f	f	f	t	f	t	f	f	f	f	f	f	f	t	t	n	nowin
f	f	f	f	f	f	f	f	f	t	t	f	l	f	b	f	f	t	f	f	f	f	f	t	f	t	f	f	f	f	f	f	f	t	t	n	nowin
f	f	f	f	f	f	f	f	f	t	t	f	l	f	b	f	f	t	f	f	f	f	f	t	f	t	f	f	f	f	f	f	t	t	t	n	nowin
f	f	f	f	f	f	f	f	f	t	t	f	l	f	b	f	f	t	f	f	f	f	f	f	f	t	f	f	f	f	f	f	t	t	f	n	nowin
f	f	f	f	f	f	t	f	f	t	t	f	l	f	w	f	f	t	f	f	f	f	f	f	f	t	f	f	f	f	f	f	t	t	f	n	nowin
f	f	f	f	t	f	t	f	f	t	t	f	l	f	w	f	f	t	f	f	f	f	f	f	f	t	f	f	f	f	f	f	t	t	f	n	nowin
f	f	f	f	f	f	f	f	f	t	t	f	l	f	b	f	f	t	f	f	f	f	f	t	f	t	f	f	f	f	f	f	t	t	f	n	nowin
f	t	f	f	f	f	f	f	f	t	f	f	l	f	n	f	f	f	f	f	f	f	f	f	f	t	f	f	f	f	f	f	f	f	t	n	nowin
f	t	f	f	f	f	f	f	f	t	f	f	l	f	n	f	f	f	f	f	f	f	f	f	f	t	f	f	f	f	f	f	t	t	t	n	nowin
f	t	f	f	f	f	f	f	f	t	f	f	l	f	n	f	f	f	f	f	f	f	f	f	f	t	f	f	f	f	f	f	t	f	t	n	nowin
f	t	f	f	f	f	f	f	f	t	f	f	l	f	n	f	f	f	f	f	f	f	f	t	f	t	f	f	f	f	f	f	t	f	t	n	nowin
f	t	f	f	f	f	f	f	f	t	t	f	l	f	n	f	f	f	f	f	f	f	f	f	f	t	f	f	f	f	f	f	f	t	t	n	nowin
f	t	f	f	f	f	f	f	f	t	t	f	l	f	n	f	f	f	f	f	f	f	f	f	f	t	f	f	f	f	f	f	f	f	t	n	nowin
f	t	f	f	f	f	f	f	f	t	t	f	l	f	n	f	f	f	f	f	f	f	f	t	f	t	f	f	f	f	f	f	f	t	t	n	nowin
f	t	f	f	f	f	f	f	f	t	t	f	l	f	n	f	f	f	f	f	f	f	f	t	f	t	f	f	f	f	f	f	f	f	t	n	nowin
f	f	f	f	f	f	f	f	f	t	t	f	l	f	b	f	t	t	f	f	f	f	f	f	f	t	f	f	f	f	f	f	t	t	t	n	nowin
f	f	f	f	f	f	t	t	t	t	f	f	l	f	n	f	f	t	f	f	f	f	f	f	f	t	f	f	f	f	f	f	f	f	t	n	nowin
f	f	f	f	t	f	t	t	t	t	f	f	l	f	n	f	f	t	f	f	f	f	f	f	f	t	f	f	f	f	f	f	f	t	t	n	nowin
f	f	f	f	t	f	t	t	t	t	f	f	l	f	n	f	f	t	f	f	f	f	f	f	f	t	f	f	f	f	f	f	f	f	t	n	nowin
f	f	f	f	f	f	t	t	t	t	f	f	l	f	n	f	f	t	f	f	f	t	f	f	f	t	f	f	f	f	f	f	f	f	t	n	nowin
f	f	f	f	f	f	t	t	t	t	f	f	l	f	n	f	f	t	f	f	f	f	f	f	f	t	f	f	f	f	f	f	t	f	t	n	nowin
f	f	f	f	t	f	t	t	t	t	f	f	l	f	n	f	f	t	f	f	f	f	f	f	f	t	f	f	f	f	f	f	t	t	t	n	nowin
f	f	f	f	t	f	t	t	t	t	f	f	l	f	n	f	f	t	f	f	f	f	f	f	f	t	f	f	f	f	f	f	t	f	t	n	nowin
f	f	f	f	f	f	t	t	t	t	t	f	l	f	n	f	f	t	f	f	f	f	f	f	f	t	f	f	f	f	f	f	t	t	t	n	nowin
f	f	f	f	t	f	t	t	t	t	t	f	l	f	n	f	f	t	f	f	f	f	f	f	f	t	f	f	f	f	f	f	t	t	t	n	nowin
f	f	f	f	f	f	t	t	t	t	t	f	l	f	n	f	f	t	f	f	f	f	f	f	f	t	f	f	f	f	f	f	t	t	f	n	nowin
f	f	f	f	f	f	t	t	t	t	t	f	l	f	w	f	f	t	f	f	f	f	f	f	f	t	f	f	f	f	f	f	t	t	t	n	nowin
f	f	f	f	t	f	t	t	t	t	f	f	l	f	n	f	f	f	f	f	f	f	f	f	f	t	f	f	f	f	f	f	f	f	t	n	nowin
f	f	f	f	f	f	t	t	t	t	t	f	l	f	n	f	f	f	f	f	f	f	f	f	f	t	f	f	f	f	f	f	t	t	t	n	nowin
f	f	f	f	f	f	f	f	f	t	f	f	l	f	n	f	t	t	f	f	f	f	t	f	f	t	f	f	f	f	f	f	f	t	t	n	nowin
f	f	f	f	f	f	f	f	f	t	f	f	l	f	n	f	t	t	f	f	f	f	t	f	f	t	f	f	f	f	f	f	t	t	t	n	nowin
f	f	f	f	f	f	f	f	f	t	f	f	l	f	n	f	t	t	f	f	f	f	t	t	f	t	f	f	f	f	f	f	f	t	t	n	nowin
f	f	f	f	f	t	f	f	f	t	f	f	l	f	n	f	f	t	f	f	f	f	f	f	f	t	f	f	f	f	f	f	f	t	t	n	nowin
f	f	f	f	f	t	f	f	f	t	f	f	l	f	n	f	f	t	f	f	f	f	f	f	f	t	f	f	f	f	f	f	f	f	t	n	nowin
f	f	f	f	f	t	t	f	f	t	f	f	l	f	n	f	f	t	f	f	f	f	f	f	f	t	f	f	f	f	f	f	f	t	t	n	nowin
f	f	f	f	t	t	t	f	f	t	f	f	l	f	n	f	f	t	f	f	f	f	f	f	f	t	f	f	f	f	f	f	f	t	t	n	nowin
f	f	f	f	f	t	f	f	f	t	f	f	l	f	n	f	f	t	f	f	f	f	f	f	f	t	f	f	f	f	f	f	t	t	t	n	nowin
f	f	f	f	f	t	t	f	f	t	f	f	l	f	n	f	f	t	f	f	f	f	f	f	f	t	f	f	f	f	f	f	t	t	t	n	nowin
f	f	f	f	t	t	t	f	f	t	f	f	l	f	n	f	f	t	f	f	f	f	f	f	f	t	f	f	f	f	f	f	t	t	t	n	nowin
f	f	f	f	f	t	f	f	f	t	f	f	l	f	n	f	f	t	f	f	f	f	f	t	f	t	f	f	f	f	f	f	f	t	t	n	nowin
f	f	f	t	f	t	f	f	f	t	f	f	l	f	n	f	f	t	f	f	f	f	f	t	f	t	f	f	f	f	f	f	f	t	t	n	nowin
f	f	t	f	f	t	t	f	f	t	f	f	l	f	n	f	f	t	f	f	f	f	f	t	f	t	f	f	f	f	f	f	f	t	t	n	nowin
f	f	f	f	t	t	t	f	f	t	f	f	l	f	n	f	f	t	f	f	f	f	f	t	f	t	f	f	f	f	f	f	f	t	t	n	nowin
f	f	t	f	t	t	t	f	f	t	f	f	l	f	n	f	f	t	f	f	f	f	f	t	f	t	f	f	f	f	f	f	f	t	t	n	nowin
f	f	f	f	f	t	f	f	f	t	f	f	l	f	n	f	f	t	f	f	f	f	f	t	f	t	f	f	f	f	f	f	t	t	t	n	nowin
f	f	f	f	f	t	f	f	f	t	t	f	l	f	n	f	f	t	f	f	f	f	f	f	f	t	f	f	f	f	f	f	f	t	t	n	nowin
f	f	f	f	f	t	f	f	f	t	t	f	l	f	n	f	f	t	f	f	f	f	f	f	f	t	f	f	f	f	t	f	t	t	t	n	nowin
f	f	f	f	f	t	t	f	f	t	t	f	l	f	n	f	f	t	f	f	f	f	f	f	f	t	f	f	f	f	f	f	t	t	t	n	nowin
f	f	f	f	t	t	t	f	f	t	t	f	l	f	n	f	f	t	f	f	f	f	f	f	f	t	f	f	f	f	f	f	t	t	t	n	nowin
f	f	f	f	f	t	f	f	f	t	t	f	l	f	n	f	f	t	f	f	f	f	f	t	f	t	f	f	f	f	f	f	f	t	t	n	nowin
f	f	t	f	f	t	t	f	f	t	t	f	l	f	n	f	f	t	f	f	f	f	f	t	f	t	f	f	f	f	f	f	f	t	t	n	nowin
f	f	f	f	f	t	f	f	f	t	t	f	l	f	n	f	f	t	f	f	f	f	f	t	f	t	f	f	f	f	t	f	t	t	t	n	nowin
f	f	f	f	f	t	t	f	f	t	t	f	l	f	n	f	f	t	f	f	f	f	f	t	f	t	f	f	f	f	f	f	t	t	t	n	nowin
f	f	f	f	t	t	t	f	f	t	t	f	l	f	n	f	f	t	f	f	f	f	f	t	f	t	f	f	f	f	f	f	t	t	t	n	nowin
f	f	f	f	f	t	f	f	f	t	t	f	l	f	n	f	f	t	f	f	f	f	f	f	f	t	f	f	f	f	t	f	t	t	f	n	nowin
f	f	f	f	f	t	t	f	f	t	t	f	l	f	n	f	f	t	f	f	f	f	f	f	f	t	f	f	f	f	f	f	t	t	f	n	nowin
f	f	f	f	f	t	t	f	f	t	t	f	l	f	n	f	f	t	f	t	f	f	f	f	f	t	f	f	f	f	f	f	t	t	f	n	nowin
f	f	f	f	t	t	t	f	f	t	t	f	l	f	n	f	f	t	f	f	f	f	f	f	f	t	f	f	f	f	f	f	t	t	f	n	nowin
f	f	f	f	f	t	f	f	f	t	t	f	l	f	n	f	f	t	f	f	f	f	f	t	f	t	f	f	f	f	t	f	t	t	f	n	nowin
f	f	f	f	f	t	f	f	f	t	t	f	l	f	w	f	f	t	f	f	f	f	f	f	f	t	f	f	f	f	f	f	f	t	t	n	nowin
f	f	f	f	f	t	f	f	f	t	t	f	l	f	b	f	f	t	f	f	f	f	f	f	f	t	f	f	f	f	f	f	f	t	t	n	nowin
f	f	f	f	f	t	t	f	f	t	t	f	l	f	w	f	f	t	f	t	f	f	f	f	f	t	f	f	f	f	f	f	f	t	t	n	nowin
f	f	f	f	f	t	t	f	f	t	t	f	l	f	w	f	f	t	f	f	f	f	f	f	f	t	f	f	f	f	f	f	t	t	t	n	nowin
f	f	f	f	t	t	t	f	f	t	t	f	l	f	w	f	f	t	f	f	f	f	f	f	f	t	f	f	f	f	f	f	t	t	t	n	nowin
f	f	f	f	f	t	f	f	f	t	t	f	l	f	w	f	f	t	f	f	f	f	f	t	f	t	f	f	f	f	f	f	f	t	t	n	nowin
f	f	f	f	f	t	f	f	f	t	t	f	l	f	b	f	f	t	f	f	f	f	f	t	f	t	f	f	f	f	f	f	f	t	t	n	nowin
f	f	f	f	f	t	t	f	f	t	t	f	l	f	w	f	f	t	f	t	f	f	f	t	f	t	f	f	f	f	f	f	f	t	t	n	nowin
f	f	f	f	f	t	t	f	f	t	t	f	l	f	w	f	f	t	f	f	f	f	f	f	f	t	f	f	f	f	f	f	t	t	f	n	nowin
f	f	f	f	t	t	t	f	f	t	t	f	l	f	w	f	f	t	f	f	f	f	f	f	f	t	f	f	f	f	f	f	t	t	f	n	nowin
f	t	f	f	f	t	f	f	f	t	f	f	l	f	n	f	f	f	f	f	f	f	f	f	f	t	f	f	f	f	f	f	f	f	t	n	nowin
f	t	f	f	f	t	f	f	f	t	f	f	l	f	n	f	f	f	f	f	f	f	f	f	f	t	f	f	f	f	f	f	t	t	t	n	nowin
f	t	f	f	f	t	f	f	f	t	f	f	l	f	n	f	f	f	f	f	f	f	f	f	f	t	f	f	f	f	f	f	t	f	t	n	nowin
f	t	f	f	f	t	f	f	f	t	f	f	l	f	n	f	f	f	f	f	f	f	f	t	f	t	f	f	f	f	f	f	f	f	t	n	nowin
f	t	f	f	f	t	f	f	f	t	t	f	l	f	n	f	f	f	f	f	f	f	f	f	f	t	f	f	f	f	f	f	f	t	t	n	nowin
f	t	f	f	f	t	f	f	f	t	t	f	l	f	n	f	f	f	f	f	f	f	f	f	f	t	f	f	f	f	f	f	f	f	t	n	nowin
f	t	f	f	f	t	f	f	f	t	t	f	l	f	n	f	f	f	f	f	f	f	f	t	f	t	f	f	f	f	f	f	f	t	t	n	nowin
f	f	f	f	f	t	t	f	f	t	t	f	l	f	w	f	f	f	f	f	f	f	f	f	f	t	f	f	f	f	f	f	t	t	t	n	nowin
f	f	f	f	f	t	f	t	t	t	f	f	l	f	n	f	f	t	f	f	f	f	f	f	f	t	f	f	f	f	f	f	f	t	t	n	nowin
f	f	f	f	t	t	f	t	t	t	f	f	l	f	n	f	f	t	f	f	f	f	f	f	f	t	f	f	f	f	f	f	f	t	t	n	nowin
f	f	f	f	f	t	t	t	t	t	f	f	l	f	n	f	f	t	f	f	f	f	f	f	f	t	f	f	f	f	f	f	f	t	t	n	nowin
f	f	f	f	t	t	t	t	t	t	f	f	l	f	n	f	f	t	f	f	f	f	f	f	f	t	f	f	f	f	f	f	f	t	t	n	nowin
f	f	f	f	f	t	f	t	t	t	f	f	l	f	n	f	f	t	f	f	f	f	f	f	f	t	f	f	f	f	f	f	t	t	t	n	nowin
f	f	f	f	f	t	t	t	t	t	f	f	l	f	n	f	f	t	f	f	f	f	f	f	f	t	f	f	f	f	f	f	t	t	t	n	nowin
f	f	f	f	t	t	t	t	t	t	f	f	l	f	n	f	f	t	f	f	f	f	f	f	f	t	f	f	f	f	f	f	t	t	t	n	nowin
f	f	f	f	f	t	f	t	t	t	t	f	l	f	n	f	f	t	f	f	f	f	f	f	f	t	f	f	f	f	f	f	f	t	t	n	nowin
f	f	f	f	f	t	f	t	t	t	t	f	l	f	n	f	f	t	f	t	f	f	f	f	f	t	f	f	f	f	f	f	f	t	t	n	nowin
f	f	f	f	t	t	f	t	t	t	t	f	l	f	n	f	f	t	f	f	f	f	f	f	f	t	f	f	f	f	f	f	f	t	t	n	nowin
f	f	f	f	f	t	f	t	t	t	t	f	l	f	n	f	f	t	f	f	f	f	f	f	f	t	f	f	f	f	f	f	t	t	t	n	nowin
f	f	f	f	f	t	f	t	t	t	t	f	l	f	n	f	f	t	f	t	f	f	f	f	f	t	f	f	f	f	f	f	t	t	t	n	nowin
f	f	f	f	f	t	t	t	t	t	t	f	l	f	n	f	f	t	f	f	f	f	f	f	f	t	f	f	f	f	f	f	t	t	t	n	nowin
f	f	f	f	f	t	f	t	t	t	t	f	l	f	n	f	f	t	f	f	f	f	f	f	f	t	f	f	f	f	f	f	f	t	f	n	nowin
f	f	f	f	f	t	f	t	t	t	t	f	l	f	n	f	f	t	f	f	f	f	f	f	f	t	f	f	f	f	f	f	t	t	f	n	nowin
f	f	f	f	f	t	t	t	t	t	t	f	l	f	n	f	f	t	f	f	f	f	f	f	f	t	f	f	f	f	f	f	t	t	f	n	nowin
f	f	f	f	f	t	f	t	t	t	t	f	l	f	w	f	f	t	f	f	f	f	f	f	f	t	f	f	f	f	f	f	f	t	t	n	nowin
f	f	f	f	f	t	f	t	t	t	t	f	l	f	b	f	f	t	f	f	f	f	f	f	f	t	f	f	f	f	f	f	f	t	t	n	nowin
f	f	f	f	t	t	f	t	t	t	t	f	l	f	b	f	f	t	f	f	f	f	f	f	f	t	f	f	f	f	f	f	f	t	t	n	nowin
f	f	f	f	f	t	f	t	t	t	t	f	l	f	w	f	f	t	f	f	f	f	f	f	f	t	f	f	f	f	f	f	t	t	t	n	nowin
f	f	f	f	f	t	f	t	t	t	t	f	l	f	b	f	f	t	f	f	f	f	f	f	f	t	f	f	f	f	f	f	t	t	t	n	nowin
f	f	f	f	f	t	t	t	t	t	t	f	l	f	w	f	f	t	f	f	f	f	f	f	f	t	f	f	f	f	f	f	t	t	t	n	nowin
f	f	f	f	f	t	f	t	t	t	t	f	l	f	w	f	f	t	f	f	f	f	f	f	f	t	f	f	f	f	f	f	f	t	f	n	nowin
f	f	f	f	f	t	f	t	t	t	f	f	l	f	n	f	f	f	f	f	f	f	f	f	f	t	f	f	f	f	f	f	f	t	t	n	nowin
f	f	f	f	f	t	f	t	t	t	f	f	l	f	n	f	f	f	f	f	f	f	f	f	f	t	f	f	f	f	f	f	f	f	t	n	nowin
f	f	f	f	t	t	f	t	t	t	f	f	l	f	n	f	f	f	f	f	f	f	f	f	f	t	f	f	f	f	f	f	f	t	t	n	nowin
f	f	f	f	t	t	f	t	t	t	f	f	l	f	n	f	f	f	f	f	f	f	f	f	f	t	f	f	f	f	f	f	f	f	t	n	nowin
f	f	f	f	t	t	f	t	t	t	t	f	l	f	n	f	f	f	f	f	f	f	f	f	f	t	f	f	f	f	f	f	f	f	t	n	nowin
f	f	f	f	f	f	f	f	f	t	f	f	l	f	n	f	f	t	f	f	f	f	f	f	f	f	f	f	f	f	f	f	f	t	t	n	nowin
f	f	f	f	f	f	f	f	f	t	f	f	l	f	n	f	f	t	f	f	f	f	f	f	f	f	f	f	f	f	f	f	f	f	t	n	nowin
f	f	f	f	f	f	f	f	f	t	f	f	l	f	n	f	f	t	f	f	f	f	f	t	f	f	f	f	f	f	f	f	f	t	t	n	nowin
f	f	f	f	f	f	f	f	f	t	f	f	l	f	n	f	f	t	f	f	f	f	f	t	f	f	f	f	f	f	f	f	f	f	t	n	nowin
f	t	f	f	f	f	f	f	f	t	f	f	l	f	n	f	f	f	f	f	f	f	f	f	f	f	f	f	f	f	f	f	t	t	t	n	nowin
f	t	f	f	f	f	f	f	f	t	f	f	l	f	n	f	f	f	f	f	f	f	f	f	f	f	f	f	f	f	f	f	t	f	t	n	nowin
f	f	f	f	t	f	t	t	t	t	f	f	l	f	n	f	f	t	f	f	f	f	f	f	f	f	f	f	f	f	f	f	f	f	t	n	nowin
f	f	f	f	f	f	t	t	t	t	f	f	l	f	n	f	f	t	f	f	f	f	f	f	f	f	f	f	f	f	f	f	t	f	t	n	nowin
f	f	f	f	f	t	f	f	f	t	f	f	l	f	n	f	f	t	f	f	f	f	f	f	f	f	f	f	f	f	f	f	f	t	t	n	nowin
f	f	f	f	f	t	f	f	f	t	f	f	l	f	n	f	f	t	f	f	f	f	f	f	f	f	f	f	f	f	f	f	f	f	t	n	nowin
f	f	f	f	f	t	f	f	f	t	f	f	l	f	n	f	f	t	f	f	f	f	f	t	f	f	f	f	f	f	f	f	f	t	t	n	nowin
f	f	f	f	f	t	f	f	f	t	f	f	l	f	n	f	f	t	f	f	f	f	f	t	f	f	f	f	f	f	f	f	f	f	t	n	nowin
f	f	t	f	f	t	t	f	f	t	f	f	l	f	n	f	f	t	f	f	f	f	f	t	f	f	f	f	f	f	f	f	f	t	t	n	nowin
f	t	f	f	f	t	f	f	f	t	f	f	l	f	n	f	f	f	f	f	f	f	f	t	f	f	f	f	f	f	f	f	t	t	t	n	nowin
f	f	f	f	f	t	f	t	t	t	f	f	l	f	n	f	f	t	f	f	f	f	f	f	f	f	f	f	f	f	f	f	f	t	t	n	nowin
f	f	f	f	t	t	f	t	t	t	f	f	l	f	n	f	f	t	f	f	f	f	f	f	f	f	f	f	f	f	f	f	f	t	t	n	nowin
f	f	f	f	f	t	f	t	t	t	f	f	l	f	n	f	f	t	f	f	f	f	f	f	f	f	f	f	f	f	f	f	t	t	t	n	nowin
f	f	f	f	t	t	f	t	t	t	f	f	l	f	n	f	f	t	f	f	f	f	f	f	f	f	f	f	f	f	f	f	t	t	t	n	nowin
f	f	f	f	f	t	f	t	t	t	f	f	l	f	n	f	f	f	f	f	f	f	f	f	f	f	f	f	f	f	f	f	f	t	t	n	nowin
f	f	f	f	f	t	f	t	t	t	f	f	l	f	n	f	f	f	f	f	f	f	f	f	f	f	f	f	f	f	f	f	f	f	t	n	nowin
f	f	f	f	t	t	f	t	t	t	f	f	l	f	n	f	f	f	f	f	f	f	f	f	f	f	f	f	f	f	f	f	f	t	t	n	nowin
f	f	f	f	f	t	f	t	t	t	f	f	l	f	n	f	f	f	f	f	f	f	f	f	f	f	f	f	f	f	f	f	t	f	t	n	nowin
f	f	f	f	f	f	f	f	f	t	f	f	g	f	n	f	f	t	f	f	f	f	f	f	f	t	f	f	f	f	f	f	f	t	t	n	nowin
f	f	f	f	t	f	t	f	f	t	f	f	g	f	n	f	f	t	f	f	f	f	f	f	f	t	f	f	f	f	f	f	f	t	t	n	nowin
f	f	f	f	f	f	f	f	f	t	f	f	g	f	n	f	f	t	f	f	f	f	f	f	f	t	f	f	f	f	f	f	t	t	t	n	nowin
f	f	f	f	t	f	t	f	f	t	f	f	g	f	n	f	f	t	f	f	f	f	f	f	f	t	f	f	f	f	f	f	t	t	t	n	nowin
f	f	f	f	f	f	f	f	f	t	f	f	g	f	n	f	f	t	f	f	f	f	f	t	f	t	f	f	f	f	f	f	f	t	t	n	nowin
f	f	f	f	f	f	f	f	f	t	f	f	g	f	n	f	f	t	f	f	f	f	f	t	f	t	f	f	f	f	f	f	t	t	t	n	nowin
f	f	f	f	f	f	f	f	f	t	t	f	g	f	n	f	f	t	f	f	f	f	f	f	f	t	f	f	f	f	f	f	f	t	t	n	nowin
f	f	f	t	t	f	f	f	f	t	t	f	g	f	n	f	f	t	f	f	f	f	f	f	f	t	f	f	f	f	f	f	f	t	t	n	nowin
f	f	f	f	f	f	t	f	f	t	t	f	g	f	n	f	f	t	f	f	f	f	f	f	f	t	f	f	f	f	f	f	f	t	t	n	nowin
f	f	f	f	t	f	t	f	f	t	t	f	g	f	n	f	f	t	f	f	f	f	f	f	f	t	f	f	f	f	f	f	f	t	t	n	nowin
f	f	f	f	f	f	f	f	f	t	t	f	g	f	n	f	f	t	f	f	f	f	f	f	f	t	f	f	f	f	f	f	t	t	t	n	nowin
f	f	f	f	f	f	t	f	f	t	t	f	g	f	n	f	f	t	f	f	f	f	f	f	f	t	f	f	f	f	f	f	t	t	t	n	nowin
f	f	f	f	t	f	t	f	f	t	t	f	g	f	n	f	f	t	f	f	f	f	f	f	f	t	f	f	f	f	f	f	t	t	t	n	nowin
f	f	f	f	f	f	f	f	f	t	t	f	g	f	n	f	f	t	f	f	f	f	f	t	f	t	f	f	f	f	f	f	f	t	t	n	nowin
f	f	f	f	f	f	f	f	f	t	t	f	g	f	n	f	f	t	f	f	f	f	f	t	f	t	f	f	f	f	f	f	t	t	t	n	nowin
f	f	f	f	f	f	f	f	f	t	f	f	g	f	n	f	f	t	f	f	f	f	f	f	f	t	f	f	f	f	f	t	t	t	f	n	nowin
f	f	f	f	f	f	f	f	f	t	t	f	g	f	n	f	f	t	f	f	f	f	f	f	f	t	f	f	f	f	f	f	t	t	f	n	nowin
f	f	f	f	f	f	t	f	f	t	t	f	g	f	n	f	f	t	f	f	f	f	f	f	f	t	f	f	f	f	f	f	t	t	f	n	nowin
f	f	f	f	t	f	t	f	f	t	t	f	g	f	n	f	f	t	f	f	f	f	f	f	f	t	f	f	f	f	f	f	t	t	f	n	nowin
f	f	f	f	f	f	f	f	f	t	t	f	g	f	n	f	f	t	f	f	f	f	f	t	f	t	f	f	f	f	f	f	t	t	f	n	nowin
f	f	f	f	f	f	f	f	f	t	t	f	g	f	b	f	f	t	f	f	f	f	f	f	f	t	f	f	f	f	f	f	f	t	t	n	nowin
f	f	f	f	t	f	t	f	f	t	t	f	g	f	b	f	f	t	f	f	f	f	f	f	f	t	f	f	f	f	f	f	f	t	t	n	nowin
f	f	f	f	f	f	f	f	f	t	t	f	g	f	b	f	f	t	f	f	f	f	f	f	f	t	f	f	f	f	f	f	t	t	t	n	nowin
f	f	f	f	f	f	t	f	f	t	t	f	g	f	b	f	f	t	f	f	f	f	f	f	f	t	f	f	f	f	f	f	t	t	t	n	nowin
f	f	f	f	f	f	f	f	f	t	t	f	g	f	b	f	f	t	f	f	f	f	f	t	f	t	f	f	f	f	f	f	f	t	t	n	nowin
f	f	f	f	f	f	f	f	f	t	t	f	g	f	b	f	f	t	f	f	f	f	f	t	f	t	f	f	f	f	f	f	t	t	t	n	nowin
f	f	f	f	f	f	f	f	f	t	t	f	g	f	b	f	f	t	f	f	f	f	f	f	f	t	f	f	f	f	f	f	t	t	f	n	nowin
f	f	f	f	f	f	f	f	f	t	t	f	g	f	n	f	t	t	f	f	f	f	f	f	f	t	f	f	f	f	f	f	f	t	t	n	nowin
f	f	f	f	f	f	f	f	f	t	t	f	g	f	n	f	t	t	f	f	f	f	f	f	f	t	f	f	f	f	f	f	t	t	t	n	nowin
f	f	f	f	f	f	t	t	t	t	f	f	g	f	n	f	f	t	f	f	f	f	f	f	f	t	f	f	f	f	f	f	f	f	t	n	nowin
f	f	f	f	t	f	t	t	t	t	f	f	g	f	n	f	f	t	f	f	f	f	f	f	f	t	f	f	f	f	f	f	f	t	t	n	nowin
f	f	f	f	t	f	t	t	t	t	f	f	g	f	n	f	f	t	f	f	f	f	f	f	f	t	f	f	f	f	f	f	f	f	t	n	nowin
f	f	f	f	t	f	t	t	t	t	f	f	g	f	n	f	f	t	f	f	f	f	f	f	f	t	f	f	f	f	f	f	t	t	t	n	nowin
f	f	f	f	t	f	t	t	t	t	t	f	g	f	n	f	f	t	f	f	f	f	f	f	f	t	f	f	f	f	f	f	f	t	t	n	nowin
f	f	f	f	f	f	t	t	t	t	t	f	g	f	n	f	f	t	f	f	f	f	f	f	f	t	f	f	f	f	f	f	t	t	t	n	nowin
f	f	f	f	t	f	t	t	t	t	t	f	g	f	n	f	f	t	f	f	f	f	f	f	f	t	f	f	f	f	f	f	t	t	t	n	nowin
f	f	f	f	f	f	f	f	f	t	f	f	g	f	n	f	f	t	f	f	f	f	t	f	f	t	f	f	f	f	f	f	f	t	t	n	nowin
f	f	f	f	f	f	f	f	f	t	t	f	g	f	n	f	f	t	f	f	f	f	t	f	f	t	f	f	f	f	f	f	f	t	t	n	nowin
f	f	f	f	f	t	f	f	f	t	f	f	g	f	n	f	f	t	f	f	f	f	f	f	f	t	f	f	f	f	f	f	f	t	t	n	nowin
f	f	f	f	f	t	t	f	f	t	f	f	g	f	n	f	f	t	f	f	f	f	f	f	f	t	f	f	f	f	f	f	f	t	t	n	nowin
f	f	f	f	t	t	t	f	f	t	f	f	g	f	n	f	f	t	f	f	f	f	f	f	f	t	f	f	f	f	f	f	f	t	t	n	nowin
f	f	f	f	f	t	f	f	f	t	f	f	g	f	n	f	f	t	f	f	f	f	f	f	f	t	f	f	f	f	f	f	t	t	t	n	nowin
f	f	f	f	t	t	t	f	f	t	f	f	g	f	n	f	f	t	f	f	f	f	f	f	f	t	f	f	f	f	f	f	t	t	t	n	nowin
f	f	f	f	f	t	f	f	f	t	f	f	g	f	n	f	f	t	f	f	f	f	f	t	f	t	f	f	f	f	f	f	f	t	t	n	nowin
f	f	f	t	f	t	f	f	f	t	f	f	g	f	n	f	f	t	f	f	f	f	f	t	f	t	f	f	f	f	f	f	f	t	t	n	nowin
f	f	f	f	t	t	t	f	f	t	f	f	g	f	n	f	f	t	f	f	f	f	f	t	f	t	f	f	f	f	f	f	f	t	t	n	nowin
f	f	f	f	f	t	f	f	f	t	f	f	g	f	n	f	f	t	f	f	f	f	f	t	f	t	f	f	f	f	f	f	t	t	t	n	nowin
f	f	f	f	f	t	f	f	f	t	t	f	g	f	n	f	f	t	f	f	f	f	f	f	f	t	f	f	f	f	f	f	f	t	t	n	nowin
f	f	f	f	f	t	t	f	f	t	t	f	g	f	n	f	f	t	f	f	f	f	f	f	f	t	f	f	f	f	f	f	f	t	t	n	nowin
f	f	f	f	t	t	t	f	f	t	t	f	g	f	n	f	f	t	f	f	f	f	f	f	f	t	f	f	f	f	f	f	f	t	t	n	nowin
f	f	f	f	f	t	f	f	f	t	t	f	g	f	n	f	f	t	f	f	f	f	f	f	f	t	f	f	f	f	f	f	t	t	t	n	nowin
f	f	f	f	f	t	t	f	f	t	t	f	g	f	n	f	f	t	f	f	f	f	f	f	f	t	f	f	f	f	f	f	t	t	t	n	nowin
f	f	f	f	t	t	t	f	f	t	t	f	g	f	n	f	f	t	f	f	f	f	f	f	f	t	f	f	f	f	f	f	t	t	t	n	nowin
f	f	f	f	f	t	f	f	f	t	t	f	g	f	n	f	f	t	f	f	f	f	f	t	f	t	f	f	f	f	f	f	f	t	t	n	nowin
f	f	f	t	f	t	f	f	f	t	t	f	g	f	n	f	f	t	f	f	f	f	f	t	f	t	f	f	f	f	f	f	f	t	t	n	nowin
f	f	f	f	f	t	t	f	f	t	t	f	g	f	n	f	f	t	f	f	f	f	f	t	f	t	f	f	f	f	f	f	f	t	t	n	nowin
f	f	t	f	f	t	t	f	f	t	t	f	g	f	n	f	f	t	f	f	f	f	f	t	f	t	f	f	f	f	f	f	f	t	t	n	nowin
f	f	f	f	t	t	t	f	f	t	t	f	g	f	n	f	f	t	f	f	f	f	f	t	f	t	f	f	f	f	f	f	f	t	t	n	nowin
f	f	f	f	f	t	f	f	f	t	t	f	g	f	n	f	f	t	f	f	f	f	f	t	f	t	f	f	f	f	f	f	t	t	t	n	nowin
f	f	f	t	f	t	f	f	f	t	t	f	g	f	n	f	f	t	f	f	f	f	f	t	f	t	f	f	f	f	f	f	t	t	t	n	nowin
f	f	f	f	f	t	t	f	f	t	t	f	g	f	n	f	f	t	f	f	f	f	f	t	f	t	f	f	f	f	f	f	t	t	t	n	nowin
f	f	f	f	t	t	t	f	f	t	t	f	g	f	n	f	f	t	f	f	f	f	f	t	f	t	f	f	f	f	f	f	t	t	t	n	nowin
f	f	f	f	f	t	f	f	f	t	t	f	g	f	n	f	f	t	f	f	f	f	f	f	f	t	f	f	f	f	f	f	t	t	f	n	nowin
f	f	f	f	f	t	t	f	f	t	t	f	g	f	n	f	f	t	f	f	f	f	f	f	f	t	f	f	f	f	f	f	t	t	f	n	nowin
f	f	f	f	t	t	t	f	f	t	t	f	g	f	n	f	f	t	f	f	f	f	f	f	f	t	f	f	f	f	f	f	t	t	f	n	nowin
f	f	f	f	f	t	f	f	f	t	t	f	g	f	n	f	f	t	f	f	f	f	f	t	f	t	f	f	f	f	f	f	t	t	f	n	nowin
f	f	f	f	f	t	f	f	f	t	t	f	g	f	b	f	f	t	f	f	f	f	f	f	f	t	f	f	f	f	f	f	f	t	t	n	nowin
f	f	f	f	f	t	f	f	f	t	t	f	g	f	b	f	f	t	f	f	f	f	f	t	f	t	f	f	f	f	f	f	f	t	t	n	nowin
f	f	f	f	f	t	f	t	t	t	f	f	g	f	n	f	f	t	f	f	f	f	f	f	f	t	f	f	f	f	f	f	f	t	t	n	nowin
f	f	f	f	t	t	f	t	t	t	f	f	g	f	n	f	f	t	f	f	f	f	f	f	f	t	f	f	f	f	f	f	f	t	t	n	nowin
f	f	f	f	f	t	t	t	t	t	f	f	g	f	n	f	f	t	f	f	f	f	f	f	f	t	f	f	f	f	f	f	f	t	t	n	nowin
f	f	f	f	t	t	t	t	t	t	f	f	g	f	n	f	f	t	f	f	f	f	f	f	f	t	f	f	f	f	f	f	f	t	t	n	nowin
f	f	f	f	f	t	f	t	t	t	f	f	g	f	n	f	f	t	f	f	f	f	f	f	f	t	f	f	f	f	f	f	t	t	t	n	nowin
f	f	f	f	t	t	f	t	t	t	f	f	g	f	n	f	f	t	f	f	f	f	f	f	f	t	f	f	f	f	f	f	t	t	t	n	nowin
f	f	f	f	t	t	t	t	t	t	f	f	g	f	n	f	f	t	f	f	f	f	f	f	f	t	f	f	f	f	f	f	t	t	t	n	nowin
f	f	f	f	f	t	f	t	t	t	t	f	g	f	n	f	f	t	f	f	f	f	f	f	f	t	f	f	f	f	f	f	f	t	t	n	nowin
f	f	f	f	t	t	f	t	t	t	t	f	g	f	n	f	f	t	f	f	f	f	f	f	f	t	f	f	f	f	f	f	f	t	t	n	nowin
f	f	f	f	t	t	t	t	t	t	t	f	g	f	n	f	f	t	f	f	f	f	f	f	f	t	f	f	f	f	f	f	f	t	t	n	nowin
f	f	f	f	f	t	f	t	t	t	t	f	g	f	n	f	f	t	f	f	f	f	f	f	f	t	f	f	f	f	f	f	t	t	t	n	nowin
f	f	f	f	f	t	t	t	t	t	t	f	g	f	n	f	f	t	f	f	f	f	f	f	f	t	f	f	f	f	f	f	t	t	t	n	nowin
f	f	f	f	f	t	f	t	t	t	t	f	g	f	n	f	f	t	f	f	f	f	f	f	f	t	f	f	f	f	f	f	f	t	f	n	nowin
f	f	f	f	f	t	f	t	t	t	t	f	g	f	n	f	f	t	f	f	f	f	f	f	f	t	f	f	f	f	f	f	t	t	f	n	nowin
f	f	f	f	f	t	f	t	t	t	t	f	g	f	b	f	f	t	f	f	f	f	f	f	f	t	f	f	f	f	f	f	f	t	t	n	nowin
f	f	f	f	f	t	f	f	f	t	f	f	g	f	n	f	f	t	f	f	f	f	t	f	f	t	f	f	f	f	f	f	f	t	t	n	nowin
f	f	f	f	f	t	f	f	f	t	t	f	g	f	n	f	f	t	f	f	f	f	t	f	f	t	f	f	f	f	f	f	f	t	t	n	nowin
f	f	f	f	f	f	f	f	f	t	f	f	g	f	n	f	f	t	f	f	f	f	f	f	f	f	f	f	f	f	f	f	f	t	t	n	nowin
f	f	f	f	t	f	t	f	f	t	f	f	g	f	n	f	f	t	f	f	f	f	f	f	f	f	f	f	f	f	f	f	f	t	t	n	nowin
f	f	f	f	f	f	f	f	f	t	f	f	g	f	n	f	f	t	f	f	f	f	f	f	f	f	f	f	f	f	f	f	t	t	t	n	nowin
f	f	f	f	t	f	t	f	f	t	f	f	g	f	n	f	f	t	f	f	f	f	f	f	f	f	f	f	f	f	f	f	t	t	t	n	nowin
f	f	f	f	f	f	f	f	f	t	f	f	g	f	n	f	f	t	f	f	f	f	f	t	f	f	f	f	f	f	f	f	f	t	t	n	nowin
f	f	f	f	f	f	f	f	f	t	f	f	g	f	n	f	f	t	f	f	f	f	f	t	f	f	f	f	f	f	f	f	t	t	t	n	nowin
f	f	f	f	f	f	f	f	f	t	f	f	g	f	n	f	t	t	f	f	f	f	f	f	f	f	f	f	f	f	f	f	f	t	t	n	nowin
f	f	f	f	f	f	f	f	f	t	f	f	g	f	n	f	t	t	f	f	f	f	f	f	f	f	f	f	f	f	f	f	t	t	t	n	nowin
f	f	f	f	t	f	t	t	t	t	f	f	g	f	n	f	f	t	f	f	f	f	f	f	f	f	f	f	f	f	f	f	f	t	t	n	nowin
f	f	f	f	f	f	f	f	f	t	f	f	g	f	n	f	f	t	f	f	f	f	t	f	f	f	f	f	f	f	f	f	f	t	t	n	nowin
f	f	f	f	f	t	f	f	f	t	f	f	g	f	n	f	f	t	f	f	f	f	f	f	f	f	f	f	f	f	f	f	f	t	t	n	nowin
f	f	f	f	t	t	t	f	f	t	f	f	g	f	n	f	f	t	f	f	f	f	f	f	f	f	f	f	f	f	f	f	f	t	t	n	nowin
f	f	f	f	f	t	f	f	f	t	f	f	g	f	n	f	f	t	f	f	f	f	f	f	f	f	f	f	f	f	f	f	t	t	t	n	nowin
f	f	f	f	t	t	t	f	f	t	f	f	g	f	n	f	f	t	f	f	f	f	f	f	f	f	f	f	f	f	f	f	t	t	t	n	nowin
f	f	f	f	f	t	f	f	f	t	f	f	g	f	n	f	f	t	f	f	f	f	f	t	f	f	f	f	f	f	f	f	f	t	t	n	nowin
f	f	f	t	f	t	f	f	f	t	f	f	g	f	n	f	f	t	f	f	f	f	f	t	f	f	f	f	f	f	f	f	f	t	t	n	nowin
f	f	f	f	t	t	t	f	f	t	f	f	g	f	n	f	f	t	f	f	f	f	f	t	f	f	f	f	f	f	f	f	f	t	t	n	nowin
f	f	f	f	f	t	f	f	f	t	f	f	g	f	n	f	f	t	f	f	f	f	f	t	f	f	f	f	f	f	f	f	t	t	t	n	nowin
f	f	f	t	f	t	f	f	f	t	f	f	g	f	n	f	f	t	f	f	f	f	f	t	f	f	f	f	f	f	f	f	t	t	t	n	nowin
f	f	f	f	f	t	f	t	t	t	f	f	g	f	n	f	f	t	f	f	f	f	f	f	f	f	f	f	f	f	f	f	f	t	t	n	nowin
f	f	f	f	t	t	f	t	t	t	f	f	g	f	n	f	f	t	f	f	f	f	f	f	f	f	f	f	f	f	f	f	f	t	t	n	nowin
f	f	f	f	f	t	f	t	t	t	f	f	g	f	n	f	f	t	f	f	f	f	f	f	f	f	f	f	f	f	f	f	t	t	t	n	nowin
f	f	f	f	f	t	f	f	f	t	f	f	g	f	n	f	f	t	f	f	f	f	t	f	f	f	f	f	f	f	f	f	f	t	t	n	nowin
f	f	f	f	f	f	f	f	f	t	f	t	l	f	n	f	f	t	f	f	f	f	f	f	f	t	f	f	f	f	f	f	f	t	t	n	nowin
f	f	f	f	f	f	f	f	f	t	f	t	l	f	n	f	f	t	f	f	f	f	f	f	f	t	f	f	f	f	f	f	f	f	t	n	nowin
f	f	f	f	f	f	f	f	f	t	f	t	l	f	n	f	f	t	f	f	f	f	f	f	f	t	f	f	f	f	f	f	t	t	t	n	nowin
f	f	f	f	f	f	f	f	f	t	f	t	l	f	n	f	f	t	f	f	f	f	f	t	f	t	f	f	f	f	f	f	t	t	t	n	nowin
f	f	f	f	f	t	f	f	f	t	f	t	l	f	n	f	f	t	f	f	f	f	f	f	f	t	f	f	f	f	f	f	f	t	t	n	nowin
f	f	f	f	f	t	f	f	f	t	f	t	l	f	n	f	f	t	f	f	f	f	f	f	f	t	f	f	f	f	f	f	t	t	t	n	nowin
f	f	f	f	f	t	f	f	f	t	f	t	l	f	n	f	f	t	f	f	f	f	f	t	f	t	f	f	f	f	f	f	t	t	t	n	nowin
f	f	f	f	f	f	f	f	f	t	f	t	l	f	n	f	f	t	f	f	f	f	f	f	f	f	f	f	f	f	f	f	f	t	t	n	nowin
f	f	f	f	f	f	f	f	f	t	f	t	l	f	n	f	f	t	f	f	f	f	f	f	f	f	f	f	f	f	f	f	f	f	t	n	nowin
f	f	f	f	f	f	f	f	f	t	f	t	l	f	n	f	f	t	f	f	f	f	f	t	f	f	f	f	f	f	f	f	f	t	t	n	nowin
f	f	f	f	f	f	f	f	f	t	f	t	g	f	n	f	f	t	f	f	f	f	f	f	f	t	f	f	f	f	f	f	f	t	t	n	nowin
f	f	f	f	f	f	f	f	f	t	f	t	g	f	n	f	f	t	f	f	f	f	f	f	f	t	f	f	f	f	f	f	t	t	t	n	nowin
f	f	f	f	f	f	f	f	f	t	f	t	g	f	n	f	f	t	f	f	f	f	f	t	f	t	f	f	f	f	f	f	t	t	t	n	nowin
f	f	f	f	f	t	f	f	f	t	f	t	g	f	n	f	f	t	f	f	f	f	f	f	f	t	f	f	f	f	f	f	f	t	t	n	nowin
f	f	f	f	f	t	f	f	f	t	f	t	g	f	n	f	f	t	f	f	f	f	f	f	f	t	f	f	f	f	f	f	t	t	t	n	nowin
f	f	f	f	f	t	f	f	f	t	f	t	g	f	n	f	f	t	f	f	f	f	f	t	f	t	f	f	f	f	f	f	t	t	t	n	nowin
f	f	f	f	f	f	f	f	f	t	f	t	g	f	n	f	f	t	f	f	f	f	f	f	f	f	f	f	f	f	f	f	f	t	t	n	nowin
f	f	f	f	f	f	f	f	f	t	f	t	g	f	n	f	f	t	f	f	f	f	f	f	f	f	f	f	f	f	f	f	t	t	t	n	nowin
f	f	f	f	f	f	f	f	f	t	f	t	g	f	n	f	f	t	f	f	f	f	f	t	f	f	f	f	f	f	f	f	f	t	t	n	nowin
f	f	f	f	f	t	f	f	f	t	f	t	g	f	n	f	f	t	f	f	f	f	f	f	f	f	f	f	f	f	f	f	f	t	t	n	nowin
f	f	f	f	f	t	f	f	f	t	f	t	g	f	n	f	f	t	f	f	f	f	f	f	f	f	f	f	f	f	f	f	t	t	t	n	nowin
f	f	f	f	f	t	f	f	f	t	f	t	g	f	n	f	f	t	f	f	f	f	f	t	f	f	f	f	f	f	f	f	f	t	t	n	nowin
f	f	f	f	f	f	f	f	f	t	f	f	l	f	n	f	f	t	f	f	f	f	f	f	f	t	f	f	f	f	f	f	f	t	t	t	nowin
f	f	f	f	f	f	f	f	f	t	f	f	l	f	n	f	f	t	f	f	f	f	f	f	f	t	f	f	f	f	f	f	f	f	t	t	nowin
f	f	f	f	t	f	t	f	f	t	f	f	l	f	n	f	f	t	f	f	f	f	f	f	f	t	f	f	f	f	f	f	f	t	t	t	nowin
f	f	f	f	f	f	f	f	f	t	f	f	l	f	n	f	f	t	f	f	f	f	f	t	f	t	f	f	f	f	f	f	f	t	t	t	nowin
f	f	f	f	f	f	f	f	f	t	f	f	l	f	n	f	f	t	f	f	f	f	f	t	f	t	f	f	f	f	f	f	f	f	t	t	nowin
f	f	f	f	f	f	t	t	t	t	f	f	l	f	n	f	f	t	f	f	f	f	f	f	f	t	f	f	f	f	f	f	f	f	t	t	nowin
f	f	f	f	t	f	t	t	t	t	f	f	l	f	n	f	f	t	f	f	f	f	f	f	f	t	f	f	f	f	f	f	f	t	t	t	nowin
f	f	f	f	t	f	t	t	t	t	f	f	l	f	n	f	f	t	f	f	f	f	f	f	f	t	f	f	f	f	f	f	f	f	t	t	nowin
f	f	f	f	f	t	f	f	f	t	f	f	l	f	n	f	f	t	f	f	f	f	f	f	f	t	f	f	f	f	f	f	f	t	t	t	nowin
f	f	f	f	f	t	f	f	f	t	f	f	l	f	n	f	f	t	f	f	f	f	f	f	f	t	f	f	f	f	f	f	f	f	t	t	nowin
f	f	f	f	f	t	t	f	f	t	f	f	l	f	n	f	f	t	f	f	f	f	f	f	f	t	f	f	f	f	f	f	f	t	t	t	nowin
f	f	f	f	t	t	t	f	f	t	f	f	l	f	n	f	f	t	f	f	f	f	f	f	f	t	f	f	f	f	f	f	f	t	t	t	nowin
f	f	f	f	f	t	f	f	f	t	f	f	l	f	n	f	f	t	f	f	f	f	f	t	f	t	f	f	f	f	f	f	f	t	t	t	nowin
f	f	f	f	f	t	f	f	f	t	f	f	l	f	n	f	f	t	f	f	f	f	f	t	f	t	f	f	f	f	f	f	f	f	t	t	nowin
f	f	f	f	f	t	f	t	t	t	f	f	l	f	n	f	f	t	f	f	f	f	f	f	f	t	f	f	f	f	f	f	f	t	t	t	nowin
f	f	f	f	f	t	t	t	t	t	f	f	l	f	n	f	f	t	f	f	f	f	f	f	f	t	f	f	f	f	f	f	f	t	t	t	nowin
f	f	f	f	t	t	t	t	t	t	f	f	l	f	n	f	f	t	f	f	f	f	f	f	f	t	f	f	f	f	f	f	f	t	t	t	nowin
f	f	f	f	f	f	f	f	f	t	f	f	l	f	n	f	f	t	f	f	f	f	f	f	f	f	f	f	f	f	f	f	f	t	t	t	nowin
f	f	f	f	f	f	f	f	f	t	f	f	l	f	n	f	f	t	f	f	f	f	f	f	f	f	f	f	f	f	f	f	f	f	t	t	nowin
f	f	f	f	t	f	t	f	f	t	f	f	l	f	n	f	f	t	f	f	f	f	f	f	f	f	f	f	f	f	f	f	f	t	t	t	nowin
f	f	f	f	t	f	t	f	f	t	f	f	l	f	n	f	f	t	f	f	f	f	f	f	f	f	f	f	f	f	f	f	t	t	t	t	nowin
f	f	f	f	f	f	f	f	f	t	f	f	l	f	n	f	f	t	f	f	f	f	f	t	f	f	f	f	f	f	f	f	f	t	t	t	nowin
f	f	f	f	f	f	f	f	f	t	f	f	l	f	n	f	f	t	f	f	f	f	f	t	f	f	f	f	f	f	f	f	f	f	t	t	nowin
f	f	f	f	f	f	f	f	f	t	f	f	l	f	n	f	f	f	f	f	f	f	f	f	f	f	f	f	f	f	f	f	f	t	t	t	nowin
f	t	f	f	f	f	f	f	f	t	f	f	l	f	n	f	f	f	f	f	f	f	f	f	f	f	f	f	f	f	f	f	f	t	t	t	nowin
f	f	f	f	f	f	f	f	f	t	f	f	l	f	n	f	t	t	f	f	f	f	f	f	f	f	f	f	f	f	f	f	f	t	t	t	nowin
f	f	f	f	f	t	f	f	f	t	f	f	l	f	n	f	f	t	f	f	f	f	f	f	f	f	f	f	f	f	f	f	f	t	t	t	nowin
f	f	f	f	f	t	f	f	f	t	f	f	l	f	n	f	f	t	f	f	f	f	f	f	f	f	f	f	f	f	f	f	f	f	t	t	nowin
f	f	f	f	t	t	t	f	f	t	f	f	l	f	n	f	f	t	f	f	f	f	f	f	f	f	f	f	f	f	f	f	f	t	t	t	nowin
f	f	f	f	t	t	t	f	f	t	f	f	l	f	n	f	f	t	f	f	f	f	f	f	f	f	f	f	f	f	f	f	t	t	t	t	nowin
f	f	f	f	f	t	f	f	f	t	f	f	l	f	n	f	f	t	f	f	f	f	f	t	f	f	f	f	f	f	f	f	f	t	t	t	nowin
f	f	f	f	f	t	f	f	f	t	f	f	l	f	n	f	f	t	f	f	f	f	f	t	f	f	f	f	f	f	f	f	f	f	t	t	nowin
f	f	f	t	f	t	f	f	f	t	f	f	l	f	n	f	f	t	f	f	f	f	f	t	f	f	f	f	f	f	f	f	f	t	t	t	nowin
f	f	f	f	t	t	t	f	f	t	f	f	l	f	n	f	f	t	f	f	f	f	f	t	f	f	f	f	f	f	f	f	f	t	t	t	nowin
f	f	f	f	f	t	f	f	f	t	f	f	l	f	n	f	f	f	f	f	f	f	f	t	f	f	f	f	f	f	f	f	f	t	t	t	nowin
f	f	f	f	f	t	f	t	t	t	f	f	l	f	n	f	f	t	f	f	f	f	f	f	f	f	f	f	f	f	f	f	f	t	t	t	nowin
f	f	f	f	t	t	f	t	t	t	f	f	l	f	n	f	f	t	f	f	f	f	f	f	f	f	f	f	f	f	f	f	f	t	t	t	nowin
f	f	f	f	f	t	f	t	t	t	f	f	l	f	n	f	f	t	f	f	f	f	f	f	f	f	f	f	f	f	f	f	t	t	t	t	nowin
f	f	f	f	f	f	f	f	f	t	f	f	g	f	n	f	f	t	f	f	f	f	f	f	f	t	f	f	f	f	f	f	f	t	t	t	nowin
f	f	f	f	t	f	t	f	f	t	f	f	g	f	n	f	f	t	f	f	f	f	f	f	f	t	f	f	f	f	f	f	f	t	t	t	nowin
f	f	f	f	f	f	f	f	f	t	f	f	g	f	n	f	f	t	f	f	f	f	f	t	f	t	f	f	f	f	f	f	f	t	t	t	nowin
f	f	f	f	f	t	f	f	f	t	f	f	g	f	n	f	f	t	f	f	f	f	f	f	f	t	f	f	f	f	f	f	f	t	t	t	nowin
f	f	f	f	f	t	t	f	f	t	f	f	g	f	n	f	f	t	f	f	f	f	f	f	f	t	f	f	f	f	f	f	f	t	t	t	nowin
f	f	f	f	t	t	t	f	f	t	f	f	g	f	n	f	f	t	f	f	f	f	f	f	f	t	f	f	f	f	f	f	f	t	t	t	nowin
f	f	f	f	f	t	f	f	f	t	f	f	g	f	n	f	f	t	f	f	f	f	f	t	f	t	f	f	f	f	f	f	f	t	t	t	nowin
f	f	f	f	f	t	f	t	t	t	f	f	g	f	n	f	f	t	f	f	f	f	f	f	f	t	f	f	f	f	f	f	f	t	t	t	nowin
f	f	f	f	f	t	t	t	t	t	f	f	g	f	n	f	f	t	f	f	f	f	f	f	f	t	f	f	f	f	f	f	f	t	t	t	nowin
f	f	f	f	f	t	f	t	t	t	f	f	g	f	n	f	f	t	f	f	f	f	f	f	f	t	f	f	f	f	f	f	t	t	t	t	nowin
f	f	f	f	f	f	f	f	f	t	f	f	g	f	n	f	f	t	f	f	f	f	f	f	f	f	f	f	f	f	f	f	f	t	t	t	nowin
f	f	f	f	t	f	t	f	f	t	f	f	g	f	n	f	f	t	f	f	f	f	f	f	f	f	f	f	f	f	f	f	f	t	t	t	nowin
f	f	f	f	t	f	t	f	f	t	f	f	g	f	n	f	f	t	f	f	f	f	f	f	f	f	f	f	f	f	f	f	t	t	t	t	nowin
f	f	f	f	f	f	f	f	f	t	f	f	g	f	n	f	f	t	f	f	f	f	f	t	f	f	f	f	f	f	f	f	f	t	t	t	nowin
f	f	f	f	f	f	f	f	f	t	f	f	g	f	n	f	f	t	f	f	f	f	t	f	f	f	f	f	f	f	f	f	f	t	t	t	nowin
f	f	f	f	f	t	f	f	f	t	f	f	g	f	n	f	f	t	f	f	f	f	f	f	f	f	f	f	f	f	f	f	f	t	t	t	nowin
f	f	f	f	t	t	t	f	f	t	f	f	g	f	n	f	f	t	f	f	f	f	f	f	f	f	f	f	f	f	f	f	f	t	t	t	nowin
f	f	f	f	f	t	f	f	f	t	f	f	g	f	n	f	f	t	f	f	f	f	f	t	f	f	f	f	f	f	f	f	f	t	t	t	nowin
f	f	f	f	f	t	f	t	t	t	f	f	g	f	n	f	f	t	f	f	f	f	f	f	f	f	f	f	f	f	f	f	f	t	t	t	nowin
f	f	f	f	f	f	f	f	f	t	f	t	l	f	n	f	f	t	f	f	f	f	f	f	f	t	f	f	f	f	f	f	f	t	t	t	nowin
f	f	f	f	f	f	f	f	f	t	f	t	l	f	n	f	f	t	f	f	f	f	f	f	f	t	f	f	f	f	f	f	f	f	t	t	nowin
f	f	f	f	f	t	f	f	f	t	f	t	l	f	n	f	f	t	f	f	f	f	f	f	f	t	f	f	f	f	f	f	f	t	t	t	nowin
f	f	f	f	f	f	f	f	f	t	f	t	l	f	n	f	f	t	f	f	f	f	f	f	f	f	f	f	f	f	f	f	f	t	t	t	nowin
f	f	f	f	f	f	f	f	f	t	f	t	l	f	n	f	f	t	f	f	f	f	f	t	f	f	f	f	f	f	f	f	f	t	t	t	nowin
f	f	f	f	f	f	f	f	f	t	f	t	l	f	n	f	f	f	f	f	f	f	f	f	f	f	f	f	f	f	f	f	f	t	t	t	nowin
f	f	f	f	f	f	f	f	f	t	f	t	g	f	n	f	f	t	f	f	f	f	f	f	f	t	f	f	f	f	f	f	f	t	t	t	nowin
f	f	f	f	f	t	f	f	f	t	f	t	g	f	n	f	f	t	f	f	f	f	f	f	f	t	f	f	f	f	f	f	f	t	t	t	nowin
f	f	f	f	f	f	f	f	f	t	f	t	g	f	n	f	f	t	f	f	f	f	f	f	f	f	f	f	f	f	f	f	f	t	t	t	nowin
f	f	f	f	f	t	f	f	f	t	f	t	g	f	n	f	f	t	f	f	f	f	f	f	f	f	f	f	f	f	f	f	f	t	t	t	nowin
t	f	f	f	f	f	f	f	f	f	t	f	g	f	b	f	f	t	f	f	f	f	f	t	f	t	f	f	f	f	f	f	f	t	f	n	won
t	f	f	f	t	f	f	f	t	f	t	f	g	f	b	f	f	t	f	f	f	t	f	t	f	t	f	f	f	f	f	f	f	t	f	n	won
t	t	f	f	f	f	f	f	f	f	t	f	g	f	b	f	f	t	f	f	f	f	f	f	f	t	f	f	f	f	f	f	f	f	f	n	won
t	f	f	t	t	f	f	f	f	f	t	f	g	f	b	f	f	t	f	f	f	f	f	f	f	t	f	f	f	f	f	f	f	f	f	n	won
t	f	f	f	t	f	f	f	t	f	t	f	g	f	b	f	f	t	f	f	f	t	f	f	f	t	f	f	f	f	f	f	f	t	f	n	won
t	f	f	f	t	f	f	f	t	f	t	f	g	f	b	f	f	t	f	f	f	t	f	f	f	t	f	f	f	f	f	f	f	f	f	n	won
t	f	f	f	f	f	f	f	f	f	t	f	g	f	b	f	f	t	f	f	f	f	f	t	f	t	f	f	f	t	f	f	f	t	t	n	won
t	t	f	f	f	f	f	f	f	f	t	f	g	f	n	f	f	t	f	f	f	f	f	f	f	t	f	f	f	f	f	f	f	f	f	n	won
t	f	f	t	t	f	f	f	f	f	t	f	g	f	n	f	f	t	f	f	f	f	f	f	f	t	f	f	f	f	f	f	f	f	f	n	won
t	f	f	f	t	f	f	f	t	f	t	f	g	f	n	f	f	t	f	f	f	t	f	f	f	t	f	f	f	f	f	f	f	t	f	n	won
t	f	f	f	t	f	f	f	t	f	t	f	g	f	n	f	f	t	f	f	f	t	f	f	f	t	f	f	f	f	f	f	f	f	f	n	won
t	t	f	f	f	f	f	f	f	f	t	f	g	f	b	f	f	f	f	f	f	f	f	t	f	t	f	f	f	f	f	f	f	f	f	n	won
t	f	f	t	t	f	f	f	f	f	t	f	g	f	b	f	f	f	f	f	f	f	f	t	f	t	f	f	f	f	f	f	f	f	f	n	won
t	f	f	f	t	f	f	f	t	f	t	f	g	f	b	f	f	f	f	f	f	t	f	t	f	t	f	f	f	f	f	f	f	f	f	n	won
t	t	f	f	f	f	f	f	f	f	t	f	g	f	b	f	f	f	f	f	f	f	f	f	f	t	f	f	f	f	f	f	f	f	f	n	won
f	f	f	f	t	f	t	t	t	f	f	f	g	f	n	f	f	t	f	f	f	t	f	t	f	t	f	f	f	f	f	f	f	t	t	n	won
t	f	f	f	t	f	t	t	t	f	t	f	g	f	b	f	f	t	f	f	f	f	f	f	f	t	f	f	f	f	f	f	f	t	t	n	won
t	f	f	f	f	f	t	t	t	f	t	f	g	f	n	f	f	t	f	f	f	f	f	t	f	t	f	f	f	f	f	f	f	t	t	n	won
f	f	f	f	f	f	f	f	f	f	t	f	g	f	n	f	t	t	f	f	f	f	t	t	f	t	f	f	f	f	f	f	f	t	t	n	won
f	f	f	f	f	f	f	f	t	f	t	f	g	f	n	f	t	t	f	f	f	t	t	f	f	t	f	f	f	f	f	f	f	t	t	n	won
f	f	f	f	t	t	t	f	t	f	t	f	g	f	b	f	f	t	f	f	f	t	f	f	f	t	f	f	f	f	f	f	f	t	t	n	won
t	f	t	f	f	t	f	f	f	f	t	f	g	f	b	f	f	t	f	f	f	f	f	t	f	t	f	f	f	f	f	f	f	f	t	n	won
t	f	f	t	f	t	f	f	f	f	t	f	g	f	b	f	f	t	f	f	f	f	f	t	f	t	f	f	f	f	f	f	f	f	t	n	won
t	f	f	f	f	t	t	f	f	f	t	f	g	f	b	f	f	t	f	f	f	f	f	t	f	t	f	f	f	f	f	f	f	t	t	n	won
t	f	t	f	t	t	t	f	f	f	t	f	g	f	b	f	f	t	f	f	f	f	f	t	f	t	f	f	f	f	f	f	f	f	t	n	won
t	f	f	f	t	t	f	f	t	f	t	f	g	f	b	f	f	t	f	f	f	t	f	t	f	t	f	f	f	f	f	f	f	t	t	n	won
t	f	f	f	t	t	t	f	t	f	t	f	g	f	b	f	f	t	f	f	f	t	f	t	f	t	f	f	f	f	f	f	f	t	t	n	won
t	f	f	t	f	t	f	f	f	f	t	f	g	f	b	f	f	t	f	f	f	f	f	f	f	t	f	f	f	f	f	f	f	f	t	n	won
t	f	f	f	t	t	f	f	f	f	t	f	g	f	b	f	f	t	f	f	f	f	f	f	f	t	f	f	f	f	f	f	f	f	t	n	won
t	f	f	f	t	t	f	f	t	f	t	f	g	f	b	f	f	t	f	f	f	t	f	f	f	t	f	f	f	f	f	f	f	t	t	n	won
t	f	f	f	t	t	t	f	t	f	t	f	g	f	b	f	f	t	f	f	f	t	f	f	f	t	f	f	f	f	f	f	f	t	t	n	won
t	f	f	f	t	t	t	f	t	f	t	f	g	f	n	f	f	t	f	f	f	t	f	f	f	t	f	f	f	f	f	f	f	t	f	n	won
t	f	f	f	t	t	t	f	t	f	t	f	g	f	n	f	f	t	f	f	f	t	f	f	f	t	f	f	f	f	f	f	f	t	t	n	won
t	f	f	f	t	t	f	f	f	f	t	f	g	f	b	f	f	f	f	f	f	f	f	t	f	t	f	f	f	f	f	f	f	f	t	n	won
f	f	f	f	t	t	t	t	t	f	t	f	g	f	b	f	f	t	f	f	f	t	f	f	f	t	f	f	f	f	f	f	f	t	t	n	won
f	f	f	f	f	t	t	t	t	f	t	f	g	f	n	f	f	t	f	f	f	t	f	f	f	t	f	f	f	f	f	f	f	t	f	n	won
f	f	f	t	f	t	t	t	t	f	t	f	g	f	n	f	f	t	f	f	f	f	f	f	f	t	f	f	f	f	f	f	f	f	t	n	won
f	f	f	t	f	t	t	t	t	f	t	f	g	f	n	f	f	t	f	f	f	t	f	f	f	t	f	f	f	f	f	f	f	t	t	n	won
f	f	f	t	t	t	t	t	t	f	f	f	g	f	n	f	f	t	f	f	f	f	f	t	f	t	f	f	f	f	f	f	f	f	t	n	won
t	f	f	t	f	t	t	t	t	f	t	f	g	f	b	f	f	t	f	f	f	f	f	t	f	t	f	f	f	f	f	f	f	f	t	n	won
t	f	f	f	t	t	t	t	t	f	t	f	g	f	b	f	f	t	f	f	f	f	f	t	f	t	f	f	f	f	f	f	f	t	t	n	won
t	f	f	f	t	t	t	t	t	f	t	f	g	f	b	f	f	t	f	f	f	f	f	f	f	t	f	f	f	f	f	f	f	t	t	n	won
t	f	f	f	t	t	t	t	t	f	t	f	g	f	b	f	f	t	f	f	f	f	f	f	f	t	f	f	f	f	f	f	f	f	t	n	won
t	f	f	f	t	t	t	t	t	f	t	f	g	f	n	f	f	t	f	f	f	f	f	f	f	t	f	f	f	f	f	f	f	t	f	n	won
t	f	f	f	t	t	t	t	t	f	t	f	g	f	n	f	f	t	f	f	f	f	f	f	f	t	f	f	f	f	f	f	f	f	f	n	won
t	f	f	f	t	t	t	t	t	f	t	f	g	f	n	f	f	t	f	f	f	f	f	f	f	t	f	f	f	f	f	f	f	t	t	n	won
t	f	f	f	t	t	t	t	t	f	t	f	g	f	n	f	f	t	f	f	f	f	f	f	f	t	f	f	f	f	f	f	f	f	t	n	won
f	f	f	t	f	t	t	t	t	f	t	f	g	f	n	f	f	f	f	f	f	f	f	t	f	t	f	f	f	f	f	f	f	f	t	n	won
f	f	f	f	t	t	t	t	t	f	f	f	g	f	n	f	f	f	f	f	f	f	f	t	f	t	f	f	f	f	f	f	f	f	t	n	won
t	f	f	f	t	t	t	t	t	f	t	f	g	f	b	f	f	f	f	f	f	f	f	t	f	t	f	f	f	f	f	f	f	f	t	n	won
f	f	f	f	f	t	f	f	f	f	t	f	g	f	b	f	t	t	f	f	f	f	t	f	f	t	f	f	f	f	f	f	f	t	t	n	won
f	f	f	f	f	t	f	f	t	f	t	f	g	f	n	f	t	t	f	f	f	t	t	f	f	t	f	f	f	f	f	f	f	t	t	n	won
f	f	f	f	t	f	t	t	t	f	f	f	g	f	n	f	f	t	f	f	f	t	f	t	f	f	f	f	f	f	f	f	f	t	t	n	won
f	f	f	f	t	f	t	t	t	f	f	f	g	f	n	f	f	t	f	f	f	t	f	f	f	f	f	f	f	f	f	f	f	t	t	n	won
f	f	f	f	f	f	f	f	f	f	f	f	g	f	n	f	t	t	f	f	f	f	t	t	f	f	f	f	f	f	f	f	f	t	t	n	won
f	f	f	f	f	f	f	f	f	f	f	f	g	f	n	f	t	t	f	f	f	f	t	f	f	f	f	f	f	f	f	f	f	t	t	n	won
f	f	f	f	f	f	f	f	t	f	f	f	g	f	n	f	t	t	f	f	f	t	t	f	f	f	f	f	f	f	f	f	f	t	t	n	won
f	f	t	f	t	t	t	f	f	f	f	f	g	f	n	f	f	t	f	f	f	f	f	t	f	f	f	f	f	f	f	f	f	f	t	n	won
f	f	f	t	t	t	f	f	t	f	f	f	g	f	n	f	f	t	f	f	f	t	f	f	f	f	f	f	f	f	f	f	f	t	t	n	won
f	f	f	t	t	t	f	f	f	f	f	f	g	f	n	f	f	f	f	f	f	f	f	t	f	f	f	f	f	f	f	f	f	f	t	n	won
f	f	f	t	t	t	t	t	t	f	f	f	g	f	n	f	f	t	f	f	f	f	f	t	f	f	f	f	f	f	f	f	f	f	t	n	won
f	f	f	f	t	t	t	t	t	f	f	f	g	f	n	f	f	t	f	f	f	t	f	f	f	f	f	f	f	f	f	f	f	t	t	n	won
f	f	f	f	t	t	t	t	t	f	f	f	g	f	n	f	f	f	f	f	f	f	f	t	f	f	f	f	f	f	f	f	f	f	t	n	won
f	f	f	f	f	f	f	f	f	f	t	f	l	f	w	f	f	t	f	t	f	f	f	t	f	t	f	f	f	f	t	f	f	t	f	n	won
f	f	f	f	f	f	f	f	f	f	t	f	l	f	w	f	f	t	f	t	f	f	f	f	f	t	f	f	f	f	t	f	f	t	f	n	won
f	t	f	f	f	f	f	f	f	f	t	f	l	f	w	t	f	t	f	t	f	f	f	f	f	t	f	f	f	f	t	f	f	t	f	n	won
f	f	f	f	f	f	f	f	t	f	t	f	l	f	w	f	f	t	f	t	f	t	f	t	f	t	f	f	f	f	t	f	f	t	t	n	won
f	f	f	f	t	f	f	f	t	f	t	f	l	f	n	f	f	t	f	t	f	t	f	t	f	t	f	f	f	f	t	f	f	t	t	n	won
f	f	f	f	t	f	t	f	f	f	t	f	l	f	w	f	f	t	f	t	f	f	f	f	f	t	f	f	f	f	t	f	f	t	t	n	won
f	f	f	f	f	f	f	f	t	f	t	f	l	f	w	f	f	t	f	t	f	t	f	f	f	t	f	f	f	f	t	f	f	t	t	n	won
f	f	f	f	t	f	f	f	t	f	t	f	l	f	n	f	f	t	f	t	f	t	f	f	f	t	f	f	f	f	t	f	f	t	t	n	won
t	f	f	f	f	f	f	f	f	f	t	f	l	f	b	f	f	t	f	f	f	f	f	t	f	t	f	f	f	t	f	f	f	t	f	n	won
t	f	f	f	t	f	f	f	t	f	t	f	l	f	b	f	f	t	f	f	f	t	f	t	f	t	f	f	f	f	f	f	f	t	f	n	won
t	f	f	f	f	f	f	f	f	f	t	f	l	f	b	f	f	t	f	f	f	f	f	t	f	t	f	f	f	t	f	f	f	t	t	n	won
t	f	f	f	f	f	f	f	f	f	t	f	l	f	w	f	f	t	f	f	f	f	f	t	f	t	f	f	f	f	t	f	f	t	f	n	won
t	f	f	f	f	f	f	f	f	f	t	f	l	f	n	f	f	t	f	f	f	f	f	t	t	t	f	f	f	f	t	f	f	t	f	n	won
t	f	f	f	f	f	f	f	f	f	t	f	l	f	n	f	f	t	f	t	f	f	f	t	f	t	f	f	f	f	t	f	f	t	f	n	won
t	f	f	f	f	f	f	f	f	f	t	f	l	f	n	f	f	t	f	t	f	f	f	t	f	t	t	f	f	f	t	f	f	t	f	n	won
t	f	f	f	f	f	f	f	f	f	t	f	l	f	w	f	f	t	f	f	f	f	f	t	f	t	f	f	f	t	f	f	f	t	f	n	won
t	f	f	f	f	f	f	f	f	f	t	f	l	f	n	f	f	t	f	t	f	f	f	t	f	t	f	f	f	t	f	f	f	t	f	n	won
t	f	f	f	f	f	f	f	f	f	t	f	l	f	n	f	f	t	f	f	f	f	f	t	f	t	f	f	f	t	t	f	f	t	f	n	won
t	f	f	f	f	f	f	f	f	f	t	f	l	f	w	f	f	t	f	f	f	f	f	t	f	t	f	f	f	t	t	f	f	t	f	n	won
t	f	f	f	f	f	f	f	f	f	t	f	l	f	n	f	f	t	f	t	f	f	f	t	f	t	f	f	f	t	t	f	f	t	f	n	won
t	f	f	f	f	f	f	f	f	f	t	f	l	f	w	f	f	t	f	f	f	f	f	f	f	t	f	f	f	f	t	f	f	t	f	n	won
t	f	f	f	f	f	f	f	f	f	t	f	l	f	n	f	f	t	f	t	f	f	f	f	f	t	f	f	f	f	t	f	f	t	f	n	won
t	f	f	f	f	f	f	f	f	f	t	f	l	f	n	f	f	t	f	t	f	f	f	f	f	t	t	f	f	f	t	f	f	t	f	n	won
t	f	f	f	f	f	f	f	f	f	t	f	l	f	n	f	f	t	f	t	f	f	f	f	t	t	t	f	f	f	t	f	f	t	f	n	won
t	f	f	f	f	f	f	f	f	f	t	f	l	f	w	f	f	t	f	f	f	f	f	t	f	t	f	f	f	t	f	f	f	t	t	n	won
t	f	f	f	f	f	f	f	f	f	t	f	l	f	n	f	f	t	f	f	f	f	f	t	f	t	f	f	f	t	t	f	f	t	t	n	won
t	f	f	f	f	f	f	f	f	f	t	f	l	f	w	f	f	t	f	f	f	f	f	t	f	t	f	f	f	t	t	f	f	t	t	n	won
f	f	f	f	f	f	f	f	f	f	t	f	l	f	w	f	f	f	f	f	f	f	f	t	f	t	f	f	f	f	t	f	f	f	f	n	won
f	f	f	f	f	f	f	f	f	f	t	f	l	f	w	f	f	f	f	t	f	f	f	t	f	t	f	f	f	f	t	f	f	f	f	n	won
f	t	f	f	f	f	f	f	f	f	t	f	l	f	w	t	f	f	f	t	f	f	f	t	f	t	f	f	f	f	t	f	f	t	f	n	won
f	f	f	f	f	f	f	f	f	f	t	f	l	f	w	f	f	f	t	f	f	f	f	t	f	t	f	f	f	t	t	f	f	f	f	n	won
f	f	f	f	f	f	f	f	f	f	t	f	l	f	w	f	f	f	t	t	f	f	f	t	f	t	f	f	f	t	t	f	f	f	f	n	won
f	t	f	f	f	f	f	f	f	f	t	f	l	f	w	f	f	f	t	t	f	f	f	t	f	t	f	f	f	t	t	f	f	f	f	n	won
f	f	f	f	t	f	t	f	f	f	t	f	l	f	w	f	f	f	f	f	f	f	f	t	f	t	f	f	f	f	f	f	f	f	f	n	won
f	t	f	f	f	f	f	f	f	f	t	f	l	f	n	f	f	f	f	f	f	f	f	f	f	t	f	f	f	f	t	f	t	t	f	n	won
f	t	f	f	f	f	f	f	f	f	t	f	l	f	n	f	f	f	f	f	f	f	f	f	f	t	f	f	f	f	t	f	t	f	f	n	won
f	f	f	f	f	f	f	f	f	f	t	f	l	f	w	f	f	f	f	t	f	f	f	f	f	t	f	f	f	f	t	f	f	f	f	n	won
f	t	f	f	f	f	f	f	f	f	t	f	l	f	w	f	f	f	f	t	f	f	f	f	f	t	f	f	f	f	t	f	f	t	f	n	won
f	t	f	f	f	f	f	f	f	f	t	f	l	f	w	f	f	f	f	t	f	f	f	f	f	t	f	f	f	f	t	f	f	f	f	n	won
f	f	f	f	t	f	t	f	f	f	t	f	l	f	w	f	f	f	f	t	f	f	f	f	f	t	f	f	f	f	f	f	f	f	f	n	won
f	f	f	f	f	f	t	f	f	f	t	f	l	f	w	f	f	f	f	t	f	f	f	f	f	t	f	f	f	f	t	f	f	f	f	n	won
f	t	f	f	f	f	f	f	f	f	f	f	l	f	n	f	f	f	f	f	f	f	f	f	f	t	f	f	f	f	t	t	f	t	f	n	won
f	t	f	f	f	f	f	f	f	f	f	f	l	f	n	f	f	f	f	f	f	f	f	f	f	t	f	f	f	f	t	t	f	f	f	n	won
f	f	f	f	f	f	f	f	f	f	t	f	l	f	w	f	f	f	f	t	f	f	f	t	f	t	f	f	f	f	t	f	f	t	t	n	won
f	f	f	f	f	f	f	f	f	f	t	f	l	f	n	f	f	f	t	f	f	f	f	t	f	t	f	f	f	t	t	f	f	f	t	n	won
f	f	f	f	f	f	f	f	f	f	t	f	l	f	w	f	f	f	t	f	f	f	f	t	f	t	f	f	f	t	t	f	f	f	t	n	won
f	f	f	f	f	f	f	f	f	f	t	f	l	f	w	f	f	f	t	t	f	f	f	t	f	t	f	f	f	t	t	f	f	f	t	n	won
f	f	f	f	f	f	f	f	t	f	t	f	l	f	w	f	f	f	f	t	f	t	f	t	f	t	f	f	f	f	t	f	f	t	t	n	won
f	f	f	f	f	f	f	f	t	f	t	f	l	f	n	f	f	f	f	t	f	t	f	t	f	t	f	f	f	f	t	f	f	f	t	n	won
f	f	f	f	f	f	t	f	t	f	t	f	l	f	n	f	f	f	f	t	f	t	f	t	f	t	f	f	f	f	f	f	f	f	t	n	won
f	f	f	f	f	f	f	f	f	f	t	f	l	f	w	f	f	f	f	t	f	f	f	f	f	t	f	f	f	f	t	f	f	f	t	n	won
f	f	f	f	t	f	t	f	f	f	t	f	l	f	w	f	f	f	f	t	f	f	f	f	f	t	f	f	f	f	t	f	f	f	t	n	won
f	f	f	f	f	f	f	f	t	f	t	f	l	f	w	f	f	f	f	t	f	t	f	f	f	t	f	f	f	f	t	f	f	t	t	n	won
f	f	f	f	f	f	f	f	t	f	t	f	l	f	n	f	f	f	f	t	f	t	f	f	f	t	f	f	f	f	t	f	f	f	t	n	won
f	f	f	f	t	f	f	f	t	f	t	f	l	f	n	f	f	f	f	t	f	t	f	f	f	t	f	f	f	f	t	f	f	f	t	n	won
f	f	f	t	t	f	f	f	t	f	t	f	l	f	n	f	f	f	f	t	f	t	f	f	f	t	f	f	f	f	t	f	f	f	t	n	won
t	t	f	f	f	f	f	f	f	f	t	f	l	f	b	f	f	f	f	f	f	f	f	t	f	t	f	f	f	f	f	f	f	f	f	n	won
t	f	f	t	t	f	f	f	f	f	t	f	l	f	b	f	f	f	f	f	f	f	f	t	f	t	f	f	f	f	f	f	f	f	f	n	won
t	t	f	f	f	f	f	f	f	f	t	f	l	f	b	f	f	f	f	f	f	f	f	t	f	t	f	f	f	t	f	f	f	f	f	n	won
t	f	f	f	t	f	f	f	t	f	t	f	l	f	b	f	f	f	f	f	f	t	f	t	f	t	f	f	f	f	f	f	f	f	f	n	won
t	f	f	f	t	f	f	f	t	f	t	f	l	f	b	f	f	f	f	f	f	t	f	t	f	t	f	f	f	t	f	f	f	f	f	n	won
t	t	f	f	f	f	f	f	f	f	t	f	l	f	b	f	f	f	f	f	f	f	f	f	f	t	f	f	f	f	f	f	f	f	f	n	won
t	t	f	f	f	f	f	f	f	f	f	f	l	f	b	f	f	f	f	f	f	f	f	f	f	t	f	f	f	f	f	t	f	f	f	n	won
f	f	f	f	f	f	f	f	f	f	t	f	l	f	n	f	t	f	f	f	f	f	f	t	f	t	f	f	f	f	t	f	t	f	f	n	won
f	f	f	f	f	f	f	f	f	f	t	f	l	f	n	f	t	f	f	f	f	f	f	f	f	t	f	f	f	f	t	f	t	f	f	n	won
f	f	f	f	f	f	t	t	t	f	t	f	l	f	w	f	f	t	f	t	f	f	f	f	f	t	f	f	f	f	f	f	f	t	f	n	won
f	f	f	f	t	f	t	t	t	f	t	f	l	f	w	f	f	t	f	f	f	f	f	f	f	t	f	f	f	f	f	f	f	t	f	n	won
f	f	f	f	f	f	t	t	t	f	t	f	l	f	w	f	f	t	f	f	f	t	f	f	f	t	f	f	f	f	f	f	f	t	f	n	won
f	f	f	f	f	f	t	t	t	f	t	f	l	f	w	f	f	t	f	t	f	t	f	f	f	t	f	f	f	f	f	f	f	t	f	n	won
f	f	f	f	f	f	t	t	t	f	t	f	l	f	w	f	f	t	f	f	f	t	f	t	f	t	f	f	f	f	f	f	f	t	t	n	won
f	f	f	f	f	f	t	t	t	f	t	f	l	f	n	f	f	t	f	t	f	t	f	t	f	t	f	f	f	f	f	f	f	t	t	n	won
t	f	f	f	t	f	t	t	t	f	t	f	l	f	b	f	f	t	f	f	f	f	f	f	f	t	f	f	f	f	f	f	f	t	t	n	won
t	f	f	f	f	f	t	t	t	f	t	f	l	f	w	f	f	t	f	f	f	f	f	t	f	t	f	f	f	f	f	f	f	t	t	n	won
t	f	f	f	f	f	t	t	t	f	t	f	l	f	n	f	f	t	f	t	f	f	f	t	f	t	f	f	f	f	f	f	f	t	t	n	won
f	f	f	f	t	f	t	t	t	f	t	f	l	f	w	f	f	f	f	f	f	f	f	t	f	t	f	f	f	f	f	f	f	f	f	n	won
f	f	f	f	f	f	t	t	t	f	t	f	l	f	w	f	f	f	f	f	f	f	f	f	f	t	f	f	f	f	f	f	f	t	f	n	won
f	f	f	f	f	f	t	t	t	f	t	f	l	f	w	f	f	f	f	f	f	f	f	f	f	t	f	f	f	f	f	f	f	f	f	n	won
f	f	f	f	f	f	t	t	t	f	t	f	l	f	w	f	f	f	f	t	f	f	f	f	f	t	f	f	f	f	f	f	f	f	f	n	won
f	f	f	f	t	f	t	t	t	f	t	f	l	f	w	f	f	f	f	f	f	f	f	t	f	t	f	f	f	f	f	f	f	f	t	n	won
f	f	f	f	f	f	t	t	t	f	t	f	l	f	w	f	f	f	f	t	f	f	f	f	f	t	f	f	f	f	f	f	f	f	t	n	won
f	f	f	f	f	f	f	f	f	f	t	f	l	f	n	f	t	t	f	f	f	f	t	t	f	t	f	f	f	f	t	f	f	t	t	n	won
f	f	f	f	f	f	f	f	f	f	t	f	l	f	n	f	t	t	f	f	f	f	t	f	f	t	f	f	f	f	t	f	f	t	t	n	won
f	f	f	f	f	f	f	f	t	f	t	f	l	f	n	f	t	t	f	f	f	t	t	f	f	t	f	f	f	f	t	f	f	t	t	n	won
t	f	f	f	f	f	f	f	f	f	t	f	l	f	b	f	t	t	f	f	f	f	t	f	f	t	f	f	f	f	f	f	f	t	t	n	won
f	f	f	f	f	f	f	f	f	f	t	f	l	f	n	f	t	f	f	f	f	f	t	f	f	t	f	f	f	f	t	f	f	f	t	n	won
f	f	f	f	f	t	f	f	f	f	t	f	l	f	w	f	f	t	f	t	f	f	f	t	f	t	f	f	f	f	t	f	f	t	f	n	won
f	f	f	f	f	t	f	f	t	f	t	f	l	f	n	f	f	t	f	t	f	t	f	t	f	t	f	f	f	f	t	f	f	t	f	n	won
f	f	f	f	f	t	t	f	t	f	t	f	l	f	w	f	f	t	f	f	f	t	f	t	f	t	f	f	f	f	f	f	f	t	f	n	won
f	f	f	f	f	t	f	f	f	f	t	f	l	f	w	f	f	t	f	t	f	f	f	f	f	t	f	f	f	f	t	f	f	t	f	n	won
f	f	f	f	f	t	f	f	f	f	t	f	l	f	w	f	f	t	f	t	f	f	f	f	f	t	f	f	f	f	t	f	f	f	f	n	won
f	t	f	f	f	t	f	f	f	f	t	f	l	f	w	f	f	t	f	t	f	f	f	f	f	t	f	f	f	f	t	f	f	f	f	n	won
f	t	f	f	f	t	f	f	f	f	t	f	l	f	w	t	f	t	f	t	f	f	f	f	f	t	f	f	f	f	t	f	f	t	f	n	won
f	f	f	f	t	t	t	f	f	f	t	f	l	f	w	f	f	t	f	t	f	f	f	f	f	t	f	f	f	f	f	f	f	f	f	n	won
f	f	f	f	f	t	t	f	f	f	t	f	l	f	w	f	f	t	f	t	f	f	f	f	f	t	f	f	f	f	t	f	f	f	f	n	won
f	f	f	f	f	t	f	f	t	f	t	f	l	f	n	f	f	t	f	t	f	t	f	f	f	t	f	f	f	f	t	f	f	t	f	n	won
f	f	f	f	f	t	t	f	t	f	t	f	l	f	w	f	f	t	f	t	f	t	f	f	f	t	f	f	f	f	f	f	f	t	f	n	won
f	f	f	f	f	t	t	f	t	f	t	f	l	f	n	f	f	t	f	t	f	t	f	f	f	t	f	f	f	f	t	f	f	t	f	n	won
f	f	f	f	f	t	f	f	t	f	t	f	l	f	w	f	f	t	f	t	f	t	f	t	f	t	f	f	f	f	t	f	f	t	t	n	won
f	f	f	f	t	t	t	f	t	f	t	f	l	f	n	f	f	t	f	t	f	t	f	t	f	t	f	f	f	f	t	f	f	t	t	n	won
f	f	f	t	f	t	f	f	f	f	t	f	l	f	w	f	f	t	f	t	f	f	f	f	f	t	f	f	f	f	t	f	f	t	t	n	won
f	f	f	t	f	t	f	f	f	f	t	f	l	f	w	f	f	t	f	t	f	f	f	f	f	t	f	f	f	f	t	f	f	f	t	n	won
f	f	f	f	t	t	t	f	f	f	t	f	l	f	w	f	f	t	f	t	f	f	f	f	f	t	f	f	f	f	t	f	f	f	t	n	won
f	f	f	f	f	t	f	f	t	f	t	f	l	f	w	f	f	t	f	t	f	t	f	f	f	t	f	f	f	f	t	f	f	t	t	n	won
f	f	f	f	f	t	f	f	t	f	t	f	l	f	w	f	f	t	f	t	f	t	f	f	f	t	f	f	f	f	t	f	f	f	t	n	won
f	f	f	t	f	t	f	f	t	f	t	f	l	f	n	f	f	t	f	t	f	t	f	f	f	t	f	f	f	f	t	f	f	t	t	n	won
f	f	f	f	f	t	t	f	t	f	t	f	l	f	n	f	f	t	f	t	f	t	f	f	f	t	f	f	f	f	t	f	f	t	t	n	won
f	f	f	f	f	t	t	f	t	f	t	f	l	f	w	f	f	t	f	t	f	t	f	f	f	t	f	f	f	f	t	f	f	f	t	n	won
f	f	f	f	t	t	t	f	t	f	t	f	l	f	n	f	f	t	f	t	f	t	f	f	f	t	f	f	f	f	t	f	f	t	t	n	won
t	t	t	f	f	t	f	f	f	f	t	f	l	f	b	f	f	t	f	f	f	f	f	t	f	t	f	f	f	f	f	f	f	f	t	n	won
t	t	f	t	f	t	f	f	f	f	t	f	l	f	b	f	f	t	f	f	f	f	f	t	f	t	f	f	f	f	f	f	f	f	t	n	won
t	f	t	f	f	t	t	f	f	f	t	f	l	f	b	f	f	t	f	t	f	f	f	t	f	t	f	f	f	f	f	f	f	f	t	n	won
t	f	f	f	t	t	f	f	t	f	t	f	l	f	b	f	f	t	f	f	f	t	f	t	f	t	f	f	f	f	f	f	f	t	t	n	won
t	f	f	f	t	t	t	f	t	f	t	f	l	f	b	f	f	t	f	f	f	t	f	t	f	t	f	f	f	f	f	f	f	t	t	n	won
t	t	f	t	f	t	f	f	f	f	t	f	l	f	b	f	f	t	f	f	f	f	f	f	f	t	f	f	f	f	f	f	f	f	t	n	won
t	f	f	f	t	t	f	f	t	f	t	f	l	f	b	f	f	t	f	f	f	t	f	f	f	t	f	f	f	f	f	f	f	t	t	n	won
t	f	f	f	t	t	t	f	t	f	t	f	l	f	b	f	f	t	f	f	f	t	f	f	f	t	f	f	f	f	f	f	f	t	t	n	won
t	f	f	f	f	t	f	f	f	f	t	f	l	f	w	f	f	t	f	f	f	f	f	t	f	t	f	f	f	f	t	f	f	t	f	n	won
t	f	f	f	f	t	f	f	f	f	t	f	l	f	n	f	f	t	f	t	f	f	f	t	f	t	f	f	f	f	t	f	f	t	f	n	won
t	f	f	f	f	t	t	f	f	f	t	f	l	f	w	f	f	t	f	f	f	f	f	t	f	t	f	f	f	f	f	f	f	t	f	n	won
t	f	f	f	f	t	f	f	f	f	t	f	l	f	w	f	f	t	f	f	f	f	f	f	f	t	f	f	f	f	t	f	f	t	f	n	won
t	f	f	f	t	t	f	f	t	f	t	f	l	f	n	f	f	t	f	f	f	t	f	f	f	t	f	f	f	f	t	f	f	t	f	n	won
t	f	f	f	t	t	t	f	t	f	t	f	l	f	n	f	f	t	f	f	f	t	f	f	f	t	f	f	f	f	f	f	f	t	f	n	won
t	f	f	f	t	t	t	f	t	f	t	f	l	f	w	f	f	t	f	f	f	t	f	f	f	t	f	f	f	f	f	f	f	t	f	n	won
t	t	f	t	f	t	f	f	f	f	t	f	l	f	n	f	f	t	f	f	f	f	f	t	f	t	f	f	f	f	f	f	f	f	t	n	won
t	t	f	t	f	t	f	f	f	f	t	f	l	f	n	f	f	t	f	f	f	f	f	f	f	t	f	f	f	f	f	f	f	f	t	n	won
t	f	f	f	t	t	t	f	t	f	t	f	l	f	w	f	f	t	f	f	f	t	f	f	f	t	f	f	f	f	f	f	f	t	t	n	won
f	f	f	f	f	t	f	f	f	f	t	f	l	f	n	f	f	f	t	f	f	f	f	t	f	t	f	f	f	f	t	f	t	f	f	n	won
f	f	f	f	f	t	f	f	f	f	t	f	l	f	w	f	f	f	f	f	f	f	f	t	f	t	f	f	f	f	t	f	f	f	f	n	won
f	f	f	f	f	t	f	f	f	f	t	f	l	f	n	f	f	f	t	f	f	f	f	t	f	t	f	f	f	f	t	f	f	f	f	n	won
f	f	f	f	f	t	f	f	f	f	t	f	l	f	w	f	f	f	t	f	f	f	f	t	f	t	f	f	f	f	t	f	f	f	f	n	won
f	f	f	f	f	t	f	f	f	f	t	f	l	f	n	f	f	f	f	t	f	f	f	t	f	t	f	f	f	f	t	f	f	f	f	n	won
f	f	f	f	f	t	f	f	f	f	t	f	l	f	w	f	f	f	f	t	f	f	f	t	f	t	f	f	f	f	t	f	f	f	f	n	won
f	t	f	f	f	t	f	f	f	f	t	f	l	f	w	f	f	f	f	t	f	f	f	t	f	t	f	f	f	f	t	f	f	f	f	n	won
f	f	f	f	f	t	f	f	f	f	t	f	l	f	w	f	f	f	t	t	f	f	f	t	f	t	f	f	f	f	t	f	f	f	f	n	won
f	t	f	f	f	t	f	f	f	f	t	f	l	f	w	f	f	f	t	t	f	f	f	t	f	t	f	f	f	f	t	f	f	f	f	n	won
f	f	f	f	t	t	t	f	f	f	t	f	l	f	w	f	f	f	f	f	f	f	f	t	f	t	f	f	f	f	f	f	f	f	f	n	won
f	f	f	f	t	t	t	f	f	f	t	f	l	f	w	f	f	f	f	t	f	f	f	t	f	t	f	f	f	f	f	f	f	f	f	n	won
f	f	f	f	f	t	t	f	f	f	t	f	l	f	n	f	f	f	f	t	f	f	f	t	f	t	f	f	f	f	t	f	f	f	f	n	won
f	f	f	f	f	t	t	f	f	f	t	f	l	f	w	f	f	f	f	t	f	f	f	t	f	t	f	f	f	f	t	f	f	f	f	n	won
f	t	f	f	f	t	f	f	f	f	t	f	l	f	n	f	f	f	f	f	f	f	f	f	f	t	f	f	f	f	t	f	t	t	f	n	won
f	f	f	f	f	t	f	f	f	f	t	f	l	f	w	f	f	f	f	f	f	f	f	f	f	t	f	f	f	f	t	f	f	f	f	n	won
f	f	f	f	f	t	f	f	f	f	t	f	l	f	n	f	f	f	f	t	f	f	f	f	f	t	f	f	f	f	t	f	f	f	f	n	won
f	t	f	f	f	t	f	f	f	f	t	f	l	f	w	f	f	f	f	t	f	f	f	f	f	t	f	f	f	f	t	f	f	t	f	n	won
f	f	f	f	t	t	t	f	f	f	t	f	l	f	n	f	f	f	f	t	f	f	f	f	f	t	f	f	f	f	f	f	f	f	f	n	won
f	f	f	f	t	t	t	f	f	f	t	f	l	f	w	f	f	f	f	t	f	f	f	f	f	t	f	f	f	f	f	f	f	f	f	n	won
f	f	f	f	f	t	t	f	f	f	t	f	l	f	w	f	f	f	f	t	f	f	f	f	f	t	f	f	f	f	t	f	f	f	f	n	won
f	f	f	f	f	t	f	f	f	f	t	f	l	f	n	f	f	f	t	f	f	f	f	t	f	t	f	f	f	f	t	f	f	f	t	n	won
f	f	f	f	f	t	f	f	f	f	t	f	l	f	w	f	f	f	t	f	f	f	f	t	f	t	f	f	f	f	t	f	f	f	t	n	won
f	f	f	t	f	t	f	f	f	f	t	f	l	f	n	f	f	f	t	f	f	f	f	t	f	t	f	f	f	f	t	f	f	f	t	n	won
f	f	f	f	f	t	f	f	f	f	t	f	l	f	w	f	f	f	f	t	f	f	f	t	f	t	f	f	f	f	t	f	f	f	t	n	won
f	f	f	t	f	t	f	f	f	f	t	f	l	f	w	f	f	f	f	t	f	f	f	t	f	t	f	f	f	f	t	f	f	f	t	n	won
f	f	f	f	f	t	f	f	f	f	t	f	l	f	w	f	f	f	t	t	f	f	f	t	f	t	f	f	f	f	t	f	f	f	t	n	won
f	f	f	t	f	t	f	f	f	f	t	f	l	f	w	f	f	f	t	t	f	f	f	t	f	t	f	f	f	f	t	f	f	f	t	n	won
f	f	f	f	t	t	t	f	f	f	t	f	l	f	w	f	f	f	f	t	f	f	f	t	f	t	f	f	f	f	t	f	f	f	t	n	won
f	f	f	f	f	t	f	f	t	f	t	f	l	f	n	f	f	f	t	f	f	t	f	t	f	t	f	f	f	f	t	f	f	f	t	n	won
f	f	f	f	f	t	f	f	t	f	t	f	l	f	w	f	f	f	f	t	f	t	f	t	f	t	f	f	f	f	t	f	f	f	t	n	won
f	f	f	f	f	t	f	f	t	f	t	f	l	f	w	f	f	f	t	t	f	t	f	t	f	t	f	f	f	f	t	f	f	f	t	n	won
f	f	f	f	f	t	t	f	t	f	t	f	l	f	w	f	f	f	f	t	f	t	f	t	f	t	f	f	f	f	t	f	f	f	t	n	won
f	f	f	f	t	t	t	f	t	f	t	f	l	f	n	f	f	f	f	f	f	t	f	t	f	t	f	f	f	f	t	f	f	f	t	n	won
f	f	f	f	f	t	f	f	f	f	t	f	l	f	w	f	f	f	f	t	f	f	f	f	f	t	f	f	f	f	t	f	f	t	t	n	won
f	f	f	t	f	t	f	f	f	f	t	f	l	f	w	f	f	f	f	t	f	f	f	f	f	t	f	f	f	f	t	f	f	t	t	n	won
f	f	f	f	f	t	f	f	t	f	t	f	l	f	w	f	f	f	f	t	f	t	f	f	f	t	f	f	f	f	t	f	f	t	t	n	won
f	f	f	f	f	t	f	f	t	f	t	f	l	f	n	f	f	f	f	t	f	t	f	f	f	t	f	f	f	f	t	f	f	f	t	n	won
f	f	f	f	f	t	t	f	t	f	t	f	l	f	n	f	f	f	f	t	f	t	f	f	f	t	f	f	f	f	f	f	f	f	t	n	won
f	f	f	f	f	t	t	f	t	f	t	f	l	f	n	f	f	f	f	t	f	t	f	f	f	t	f	f	f	f	t	f	f	f	t	n	won
t	f	f	f	t	t	f	f	f	f	t	f	l	f	b	f	f	f	f	f	f	f	f	t	f	t	f	f	f	f	f	f	f	f	t	n	won
t	f	f	f	t	t	f	f	f	f	t	f	l	f	n	f	f	f	f	f	f	f	f	f	f	t	f	f	f	f	t	f	f	f	f	n	won
f	f	f	f	f	t	t	t	t	f	t	f	l	f	w	f	f	t	f	f	f	f	f	f	f	t	f	f	f	f	f	f	f	f	f	n	won
f	f	f	f	f	t	t	t	t	f	t	f	l	f	w	f	f	t	f	t	f	f	f	f	f	t	f	f	f	f	f	f	f	f	f	n	won
f	f	f	f	f	t	t	t	t	f	t	f	l	f	w	f	f	t	f	f	f	t	f	f	f	t	f	f	f	f	f	f	f	t	f	n	won
f	f	f	f	f	t	t	t	t	f	t	f	l	f	n	f	f	t	f	t	f	t	f	f	f	t	f	f	f	f	f	f	f	t	f	n	won
f	f	f	f	f	t	t	t	t	f	t	f	l	f	w	f	f	t	f	t	f	t	f	f	f	t	f	f	f	f	f	f	f	t	f	n	won
f	f	f	f	f	t	t	t	t	f	t	f	l	f	w	f	f	t	f	t	f	t	f	f	f	t	f	f	f	f	t	f	f	t	f	n	won
f	f	f	f	f	t	t	t	t	f	t	f	l	f	w	f	f	t	f	t	f	f	f	f	f	t	f	f	f	f	f	f	f	f	t	n	won
f	f	f	t	f	t	t	t	t	f	t	f	l	f	w	f	f	t	f	t	f	f	f	f	f	t	f	f	f	f	t	f	f	f	t	n	won
f	f	f	t	f	t	t	t	t	f	t	f	l	f	w	f	f	t	f	f	f	t	f	f	f	t	f	f	f	f	f	f	f	t	t	n	won
f	f	f	f	f	t	t	t	t	f	t	f	l	f	w	f	f	t	f	t	f	t	f	f	f	t	f	f	f	f	f	f	f	t	t	n	won
f	f	f	t	f	t	t	t	t	f	t	f	l	f	n	f	f	t	f	t	f	t	f	f	f	t	f	f	f	f	f	f	f	t	t	n	won
f	f	f	t	t	t	t	t	t	f	f	f	l	f	n	f	f	t	f	f	f	f	f	t	f	t	f	f	f	f	f	f	f	f	t	n	won
t	f	f	t	f	t	t	t	t	f	t	f	l	f	b	f	f	t	f	t	f	f	f	t	f	t	f	f	f	f	f	f	f	f	t	n	won
t	f	f	f	t	t	t	t	t	f	t	f	l	f	b	f	f	t	f	f	f	f	f	t	f	t	f	f	f	f	f	f	f	t	t	n	won
t	f	f	f	t	t	t	t	t	f	t	f	l	f	b	f	f	t	f	f	f	f	f	f	f	t	f	f	f	f	f	f	f	t	t	n	won
t	f	f	f	t	t	t	t	t	f	t	f	l	f	b	f	f	t	f	f	f	f	f	f	f	t	f	f	f	f	f	f	f	f	t	n	won
t	f	f	f	t	t	t	t	t	f	t	f	l	f	n	f	f	t	f	f	f	f	f	f	f	t	f	f	f	f	f	f	f	t	f	n	won
t	f	f	f	t	t	t	t	t	f	t	f	l	f	w	f	f	t	f	f	f	f	f	f	f	t	f	f	f	f	f	f	f	t	f	n	won
t	f	f	t	f	t	t	t	t	f	t	f	l	f	n	f	f	t	f	t	f	f	f	t	f	t	f	f	f	f	f	f	f	f	t	n	won
t	f	f	f	t	t	t	t	t	f	t	f	l	f	w	f	f	t	f	f	f	f	f	f	f	t	f	f	f	f	f	f	f	t	t	n	won
t	f	f	f	t	t	t	t	t	f	t	f	l	f	n	f	f	t	f	f	f	f	f	f	f	t	f	f	f	f	f	f	f	f	t	n	won
f	f	f	f	f	t	t	t	t	f	t	f	l	f	w	f	f	f	f	f	f	f	f	t	f	t	f	f	f	f	f	f	f	t	f	n	won
f	f	f	f	f	t	t	t	t	f	t	f	l	f	n	f	f	f	f	f	f	f	f	t	f	t	f	f	f	f	f	f	f	f	f	n	won
f	f	f	f	f	t	t	t	t	f	t	f	l	f	w	f	f	f	f	f	f	f	f	t	f	t	f	f	f	f	f	f	f	f	f	n	won
f	f	f	f	f	t	t	t	t	f	t	f	l	f	w	f	f	f	f	t	f	f	f	t	f	t	f	f	f	f	f	f	f	f	f	n	won
f	f	f	f	f	t	t	t	t	f	t	f	l	f	w	f	f	f	f	f	f	f	f	t	f	t	f	f	f	f	f	f	f	f	t	n	won
f	f	f	t	f	t	t	t	t	f	t	f	l	f	n	f	f	f	f	f	f	f	f	t	f	t	f	f	f	f	f	f	f	f	t	n	won
f	f	f	f	f	t	t	t	t	f	t	f	l	f	w	f	f	f	f	t	f	f	f	t	f	t	f	f	f	f	f	f	f	f	t	n	won
f	f	f	t	f	t	t	t	t	f	t	f	l	f	w	f	f	f	f	t	f	f	f	t	f	t	f	f	f	f	t	f	f	f	t	n	won
f	f	f	t	t	t	t	t	t	f	f	f	l	f	n	f	f	f	f	f	f	f	f	t	f	t	f	f	f	f	f	f	f	f	t	n	won
t	f	f	f	t	t	t	t	t	f	t	f	l	f	b	f	f	f	f	f	f	f	f	t	f	t	f	f	f	f	f	f	f	f	t	n	won
t	f	f	f	t	t	t	t	t	f	t	f	l	f	n	f	f	f	f	f	f	f	f	f	f	t	f	f	f	f	f	f	f	f	f	n	won
t	f	f	f	t	t	t	t	t	f	t	f	l	f	w	f	f	f	f	f	f	f	f	f	f	t	f	f	f	f	f	f	f	f	f	n	won
t	f	f	f	t	t	t	t	t	f	t	f	l	f	n	f	f	f	f	f	f	f	f	f	f	t	f	f	f	f	f	f	f	f	t	n	won
t	f	f	f	t	t	t	t	t	f	t	f	l	f	w	f	f	f	f	f	f	f	f	f	f	t	f	f	f	f	f	f	f	f	t	n	won
t	f	f	f	f	t	f	f	f	f	t	f	l	f	b	f	f	t	f	f	f	f	t	t	f	t	f	f	f	f	f	f	f	t	t	n	won
t	f	f	f	f	t	f	f	f	f	t	f	l	f	b	f	t	t	f	f	f	f	t	t	f	t	f	f	f	f	f	f	f	t	t	n	won
t	f	f	f	f	t	f	f	f	f	t	f	l	f	n	f	t	t	f	f	f	f	t	f	f	t	f	f	f	f	t	f	f	t	t	n	won
f	f	f	f	t	f	t	t	t	f	f	f	l	f	n	f	f	t	f	f	f	t	f	t	f	f	f	f	f	f	f	f	f	t	t	n	won
f	f	f	f	t	f	t	t	t	f	f	f	l	f	n	f	f	f	f	f	f	f	f	t	f	f	f	f	f	f	f	f	f	f	t	n	won
f	t	t	f	f	t	f	f	f	f	f	f	l	f	n	f	f	t	f	f	f	f	f	t	f	f	f	f	f	f	f	f	f	f	t	n	won
f	t	f	t	f	t	f	f	f	f	f	f	l	f	n	f	f	t	f	f	f	f	f	t	f	f	f	f	f	f	f	f	f	f	t	n	won
f	f	f	t	t	t	f	f	t	f	f	f	l	f	n	f	f	f	f	f	f	t	f	f	f	f	f	f	f	f	f	f	f	t	t	n	won
f	f	f	t	f	t	t	t	t	f	f	f	l	f	n	f	f	t	f	f	f	f	f	t	f	f	f	f	f	f	f	f	f	f	t	n	won
f	f	f	f	t	t	t	t	t	f	f	f	l	f	n	f	f	f	f	f	f	f	f	t	f	f	f	f	f	f	f	f	f	f	t	n	won
f	f	f	f	f	f	f	f	f	f	t	t	g	f	n	f	t	t	f	f	f	f	t	t	f	t	f	f	f	f	f	f	f	t	t	n	won
f	f	f	f	f	f	f	f	f	f	t	t	g	f	n	f	t	t	f	f	f	f	t	f	f	t	f	f	f	f	f	f	f	t	t	n	won
f	f	f	f	f	f	f	f	t	f	t	t	g	f	n	f	t	t	f	f	f	t	t	f	f	t	f	f	f	f	f	f	f	t	t	n	won
f	f	f	f	f	t	t	f	f	f	t	t	g	f	n	f	f	t	f	f	f	f	t	t	f	t	f	f	f	f	f	f	f	t	f	n	won
f	f	f	f	f	t	t	f	f	f	t	t	g	f	n	f	f	t	f	f	f	f	t	f	f	t	f	f	f	f	f	f	f	t	f	n	won
f	f	f	f	f	t	t	f	t	f	t	t	g	f	n	f	f	t	f	f	f	t	t	f	f	t	f	f	f	f	f	f	f	t	f	n	won
f	f	f	f	f	f	f	f	t	f	f	t	g	f	n	f	f	t	f	f	f	t	f	t	f	f	f	f	f	f	f	f	f	t	t	n	won
f	f	f	f	f	f	f	f	t	f	t	t	l	f	w	f	f	t	f	f	f	t	f	f	f	t	f	f	f	f	f	f	f	t	f	n	won
t	f	f	f	f	f	f	f	f	f	t	t	l	f	n	f	f	t	f	f	f	f	f	t	f	t	f	f	f	f	t	f	f	t	f	n	won
t	f	f	f	f	f	f	f	f	f	t	t	l	f	n	f	f	t	f	t	f	f	f	t	f	t	f	f	f	t	t	f	f	t	f	n	won
f	f	f	f	f	f	f	f	f	f	t	t	l	f	n	f	f	f	f	f	f	f	f	t	f	t	f	f	f	f	t	f	t	f	f	n	won
f	f	f	f	f	f	f	f	f	f	t	t	l	f	w	f	f	f	f	f	f	f	f	t	f	t	f	f	f	f	f	f	f	t	f	n	won
f	f	f	f	f	f	f	f	f	f	t	t	l	f	w	f	t	t	f	f	f	f	f	t	f	t	f	f	f	f	f	f	f	t	t	n	won
f	f	f	f	f	f	t	t	t	f	t	t	l	f	w	f	f	t	f	f	f	f	f	f	f	t	f	f	f	f	f	f	f	t	f	n	won
f	f	f	f	f	f	t	t	t	f	t	t	l	f	w	f	f	t	f	f	f	t	f	f	f	t	f	f	f	f	f	f	f	t	f	n	won
t	f	f	f	f	f	t	t	t	f	t	t	l	f	n	f	f	t	f	t	f	f	f	t	f	t	t	f	f	f	t	f	f	t	f	n	won
f	f	f	f	f	f	t	t	t	f	t	t	l	f	w	f	f	f	f	f	f	f	f	f	f	t	f	f	f	f	f	f	f	t	f	n	won
f	f	f	f	f	f	f	f	f	f	t	t	l	f	n	f	f	f	f	f	f	f	t	t	f	t	f	f	f	f	t	f	f	f	f	n	won
f	f	f	f	f	f	f	f	f	f	t	t	l	f	n	f	f	f	f	f	f	f	t	f	f	t	f	f	f	f	t	f	f	f	f	n	won
f	f	f	f	f	f	f	f	f	f	t	t	l	f	n	f	t	t	f	f	f	f	t	t	f	t	f	f	f	f	t	f	f	t	t	n	won
f	f	f	f	f	f	f	f	f	f	t	t	l	f	n	f	t	t	f	t	f	f	t	t	f	t	f	f	f	f	t	f	f	t	t	n	won
f	f	f	f	f	f	f	f	t	f	t	t	l	f	n	f	t	t	f	t	f	t	t	t	f	t	f	f	f	f	t	f	f	t	t	n	won
f	f	f	f	f	f	f	f	f	f	t	t	l	f	n	f	t	t	f	f	f	f	t	f	f	t	f	f	f	f	t	f	f	t	t	n	won
f	f	f	f	f	f	f	f	f	f	t	t	l	f	n	f	t	t	f	t	f	f	t	f	f	t	f	f	f	f	t	f	f	t	t	n	won
f	f	f	f	f	f	f	f	t	f	t	t	l	f	n	f	t	t	f	f	f	t	t	f	f	t	f	f	f	f	t	f	f	t	t	n	won
f	f	f	f	f	f	f	f	t	f	t	t	l	f	n	f	t	t	f	t	f	t	t	f	f	t	f	f	f	f	t	f	f	t	t	n	won
f	f	f	f	f	f	f	f	f	f	t	t	l	f	n	f	t	f	f	f	f	f	t	f	f	t	f	f	f	f	t	f	f	f	t	n	won
f	f	f	f	f	f	f	f	t	f	t	t	l	f	n	f	t	f	f	t	f	t	t	f	f	t	f	f	f	f	t	f	f	f	t	n	won
f	f	f	f	f	t	t	f	t	f	t	t	l	f	w	f	f	t	f	f	f	t	f	f	f	t	f	f	f	f	f	f	f	t	f	n	won
t	f	f	f	f	t	t	f	f	f	t	t	l	f	n	f	f	t	f	t	f	f	f	t	f	t	f	f	f	f	f	f	f	t	f	n	won
t	f	f	f	f	t	t	f	f	f	t	t	l	f	n	f	f	t	f	t	f	f	f	t	f	t	f	f	f	f	t	f	f	t	f	n	won
f	f	f	f	f	t	t	f	f	f	t	t	l	f	w	f	f	f	f	f	f	f	f	t	f	t	f	f	f	f	f	f	f	t	f	n	won
f	f	f	f	f	t	t	f	f	f	t	t	l	f	w	f	f	f	f	f	f	f	f	f	f	t	f	f	f	f	f	f	f	t	f	n	won
f	f	f	f	f	t	t	f	t	f	t	t	l	f	w	f	f	f	f	f	f	t	f	f	f	t	f	f	f	f	f	f	f	t	t	n	won
f	f	f	f	f	t	t	f	f	f	t	t	l	f	w	f	t	t	f	f	f	f	f	t	f	t	f	f	f	f	f	f	f	t	t	n	won
f	f	f	f	f	t	t	f	t	f	t	t	l	f	w	f	t	t	f	f	f	t	f	t	f	t	f	f	f	f	f	f	f	t	t	n	won
f	f	f	f	f	t	t	f	f	f	t	t	l	f	w	f	t	t	f	f	f	f	f	f	f	t	f	f	f	f	f	f	f	t	t	n	won
f	f	f	f	f	t	t	f	t	f	t	t	l	f	w	f	t	t	f	f	f	t	f	f	f	t	f	f	f	f	f	f	f	t	t	n	won
f	f	f	f	f	t	t	f	f	f	t	t	l	f	n	f	f	t	f	t	f	f	t	f	f	t	f	f	f	f	f	f	f	t	f	n	won
f	f	f	f	f	t	t	f	t	f	t	t	l	f	n	f	f	t	f	t	f	t	t	f	f	t	f	f	f	f	f	f	f	t	f	n	won
f	f	f	f	f	t	t	f	f	f	t	t	l	f	n	f	f	f	f	t	f	f	t	t	f	t	f	f	f	f	f	f	f	f	f	n	won
f	f	f	f	f	t	t	f	f	f	t	t	l	f	n	f	f	f	f	t	f	f	t	f	f	t	f	f	f	f	f	f	f	f	f	n	won
f	t	t	f	f	t	f	f	f	f	f	f	g	f	n	f	f	t	f	f	f	f	f	t	f	t	f	f	f	f	f	f	f	f	t	t	won
f	f	t	f	t	t	t	f	f	f	f	f	g	f	n	f	f	t	f	f	f	f	f	t	f	t	f	f	f	f	f	f	f	f	t	t	won
f	t	f	t	f	t	f	f	f	f	f	f	g	f	n	f	f	t	f	f	f	f	f	f	f	t	f	f	f	f	f	f	f	f	t	t	won
f	t	f	f	f	t	f	f	f	f	f	f	g	f	n	f	f	f	f	f	f	f	f	t	f	t	f	f	f	f	f	f	f	f	t	t	won
f	f	f	f	t	t	t	t	t	f	f	f	g	f	n	f	f	t	f	f	f	f	f	t	f	t	f	f	f	f	f	f	f	t	t	t	won
f	f	f	t	t	t	t	t	t	f	f	f	g	f	n	f	f	t	f	f	f	f	f	t	f	t	f	f	f	f	f	f	f	f	t	t	won
f	f	f	f	t	f	f	f	f	f	f	f	g	f	n	f	f	t	f	f	f	f	f	t	f	f	t	f	f	f	f	f	f	t	t	t	won
f	f	f	f	t	f	f	f	t	f	f	f	g	f	n	f	f	t	f	f	f	t	f	t	f	f	f	f	f	f	f	f	f	t	t	t	won
f	f	f	f	t	f	f	f	t	f	f	f	g	f	n	f	f	t	f	f	f	t	f	t	f	f	t	f	f	f	f	f	f	t	t	t	won
f	f	f	f	f	f	t	f	t	f	f	f	g	f	n	f	f	t	f	f	f	t	f	t	f	f	f	f	f	f	f	f	f	t	t	t	won
f	f	f	f	t	f	t	t	t	f	f	f	g	f	n	f	f	t	f	f	f	f	f	t	f	f	f	f	f	f	f	f	f	t	t	t	won
f	f	f	f	t	f	t	t	t	f	f	f	g	f	n	f	f	t	f	f	f	t	f	t	f	f	f	f	f	f	f	f	f	t	t	t	won
f	f	f	f	t	f	t	t	t	f	f	f	g	f	n	f	f	t	f	f	f	t	f	t	f	f	t	f	f	f	f	f	f	t	t	t	won
f	f	f	f	t	f	t	t	t	f	f	f	g	f	n	f	f	t	f	f	f	f	f	f	f	f	f	f	f	f	f	f	f	t	t	t	won
f	f	f	f	t	f	t	t	t	f	f	f	g	f	n	f	f	t	f	f	f	t	f	f	f	f	f	f	f	f	f	f	f	t	t	t	won
f	f	f	f	f	f	f	f	f	f	f	f	g	f	n	f	t	t	f	f	f	f	t	f	f	f	f	f	f	f	f	f	f	t	t	t	won
f	f	f	f	f	f	f	f	t	f	f	f	g	f	n	f	t	t	f	f	f	t	t	f	f	f	f	f	f	f	f	f	f	t	t	t	won
f	f	t	f	f	t	f	f	f	f	f	f	g	f	n	f	f	t	f	f	f	f	f	t	f	f	f	f	f	f	f	f	f	f	t	t	won
f	f	f	t	f	t	f	f	f	f	f	f	g	f	n	f	f	t	f	f	f	f	f	t	f	f	f	f	f	f	f	f	f	f	t	t	won
f	f	t	f	t	t	t	f	f	f	f	f	g	f	n	f	f	t	f	f	f	f	f	t	f	f	f	f	f	f	f	f	f	f	t	t	won
f	f	f	f	t	t	t	f	t	f	f	f	g	f	n	f	f	t	f	f	f	t	f	t	f	f	f	f	f	f	f	f	f	t	t	t	won
f	f	f	t	t	t	f	f	f	f	f	f	g	f	n	f	f	t	f	f	f	f	f	f	f	f	f	f	f	f	f	f	f	f	t	t	won
f	f	f	f	t	t	t	f	t	f	f	f	g	f	n	f	f	t	f	f	f	t	f	f	f	f	f	f	f	f	f	f	f	t	t	t	won
f	f	f	t	t	t	f	f	f	f	f	f	g	f	n	f	f	f	f	f	f	f	f	t	f	f	f	f	f	f	f	f	f	f	t	t	won
f	f	f	f	t	t	t	t	t	f	f	f	g	f	n	f	f	t	f	f	f	f	f	t	f	f	f	f	f	f	f	f	f	t	t	t	won
f	f	f	t	t	t	t	t	t	f	f	f	g	f	n	f	f	t	f	f	f	f	f	t	f	f	f	f	f	f	f	f	f	f	t	t	won
f	f	f	f	t	t	t	t	t	f	f	f	g	f	n	f	f	t	f	f	f	f	f	f	f	f	f	f	f	f	f	f	f	t	t	t	won
f	f	f	t	t	t	t	t	t	f	f	f	g	f	n	f	f	t	f	f	f	f	f	f	f	f	f	f	f	f	f	f	f	f	t	t	won
f	f	f	f	t	t	t	t	t	f	f	f	g	f	n	f	f	t	f	f	f	t	f	f	f	f	f	f	f	f	f	f	f	t	t	t	won
f	f	f	t	t	t	t	t	t	f	f	f	g	f	n	f	f	f	f	f	f	f	f	t	f	f	f	f	f	f	f	f	f	f	t	t	won
f	f	t	f	t	t	t	f	f	f	f	f	l	f	n	f	f	f	f	f	f	f	f	t	f	t	f	f	f	f	f	f	f	f	t	t	won
f	f	f	f	t	t	t	t	t	f	f	f	l	f	n	f	f	f	f	f	f	f	f	t	f	t	f	f	f	f	f	f	f	f	t	t	won
f	f	f	t	t	t	t	t	t	f	f	f	l	f	n	f	f	f	f	f	f	f	f	t	f	t	f	f	f	f	f	f	f	f	t	t	won
f	f	f	f	f	f	f	f	f	f	f	f	l	f	n	f	f	f	f	f	f	f	f	t	f	f	f	f	f	t	f	f	f	f	t	t	won
f	t	f	f	f	f	f	f	f	f	f	f	l	f	n	f	f	f	f	f	f	f	f	f	f	f	f	f	f	f	f	f	t	f	t	t	won
f	f	f	f	t	f	t	t	t	f	f	f	l	f	n	f	f	f	f	f	f	f	f	f	f	f	f	f	f	f	f	f	f	f	t	t	won
f	f	f	f	f	f	f	f	f	f	f	f	l	f	n	f	t	t	f	f	f	f	t	f	f	f	f	f	f	f	f	f	f	t	t	t	won
f	t	t	f	f	t	f	f	f	f	f	f	l	f	n	f	f	t	f	f	f	f	f	t	f	f	f	f	f	f	f	f	f	f	t	t	won
f	t	f	t	f	t	f	f	f	f	f	f	l	f	n	f	f	t	f	f	f	f	f	t	f	f	f	f	f	f	f	f	f	f	t	t	won
f	f	t	f	f	t	t	f	f	f	f	f	l	f	n	f	f	t	f	f	f	f	f	t	f	f	f	f	f	f	f	f	f	f	t	t	won
f	f	t	f	t	t	t	f	f	f	f	f	l	f	n	f	f	t	f	f	f	f	f	t	f	f	f	f	f	f	f	f	f	f	t	t	won
f	t	f	t	f	t	f	f	f	f	f	f	l	f	n	f	f	t	f	f	f	f	f	f	f	f	f	f	f	f	f	f	f	f	t	t	won
f	f	f	f	t	t	t	f	t	f	f	f	l	f	n	f	f	t	f	f	f	t	f	f	f	f	f	f	f	f	f	f	f	f	t	t	won
f	f	t	f	f	t	f	f	f	f	f	f	l	f	n	f	f	f	f	f	f	f	f	t	f	f	f	f	f	f	f	f	f	f	t	t	won
f	f	f	t	f	t	f	f	f	f	f	f	l	f	n	f	f	f	f	f	f	f	f	t	f	f	f	f	f	f	f	f	f	f	t	t	won
f	f	f	t	t	t	f	f	f	f	f	f	l	f	n	f	f	f	f	f	f	f	f	t	f	f	f	f	f	f	f	f	f	f	t	t	won
f	f	t	f	t	t	t	f	f	f	f	f	l	f	n	f	f	f	f	f	f	f	f	t	f	f	f	f	f	f	f	f	f	f	t	t	won
f	f	f	f	f	t	f	f	t	f	f	f	l	f	n	f	f	f	f	f	f	t	f	t	f	f	f	f	f	f	f	f	f	f	t	t	won
f	f	f	f	f	t	t	f	t	f	f	f	l	f	n	f	f	f	f	f	f	t	f	t	f	f	f	f	f	f	f	f	f	f	t	t	won
f	f	f	f	t	t	t	f	t	f	f	f	l	f	n	f	f	f	f	f	f	t	f	t	f	f	f	f	f	f	f	f	f	f	t	t	won
f	f	f	t	f	t	t	t	t	f	f	f	l	f	n	f	f	t	f	f	f	f	f	t	f	f	f	f	f	f	f	f	f	f	t	t	won
f	f	f	f	t	t	t	t	t	f	f	f	l	f	n	f	f	t	f	f	f	f	f	t	f	f	f	f	f	f	f	f	f	t	t	t	won
f	f	f	t	t	t	t	t	t	f	f	f	l	f	n	f	f	t	f	f	f	f	f	t	f	f	f	f	f	f	f	f	f	f	t	t	won
f	f	f	f	t	t	t	t	t	f	f	f	l	f	n	f	f	t	f	f	f	f	f	f	f	f	f	f	f	f	f	f	f	f	t	t	won
f	f	f	t	t	t	t	t	t	f	f	f	l	f	n	f	f	t	f	f	f	f	f	f	f	f	f	f	f	f	f	f	f	f	t	t	won
f	f	f	f	t	t	t	t	t	f	f	f	l	f	n	f	f	f	f	f	f	f	f	t	f	f	f	f	f	f	f	f	f	f	t	t	won
f	f	f	t	t	t	t	t	t	f	f	f	l	f	n	f	f	f	f	f	f	f	f	t	f	f	f	f	f	f	f	f	f	f	t	t	won
f	f	f	f	f	f	f	f	t	f	f	t	g	f	n	f	f	t	f	f	f	t	f	t	f	f	f	f	f	f	f	f	f	t	t	t	won
f	f	f	f	f	f	f	f	t	f	f	t	g	f	n	f	f	t	f	f	f	t	f	f	f	f	f	f	f	f	f	f	f	t	t	t	won
f	f	f	f	f	f	f	f	f	f	f	t	l	f	n	f	f	f	f	f	f	f	f	t	f	t	f	f	f	t	f	f	f	t	t	t	won
f	f	f	f	f	f	f	f	f	f	f	t	l	f	n	f	f	f	f	f	f	f	f	t	f	t	f	f	f	t	f	f	f	f	t	t	won
f	f	f	f	t	f	f	f	f	f	f	t	l	f	n	f	f	t	f	f	f	f	f	t	f	f	t	f	f	f	f	f	f	t	t	t	won
f	f	f	f	f	f	f	f	t	f	f	t	l	f	n	f	f	t	f	f	f	t	f	t	f	f	f	f	f	f	f	f	f	t	t	t	won
f	f	f	f	f	f	f	f	t	f	f	t	l	f	n	f	f	f	f	f	f	t	f	f	f	f	f	f	f	f	f	f	f	t	t	t	won
f	f	f	f	f	t	f	f	t	f	f	t	l	f	n	f	f	t	f	f	f	t	f	t	f	f	f	f	f	f	f	f	f	t	t	t	won
f	f	f	f	f	t	f	f	t	f	f	t	l	f	n	f	f	t	f	f	f	t	f	f	f	f	f	f	f	f	f	f	f	t	t	t	won
f	f	f	t	t	f	f	f	f	t	t	f	g	f	n	f	f	t	f	f	t	f	f	f	f	t	f	f	f	f	f	f	f	t	t	n	won
f	f	f	f	f	f	f	f	f	t	t	f	g	f	n	f	t	t	f	f	t	f	f	f	f	t	f	f	f	f	f	f	t	t	t	n	won
f	f	f	f	f	f	t	t	t	t	t	f	g	f	n	f	f	t	f	f	t	f	f	t	f	t	f	f	f	f	f	f	t	t	t	n	won
f	f	f	f	t	f	t	t	t	t	t	f	g	f	n	f	f	t	f	f	t	f	f	t	f	t	f	f	f	f	f	f	f	t	t	n	won
f	f	f	f	t	f	t	t	t	t	f	f	g	f	n	f	f	t	f	f	t	f	f	t	f	t	f	f	f	f	f	f	f	t	t	n	won
f	f	f	f	f	f	f	f	f	t	t	f	g	f	n	f	t	t	f	f	t	f	t	f	f	t	f	f	f	f	f	f	t	t	t	n	won
f	f	f	f	f	f	f	f	f	t	t	f	g	f	n	f	t	t	f	f	t	f	t	f	f	t	f	f	f	f	f	f	f	t	t	n	won
f	f	f	f	f	f	f	f	f	t	f	f	g	f	n	f	t	t	f	f	t	f	t	f	f	t	f	f	f	f	f	f	f	t	t	n	won
f	f	f	t	f	t	f	f	f	t	t	f	g	f	n	f	f	t	f	f	t	f	f	f	f	t	f	f	f	f	f	f	t	t	t	n	won
f	f	f	t	t	t	f	f	f	t	f	f	g	f	n	f	f	t	f	f	t	f	f	f	f	t	f	f	f	f	f	f	f	t	t	n	won
f	f	f	t	f	t	t	t	t	t	t	f	g	f	n	f	f	t	f	f	t	f	f	f	f	t	f	f	f	f	f	f	t	t	t	n	won
f	f	f	f	t	t	t	t	t	t	t	f	g	f	n	f	f	t	f	f	t	f	f	f	f	t	f	f	f	f	f	f	f	t	t	n	won
f	f	f	f	t	t	t	t	t	t	f	f	g	f	n	f	f	t	f	f	t	f	f	f	f	t	f	f	f	f	f	f	f	t	t	n	won
f	f	f	f	f	t	f	f	f	t	f	f	g	f	n	f	t	t	f	f	t	f	t	f	f	t	f	f	f	f	f	f	f	t	t	n	won
f	f	f	f	t	f	t	t	t	t	f	f	g	f	n	f	f	t	f	f	t	f	f	t	f	f	f	f	f	f	f	f	f	t	t	n	won
f	f	f	t	t	t	f	f	f	t	f	f	g	f	n	f	f	t	f	f	t	f	f	f	f	f	f	f	f	f	f	f	f	t	t	n	won
f	f	f	f	t	t	t	t	t	t	f	f	g	f	n	f	f	t	f	f	t	f	f	f	f	f	f	f	f	f	f	f	f	t	t	n	won
[truncated: 1,196 more rows]
