# Supplementary material for: Semi-supervised associative classification using ant colony optimization algorithm
Source: PeerJ Comput Sci. 2021 Sep 10;7:e676. doi: 10.7717/peerj-cs.676 (PMC8444075; doi:10.7717/peerj-cs.676)
Supplement: Supplemental Information 5 [file peerj-cs-07-676-s005.zip › 0 Datasets/cleveland.csv]

(61-inf)	(0.667-inf)	(-inf-2]	(129.333-164.667]	(-inf-272]	(0.667-inf)	(1.333-inf)	(114.667-158.333]	(-inf-0.333]	(2.067-4.133]	(2.333-inf)	(-inf-1]	(5.667-inf)	0
(61-inf)	(0.667-inf)	(3-inf)	(129.333-164.667]	(272-418]	(-inf-0.333]	(1.333-inf)	(-inf-114.667]	(0.667-inf)	(-inf-2.067]	(1.667-2.333]	(2-inf)	(-inf-4.333]	[1-To-4]
(-inf-45]	(0.667-inf)	(2-3]	(129.333-164.667]	(-inf-272]	(-inf-0.333]	(-inf-0.667]	(158.333-inf)	(-inf-0.333]	(2.067-4.133]	(2.333-inf)	(-inf-1]	(-inf-4.333]	0
(-inf-45]	(-inf-0.333]	(-inf-2]	(129.333-164.667]	(-inf-272]	(-inf-0.333]	(1.333-inf)	(158.333-inf)	(-inf-0.333]	(-inf-2.067]	(-inf-1.667]	(-inf-1]	(-inf-4.333]	0
(45-61]	(0.667-inf)	(-inf-2]	(-inf-129.333]	(-inf-272]	(-inf-0.333]	(-inf-0.667]	(158.333-inf)	(-inf-0.333]	(-inf-2.067]	(-inf-1.667]	(-inf-1]	(-inf-4.333]	0
(61-inf)	(-inf-0.333]	(3-inf)	(129.333-164.667]	(-inf-272]	(-inf-0.333]	(1.333-inf)	(158.333-inf)	(-inf-0.333]	(2.067-4.133]	(2.333-inf)	(1-2]	(-inf-4.333]	[1-To-4]
(45-61]	(-inf-0.333]	(3-inf)	(-inf-129.333]	(272-418]	(-inf-0.333]	(-inf-0.667]	(158.333-inf)	(0.667-inf)	(-inf-2.067]	(-inf-1.667]	(-inf-1]	(-inf-4.333]	0
(61-inf)	(0.667-inf)	(3-inf)	(129.333-164.667]	(-inf-272]	(-inf-0.333]	(1.333-inf)	(114.667-158.333]	(-inf-0.333]	(-inf-2.067]	(1.667-2.333]	(-inf-1]	(5.667-inf)	[1-To-4]
(45-61]	(0.667-inf)	(3-inf)	(129.333-164.667]	(-inf-272]	(0.667-inf)	(1.333-inf)	(114.667-158.333]	(0.667-inf)	(2.067-4.133]	(2.333-inf)	(-inf-1]	(5.667-inf)	[1-To-4]
(45-61]	(0.667-inf)	(3-inf)	(129.333-164.667]	(-inf-272]	(-inf-0.333]	(-inf-0.667]	(114.667-158.333]	(-inf-0.333]	(-inf-2.067]	(1.667-2.333]	(-inf-1]	(5.667-inf)	0
(45-61]	(-inf-0.333]	(-inf-2]	(129.333-164.667]	(272-418]	(-inf-0.333]	(1.333-inf)	(114.667-158.333]	(-inf-0.333]	(-inf-2.067]	(1.667-2.333]	(-inf-1]	(-inf-4.333]	0
(45-61]	(0.667-inf)	(2-3]	(129.333-164.667]	(-inf-272]	(0.667-inf)	(1.333-inf)	(114.667-158.333]	(0.667-inf)	(-inf-2.067]	(1.667-2.333]	(-inf-1]	(5.667-inf)	[1-To-4]
(-inf-45]	(0.667-inf)	(-inf-2]	(-inf-129.333]	(-inf-272]	(-inf-0.333]	(-inf-0.667]	(158.333-inf)	(-inf-0.333]	(-inf-2.067]	(-inf-1.667]	(-inf-1]	(5.667-inf)	0
(45-61]	(0.667-inf)	(2-3]	(164.667-inf)	(-inf-272]	(0.667-inf)	(-inf-0.667]	(158.333-inf)	(-inf-0.333]	(-inf-2.067]	(-inf-1.667]	(-inf-1]	(5.667-inf)	0
(45-61]	(0.667-inf)	(-inf-2]	(-inf-129.333]	(-inf-272]	(-inf-0.333]	(-inf-0.667]	(158.333-inf)	(-inf-0.333]	(-inf-2.067]	(2.333-inf)	(-inf-1]	(5.667-inf)	[1-To-4]
(45-61]	(0.667-inf)	(3-inf)	(129.333-164.667]	(-inf-272]	(-inf-0.333]	(-inf-0.667]	(158.333-inf)	(-inf-0.333]	(-inf-2.067]	(-inf-1.667]	(-inf-1]	(-inf-4.333]	0
(45-61]	(-inf-0.333]	(2-3]	(129.333-164.667]	(272-418]	(-inf-0.333]	(-inf-0.667]	(114.667-158.333]	(-inf-0.333]	(-inf-2.067]	(-inf-1.667]	(-inf-1]	(-inf-4.333]	0
(45-61]	(0.667-inf)	(-inf-2]	(129.333-164.667]	(-inf-272]	(-inf-0.333]	(-inf-0.667]	(158.333-inf)	(-inf-0.333]	(-inf-2.067]	(-inf-1.667]	(-inf-1]	(-inf-4.333]	0
(61-inf)	(0.667-inf)	(-inf-2]	(-inf-129.333]	(-inf-272]	(-inf-0.333]	(1.333-inf)	(114.667-158.333]	(0.667-inf)	(-inf-2.067]	(1.667-2.333]	(-inf-1]	(-inf-4.333]	0
(45-61]	(-inf-0.333]	(-inf-2]	(129.333-164.667]	(272-418]	(0.667-inf)	(1.333-inf)	(158.333-inf)	(-inf-0.333]	(-inf-2.067]	(-inf-1.667]	(-inf-1]	(-inf-4.333]	0
(45-61]	(0.667-inf)	(-inf-2]	(-inf-129.333]	(272-418]	(-inf-0.333]	(1.333-inf)	(158.333-inf)	(-inf-0.333]	(-inf-2.067]	(1.667-2.333]	(-inf-1]	(-inf-4.333]	[1-To-4]
(45-61]	(0.667-inf)	(2-3]	(129.333-164.667]	(-inf-272]	(-inf-0.333]	(1.333-inf)	(158.333-inf)	(-inf-0.333]	(2.067-4.133]	(-inf-1.667]	(1-2]	(5.667-inf)	[1-To-4]
(45-61]	(0.667-inf)	(3-inf)	(129.333-164.667]	(-inf-272]	(-inf-0.333]	(1.333-inf)	(114.667-158.333]	(0.667-inf)	(2.067-4.133]	(1.667-2.333]	(1-2]	(5.667-inf)	[1-To-4]
(45-61]	(-inf-0.333]	(2-3]	(-inf-129.333]	(-inf-272]	(-inf-0.333]	(-inf-0.667]	(114.667-158.333]	(-inf-0.333]	(-inf-2.067]	(1.667-2.333]	(-inf-1]	(-inf-4.333]	0
(45-61]	(-inf-0.333]	(2-3]	(-inf-129.333]	(272-418]	(-inf-0.333]	(-inf-0.667]	(158.333-inf)	(-inf-0.333]	(-inf-2.067]	(-inf-1.667]	(-inf-1]	(-inf-4.333]	0
(61-inf)	(-inf-0.333]	(-inf-2]	(129.333-164.667]	(-inf-272]	(-inf-0.333]	(-inf-0.667]	(-inf-114.667]	(-inf-0.333]	(2.067-4.133]	(2.333-inf)	(-inf-1]	(-inf-4.333]	0
(-inf-45]	(0.667-inf)	(3-inf)	(-inf-129.333]	(-inf-272]	(-inf-0.333]	(1.333-inf)	(-inf-114.667]	(0.667-inf)	(-inf-2.067]	(1.667-2.333]	(-inf-1]	(5.667-inf)	[1-To-4]
(61-inf)	(-inf-0.333]	(-inf-2]	(129.333-164.667]	(-inf-272]	(-inf-0.333]	(-inf-0.667]	(114.667-158.333]	(-inf-0.333]	(-inf-2.067]	(-inf-1.667]	(1-2]	(-inf-4.333]	0
(45-61]	(0.667-inf)	(3-inf)	(-inf-129.333]	(-inf-272]	(0.667-inf)	(-inf-0.667]	(158.333-inf)	(0.667-inf)	(-inf-2.067]	(-inf-1.667]	(1-2]	(5.667-inf)	[1-To-4]
(61-inf)	(0.667-inf)	(2-3]	(129.333-164.667]	(272-418]	(-inf-0.333]	(-inf-0.667]	(114.667-158.333]	(-inf-0.333]	(-inf-2.067]	(-inf-1.667]	(-inf-1]	(-inf-4.333]	[1-To-4]
(45-61]	(0.667-inf)	(3-inf)	(129.333-164.667]	(-inf-272]	(-inf-0.333]	(-inf-0.667]	(158.333-inf)	(-inf-0.333]	(-inf-2.067]	(1.667-2.333]	(-inf-1]	(5.667-inf)	0
(-inf-45]	(0.667-inf)	(2-3]	(129.333-164.667]	(-inf-272]	(-inf-0.333]	(-inf-0.667]	(158.333-inf)	(0.667-inf)	(-inf-2.067]	(-inf-1.667]	(-inf-1]	(-inf-4.333]	0
(-inf-45]	(0.667-inf)	(3-inf)	(129.333-164.667]	(-inf-272]	(-inf-0.333]	(-inf-0.667]	(158.333-inf)	(-inf-0.333]	(-inf-2.067]	(-inf-1.667]	(-inf-1]	(-inf-4.333]	0
(-inf-45]	(0.667-inf)	(3-inf)	(-inf-129.333]	(-inf-272]	(-inf-0.333]	(1.333-inf)	(114.667-158.333]	(0.667-inf)	(2.067-4.133]	(1.667-2.333]	(-inf-1]	(5.667-inf)	[1-To-4]
(45-61]	(0.667-inf)	(3-inf)	(129.333-164.667]	(272-418]	(-inf-0.333]	(1.333-inf)	(-inf-114.667]	(0.667-inf)	(-inf-2.067]	(1.667-2.333]	(-inf-1]	(5.667-inf)	[1-To-4]
(45-61]	(0.667-inf)	(3-inf)	(129.333-164.667]	(272-418]	(-inf-0.333]	(-inf-0.667]	(114.667-158.333]	(0.667-inf)	(-inf-2.067]	(1.667-2.333]	(-inf-1]	(5.667-inf)	[1-To-4]
(45-61]	(0.667-inf)	(2-3]	(129.333-164.667]	(-inf-272]	(0.667-inf)	(-inf-0.667]	(114.667-158.333]	(0.667-inf)	(-inf-2.067]	(1.667-2.333]	(-inf-1]	(-inf-4.333]	0
(61-inf)	(-inf-0.333]	(3-inf)	(129.333-164.667]	(-inf-272]	(-inf-0.333]	(1.333-inf)	(-inf-114.667]	(-inf-0.333]	(-inf-2.067]	(1.667-2.333]	(2-inf)	(5.667-inf)	[1-To-4]
(61-inf)	(-inf-0.333]	(-inf-2]	(129.333-164.667]	(272-418]	(-inf-0.333]	(-inf-0.667]	(158.333-inf)	(-inf-0.333]	(-inf-2.067]	(-inf-1.667]	(1-2]	(-inf-4.333]	0
(45-61]	(0.667-inf)	(2-3]	(129.333-164.667]	(-inf-272]	(0.667-inf)	(-inf-0.667]	(114.667-158.333]	(-inf-0.333]	(-inf-2.067]	(-inf-1.667]	(-inf-1]	(-inf-4.333]	0
(45-61]	(-inf-0.333]	(3-inf)	(129.333-164.667]	(272-418]	(-inf-0.333]	(1.333-inf)	(158.333-inf)	(-inf-0.333]	(-inf-2.067]	(-inf-1.667]	(-inf-1]	(-inf-4.333]	[1-To-4]
(45-61]	(0.667-inf)	(2-3]	(-inf-129.333]	(-inf-272]	(-inf-0.333]	(1.333-inf)	(158.333-inf)	(-inf-0.333]	(2.067-4.133]	(1.667-2.333]	(-inf-1]	(5.667-inf)	[1-To-4]
(45-61]	(0.667-inf)	(2-3]	(-inf-129.333]	(-inf-272]	(-inf-0.333]	(-inf-0.667]	(114.667-158.333]	(-inf-0.333]	(-inf-2.067]	(-inf-1.667]	(-inf-1]	(-inf-4.333]	0
(45-61]	(0.667-inf)	(3-inf)	(129.333-164.667]	(-inf-272]	(-inf-0.333]	(1.333-inf)	(114.667-158.333]	(-inf-0.333]	(2.067-4.133]	(1.667-2.333]	(-inf-1]	(5.667-inf)	[1-To-4]
(61-inf)	(-inf-0.333]	(2-3]	(129.333-164.667]	(272-418]	(0.667-inf)	(1.333-inf)	(114.667-158.333]	(-inf-0.333]	(-inf-2.067]	(-inf-1.667]	(-inf-1]	(-inf-4.333]	0
(45-61]	(0.667-inf)	(2-3]	(129.333-164.667]	(-inf-272]	(0.667-inf)	(1.333-inf)	(114.667-158.333]	(-inf-0.333]	(-inf-2.067]	(2.333-inf)	(-inf-1]	(-inf-4.333]	0
(-inf-45]	(-inf-0.333]	(-inf-2]	(-inf-129.333]	(-inf-272]	(-inf-0.333]	(-inf-0.667]	(158.333-inf)	(-inf-0.333]	(-inf-2.067]	(-inf-1.667]	(-inf-1]	(-inf-4.333]	0
(61-inf)	(0.667-inf)	(3-inf)	(-inf-129.333]	(-inf-272]	(-inf-0.333]	(-inf-0.667]	(114.667-158.333]	(-inf-0.333]	(-inf-2.067]	(-inf-1.667]	(-inf-1]	(5.667-inf)	0
(-inf-45]	(0.667-inf)	(3-inf)	(-inf-129.333]	(272-418]	(-inf-0.333]	(1.333-inf)	(114.667-158.333]	(-inf-0.333]	(-inf-2.067]	(-inf-1.667]	(-inf-1]	(-inf-4.333]	[1-To-4]
(-inf-45]	(0.667-inf)	(-inf-2]	(129.333-164.667]	(-inf-272]	(-inf-0.333]	(1.333-inf)	(158.333-inf)	(-inf-0.333]	(-inf-2.067]	(-inf-1.667]	(-inf-1]	(-inf-4.333]	0
(45-61]	(0.667-inf)	(3-inf)	(129.333-164.667]	(-inf-272]	(-inf-0.333]	(-inf-0.667]	(114.667-158.333]	(0.667-inf)	(-inf-2.067]	(-inf-1.667]	(-inf-1]	(5.667-inf)	[1-To-4]
(45-61]	(0.667-inf)	(3-inf)	(-inf-129.333]	(-inf-272]	(-inf-0.333]	(1.333-inf)	(-inf-114.667]	(0.667-inf)	(2.067-4.133]	(1.667-2.333]	(-inf-1]	(5.667-inf)	[1-To-4]
(45-61]	(0.667-inf)	(2-3]	(129.333-164.667]	(-inf-272]	(-inf-0.333]	(-inf-0.667]	(158.333-inf)	(-inf-0.333]	(-inf-2.067]	(1.667-2.333]	(-inf-1]	(5.667-inf)	[1-To-4]
(-inf-45]	(0.667-inf)	(3-inf)	(-inf-129.333]	(-inf-272]	(-inf-0.333]	(1.333-inf)	(114.667-158.333]	(-inf-0.333]	(-inf-2.067]	(-inf-1.667]	(-inf-1]	(5.667-inf)	[1-To-4]
(45-61]	(0.667-inf)	(2-3]	(-inf-129.333]	(272-418]	(-inf-0.333]	(1.333-inf)	(114.667-158.333]	(-inf-0.333]	(-inf-2.067]	(2.333-inf)	(-inf-1]	(-inf-4.333]	0
(45-61]	(0.667-inf)	(-inf-2]	(-inf-129.333]	(-inf-272]	(-inf-0.333]	(1.333-inf)	(114.667-158.333]	(0.667-inf)	(-inf-2.067]	(-inf-1.667]	(-inf-1]	(-inf-4.333]	0
(45-61]	(-inf-0.333]	(3-inf)	(129.333-164.667]	(272-418]	(-inf-0.333]	(-inf-0.667]	(114.667-158.333]	(0.667-inf)	(-inf-2.067]	(1.667-2.333]	(-inf-1]	(5.667-inf)	[1-To-4]
(45-61]	(-inf-0.333]	(2-3]	(129.333-164.667]	(-inf-272]	(-inf-0.333]	(1.333-inf)	(158.333-inf)	(0.667-inf)	(-inf-2.067]	(2.333-inf)	(-inf-1]	(-inf-4.333]	0
(45-61]	(0.667-inf)	(3-inf)	(-inf-129.333]	(-inf-272]	(-inf-0.333]	(1.333-inf)	(114.667-158.333]	(0.667-inf)	(2.067-4.133]	(1.667-2.333]	(2-inf)	(5.667-inf)	[1-To-4]
(45-61]	(-inf-0.333]	(2-3]	(129.333-164.667]	(272-418]	(0.667-inf)	(-inf-0.667]	(158.333-inf)	(-inf-0.333]	(-inf-2.067]	(-inf-1.667]	(-inf-1]	(-inf-4.333]	0
(45-61]	(0.667-inf)	(3-inf)	(-inf-129.333]	(-inf-272]	(-inf-0.333]	(-inf-0.667]	(-inf-114.667]	(-inf-0.333]	(-inf-2.067]	(1.667-2.333]	(-inf-1]	(5.667-inf)	[1-To-4]
(45-61]	(0.667-inf)	(3-inf)	(129.333-164.667]	(272-418]	(-inf-0.333]	(1.333-inf)	(114.667-158.333]	(0.667-inf)	(2.067-4.133]	(1.667-2.333]	(1-2]	(5.667-inf)	[1-To-4]
(45-61]	(0.667-inf)	(2-3]	(129.333-164.667]	(-inf-272]	(-inf-0.333]	(1.333-inf)	(114.667-158.333]	(-inf-0.333]	(2.067-4.133]	(1.667-2.333]	(-inf-1]	(-inf-4.333]	[1-To-4]
(45-61]	(0.667-inf)	(2-3]	(129.333-164.667]	(-inf-272]	(-inf-0.333]	(1.333-inf)	(158.333-inf)	(-inf-0.333]	(-inf-2.067]	(-inf-1.667]	(-inf-1]	(5.667-inf)	0
(45-61]	(0.667-inf)	(3-inf)	(164.667-inf)	(272-418]	(-inf-0.333]	(1.333-inf)	(114.667-158.333]	(0.667-inf)	(2.067-4.133]	(2.333-inf)	(-inf-1]	(5.667-inf)	[1-To-4]
(45-61]	(0.667-inf)	(2-3]	(129.333-164.667]	(-inf-272]	(-inf-0.333]	(-inf-0.667]	(114.667-158.333]	(-inf-0.333]	(2.067-4.133]	(1.667-2.333]	(-inf-1]	(-inf-4.333]	[1-To-4]
(61-inf)	(-inf-0.333]	(2-3]	(129.333-164.667]	(-inf-272]	(-inf-0.333]	(-inf-0.667]	(114.667-158.333]	(-inf-0.333]	(-inf-2.067]	(-inf-1.667]	(-inf-1]	(-inf-4.333]	0
(61-inf)	(0.667-inf)	(3-inf)	(-inf-129.333]	(-inf-272]	(0.667-inf)	(-inf-0.667]	(158.333-inf)	(-inf-0.333]	(-inf-2.067]	(1.667-2.333]	(1-2]	(5.667-inf)	[1-To-4]
(61-inf)	(0.667-inf)	(3-inf)	(-inf-129.333]	(-inf-272]	(-inf-0.333]	(-inf-0.667]	(-inf-114.667]	(0.667-inf)	(-inf-2.067]	(1.667-2.333]	(1-2]	(5.667-inf)	[1-To-4]
(61-inf)	(0.667-inf)	(3-inf)	(-inf-129.333]	(-inf-272]	(-inf-0.333]	(1.333-inf)	(114.667-158.333]	(-inf-0.333]	(-inf-2.067]	(-inf-1.667]	(1-2]	(5.667-inf)	[1-To-4]
(-inf-45]	(0.667-inf)	(3-inf)	(-inf-129.333]	(-inf-272]	(-inf-0.333]	(1.333-inf)	(158.333-inf)	(-inf-0.333]	(-inf-2.067]	(-inf-1.667]	(-inf-1]	(-inf-4.333]	[1-To-4]
(61-inf)	(-inf-0.333]	(2-3]	(129.333-164.667]	(272-418]	(-inf-0.333]	(1.333-inf)	(114.667-158.333]	(-inf-0.333]	(-inf-2.067]	(-inf-1.667]	(-inf-1]	(-inf-4.333]	0
(45-61]	(0.667-inf)	(3-inf)	(-inf-129.333]	(-inf-272]	(-inf-0.333]	(1.333-inf)	(114.667-158.333]	(0.667-inf)	(2.067-4.133]	(1.667-2.333]	(-inf-1]	(5.667-inf)	[1-To-4]
(45-61]	(-inf-0.333]	(2-3]	(129.333-164.667]	(272-418]	(-inf-0.333]	(1.333-inf)	(114.667-158.333]	(-inf-0.333]	(-inf-2.067]	(-inf-1.667]	(-inf-1]	(-inf-4.333]	0
(45-61]	(0.667-inf)	(-inf-2]	(129.333-164.667]	(-inf-272]	(-inf-0.333]	(1.333-inf)	(158.333-inf)	(-inf-0.333]	(-inf-2.067]	(1.667-2.333]	(-inf-1]	(-inf-4.333]	0
(45-61]	(0.667-inf)	(3-inf)	(129.333-164.667]	(-inf-272]	(-inf-0.333]	(1.333-inf)	(-inf-114.667]	(0.667-inf)	(-inf-2.067]	(-inf-1.667]	(-inf-1]	(5.667-inf)	[1-To-4]
(-inf-45]	(0.667-inf)	(3-inf)	(-inf-129.333]	(-inf-272]	(-inf-0.333]	(1.333-inf)	(114.667-158.333]	(0.667-inf)	(2.067-4.133]	(1.667-2.333]	(-inf-1]	(-inf-4.333]	0
(-inf-45]	(0.667-inf)	(2-3]	(129.333-164.667]	(272-418]	(-inf-0.333]	(1.333-inf)	(158.333-inf)	(-inf-0.333]	(-inf-2.067]	(-inf-1.667]	(-inf-1]	(-inf-4.333]	0
(45-61]	(0.667-inf)	(-inf-2]	(-inf-129.333]	(272-418]	(-inf-0.333]	(-inf-0.667]	(158.333-inf)	(-inf-0.333]	(-inf-2.067]	(-inf-1.667]	(-inf-1]	(-inf-4.333]	0
(-inf-45]	(0.667-inf)	(2-3]	(129.333-164.667]	(-inf-272]	(-inf-0.333]	(1.333-inf)	(158.333-inf)	(-inf-0.333]	(-inf-2.067]	(-inf-1.667]	(-inf-1]	(-inf-4.333]	0
(45-61]	(0.667-inf)	(2-3]	(129.333-164.667]	(-inf-272]	(-inf-0.333]	(1.333-inf)	(114.667-158.333]	(-inf-0.333]	(-inf-2.067]	(-inf-1.667]	(-inf-1]	(-inf-4.333]	0
(45-61]	(-inf-0.333]	(3-inf)	(129.333-164.667]	(-inf-272]	(-inf-0.333]	(1.333-inf)	(158.333-inf)	(-inf-0.333]	(-inf-2.067]	(-inf-1.667]	(-inf-1]	(-inf-4.333]	0
(45-61]	(-inf-0.333]	(2-3]	(129.333-164.667]	(-inf-272]	(-inf-0.333]	(1.333-inf)	(114.667-158.333]	(-inf-0.333]	(-inf-2.067]	(-inf-1.667]	(-inf-1]	(-inf-4.333]	0
(61-inf)	(-inf-0.333]	(3-inf)	(129.333-164.667]	(-inf-272]	(-inf-0.333]	(1.333-inf)	(114.667-158.333]	(-inf-0.333]	(4.133-inf)	(2.333-inf)	(2-inf)	(5.667-inf)	[1-To-4]
(61-inf)	(0.667-inf)	(2-3]	(129.333-164.667]	(-inf-272]	(-inf-0.333]	(-inf-0.667]	(114.667-158.333]	(-inf-0.333]	(-inf-2.067]	(1.667-2.333]	(2-inf)	(5.667-inf)	0
(-inf-45]	(-inf-0.333]	(2-3]	(-inf-129.333]	(-inf-272]	(-inf-0.333]	(-inf-0.667]	(158.333-inf)	(-inf-0.333]	(-inf-2.067]	(1.667-2.333]	(-inf-1]	(-inf-4.333]	0
(61-inf)	(-inf-0.333]	(2-3]	(129.333-164.667]	(-inf-272]	(-inf-0.333]	(1.333-inf)	(158.333-inf)	(-inf-0.333]	(-inf-2.067]	(-inf-1.667]	(-inf-1]	(-inf-4.333]	0
(45-61]	(0.667-inf)	(3-inf)	(-inf-129.333]	(-inf-272]	(-inf-0.333]	(-inf-0.667]	(158.333-inf)	(0.667-inf)	(-inf-2.067]	(-inf-1.667]	(-inf-1]	(5.667-inf)	[1-To-4]
(45-61]	(0.667-inf)	(3-inf)	(-inf-129.333]	(-inf-272]	(-inf-0.333]	(1.333-inf)	(114.667-158.333]	(0.667-inf)	(-inf-2.067]	(1.667-2.333]	(-inf-1]	(5.667-inf)	[1-To-4]
(45-61]	(-inf-0.333]	(3-inf)	(129.333-164.667]	(-inf-272]	(-inf-0.333]	(1.333-inf)	(114.667-158.333]	(-inf-0.333]	(2.067-4.133]	(1.667-2.333]	(1-2]	(5.667-inf)	[1-To-4]
(45-61]	(0.667-inf)	(-inf-2]	(129.333-164.667]	(-inf-272]	(-inf-0.333]	(-inf-0.667]	(114.667-158.333]	(-inf-0.333]	(-inf-2.067]	(-inf-1.667]	(-inf-1]	(-inf-4.333]	0
(-inf-45]	(0.667-inf)	(3-inf)	(-inf-129.333]	(-inf-272]	(-inf-0.333]	(1.333-inf)	(158.333-inf)	(-inf-0.333]	(-inf-2.067]	(-inf-1.667]	(-inf-1]	(-inf-4.333]	0
(-inf-45]	(0.667-inf)	(-inf-2]	(-inf-129.333]	(-inf-272]	(-inf-0.333]	(1.333-inf)	(158.333-inf)	(-inf-0.333]	(-inf-2.067]	(-inf-1.667]	(-inf-1]	(-inf-4.333]	0
(45-61]	(-inf-0.333]	(3-inf)	(-inf-129.333]	(272-418]	(-inf-0.333]	(1.333-inf)	(158.333-inf)	(-inf-0.333]	(-inf-2.067]	(-inf-1.667]	(-inf-1]	(-inf-4.333]	0
(61-inf)	(-inf-0.333]	(2-3]	(-inf-129.333]	(-inf-272]	(0.667-inf)	(1.333-inf)	(114.667-158.333]	(-inf-0.333]	(-inf-2.067]	(-inf-1.667]	(-inf-1]	(-inf-4.333]	0
(45-61]	(0.667-inf)	(2-3]	(-inf-129.333]	(-inf-272]	(-inf-0.333]	(-inf-0.667]	(114.667-158.333]	(-inf-0.333]	(-inf-2.067]	(1.667-2.333]	(2-inf)	(5.667-inf)	[1-To-4]
(45-61]	(0.667-inf)	(-inf-2]	(-inf-129.333]	(272-418]	(-inf-0.333]	(-inf-0.667]	(114.667-158.333]	(-inf-0.333]	(-inf-2.067]	(-inf-1.667]	(-inf-1]	(5.667-inf)	0
(45-61]	(0.667-inf)	(3-inf)	(129.333-164.667]	(-inf-272]	(-inf-0.333]	(-inf-0.667]	(158.333-inf)	(0.667-inf)	(-inf-2.067]	(-inf-1.667]	(-inf-1]	(5.667-inf)	[1-To-4]
(45-61]	(0.667-inf)	(2-3]	(-inf-129.333]	(-inf-272]	(-inf-0.333]	(1.333-inf)	(114.667-158.333]	(-inf-0.333]	(-inf-2.067]	(1.667-2.333]	(-inf-1]	(5.667-inf)	[1-To-4]
(45-61]	(0.667-inf)	(3-inf)	(-inf-129.333]	(-inf-272]	(-inf-0.333]	(-inf-0.667]	(114.667-158.333]	(0.667-inf)	(2.067-4.133]	(1.667-2.333]	(-inf-1]	(5.667-inf)	[1-To-4]
(-inf-45]	(0.667-inf)	(3-inf)	(-inf-129.333]	(-inf-272]	(-inf-0.333]	(-inf-0.667]	(114.667-158.333]	(-inf-0.333]	(-inf-2.067]	(1.667-2.333]	(-inf-1]	(5.667-inf)	[1-To-4]
(45-61]	(-inf-0.333]	(3-inf)	(129.333-164.667]	(272-418]	(-inf-0.333]	(1.333-inf)	(114.667-158.333]	(0.667-inf)	(-inf-2.067]	(1.667-2.333]	(-inf-1]	(5.667-inf)	[1-To-4]
(45-61]	(0.667-inf)	(3-inf)	(-inf-129.333]	(-inf-272]	(0.667-inf)	(1.333-inf)	(114.667-158.333]	(0.667-inf)	(-inf-2.067]	(1.667-2.333]	(-inf-1]	(-inf-4.333]	[1-To-4]
(-inf-45]	(-inf-0.333]	(3-inf)	(129.333-164.667]	(272-418]	(0.667-inf)	(1.333-inf)	(114.667-158.333]	(0.667-inf)	(2.067-4.133]	(1.667-2.333]	(-inf-1]	(5.667-inf)	[1-To-4]
(61-inf)	(-inf-0.333]	(2-3]	(129.333-164.667]	(-inf-272]	(-inf-0.333]	(-inf-0.667]	(-inf-114.667]	(-inf-0.333]	(-inf-2.067]	(1.667-2.333]	(-inf-1]	(5.667-inf)	[1-To-4]
(-inf-45]	(0.667-inf)	(-inf-2]	(129.333-164.667]	(-inf-272]	(-inf-0.333]	(-inf-0.667]	(114.667-158.333]	(-inf-0.333]	(-inf-2.067]	(1.667-2.333]	(-inf-1]	(5.667-inf)	0
(45-61]	(0.667-inf)	(2-3]	(129.333-164.667]	(-inf-272]	(0.667-inf)	(1.333-inf)	(158.333-inf)	(-inf-0.333]	(-inf-2.067]	(-inf-1.667]	(-inf-1]	(-inf-4.333]	0
(-inf-45]	(-inf-0.333]	(3-inf)	(129.333-164.667]	(-inf-272]	(-inf-0.333]	(-inf-0.667]	(158.333-inf)	(-inf-0.333]	(-inf-2.067]	(-inf-1.667]	(-inf-1]	(-inf-4.333]	0
(61-inf)	(0.667-inf)	(3-inf)	(129.333-164.667]	(272-418]	(0.667-inf)	(1.333-inf)	(114.667-158.333]	(0.667-inf)	(-inf-2.067]	(-inf-1.667]	(2-inf)	(5.667-inf)	[1-To-4]
(45-61]	(0.667-inf)	(3-inf)	(129.333-164.667]	(-inf-272]	(0.667-inf)	(1.333-inf)	(114.667-158.333]	(0.667-inf)	(-inf-2.067]	(-inf-1.667]	(1-2]	(5.667-inf)	[1-To-4]
(61-inf)	(-inf-0.333]	(3-inf)	(129.333-164.667]	(272-418]	(-inf-0.333]	(1.333-inf)	(114.667-158.333]	(-inf-0.333]	(2.067-4.133]	(1.667-2.333]	(2-inf)	(5.667-inf)	[1-To-4]
(45-61]	(0.667-inf)	(2-3]	(-inf-129.333]	(-inf-272]	(-inf-0.333]	(-inf-0.667]	(114.667-158.333]	(0.667-inf)	(-inf-2.067]	(1.667-2.333]	(-inf-1]	(-inf-4.333]	0
(45-61]	(0.667-inf)	(3-inf)	(129.333-164.667]	(-inf-272]	(-inf-0.333]	(-inf-0.667]	(-inf-114.667]	(0.667-inf)	(4.133-inf)	(2.333-inf)	(-inf-1]	(5.667-inf)	[1-To-4]
(61-inf)	(0.667-inf)	(-inf-2]	(129.333-164.667]	(272-418]	(0.667-inf)	(1.333-inf)	(158.333-inf)	(-inf-0.333]	(-inf-2.067]	(1.667-2.333]	(-inf-1]	(-inf-4.333]	[1-To-4]
(-inf-45]	(-inf-0.333]	(-inf-2]	(129.333-164.667]	(-inf-272]	(-inf-0.333]	(1.333-inf)	(158.333-inf)	(-inf-0.333]	(-inf-2.067]	(1.667-2.333]	(-inf-1]	(-inf-4.333]	0
(45-61]	(-inf-0.333]	(3-inf)	(164.667-inf)	(272-418]	(0.667-inf)	(1.333-inf)	(114.667-158.333]	(0.667-inf)	(2.067-4.133]	(2.333-inf)	(1-2]	(5.667-inf)	[1-To-4]
(45-61]	(0.667-inf)	(3-inf)	(-inf-129.333]	(-inf-272]	(-inf-0.333]	(-inf-0.667]	(114.667-158.333]	(0.667-inf)	(2.067-4.133]	(1.667-2.333]	(-inf-1]	(5.667-inf)	[1-To-4]
(-inf-45]	(0.667-inf)	(-inf-2]	(-inf-129.333]	(-inf-272]	(-inf-0.333]	(-inf-0.667]	(158.333-inf)	(-inf-0.333]	(-inf-2.067]	(-inf-1.667]	(-inf-1]	(-inf-4.333]	0
(61-inf)	(-inf-0.333]	(3-inf)	(-inf-129.333]	(-inf-272]	(-inf-0.333]	(-inf-0.667]	(158.333-inf)	(-inf-0.333]	(-inf-2.067]	(-inf-1.667]	(-inf-1]	(-inf-4.333]	0
(45-61]	(0.667-inf)	(2-3]	(-inf-129.333]	(-inf-272]	(-inf-0.333]	(1.333-inf)	(114.667-158.333]	(-inf-0.333]	(-inf-2.067]	(1.667-2.333]	(-inf-1]	(5.667-inf)	0
(45-61]	(0.667-inf)	(2-3]	(-inf-129.333]	(-inf-272]	(-inf-0.333]	(-inf-0.667]	(114.667-158.333]	(0.667-inf)	(-inf-2.067]	(-inf-1.667]	(-inf-1]	(5.667-inf)	0
(-inf-45]	(0.667-inf)	(-inf-2]	(129.333-164.667]	(-inf-272]	(-inf-0.333]	(1.333-inf)	(158.333-inf)	(-inf-0.333]	(-inf-2.067]	(-inf-1.667]	(-inf-1]	(-inf-4.333]	0
(45-61]	(0.667-inf)	(3-inf)	(129.333-164.667]	(-inf-272]	(-inf-0.333]	(1.333-inf)	(158.333-inf)	(0.667-inf)	(-inf-2.067]	(-inf-1.667]	(-inf-1]	(-inf-4.333]	0
(-inf-45]	(-inf-0.333]	(2-3]	(-inf-129.333]	(-inf-272]	(-inf-0.333]	(-inf-0.667]	(158.333-inf)	(-inf-0.333]	(-inf-2.067]	(1.667-2.333]	(-inf-1]	(-inf-4.333]	0
(45-61]	(-inf-0.333]	(-inf-2]	(129.333-164.667]	(-inf-272]	(-inf-0.333]	(1.333-inf)	(158.333-inf)	(-inf-0.333]	(-inf-2.067]	(1.667-2.333]	(-inf-1]	(-inf-4.333]	0
(61-inf)	(0.667-inf)	(-inf-2]	(-inf-129.333]	(272-418]	(-inf-0.333]	(1.333-inf)	(-inf-114.667]	(-inf-0.333]	(-inf-2.067]	(1.667-2.333]	(-inf-1]	(5.667-inf)	[1-To-4]
(-inf-45]	(0.667-inf)	(3-inf)	(-inf-129.333]	(-inf-272]	(-inf-0.333]	(-inf-0.667]	(114.667-158.333]	(0.667-inf)	(-inf-2.067]	(1.667-2.333]	(-inf-1]	(5.667-inf)	[1-To-4]
(45-61]	(0.667-inf)	(2-3]	(-inf-129.333]	(-inf-272]	(0.667-inf)	(1.333-inf)	(158.333-inf)	(-inf-0.333]	(2.067-4.133]	(1.667-2.333]	(-inf-1]	(-inf-4.333]	0
(45-61]	(0.667-inf)	(-inf-2]	(129.333-164.667]	(-inf-272]	(-inf-0.333]	(-inf-0.667]	(158.333-inf)	(0.667-inf)	(-inf-2.067]	(-inf-1.667]	(-inf-1]	(-inf-4.333]	0
(45-61]	(0.667-inf)	(-inf-2]	(-inf-129.333]	(-inf-272]	(0.667-inf)	(-inf-0.667]	(158.333-inf)	(-inf-0.333]	(-inf-2.067]	(-inf-1.667]	(-inf-1]	(-inf-4.333]	0
(61-inf)	(0.667-inf)	(2-3]	(-inf-129.333]	(272-418]	(-inf-0.333]	(-inf-0.667]	(114.667-158.333]	(0.667-inf)	(-inf-2.067]	(1.667-2.333]	(-inf-1]	(5.667-inf)	[1-To-4]
(45-61]	(0.667-inf)	(2-3]	(-inf-129.333]	(-inf-272]	(-inf-0.333]	(1.333-inf)	(114.667-158.333]	(0.667-inf)	(-inf-2.067]	(1.667-2.333]	(-inf-1]	(5.667-inf)	0
(45-61]	(0.667-inf)	(2-3]	(-inf-129.333]	(-inf-272]	(-inf-0.333]	(-inf-0.667]	(114.667-158.333]	(-inf-0.333]	(-inf-2.067]	(-inf-1.667]	(-inf-1]	(-inf-4.333]	[1-To-4]
(45-61]	(0.667-inf)	(3-inf)	(164.667-inf)	(272-418]	(0.667-inf)	(1.333-inf)	(114.667-158.333]	(-inf-0.333]	(-inf-2.067]	(1.667-2.333]	(2-inf)	(5.667-inf)	[1-To-4]
(-inf-45]	(0.667-inf)	(2-3]	(-inf-129.333]	(-inf-272]	(-inf-0.333]	(-inf-0.667]	(158.333-inf)	(-inf-0.333]	(-inf-2.067]	(-inf-1.667]	(-inf-1]	(-inf-4.333]	0
(-inf-45]	(0.667-inf)	(-inf-2]	(-inf-129.333]	(272-418]	(-inf-0.333]	(1.333-inf)	(158.333-inf)	(-inf-0.333]	(-inf-2.067]	(-inf-1.667]	(-inf-1]	(-inf-4.333]	0
(45-61]	(-inf-0.333]	(2-3]	(-inf-129.333]	(272-418]	(-inf-0.333]	(-inf-0.667]	(158.333-inf)	(-inf-0.333]	(-inf-2.067]	(-inf-1.667]	(-inf-1]	(-inf-4.333]	0
(45-61]	(0.667-inf)	(-inf-2]	(129.333-164.667]	(272-418]	(0.667-inf)	(-inf-0.667]	(158.333-inf)	(-inf-0.333]	(-inf-2.067]	(1.667-2.333]	(-inf-1]	(5.667-inf)	0
(-inf-45]	(-inf-0.333]	(3-inf)	(-inf-129.333]	(-inf-272]	(-inf-0.333]	(1.333-inf)	(114.667-158.333]	(-inf-0.333]	(-inf-2.067]	(1.667-2.333]	(-inf-1]	(-inf-4.333]	0
(61-inf)	(-inf-0.333]	(2-3]	(-inf-129.333]	(418-inf)	(-inf-0.333]	(1.333-inf)	(158.333-inf)	(-inf-0.333]	(-inf-2.067]	(1.667-2.333]	(-inf-1]	(5.667-inf)	0
(45-61]	(0.667-inf)	(3-inf)	(129.333-164.667]	(272-418]	(-inf-0.333]	(1.333-inf)	(114.667-158.333]	(0.667-inf)	(-inf-2.067]	(1.667-2.333]	(-inf-1]	(5.667-inf)	[1-To-4]
(61-inf)	(0.667-inf)	(3-inf)	(-inf-129.333]	(-inf-272]	(-inf-0.333]	(1.333-inf)	(-inf-114.667]	(0.667-inf)	(2.067-4.133]	(2.333-inf)	(-inf-1]	(-inf-4.333]	[1-To-4]
(61-inf)	(0.667-inf)	(3-inf)	(129.333-164.667]	(272-418]	(-inf-0.333]	(1.333-inf)	(-inf-114.667]	(-inf-0.333]	(2.067-4.133]	(1.667-2.333]	(2-inf)	(-inf-4.333]	[1-To-4]
(45-61]	(0.667-inf)	(3-inf)	(129.333-164.667]	(272-418]	(-inf-0.333]	(-inf-0.667]	(158.333-inf)	(0.667-inf)	(-inf-2.067]	(-inf-1.667]	(-inf-1]	(5.667-inf)	[1-To-4]
(45-61]	(0.667-inf)	(3-inf)	(-inf-129.333]	(272-418]	(-inf-0.333]	(1.333-inf)	(158.333-inf)	(-inf-0.333]	(-inf-2.067]	(-inf-1.667]	(1-2]	(5.667-inf)	[1-To-4]
(45-61]	(0.667-inf)	(3-inf)	(129.333-164.667]	(272-418]	(-inf-0.333]	(1.333-inf)	(158.333-inf)	(-inf-0.333]	(-inf-2.067]	(1.667-2.333]	(1-2]	(5.667-inf)	[1-To-4]
(61-inf)	(0.667-inf)	(2-3]	(-inf-129.333]	(272-418]	(-inf-0.333]	(-inf-0.667]	(114.667-158.333]	(-inf-0.333]	(-inf-2.067]	(-inf-1.667]	(-inf-1]	(5.667-inf)	0
(45-61]	(0.667-inf)	(-inf-2]	(-inf-129.333]	(-inf-272]	(0.667-inf)	(-inf-0.667]	(114.667-158.333]	(-inf-0.333]	(-inf-2.067]	(-inf-1.667]	(-inf-1]	(5.667-inf)	0
(61-inf)	(0.667-inf)	(3-inf)	(-inf-129.333]	(272-418]	(-inf-0.333]	(1.333-inf)	(158.333-inf)	(0.667-inf)	(-inf-2.067]	(-inf-1.667]	(2-inf)	(-inf-4.333]	[1-To-4]
(45-61]	(-inf-0.333]	(2-3]	(-inf-129.333]	(-inf-272]	(-inf-0.333]	(-inf-0.667]	(114.667-158.333]	(-inf-0.333]	(-inf-2.067]	(1.667-2.333]	(-inf-1]	(-inf-4.333]	0
(45-61]	(-inf-0.333]	(3-inf)	(-inf-129.333]	(-inf-272]	(-inf-0.333]	(1.333-inf)	(114.667-158.333]	(-inf-0.333]	(-inf-2.067]	(1.667-2.333]	(-inf-1]	(-inf-4.333]	0
(45-61]	(0.667-inf)	(2-3]	(-inf-129.333]	(-inf-272]	(0.667-inf)	(-inf-0.667]	(158.333-inf)	(-inf-0.333]	(-inf-2.067]	(-inf-1.667]	(1-2]	(-inf-4.333]	0
(45-61]	(0.667-inf)	(3-inf)	(129.333-164.667]	(-inf-272]	(-inf-0.333]	(-inf-0.667]	(158.333-inf)	(0.667-inf)	(-inf-2.067]	(-inf-1.667]	(-inf-1]	(5.667-inf)	0
(45-61]	(-inf-0.333]	(-inf-2]	(129.333-164.667]	(272-418]	(0.667-inf)	(1.333-inf)	(158.333-inf)	(0.667-inf)	(-inf-2.067]	(-inf-1.667]	(-inf-1]	(-inf-4.333]	0
(-inf-45]	(0.667-inf)	(3-inf)	(-inf-129.333]	(272-418]	(-inf-0.333]	(1.333-inf)	(114.667-158.333]	(0.667-inf)	(-inf-2.067]	(-inf-1.667]	(-inf-1]	(5.667-inf)	[1-To-4]
(-inf-45]	(-inf-0.333]	(-inf-2]	(-inf-129.333]	(-inf-272]	(-inf-0.333]	(-inf-0.667]	(114.667-158.333]	(-inf-0.333]	(-inf-2.067]	(1.667-2.333]	(-inf-1]	(-inf-4.333]	0
(45-61]	(0.667-inf)	(3-inf)	(129.333-164.667]	(-inf-272]	(-inf-0.333]	(1.333-inf)	(-inf-114.667]	(0.667-inf)	(-inf-2.067]	(-inf-1.667]	(-inf-1]	(5.667-inf)	0
(45-61]	(-inf-0.333]	(3-inf)	(164.667-inf)	(-inf-272]	(-inf-0.333]	(-inf-0.667]	(114.667-158.333]	(0.667-inf)	(-inf-2.067]	(1.667-2.333]	(-inf-1]	(-inf-4.333]	[1-To-4]
(61-inf)	(-inf-0.333]	(3-inf)	(129.333-164.667]	(272-418]	(-inf-0.333]	(1.333-inf)	(114.667-158.333]	(-inf-0.333]	(-inf-2.067]	(1.667-2.333]	(-inf-1]	(-inf-4.333]	0
(61-inf)	(0.667-inf)	(3-inf)	(129.333-164.667]	(-inf-272]	(-inf-0.333]	(1.333-inf)	(114.667-158.333]	(-inf-0.333]	(-inf-2.067]	(1.667-2.333]	(1-2]	(5.667-inf)	[1-To-4]
(45-61]	(0.667-inf)	(3-inf)	(129.333-164.667]	(272-418]	(-inf-0.333]	(-inf-0.667]	(-inf-114.667]	(0.667-inf)	(-inf-2.067]	(1.667-2.333]	(-inf-1]	(5.667-inf)	[1-To-4]
(45-61]	(0.667-inf)	(3-inf)	(-inf-129.333]	(-inf-272]	(0.667-inf)	(-inf-0.667]	(114.667-158.333]	(-inf-0.333]	(-inf-2.067]	(-inf-1.667]	(2-inf)	(5.667-inf)	0
(45-61]	(0.667-inf)	(3-inf)	(129.333-164.667]	(-inf-272]	(-inf-0.333]	(1.333-inf)	(-inf-114.667]	(0.667-inf)	(2.067-4.133]	(1.667-2.333]	(-inf-1]	(5.667-inf)	[1-To-4]
(-inf-45]	(0.667-inf)	(2-3]	(129.333-164.667]	(272-418]	(-inf-0.333]	(-inf-0.667]	(158.333-inf)	(-inf-0.333]	(-inf-2.067]	(-inf-1.667]	(-inf-1]	(-inf-4.333]	0
(45-61]	(0.667-inf)	(2-3]	(129.333-164.667]	(-inf-272]	(0.667-inf)	(1.333-inf)	(158.333-inf)	(-inf-0.333]	(-inf-2.067]	(-inf-1.667]	(2-inf)	(-inf-4.333]	0
(45-61]	(0.667-inf)	(3-inf)	(-inf-129.333]	(272-418]	(-inf-0.333]	(1.333-inf)	(158.333-inf)	(-inf-0.333]	(-inf-2.067]	(1.667-2.333]	(-inf-1]	(5.667-inf)	[1-To-4]
(45-61]	(-inf-0.333]	(3-inf)	(129.333-164.667]	(272-418]	(-inf-0.333]	(1.333-inf)	(114.667-158.333]	(0.667-inf)	(-inf-2.067]	(1.667-2.333]	(1-2]	(5.667-inf)	[1-To-4]
(-inf-45]	(0.667-inf)	(-inf-2]	(129.333-164.667]	(-inf-272]	(-inf-0.333]	(1.333-inf)	(158.333-inf)	(-inf-0.333]	(-inf-2.067]	(-inf-1.667]	(1-2]	(-inf-4.333]	0
(45-61]	(-inf-0.333]	(3-inf)	(129.333-164.667]	(272-418]	(-inf-0.333]	(1.333-inf)	(158.333-inf)	(-inf-0.333]	(-inf-2.067]	(-inf-1.667]	(-inf-1]	(-inf-4.333]	[1-To-4]
(61-inf)	(-inf-0.333]	(-inf-2]	(129.333-164.667]	(-inf-272]	(-inf-0.333]	(-inf-0.667]	(158.333-inf)	(-inf-0.333]	(-inf-2.067]	(-inf-1.667]	(1-2]	(-inf-4.333]	0
(61-inf)	(0.667-inf)	(-inf-2]	(129.333-164.667]	(-inf-272]	(-inf-0.333]	(-inf-0.667]	(114.667-158.333]	(0.667-inf)	(-inf-2.067]	(1.667-2.333]	(2-inf)	(5.667-inf)	[1-To-4]
(45-61]	(0.667-inf)	(-inf-2]	(164.667-inf)	(272-418]	(-inf-0.333]	(1.333-inf)	(158.333-inf)	(-inf-0.333]	(-inf-2.067]	(-inf-1.667]	(-inf-1]	(5.667-inf)	[1-To-4]
(61-inf)	(0.667-inf)	(2-3]	(129.333-164.667]	(-inf-272]	(-inf-0.333]	(1.333-inf)	(114.667-158.333]	(-inf-0.333]	(-inf-2.067]	(1.667-2.333]	(2-inf)	(5.667-inf)	[1-To-4]
(45-61]	(0.667-inf)	(2-3]	(-inf-129.333]	(-inf-272]	(-inf-0.333]	(-inf-0.667]	(158.333-inf)	(-inf-0.333]	(-inf-2.067]	(-inf-1.667]	(-inf-1]	(-inf-4.333]	0
(45-61]	(0.667-inf)	(3-inf)	(129.333-164.667]	(272-418]	(-inf-0.333]	(-inf-0.667]	(114.667-158.333]	(0.667-inf)	(4.133-inf)	(1.667-2.333]	(2-inf)	(5.667-inf)	[1-To-4]
(61-inf)	(-inf-0.333]	(2-3]	(-inf-129.333]	(-inf-272]	(-inf-0.333]	(1.333-inf)	(114.667-158.333]	(-inf-0.333]	(-inf-2.067]	(1.667-2.333]	(-inf-1]	(-inf-4.333]	0
(61-inf)	(0.667-inf)	(3-inf)	(-inf-129.333]	(272-418]	(-inf-0.333]	(1.333-inf)	(114.667-158.333]	(0.667-inf)	(-inf-2.067]	(1.667-2.333]	(1-2]	(-inf-4.333]	[1-To-4]
(61-inf)	(0.667-inf)	(-inf-2]	(129.333-164.667]	(-inf-272]	(0.667-inf)	(1.333-inf)	(114.667-158.333]	(-inf-0.333]	(-inf-2.067]	(1.667-2.333]	(-inf-1]	(-inf-4.333]	0
(-inf-45]	(-inf-0.333]	(3-inf)	(129.333-164.667]	(-inf-272]	(-inf-0.333]	(1.333-inf)	(114.667-158.333]	(0.667-inf)	(-inf-2.067]	(1.667-2.333]	(-inf-1]	(-inf-4.333]	0
(45-61]	(-inf-0.333]	(-inf-2]	(-inf-129.333]	(-inf-272]	(-inf-0.333]	(-inf-0.667]	(158.333-inf)	(-inf-0.333]	(-inf-2.067]	(-inf-1.667]	(-inf-1]	(-inf-4.333]	0
(45-61]	(0.667-inf)	(-inf-2]	(129.333-164.667]	(272-418]	(-inf-0.333]	(1.333-inf)	(114.667-158.333]	(-inf-0.333]	(-inf-2.067]	(-inf-1.667]	(-inf-1]	(-inf-4.333]	[1-To-4]
(45-61]	(-inf-0.333]	(3-inf)	(-inf-129.333]	(-inf-272]	(-inf-0.333]	(1.333-inf)	(158.333-inf)	(-inf-0.333]	(-inf-2.067]	(-inf-1.667]	(-inf-1]	(-inf-4.333]	0
(61-inf)	(-inf-0.333]	(3-inf)	(164.667-inf)	(272-418]	(-inf-0.333]	(-inf-0.667]	(114.667-158.333]	(0.667-inf)	(-inf-2.067]	(-inf-1.667]	(-inf-1]	(-inf-4.333]	0
(45-61]	(0.667-inf)	(2-3]	(129.333-164.667]	(-inf-272]	(0.667-inf)	(-inf-0.667]	(158.333-inf)	(-inf-0.333]	(-inf-2.067]	(-inf-1.667]	(-inf-1]	(5.667-inf)	0
(61-inf)	(-inf-0.333]	(2-3]	(129.333-164.667]	(272-418]	(-inf-0.333]	(-inf-0.667]	(114.667-158.333]	(-inf-0.333]	(-inf-2.067]	(-inf-1.667]	(-inf-1]	(5.667-inf)	0
(-inf-45]	(0.667-inf)	(3-inf)	(-inf-129.333]	(-inf-272]	(-inf-0.333]	(-inf-0.667]	(158.333-inf)	(-inf-0.333]	(-inf-2.067]	(-inf-1.667]	(-inf-1]	(5.667-inf)	0
(-inf-45]	(0.667-inf)	(3-inf)	(129.333-164.667]	(272-418]	(-inf-0.333]	(1.333-inf)	(114.667-158.333]	(0.667-inf)	(-inf-2.067]	(1.667-2.333]	(2-inf)	(5.667-inf)	[1-To-4]
(45-61]	(0.667-inf)	(3-inf)	(129.333-164.667]	(-inf-272]	(-inf-0.333]	(1.333-inf)	(114.667-158.333]	(0.667-inf)	(-inf-2.067]	(1.667-2.333]	(-inf-1]	(5.667-inf)	[1-To-4]
(45-61]	(0.667-inf)	(-inf-2]	(129.333-164.667]	(-inf-272]	(-inf-0.333]	(-inf-0.667]	(114.667-158.333]	(-inf-0.333]	(-inf-2.067]	(-inf-1.667]	(-inf-1]	(-inf-4.333]	0
(61-inf)	(-inf-0.333]	(3-inf)	(129.333-164.667]	(-inf-272]	(-inf-0.333]	(-inf-0.667]	(114.667-158.333]	(0.667-inf)	(-inf-2.067]	(1.667-2.333]	(-inf-1]	(-inf-4.333]	[1-To-4]
(-inf-45]	(-inf-0.333]	(2-3]	(-inf-129.333]	(-inf-272]	(-inf-0.333]	(-inf-0.667]	(158.333-inf)	(-inf-0.333]	(-inf-2.067]	(-inf-1.667]	(-inf-1]	(-inf-4.333]	0
(-inf-45]	(0.667-inf)	(-inf-2]	(-inf-129.333]	(-inf-272]	(-inf-0.333]	(-inf-0.667]	(158.333-inf)	(0.667-inf)	(2.067-4.133]	(1.667-2.333]	(-inf-1]	(5.667-inf)	[1-To-4]
(-inf-45]	(0.667-inf)	(2-3]	(129.333-164.667]	(-inf-272]	(-inf-0.333]	(1.333-inf)	(158.333-inf)	(-inf-0.333]	(-inf-2.067]	(1.667-2.333]	(-inf-1]	(-inf-4.333]	0
(45-61]	(0.667-inf)	(3-inf)	(-inf-129.333]	(-inf-272]	(-inf-0.333]	(-inf-0.667]	(158.333-inf)	(-inf-0.333]	(-inf-2.067]	(-inf-1.667]	(-inf-1]	(-inf-4.333]	[1-To-4]
(45-61]	(0.667-inf)	(-inf-2]	(-inf-129.333]	(-inf-272]	(-inf-0.333]	(1.333-inf)	(158.333-inf)	(-inf-0.333]	(-inf-2.067]	(1.667-2.333]	(-inf-1]	(5.667-inf)	0
(45-61]	(-inf-0.333]	(-inf-2]	(-inf-129.333]	(-inf-272]	(-inf-0.333]	(-inf-0.667]	(158.333-inf)	(-inf-0.333]	(-inf-2.067]	(-inf-1.667]	(-inf-1]	(-inf-4.333]	0
(45-61]	(-inf-0.333]	(3-inf)	(129.333-164.667]	(-inf-272]	(-inf-0.333]	(1.333-inf)	(114.667-158.333]	(0.667-inf)	(-inf-2.067]	(1.667-2.333]	(-inf-1]	(-inf-4.333]	0
(61-inf)	(-inf-0.333]	(3-inf)	(129.333-164.667]	(272-418]	(-inf-0.333]	(-inf-0.667]	(114.667-158.333]	(-inf-0.333]	(-inf-2.067]	(1.667-2.333]	(1-2]	(-inf-4.333]	0
(45-61]	(0.667-inf)	(3-inf)	(129.333-164.667]	(-inf-272]	(-inf-0.333]	(1.333-inf)	(158.333-inf)	(-inf-0.333]	(-inf-2.067]	(-inf-1.667]	(-inf-1]	(-inf-4.333]	0
(-inf-45]	(-inf-0.333]	(2-3]	(-inf-129.333]	(-inf-272]	(-inf-0.333]	(1.333-inf)	(158.333-inf)	(0.667-inf)	(-inf-2.067]	(-inf-1.667]	(-inf-1]	(-inf-4.333]	0
(45-61]	(-inf-0.333]	(2-3]	(-inf-129.333]	(-inf-272]	(-inf-0.333]	(1.333-inf)	(158.333-inf)	(-inf-0.333]	(-inf-2.067]	(-inf-1.667]	(-inf-1]	(-inf-4.333]	0
(45-61]	(0.667-inf)	(3-inf)	(-inf-129.333]	(272-418]	(-inf-0.333]	(-inf-0.667]	(-inf-114.667]	(0.667-inf)	(-inf-2.067]	(1.667-2.333]	(1-2]	(5.667-inf)	[1-To-4]
(61-inf)	(-inf-0.333]	(3-inf)	(-inf-129.333]	(-inf-272]	(-inf-0.333]	(-inf-0.667]	(158.333-inf)	(0.667-inf)	(-inf-2.067]	(1.667-2.333]	(1-2]	(-inf-4.333]	[1-To-4]
(-inf-45]	(-inf-0.333]	(-inf-2]	(-inf-129.333]	(-inf-272]	(-inf-0.333]	(-inf-0.667]	(158.333-inf)	(-inf-0.333]	(-inf-2.067]	(-inf-1.667]	(-inf-1]	(-inf-4.333]	0
(45-61]	(0.667-inf)	(3-inf)	(-inf-129.333]	(-inf-272]	(-inf-0.333]	(-inf-0.667]	(114.667-158.333]	(-inf-0.333]	(-inf-2.067]	(-inf-1.667]	(-inf-1]	(-inf-4.333]	0
(45-61]	(0.667-inf)	(3-inf)	(-inf-129.333]	(-inf-272]	(-inf-0.333]	(1.333-inf)	(-inf-114.667]	(0.667-inf)	(-inf-2.067]	(1.667-2.333]	(-inf-1]	(-inf-4.333]	[1-To-4]
(61-inf)	(0.667-inf)	(3-inf)	(-inf-129.333]	(-inf-272]	(-inf-0.333]	(1.333-inf)	(114.667-158.333]	(0.667-inf)	(-inf-2.067]	(-inf-1.667]	(-inf-1]	(-inf-4.333]	[1-To-4]
(45-61]	(-inf-0.333]	(2-3]	(129.333-164.667]	(-inf-272]	(-inf-0.333]	(1.333-inf)	(158.333-inf)	(-inf-0.333]	(-inf-2.067]	(1.667-2.333]	(-inf-1]	(-inf-4.333]	0
(45-61]	(-inf-0.333]	(3-inf)	(164.667-inf)	(272-418]	(-inf-0.333]	(0.667-1.333]	(114.667-158.333]	(0.667-inf)	(2.067-4.133]	(1.667-2.333]	(-inf-1]	(-inf-4.333]	[1-To-4]
(45-61]	(0.667-inf)	(2-3]	(-inf-129.333]	(-inf-272]	(-inf-0.333]	(1.333-inf)	(114.667-158.333]	(-inf-0.333]	(-inf-2.067]	(-inf-1.667]	(2-inf)	(-inf-4.333]	[1-To-4]
(61-inf)	(-inf-0.333]	(-inf-2]	(-inf-129.333]	(-inf-272]	(-inf-0.333]	(1.333-inf)	(114.667-158.333]	(0.667-inf)	(-inf-2.067]	(-inf-1.667]	(-inf-1]	(-inf-4.333]	0
(45-61]	(-inf-0.333]	(2-3]	(129.333-164.667]	(-inf-272]	(-inf-0.333]	(-inf-0.667]	(158.333-inf)	(-inf-0.333]	(-inf-2.067]	(-inf-1.667]	(-inf-1]	(-inf-4.333]	0
(45-61]	(0.667-inf)	(3-inf)	(-inf-129.333]	(272-418]	(-inf-0.333]	(1.333-inf)	(114.667-158.333]	(0.667-inf)	(2.067-4.133]	(1.667-2.333]	(1-2]	(-inf-4.333]	[1-To-4]
(45-61]	(0.667-inf)	(3-inf)	(129.333-164.667]	(272-418]	(0.667-inf)	(1.333-inf)	(-inf-114.667]	(0.667-inf)	(-inf-2.067]	(2.333-inf)	(-inf-1]	(5.667-inf)	[1-To-4]
(45-61]	(0.667-inf)	(3-inf)	(-inf-129.333]	(-inf-272]	(-inf-0.333]	(1.333-inf)	(114.667-158.333]	(-inf-0.333]	(-inf-2.067]	(-inf-1.667]	(-inf-1]	(5.667-inf)	[1-To-4]
(45-61]	(-inf-0.333]	(-inf-2]	(129.333-164.667]	(-inf-272]	(-inf-0.333]	(-inf-0.667]	(158.333-inf)	(-inf-0.333]	(-inf-2.067]	(1.667-2.333]	(-inf-1]	(-inf-4.333]	0
(-inf-45]	(0.667-inf)	(-inf-2]	(-inf-129.333]	(272-418]	(-inf-0.333]	(-inf-0.667]	(158.333-inf)	(-inf-0.333]	(-inf-2.067]	(-inf-1.667]	(-inf-1]	(-inf-4.333]	0
(-inf-45]	(0.667-inf)	(-inf-2]	(-inf-129.333]	(-inf-272]	(-inf-0.333]	(-inf-0.667]	(114.667-158.333]	(-inf-0.333]	(-inf-2.067]	(-inf-1.667]	(-inf-1]	(-inf-4.333]	0
(-inf-45]	(-inf-0.333]	(-inf-2]	(-inf-129.333]	(272-418]	(-inf-0.333]	(-inf-0.667]	(158.333-inf)	(-inf-0.333]	(-inf-2.067]	(-inf-1.667]	(-inf-1]	(-inf-4.333]	0
(45-61]	(-inf-0.333]	(3-inf)	(129.333-164.667]	(-inf-272]	(-inf-0.333]	(-inf-0.667]	(158.333-inf)	(-inf-0.333]	(-inf-2.067]	(-inf-1.667]	(-inf-1]	(-inf-4.333]	0
(45-61]	(0.667-inf)	(-inf-2]	(129.333-164.667]	(-inf-272]	(-inf-0.333]	(-inf-0.667]	(114.667-158.333]	(-inf-0.333]	(2.067-4.133]	(1.667-2.333]	(1-2]	(-inf-4.333]	[1-To-4]
(45-61]	(-inf-0.333]	(2-3]	(-inf-129.333]	(-inf-272]	(0.667-inf)	(-inf-0.667]	(-inf-114.667]	(-inf-0.333]	(-inf-2.067]	(-inf-1.667]	(-inf-1]	(-inf-4.333]	0
(61-inf)	(0.667-inf)	(3-inf)	(-inf-129.333]	(-inf-272]	(-inf-0.333]	(-inf-0.667]	(-inf-114.667]	(-inf-0.333]	(-inf-2.067]	(1.667-2.333]	(-inf-1]	(-inf-4.333]	[1-To-4]
(45-61]	(0.667-inf)	(3-inf)	(-inf-129.333]	(-inf-272]	(-inf-0.333]	(-inf-0.667]	(114.667-158.333]	(-inf-0.333]	(-inf-2.067]	(-inf-1.667]	(-inf-1]	(5.667-inf)	[1-To-4]
(45-61]	(0.667-inf)	(3-inf)	(-inf-129.333]	(272-418]	(-inf-0.333]	(1.333-inf)	(114.667-158.333]	(0.667-inf)	(-inf-2.067]	(1.667-2.333]	(-inf-1]	(-inf-4.333]	[1-To-4]
(45-61]	(0.667-inf)	(3-inf)	(-inf-129.333]	(-inf-272]	(-inf-0.333]	(-inf-0.667]	(158.333-inf)	(-inf-0.333]	(-inf-2.067]	(-inf-1.667]	(1-2]	(5.667-inf)	[1-To-4]
(45-61]	(0.667-inf)	(3-inf)	(-inf-129.333]	(-inf-272]	(-inf-0.333]	(-inf-0.667]	(114.667-158.333]	(0.667-inf)	(-inf-2.067]	(1.667-2.333]	(-inf-1]	(5.667-inf)	0
(45-61]	(0.667-inf)	(3-inf)	(129.333-164.667]	(-inf-272]	(-inf-0.333]	(-inf-0.667]	(-inf-114.667]	(-inf-0.333]	(-inf-2.067]	(1.667-2.333]	(-inf-1]	(5.667-inf)	[1-To-4]
(61-inf)	(0.667-inf)	(3-inf)	(-inf-129.333]	(-inf-272]	(-inf-0.333]	(-inf-0.667]	(-inf-114.667]	(0.667-inf)	(-inf-2.067]	(1.667-2.333]	(-inf-1]	(5.667-inf)	0
(45-61]	(-inf-0.333]	(2-3]	(-inf-129.333]	(272-418]	(-inf-0.333]	(1.333-inf)	(114.667-158.333]	(-inf-0.333]	(-inf-2.067]	(-inf-1.667]	(-inf-1]	(-inf-4.333]	0
(-inf-45]	(0.667-inf)	(3-inf)	(-inf-129.333]	(272-418]	(-inf-0.333]	(-inf-0.667]	(158.333-inf)	(-inf-0.333]	(-inf-2.067]	(1.667-2.333]	(-inf-1]	(-inf-4.333]	0
(-inf-45]	(-inf-0.333]	(2-3]	(-inf-129.333]	(-inf-272]	(-inf-0.333]	(-inf-0.667]	(158.333-inf)	(-inf-0.333]	(-inf-2.067]	(1.667-2.333]	(-inf-1]	(-inf-4.333]	0
(61-inf)	(-inf-0.333]	(3-inf)	(-inf-129.333]	(-inf-272]	(-inf-0.333]	(-inf-0.667]	(114.667-158.333]	(-inf-0.333]	(-inf-2.067]	(-inf-1.667]	(1-2]	(-inf-4.333]	0
(61-inf)	(-inf-0.333]	(2-3]	(129.333-164.667]	(-inf-272]	(-inf-0.333]	(0.667-1.333]	(114.667-158.333]	(-inf-0.333]	(-inf-2.067]	(1.667-2.333]	(-inf-1]	(-inf-4.333]	0
(61-inf)	(0.667-inf)	(-inf-2]	(129.333-164.667]	(-inf-272]	(-inf-0.333]	(1.333-inf)	(114.667-158.333]	(-inf-0.333]	(-inf-2.067]	(-inf-1.667]	(-inf-1]	(-inf-4.333]	0
(-inf-45]	(-inf-0.333]	(2-3]	(-inf-129.333]	(-inf-272]	(-inf-0.333]	(-inf-0.667]	(114.667-158.333]	(-inf-0.333]	(-inf-2.067]	(1.667-2.333]	(-inf-1]	(-inf-4.333]	0
(45-61]	(-inf-0.333]	(-inf-2]	(129.333-164.667]	(272-418]	(0.667-inf)	(1.333-inf)	(114.667-158.333]	(-inf-0.333]	(-inf-2.067]	(-inf-1.667]	(1-2]	(-inf-4.333]	[1-To-4]
(45-61]	(-inf-0.333]	(-inf-2]	(129.333-164.667]	(-inf-272]	(-inf-0.333]	(-inf-0.667]	(158.333-inf)	(-inf-0.333]	(-inf-2.067]	(-inf-1.667]	(-inf-1]	(-inf-4.333]	0
(-inf-45]	(0.667-inf)	(2-3]	(-inf-129.333]	(-inf-272]	(-inf-0.333]	(-inf-0.667]	(158.333-inf)	(-inf-0.333]	(-inf-2.067]	(-inf-1.667]	(-inf-1]	(-inf-4.333]	0
(45-61]	(0.667-inf)	(3-inf)	(129.333-164.667]	(-inf-272]	(-inf-0.333]	(1.333-inf)	(114.667-158.333]	(0.667-inf)	(2.067-4.133]	(1.667-2.333]	(-inf-1]	(-inf-4.333]	[1-To-4]
(-inf-45]	(0.667-inf)	(3-inf)	(129.333-164.667]	(272-418]	(-inf-0.333]	(-inf-0.667]	(114.667-158.333]	(0.667-inf)	(-inf-2.067]	(1.667-2.333]	(-inf-1]	(5.667-inf)	[1-To-4]
(45-61]	(0.667-inf)	(2-3]	(-inf-129.333]	(-inf-272]	(0.667-inf)	(-inf-0.667]	(114.667-158.333]	(-inf-0.333]	(2.067-4.133]	(1.667-2.333]	(-inf-1]	(5.667-inf)	[1-To-4]
(-inf-45]	(0.667-inf)	(3-inf)	(129.333-164.667]	(-inf-272]	(-inf-0.333]	(-inf-0.667]	(158.333-inf)	(-inf-0.333]	(-inf-2.067]	(-inf-1.667]	(-inf-1]	(5.667-inf)	[1-To-4]
(-inf-45]	(0.667-inf)	(2-3]	(129.333-164.667]	(-inf-272]	(-inf-0.333]	(-inf-0.667]	(114.667-158.333]	(-inf-0.333]	(-inf-2.067]	(-inf-1.667]	(-inf-1]	(-inf-4.333]	0
(45-61]	(0.667-inf)	(3-inf)	(129.333-164.667]	(-inf-272]	(-inf-0.333]	(1.333-inf)	(114.667-158.333]	(0.667-inf)	(-inf-2.067]	(-inf-1.667]	(-inf-1]	(5.667-inf)	[1-To-4]
(61-inf)	(0.667-inf)	(3-inf)	(129.333-164.667]	(-inf-272]	(-inf-0.333]	(1.333-inf)	(114.667-158.333]	(-inf-0.333]	(2.067-4.133]	(-inf-1.667]	(-inf-1]	(5.667-inf)	0
(45-61]	(0.667-inf)	(3-inf)	(129.333-164.667]	(272-418]	(-inf-0.333]	(-inf-0.667]	(114.667-158.333]	(0.667-inf)	(-inf-2.067]	(1.667-2.333]	(1-2]	(5.667-inf)	[1-To-4]
(45-61]	(0.667-inf)	(-inf-2]	(129.333-164.667]	(-inf-272]	(-inf-0.333]	(-inf-0.667]	(158.333-inf)	(-inf-0.333]	(-inf-2.067]	(-inf-1.667]	(1-2]	(-inf-4.333]	[1-To-4]
(61-inf)	(0.667-inf)	(-inf-2]	(164.667-inf)	(-inf-272]	(-inf-0.333]	(1.333-inf)	(114.667-158.333]	(-inf-0.333]	(-inf-2.067]	(1.667-2.333]	(-inf-1]	(5.667-inf)	0
(-inf-45]	(-inf-0.333]	(2-3]	(129.333-164.667]	(-inf-272]	(-inf-0.333]	(-inf-0.667]	(114.667-158.333]	(-inf-0.333]	(-inf-2.067]	(1.667-2.333]	(-inf-1]	(-inf-4.333]	0
(45-61]	(0.667-inf)	(-inf-2]	(129.333-164.667]	(-inf-272]	(-inf-0.333]	(1.333-inf)	(158.333-inf)	(-inf-0.333]	(-inf-2.067]	(-inf-1.667]	(-inf-1]	(-inf-4.333]	[1-To-4]
(45-61]	(0.667-inf)	(3-inf)	(-inf-129.333]	(272-418]	(-inf-0.333]	(-inf-0.667]	(114.667-158.333]	(0.667-inf)	(2.067-4.133]	(1.667-2.333]	(-inf-1]	(5.667-inf)	[1-To-4]
(45-61]	(0.667-inf)	(2-3]	(129.333-164.667]	(-inf-272]	(-inf-0.333]	(-inf-0.667]	(158.333-inf)	(-inf-0.333]	(-inf-2.067]	(-inf-1.667]	(-inf-1]	(-inf-4.333]	0
(45-61]	(-inf-0.333]	(3-inf)	(-inf-129.333]	(-inf-272]	(-inf-0.333]	(0.667-1.333]	(114.667-158.333]	(0.667-inf)	(-inf-2.067]	(1.667-2.333]	(-inf-1]	(5.667-inf)	[1-To-4]
(45-61]	(0.667-inf)	(3-inf)	(129.333-164.667]	(-inf-272]	(-inf-0.333]	(-inf-0.667]	(158.333-inf)	(-inf-0.333]	(-inf-2.067]	(-inf-1.667]	(-inf-1]	(5.667-inf)	[1-To-4]
(45-61]	(0.667-inf)	(3-inf)	(-inf-129.333]	(272-418]	(-inf-0.333]	(0.667-1.333]	(114.667-158.333]	(-inf-0.333]	(4.133-inf)	(2.333-inf)	(2-inf)	(5.667-inf)	[1-To-4]
(45-61]	(-inf-0.333]	(3-inf)	(164.667-inf)	(-inf-272]	(0.667-inf)	(1.333-inf)	(114.667-158.333]	(0.667-inf)	(2.067-4.133]	(1.667-2.333]	(1-2]	(5.667-inf)	[1-To-4]
(45-61]	(0.667-inf)	(-inf-2]	(129.333-164.667]	(-inf-272]	(-inf-0.333]	(1.333-inf)	(158.333-inf)	(-inf-0.333]	(-inf-2.067]	(-inf-1.667]	(-inf-1]	(5.667-inf)	0
(61-inf)	(0.667-inf)	(2-3]	(129.333-164.667]	(-inf-272]	(-inf-0.333]	(1.333-inf)	(114.667-158.333]	(-inf-0.333]	(-inf-2.067]	(1.667-2.333]	(-inf-1]	(5.667-inf)	[1-To-4]
(45-61]	(-inf-0.333]	(-inf-2]	(129.333-164.667]	(272-418]	(-inf-0.333]	(-inf-0.667]	(158.333-inf)	(-inf-0.333]	(-inf-2.067]	(-inf-1.667]	(-inf-1]	(-inf-4.333]	0
(-inf-45]	(0.667-inf)	(3-inf)	(-inf-129.333]	(-inf-272]	(-inf-0.333]	(-inf-0.667]	(114.667-158.333]	(0.667-inf)	(2.067-4.133]	(2.333-inf)	(-inf-1]	(5.667-inf)	[1-To-4]
(61-inf)	(0.667-inf)	(3-inf)	(129.333-164.667]	(-inf-272]	(-inf-0.333]	(1.333-inf)	(114.667-158.333]	(0.667-inf)	(2.067-4.133]	(-inf-1.667]	(1-2]	(5.667-inf)	[1-To-4]
(-inf-45]	(0.667-inf)	(-inf-2]	(-inf-129.333]	(-inf-272]	(-inf-0.333]	(-inf-0.667]	(158.333-inf)	(-inf-0.333]	(-inf-2.067]	(-inf-1.667]	(-inf-1]	(-inf-4.333]	0
(-inf-45]	(0.667-inf)	(-inf-2]	(-inf-129.333]	(-inf-272]	(-inf-0.333]	(-inf-0.667]	(114.667-158.333]	(-inf-0.333]	(-inf-2.067]	(1.667-2.333]	(-inf-1]	(5.667-inf)	[1-To-4]
(61-inf)	(0.667-inf)	(3-inf)	(129.333-164.667]	(-inf-272]	(0.667-inf)	(-inf-0.667]	(114.667-158.333]	(-inf-0.333]	(2.067-4.133]	(1.667-2.333]	(1-2]	(5.667-inf)	[1-To-4]
(45-61]	(0.667-inf)	(3-inf)	(129.333-164.667]	(-inf-272]	(-inf-0.333]	(-inf-0.667]	(114.667-158.333]	(0.667-inf)	(-inf-2.067]	(1.667-2.333]	(-inf-1]	(5.667-inf)	[1-To-4]
(45-61]	(-inf-0.333]	(-inf-2]	(129.333-164.667]	(-inf-272]	(-inf-0.333]	(1.333-inf)	(158.333-inf)	(-inf-0.333]	(-inf-2.067]	(1.667-2.333]	(-inf-1]	(-inf-4.333]	[1-To-4]
(61-inf)	(0.667-inf)	(3-inf)	(-inf-129.333]	(-inf-272]	(-inf-0.333]	(1.333-inf)	(114.667-158.333]	(0.667-inf)	(2.067-4.133]	(1.667-2.333]	(1-2]	(5.667-inf)	[1-To-4]
(45-61]	(0.667-inf)	(2-3]	(129.333-164.667]	(-inf-272]	(-inf-0.333]	(-inf-0.667]	(158.333-inf)	(-inf-0.333]	(-inf-2.067]	(-inf-1.667]	(-inf-1]	(-inf-4.333]	0
(-inf-45]	(0.667-inf)	(3-inf)	(129.333-164.667]	(-inf-272]	(-inf-0.333]	(-inf-0.667]	(158.333-inf)	(-inf-0.333]	(-inf-2.067]	(-inf-1.667]	(-inf-1]	(-inf-4.333]	0
(-inf-45]	(0.667-inf)	(-inf-2]	(129.333-164.667]	(-inf-272]	(-inf-0.333]	(-inf-0.667]	(158.333-inf)	(0.667-inf)	(-inf-2.067]	(-inf-1.667]	(-inf-1]	(5.667-inf)	0
(45-61]	(-inf-0.333]	(3-inf)	(129.333-164.667]	(-inf-272]	(-inf-0.333]	(1.333-inf)	(114.667-158.333]	(-inf-0.333]	(-inf-2.067]	(1.667-2.333]	(-inf-1]	(-inf-4.333]	0
(61-inf)	(0.667-inf)	(2-3]	(164.667-inf)	(272-418]	(0.667-inf)	(1.333-inf)	(114.667-158.333]	(0.667-inf)	(-inf-2.067]	(1.667-2.333]	(-inf-1]	(5.667-inf)	[1-To-4]
(61-inf)	(0.667-inf)	(3-inf)	(-inf-129.333]	(272-418]	(-inf-0.333]	(1.333-inf)	(114.667-158.333]	(-inf-0.333]	(-inf-2.067]	(1.667-2.333]	(-inf-1]	(-inf-4.333]	0
(45-61]	(0.667-inf)	(3-inf)	(-inf-129.333]	(-inf-272]	(-inf-0.333]	(1.333-inf)	(158.333-inf)	(-inf-0.333]	(-inf-2.067]	(-inf-1.667]	(-inf-1]	(-inf-4.333]	0
(45-61]	(0.667-inf)	(-inf-2]	(-inf-129.333]	(-inf-272]	(-inf-0.333]	(1.333-inf)	(158.333-inf)	(-inf-0.333]	(-inf-2.067]	(1.667-2.333]	(-inf-1]	(5.667-inf)	0
(61-inf)	(0.667-inf)	(3-inf)	(129.333-164.667]	(-inf-272]	(-inf-0.333]	(1.333-inf)	(114.667-158.333]	(-inf-0.333]	(2.067-4.133]	(1.667-2.333]	(-inf-1]	(5.667-inf)	[1-To-4]
(61-inf)	(0.667-inf)	(3-inf)	(129.333-164.667]	(-inf-272]	(-inf-0.333]	(-inf-0.667]	(114.667-158.333]	(0.667-inf)	(2.067-4.133]	(2.333-inf)	(-inf-1]	(5.667-inf)	[1-To-4]
(45-61]	(0.667-inf)	(-inf-2]	(164.667-inf)	(272-418]	(-inf-0.333]	(1.333-inf)	(158.333-inf)	(-inf-0.333]	(-inf-2.067]	(1.667-2.333]	(-inf-1]	(5.667-inf)	[1-To-4]
(61-inf)	(0.667-inf)	(2-3]	(129.333-164.667]	(-inf-272]	(-inf-0.333]	(-inf-0.667]	(-inf-114.667]	(0.667-inf)	(2.067-4.133]	(1.667-2.333]	(-inf-1]	(5.667-inf)	[1-To-4]
(45-61]	(0.667-inf)	(-inf-2]	(164.667-inf)	(-inf-272]	(-inf-0.333]	(1.333-inf)	(114.667-158.333]	(-inf-0.333]	(4.133-inf)	(2.333-inf)	(-inf-1]	(5.667-inf)	0
(-inf-45]	(0.667-inf)	(2-3]	(-inf-129.333]	(-inf-272]	(0.667-inf)	(-inf-0.667]	(158.333-inf)	(-inf-0.333]	(-inf-2.067]	(2.333-inf)	(-inf-1]	(5.667-inf)	0
(61-inf)	(-inf-0.333]	(3-inf)	(129.333-164.667]	(272-418]	(0.667-inf)	(-inf-0.667]	(-inf-114.667]	(-inf-0.333]	(-inf-2.067]	(1.667-2.333]	(2-inf)	(-inf-4.333]	[1-To-4]
(45-61]	(0.667-inf)	(3-inf)	(-inf-129.333]	(-inf-272]	(-inf-0.333]	(1.333-inf)	(114.667-158.333]	(0.667-inf)	(2.067-4.133]	(1.667-2.333]	(1-2]	(5.667-inf)	[1-To-4]
(61-inf)	(-inf-0.333]	(3-inf)	(164.667-inf)	(-inf-272]	(0.667-inf)	(-inf-0.667]	(158.333-inf)	(0.667-inf)	(-inf-2.067]	(1.667-2.333]	(1-2]	(5.667-inf)	[1-To-4]
(-inf-45]	(-inf-0.333]	(2-3]	(-inf-129.333]	(-inf-272]	(-inf-0.333]	(-inf-0.667]	(158.333-inf)	(-inf-0.333]	(-inf-2.067]	(-inf-1.667]	(-inf-1]	(-inf-4.333]	0
(61-inf)	(-inf-0.333]	(2-3]	(129.333-164.667]	(272-418]	(-inf-0.333]	(-inf-0.667]	(158.333-inf)	(-inf-0.333]	(-inf-2.067]	(-inf-1.667]	(-inf-1]	(-inf-4.333]	0
(61-inf)	(0.667-inf)	(-inf-2]	(-inf-129.333]	(-inf-272]	(0.667-inf)	(1.333-inf)	(114.667-158.333]	(-inf-0.333]	(-inf-2.067]	(-inf-1.667]	(-inf-1]	(-inf-4.333]	0
(45-61]	(0.667-inf)	(-inf-2]	(-inf-129.333]	(-inf-272]	(-inf-0.333]	(-inf-0.667]	(114.667-158.333]	(-inf-0.333]	(-inf-2.067]	(-inf-1.667]	(-inf-1]	(5.667-inf)	[1-To-4]
(61-inf)	(-inf-0.333]	(3-inf)	(-inf-129.333]	(-inf-272]	(-inf-0.333]	(-inf-0.667]	(114.667-158.333]	(-inf-0.333]	(-inf-2.067]	(1.667-2.333]	(-inf-1]	(-inf-4.333]	0
(61-inf)	(-inf-0.333]	(2-3]	(129.333-164.667]	(272-418]	(-inf-0.333]	(1.333-inf)	(114.667-158.333]	(-inf-0.333]	(-inf-2.067]	(1.667-2.333]	(-inf-1]	(-inf-4.333]	0
(45-61]	(-inf-0.333]	(3-inf)	(129.333-164.667]	(-inf-272]	(-inf-0.333]	(-inf-0.667]	(114.667-158.333]	(-inf-0.333]	(-inf-2.067]	(1.667-2.333]	(-inf-1]	(-inf-4.333]	0
(-inf-45]	(0.667-inf)	(-inf-2]	(-inf-129.333]	(-inf-272]	(-inf-0.333]	(-inf-0.667]	(158.333-inf)	(-inf-0.333]	(-inf-2.067]	(-inf-1.667]	(-inf-1]	(-inf-4.333]	0
(45-61]	(0.667-inf)	(-inf-2]	(-inf-129.333]	(-inf-272]	(-inf-0.333]	(-inf-0.667]	(158.333-inf)	(-inf-0.333]	(-inf-2.067]	(2.333-inf)	(-inf-1]	(-inf-4.333]	0
(61-inf)	(-inf-0.333]	(3-inf)	(-inf-129.333]	(-inf-272]	(-inf-0.333]	(-inf-0.667]	(114.667-158.333]	(0.667-inf)	(-inf-2.067]	(1.667-2.333]	(-inf-1]	(-inf-4.333]	[1-To-4]
(45-61]	(0.667-inf)	(3-inf)	(129.333-164.667]	(-inf-272]	(0.667-inf)	(1.333-inf)	(-inf-114.667]	(-inf-0.333]	(-inf-2.067]	(1.667-2.333]	(1-2]	(5.667-inf)	[1-To-4]
(45-61]	(-inf-0.333]	(3-inf)	(129.333-164.667]	(-inf-272]	(-inf-0.333]	(-inf-0.667]	(114.667-158.333]	(0.667-inf)	(-inf-2.067]	(1.667-2.333]	(-inf-1]	(5.667-inf)	[1-To-4]
