# Supplementary material for: Semi-supervised associative classification using ant colony optimization algorithm
Source: PeerJ Comput Sci. 2021 Sep 10;7:e676. doi: 10.7717/peerj-cs.676 (PMC8444075; doi:10.7717/peerj-cs.676)
Supplement: Supplemental Information 5 [file peerj-cs-07-676-s005.zip › 0 Datasets/contraceptive.csv]

(-inf-27]	(-inf-2]	(2-3]	(-inf-5.333]	(0.667-inf)	(0.667-inf)	(-inf-2]	(2-3]	(-inf-0.333]	1
(38-inf)	(-inf-2]	(2-3]	(5.333-10.667]	(0.667-inf)	(0.667-inf)	(2-3]	(3-inf)	(-inf-0.333]	1
(38-inf)	(-inf-2]	(2-3]	(5.333-10.667]	(0.667-inf)	(0.667-inf)	(2-3]	(3-inf)	(-inf-0.333]	1
(38-inf)	(2-3]	(-inf-2]	(5.333-10.667]	(0.667-inf)	(0.667-inf)	(2-3]	(2-3]	(-inf-0.333]	1
(27-38]	(2-3]	(2-3]	(5.333-10.667]	(0.667-inf)	(0.667-inf)	(2-3]	(-inf-2]	(-inf-0.333]	1
(-inf-27]	(3-inf)	(3-inf)	(-inf-5.333]	(0.667-inf)	(0.667-inf)	(2-3]	(2-3]	(-inf-0.333]	1
(27-38]	(-inf-2]	(2-3]	(5.333-10.667]	(0.667-inf)	(0.667-inf)	(2-3]	(-inf-2]	(-inf-0.333]	1
(-inf-27]	(2-3]	(2-3]	(-inf-5.333]	(0.667-inf)	(-inf-0.333]	(2-3]	(-inf-2]	(-inf-0.333]	1
(-inf-27]	(-inf-2]	(2-3]	(-inf-5.333]	(0.667-inf)	(0.667-inf)	(2-3]	(3-inf)	(-inf-0.333]	1
(38-inf)	(-inf-2]	(-inf-2]	(5.333-10.667]	(0.667-inf)	(0.667-inf)	(-inf-2]	(-inf-2]	(0.667-inf)	1
(27-38]	(-inf-2]	(2-3]	(-inf-5.333]	(0.667-inf)	(-inf-0.333]	(2-3]	(2-3]	(0.667-inf)	1
(38-inf)	(-inf-2]	(3-inf)	(-inf-5.333]	(0.667-inf)	(0.667-inf)	(-inf-2]	(2-3]	(-inf-0.333]	1
(38-inf)	(3-inf)	(3-inf)	(-inf-5.333]	(0.667-inf)	(-inf-0.333]	(-inf-2]	(3-inf)	(-inf-0.333]	1
(38-inf)	(-inf-2]	(3-inf)	(-inf-5.333]	(0.667-inf)	(-inf-0.333]	(2-3]	(2-3]	(-inf-0.333]	1
(27-38]	(2-3]	(3-inf)	(-inf-5.333]	(0.667-inf)	(0.667-inf)	(-inf-2]	(2-3]	(-inf-0.333]	1
(-inf-27]	(-inf-2]	(3-inf)	(-inf-5.333]	(0.667-inf)	(0.667-inf)	(3-inf)	(-inf-2]	(-inf-0.333]	1
(38-inf)	(-inf-2]	(-inf-2]	(5.333-10.667]	(0.667-inf)	(0.667-inf)	(-inf-2]	(3-inf)	(-inf-0.333]	1
(38-inf)	(-inf-2]	(-inf-2]	(5.333-10.667]	(0.667-inf)	(0.667-inf)	(-inf-2]	(3-inf)	(-inf-0.333]	1
(27-38]	(-inf-2]	(-inf-2]	(5.333-10.667]	(0.667-inf)	(0.667-inf)	(-inf-2]	(2-3]	(-inf-0.333]	1
(38-inf)	(-inf-2]	(-inf-2]	(-inf-5.333]	(0.667-inf)	(0.667-inf)	(-inf-2]	(-inf-2]	(0.667-inf)	1
(-inf-27]	(2-3]	(3-inf)	(-inf-5.333]	(0.667-inf)	(-inf-0.333]	(3-inf)	(-inf-2]	(-inf-0.333]	1
(-inf-27]	(2-3]	(3-inf)	(-inf-5.333]	(0.667-inf)	(-inf-0.333]	(2-3]	(-inf-2]	(-inf-0.333]	1
(38-inf)	(3-inf)	(3-inf)	(-inf-5.333]	(-inf-0.333]	(0.667-inf)	(-inf-2]	(3-inf)	(-inf-0.333]	1
(38-inf)	(3-inf)	(3-inf)	(-inf-5.333]	(0.667-inf)	(0.667-inf)	(-inf-2]	(3-inf)	(-inf-0.333]	1
(38-inf)	(3-inf)	(3-inf)	(-inf-5.333]	(0.667-inf)	(0.667-inf)	(-inf-2]	(3-inf)	(-inf-0.333]	1
(38-inf)	(-inf-2]	(3-inf)	(5.333-10.667]	(0.667-inf)	(0.667-inf)	(2-3]	(2-3]	(-inf-0.333]	1
(27-38]	(3-inf)	(3-inf)	(-inf-5.333]	(0.667-inf)	(-inf-0.333]	(-inf-2]	(3-inf)	(-inf-0.333]	1
(27-38]	(3-inf)	(3-inf)	(-inf-5.333]	(0.667-inf)	(-inf-0.333]	(-inf-2]	(3-inf)	(-inf-0.333]	1
(-inf-27]	(3-inf)	(3-inf)	(-inf-5.333]	(0.667-inf)	(-inf-0.333]	(-inf-2]	(-inf-2]	(-inf-0.333]	1
(38-inf)	(-inf-2]	(-inf-2]	(5.333-10.667]	(0.667-inf)	(0.667-inf)	(-inf-2]	(3-inf)	(-inf-0.333]	1
(27-38]	(2-3]	(3-inf)	(-inf-5.333]	(0.667-inf)	(0.667-inf)	(-inf-2]	(3-inf)	(-inf-0.333]	1
(27-38]	(3-inf)	(3-inf)	(-inf-5.333]	(0.667-inf)	(0.667-inf)	(2-3]	(-inf-2]	(-inf-0.333]	1
(-inf-27]	(-inf-2]	(3-inf)	(-inf-5.333]	(0.667-inf)	(-inf-0.333]	(-inf-2]	(-inf-2]	(-inf-0.333]	1
(27-38]	(-inf-2]	(-inf-2]	(-inf-5.333]	(0.667-inf)	(0.667-inf)	(2-3]	(-inf-2]	(-inf-0.333]	1
(-inf-27]	(-inf-2]	(2-3]	(-inf-5.333]	(0.667-inf)	(0.667-inf)	(2-3]	(2-3]	(-inf-0.333]	1
(38-inf)	(-inf-2]	(2-3]	(5.333-10.667]	(0.667-inf)	(0.667-inf)	(2-3]	(-inf-2]	(0.667-inf)	1
(38-inf)	(-inf-2]	(-inf-2]	(5.333-10.667]	(0.667-inf)	(-inf-0.333]	(2-3]	(-inf-2]	(-inf-0.333]	1
(-inf-27]	(2-3]	(2-3]	(-inf-5.333]	(0.667-inf)	(0.667-inf)	(2-3]	(-inf-2]	(-inf-0.333]	1
(38-inf)	(-inf-2]	(-inf-2]	(-inf-5.333]	(0.667-inf)	(0.667-inf)	(2-3]	(3-inf)	(-inf-0.333]	1
(27-38]	(-inf-2]	(-inf-2]	(-inf-5.333]	(0.667-inf)	(0.667-inf)	(-inf-2]	(3-inf)	(-inf-0.333]	1
(27-38]	(-inf-2]	(-inf-2]	(-inf-5.333]	(0.667-inf)	(0.667-inf)	(2-3]	(-inf-2]	(-inf-0.333]	1
(38-inf)	(-inf-2]	(2-3]	(-inf-5.333]	(0.667-inf)	(-inf-0.333]	(-inf-2]	(2-3]	(-inf-0.333]	1
(38-inf)	(-inf-2]	(3-inf)	(-inf-5.333]	(0.667-inf)	(0.667-inf)	(-inf-2]	(2-3]	(-inf-0.333]	1
(38-inf)	(3-inf)	(3-inf)	(-inf-5.333]	(-inf-0.333]	(0.667-inf)	(-inf-2]	(3-inf)	(-inf-0.333]	1
(27-38]	(-inf-2]	(-inf-2]	(-inf-5.333]	(0.667-inf)	(0.667-inf)	(2-3]	(-inf-2]	(-inf-0.333]	1
(-inf-27]	(-inf-2]	(3-inf)	(-inf-5.333]	(0.667-inf)	(0.667-inf)	(-inf-2]	(-inf-2]	(-inf-0.333]	1
(27-38]	(3-inf)	(3-inf)	(-inf-5.333]	(0.667-inf)	(0.667-inf)	(-inf-2]	(2-3]	(-inf-0.333]	1
(38-inf)	(3-inf)	(3-inf)	(-inf-5.333]	(0.667-inf)	(0.667-inf)	(-inf-2]	(3-inf)	(-inf-0.333]	1
(-inf-27]	(3-inf)	(3-inf)	(-inf-5.333]	(0.667-inf)	(0.667-inf)	(-inf-2]	(3-inf)	(-inf-0.333]	1
(-inf-27]	(3-inf)	(3-inf)	(-inf-5.333]	(0.667-inf)	(-inf-0.333]	(-inf-2]	(3-inf)	(-inf-0.333]	1
(27-38]	(3-inf)	(3-inf)	(-inf-5.333]	(0.667-inf)	(-inf-0.333]	(-inf-2]	(3-inf)	(-inf-0.333]	1
(38-inf)	(3-inf)	(3-inf)	(5.333-10.667]	(-inf-0.333]	(0.667-inf)	(-inf-2]	(3-inf)	(-inf-0.333]	1
(38-inf)	(2-3]	(3-inf)	(5.333-10.667]	(0.667-inf)	(0.667-inf)	(2-3]	(2-3]	(-inf-0.333]	1
(27-38]	(3-inf)	(3-inf)	(-inf-5.333]	(-inf-0.333]	(-inf-0.333]	(-inf-2]	(2-3]	(-inf-0.333]	1
(27-38]	(-inf-2]	(3-inf)	(-inf-5.333]	(0.667-inf)	(0.667-inf)	(-inf-2]	(2-3]	(-inf-0.333]	1
(-inf-27]	(-inf-2]	(-inf-2]	(-inf-5.333]	(0.667-inf)	(0.667-inf)	(-inf-2]	(-inf-2]	(0.667-inf)	1
(38-inf)	(3-inf)	(3-inf)	(-inf-5.333]	(0.667-inf)	(-inf-0.333]	(-inf-2]	(3-inf)	(-inf-0.333]	1
(27-38]	(2-3]	(3-inf)	(5.333-10.667]	(0.667-inf)	(0.667-inf)	(-inf-2]	(-inf-2]	(-inf-0.333]	1
(-inf-27]	(-inf-2]	(2-3]	(-inf-5.333]	(0.667-inf)	(0.667-inf)	(2-3]	(3-inf)	(-inf-0.333]	1
(38-inf)	(3-inf)	(3-inf)	(5.333-10.667]	(0.667-inf)	(0.667-inf)	(-inf-2]	(-inf-2]	(-inf-0.333]	1
(38-inf)	(2-3]	(2-3]	(5.333-10.667]	(0.667-inf)	(0.667-inf)	(2-3]	(2-3]	(-inf-0.333]	1
(-inf-27]	(-inf-2]	(2-3]	(-inf-5.333]	(0.667-inf)	(0.667-inf)	(-inf-2]	(2-3]	(-inf-0.333]	1
(38-inf)	(-inf-2]	(-inf-2]	(-inf-5.333]	(0.667-inf)	(-inf-0.333]	(-inf-2]	(2-3]	(-inf-0.333]	1
(-inf-27]	(-inf-2]	(2-3]	(-inf-5.333]	(0.667-inf)	(0.667-inf)	(-inf-2]	(-inf-2]	(-inf-0.333]	1
(-inf-27]	(-inf-2]	(3-inf)	(-inf-5.333]	(0.667-inf)	(-inf-0.333]	(-inf-2]	(2-3]	(-inf-0.333]	1
(-inf-27]	(-inf-2]	(3-inf)	(-inf-5.333]	(0.667-inf)	(0.667-inf)	(2-3]	(-inf-2]	(-inf-0.333]	1
(38-inf)	(3-inf)	(-inf-2]	(5.333-10.667]	(0.667-inf)	(0.667-inf)	(2-3]	(2-3]	(-inf-0.333]	1
(27-38]	(-inf-2]	(2-3]	(-inf-5.333]	(0.667-inf)	(0.667-inf)	(2-3]	(-inf-2]	(-inf-0.333]	1
(-inf-27]	(2-3]	(3-inf)	(-inf-5.333]	(0.667-inf)	(0.667-inf)	(2-3]	(3-inf)	(-inf-0.333]	1
(-inf-27]	(3-inf)	(3-inf)	(-inf-5.333]	(0.667-inf)	(-inf-0.333]	(2-3]	(2-3]	(-inf-0.333]	1
(38-inf)	(-inf-2]	(2-3]	(-inf-5.333]	(0.667-inf)	(0.667-inf)	(-inf-2]	(2-3]	(-inf-0.333]	1
(38-inf)	(-inf-2]	(2-3]	(5.333-10.667]	(0.667-inf)	(0.667-inf)	(-inf-2]	(3-inf)	(-inf-0.333]	1
(27-38]	(-inf-2]	(2-3]	(-inf-5.333]	(0.667-inf)	(0.667-inf)	(-inf-2]	(-inf-2]	(-inf-0.333]	1
(27-38]	(-inf-2]	(2-3]	(-inf-5.333]	(0.667-inf)	(0.667-inf)	(-inf-2]	(-inf-2]	(-inf-0.333]	1
(-inf-27]	(2-3]	(3-inf)	(-inf-5.333]	(0.667-inf)	(0.667-inf)	(-inf-2]	(2-3]	(-inf-0.333]	1
(-inf-27]	(2-3]	(3-inf)	(-inf-5.333]	(0.667-inf)	(0.667-inf)	(-inf-2]	(2-3]	(-inf-0.333]	1
(27-38]	(3-inf)	(3-inf)	(-inf-5.333]	(0.667-inf)	(-inf-0.333]	(-inf-2]	(3-inf)	(-inf-0.333]	1
(38-inf)	(2-3]	(3-inf)	(-inf-5.333]	(0.667-inf)	(0.667-inf)	(-inf-2]	(3-inf)	(-inf-0.333]	1
(27-38]	(-inf-2]	(2-3]	(-inf-5.333]	(0.667-inf)	(0.667-inf)	(2-3]	(-inf-2]	(-inf-0.333]	1
(27-38]	(3-inf)	(3-inf)	(-inf-5.333]	(0.667-inf)	(-inf-0.333]	(-inf-2]	(3-inf)	(-inf-0.333]	1
(-inf-27]	(3-inf)	(3-inf)	(-inf-5.333]	(-inf-0.333]	(0.667-inf)	(-inf-2]	(3-inf)	(-inf-0.333]	1
(38-inf)	(3-inf)	(3-inf)	(5.333-10.667]	(-inf-0.333]	(-inf-0.333]	(-inf-2]	(3-inf)	(-inf-0.333]	1
(-inf-27]	(-inf-2]	(3-inf)	(-inf-5.333]	(0.667-inf)	(-inf-0.333]	(3-inf)	(3-inf)	(-inf-0.333]	1
(27-38]	(3-inf)	(3-inf)	(-inf-5.333]	(-inf-0.333]	(-inf-0.333]	(-inf-2]	(3-inf)	(-inf-0.333]	1
(27-38]	(3-inf)	(3-inf)	(-inf-5.333]	(0.667-inf)	(0.667-inf)	(-inf-2]	(3-inf)	(-inf-0.333]	1
(27-38]	(3-inf)	(3-inf)	(-inf-5.333]	(0.667-inf)	(0.667-inf)	(-inf-2]	(3-inf)	(-inf-0.333]	1
(-inf-27]	(3-inf)	(3-inf)	(-inf-5.333]	(0.667-inf)	(0.667-inf)	(-inf-2]	(2-3]	(-inf-0.333]	1
(27-38]	(3-inf)	(3-inf)	(-inf-5.333]	(-inf-0.333]	(0.667-inf)	(-inf-2]	(3-inf)	(-inf-0.333]	1
(-inf-27]	(-inf-2]	(3-inf)	(-inf-5.333]	(0.667-inf)	(0.667-inf)	(-inf-2]	(3-inf)	(-inf-0.333]	1
(-inf-27]	(-inf-2]	(-inf-2]	(-inf-5.333]	(0.667-inf)	(-inf-0.333]	(-inf-2]	(-inf-2]	(-inf-0.333]	1
(-inf-27]	(-inf-2]	(2-3]	(-inf-5.333]	(0.667-inf)	(0.667-inf)	(-inf-2]	(-inf-2]	(-inf-0.333]	1
(38-inf)	(-inf-2]	(3-inf)	(5.333-10.667]	(0.667-inf)	(0.667-inf)	(-inf-2]	(3-inf)	(-inf-0.333]	1
(-inf-27]	(-inf-2]	(-inf-2]	(-inf-5.333]	(0.667-inf)	(0.667-inf)	(-inf-2]	(-inf-2]	(-inf-0.333]	1
(27-38]	(-inf-2]	(-inf-2]	(-inf-5.333]	(0.667-inf)	(-inf-0.333]	(2-3]	(-inf-2]	(-inf-0.333]	1
(38-inf)	(-inf-2]	(-inf-2]	(-inf-5.333]	(0.667-inf)	(0.667-inf)	(-inf-2]	(2-3]	(-inf-0.333]	1
(38-inf)	(-inf-2]	(2-3]	(5.333-10.667]	(0.667-inf)	(0.667-inf)	(-inf-2]	(2-3]	(0.667-inf)	1
(38-inf)	(-inf-2]	(2-3]	(-inf-5.333]	(0.667-inf)	(-inf-0.333]	(-inf-2]	(2-3]	(-inf-0.333]	1
(27-38]	(3-inf)	(3-inf)	(-inf-5.333]	(0.667-inf)	(0.667-inf)	(-inf-2]	(-inf-2]	(-inf-0.333]	1
(-inf-27]	(-inf-2]	(-inf-2]	(-inf-5.333]	(0.667-inf)	(0.667-inf)	(2-3]	(-inf-2]	(-inf-0.333]	1
(-inf-27]	(-inf-2]	(2-3]	(-inf-5.333]	(0.667-inf)	(0.667-inf)	(-inf-2]	(-inf-2]	(-inf-0.333]	1
(-inf-27]	(-inf-2]	(-inf-2]	(-inf-5.333]	(0.667-inf)	(0.667-inf)	(2-3]	(-inf-2]	(0.667-inf)	1
(-inf-27]	(-inf-2]	(2-3]	(-inf-5.333]	(0.667-inf)	(-inf-0.333]	(-inf-2]	(-inf-2]	(-inf-0.333]	1
(-inf-27]	(-inf-2]	(3-inf)	(-inf-5.333]	(0.667-inf)	(-inf-0.333]	(2-3]	(-inf-2]	(-inf-0.333]	1
(-inf-27]	(3-inf)	(2-3]	(-inf-5.333]	(0.667-inf)	(0.667-inf)	(-inf-2]	(2-3]	(-inf-0.333]	1
(-inf-27]	(-inf-2]	(3-inf)	(-inf-5.333]	(0.667-inf)	(0.667-inf)	(2-3]	(2-3]	(-inf-0.333]	1
(38-inf)	(2-3]	(2-3]	(-inf-5.333]	(0.667-inf)	(0.667-inf)	(2-3]	(-inf-2]	(-inf-0.333]	1
(-inf-27]	(3-inf)	(3-inf)	(-inf-5.333]	(0.667-inf)	(0.667-inf)	(-inf-2]	(-inf-2]	(-inf-0.333]	1
(38-inf)	(2-3]	(3-inf)	(-inf-5.333]	(0.667-inf)	(-inf-0.333]	(-inf-2]	(2-3]	(-inf-0.333]	1
(27-38]	(-inf-2]	(2-3]	(-inf-5.333]	(0.667-inf)	(0.667-inf)	(2-3]	(-inf-2]	(-inf-0.333]	1
(-inf-27]	(-inf-2]	(2-3]	(-inf-5.333]	(0.667-inf)	(0.667-inf)	(2-3]	(-inf-2]	(-inf-0.333]	1
(38-inf)	(3-inf)	(3-inf)	(-inf-5.333]	(0.667-inf)	(-inf-0.333]	(2-3]	(2-3]	(-inf-0.333]	1
(27-38]	(2-3]	(2-3]	(5.333-10.667]	(0.667-inf)	(-inf-0.333]	(-inf-2]	(2-3]	(-inf-0.333]	1
(-inf-27]	(3-inf)	(3-inf)	(-inf-5.333]	(0.667-inf)	(0.667-inf)	(-inf-2]	(3-inf)	(-inf-0.333]	1
(27-38]	(-inf-2]	(-inf-2]	(-inf-5.333]	(0.667-inf)	(0.667-inf)	(2-3]	(2-3]	(-inf-0.333]	1
(-inf-27]	(2-3]	(3-inf)	(-inf-5.333]	(0.667-inf)	(0.667-inf)	(-inf-2]	(2-3]	(-inf-0.333]	1
(27-38]	(3-inf)	(3-inf)	(-inf-5.333]	(0.667-inf)	(0.667-inf)	(-inf-2]	(3-inf)	(-inf-0.333]	1
(27-38]	(3-inf)	(3-inf)	(-inf-5.333]	(-inf-0.333]	(-inf-0.333]	(2-3]	(2-3]	(-inf-0.333]	1
(38-inf)	(2-3]	(3-inf)	(-inf-5.333]	(0.667-inf)	(0.667-inf)	(-inf-2]	(2-3]	(-inf-0.333]	1
(38-inf)	(3-inf)	(2-3]	(-inf-5.333]	(0.667-inf)	(0.667-inf)	(-inf-2]	(2-3]	(-inf-0.333]	1
(-inf-27]	(-inf-2]	(2-3]	(-inf-5.333]	(0.667-inf)	(0.667-inf)	(2-3]	(2-3]	(-inf-0.333]	1
(27-38]	(-inf-2]	(-inf-2]	(-inf-5.333]	(0.667-inf)	(0.667-inf)	(-inf-2]	(3-inf)	(0.667-inf)	1
(27-38]	(-inf-2]	(2-3]	(-inf-5.333]	(0.667-inf)	(0.667-inf)	(-inf-2]	(2-3]	(-inf-0.333]	1
(-inf-27]	(2-3]	(3-inf)	(-inf-5.333]	(0.667-inf)	(0.667-inf)	(2-3]	(2-3]	(-inf-0.333]	1
(-inf-27]	(-inf-2]	(2-3]	(-inf-5.333]	(-inf-0.333]	(0.667-inf)	(2-3]	(-inf-2]	(-inf-0.333]	1
(38-inf)	(-inf-2]	(-inf-2]	(-inf-5.333]	(0.667-inf)	(-inf-0.333]	(2-3]	(-inf-2]	(-inf-0.333]	1
(27-38]	(2-3]	(3-inf)	(-inf-5.333]	(0.667-inf)	(0.667-inf)	(-inf-2]	(-inf-2]	(0.667-inf)	1
(38-inf)	(3-inf)	(3-inf)	(-inf-5.333]	(0.667-inf)	(0.667-inf)	(-inf-2]	(2-3]	(-inf-0.333]	1
(27-38]	(-inf-2]	(2-3]	(-inf-5.333]	(0.667-inf)	(0.667-inf)	(2-3]	(-inf-2]	(0.667-inf)	1
(38-inf)	(-inf-2]	(2-3]	(-inf-5.333]	(0.667-inf)	(-inf-0.333]	(-inf-2]	(-inf-2]	(0.667-inf)	1
(-inf-27]	(2-3]	(3-inf)	(-inf-5.333]	(0.667-inf)	(0.667-inf)	(-inf-2]	(2-3]	(-inf-0.333]	1
(38-inf)	(2-3]	(3-inf)	(-inf-5.333]	(0.667-inf)	(0.667-inf)	(2-3]	(-inf-2]	(-inf-0.333]	1
(27-38]	(3-inf)	(3-inf)	(-inf-5.333]	(-inf-0.333]	(-inf-0.333]	(-inf-2]	(2-3]	(-inf-0.333]	1
(38-inf)	(-inf-2]	(-inf-2]	(5.333-10.667]	(0.667-inf)	(0.667-inf)	(2-3]	(-inf-2]	(-inf-0.333]	1
(27-38]	(2-3]	(3-inf)	(-inf-5.333]	(0.667-inf)	(0.667-inf)	(2-3]	(-inf-2]	(0.667-inf)	1
(-inf-27]	(3-inf)	(3-inf)	(-inf-5.333]	(0.667-inf)	(0.667-inf)	(-inf-2]	(2-3]	(-inf-0.333]	1
(-inf-27]	(2-3]	(2-3]	(-inf-5.333]	(0.667-inf)	(-inf-0.333]	(-inf-2]	(3-inf)	(-inf-0.333]	1
(-inf-27]	(3-inf)	(3-inf)	(-inf-5.333]	(0.667-inf)	(0.667-inf)	(2-3]	(2-3]	(-inf-0.333]	1
(-inf-27]	(2-3]	(2-3]	(-inf-5.333]	(0.667-inf)	(0.667-inf)	(-inf-2]	(-inf-2]	(-inf-0.333]	1
(27-38]	(3-inf)	(3-inf)	(-inf-5.333]	(-inf-0.333]	(0.667-inf)	(2-3]	(-inf-2]	(-inf-0.333]	1
(-inf-27]	(3-inf)	(3-inf)	(-inf-5.333]	(0.667-inf)	(0.667-inf)	(-inf-2]	(3-inf)	(-inf-0.333]	1
(27-38]	(3-inf)	(3-inf)	(-inf-5.333]	(0.667-inf)	(0.667-inf)	(-inf-2]	(2-3]	(-inf-0.333]	1
(27-38]	(3-inf)	(3-inf)	(-inf-5.333]	(-inf-0.333]	(-inf-0.333]	(2-3]	(2-3]	(-inf-0.333]	1
(38-inf)	(3-inf)	(3-inf)	(-inf-5.333]	(0.667-inf)	(-inf-0.333]	(-inf-2]	(2-3]	(-inf-0.333]	1
(27-38]	(3-inf)	(3-inf)	(-inf-5.333]	(-inf-0.333]	(0.667-inf)	(2-3]	(2-3]	(-inf-0.333]	1
(27-38]	(-inf-2]	(3-inf)	(-inf-5.333]	(0.667-inf)	(0.667-inf)	(2-3]	(3-inf)	(-inf-0.333]	1
(27-38]	(3-inf)	(3-inf)	(-inf-5.333]	(0.667-inf)	(0.667-inf)	(-inf-2]	(3-inf)	(-inf-0.333]	1
(38-inf)	(3-inf)	(3-inf)	(-inf-5.333]	(0.667-inf)	(0.667-inf)	(-inf-2]	(2-3]	(-inf-0.333]	1
(38-inf)	(3-inf)	(3-inf)	(-inf-5.333]	(0.667-inf)	(0.667-inf)	(-inf-2]	(3-inf)	(-inf-0.333]	1
(27-38]	(3-inf)	(3-inf)	(-inf-5.333]	(0.667-inf)	(-inf-0.333]	(-inf-2]	(2-3]	(-inf-0.333]	1
(38-inf)	(3-inf)	(3-inf)	(-inf-5.333]	(0.667-inf)	(0.667-inf)	(-inf-2]	(3-inf)	(-inf-0.333]	1
(38-inf)	(3-inf)	(3-inf)	(-inf-5.333]	(0.667-inf)	(0.667-inf)	(-inf-2]	(3-inf)	(-inf-0.333]	1
(-inf-27]	(-inf-2]	(2-3]	(-inf-5.333]	(0.667-inf)	(0.667-inf)	(2-3]	(-inf-2]	(-inf-0.333]	1
(38-inf)	(2-3]	(3-inf)	(-inf-5.333]	(0.667-inf)	(0.667-inf)	(-inf-2]	(3-inf)	(0.667-inf)	1
(-inf-27]	(3-inf)	(3-inf)	(-inf-5.333]	(0.667-inf)	(0.667-inf)	(-inf-2]	(3-inf)	(-inf-0.333]	1
(38-inf)	(-inf-2]	(-inf-2]	(-inf-5.333]	(0.667-inf)	(0.667-inf)	(-inf-2]	(-inf-2]	(-inf-0.333]	1
(38-inf)	(-inf-2]	(-inf-2]	(5.333-10.667]	(0.667-inf)	(0.667-inf)	(-inf-2]	(2-3]	(0.667-inf)	1
(27-38]	(3-inf)	(3-inf)	(-inf-5.333]	(0.667-inf)	(-inf-0.333]	(-inf-2]	(3-inf)	(-inf-0.333]	1
(27-38]	(-inf-2]	(3-inf)	(-inf-5.333]	(0.667-inf)	(0.667-inf)	(2-3]	(-inf-2]	(-inf-0.333]	1
(38-inf)	(-inf-2]	(3-inf)	(-inf-5.333]	(0.667-inf)	(0.667-inf)	(-inf-2]	(-inf-2]	(0.667-inf)	1
(-inf-27]	(-inf-2]	(-inf-2]	(-inf-5.333]	(0.667-inf)	(0.667-inf)	(2-3]	(-inf-2]	(-inf-0.333]	1
(-inf-27]	(-inf-2]	(-inf-2]	(-inf-5.333]	(0.667-inf)	(0.667-inf)	(-inf-2]	(-inf-2]	(0.667-inf)	1
(27-38]	(3-inf)	(3-inf)	(-inf-5.333]	(0.667-inf)	(-inf-0.333]	(-inf-2]	(3-inf)	(-inf-0.333]	1
(38-inf)	(-inf-2]	(2-3]	(-inf-5.333]	(0.667-inf)	(0.667-inf)	(-inf-2]	(2-3]	(-inf-0.333]	1
(38-inf)	(2-3]	(2-3]	(-inf-5.333]	(0.667-inf)	(-inf-0.333]	(2-3]	(2-3]	(-inf-0.333]	1
(27-38]	(3-inf)	(3-inf)	(-inf-5.333]	(0.667-inf)	(0.667-inf)	(-inf-2]	(2-3]	(-inf-0.333]	1
(27-38]	(2-3]	(3-inf)	(-inf-5.333]	(0.667-inf)	(0.667-inf)	(-inf-2]	(3-inf)	(-inf-0.333]	1
(38-inf)	(2-3]	(3-inf)	(-inf-5.333]	(0.667-inf)	(0.667-inf)	(-inf-2]	(3-inf)	(-inf-0.333]	1
(-inf-27]	(3-inf)	(3-inf)	(-inf-5.333]	(0.667-inf)	(0.667-inf)	(-inf-2]	(3-inf)	(-inf-0.333]	1
(-inf-27]	(3-inf)	(3-inf)	(-inf-5.333]	(0.667-inf)	(0.667-inf)	(-inf-2]	(3-inf)	(-inf-0.333]	1
(-inf-27]	(2-3]	(3-inf)	(-inf-5.333]	(0.667-inf)	(-inf-0.333]	(-inf-2]	(3-inf)	(-inf-0.333]	1
(38-inf)	(3-inf)	(3-inf)	(-inf-5.333]	(0.667-inf)	(0.667-inf)	(-inf-2]	(3-inf)	(-inf-0.333]	1
(38-inf)	(-inf-2]	(-inf-2]	(5.333-10.667]	(0.667-inf)	(-inf-0.333]	(2-3]	(-inf-2]	(-inf-0.333]	1
(-inf-27]	(-inf-2]	(3-inf)	(-inf-5.333]	(0.667-inf)	(0.667-inf)	(-inf-2]	(3-inf)	(-inf-0.333]	1
(-inf-27]	(2-3]	(2-3]	(-inf-5.333]	(0.667-inf)	(0.667-inf)	(2-3]	(3-inf)	(-inf-0.333]	1
(-inf-27]	(2-3]	(-inf-2]	(-inf-5.333]	(0.667-inf)	(0.667-inf)	(2-3]	(-inf-2]	(-inf-0.333]	1
(27-38]	(-inf-2]	(3-inf)	(-inf-5.333]	(0.667-inf)	(-inf-0.333]	(2-3]	(3-inf)	(-inf-0.333]	1
(27-38]	(3-inf)	(3-inf)	(-inf-5.333]	(-inf-0.333]	(0.667-inf)	(-inf-2]	(2-3]	(-inf-0.333]	1
(27-38]	(-inf-2]	(3-inf)	(-inf-5.333]	(0.667-inf)	(-inf-0.333]	(-inf-2]	(3-inf)	(-inf-0.333]	1
(38-inf)	(-inf-2]	(3-inf)	(-inf-5.333]	(0.667-inf)	(-inf-0.333]	(-inf-2]	(3-inf)	(-inf-0.333]	1
(38-inf)	(-inf-2]	(-inf-2]	(5.333-10.667]	(0.667-inf)	(-inf-0.333]	(-inf-2]	(3-inf)	(-inf-0.333]	1
(27-38]	(3-inf)	(3-inf)	(-inf-5.333]	(0.667-inf)	(-inf-0.333]	(-inf-2]	(3-inf)	(-inf-0.333]	1
(-inf-27]	(-inf-2]	(3-inf)	(-inf-5.333]	(0.667-inf)	(0.667-inf)	(-inf-2]	(-inf-2]	(-inf-0.333]	1
(38-inf)	(-inf-2]	(2-3]	(10.667-inf)	(0.667-inf)	(0.667-inf)	(2-3]	(2-3]	(-inf-0.333]	1
(38-inf)	(-inf-2]	(-inf-2]	(-inf-5.333]	(0.667-inf)	(-inf-0.333]	(3-inf)	(2-3]	(-inf-0.333]	1
(27-38]	(2-3]	(3-inf)	(-inf-5.333]	(0.667-inf)	(-inf-0.333]	(-inf-2]	(-inf-2]	(-inf-0.333]	1
(27-38]	(-inf-2]	(2-3]	(-inf-5.333]	(0.667-inf)	(0.667-inf)	(2-3]	(3-inf)	(-inf-0.333]	1
(-inf-27]	(-inf-2]	(3-inf)	(-inf-5.333]	(0.667-inf)	(0.667-inf)	(2-3]	(-inf-2]	(-inf-0.333]	1
(27-38]	(-inf-2]	(2-3]	(-inf-5.333]	(0.667-inf)	(0.667-inf)	(2-3]	(-inf-2]	(0.667-inf)	1
(-inf-27]	(2-3]	(2-3]	(-inf-5.333]	(0.667-inf)	(0.667-inf)	(2-3]	(-inf-2]	(-inf-0.333]	1
(-inf-27]	(2-3]	(-inf-2]	(-inf-5.333]	(0.667-inf)	(0.667-inf)	(2-3]	(-inf-2]	(-inf-0.333]	1
(27-38]	(-inf-2]	(-inf-2]	(-inf-5.333]	(0.667-inf)	(0.667-inf)	(3-inf)	(-inf-2]	(-inf-0.333]	1
(27-38]	(2-3]	(3-inf)	(-inf-5.333]	(0.667-inf)	(-inf-0.333]	(2-3]	(-inf-2]	(-inf-0.333]	1
(38-inf)	(-inf-2]	(-inf-2]	(10.667-inf)	(0.667-inf)	(0.667-inf)	(3-inf)	(-inf-2]	(0.667-inf)	1
(-inf-27]	(2-3]	(2-3]	(-inf-5.333]	(0.667-inf)	(0.667-inf)	(2-3]	(2-3]	(-inf-0.333]	1
(-inf-27]	(2-3]	(3-inf)	(-inf-5.333]	(0.667-inf)	(-inf-0.333]	(2-3]	(-inf-2]	(-inf-0.333]	1
(38-inf)	(-inf-2]	(-inf-2]	(5.333-10.667]	(0.667-inf)	(0.667-inf)	(2-3]	(2-3]	(0.667-inf)	1
(-inf-27]	(-inf-2]	(-inf-2]	(-inf-5.333]	(0.667-inf)	(-inf-0.333]	(2-3]	(-inf-2]	(-inf-0.333]	1
(27-38]	(2-3]	(3-inf)	(5.333-10.667]	(0.667-inf)	(0.667-inf)	(-inf-2]	(3-inf)	(-inf-0.333]	1
(27-38]	(-inf-2]	(-inf-2]	(-inf-5.333]	(0.667-inf)	(0.667-inf)	(-inf-2]	(-inf-2]	(-inf-0.333]	1
(27-38]	(-inf-2]	(3-inf)	(-inf-5.333]	(0.667-inf)	(0.667-inf)	(2-3]	(2-3]	(-inf-0.333]	1
(38-inf)	(-inf-2]	(3-inf)	(10.667-inf)	(-inf-0.333]	(0.667-inf)	(-inf-2]	(-inf-2]	(0.667-inf)	1
(-inf-27]	(-inf-2]	(3-inf)	(-inf-5.333]	(0.667-inf)	(0.667-inf)	(2-3]	(2-3]	(-inf-0.333]	1
(27-38]	(-inf-2]	(3-inf)	(-inf-5.333]	(0.667-inf)	(-inf-0.333]	(-inf-2]	(3-inf)	(-inf-0.333]	1
(-inf-27]	(-inf-2]	(2-3]	(-inf-5.333]	(0.667-inf)	(0.667-inf)	(2-3]	(2-3]	(-inf-0.333]	1
(38-inf)	(2-3]	(3-inf)	(-inf-5.333]	(0.667-inf)	(0.667-inf)	(-inf-2]	(-inf-2]	(-inf-0.333]	1
(-inf-27]	(-inf-2]	(2-3]	(-inf-5.333]	(0.667-inf)	(0.667-inf)	(2-3]	(-inf-2]	(-inf-0.333]	1
(-inf-27]	(-inf-2]	(3-inf)	(-inf-5.333]	(0.667-inf)	(0.667-inf)	(2-3]	(-inf-2]	(-inf-0.333]	1
(27-38]	(2-3]	(3-inf)	(-inf-5.333]	(0.667-inf)	(-inf-0.333]	(-inf-2]	(2-3]	(-inf-0.333]	1
(27-38]	(3-inf)	(3-inf)	(-inf-5.333]	(0.667-inf)	(0.667-inf)	(-inf-2]	(3-inf)	(-inf-0.333]	1
(27-38]	(-inf-2]	(2-3]	(-inf-5.333]	(0.667-inf)	(-inf-0.333]	(2-3]	(-inf-2]	(-inf-0.333]	1
(38-inf)	(2-3]	(2-3]	(-inf-5.333]	(-inf-0.333]	(0.667-inf)	(2-3]	(3-inf)	(-inf-0.333]	1
(38-inf)	(-inf-2]	(-inf-2]	(-inf-5.333]	(0.667-inf)	(-inf-0.333]	(2-3]	(2-3]	(-inf-0.333]	1
(-inf-27]	(2-3]	(3-inf)	(-inf-5.333]	(0.667-inf)	(0.667-inf)	(2-3]	(-inf-2]	(-inf-0.333]	1
(38-inf)	(-inf-2]	(2-3]	(-inf-5.333]	(0.667-inf)	(0.667-inf)	(2-3]	(-inf-2]	(-inf-0.333]	1
(38-inf)	(-inf-2]	(2-3]	(5.333-10.667]	(0.667-inf)	(0.667-inf)	(2-3]	(-inf-2]	(-inf-0.333]	1
(-inf-27]	(2-3]	(3-inf)	(-inf-5.333]	(0.667-inf)	(-inf-0.333]	(-inf-2]	(-inf-2]	(-inf-0.333]	1
(38-inf)	(2-3]	(-inf-2]	(-inf-5.333]	(0.667-inf)	(0.667-inf)	(2-3]	(2-3]	(-inf-0.333]	1
(27-38]	(2-3]	(-inf-2]	(5.333-10.667]	(0.667-inf)	(-inf-0.333]	(-inf-2]	(2-3]	(0.667-inf)	1
(27-38]	(2-3]	(-inf-2]	(-inf-5.333]	(0.667-inf)	(0.667-inf)	(-inf-2]	(-inf-2]	(0.667-inf)	1
(27-38]	(2-3]	(2-3]	(-inf-5.333]	(0.667-inf)	(-inf-0.333]	(-inf-2]	(2-3]	(-inf-0.333]	1
(-inf-27]	(-inf-2]	(2-3]	(-inf-5.333]	(0.667-inf)	(0.667-inf)	(2-3]	(2-3]	(-inf-0.333]	1
(-inf-27]	(2-3]	(3-inf)	(-inf-5.333]	(0.667-inf)	(0.667-inf)	(2-3]	(2-3]	(-inf-0.333]	1
(27-38]	(-inf-2]	(-inf-2]	(-inf-5.333]	(0.667-inf)	(0.667-inf)	(-inf-2]	(-inf-2]	(0.667-inf)	1
(-inf-27]	(-inf-2]	(-inf-2]	(-inf-5.333]	(0.667-inf)	(0.667-inf)	(-inf-2]	(3-inf)	(-inf-0.333]	1
(38-inf)	(3-inf)	(3-inf)	(-inf-5.333]	(0.667-inf)	(0.667-inf)	(-inf-2]	(3-inf)	(-inf-0.333]	1
(27-38]	(3-inf)	(3-inf)	(-inf-5.333]	(0.667-inf)	(-inf-0.333]	(-inf-2]	(2-3]	(-inf-0.333]	1
(27-38]	(2-3]	(2-3]	(-inf-5.333]	(0.667-inf)	(0.667-inf)	(-inf-2]	(3-inf)	(-inf-0.333]	1
(38-inf)	(-inf-2]	(2-3]	(-inf-5.333]	(0.667-inf)	(0.667-inf)	(-inf-2]	(2-3]	(0.667-inf)	1
(38-inf)	(-inf-2]	(3-inf)	(5.333-10.667]	(0.667-inf)	(0.667-inf)	(2-3]	(2-3]	(-inf-0.333]	1
(27-38]	(2-3]	(3-inf)	(-inf-5.333]	(0.667-inf)	(0.667-inf)	(2-3]	(-inf-2]	(-inf-0.333]	1
(38-inf)	(-inf-2]	(2-3]	(-inf-5.333]	(0.667-inf)	(0.667-inf)	(2-3]	(3-inf)	(0.667-inf)	1
(-inf-27]	(-inf-2]	(3-inf)	(-inf-5.333]	(0.667-inf)	(0.667-inf)	(-inf-2]	(2-3]	(-inf-0.333]	1
(-inf-27]	(2-3]	(3-inf)	(-inf-5.333]	(0.667-inf)	(-inf-0.333]	(2-3]	(-inf-2]	(-inf-0.333]	1
(-inf-27]	(-inf-2]	(2-3]	(-inf-5.333]	(0.667-inf)	(0.667-inf)	(-inf-2]	(3-inf)	(-inf-0.333]	1
(38-inf)	(-inf-2]	(-inf-2]	(-inf-5.333]	(0.667-inf)	(-inf-0.333]	(2-3]	(-inf-2]	(0.667-inf)	1
(-inf-27]	(-inf-2]	(2-3]	(-inf-5.333]	(0.667-inf)	(-inf-0.333]	(2-3]	(3-inf)	(-inf-0.333]	1
(27-38]	(-inf-2]	(2-3]	(-inf-5.333]	(0.667-inf)	(-inf-0.333]	(2-3]	(-inf-2]	(-inf-0.333]	1
(-inf-27]	(3-inf)	(3-inf)	(-inf-5.333]	(0.667-inf)	(0.667-inf)	(2-3]	(2-3]	(-inf-0.333]	1
(38-inf)	(2-3]	(2-3]	(5.333-10.667]	(0.667-inf)	(0.667-inf)	(2-3]	(2-3]	(-inf-0.333]	1
(-inf-27]	(2-3]	(2-3]	(-inf-5.333]	(0.667-inf)	(0.667-inf)	(-inf-2]	(2-3]	(-inf-0.333]	1
(-inf-27]	(2-3]	(3-inf)	(-inf-5.333]	(0.667-inf)	(0.667-inf)	(-inf-2]	(2-3]	(-inf-0.333]	1
(38-inf)	(2-3]	(2-3]	(-inf-5.333]	(0.667-inf)	(0.667-inf)	(-inf-2]	(-inf-2]	(-inf-0.333]	1
(38-inf)	(-inf-2]	(3-inf)	(-inf-5.333]	(0.667-inf)	(0.667-inf)	(2-3]	(2-3]	(-inf-0.333]	1
(-inf-27]	(3-inf)	(3-inf)	(-inf-5.333]	(0.667-inf)	(0.667-inf)	(-inf-2]	(2-3]	(-inf-0.333]	1
(27-38]	(2-3]	(3-inf)	(-inf-5.333]	(0.667-inf)	(0.667-inf)	(-inf-2]	(3-inf)	(-inf-0.333]	1
(27-38]	(3-inf)	(3-inf)	(-inf-5.333]	(-inf-0.333]	(0.667-inf)	(-inf-2]	(3-inf)	(-inf-0.333]	1
(27-38]	(3-inf)	(3-inf)	(-inf-5.333]	(0.667-inf)	(-inf-0.333]	(-inf-2]	(2-3]	(-inf-0.333]	1
(-inf-27]	(3-inf)	(3-inf)	(-inf-5.333]	(0.667-inf)	(0.667-inf)	(-inf-2]	(3-inf)	(-inf-0.333]	1
(-inf-27]	(3-inf)	(3-inf)	(-inf-5.333]	(0.667-inf)	(0.667-inf)	(-inf-2]	(-inf-2]	(-inf-0.333]	1
(38-inf)	(2-3]	(-inf-2]	(10.667-inf)	(0.667-inf)	(-inf-0.333]	(-inf-2]	(-inf-2]	(0.667-inf)	1
(27-38]	(3-inf)	(3-inf)	(-inf-5.333]	(-inf-0.333]	(0.667-inf)	(-inf-2]	(-inf-2]	(-inf-0.333]	1
(27-38]	(3-inf)	(3-inf)	(-inf-5.333]	(0.667-inf)	(0.667-inf)	(2-3]	(2-3]	(-inf-0.333]	1
(-inf-27]	(2-3]	(2-3]	(-inf-5.333]	(0.667-inf)	(0.667-inf)	(2-3]	(-inf-2]	(-inf-0.333]	1
(-inf-27]	(3-inf)	(3-inf)	(-inf-5.333]	(0.667-inf)	(-inf-0.333]	(-inf-2]	(3-inf)	(-inf-0.333]	1
(38-inf)	(-inf-2]	(2-3]	(-inf-5.333]	(0.667-inf)	(0.667-inf)	(2-3]	(2-3]	(0.667-inf)	1
(27-38]	(3-inf)	(3-inf)	(-inf-5.333]	(0.667-inf)	(0.667-inf)	(2-3]	(2-3]	(-inf-0.333]	1
(27-38]	(2-3]	(3-inf)	(-inf-5.333]	(-inf-0.333]	(0.667-inf)	(-inf-2]	(3-inf)	(-inf-0.333]	1
(38-inf)	(-inf-2]	(-inf-2]	(5.333-10.667]	(0.667-inf)	(0.667-inf)	(2-3]	(3-inf)	(-inf-0.333]	1
(38-inf)	(-inf-2]	(-inf-2]	(-inf-5.333]	(0.667-inf)	(-inf-0.333]	(2-3]	(-inf-2]	(-inf-0.333]	1
(38-inf)	(2-3]	(2-3]	(-inf-5.333]	(-inf-0.333]	(0.667-inf)	(2-3]	(3-inf)	(-inf-0.333]	1
(38-inf)	(-inf-2]	(-inf-2]	(5.333-10.667]	(0.667-inf)	(-inf-0.333]	(2-3]	(-inf-2]	(-inf-0.333]	1
(38-inf)	(-inf-2]	(2-3]	(-inf-5.333]	(0.667-inf)	(-inf-0.333]	(2-3]	(-inf-2]	(-inf-0.333]	1
(27-38]	(2-3]	(2-3]	(-inf-5.333]	(0.667-inf)	(-inf-0.333]	(-inf-2]	(3-inf)	(-inf-0.333]	1
(-inf-27]	(2-3]	(2-3]	(-inf-5.333]	(0.667-inf)	(0.667-inf)	(-inf-2]	(-inf-2]	(-inf-0.333]	1
(27-38]	(-inf-2]	(3-inf)	(-inf-5.333]	(0.667-inf)	(0.667-inf)	(2-3]	(-inf-2]	(-inf-0.333]	1
(-inf-27]	(3-inf)	(3-inf)	(-inf-5.333]	(0.667-inf)	(0.667-inf)	(-inf-2]	(2-3]	(-inf-0.333]	1
(38-inf)	(2-3]	(3-inf)	(5.333-10.667]	(0.667-inf)	(0.667-inf)	(-inf-2]	(3-inf)	(-inf-0.333]	1
(38-inf)	(2-3]	(3-inf)	(5.333-10.667]	(0.667-inf)	(-inf-0.333]	(2-3]	(-inf-2]	(-inf-0.333]	1
(27-38]	(2-3]	(2-3]	(5.333-10.667]	(0.667-inf)	(0.667-inf)	(2-3]	(-inf-2]	(-inf-0.333]	1
(38-inf)	(-inf-2]	(-inf-2]	(5.333-10.667]	(0.667-inf)	(-inf-0.333]	(2-3]	(-inf-2]	(-inf-0.333]	1
(27-38]	(3-inf)	(3-inf)	(-inf-5.333]	(0.667-inf)	(0.667-inf)	(-inf-2]	(3-inf)	(-inf-0.333]	1
(27-38]	(2-3]	(3-inf)	(-inf-5.333]	(0.667-inf)	(0.667-inf)	(2-3]	(3-inf)	(-inf-0.333]	1
(-inf-27]	(2-3]	(3-inf)	(-inf-5.333]	(0.667-inf)	(0.667-inf)	(-inf-2]	(-inf-2]	(-inf-0.333]	1
(38-inf)	(-inf-2]	(3-inf)	(5.333-10.667]	(-inf-0.333]	(0.667-inf)	(-inf-2]	(2-3]	(-inf-0.333]	1
(-inf-27]	(2-3]	(3-inf)	(-inf-5.333]	(0.667-inf)	(-inf-0.333]	(-inf-2]	(2-3]	(-inf-0.333]	1
(27-38]	(2-3]	(3-inf)	(-inf-5.333]	(-inf-0.333]	(0.667-inf)	(-inf-2]	(2-3]	(-inf-0.333]	1
(38-inf)	(-inf-2]	(-inf-2]	(-inf-5.333]	(-inf-0.333]	(0.667-inf)	(-inf-2]	(3-inf)	(-inf-0.333]	1
(27-38]	(-inf-2]	(2-3]	(-inf-5.333]	(0.667-inf)	(0.667-inf)	(-inf-2]	(3-inf)	(-inf-0.333]	1
(38-inf)	(2-3]	(3-inf)	(5.333-10.667]	(0.667-inf)	(0.667-inf)	(2-3]	(3-inf)	(-inf-0.333]	1
(38-inf)	(3-inf)	(3-inf)	(-inf-5.333]	(0.667-inf)	(0.667-inf)	(-inf-2]	(3-inf)	(-inf-0.333]	1
(38-inf)	(-inf-2]	(2-3]	(5.333-10.667]	(0.667-inf)	(-inf-0.333]	(2-3]	(2-3]	(-inf-0.333]	1
(-inf-27]	(-inf-2]	(3-inf)	(-inf-5.333]	(0.667-inf)	(0.667-inf)	(2-3]	(-inf-2]	(-inf-0.333]	1
(-inf-27]	(3-inf)	(3-inf)	(-inf-5.333]	(0.667-inf)	(0.667-inf)	(-inf-2]	(3-inf)	(-inf-0.333]	1
(38-inf)	(2-3]	(2-3]	(-inf-5.333]	(0.667-inf)	(0.667-inf)	(2-3]	(3-inf)	(-inf-0.333]	1
(27-38]	(-inf-2]	(3-inf)	(-inf-5.333]	(0.667-inf)	(-inf-0.333]	(3-inf)	(3-inf)	(0.667-inf)	1
(38-inf)	(3-inf)	(3-inf)	(-inf-5.333]	(-inf-0.333]	(0.667-inf)	(-inf-2]	(3-inf)	(-inf-0.333]	1
(-inf-27]	(3-inf)	(3-inf)	(-inf-5.333]	(0.667-inf)	(-inf-0.333]	(-inf-2]	(3-inf)	(-inf-0.333]	1
(-inf-27]	(-inf-2]	(3-inf)	(-inf-5.333]	(0.667-inf)	(0.667-inf)	(2-3]	(2-3]	(-inf-0.333]	1
(-inf-27]	(-inf-2]	(-inf-2]	(-inf-5.333]	(0.667-inf)	(0.667-inf)	(2-3]	(-inf-2]	(-inf-0.333]	1
(27-38]	(-inf-2]	(2-3]	(-inf-5.333]	(0.667-inf)	(0.667-inf)	(-inf-2]	(-inf-2]	(0.667-inf)	1
(-inf-27]	(3-inf)	(3-inf)	(-inf-5.333]	(0.667-inf)	(0.667-inf)	(-inf-2]	(-inf-2]	(-inf-0.333]	1
(27-38]	(3-inf)	(3-inf)	(-inf-5.333]	(0.667-inf)	(0.667-inf)	(-inf-2]	(3-inf)	(-inf-0.333]	1
(38-inf)	(-inf-2]	(-inf-2]	(-inf-5.333]	(0.667-inf)	(0.667-inf)	(-inf-2]	(3-inf)	(-inf-0.333]	1
(38-inf)	(3-inf)	(3-inf)	(-inf-5.333]	(0.667-inf)	(0.667-inf)	(2-3]	(3-inf)	(-inf-0.333]	1
(27-38]	(3-inf)	(3-inf)	(-inf-5.333]	(0.667-inf)	(0.667-inf)	(-inf-2]	(2-3]	(-inf-0.333]	1
(38-inf)	(2-3]	(3-inf)	(5.333-10.667]	(0.667-inf)	(0.667-inf)	(-inf-2]	(3-inf)	(-inf-0.333]	1
(38-inf)	(2-3]	(3-inf)	(5.333-10.667]	(0.667-inf)	(0.667-inf)	(-inf-2]	(3-inf)	(-inf-0.333]	1
(38-inf)	(3-inf)	(3-inf)	(-inf-5.333]	(0.667-inf)	(0.667-inf)	(-inf-2]	(3-inf)	(-inf-0.333]	1
(27-38]	(3-inf)	(3-inf)	(-inf-5.333]	(-inf-0.333]	(0.667-inf)	(-inf-2]	(3-inf)	(-inf-0.333]	1
(-inf-27]	(3-inf)	(3-inf)	(-inf-5.333]	(0.667-inf)	(0.667-inf)	(-inf-2]	(3-inf)	(-inf-0.333]	1
(27-38]	(-inf-2]	(-inf-2]	(5.333-10.667]	(0.667-inf)	(0.667-inf)	(-inf-2]	(3-inf)	(-inf-0.333]	1
(27-38]	(3-inf)	(-inf-2]	(-inf-5.333]	(0.667-inf)	(-inf-0.333]	(-inf-2]	(-inf-2]	(-inf-0.333]	1
(-inf-27]	(2-3]	(2-3]	(-inf-5.333]	(0.667-inf)	(0.667-inf)	(2-3]	(3-inf)	(-inf-0.333]	1
(-inf-27]	(-inf-2]	(3-inf)	(-inf-5.333]	(0.667-inf)	(0.667-inf)	(2-3]	(3-inf)	(-inf-0.333]	1
(-inf-27]	(3-inf)	(3-inf)	(-inf-5.333]	(0.667-inf)	(-inf-0.333]	(-inf-2]	(3-inf)	(-inf-0.333]	1
(-inf-27]	(3-inf)	(3-inf)	(-inf-5.333]	(0.667-inf)	(-inf-0.333]	(2-3]	(2-3]	(-inf-0.333]	1
(38-inf)	(-inf-2]	(-inf-2]	(-inf-5.333]	(0.667-inf)	(0.667-inf)	(-inf-2]	(3-inf)	(-inf-0.333]	1
(38-inf)	(2-3]	(3-inf)	(5.333-10.667]	(0.667-inf)	(0.667-inf)	(-inf-2]	(3-inf)	(-inf-0.333]	1
(-inf-27]	(2-3]	(2-3]	(-inf-5.333]	(0.667-inf)	(0.667-inf)	(-inf-2]	(-inf-2]	(-inf-0.333]	1
(-inf-27]	(2-3]	(3-inf)	(-inf-5.333]	(0.667-inf)	(0.667-inf)	(-inf-2]	(2-3]	(-inf-0.333]	1
(38-inf)	(2-3]	(3-inf)	(-inf-5.333]	(0.667-inf)	(0.667-inf)	(-inf-2]	(2-3]	(-inf-0.333]	1
(27-38]	(2-3]	(2-3]	(-inf-5.333]	(0.667-inf)	(-inf-0.333]	(-inf-2]	(3-inf)	(-inf-0.333]	1
(-inf-27]	(-inf-2]	(3-inf)	(-inf-5.333]	(0.667-inf)	(-inf-0.333]	(2-3]	(2-3]	(0.667-inf)	1
(38-inf)	(3-inf)	(3-inf)	(-inf-5.333]	(0.667-inf)	(0.667-inf)	(2-3]	(3-inf)	(-inf-0.333]	1
(27-38]	(-inf-2]	(-inf-2]	(-inf-5.333]	(-inf-0.333]	(-inf-0.333]	(2-3]	(2-3]	(-inf-0.333]	1
(27-38]	(-inf-2]	(2-3]	(-inf-5.333]	(-inf-0.333]	(-inf-0.333]	(-inf-2]	(3-inf)	(-inf-0.333]	1
(27-38]	(-inf-2]	(3-inf)	(-inf-5.333]	(0.667-inf)	(-inf-0.333]	(-inf-2]	(2-3]	(-inf-0.333]	1
(27-38]	(2-3]	(2-3]	(-inf-5.333]	(0.667-inf)	(-inf-0.333]	(2-3]	(3-inf)	(-inf-0.333]	1
(-inf-27]	(2-3]	(3-inf)	(-inf-5.333]	(0.667-inf)	(0.667-inf)	(2-3]	(2-3]	(-inf-0.333]	1
(27-38]	(-inf-2]	(2-3]	(-inf-5.333]	(-inf-0.333]	(0.667-inf)	(-inf-2]	(3-inf)	(-inf-0.333]	1
(38-inf)	(3-inf)	(3-inf)	(-inf-5.333]	(-inf-0.333]	(0.667-inf)	(2-3]	(3-inf)	(-inf-0.333]	1
(38-inf)	(-inf-2]	(-inf-2]	(-inf-5.333]	(0.667-inf)	(-inf-0.333]	(2-3]	(3-inf)	(-inf-0.333]	1
(38-inf)	(2-3]	(3-inf)	(-inf-5.333]	(-inf-0.333]	(0.667-inf)	(-inf-2]	(3-inf)	(-inf-0.333]	1
(-inf-27]	(-inf-2]	(2-3]	(-inf-5.333]	(0.667-inf)	(-inf-0.333]	(2-3]	(3-inf)	(0.667-inf)	1
(27-38]	(3-inf)	(3-inf)	(-inf-5.333]	(-inf-0.333]	(0.667-inf)	(-inf-2]	(2-3]	(-inf-0.333]	1
(-inf-27]	(3-inf)	(3-inf)	(-inf-5.333]	(-inf-0.333]	(0.667-inf)	(-inf-2]	(2-3]	(-inf-0.333]	1
(38-inf)	(-inf-2]	(2-3]	(-inf-5.333]	(0.667-inf)	(0.667-inf)	(2-3]	(2-3]	(0.667-inf)	1
(27-38]	(3-inf)	(3-inf)	(-inf-5.333]	(-inf-0.333]	(0.667-inf)	(2-3]	(3-inf)	(-inf-0.333]	1
(38-inf)	(3-inf)	(3-inf)	(-inf-5.333]	(0.667-inf)	(0.667-inf)	(2-3]	(3-inf)	(-inf-0.333]	1
(38-inf)	(2-3]	(3-inf)	(-inf-5.333]	(-inf-0.333]	(0.667-inf)	(2-3]	(3-inf)	(-inf-0.333]	1
(27-38]	(2-3]	(3-inf)	(-inf-5.333]	(-inf-0.333]	(0.667-inf)	(-inf-2]	(3-inf)	(-inf-0.333]	1
(27-38]	(-inf-2]	(-inf-2]	(-inf-5.333]	(0.667-inf)	(-inf-0.333]	(3-inf)	(3-inf)	(-inf-0.333]	1
(-inf-27]	(-inf-2]	(-inf-2]	(-inf-5.333]	(0.667-inf)	(-inf-0.333]	(2-3]	(3-inf)	(-inf-0.333]	1
(38-inf)	(3-inf)	(3-inf)	(-inf-5.333]	(-inf-0.333]	(0.667-inf)	(-inf-2]	(3-inf)	(-inf-0.333]	1
(-inf-27]	(3-inf)	(3-inf)	(-inf-5.333]	(-inf-0.333]	(0.667-inf)	(2-3]	(3-inf)	(-inf-0.333]	1
(27-38]	(-inf-2]	(-inf-2]	(5.333-10.667]	(0.667-inf)	(0.667-inf)	(-inf-2]	(-inf-2]	(0.667-inf)	1
(27-38]	(3-inf)	(2-3]	(-inf-5.333]	(-inf-0.333]	(-inf-0.333]	(2-3]	(2-3]	(-inf-0.333]	1
(27-38]	(3-inf)	(3-inf)	(-inf-5.333]	(0.667-inf)	(-inf-0.333]	(-inf-2]	(3-inf)	(-inf-0.333]	1
(-inf-27]	(3-inf)	(3-inf)	(-inf-5.333]	(0.667-inf)	(-inf-0.333]	(-inf-2]	(3-inf)	(-inf-0.333]	1
(27-38]	(2-3]	(3-inf)	(-inf-5.333]	(0.667-inf)	(0.667-inf)	(-inf-2]	(-inf-2]	(-inf-0.333]	1
(27-38]	(-inf-2]	(2-3]	(-inf-5.333]	(0.667-inf)	(-inf-0.333]	(2-3]	(-inf-2]	(-inf-0.333]	1
(38-inf)	(2-3]	(2-3]	(5.333-10.667]	(0.667-inf)	(0.667-inf)	(3-inf)	(2-3]	(-inf-0.333]	1
(-inf-27]	(3-inf)	(3-inf)	(-inf-5.333]	(-inf-0.333]	(0.667-inf)	(-inf-2]	(3-inf)	(-inf-0.333]	1
(38-inf)	(2-3]	(3-inf)	(-inf-5.333]	(-inf-0.333]	(0.667-inf)	(2-3]	(3-inf)	(-inf-0.333]	1
(-inf-27]	(3-inf)	(3-inf)	(-inf-5.333]	(0.667-inf)	(0.667-inf)	(2-3]	(2-3]	(-inf-0.333]	1
(27-38]	(3-inf)	(3-inf)	(-inf-5.333]	(-inf-0.333]	(0.667-inf)	(-inf-2]	(3-inf)	(-inf-0.333]	1
(27-38]	(3-inf)	(3-inf)	(-inf-5.333]	(-inf-0.333]	(-inf-0.333]	(2-3]	(3-inf)	(-inf-0.333]	1
(27-38]	(-inf-2]	(-inf-2]	(-inf-5.333]	(0.667-inf)	(0.667-inf)	(2-3]	(-inf-2]	(0.667-inf)	1
(-inf-27]	(-inf-2]	(-inf-2]	(-inf-5.333]	(0.667-inf)	(0.667-inf)	(2-3]	(2-3]	(-inf-0.333]	1
(-inf-27]	(2-3]	(2-3]	(-inf-5.333]	(0.667-inf)	(0.667-inf)	(2-3]	(-inf-2]	(-inf-0.333]	1
(-inf-27]	(-inf-2]	(-inf-2]	(-inf-5.333]	(0.667-inf)	(0.667-inf)	(2-3]	(-inf-2]	(-inf-0.333]	1
(38-inf)	(-inf-2]	(-inf-2]	(5.333-10.667]	(0.667-inf)	(0.667-inf)	(2-3]	(-inf-2]	(0.667-inf)	1
(-inf-27]	(-inf-2]	(-inf-2]	(-inf-5.333]	(0.667-inf)	(0.667-inf)	(2-3]	(-inf-2]	(0.667-inf)	1
(27-38]	(-inf-2]	(-inf-2]	(-inf-5.333]	(0.667-inf)	(0.667-inf)	(-inf-2]	(-inf-2]	(-inf-0.333]	1
(27-38]	(-inf-2]	(2-3]	(5.333-10.667]	(0.667-inf)	(0.667-inf)	(2-3]	(-inf-2]	(-inf-0.333]	1
(-inf-27]	(-inf-2]	(-inf-2]	(-inf-5.333]	(0.667-inf)	(-inf-0.333]	(2-3]	(-inf-2]	(0.667-inf)	1
(-inf-27]	(-inf-2]	(3-inf)	(-inf-5.333]	(0.667-inf)	(0.667-inf)	(-inf-2]	(3-inf)	(-inf-0.333]	1
(-inf-27]	(-inf-2]	(3-inf)	(-inf-5.333]	(0.667-inf)	(0.667-inf)	(2-3]	(3-inf)	(-inf-0.333]	1
(38-inf)	(-inf-2]	(2-3]	(-inf-5.333]	(0.667-inf)	(0.667-inf)	(-inf-2]	(-inf-2]	(-inf-0.333]	1
(-inf-27]	(-inf-2]	(2-3]	(-inf-5.333]	(0.667-inf)	(0.667-inf)	(-inf-2]	(3-inf)	(-inf-0.333]	1
(-inf-27]	(2-3]	(3-inf)	(-inf-5.333]	(0.667-inf)	(0.667-inf)	(2-3]	(-inf-2]	(-inf-0.333]	1
(38-inf)	(2-3]	(2-3]	(-inf-5.333]	(0.667-inf)	(0.667-inf)	(-inf-2]	(3-inf)	(-inf-0.333]	1
(27-38]	(-inf-2]	(2-3]	(-inf-5.333]	(0.667-inf)	(0.667-inf)	(2-3]	(3-inf)	(-inf-0.333]	1
(27-38]	(-inf-2]	(2-3]	(-inf-5.333]	(0.667-inf)	(-inf-0.333]	(-inf-2]	(3-inf)	(-inf-0.333]	1
(27-38]	(2-3]	(-inf-2]	(-inf-5.333]	(0.667-inf)	(0.667-inf)	(-inf-2]	(-inf-2]	(-inf-0.333]	1
(-inf-27]	(-inf-2]	(2-3]	(-inf-5.333]	(0.667-inf)	(0.667-inf)	(2-3]	(3-inf)	(-inf-0.333]	1
(38-inf)	(2-3]	(2-3]	(-inf-5.333]	(0.667-inf)	(-inf-0.333]	(-inf-2]	(3-inf)	(-inf-0.333]	1
(-inf-27]	(3-inf)	(3-inf)	(-inf-5.333]	(0.667-inf)	(0.667-inf)	(-inf-2]	(2-3]	(-inf-0.333]	1
(27-38]	(-inf-2]	(2-3]	(5.333-10.667]	(0.667-inf)	(-inf-0.333]	(2-3]	(2-3]	(-inf-0.333]	1
(-inf-27]	(2-3]	(2-3]	(5.333-10.667]	(0.667-inf)	(0.667-inf)	(2-3]	(2-3]	(-inf-0.333]	1
(27-38]	(2-3]	(2-3]	(-inf-5.333]	(0.667-inf)	(0.667-inf)	(-inf-2]	(3-inf)	(-inf-0.333]	1
(27-38]	(-inf-2]	(2-3]	(-inf-5.333]	(0.667-inf)	(0.667-inf)	(-inf-2]	(2-3]	(-inf-0.333]	1
(-inf-27]	(-inf-2]	(2-3]	(-inf-5.333]	(0.667-inf)	(0.667-inf)	(2-3]	(-inf-2]	(-inf-0.333]	1
(38-inf)	(2-3]	(3-inf)	(-inf-5.333]	(0.667-inf)	(0.667-inf)	(-inf-2]	(3-inf)	(-inf-0.333]	1
(38-inf)	(-inf-2]	(2-3]	(-inf-5.333]	(0.667-inf)	(0.667-inf)	(2-3]	(2-3]	(0.667-inf)	1
(-inf-27]	(2-3]	(2-3]	(-inf-5.333]	(0.667-inf)	(0.667-inf)	(-inf-2]	(-inf-2]	(-inf-0.333]	1
(38-inf)	(2-3]	(2-3]	(-inf-5.333]	(0.667-inf)	(0.667-inf)	(-inf-2]	(-inf-2]	(0.667-inf)	1
(27-38]	(-inf-2]	(3-inf)	(-inf-5.333]	(0.667-inf)	(0.667-inf)	(-inf-2]	(2-3]	(-inf-0.333]	1
(-inf-27]	(-inf-2]	(2-3]	(-inf-5.333]	(0.667-inf)	(0.667-inf)	(-inf-2]	(2-3]	(-inf-0.333]	1
(38-inf)	(-inf-2]	(-inf-2]	(5.333-10.667]	(0.667-inf)	(0.667-inf)	(2-3]	(2-3]	(0.667-inf)	1
(27-38]	(2-3]	(2-3]	(5.333-10.667]	(0.667-inf)	(0.667-inf)	(-inf-2]	(-inf-2]	(-inf-0.333]	1
(27-38]	(-inf-2]	(3-inf)	(-inf-5.333]	(-inf-0.333]	(0.667-inf)	(-inf-2]	(-inf-2]	(-inf-0.333]	1
(27-38]	(-inf-2]	(2-3]	(-inf-5.333]	(-inf-0.333]	(-inf-0.333]	(2-3]	(2-3]	(-inf-0.333]	1
(-inf-27]	(-inf-2]	(2-3]	(-inf-5.333]	(0.667-inf)	(-inf-0.333]	(-inf-2]	(-inf-2]	(-inf-0.333]	1
(27-38]	(-inf-2]	(3-inf)	(-inf-5.333]	(0.667-inf)	(0.667-inf)	(2-3]	(2-3]	(-inf-0.333]	1
(38-inf)	(3-inf)	(3-inf)	(-inf-5.333]	(0.667-inf)	(-inf-0.333]	(-inf-2]	(3-inf)	(-inf-0.333]	1
(38-inf)	(3-inf)	(3-inf)	(-inf-5.333]	(0.667-inf)	(-inf-0.333]	(-inf-2]	(3-inf)	(0.667-inf)	1
(-inf-27]	(3-inf)	(3-inf)	(-inf-5.333]	(-inf-0.333]	(0.667-inf)	(2-3]	(3-inf)	(-inf-0.333]	1
(27-38]	(-inf-2]	(3-inf)	(-inf-5.333]	(0.667-inf)	(-inf-0.333]	(2-3]	(3-inf)	(-inf-0.333]	1
(-inf-27]	(-inf-2]	(2-3]	(-inf-5.333]	(0.667-inf)	(0.667-inf)	(2-3]	(3-inf)	(-inf-0.333]	1
(27-38]	(3-inf)	(3-inf)	(-inf-5.333]	(0.667-inf)	(-inf-0.333]	(2-3]	(2-3]	(-inf-0.333]	1
(27-38]	(3-inf)	(3-inf)	(-inf-5.333]	(0.667-inf)	(0.667-inf)	(2-3]	(3-inf)	(-inf-0.333]	1
(38-inf)	(-inf-2]	(3-inf)	(5.333-10.667]	(0.667-inf)	(0.667-inf)	(-inf-2]	(3-inf)	(-inf-0.333]	1
(-inf-27]	(2-3]	(2-3]	(-inf-5.333]	(0.667-inf)	(0.667-inf)	(2-3]	(3-inf)	(-inf-0.333]	1
(27-38]	(3-inf)	(3-inf)	(-inf-5.333]	(0.667-inf)	(-inf-0.333]	(-inf-2]	(3-inf)	(-inf-0.333]	1
(27-38]	(3-inf)	(3-inf)	(-inf-5.333]	(-inf-0.333]	(0.667-inf)	(-inf-2]	(3-inf)	(-inf-0.333]	1
(38-inf)	(-inf-2]	(2-3]	(5.333-10.667]	(0.667-inf)	(0.667-inf)	(-inf-2]	(3-inf)	(-inf-0.333]	1
(38-inf)	(-inf-2]	(-inf-2]	(5.333-10.667]	(0.667-inf)	(-inf-0.333]	(-inf-2]	(-inf-2]	(0.667-inf)	1
(-inf-27]	(-inf-2]	(-inf-2]	(-inf-5.333]	(0.667-inf)	(0.667-inf)	(-inf-2]	(-inf-2]	(-inf-0.333]	1
(38-inf)	(-inf-2]	(-inf-2]	(-inf-5.333]	(0.667-inf)	(0.667-inf)	(-inf-2]	(-inf-2]	(0.667-inf)	1
(38-inf)	(-inf-2]	(-inf-2]	(-inf-5.333]	(0.667-inf)	(0.667-inf)	(2-3]	(-inf-2]	(0.667-inf)	1
(27-38]	(2-3]	(3-inf)	(-inf-5.333]	(0.667-inf)	(0.667-inf)	(-inf-2]	(3-inf)	(-inf-0.333]	1
(38-inf)	(-inf-2]	(-inf-2]	(5.333-10.667]	(0.667-inf)	(0.667-inf)	(-inf-2]	(-inf-2]	(-inf-0.333]	1
(38-inf)	(-inf-2]	(-inf-2]	(-inf-5.333]	(0.667-inf)	(0.667-inf)	(2-3]	(3-inf)	(0.667-inf)	1
(27-38]	(2-3]	(3-inf)	(-inf-5.333]	(0.667-inf)	(-inf-0.333]	(-inf-2]	(2-3]	(-inf-0.333]	1
(-inf-27]	(2-3]	(2-3]	(-inf-5.333]	(0.667-inf)	(0.667-inf)	(2-3]	(2-3]	(-inf-0.333]	1
(-inf-27]	(-inf-2]	(-inf-2]	(-inf-5.333]	(0.667-inf)	(0.667-inf)	(-inf-2]	(3-inf)	(-inf-0.333]	1
(38-inf)	(2-3]	(2-3]	(-inf-5.333]	(0.667-inf)	(0.667-inf)	(-inf-2]	(3-inf)	(-inf-0.333]	1
(27-38]	(2-3]	(2-3]	(-inf-5.333]	(0.667-inf)	(-inf-0.333]	(-inf-2]	(-inf-2]	(-inf-0.333]	1
(-inf-27]	(2-3]	(2-3]	(-inf-5.333]	(0.667-inf)	(0.667-inf)	(-inf-2]	(3-inf)	(-inf-0.333]	1
(38-inf)	(-inf-2]	(2-3]	(-inf-5.333]	(0.667-inf)	(-inf-0.333]	(-inf-2]	(3-inf)	(-inf-0.333]	1
(38-inf)	(-inf-2]	(3-inf)	(-inf-5.333]	(0.667-inf)	(0.667-inf)	(2-3]	(3-inf)	(-inf-0.333]	1
(38-inf)	(-inf-2]	(-inf-2]	(-inf-5.333]	(0.667-inf)	(0.667-inf)	(2-3]	(3-inf)	(-inf-0.333]	1
(-inf-27]	(-inf-2]	(-inf-2]	(-inf-5.333]	(0.667-inf)	(0.667-inf)	(2-3]	(-inf-2]	(-inf-0.333]	1
(-inf-27]	(-inf-2]	(2-3]	(-inf-5.333]	(0.667-inf)	(0.667-inf)	(2-3]	(3-inf)	(-inf-0.333]	1
(27-38]	(2-3]	(2-3]	(5.333-10.667]	(0.667-inf)	(0.667-inf)	(2-3]	(3-inf)	(-inf-0.333]	2
(38-inf)	(3-inf)	(2-3]	(-inf-5.333]	(0.667-inf)	(0.667-inf)	(-inf-2]	(3-inf)	(-inf-0.333]	2
(27-38]	(3-inf)	(3-inf)	(-inf-5.333]	(0.667-inf)	(0.667-inf)	(-inf-2]	(3-inf)	(-inf-0.333]	2
(-inf-27]	(3-inf)	(3-inf)	(-inf-5.333]	(0.667-inf)	(-inf-0.333]	(-inf-2]	(3-inf)	(-inf-0.333]	2
(27-38]	(2-3]	(2-3]	(-inf-5.333]	(0.667-inf)	(-inf-0.333]	(-inf-2]	(2-3]	(-inf-0.333]	2
(27-38]	(2-3]	(3-inf)	(-inf-5.333]	(0.667-inf)	(0.667-inf)	(-inf-2]	(2-3]	(-inf-0.333]	2
(38-inf)	(-inf-2]	(3-inf)	(-inf-5.333]	(0.667-inf)	(0.667-inf)	(2-3]	(2-3]	(-inf-0.333]	2
(27-38]	(3-inf)	(3-inf)	(-inf-5.333]	(0.667-inf)	(0.667-inf)	(-inf-2]	(3-inf)	(-inf-0.333]	2
(-inf-27]	(-inf-2]	(3-inf)	(5.333-10.667]	(0.667-inf)	(0.667-inf)	(2-3]	(3-inf)	(-inf-0.333]	2
(38-inf)	(-inf-2]	(2-3]	(5.333-10.667]	(0.667-inf)	(0.667-inf)	(2-3]	(3-inf)	(-inf-0.333]	2
(27-38]	(3-inf)	(3-inf)	(-inf-5.333]	(-inf-0.333]	(-inf-0.333]	(-inf-2]	(3-inf)	(-inf-0.333]	2
(38-inf)	(3-inf)	(3-inf)	(-inf-5.333]	(0.667-inf)	(0.667-inf)	(-inf-2]	(3-inf)	(-inf-0.333]	2
(-inf-27]	(-inf-2]	(-inf-2]	(-inf-5.333]	(0.667-inf)	(0.667-inf)	(2-3]	(3-inf)	(-inf-0.333]	2
(27-38]	(-inf-2]	(3-inf)	(-inf-5.333]	(0.667-inf)	(0.667-inf)	(2-3]	(3-inf)	(-inf-0.333]	2
(27-38]	(3-inf)	(3-inf)	(-inf-5.333]	(-inf-0.333]	(-inf-0.333]	(-inf-2]	(-inf-2]	(-inf-0.333]	2
(-inf-27]	(3-inf)	(3-inf)	(-inf-5.333]	(0.667-inf)	(0.667-inf)	(-inf-2]	(-inf-2]	(-inf-0.333]	2
(-inf-27]	(2-3]	(3-inf)	(-inf-5.333]	(0.667-inf)	(0.667-inf)	(2-3]	(3-inf)	(-inf-0.333]	2
(-inf-27]	(2-3]	(3-inf)	(-inf-5.333]	(0.667-inf)	(0.667-inf)	(-inf-2]	(2-3]	(-inf-0.333]	2
(27-38]	(3-inf)	(3-inf)	(-inf-5.333]	(0.667-inf)	(-inf-0.333]	(2-3]	(2-3]	(-inf-0.333]	2
(-inf-27]	(2-3]	(3-inf)	(-inf-5.333]	(0.667-inf)	(0.667-inf)	(2-3]	(-inf-2]	(-inf-0.333]	2
(38-inf)	(3-inf)	(3-inf)	(5.333-10.667]	(0.667-inf)	(0.667-inf)	(-inf-2]	(3-inf)	(-inf-0.333]	2
(27-38]	(-inf-2]	(-inf-2]	(-inf-5.333]	(0.667-inf)	(-inf-0.333]	(2-3]	(2-3]	(-inf-0.333]	2
(27-38]	(-inf-2]	(-inf-2]	(-inf-5.333]	(0.667-inf)	(0.667-inf)	(-inf-2]	(2-3]	(-inf-0.333]	2
(27-38]	(-inf-2]	(2-3]	(-inf-5.333]	(0.667-inf)	(0.667-inf)	(2-3]	(2-3]	(-inf-0.333]	2
(27-38]	(-inf-2]	(3-inf)	(-inf-5.333]	(0.667-inf)	(-inf-0.333]	(2-3]	(3-inf)	(-inf-0.333]	2
(27-38]	(3-inf)	(3-inf)	(-inf-5.333]	(0.667-inf)	(0.667-inf)	(-inf-2]	(3-inf)	(-inf-0.333]	2
(38-inf)	(3-inf)	(2-3]	(5.333-10.667]	(0.667-inf)	(-inf-0.333]	(-inf-2]	(3-inf)	(-inf-0.333]	2
(38-inf)	(3-inf)	(3-inf)	(-inf-5.333]	(0.667-inf)	(-inf-0.333]	(-inf-2]	(3-inf)	(-inf-0.333]	2
(27-38]	(3-inf)	(3-inf)	(-inf-5.333]	(-inf-0.333]	(-inf-0.333]	(-inf-2]	(3-inf)	(-inf-0.333]	2
(38-inf)	(3-inf)	(3-inf)	(5.333-10.667]	(0.667-inf)	(0.667-inf)	(-inf-2]	(3-inf)	(-inf-0.333]	2
(27-38]	(-inf-2]	(-inf-2]	(5.333-10.667]	(0.667-inf)	(-inf-0.333]	(2-3]	(3-inf)	(-inf-0.333]	2
(38-inf)	(3-inf)	(3-inf)	(-inf-5.333]	(0.667-inf)	(0.667-inf)	(-inf-2]	(3-inf)	(-inf-0.333]	2
(27-38]	(3-inf)	(3-inf)	(-inf-5.333]	(-inf-0.333]	(-inf-0.333]	(-inf-2]	(3-inf)	(-inf-0.333]	2
(27-38]	(3-inf)	(3-inf)	(-inf-5.333]	(-inf-0.333]	(0.667-inf)	(-inf-2]	(2-3]	(-inf-0.333]	2
(-inf-27]	(2-3]	(3-inf)	(-inf-5.333]	(0.667-inf)	(0.667-inf)	(-inf-2]	(3-inf)	(-inf-0.333]	2
(-inf-27]	(3-inf)	(3-inf)	(-inf-5.333]	(0.667-inf)	(0.667-inf)	(2-3]	(3-inf)	(-inf-0.333]	2
(-inf-27]	(-inf-2]	(3-inf)	(-inf-5.333]	(0.667-inf)	(0.667-inf)	(-inf-2]	(2-3]	(-inf-0.333]	2
(-inf-27]	(2-3]	(2-3]	(-inf-5.333]	(0.667-inf)	(0.667-inf)	(2-3]	(-inf-2]	(-inf-0.333]	2
(27-38]	(3-inf)	(3-inf)	(-inf-5.333]	(0.667-inf)	(0.667-inf)	(-inf-2]	(3-inf)	(-inf-0.333]	2
(27-38]	(3-inf)	(3-inf)	(-inf-5.333]	(0.667-inf)	(0.667-inf)	(-inf-2]	(3-inf)	(-inf-0.333]	2
(27-38]	(2-3]	(2-3]	(-inf-5.333]	(0.667-inf)	(-inf-0.333]	(2-3]	(3-inf)	(-inf-0.333]	2
(27-38]	(3-inf)	(3-inf)	(-inf-5.333]	(0.667-inf)	(0.667-inf)	(-inf-2]	(3-inf)	(-inf-0.333]	2
(38-inf)	(3-inf)	(3-inf)	(-inf-5.333]	(0.667-inf)	(0.667-inf)	(-inf-2]	(3-inf)	(-inf-0.333]	2
(38-inf)	(3-inf)	(3-inf)	(-inf-5.333]	(0.667-inf)	(0.667-inf)	(-inf-2]	(3-inf)	(-inf-0.333]	2
(38-inf)	(3-inf)	(3-inf)	(5.333-10.667]	(-inf-0.333]	(0.667-inf)	(-inf-2]	(3-inf)	(-inf-0.333]	2
(38-inf)	(3-inf)	(3-inf)	(-inf-5.333]	(0.667-inf)	(-inf-0.333]	(-inf-2]	(3-inf)	(-inf-0.333]	2
(27-38]	(3-inf)	(3-inf)	(-inf-5.333]	(0.667-inf)	(0.667-inf)	(-inf-2]	(3-inf)	(-inf-0.333]	2
(27-38]	(3-inf)	(3-inf)	(-inf-5.333]	(0.667-inf)	(0.667-inf)	(-inf-2]	(3-inf)	(-inf-0.333]	2
(27-38]	(3-inf)	(3-inf)	(-inf-5.333]	(0.667-inf)	(0.667-inf)	(-inf-2]	(3-inf)	(-inf-0.333]	2
(27-38]	(3-inf)	(3-inf)	(-inf-5.333]	(-inf-0.333]	(0.667-inf)	(-inf-2]	(3-inf)	(-inf-0.333]	2
(27-38]	(3-inf)	(3-inf)	(-inf-5.333]	(0.667-inf)	(0.667-inf)	(-inf-2]	(3-inf)	(-inf-0.333]	2
(-inf-27]	(2-3]	(2-3]	(-inf-5.333]	(-inf-0.333]	(-inf-0.333]	(-inf-2]	(3-inf)	(-inf-0.333]	2
(27-38]	(3-inf)	(2-3]	(5.333-10.667]	(0.667-inf)	(0.667-inf)	(-inf-2]	(3-inf)	(-inf-0.333]	2
(-inf-27]	(-inf-2]	(3-inf)	(-inf-5.333]	(0.667-inf)	(-inf-0.333]	(3-inf)	(-inf-2]	(0.667-inf)	2
(38-inf)	(-inf-2]	(3-inf)	(5.333-10.667]	(0.667-inf)	(0.667-inf)	(-inf-2]	(3-inf)	(-inf-0.333]	2
(27-38]	(3-inf)	(3-inf)	(-inf-5.333]	(-inf-0.333]	(-inf-0.333]	(3-inf)	(3-inf)	(-inf-0.333]	2
(27-38]	(-inf-2]	(2-3]	(-inf-5.333]	(0.667-inf)	(0.667-inf)	(2-3]	(2-3]	(-inf-0.333]	2
(27-38]	(3-inf)	(3-inf)	(-inf-5.333]	(0.667-inf)	(0.667-inf)	(2-3]	(2-3]	(-inf-0.333]	2
(27-38]	(3-inf)	(3-inf)	(-inf-5.333]	(-inf-0.333]	(-inf-0.333]	(-inf-2]	(3-inf)	(-inf-0.333]	2
(38-inf)	(3-inf)	(3-inf)	(5.333-10.667]	(0.667-inf)	(0.667-inf)	(-inf-2]	(3-inf)	(-inf-0.333]	2
(27-38]	(3-inf)	(3-inf)	(-inf-5.333]	(0.667-inf)	(0.667-inf)	(-inf-2]	(3-inf)	(-inf-0.333]	2
(38-inf)	(3-inf)	(3-inf)	(5.333-10.667]	(-inf-0.333]	(0.667-inf)	(-inf-2]	(2-3]	(-inf-0.333]	2
(-inf-27]	(3-inf)	(3-inf)	(-inf-5.333]	(0.667-inf)	(0.667-inf)	(-inf-2]	(3-inf)	(-inf-0.333]	2
(38-inf)	(3-inf)	(3-inf)	(5.333-10.667]	(0.667-inf)	(0.667-inf)	(-inf-2]	(2-3]	(-inf-0.333]	2
(38-inf)	(3-inf)	(3-inf)	(-inf-5.333]	(0.667-inf)	(-inf-0.333]	(-inf-2]	(2-3]	(-inf-0.333]	2
(-inf-27]	(3-inf)	(3-inf)	(-inf-5.333]	(0.667-inf)	(0.667-inf)	(-inf-2]	(2-3]	(-inf-0.333]	2
(27-38]	(-inf-2]	(2-3]	(5.333-10.667]	(0.667-inf)	(-inf-0.333]	(-inf-2]	(2-3]	(0.667-inf)	2
(-inf-27]	(3-inf)	(3-inf)	(-inf-5.333]	(0.667-inf)	(0.667-inf)	(2-3]	(-inf-2]	(-inf-0.333]	2
(27-38]	(2-3]	(3-inf)	(5.333-10.667]	(-inf-0.333]	(0.667-inf)	(-inf-2]	(2-3]	(-inf-0.333]	2
(27-38]	(2-3]	(2-3]	(-inf-5.333]	(0.667-inf)	(-inf-0.333]	(2-3]	(2-3]	(-inf-0.333]	2
(38-inf)	(2-3]	(3-inf)	(10.667-inf)	(0.667-inf)	(-inf-0.333]	(-inf-2]	(2-3]	(-inf-0.333]	2
(27-38]	(3-inf)	(3-inf)	(5.333-10.667]	(0.667-inf)	(-inf-0.333]	(2-3]	(2-3]	(-inf-0.333]	2
(38-inf)	(3-inf)	(3-inf)	(-inf-5.333]	(0.667-inf)	(0.667-inf)	(-inf-2]	(2-3]	(-inf-0.333]	2
(27-38]	(2-3]	(2-3]	(-inf-5.333]	(0.667-inf)	(0.667-inf)	(2-3]	(-inf-2]	(-inf-0.333]	2
(-inf-27]	(2-3]	(3-inf)	(-inf-5.333]	(0.667-inf)	(0.667-inf)	(2-3]	(3-inf)	(-inf-0.333]	2
(-inf-27]	(3-inf)	(2-3]	(-inf-5.333]	(0.667-inf)	(0.667-inf)	(2-3]	(2-3]	(-inf-0.333]	2
(38-inf)	(3-inf)	(3-inf)	(5.333-10.667]	(-inf-0.333]	(-inf-0.333]	(-inf-2]	(3-inf)	(-inf-0.333]	2
(27-38]	(3-inf)	(3-inf)	(-inf-5.333]	(0.667-inf)	(0.667-inf)	(-inf-2]	(3-inf)	(-inf-0.333]	2
(38-inf)	(3-inf)	(3-inf)	(-inf-5.333]	(0.667-inf)	(0.667-inf)	(-inf-2]	(3-inf)	(-inf-0.333]	2
(-inf-27]	(3-inf)	(3-inf)	(-inf-5.333]	(0.667-inf)	(0.667-inf)	(-inf-2]	(3-inf)	(-inf-0.333]	2
(38-inf)	(3-inf)	(3-inf)	(-inf-5.333]	(-inf-0.333]	(0.667-inf)	(-inf-2]	(3-inf)	(-inf-0.333]	2
(27-38]	(3-inf)	(3-inf)	(-inf-5.333]	(0.667-inf)	(0.667-inf)	(-inf-2]	(3-inf)	(-inf-0.333]	2
(-inf-27]	(3-inf)	(3-inf)	(-inf-5.333]	(-inf-0.333]	(0.667-inf)	(-inf-2]	(3-inf)	(-inf-0.333]	2
(38-inf)	(3-inf)	(3-inf)	(-inf-5.333]	(0.667-inf)	(-inf-0.333]	(-inf-2]	(3-inf)	(-inf-0.333]	2
(27-38]	(3-inf)	(3-inf)	(-inf-5.333]	(0.667-inf)	(-inf-0.333]	(-inf-2]	(3-inf)	(-inf-0.333]	2
(27-38]	(-inf-2]	(-inf-2]	(5.333-10.667]	(0.667-inf)	(0.667-inf)	(-inf-2]	(-inf-2]	(-inf-0.333]	2
(27-38]	(3-inf)	(3-inf)	(-inf-5.333]	(0.667-inf)	(-inf-0.333]	(-inf-2]	(2-3]	(-inf-0.333]	2
(27-38]	(-inf-2]	(2-3]	(5.333-10.667]	(0.667-inf)	(0.667-inf)	(2-3]	(3-inf)	(-inf-0.333]	2
(27-38]	(2-3]	(2-3]	(-inf-5.333]	(0.667-inf)	(0.667-inf)	(-inf-2]	(-inf-2]	(-inf-0.333]	2
(38-inf)	(-inf-2]	(2-3]	(5.333-10.667]	(0.667-inf)	(0.667-inf)	(-inf-2]	(-inf-2]	(-inf-0.333]	2
(27-38]	(3-inf)	(3-inf)	(-inf-5.333]	(0.667-inf)	(0.667-inf)	(-inf-2]	(3-inf)	(-inf-0.333]	2
(-inf-27]	(3-inf)	(3-inf)	(-inf-5.333]	(0.667-inf)	(0.667-inf)	(-inf-2]	(-inf-2]	(-inf-0.333]	2
(27-38]	(2-3]	(3-inf)	(-inf-5.333]	(0.667-inf)	(-inf-0.333]	(-inf-2]	(2-3]	(0.667-inf)	2
(27-38]	(3-inf)	(3-inf)	(-inf-5.333]	(-inf-0.333]	(0.667-inf)	(2-3]	(2-3]	(-inf-0.333]	2
(27-38]	(3-inf)	(3-inf)	(-inf-5.333]	(0.667-inf)	(-inf-0.333]	(-inf-2]	(2-3]	(-inf-0.333]	2
(27-38]	(3-inf)	(3-inf)	(-inf-5.333]	(0.667-inf)	(0.667-inf)	(-inf-2]	(3-inf)	(-inf-0.333]	2
(-inf-27]	(2-3]	(2-3]	(-inf-5.333]	(0.667-inf)	(-inf-0.333]	(2-3]	(3-inf)	(-inf-0.333]	2
(27-38]	(3-inf)	(3-inf)	(-inf-5.333]	(0.667-inf)	(-inf-0.333]	(-inf-2]	(3-inf)	(-inf-0.333]	2
(27-38]	(3-inf)	(3-inf)	(-inf-5.333]	(0.667-inf)	(-inf-0.333]	(-inf-2]	(3-inf)	(-inf-0.333]	2
(27-38]	(3-inf)	(3-inf)	(-inf-5.333]	(0.667-inf)	(-inf-0.333]	(-inf-2]	(3-inf)	(-inf-0.333]	2
(27-38]	(3-inf)	(-inf-2]	(-inf-5.333]	(0.667-inf)	(0.667-inf)	(2-3]	(2-3]	(-inf-0.333]	2
(27-38]	(3-inf)	(3-inf)	(-inf-5.333]	(-inf-0.333]	(0.667-inf)	(-inf-2]	(3-inf)	(-inf-0.333]	2
(27-38]	(3-inf)	(3-inf)	(-inf-5.333]	(0.667-inf)	(0.667-inf)	(2-3]	(3-inf)	(-inf-0.333]	2
(27-38]	(2-3]	(3-inf)	(-inf-5.333]	(-inf-0.333]	(0.667-inf)	(2-3]	(2-3]	(-inf-0.333]	2
(38-inf)	(-inf-2]	(3-inf)	(10.667-inf)	(0.667-inf)	(0.667-inf)	(-inf-2]	(2-3]	(-inf-0.333]	2
(27-38]	(2-3]	(2-3]	(5.333-10.667]	(0.667-inf)	(0.667-inf)	(-inf-2]	(2-3]	(-inf-0.333]	2
(27-38]	(3-inf)	(3-inf)	(-inf-5.333]	(0.667-inf)	(0.667-inf)	(-inf-2]	(2-3]	(-inf-0.333]	2
(-inf-27]	(2-3]	(-inf-2]	(-inf-5.333]	(0.667-inf)	(0.667-inf)	(2-3]	(-inf-2]	(-inf-0.333]	2
(-inf-27]	(2-3]	(2-3]	(-inf-5.333]	(0.667-inf)	(0.667-inf)	(2-3]	(-inf-2]	(-inf-0.333]	2
(-inf-27]	(3-inf)	(3-inf)	(-inf-5.333]	(0.667-inf)	(0.667-inf)	(2-3]	(3-inf)	(-inf-0.333]	2
(-inf-27]	(2-3]	(3-inf)	(-inf-5.333]	(0.667-inf)	(0.667-inf)	(3-inf)	(3-inf)	(-inf-0.333]	2
(27-38]	(-inf-2]	(2-3]	(-inf-5.333]	(0.667-inf)	(-inf-0.333]	(-inf-2]	(-inf-2]	(-inf-0.333]	2
(38-inf)	(2-3]	(2-3]	(5.333-10.667]	(0.667-inf)	(0.667-inf)	(2-3]	(3-inf)	(-inf-0.333]	2
(27-38]	(3-inf)	(3-inf)	(-inf-5.333]	(0.667-inf)	(-inf-0.333]	(-inf-2]	(2-3]	(-inf-0.333]	2
(38-inf)	(-inf-2]	(-inf-2]	(5.333-10.667]	(0.667-inf)	(0.667-inf)	(-inf-2]	(3-inf)	(-inf-0.333]	2
(27-38]	(2-3]	(-inf-2]	(5.333-10.667]	(0.667-inf)	(0.667-inf)	(2-3]	(-inf-2]	(-inf-0.333]	2
(38-inf)	(2-3]	(2-3]	(5.333-10.667]	(0.667-inf)	(0.667-inf)	(-inf-2]	(2-3]	(-inf-0.333]	2
(38-inf)	(3-inf)	(3-inf)	(5.333-10.667]	(0.667-inf)	(-inf-0.333]	(-inf-2]	(3-inf)	(-inf-0.333]	2
(38-inf)	(2-3]	(3-inf)	(-inf-5.333]	(0.667-inf)	(-inf-0.333]	(-inf-2]	(3-inf)	(-inf-0.333]	2
(38-inf)	(3-inf)	(3-inf)	(5.333-10.667]	(0.667-inf)	(0.667-inf)	(2-3]	(-inf-2]	(-inf-0.333]	2
(-inf-27]	(-inf-2]	(3-inf)	(-inf-5.333]	(0.667-inf)	(0.667-inf)	(2-3]	(2-3]	(-inf-0.333]	2
(27-38]	(3-inf)	(3-inf)	(-inf-5.333]	(0.667-inf)	(-inf-0.333]	(-inf-2]	(2-3]	(-inf-0.333]	2
(27-38]	(3-inf)	(3-inf)	(-inf-5.333]	(0.667-inf)	(0.667-inf)	(2-3]	(3-inf)	(-inf-0.333]	2
(27-38]	(2-3]	(3-inf)	(-inf-5.333]	(0.667-inf)	(0.667-inf)	(-inf-2]	(2-3]	(-inf-0.333]	2
(-inf-27]	(3-inf)	(3-inf)	(-inf-5.333]	(0.667-inf)	(0.667-inf)	(-inf-2]	(3-inf)	(-inf-0.333]	2
(-inf-27]	(2-3]	(2-3]	(-inf-5.333]	(0.667-inf)	(-inf-0.333]	(2-3]	(3-inf)	(-inf-0.333]	2
(-inf-27]	(3-inf)	(3-inf)	(-inf-5.333]	(0.667-inf)	(-inf-0.333]	(-inf-2]	(2-3]	(-inf-0.333]	2
(27-38]	(2-3]	(3-inf)	(5.333-10.667]	(0.667-inf)	(0.667-inf)	(-inf-2]	(-inf-2]	(-inf-0.333]	2
(27-38]	(3-inf)	(3-inf)	(-inf-5.333]	(-inf-0.333]	(0.667-inf)	(2-3]	(2-3]	(-inf-0.333]	2
(27-38]	(3-inf)	(3-inf)	(5.333-10.667]	(0.667-inf)	(0.667-inf)	(2-3]	(2-3]	(-inf-0.333]	2
(38-inf)	(3-inf)	(3-inf)	(5.333-10.667]	(0.667-inf)	(0.667-inf)	(-inf-2]	(3-inf)	(-inf-0.333]	2
(-inf-27]	(3-inf)	(3-inf)	(-inf-5.333]	(0.667-inf)	(0.667-inf)	(-inf-2]	(3-inf)	(-inf-0.333]	2
(-inf-27]	(3-inf)	(3-inf)	(-inf-5.333]	(-inf-0.333]	(0.667-inf)	(-inf-2]	(2-3]	(-inf-0.333]	2
(38-inf)	(3-inf)	(3-inf)	(-inf-5.333]	(0.667-inf)	(0.667-inf)	(-inf-2]	(3-inf)	(-inf-0.333]	2
(38-inf)	(2-3]	(3-inf)	(-inf-5.333]	(0.667-inf)	(0.667-inf)	(-inf-2]	(2-3]	(-inf-0.333]	2
(-inf-27]	(3-inf)	(3-inf)	(-inf-5.333]	(0.667-inf)	(-inf-0.333]	(-inf-2]	(3-inf)	(-inf-0.333]	2
(27-38]	(3-inf)	(3-inf)	(-inf-5.333]	(0.667-inf)	(0.667-inf)	(2-3]	(2-3]	(-inf-0.333]	2
(27-38]	(3-inf)	(3-inf)	(-inf-5.333]	(0.667-inf)	(-inf-0.333]	(2-3]	(2-3]	(-inf-0.333]	2
(38-inf)	(3-inf)	(3-inf)	(-inf-5.333]	(0.667-inf)	(-inf-0.333]	(-inf-2]	(3-inf)	(-inf-0.333]	2
(27-38]	(3-inf)	(3-inf)	(-inf-5.333]	(0.667-inf)	(0.667-inf)	(-inf-2]	(2-3]	(-inf-0.333]	2
(-inf-27]	(-inf-2]	(-inf-2]	(-inf-5.333]	(0.667-inf)	(0.667-inf)	(2-3]	(-inf-2]	(-inf-0.333]	2
(27-38]	(2-3]	(2-3]	(5.333-10.667]	(0.667-inf)	(-inf-0.333]	(2-3]	(2-3]	(-inf-0.333]	2
(27-38]	(2-3]	(3-inf)	(-inf-5.333]	(0.667-inf)	(0.667-inf)	(-inf-2]	(3-inf)	(-inf-0.333]	2
(27-38]	(3-inf)	(3-inf)	(-inf-5.333]	(0.667-inf)	(0.667-inf)	(2-3]	(3-inf)	(-inf-0.333]	2
(27-38]	(3-inf)	(2-3]	(-inf-5.333]	(0.667-inf)	(-inf-0.333]	(2-3]	(-inf-2]	(-inf-0.333]	2
(27-38]	(3-inf)	(3-inf)	(-inf-5.333]	(0.667-inf)	(-inf-0.333]	(-inf-2]	(3-inf)	(-inf-0.333]	2
(38-inf)	(2-3]	(2-3]	(10.667-inf)	(0.667-inf)	(0.667-inf)	(-inf-2]	(3-inf)	(-inf-0.333]	2
(38-inf)	(2-3]	(2-3]	(-inf-5.333]	(0.667-inf)	(0.667-inf)	(-inf-2]	(3-inf)	(-inf-0.333]	2
(38-inf)	(2-3]	(3-inf)	(-inf-5.333]	(0.667-inf)	(0.667-inf)	(2-3]	(-inf-2]	(0.667-inf)	2
(38-inf)	(-inf-2]	(-inf-2]	(5.333-10.667]	(0.667-inf)	(0.667-inf)	(2-3]	(2-3]	(-inf-0.333]	2
(-inf-27]	(3-inf)	(3-inf)	(-inf-5.333]	(0.667-inf)	(0.667-inf)	(-inf-2]	(2-3]	(-inf-0.333]	2
(-inf-27]	(3-inf)	(3-inf)	(-inf-5.333]	(-inf-0.333]	(-inf-0.333]	(-inf-2]	(3-inf)	(-inf-0.333]	2
(27-38]	(2-3]	(3-inf)	(-inf-5.333]	(-inf-0.333]	(0.667-inf)	(-inf-2]	(2-3]	(-inf-0.333]	2
(38-inf)	(2-3]	(2-3]	(-inf-5.333]	(0.667-inf)	(0.667-inf)	(-inf-2]	(3-inf)	(-inf-0.333]	2
(38-inf)	(3-inf)	(3-inf)	(-inf-5.333]	(-inf-0.333]	(-inf-0.333]	(-inf-2]	(3-inf)	(-inf-0.333]	2
(27-38]	(3-inf)	(3-inf)	(-inf-5.333]	(-inf-0.333]	(0.667-inf)	(-inf-2]	(3-inf)	(-inf-0.333]	2
(-inf-27]	(3-inf)	(3-inf)	(-inf-5.333]	(0.667-inf)	(0.667-inf)	(-inf-2]	(-inf-2]	(-inf-0.333]	2
(27-38]	(2-3]	(3-inf)	(-inf-5.333]	(-inf-0.333]	(-inf-0.333]	(-inf-2]	(3-inf)	(-inf-0.333]	2
(-inf-27]	(-inf-2]	(2-3]	(-inf-5.333]	(0.667-inf)	(-inf-0.333]	(3-inf)	(3-inf)	(-inf-0.333]	2
(38-inf)	(3-inf)	(3-inf)	(-inf-5.333]	(-inf-0.333]	(-inf-0.333]	(-inf-2]	(3-inf)	(-inf-0.333]	2
(27-38]	(3-inf)	(3-inf)	(-inf-5.333]	(-inf-0.333]	(-inf-0.333]	(-inf-2]	(3-inf)	(-inf-0.333]	2
(38-inf)	(3-inf)	(3-inf)	(-inf-5.333]	(-inf-0.333]	(-inf-0.333]	(-inf-2]	(3-inf)	(-inf-0.333]	2
(38-inf)	(3-inf)	(3-inf)	(-inf-5.333]	(-inf-0.333]	(0.667-inf)	(-inf-2]	(3-inf)	(-inf-0.333]	2
(27-38]	(3-inf)	(3-inf)	(-inf-5.333]	(0.667-inf)	(0.667-inf)	(-inf-2]	(2-3]	(-inf-0.333]	2
(-inf-27]	(3-inf)	(3-inf)	(-inf-5.333]	(0.667-inf)	(-inf-0.333]	(-inf-2]	(2-3]	(-inf-0.333]	2
(38-inf)	(3-inf)	(3-inf)	(5.333-10.667]	(0.667-inf)	(0.667-inf)	(-inf-2]	(3-inf)	(-inf-0.333]	2
(38-inf)	(3-inf)	(3-inf)	(5.333-10.667]	(-inf-0.333]	(0.667-inf)	(-inf-2]	(3-inf)	(-inf-0.333]	2
(27-38]	(3-inf)	(3-inf)	(-inf-5.333]	(0.667-inf)	(0.667-inf)	(-inf-2]	(2-3]	(-inf-0.333]	2
(-inf-27]	(3-inf)	(3-inf)	(-inf-5.333]	(0.667-inf)	(0.667-inf)	(-inf-2]	(3-inf)	(-inf-0.333]	2
(38-inf)	(3-inf)	(3-inf)	(-inf-5.333]	(0.667-inf)	(-inf-0.333]	(-inf-2]	(3-inf)	(-inf-0.333]	2
(38-inf)	(3-inf)	(3-inf)	(-inf-5.333]	(0.667-inf)	(0.667-inf)	(-inf-2]	(3-inf)	(-inf-0.333]	2
(-inf-27]	(3-inf)	(3-inf)	(-inf-5.333]	(0.667-inf)	(0.667-inf)	(-inf-2]	(3-inf)	(-inf-0.333]	2
(27-38]	(3-inf)	(2-3]	(-inf-5.333]	(0.667-inf)	(0.667-inf)	(-inf-2]	(3-inf)	(-inf-0.333]	2
(27-38]	(3-inf)	(3-inf)	(-inf-5.333]	(0.667-inf)	(0.667-inf)	(2-3]	(3-inf)	(-inf-0.333]	2
(38-inf)	(3-inf)	(3-inf)	(-inf-5.333]	(0.667-inf)	(0.667-inf)	(-inf-2]	(3-inf)	(-inf-0.333]	2
(-inf-27]	(3-inf)	(3-inf)	(-inf-5.333]	(0.667-inf)	(0.667-inf)	(-inf-2]	(3-inf)	(-inf-0.333]	2
(27-38]	(2-3]	(3-inf)	(-inf-5.333]	(0.667-inf)	(0.667-inf)	(-inf-2]	(-inf-2]	(-inf-0.333]	2
(27-38]	(2-3]	(3-inf)	(-inf-5.333]	(0.667-inf)	(0.667-inf)	(-inf-2]	(-inf-2]	(-inf-0.333]	2
(-inf-27]	(3-inf)	(3-inf)	(-inf-5.333]	(0.667-inf)	(-inf-0.333]	(-inf-2]	(2-3]	(-inf-0.333]	2
(38-inf)	(3-inf)	(3-inf)	(-inf-5.333]	(0.667-inf)	(0.667-inf)	(-inf-2]	(3-inf)	(-inf-0.333]	2
(38-inf)	(3-inf)	(3-inf)	(-inf-5.333]	(0.667-inf)	(0.667-inf)	(-inf-2]	(3-inf)	(-inf-0.333]	2
(38-inf)	(3-inf)	(3-inf)	(5.333-10.667]	(0.667-inf)	(0.667-inf)	(-inf-2]	(2-3]	(-inf-0.333]	2
(38-inf)	(3-inf)	(3-inf)	(-inf-5.333]	(0.667-inf)	(0.667-inf)	(-inf-2]	(3-inf)	(-inf-0.333]	2
(27-38]	(3-inf)	(3-inf)	(-inf-5.333]	(0.667-inf)	(0.667-inf)	(-inf-2]	(3-inf)	(-inf-0.333]	2
(27-38]	(-inf-2]	(3-inf)	(-inf-5.333]	(-inf-0.333]	(-inf-0.333]	(2-3]	(3-inf)	(0.667-inf)	2
(27-38]	(3-inf)	(-inf-2]	(-inf-5.333]	(-inf-0.333]	(0.667-inf)	(-inf-2]	(2-3]	(-inf-0.333]	2
(27-38]	(3-inf)	(3-inf)	(-inf-5.333]	(-inf-0.333]	(0.667-inf)	(2-3]	(3-inf)	(-inf-0.333]	2
(38-inf)	(3-inf)	(3-inf)	(-inf-5.333]	(-inf-0.333]	(0.667-inf)	(-inf-2]	(3-inf)	(-inf-0.333]	2
(-inf-27]	(3-inf)	(3-inf)	(-inf-5.333]	(-inf-0.333]	(0.667-inf)	(-inf-2]	(3-inf)	(-inf-0.333]	2
(38-inf)	(2-3]	(3-inf)	(-inf-5.333]	(-inf-0.333]	(0.667-inf)	(2-3]	(3-inf)	(-inf-0.333]	2
(27-38]	(3-inf)	(3-inf)	(-inf-5.333]	(-inf-0.333]	(0.667-inf)	(-inf-2]	(3-inf)	(-inf-0.333]	2
(27-38]	(2-3]	(3-inf)	(-inf-5.333]	(-inf-0.333]	(-inf-0.333]	(2-3]	(3-inf)	(-inf-0.333]	2
(27-38]	(2-3]	(3-inf)	(-inf-5.333]	(-inf-0.333]	(0.667-inf)	(-inf-2]	(3-inf)	(-inf-0.333]	2
(38-inf)	(3-inf)	(3-inf)	(-inf-5.333]	(-inf-0.333]	(0.667-inf)	(-inf-2]	(3-inf)	(-inf-0.333]	2
(38-inf)	(2-3]	(2-3]	(5.333-10.667]	(-inf-0.333]	(0.667-inf)	(-inf-2]	(3-inf)	(-inf-0.333]	2
(38-inf)	(3-inf)	(3-inf)	(5.333-10.667]	(-inf-0.333]	(0.667-inf)	(-inf-2]	(3-inf)	(-inf-0.333]	2
(27-38]	(3-inf)	(3-inf)	(-inf-5.333]	(-inf-0.333]	(-inf-0.333]	(2-3]	(3-inf)	(-inf-0.333]	2
(27-38]	(3-inf)	(3-inf)	(-inf-5.333]	(-inf-0.333]	(-inf-0.333]	(-inf-2]	(3-inf)	(-inf-0.333]	2
(38-inf)	(3-inf)	(3-inf)	(-inf-5.333]	(-inf-0.333]	(-inf-0.333]	(-inf-2]	(3-inf)	(-inf-0.333]	2
(27-38]	(3-inf)	(3-inf)	(-inf-5.333]	(-inf-0.333]	(0.667-inf)	(2-3]	(3-inf)	(-inf-0.333]	2
(27-38]	(2-3]	(3-inf)	(5.333-10.667]	(0.667-inf)	(0.667-inf)	(-inf-2]	(3-inf)	(-inf-0.333]	2
(38-inf)	(3-inf)	(2-3]	(5.333-10.667]	(0.667-inf)	(-inf-0.333]	(-inf-2]	(3-inf)	(-inf-0.333]	2
(27-38]	(-inf-2]	(-inf-2]	(5.333-10.667]	(0.667-inf)	(0.667-inf)	(2-3]	(3-inf)	(-inf-0.333]	2
(27-38]	(3-inf)	(3-inf)	(5.333-10.667]	(0.667-inf)	(0.667-inf)	(2-3]	(3-inf)	(-inf-0.333]	2
(27-38]	(3-inf)	(3-inf)	(-inf-5.333]	(0.667-inf)	(0.667-inf)	(-inf-2]	(3-inf)	(-inf-0.333]	2
(27-38]	(3-inf)	(3-inf)	(5.333-10.667]	(0.667-inf)	(0.667-inf)	(-inf-2]	(3-inf)	(-inf-0.333]	2
(27-38]	(2-3]	(2-3]	(-inf-5.333]	(0.667-inf)	(0.667-inf)	(-inf-2]	(2-3]	(-inf-0.333]	2
(38-inf)	(3-inf)	(3-inf)	(-inf-5.333]	(0.667-inf)	(0.667-inf)	(-inf-2]	(3-inf)	(-inf-0.333]	2
(27-38]	(3-inf)	(3-inf)	(-inf-5.333]	(-inf-0.333]	(0.667-inf)	(-inf-2]	(3-inf)	(-inf-0.333]	2
(38-inf)	(3-inf)	(3-inf)	(5.333-10.667]	(-inf-0.333]	(0.667-inf)	(-inf-2]	(3-inf)	(-inf-0.333]	2
(38-inf)	(3-inf)	(3-inf)	(5.333-10.667]	(0.667-inf)	(0.667-inf)	(-inf-2]	(3-inf)	(-inf-0.333]	2
(27-38]	(3-inf)	(3-inf)	(-inf-5.333]	(-inf-0.333]	(-inf-0.333]	(-inf-2]	(3-inf)	(-inf-0.333]	2
(38-inf)	(3-inf)	(3-inf)	(-inf-5.333]	(0.667-inf)	(0.667-inf)	(-inf-2]	(3-inf)	(-inf-0.333]	2
(38-inf)	(3-inf)	(3-inf)	(-inf-5.333]	(-inf-0.333]	(0.667-inf)	(-inf-2]	(3-inf)	(-inf-0.333]	2
(38-inf)	(3-inf)	(3-inf)	(-inf-5.333]	(0.667-inf)	(0.667-inf)	(-inf-2]	(3-inf)	(-inf-0.333]	2
(38-inf)	(3-inf)	(3-inf)	(-inf-5.333]	(0.667-inf)	(0.667-inf)	(-inf-2]	(3-inf)	(-inf-0.333]	2
(27-38]	(3-inf)	(3-inf)	(-inf-5.333]	(0.667-inf)	(0.667-inf)	(-inf-2]	(3-inf)	(-inf-0.333]	2
(38-inf)	(3-inf)	(3-inf)	(-inf-5.333]	(-inf-0.333]	(0.667-inf)	(-inf-2]	(3-inf)	(-inf-0.333]	2
(38-inf)	(3-inf)	(3-inf)	(-inf-5.333]	(0.667-inf)	(-inf-0.333]	(-inf-2]	(3-inf)	(-inf-0.333]	2
(27-38]	(2-3]	(2-3]	(5.333-10.667]	(0.667-inf)	(0.667-inf)	(2-3]	(3-inf)	(-inf-0.333]	2
(27-38]	(2-3]	(2-3]	(-inf-5.333]	(0.667-inf)	(0.667-inf)	(2-3]	(3-inf)	(-inf-0.333]	2
(27-38]	(-inf-2]	(-inf-2]	(5.333-10.667]	(0.667-inf)	(0.667-inf)	(-inf-2]	(-inf-2]	(-inf-0.333]	2
(-inf-27]	(2-3]	(-inf-2]	(-inf-5.333]	(0.667-inf)	(0.667-inf)	(-inf-2]	(3-inf)	(-inf-0.333]	2
(38-inf)	(-inf-2]	(-inf-2]	(5.333-10.667]	(0.667-inf)	(0.667-inf)	(2-3]	(3-inf)	(0.667-inf)	2
(-inf-27]	(-inf-2]	(3-inf)	(-inf-5.333]	(0.667-inf)	(0.667-inf)	(-inf-2]	(3-inf)	(0.667-inf)	2
(-inf-27]	(2-3]	(3-inf)	(-inf-5.333]	(0.667-inf)	(0.667-inf)	(-inf-2]	(-inf-2]	(0.667-inf)	2
(38-inf)	(3-inf)	(3-inf)	(-inf-5.333]	(0.667-inf)	(-inf-0.333]	(-inf-2]	(3-inf)	(-inf-0.333]	2
(27-38]	(2-3]	(2-3]	(-inf-5.333]	(0.667-inf)	(0.667-inf)	(2-3]	(3-inf)	(-inf-0.333]	3
(-inf-27]	(-inf-2]	(-inf-2]	(-inf-5.333]	(0.667-inf)	(0.667-inf)	(2-3]	(-inf-2]	(-inf-0.333]	3
(38-inf)	(2-3]	(3-inf)	(-inf-5.333]	(0.667-inf)	(0.667-inf)	(-inf-2]	(-inf-2]	(-inf-0.333]	3
(27-38]	(-inf-2]	(-inf-2]	(5.333-10.667]	(0.667-inf)	(0.667-inf)	(2-3]	(-inf-2]	(-inf-0.333]	3
(-inf-27]	(3-inf)	(3-inf)	(-inf-5.333]	(0.667-inf)	(-inf-0.333]	(-inf-2]	(3-inf)	(-inf-0.333]	3
(27-38]	(3-inf)	(3-inf)	(-inf-5.333]	(0.667-inf)	(-inf-0.333]	(-inf-2]	(3-inf)	(-inf-0.333]	3
(-inf-27]	(-inf-2]	(-inf-2]	(-inf-5.333]	(0.667-inf)	(0.667-inf)	(2-3]	(-inf-2]	(-inf-0.333]	3
(27-38]	(-inf-2]	(-inf-2]	(-inf-5.333]	(0.667-inf)	(0.667-inf)	(-inf-2]	(2-3]	(-inf-0.333]	3
(-inf-27]	(-inf-2]	(3-inf)	(-inf-5.333]	(0.667-inf)	(0.667-inf)	(-inf-2]	(3-inf)	(-inf-0.333]	3
(-inf-27]	(2-3]	(2-3]	(-inf-5.333]	(0.667-inf)	(0.667-inf)	(2-3]	(2-3]	(-inf-0.333]	3
(27-38]	(-inf-2]	(-inf-2]	(-inf-5.333]	(0.667-inf)	(0.667-inf)	(-inf-2]	(3-inf)	(-inf-0.333]	3
(38-inf)	(3-inf)	(3-inf)	(10.667-inf)	(0.667-inf)	(0.667-inf)	(-inf-2]	(3-inf)	(-inf-0.333]	3
(27-38]	(-inf-2]	(3-inf)	(-inf-5.333]	(0.667-inf)	(-inf-0.333]	(2-3]	(2-3]	(-inf-0.333]	3
(27-38]	(3-inf)	(3-inf)	(-inf-5.333]	(0.667-inf)	(0.667-inf)	(2-3]	(3-inf)	(-inf-0.333]	3
(-inf-27]	(2-3]	(3-inf)	(-inf-5.333]	(0.667-inf)	(0.667-inf)	(-inf-2]	(2-3]	(-inf-0.333]	3
(27-38]	(3-inf)	(3-inf)	(-inf-5.333]	(0.667-inf)	(0.667-inf)	(2-3]	(-inf-2]	(-inf-0.333]	3
(27-38]	(-inf-2]	(2-3]	(-inf-5.333]	(0.667-inf)	(-inf-0.333]	(-inf-2]	(2-3]	(-inf-0.333]	3
(-inf-27]	(2-3]	(2-3]	(-inf-5.333]	(0.667-inf)	(-inf-0.333]	(2-3]	(2-3]	(-inf-0.333]	3
(-inf-27]	(-inf-2]	(2-3]	(-inf-5.333]	(0.667-inf)	(0.667-inf)	(2-3]	(-inf-2]	(-inf-0.333]	3
(38-inf)	(3-inf)	(3-inf)	(-inf-5.333]	(0.667-inf)	(0.667-inf)	(-inf-2]	(3-inf)	(-inf-0.333]	3
(27-38]	(3-inf)	(3-inf)	(-inf-5.333]	(0.667-inf)	(0.667-inf)	(-inf-2]	(3-inf)	(-inf-0.333]	3
(27-38]	(3-inf)	(3-inf)	(-inf-5.333]	(0.667-inf)	(0.667-inf)	(-inf-2]	(3-inf)	(-inf-0.333]	3
(27-38]	(-inf-2]	(3-inf)	(-inf-5.333]	(0.667-inf)	(0.667-inf)	(3-inf)	(3-inf)	(0.667-inf)	3
(27-38]	(2-3]	(3-inf)	(5.333-10.667]	(0.667-inf)	(0.667-inf)	(2-3]	(3-inf)	(-inf-0.333]	3
(27-38]	(2-3]	(3-inf)	(-inf-5.333]	(0.667-inf)	(-inf-0.333]	(-inf-2]	(3-inf)	(-inf-0.333]	3
(-inf-27]	(-inf-2]	(3-inf)	(-inf-5.333]	(0.667-inf)	(0.667-inf)	(3-inf)	(3-inf)	(-inf-0.333]	3
(27-38]	(-inf-2]	(3-inf)	(-inf-5.333]	(0.667-inf)	(0.667-inf)	(-inf-2]	(3-inf)	(-inf-0.333]	3
(27-38]	(-inf-2]	(2-3]	(5.333-10.667]	(0.667-inf)	(-inf-0.333]	(2-3]	(2-3]	(-inf-0.333]	3
(-inf-27]	(2-3]	(2-3]	(-inf-5.333]	(0.667-inf)	(0.667-inf)	(-inf-2]	(3-inf)	(-inf-0.333]	3
(-inf-27]	(-inf-2]	(3-inf)	(-inf-5.333]	(0.667-inf)	(0.667-inf)	(2-3]	(3-inf)	(-inf-0.333]	3
(-inf-27]	(2-3]	(2-3]	(-inf-5.333]	(0.667-inf)	(0.667-inf)	(2-3]	(2-3]	(-inf-0.333]	3
(38-inf)	(-inf-2]	(2-3]	(-inf-5.333]	(0.667-inf)	(0.667-inf)	(2-3]	(-inf-2]	(-inf-0.333]	3
(27-38]	(2-3]	(3-inf)	(-inf-5.333]	(0.667-inf)	(0.667-inf)	(-inf-2]	(2-3]	(-inf-0.333]	3
(38-inf)	(3-inf)	(2-3]	(10.667-inf)	(0.667-inf)	(0.667-inf)	(-inf-2]	(3-inf)	(-inf-0.333]	3
(27-38]	(3-inf)	(3-inf)	(-inf-5.333]	(0.667-inf)	(0.667-inf)	(-inf-2]	(3-inf)	(-inf-0.333]	3
(27-38]	(2-3]	(2-3]	(5.333-10.667]	(0.667-inf)	(0.667-inf)	(2-3]	(3-inf)	(-inf-0.333]	3
(-inf-27]	(2-3]	(3-inf)	(-inf-5.333]	(0.667-inf)	(0.667-inf)	(-inf-2]	(3-inf)	(-inf-0.333]	3
(27-38]	(-inf-2]	(-inf-2]	(-inf-5.333]	(0.667-inf)	(0.667-inf)	(-inf-2]	(-inf-2]	(-inf-0.333]	3
(-inf-27]	(-inf-2]	(3-inf)	(-inf-5.333]	(0.667-inf)	(0.667-inf)	(-inf-2]	(-inf-2]	(-inf-0.333]	3
(-inf-27]	(3-inf)	(2-3]	(-inf-5.333]	(0.667-inf)	(0.667-inf)	(-inf-2]	(-inf-2]	(-inf-0.333]	3
(27-38]	(3-inf)	(3-inf)	(-inf-5.333]	(0.667-inf)	(0.667-inf)	(-inf-2]	(3-inf)	(-inf-0.333]	3
(27-38]	(3-inf)	(3-inf)	(-inf-5.333]	(-inf-0.333]	(0.667-inf)	(-inf-2]	(3-inf)	(-inf-0.333]	3
(38-inf)	(3-inf)	(3-inf)	(-inf-5.333]	(-inf-0.333]	(-inf-0.333]	(-inf-2]	(3-inf)	(-inf-0.333]	3
(27-38]	(2-3]	(2-3]	(-inf-5.333]	(0.667-inf)	(0.667-inf)	(2-3]	(2-3]	(-inf-0.333]	3
(27-38]	(2-3]	(2-3]	(-inf-5.333]	(0.667-inf)	(0.667-inf)	(2-3]	(2-3]	(-inf-0.333]	3
(27-38]	(3-inf)	(3-inf)	(5.333-10.667]	(-inf-0.333]	(0.667-inf)	(-inf-2]	(-inf-2]	(0.667-inf)	3
(27-38]	(3-inf)	(3-inf)	(-inf-5.333]	(-inf-0.333]	(0.667-inf)	(-inf-2]	(3-inf)	(-inf-0.333]	3
(38-inf)	(3-inf)	(3-inf)	(-inf-5.333]	(0.667-inf)	(0.667-inf)	(2-3]	(2-3]	(-inf-0.333]	3
(27-38]	(2-3]	(3-inf)	(-inf-5.333]	(0.667-inf)	(0.667-inf)	(2-3]	(-inf-2]	(-inf-0.333]	3
(27-38]	(-inf-2]	(3-inf)	(-inf-5.333]	(0.667-inf)	(0.667-inf)	(2-3]	(2-3]	(-inf-0.333]	3
(-inf-27]	(3-inf)	(3-inf)	(-inf-5.333]	(0.667-inf)	(0.667-inf)	(-inf-2]	(2-3]	(-inf-0.333]	3
(27-38]	(-inf-2]	(2-3]	(-inf-5.333]	(0.667-inf)	(0.667-inf)	(-inf-2]	(2-3]	(-inf-0.333]	3
(-inf-27]	(-inf-2]	(3-inf)	(-inf-5.333]	(0.667-inf)	(0.667-inf)	(2-3]	(3-inf)	(-inf-0.333]	3
(-inf-27]	(3-inf)	(3-inf)	(-inf-5.333]	(0.667-inf)	(0.667-inf)	(-inf-2]	(2-3]	(-inf-0.333]	3
(38-inf)	(3-inf)	(3-inf)	(5.333-10.667]	(0.667-inf)	(0.667-inf)	(-inf-2]	(3-inf)	(-inf-0.333]	3
(-inf-27]	(2-3]	(3-inf)	(-inf-5.333]	(0.667-inf)	(0.667-inf)	(2-3]	(-inf-2]	(-inf-0.333]	3
(-inf-27]	(3-inf)	(3-inf)	(-inf-5.333]	(0.667-inf)	(0.667-inf)	(-inf-2]	(3-inf)	(-inf-0.333]	3
(38-inf)	(3-inf)	(2-3]	(-inf-5.333]	(0.667-inf)	(-inf-0.333]	(-inf-2]	(-inf-2]	(-inf-0.333]	3
(-inf-27]	(3-inf)	(3-inf)	(-inf-5.333]	(0.667-inf)	(0.667-inf)	(2-3]	(-inf-2]	(-inf-0.333]	3
(27-38]	(-inf-2]	(2-3]	(5.333-10.667]	(0.667-inf)	(0.667-inf)	(2-3]	(2-3]	(-inf-0.333]	3
(27-38]	(-inf-2]	(-inf-2]	(-inf-5.333]	(0.667-inf)	(-inf-0.333]	(-inf-2]	(-inf-2]	(-inf-0.333]	3
(27-38]	(-inf-2]	(2-3]	(-inf-5.333]	(0.667-inf)	(0.667-inf)	(-inf-2]	(-inf-2]	(-inf-0.333]	3
(-inf-27]	(2-3]	(-inf-2]	(-inf-5.333]	(0.667-inf)	(0.667-inf)	(-inf-2]	(-inf-2]	(-inf-0.333]	3
(-inf-27]	(-inf-2]	(2-3]	(-inf-5.333]	(0.667-inf)	(0.667-inf)	(-inf-2]	(-inf-2]	(-inf-0.333]	3
(27-38]	(2-3]	(3-inf)	(-inf-5.333]	(0.667-inf)	(-inf-0.333]	(-inf-2]	(3-inf)	(-inf-0.333]	3
(-inf-27]	(2-3]	(2-3]	(-inf-5.333]	(0.667-inf)	(0.667-inf)	(-inf-2]	(2-3]	(-inf-0.333]	3
(-inf-27]	(3-inf)	(3-inf)	(-inf-5.333]	(0.667-inf)	(0.667-inf)	(-inf-2]	(3-inf)	(-inf-0.333]	3
(-inf-27]	(3-inf)	(2-3]	(-inf-5.333]	(0.667-inf)	(0.667-inf)	(2-3]	(2-3]	(-inf-0.333]	3
(27-38]	(-inf-2]	(2-3]	(-inf-5.333]	(0.667-inf)	(0.667-inf)	(2-3]	(-inf-2]	(-inf-0.333]	3
(38-inf)	(2-3]	(3-inf)	(-inf-5.333]	(0.667-inf)	(0.667-inf)	(-inf-2]	(2-3]	(-inf-0.333]	3
(27-38]	(2-3]	(2-3]	(-inf-5.333]	(0.667-inf)	(0.667-inf)	(-inf-2]	(-inf-2]	(0.667-inf)	3
(-inf-27]	(3-inf)	(3-inf)	(-inf-5.333]	(0.667-inf)	(0.667-inf)	(2-3]	(3-inf)	(-inf-0.333]	3
(27-38]	(2-3]	(2-3]	(5.333-10.667]	(0.667-inf)	(0.667-inf)	(2-3]	(3-inf)	(-inf-0.333]	3
(38-inf)	(2-3]	(2-3]	(-inf-5.333]	(0.667-inf)	(-inf-0.333]	(2-3]	(2-3]	(-inf-0.333]	3
(27-38]	(-inf-2]	(3-inf)	(-inf-5.333]	(0.667-inf)	(0.667-inf)	(2-3]	(2-3]	(-inf-0.333]	3
(38-inf)	(3-inf)	(3-inf)	(-inf-5.333]	(0.667-inf)	(0.667-inf)	(-inf-2]	(3-inf)	(-inf-0.333]	3
(27-38]	(3-inf)	(3-inf)	(-inf-5.333]	(-inf-0.333]	(0.667-inf)	(-inf-2]	(3-inf)	(-inf-0.333]	3
(38-inf)	(3-inf)	(3-inf)	(-inf-5.333]	(0.667-inf)	(0.667-inf)	(-inf-2]	(3-inf)	(-inf-0.333]	3
(27-38]	(3-inf)	(3-inf)	(-inf-5.333]	(-inf-0.333]	(0.667-inf)	(-inf-2]	(3-inf)	(-inf-0.333]	3
(38-inf)	(3-inf)	(3-inf)	(-inf-5.333]	(0.667-inf)	(0.667-inf)	(-inf-2]	(3-inf)	(-inf-0.333]	3
(38-inf)	(2-3]	(3-inf)	(-inf-5.333]	(0.667-inf)	(-inf-0.333]	(-inf-2]	(3-inf)	(-inf-0.333]	3
(-inf-27]	(3-inf)	(3-inf)	(-inf-5.333]	(0.667-inf)	(0.667-inf)	(-inf-2]	(2-3]	(-inf-0.333]	3
(27-38]	(3-inf)	(3-inf)	(-inf-5.333]	(0.667-inf)	(0.667-inf)	(-inf-2]	(3-inf)	(-inf-0.333]	3
(-inf-27]	(3-inf)	(3-inf)	(-inf-5.333]	(-inf-0.333]	(0.667-inf)	(2-3]	(2-3]	(-inf-0.333]	3
(-inf-27]	(3-inf)	(3-inf)	(-inf-5.333]	(0.667-inf)	(0.667-inf)	(-inf-2]	(2-3]	(-inf-0.333]	3
(-inf-27]	(-inf-2]	(2-3]	(-inf-5.333]	(0.667-inf)	(-inf-0.333]	(2-3]	(-inf-2]	(-inf-0.333]	3
(-inf-27]	(3-inf)	(3-inf)	(-inf-5.333]	(0.667-inf)	(0.667-inf)	(2-3]	(2-3]	(-inf-0.333]	3
(27-38]	(3-inf)	(3-inf)	(-inf-5.333]	(0.667-inf)	(0.667-inf)	(-inf-2]	(2-3]	(-inf-0.333]	3
(27-38]	(3-inf)	(3-inf)	(-inf-5.333]	(0.667-inf)	(-inf-0.333]	(-inf-2]	(-inf-2]	(-inf-0.333]	3
(-inf-27]	(-inf-2]	(-inf-2]	(-inf-5.333]	(0.667-inf)	(0.667-inf)	(-inf-2]	(-inf-2]	(-inf-0.333]	3
(27-38]	(2-3]	(2-3]	(5.333-10.667]	(-inf-0.333]	(0.667-inf)	(2-3]	(-inf-2]	(-inf-0.333]	3
(-inf-27]	(-inf-2]	(3-inf)	(-inf-5.333]	(0.667-inf)	(0.667-inf)	(-inf-2]	(2-3]	(-inf-0.333]	3
(27-38]	(-inf-2]	(-inf-2]	(5.333-10.667]	(0.667-inf)	(-inf-0.333]	(-inf-2]	(2-3]	(-inf-0.333]	3
(-inf-27]	(-inf-2]	(-inf-2]	(-inf-5.333]	(0.667-inf)	(0.667-inf)	(2-3]	(3-inf)	(-inf-0.333]	3
(-inf-27]	(2-3]	(2-3]	(-inf-5.333]	(0.667-inf)	(0.667-inf)	(-inf-2]	(2-3]	(-inf-0.333]	3
(-inf-27]	(-inf-2]	(-inf-2]	(-inf-5.333]	(0.667-inf)	(0.667-inf)	(2-3]	(2-3]	(-inf-0.333]	3
(27-38]	(3-inf)	(3-inf)	(-inf-5.333]	(-inf-0.333]	(-inf-0.333]	(-inf-2]	(3-inf)	(-inf-0.333]	3
(27-38]	(3-inf)	(3-inf)	(-inf-5.333]	(0.667-inf)	(-inf-0.333]	(-inf-2]	(2-3]	(-inf-0.333]	3
(27-38]	(-inf-2]	(2-3]	(-inf-5.333]	(0.667-inf)	(0.667-inf)	(2-3]	(2-3]	(-inf-0.333]	3
(-inf-27]	(2-3]	(3-inf)	(-inf-5.333]	(0.667-inf)	(0.667-inf)	(-inf-2]	(2-3]	(-inf-0.333]	3
(27-38]	(-inf-2]	(3-inf)	(5.333-10.667]	(0.667-inf)	(0.667-inf)	(-inf-2]	(2-3]	(-inf-0.333]	3
(-inf-27]	(-inf-2]	(3-inf)	(-inf-5.333]	(0.667-inf)	(0.667-inf)	(2-3]	(2-3]	(-inf-0.333]	3
(27-38]	(3-inf)	(3-inf)	(-inf-5.333]	(0.667-inf)	(0.667-inf)	(2-3]	(-inf-2]	(-inf-0.333]	3
(-inf-27]	(2-3]	(3-inf)	(-inf-5.333]	(0.667-inf)	(0.667-inf)	(-inf-2]	(2-3]	(-inf-0.333]	3
(27-38]	(-inf-2]	(2-3]	(5.333-10.667]	(0.667-inf)	(0.667-inf)	(2-3]	(2-3]	(-inf-0.333]	3
(38-inf)	(3-inf)	(3-inf)	(10.667-inf)	(0.667-inf)	(0.667-inf)	(-inf-2]	(3-inf)	(-inf-0.333]	3
(27-38]	(2-3]	(3-inf)	(-inf-5.333]	(0.667-inf)	(0.667-inf)	(-inf-2]	(3-inf)	(-inf-0.333]	3
(-inf-27]	(3-inf)	(3-inf)	(-inf-5.333]	(0.667-inf)	(0.667-inf)	(2-3]	(3-inf)	(-inf-0.333]	3
(-inf-27]	(-inf-2]	(3-inf)	(-inf-5.333]	(0.667-inf)	(0.667-inf)	(-inf-2]	(3-inf)	(-inf-0.333]	3
(-inf-27]	(3-inf)	(3-inf)	(-inf-5.333]	(0.667-inf)	(0.667-inf)	(-inf-2]	(3-inf)	(-inf-0.333]	3
(38-inf)	(3-inf)	(3-inf)	(-inf-5.333]	(0.667-inf)	(0.667-inf)	(-inf-2]	(3-inf)	(-inf-0.333]	3
(27-38]	(2-3]	(3-inf)	(-inf-5.333]	(0.667-inf)	(0.667-inf)	(2-3]	(2-3]	(-inf-0.333]	3
(-inf-27]	(-inf-2]	(2-3]	(-inf-5.333]	(0.667-inf)	(0.667-inf)	(-inf-2]	(-inf-2]	(-inf-0.333]	3
(27-38]	(3-inf)	(3-inf)	(-inf-5.333]	(0.667-inf)	(0.667-inf)	(-inf-2]	(3-inf)	(-inf-0.333]	3
(27-38]	(3-inf)	(3-inf)	(5.333-10.667]	(0.667-inf)	(0.667-inf)	(-inf-2]	(3-inf)	(-inf-0.333]	3
(27-38]	(3-inf)	(3-inf)	(-inf-5.333]	(0.667-inf)	(0.667-inf)	(2-3]	(2-3]	(-inf-0.333]	3
(38-inf)	(2-3]	(3-inf)	(-inf-5.333]	(0.667-inf)	(0.667-inf)	(-inf-2]	(2-3]	(-inf-0.333]	3
(27-38]	(3-inf)	(3-inf)	(-inf-5.333]	(0.667-inf)	(0.667-inf)	(-inf-2]	(2-3]	(-inf-0.333]	3
(-inf-27]	(3-inf)	(3-inf)	(-inf-5.333]	(0.667-inf)	(0.667-inf)	(2-3]	(2-3]	(-inf-0.333]	3
(38-inf)	(2-3]	(2-3]	(5.333-10.667]	(0.667-inf)	(0.667-inf)	(-inf-2]	(2-3]	(-inf-0.333]	3
(27-38]	(-inf-2]	(-inf-2]	(-inf-5.333]	(0.667-inf)	(-inf-0.333]	(-inf-2]	(3-inf)	(-inf-0.333]	3
(-inf-27]	(2-3]	(3-inf)	(-inf-5.333]	(0.667-inf)	(0.667-inf)	(-inf-2]	(2-3]	(-inf-0.333]	3
(-inf-27]	(2-3]	(2-3]	(-inf-5.333]	(0.667-inf)	(0.667-inf)	(2-3]	(2-3]	(-inf-0.333]	3
(27-38]	(2-3]	(3-inf)	(-inf-5.333]	(0.667-inf)	(0.667-inf)	(2-3]	(2-3]	(-inf-0.333]	3
(27-38]	(3-inf)	(3-inf)	(-inf-5.333]	(0.667-inf)	(0.667-inf)	(-inf-2]	(2-3]	(-inf-0.333]	3
(38-inf)	(3-inf)	(3-inf)	(5.333-10.667]	(0.667-inf)	(0.667-inf)	(-inf-2]	(3-inf)	(-inf-0.333]	3
(-inf-27]	(3-inf)	(3-inf)	(-inf-5.333]	(-inf-0.333]	(0.667-inf)	(-inf-2]	(3-inf)	(-inf-0.333]	3
(27-38]	(3-inf)	(3-inf)	(-inf-5.333]	(0.667-inf)	(0.667-inf)	(-inf-2]	(3-inf)	(-inf-0.333]	3
(-inf-27]	(3-inf)	(3-inf)	(-inf-5.333]	(0.667-inf)	(0.667-inf)	(2-3]	(3-inf)	(-inf-0.333]	3
(-inf-27]	(3-inf)	(3-inf)	(-inf-5.333]	(0.667-inf)	(0.667-inf)	(-inf-2]	(2-3]	(-inf-0.333]	3
(38-inf)	(3-inf)	(3-inf)	(-inf-5.333]	(-inf-0.333]	(0.667-inf)	(-inf-2]	(2-3]	(-inf-0.333]	3
(-inf-27]	(2-3]	(3-inf)	(-inf-5.333]	(0.667-inf)	(0.667-inf)	(2-3]	(2-3]	(-inf-0.333]	3
(27-38]	(3-inf)	(3-inf)	(-inf-5.333]	(0.667-inf)	(-inf-0.333]	(2-3]	(3-inf)	(-inf-0.333]	3
(38-inf)	(2-3]	(3-inf)	(5.333-10.667]	(0.667-inf)	(-inf-0.333]	(-inf-2]	(3-inf)	(-inf-0.333]	3
(38-inf)	(3-inf)	(2-3]	(-inf-5.333]	(0.667-inf)	(0.667-inf)	(2-3]	(3-inf)	(-inf-0.333]	3
(27-38]	(3-inf)	(3-inf)	(-inf-5.333]	(0.667-inf)	(-inf-0.333]	(-inf-2]	(3-inf)	(-inf-0.333]	3
(27-38]	(3-inf)	(3-inf)	(-inf-5.333]	(-inf-0.333]	(-inf-0.333]	(-inf-2]	(2-3]	(-inf-0.333]	3
(27-38]	(3-inf)	(3-inf)	(-inf-5.333]	(0.667-inf)	(-inf-0.333]	(-inf-2]	(3-inf)	(-inf-0.333]	3
(-inf-27]	(3-inf)	(3-inf)	(-inf-5.333]	(0.667-inf)	(0.667-inf)	(-inf-2]	(2-3]	(-inf-0.333]	3
(27-38]	(3-inf)	(3-inf)	(-inf-5.333]	(0.667-inf)	(0.667-inf)	(-inf-2]	(3-inf)	(-inf-0.333]	3
(38-inf)	(3-inf)	(3-inf)	(-inf-5.333]	(0.667-inf)	(0.667-inf)	(-inf-2]	(3-inf)	(-inf-0.333]	3
(27-38]	(3-inf)	(3-inf)	(5.333-10.667]	(0.667-inf)	(0.667-inf)	(-inf-2]	(3-inf)	(-inf-0.333]	3
(27-38]	(3-inf)	(3-inf)	(-inf-5.333]	(0.667-inf)	(0.667-inf)	(-inf-2]	(3-inf)	(-inf-0.333]	3
(-inf-27]	(2-3]	(2-3]	(-inf-5.333]	(0.667-inf)	(0.667-inf)	(-inf-2]	(-inf-2]	(-inf-0.333]	3
(-inf-27]	(-inf-2]	(2-3]	(-inf-5.333]	(0.667-inf)	(0.667-inf)	(2-3]	(-inf-2]	(-inf-0.333]	3
(-inf-27]	(-inf-2]	(-inf-2]	(-inf-5.333]	(0.667-inf)	(0.667-inf)	(-inf-2]	(2-3]	(-inf-0.333]	3
(27-38]	(2-3]	(3-inf)	(-inf-5.333]	(0.667-inf)	(0.667-inf)	(-inf-2]	(2-3]	(-inf-0.333]	3
(-inf-27]	(-inf-2]	(-inf-2]	(-inf-5.333]	(0.667-inf)	(0.667-inf)	(2-3]	(-inf-2]	(0.667-inf)	3
(27-38]	(3-inf)	(3-inf)	(-inf-5.333]	(0.667-inf)	(0.667-inf)	(-inf-2]	(3-inf)	(-inf-0.333]	3
(27-38]	(2-3]	(3-inf)	(-inf-5.333]	(0.667-inf)	(0.667-inf)	(2-3]	(-inf-2]	(-inf-0.333]	3
(27-38]	(2-3]	(2-3]	(-inf-5.333]	(0.667-inf)	(-inf-0.333]	(2-3]	(-inf-2]	(-inf-0.333]	3
(38-inf)	(2-3]	(3-inf)	(-inf-5.333]	(0.667-inf)	(-inf-0.333]	(-inf-2]	(3-inf)	(-inf-0.333]	3
(-inf-27]	(2-3]	(2-3]	(-inf-5.333]	(0.667-inf)	(-inf-0.333]	(-inf-2]	(-inf-2]	(-inf-0.333]	3
(-inf-27]	(3-inf)	(3-inf)	(-inf-5.333]	(0.667-inf)	(0.667-inf)	(-inf-2]	(3-inf)	(-inf-0.333]	3
(27-38]	(3-inf)	(3-inf)	(-inf-5.333]	(0.667-inf)	(0.667-inf)	(-inf-2]	(3-inf)	(-inf-0.333]	3
(-inf-27]	(3-inf)	(3-inf)	(-inf-5.333]	(-inf-0.333]	(-inf-0.333]	(-inf-2]	(2-3]	(-inf-0.333]	3
(27-38]	(2-3]	(2-3]	(-inf-5.333]	(0.667-inf)	(0.667-inf)	(-inf-2]	(-inf-2]	(-inf-0.333]	3
(27-38]	(3-inf)	(3-inf)	(-inf-5.333]	(0.667-inf)	(0.667-inf)	(-inf-2]	(3-inf)	(-inf-0.333]	3
(27-38]	(-inf-2]	(-inf-2]	(5.333-10.667]	(0.667-inf)	(0.667-inf)	(-inf-2]	(-inf-2]	(-inf-0.333]	3
(-inf-27]	(-inf-2]	(-inf-2]	(-inf-5.333]	(0.667-inf)	(0.667-inf)	(3-inf)	(2-3]	(-inf-0.333]	3
(27-38]	(-inf-2]	(2-3]	(5.333-10.667]	(0.667-inf)	(-inf-0.333]	(2-3]	(-inf-2]	(-inf-0.333]	3
(-inf-27]	(-inf-2]	(2-3]	(-inf-5.333]	(0.667-inf)	(0.667-inf)	(2-3]	(-inf-2]	(-inf-0.333]	3
(27-38]	(-inf-2]	(-inf-2]	(-inf-5.333]	(0.667-inf)	(0.667-inf)	(2-3]	(3-inf)	(-inf-0.333]	3
(27-38]	(-inf-2]	(3-inf)	(-inf-5.333]	(0.667-inf)	(0.667-inf)	(2-3]	(3-inf)	(-inf-0.333]	3
(27-38]	(3-inf)	(3-inf)	(-inf-5.333]	(0.667-inf)	(-inf-0.333]	(-inf-2]	(3-inf)	(-inf-0.333]	3
(-inf-27]	(-inf-2]	(2-3]	(-inf-5.333]	(0.667-inf)	(0.667-inf)	(2-3]	(2-3]	(-inf-0.333]	3
(27-38]	(-inf-2]	(3-inf)	(-inf-5.333]	(0.667-inf)	(-inf-0.333]	(-inf-2]	(3-inf)	(-inf-0.333]	3
(-inf-27]	(2-3]	(2-3]	(-inf-5.333]	(0.667-inf)	(0.667-inf)	(-inf-2]	(-inf-2]	(-inf-0.333]	3
(-inf-27]	(2-3]	(2-3]	(-inf-5.333]	(0.667-inf)	(0.667-inf)	(-inf-2]	(-inf-2]	(-inf-0.333]	3
(27-38]	(-inf-2]	(-inf-2]	(5.333-10.667]	(0.667-inf)	(0.667-inf)	(-inf-2]	(-inf-2]	(0.667-inf)	3
(-inf-27]	(2-3]	(2-3]	(-inf-5.333]	(0.667-inf)	(0.667-inf)	(2-3]	(-inf-2]	(-inf-0.333]	3
(38-inf)	(2-3]	(3-inf)	(5.333-10.667]	(0.667-inf)	(0.667-inf)	(-inf-2]	(2-3]	(-inf-0.333]	3
(-inf-27]	(2-3]	(3-inf)	(-inf-5.333]	(0.667-inf)	(0.667-inf)	(-inf-2]	(-inf-2]	(-inf-0.333]	3
(-inf-27]	(-inf-2]	(3-inf)	(-inf-5.333]	(0.667-inf)	(0.667-inf)	(2-3]	(2-3]	(-inf-0.333]	3
(-inf-27]	(2-3]	(2-3]	(-inf-5.333]	(0.667-inf)	(0.667-inf)	(2-3]	(-inf-2]	(-inf-0.333]	3
(-inf-27]	(3-inf)	(3-inf)	(-inf-5.333]	(0.667-inf)	(0.667-inf)	(2-3]	(2-3]	(-inf-0.333]	3
(-inf-27]	(-inf-2]	(3-inf)	(-inf-5.333]	(0.667-inf)	(0.667-inf)	(2-3]	(-inf-2]	(-inf-0.333]	3
(27-38]	(-inf-2]	(2-3]	(-inf-5.333]	(0.667-inf)	(0.667-inf)	(2-3]	(3-inf)	(-inf-0.333]	3
(27-38]	(-inf-2]	(-inf-2]	(-inf-5.333]	(0.667-inf)	(0.667-inf)	(3-inf)	(-inf-2]	(0.667-inf)	3
(-inf-27]	(2-3]	(3-inf)	(-inf-5.333]	(0.667-inf)	(0.667-inf)	(2-3]	(2-3]	(-inf-0.333]	3
(27-38]	(2-3]	(3-inf)	(-inf-5.333]	(0.667-inf)	(0.667-inf)	(-inf-2]	(2-3]	(-inf-0.333]	3
(27-38]	(2-3]	(2-3]	(-inf-5.333]	(0.667-inf)	(0.667-inf)	(2-3]	(-inf-2]	(-inf-0.333]	3
(27-38]	(2-3]	(3-inf)	(-inf-5.333]	(0.667-inf)	(0.667-inf)	(-inf-2]	(-inf-2]	(-inf-0.333]	3
(-inf-27]	(-inf-2]	(2-3]	(-inf-5.333]	(0.667-inf)	(0.667-inf)	(2-3]	(2-3]	(-inf-0.333]	3
(-inf-27]	(2-3]	(3-inf)	(-inf-5.333]	(0.667-inf)	(0.667-inf)	(-inf-2]	(2-3]	(-inf-0.333]	3
(-inf-27]	(2-3]	(2-3]	(-inf-5.333]	(0.667-inf)	(0.667-inf)	(2-3]	(2-3]	(-inf-0.333]	3
(27-38]	(3-inf)	(3-inf)	(-inf-5.333]	(0.667-inf)	(0.667-inf)	(-inf-2]	(3-inf)	(-inf-0.333]	3
(-inf-27]	(3-inf)	(3-inf)	(-inf-5.333]	(0.667-inf)	(-inf-0.333]	(-inf-2]	(3-inf)	(-inf-0.333]	3
(-inf-27]	(3-inf)	(3-inf)	(-inf-5.333]	(0.667-inf)	(0.667-inf)	(-inf-2]	(3-inf)	(-inf-0.333]	3
(27-38]	(-inf-2]	(2-3]	(-inf-5.333]	(0.667-inf)	(0.667-inf)	(-inf-2]	(3-inf)	(-inf-0.333]	3
(-inf-27]	(2-3]	(3-inf)	(-inf-5.333]	(0.667-inf)	(0.667-inf)	(2-3]	(2-3]	(-inf-0.333]	3
(-inf-27]	(2-3]	(2-3]	(-inf-5.333]	(0.667-inf)	(0.667-inf)	(2-3]	(2-3]	(-inf-0.333]	3
(38-inf)	(-inf-2]	(3-inf)	(5.333-10.667]	(0.667-inf)	(0.667-inf)	(-inf-2]	(-inf-2]	(-inf-0.333]	3
(27-38]	(-inf-2]	(3-inf)	(-inf-5.333]	(0.667-inf)	(0.667-inf)	(-inf-2]	(2-3]	(-inf-0.333]	3
(-inf-27]	(3-inf)	(3-inf)	(-inf-5.333]	(0.667-inf)	(0.667-inf)	(2-3]	(3-inf)	(0.667-inf)	3
(-inf-27]	(-inf-2]	(2-3]	(-inf-5.333]	(0.667-inf)	(0.667-inf)	(-inf-2]	(2-3]	(-inf-0.333]	3
(27-38]	(3-inf)	(3-inf)	(5.333-10.667]	(0.667-inf)	(-inf-0.333]	(2-3]	(3-inf)	(-inf-0.333]	3
(-inf-27]	(2-3]	(2-3]	(-inf-5.333]	(0.667-inf)	(0.667-inf)	(-inf-2]	(-inf-2]	(-inf-0.333]	3
(27-38]	(3-inf)	(2-3]	(-inf-5.333]	(0.667-inf)	(0.667-inf)	(-inf-2]	(3-inf)	(-inf-0.333]	3
(27-38]	(-inf-2]	(3-inf)	(-inf-5.333]	(0.667-inf)	(0.667-inf)	(2-3]	(3-inf)	(0.667-inf)	3
(-inf-27]	(3-inf)	(3-inf)	(-inf-5.333]	(0.667-inf)	(-inf-0.333]	(-inf-2]	(3-inf)	(-inf-0.333]	3
(27-38]	(2-3]	(3-inf)	(-inf-5.333]	(0.667-inf)	(0.667-inf)	(2-3]	(3-inf)	(-inf-0.333]	3
(-inf-27]	(2-3]	(3-inf)	(-inf-5.333]	(0.667-inf)	(0.667-inf)	(2-3]	(3-inf)	(-inf-0.333]	3
(27-38]	(-inf-2]	(2-3]	(-inf-5.333]	(0.667-inf)	(-inf-0.333]	(-inf-2]	(-inf-2]	(-inf-0.333]	3
(-inf-27]	(-inf-2]	(-inf-2]	(-inf-5.333]	(0.667-inf)	(0.667-inf)	(2-3]	(-inf-2]	(0.667-inf)	3
(-inf-27]	(2-3]	(2-3]	(-inf-5.333]	(0.667-inf)	(0.667-inf)	(-inf-2]	(-inf-2]	(-inf-0.333]	3
(-inf-27]	(-inf-2]	(2-3]	(-inf-5.333]	(0.667-inf)	(0.667-inf)	(-inf-2]	(3-inf)	(-inf-0.333]	3
(27-38]	(-inf-2]	(2-3]	(-inf-5.333]	(0.667-inf)	(0.667-inf)	(-inf-2]	(3-inf)	(-inf-0.333]	3
(27-38]	(-inf-2]	(-inf-2]	(-inf-5.333]	(0.667-inf)	(0.667-inf)	(2-3]	(3-inf)	(-inf-0.333]	3
(38-inf)	(3-inf)	(3-inf)	(5.333-10.667]	(0.667-inf)	(0.667-inf)	(-inf-2]	(3-inf)	(-inf-0.333]	3
(27-38]	(2-3]	(2-3]	(-inf-5.333]	(0.667-inf)	(0.667-inf)	(2-3]	(3-inf)	(-inf-0.333]	3
(-inf-27]	(2-3]	(3-inf)	(-inf-5.333]	(0.667-inf)	(-inf-0.333]	(-inf-2]	(3-inf)	(-inf-0.333]	3
(27-38]	(2-3]	(2-3]	(5.333-10.667]	(0.667-inf)	(0.667-inf)	(2-3]	(2-3]	(-inf-0.333]	3
(-inf-27]	(2-3]	(3-inf)	(-inf-5.333]	(0.667-inf)	(0.667-inf)	(2-3]	(2-3]	(-inf-0.333]	3
(27-38]	(-inf-2]	(2-3]	(-inf-5.333]	(0.667-inf)	(0.667-inf)	(2-3]	(3-inf)	(-inf-0.333]	3
(-inf-27]	(3-inf)	(3-inf)	(-inf-5.333]	(-inf-0.333]	(0.667-inf)	(2-3]	(3-inf)	(-inf-0.333]	3
(27-38]	(-inf-2]	(3-inf)	(-inf-5.333]	(0.667-inf)	(0.667-inf)	(2-3]	(-inf-2]	(-inf-0.333]	3
(-inf-27]	(2-3]	(3-inf)	(-inf-5.333]	(0.667-inf)	(0.667-inf)	(2-3]	(2-3]	(-inf-0.333]	3
(27-38]	(2-3]	(3-inf)	(-inf-5.333]	(0.667-inf)	(0.667-inf)	(2-3]	(-inf-2]	(-inf-0.333]	3
(27-38]	(2-3]	(3-inf)	(5.333-10.667]	(0.667-inf)	(0.667-inf)	(2-3]	(-inf-2]	(-inf-0.333]	3
(-inf-27]	(2-3]	(-inf-2]	(-inf-5.333]	(0.667-inf)	(-inf-0.333]	(2-3]	(-inf-2]	(-inf-0.333]	3
(-inf-27]	(3-inf)	(2-3]	(-inf-5.333]	(0.667-inf)	(0.667-inf)	(2-3]	(3-inf)	(-inf-0.333]	3
(27-38]	(-inf-2]	(3-inf)	(-inf-5.333]	(0.667-inf)	(0.667-inf)	(2-3]	(-inf-2]	(-inf-0.333]	3
(-inf-27]	(-inf-2]	(2-3]	(-inf-5.333]	(0.667-inf)	(0.667-inf)	(2-3]	(-inf-2]	(-inf-0.333]	3
(-inf-27]	(-inf-2]	(-inf-2]	(-inf-5.333]	(0.667-inf)	(-inf-0.333]	(2-3]	(-inf-2]	(-inf-0.333]	3
(-inf-27]	(-inf-2]	(-inf-2]	(-inf-5.333]	(0.667-inf)	(0.667-inf)	(2-3]	(-inf-2]	(0.667-inf)	3
(-inf-27]	(3-inf)	(3-inf)	(-inf-5.333]	(0.667-inf)	(0.667-inf)	(2-3]	(2-3]	(-inf-0.333]	3
(27-38]	(2-3]	(3-inf)	(-inf-5.333]	(0.667-inf)	(0.667-inf)	(-inf-2]	(3-inf)	(-inf-0.333]	3
(-inf-27]	(3-inf)	(3-inf)	(-inf-5.333]	(0.667-inf)	(0.667-inf)	(2-3]	(-inf-2]	(-inf-0.333]	3
(27-38]	(-inf-2]	(3-inf)	(-inf-5.333]	(0.667-inf)	(0.667-inf)	(2-3]	(3-inf)	(-inf-0.333]	3
(-inf-27]	(2-3]	(2-3]	(-inf-5.333]	(0.667-inf)	(0.667-inf)	(2-3]	(2-3]	(-inf-0.333]	3
(-inf-27]	(-inf-2]	(2-3]	(-inf-5.333]	(0.667-inf)	(0.667-inf)	(2-3]	(2-3]	(-inf-0.333]	3
(-inf-27]	(3-inf)	(2-3]	(-inf-5.333]	(0.667-inf)	(0.667-inf)	(2-3]	(2-3]	(-inf-0.333]	3
(27-38]	(3-inf)	(3-inf)	(-inf-5.333]	(0.667-inf)	(-inf-0.333]	(-inf-2]	(3-inf)	(-inf-0.333]	3
(27-38]	(2-3]	(3-inf)	(-inf-5.333]	(0.667-inf)	(-inf-0.333]	(-inf-2]	(2-3]	(-inf-0.333]	3
(38-inf)	(3-inf)	(3-inf)	(-inf-5.333]	(0.667-inf)	(0.667-inf)	(-inf-2]	(3-inf)	(-inf-0.333]	3
(-inf-27]	(3-inf)	(3-inf)	(-inf-5.333]	(0.667-inf)	(0.667-inf)	(2-3]	(3-inf)	(-inf-0.333]	3
(27-38]	(2-3]	(3-inf)	(-inf-5.333]	(0.667-inf)	(0.667-inf)	(-inf-2]	(3-inf)	(-inf-0.333]	3
(-inf-27]	(2-3]	(3-inf)	(-inf-5.333]	(0.667-inf)	(0.667-inf)	(2-3]	(-inf-2]	(-inf-0.333]	3
(-inf-27]	(-inf-2]	(2-3]	(-inf-5.333]	(0.667-inf)	(0.667-inf)	(2-3]	(2-3]	(0.667-inf)	3
(-inf-27]	(2-3]	(3-inf)	(-inf-5.333]	(0.667-inf)	(0.667-inf)	(2-3]	(2-3]	(-inf-0.333]	3
(27-38]	(2-3]	(2-3]	(-inf-5.333]	(0.667-inf)	(0.667-inf)	(2-3]	(2-3]	(-inf-0.333]	3
(-inf-27]	(2-3]	(3-inf)	(-inf-5.333]	(-inf-0.333]	(-inf-0.333]	(-inf-2]	(3-inf)	(-inf-0.333]	3
(-inf-27]	(2-3]	(-inf-2]	(-inf-5.333]	(0.667-inf)	(0.667-inf)	(2-3]	(2-3]	(-inf-0.333]	3
(27-38]	(2-3]	(2-3]	(-inf-5.333]	(-inf-0.333]	(0.667-inf)	(-inf-2]	(2-3]	(-inf-0.333]	3
(27-38]	(3-inf)	(3-inf)	(-inf-5.333]	(-inf-0.333]	(-inf-0.333]	(-inf-2]	(3-inf)	(-inf-0.333]	3
(-inf-27]	(2-3]	(3-inf)	(-inf-5.333]	(0.667-inf)	(-inf-0.333]	(2-3]	(3-inf)	(-inf-0.333]	3
(27-38]	(3-inf)	(3-inf)	(-inf-5.333]	(0.667-inf)	(0.667-inf)	(-inf-2]	(2-3]	(-inf-0.333]	3
(27-38]	(2-3]	(3-inf)	(5.333-10.667]	(0.667-inf)	(0.667-inf)	(2-3]	(-inf-2]	(-inf-0.333]	3
(27-38]	(3-inf)	(3-inf)	(-inf-5.333]	(-inf-0.333]	(-inf-0.333]	(2-3]	(2-3]	(-inf-0.333]	3
(-inf-27]	(-inf-2]	(3-inf)	(-inf-5.333]	(0.667-inf)	(0.667-inf)	(2-3]	(2-3]	(-inf-0.333]	3
(27-38]	(2-3]	(2-3]	(-inf-5.333]	(-inf-0.333]	(0.667-inf)	(2-3]	(3-inf)	(-inf-0.333]	3
(27-38]	(3-inf)	(2-3]	(-inf-5.333]	(-inf-0.333]	(0.667-inf)	(2-3]	(3-inf)	(-inf-0.333]	3
(27-38]	(-inf-2]	(-inf-2]	(-inf-5.333]	(-inf-0.333]	(0.667-inf)	(2-3]	(-inf-2]	(-inf-0.333]	3
(38-inf)	(3-inf)	(3-inf)	(-inf-5.333]	(-inf-0.333]	(0.667-inf)	(2-3]	(3-inf)	(-inf-0.333]	3
(38-inf)	(3-inf)	(2-3]	(-inf-5.333]	(0.667-inf)	(0.667-inf)	(-inf-2]	(2-3]	(-inf-0.333]	3
(27-38]	(3-inf)	(3-inf)	(-inf-5.333]	(0.667-inf)	(-inf-0.333]	(-inf-2]	(3-inf)	(-inf-0.333]	3
(38-inf)	(3-inf)	(3-inf)	(-inf-5.333]	(0.667-inf)	(0.667-inf)	(-inf-2]	(3-inf)	(-inf-0.333]	3
(-inf-27]	(2-3]	(2-3]	(-inf-5.333]	(0.667-inf)	(0.667-inf)	(-inf-2]	(-inf-2]	(-inf-0.333]	3
(27-38]	(2-3]	(3-inf)	(-inf-5.333]	(0.667-inf)	(0.667-inf)	(-inf-2]	(-inf-2]	(-inf-0.333]	3
(-inf-27]	(2-3]	(3-inf)	(-inf-5.333]	(0.667-inf)	(0.667-inf)	(-inf-2]	(2-3]	(-inf-0.333]	3
(-inf-27]	(3-inf)	(3-inf)	(-inf-5.333]	(-inf-0.333]	(0.667-inf)	(2-3]	(-inf-2]	(-inf-0.333]	3
(-inf-27]	(-inf-2]	(-inf-2]	(-inf-5.333]	(0.667-inf)	(0.667-inf)	(-inf-2]	(2-3]	(-inf-0.333]	3
(-inf-27]	(-inf-2]	(2-3]	(-inf-5.333]	(0.667-inf)	(0.667-inf)	(2-3]	(-inf-2]	(-inf-0.333]	3
(27-38]	(3-inf)	(3-inf)	(-inf-5.333]	(0.667-inf)	(0.667-inf)	(-inf-2]	(2-3]	(-inf-0.333]	3
(-inf-27]	(2-3]	(2-3]	(-inf-5.333]	(0.667-inf)	(0.667-inf)	(-inf-2]	(2-3]	(-inf-0.333]	3
(-inf-27]	(3-inf)	(3-inf)	(-inf-5.333]	(0.667-inf)	(-inf-0.333]	(2-3]	(2-3]	(-inf-0.333]	3
(27-38]	(2-3]	(2-3]	(-inf-5.333]	(0.667-inf)	(0.667-inf)	(2-3]	(-inf-2]	(0.667-inf)	3
(27-38]	(-inf-2]	(2-3]	(-inf-5.333]	(0.667-inf)	(0.667-inf)	(2-3]	(2-3]	(-inf-0.333]	3
(27-38]	(-inf-2]	(3-inf)	(5.333-10.667]	(0.667-inf)	(0.667-inf)	(2-3]	(3-inf)	(-inf-0.333]	3
(-inf-27]	(-inf-2]	(2-3]	(-inf-5.333]	(0.667-inf)	(0.667-inf)	(2-3]	(2-3]	(-inf-0.333]	3
(27-38]	(3-inf)	(3-inf)	(-inf-5.333]	(0.667-inf)	(0.667-inf)	(-inf-2]	(3-inf)	(-inf-0.333]	3
(27-38]	(3-inf)	(3-inf)	(-inf-5.333]	(-inf-0.333]	(-inf-0.333]	(-inf-2]	(3-inf)	(-inf-0.333]	3
(38-inf)	(3-inf)	(3-inf)	(-inf-5.333]	(0.667-inf)	(0.667-inf)	(-inf-2]	(2-3]	(-inf-0.333]	3
(-inf-27]	(3-inf)	(3-inf)	(-inf-5.333]	(0.667-inf)	(-inf-0.333]	(-inf-2]	(3-inf)	(-inf-0.333]	3
(-inf-27]	(2-3]	(3-inf)	(-inf-5.333]	(-inf-0.333]	(0.667-inf)	(2-3]	(3-inf)	(-inf-0.333]	3
(27-38]	(3-inf)	(3-inf)	(-inf-5.333]	(0.667-inf)	(0.667-inf)	(3-inf)	(2-3]	(-inf-0.333]	3
(38-inf)	(3-inf)	(3-inf)	(-inf-5.333]	(0.667-inf)	(0.667-inf)	(-inf-2]	(3-inf)	(-inf-0.333]	3
(-inf-27]	(3-inf)	(3-inf)	(-inf-5.333]	(0.667-inf)	(0.667-inf)	(2-3]	(-inf-2]	(-inf-0.333]	3
(38-inf)	(2-3]	(3-inf)	(-inf-5.333]	(-inf-0.333]	(0.667-inf)	(2-3]	(2-3]	(-inf-0.333]	3
(27-38]	(-inf-2]	(-inf-2]	(-inf-5.333]	(0.667-inf)	(0.667-inf)	(-inf-2]	(-inf-2]	(0.667-inf)	3
(-inf-27]	(-inf-2]	(-inf-2]	(-inf-5.333]	(0.667-inf)	(0.667-inf)	(2-3]	(-inf-2]	(-inf-0.333]	3
(27-38]	(-inf-2]	(-inf-2]	(5.333-10.667]	(-inf-0.333]	(0.667-inf)	(-inf-2]	(2-3]	(-inf-0.333]	3
(27-38]	(2-3]	(3-inf)	(-inf-5.333]	(-inf-0.333]	(0.667-inf)	(2-3]	(3-inf)	(-inf-0.333]	3
(38-inf)	(-inf-2]	(2-3]	(5.333-10.667]	(-inf-0.333]	(-inf-0.333]	(2-3]	(3-inf)	(-inf-0.333]	3
(38-inf)	(-inf-2]	(-inf-2]	(5.333-10.667]	(0.667-inf)	(0.667-inf)	(2-3]	(2-3]	(-inf-0.333]	3
(27-38]	(3-inf)	(3-inf)	(-inf-5.333]	(-inf-0.333]	(0.667-inf)	(2-3]	(3-inf)	(-inf-0.333]	3
(27-38]	(2-3]	(3-inf)	(-inf-5.333]	(-inf-0.333]	(0.667-inf)	(2-3]	(3-inf)	(-inf-0.333]	3
(27-38]	(2-3]	(3-inf)	(-inf-5.333]	(-inf-0.333]	(0.667-inf)	(-inf-2]	(3-inf)	(-inf-0.333]	3
(27-38]	(3-inf)	(3-inf)	(-inf-5.333]	(-inf-0.333]	(0.667-inf)	(2-3]	(3-inf)	(-inf-0.333]	3
(27-38]	(-inf-2]	(2-3]	(-inf-5.333]	(0.667-inf)	(0.667-inf)	(2-3]	(-inf-2]	(-inf-0.333]	3
(27-38]	(3-inf)	(3-inf)	(-inf-5.333]	(-inf-0.333]	(0.667-inf)	(-inf-2]	(3-inf)	(-inf-0.333]	3
(38-inf)	(3-inf)	(3-inf)	(-inf-5.333]	(-inf-0.333]	(0.667-inf)	(-inf-2]	(3-inf)	(-inf-0.333]	3
(27-38]	(3-inf)	(2-3]	(-inf-5.333]	(-inf-0.333]	(0.667-inf)	(-inf-2]	(3-inf)	(-inf-0.333]	3
(38-inf)	(2-3]	(2-3]	(-inf-5.333]	(-inf-0.333]	(-inf-0.333]	(2-3]	(3-inf)	(-inf-0.333]	3
(27-38]	(3-inf)	(3-inf)	(-inf-5.333]	(-inf-0.333]	(-inf-0.333]	(2-3]	(3-inf)	(-inf-0.333]	3
(27-38]	(2-3]	(2-3]	(-inf-5.333]	(0.667-inf)	(-inf-0.333]	(-inf-2]	(3-inf)	(-inf-0.333]	3
(27-38]	(3-inf)	(3-inf)	(5.333-10.667]	(0.667-inf)	(0.667-inf)	(-inf-2]	(-inf-2]	(-inf-0.333]	3
(-inf-27]	(-inf-2]	(3-inf)	(-inf-5.333]	(0.667-inf)	(0.667-inf)	(2-3]	(3-inf)	(-inf-0.333]	3
(27-38]	(-inf-2]	(2-3]	(5.333-10.667]	(0.667-inf)	(0.667-inf)	(2-3]	(-inf-2]	(-inf-0.333]	3
(-inf-27]	(-inf-2]	(-inf-2]	(-inf-5.333]	(0.667-inf)	(-inf-0.333]	(2-3]	(-inf-2]	(-inf-0.333]	3
(-inf-27]	(2-3]	(2-3]	(-inf-5.333]	(0.667-inf)	(0.667-inf)	(2-3]	(-inf-2]	(-inf-0.333]	3
(-inf-27]	(-inf-2]	(-inf-2]	(-inf-5.333]	(0.667-inf)	(0.667-inf)	(2-3]	(-inf-2]	(-inf-0.333]	3
(-inf-27]	(-inf-2]	(2-3]	(-inf-5.333]	(0.667-inf)	(-inf-0.333]	(2-3]	(-inf-2]	(-inf-0.333]	3
(-inf-27]	(-inf-2]	(-inf-2]	(-inf-5.333]	(0.667-inf)	(0.667-inf)	(2-3]	(2-3]	(-inf-0.333]	3
(27-38]	(-inf-2]	(-inf-2]	(-inf-5.333]	(0.667-inf)	(-inf-0.333]	(3-inf)	(3-inf)	(-inf-0.333]	3
(27-38]	(2-3]	(3-inf)	(-inf-5.333]	(0.667-inf)	(0.667-inf)	(2-3]	(-inf-2]	(-inf-0.333]	3
(27-38]	(-inf-2]	(2-3]	(-inf-5.333]	(0.667-inf)	(0.667-inf)	(3-inf)	(-inf-2]	(-inf-0.333]	3
(27-38]	(2-3]	(3-inf)	(-inf-5.333]	(0.667-inf)	(-inf-0.333]	(2-3]	(2-3]	(-inf-0.333]	3
(-inf-27]	(2-3]	(3-inf)	(-inf-5.333]	(0.667-inf)	(0.667-inf)	(2-3]	(3-inf)	(-inf-0.333]	3
(-inf-27]	(2-3]	(3-inf)	(-inf-5.333]	(0.667-inf)	(0.667-inf)	(-inf-2]	(3-inf)	(-inf-0.333]	3
(38-inf)	(-inf-2]	(-inf-2]	(-inf-5.333]	(0.667-inf)	(-inf-0.333]	(-inf-2]	(3-inf)	(-inf-0.333]	3
(-inf-27]	(2-3]	(2-3]	(-inf-5.333]	(0.667-inf)	(0.667-inf)	(-inf-2]	(2-3]	(-inf-0.333]	3
(27-38]	(2-3]	(-inf-2]	(5.333-10.667]	(0.667-inf)	(-inf-0.333]	(2-3]	(3-inf)	(-inf-0.333]	3
(-inf-27]	(-inf-2]	(-inf-2]	(-inf-5.333]	(0.667-inf)	(0.667-inf)	(2-3]	(-inf-2]	(-inf-0.333]	3
(38-inf)	(-inf-2]	(2-3]	(-inf-5.333]	(0.667-inf)	(0.667-inf)	(2-3]	(2-3]	(-inf-0.333]	3
(38-inf)	(2-3]	(2-3]	(5.333-10.667]	(-inf-0.333]	(0.667-inf)	(-inf-2]	(3-inf)	(-inf-0.333]	3
(27-38]	(-inf-2]	(3-inf)	(5.333-10.667]	(0.667-inf)	(0.667-inf)	(-inf-2]	(3-inf)	(-inf-0.333]	3
(38-inf)	(-inf-2]	(3-inf)	(-inf-5.333]	(-inf-0.333]	(0.667-inf)	(2-3]	(3-inf)	(-inf-0.333]	3
(27-38]	(3-inf)	(3-inf)	(-inf-5.333]	(0.667-inf)	(-inf-0.333]	(-inf-2]	(3-inf)	(-inf-0.333]	3
(-inf-27]	(2-3]	(3-inf)	(-inf-5.333]	(0.667-inf)	(0.667-inf)	(-inf-2]	(2-3]	(-inf-0.333]	3
(-inf-27]	(2-3]	(3-inf)	(-inf-5.333]	(-inf-0.333]	(0.667-inf)	(-inf-2]	(3-inf)	(-inf-0.333]	3
(27-38]	(3-inf)	(3-inf)	(-inf-5.333]	(0.667-inf)	(-inf-0.333]	(-inf-2]	(3-inf)	(-inf-0.333]	3
(-inf-27]	(-inf-2]	(-inf-2]	(-inf-5.333]	(0.667-inf)	(-inf-0.333]	(2-3]	(2-3]	(-inf-0.333]	3
(27-38]	(2-3]	(2-3]	(-inf-5.333]	(0.667-inf)	(-inf-0.333]	(-inf-2]	(-inf-2]	(-inf-0.333]	3
(27-38]	(3-inf)	(3-inf)	(-inf-5.333]	(0.667-inf)	(-inf-0.333]	(-inf-2]	(3-inf)	(-inf-0.333]	3
(27-38]	(2-3]	(3-inf)	(-inf-5.333]	(0.667-inf)	(0.667-inf)	(-inf-2]	(3-inf)	(-inf-0.333]	3
(27-38]	(3-inf)	(3-inf)	(-inf-5.333]	(0.667-inf)	(0.667-inf)	(2-3]	(3-inf)	(-inf-0.333]	3
(27-38]	(3-inf)	(3-inf)	(-inf-5.333]	(0.667-inf)	(0.667-inf)	(-inf-2]	(3-inf)	(-inf-0.333]	3
(-inf-27]	(3-inf)	(3-inf)	(-inf-5.333]	(0.667-inf)	(0.667-inf)	(-inf-2]	(3-inf)	(-inf-0.333]	3
(27-38]	(3-inf)	(3-inf)	(-inf-5.333]	(0.667-inf)	(0.667-inf)	(-inf-2]	(3-inf)	(-inf-0.333]	3
(-inf-27]	(-inf-2]	(-inf-2]	(-inf-5.333]	(0.667-inf)	(0.667-inf)	(2-3]	(3-inf)	(-inf-0.333]	3
(27-38]	(3-inf)	(3-inf)	(-inf-5.333]	(0.667-inf)	(0.667-inf)	(-inf-2]	(3-inf)	(-inf-0.333]	3
(27-38]	(3-inf)	(3-inf)	(-inf-5.333]	(0.667-inf)	(0.667-inf)	(2-3]	(3-inf)	(-inf-0.333]	3
(27-38]	(-inf-2]	(2-3]	(-inf-5.333]	(0.667-inf)	(-inf-0.333]	(2-3]	(-inf-2]	(-inf-0.333]	3
(27-38]	(3-inf)	(3-inf)	(-inf-5.333]	(-inf-0.333]	(-inf-0.333]	(2-3]	(2-3]	(0.667-inf)	3
(-inf-27]	(2-3]	(3-inf)	(-inf-5.333]	(0.667-inf)	(0.667-inf)	(-inf-2]	(3-inf)	(-inf-0.333]	3
(38-inf)	(3-inf)	(3-inf)	(-inf-5.333]	(0.667-inf)	(0.667-inf)	(-inf-2]	(3-inf)	(-inf-0.333]	3
(-inf-27]	(2-3]	(3-inf)	(-inf-5.333]	(0.667-inf)	(0.667-inf)	(2-3]	(-inf-2]	(-inf-0.333]	3
(27-38]	(3-inf)	(3-inf)	(-inf-5.333]	(-inf-0.333]	(0.667-inf)	(2-3]	(3-inf)	(-inf-0.333]	3
(27-38]	(3-inf)	(3-inf)	(-inf-5.333]	(-inf-0.333]	(0.667-inf)	(-inf-2]	(3-inf)	(-inf-0.333]	3
(27-38]	(3-inf)	(3-inf)	(-inf-5.333]	(0.667-inf)	(0.667-inf)	(-inf-2]	(3-inf)	(-inf-0.333]	3
(27-38]	(3-inf)	(3-inf)	(-inf-5.333]	(0.667-inf)	(-inf-0.333]	(-inf-2]	(3-inf)	(-inf-0.333]	3
(27-38]	(3-inf)	(3-inf)	(-inf-5.333]	(-inf-0.333]	(-inf-0.333]	(-inf-2]	(3-inf)	(-inf-0.333]	3
(-inf-27]	(3-inf)	(3-inf)	(-inf-5.333]	(0.667-inf)	(0.667-inf)	(-inf-2]	(3-inf)	(-inf-0.333]	3
(27-38]	(3-inf)	(3-inf)	(-inf-5.333]	(0.667-inf)	(0.667-inf)	(3-inf)	(3-inf)	(-inf-0.333]	3
(-inf-27]	(-inf-2]	(2-3]	(-inf-5.333]	(0.667-inf)	(0.667-inf)	(-inf-2]	(2-3]	(-inf-0.333]	3
(-inf-27]	(2-3]	(-inf-2]	(-inf-5.333]	(0.667-inf)	(0.667-inf)	(-inf-2]	(-inf-2]	(-inf-0.333]	3
(-inf-27]	(-inf-2]	(2-3]	(-inf-5.333]	(0.667-inf)	(0.667-inf)	(-inf-2]	(2-3]	(-inf-0.333]	3
(27-38]	(2-3]	(3-inf)	(-inf-5.333]	(0.667-inf)	(0.667-inf)	(-inf-2]	(3-inf)	(-inf-0.333]	3
(27-38]	(2-3]	(3-inf)	(-inf-5.333]	(-inf-0.333]	(-inf-0.333]	(2-3]	(3-inf)	(-inf-0.333]	3
(38-inf)	(2-3]	(3-inf)	(5.333-10.667]	(0.667-inf)	(0.667-inf)	(2-3]	(3-inf)	(-inf-0.333]	3
(-inf-27]	(3-inf)	(3-inf)	(-inf-5.333]	(0.667-inf)	(0.667-inf)	(-inf-2]	(3-inf)	(-inf-0.333]	3
(-inf-27]	(-inf-2]	(-inf-2]	(-inf-5.333]	(0.667-inf)	(-inf-0.333]	(2-3]	(-inf-2]	(0.667-inf)	3
(-inf-27]	(-inf-2]	(2-3]	(-inf-5.333]	(0.667-inf)	(-inf-0.333]	(2-3]	(-inf-2]	(-inf-0.333]	3
(27-38]	(-inf-2]	(2-3]	(5.333-10.667]	(0.667-inf)	(0.667-inf)	(-inf-2]	(3-inf)	(-inf-0.333]	3
(27-38]	(-inf-2]	(3-inf)	(10.667-inf)	(0.667-inf)	(0.667-inf)	(-inf-2]	(3-inf)	(0.667-inf)	3
(38-inf)	(-inf-2]	(-inf-2]	(5.333-10.667]	(0.667-inf)	(-inf-0.333]	(2-3]	(3-inf)	(0.667-inf)	3
(27-38]	(-inf-2]	(-inf-2]	(5.333-10.667]	(0.667-inf)	(-inf-0.333]	(2-3]	(-inf-2]	(0.667-inf)	1
(38-inf)	(2-3]	(-inf-2]	(10.667-inf)	(0.667-inf)	(0.667-inf)	(-inf-2]	(2-3]	(-inf-0.333]	1
(-inf-27]	(-inf-2]	(3-inf)	(-inf-5.333]	(0.667-inf)	(-inf-0.333]	(-inf-2]	(-inf-2]	(-inf-0.333]	1
(-inf-27]	(3-inf)	(3-inf)	(-inf-5.333]	(0.667-inf)	(-inf-0.333]	(2-3]	(3-inf)	(-inf-0.333]	1
(-inf-27]	(-inf-2]	(-inf-2]	(-inf-5.333]	(0.667-inf)	(0.667-inf)	(2-3]	(2-3]	(-inf-0.333]	1
(38-inf)	(-inf-2]	(-inf-2]	(-inf-5.333]	(0.667-inf)	(-inf-0.333]	(2-3]	(2-3]	(0.667-inf)	1
(-inf-27]	(3-inf)	(3-inf)	(-inf-5.333]	(0.667-inf)	(-inf-0.333]	(-inf-2]	(3-inf)	(-inf-0.333]	1
(27-38]	(2-3]	(3-inf)	(-inf-5.333]	(0.667-inf)	(0.667-inf)	(2-3]	(2-3]	(-inf-0.333]	1
(38-inf)	(3-inf)	(3-inf)	(-inf-5.333]	(0.667-inf)	(0.667-inf)	(2-3]	(3-inf)	(-inf-0.333]	1
(38-inf)	(-inf-2]	(2-3]	(-inf-5.333]	(0.667-inf)	(0.667-inf)	(-inf-2]	(3-inf)	(-inf-0.333]	1
(-inf-27]	(-inf-2]	(3-inf)	(-inf-5.333]	(0.667-inf)	(0.667-inf)	(2-3]	(3-inf)	(-inf-0.333]	1
(-inf-27]	(-inf-2]	(-inf-2]	(-inf-5.333]	(0.667-inf)	(0.667-inf)	(2-3]	(-inf-2]	(-inf-0.333]	1
(27-38]	(2-3]	(3-inf)	(-inf-5.333]	(0.667-inf)	(0.667-inf)	(-inf-2]	(3-inf)	(-inf-0.333]	1
(27-38]	(-inf-2]	(-inf-2]	(10.667-inf)	(0.667-inf)	(0.667-inf)	(-inf-2]	(2-3]	(-inf-0.333]	1
(-inf-27]	(3-inf)	(3-inf)	(-inf-5.333]	(0.667-inf)	(0.667-inf)	(2-3]	(-inf-2]	(-inf-0.333]	1
(-inf-27]	(3-inf)	(3-inf)	(-inf-5.333]	(0.667-inf)	(0.667-inf)	(2-3]	(-inf-2]	(-inf-0.333]	1
(-inf-27]	(2-3]	(3-inf)	(-inf-5.333]	(0.667-inf)	(0.667-inf)	(2-3]	(2-3]	(-inf-0.333]	1
(27-38]	(3-inf)	(3-inf)	(-inf-5.333]	(0.667-inf)	(0.667-inf)	(-inf-2]	(2-3]	(-inf-0.333]	1
(27-38]	(-inf-2]	(2-3]	(-inf-5.333]	(0.667-inf)	(0.667-inf)	(2-3]	(2-3]	(-inf-0.333]	1
(27-38]	(-inf-2]	(3-inf)	(-inf-5.333]	(0.667-inf)	(0.667-inf)	(-inf-2]	(2-3]	(-inf-0.333]	1
(-inf-27]	(-inf-2]	(-inf-2]	(-inf-5.333]	(0.667-inf)	(0.667-inf)	(-inf-2]	(3-inf)	(0.667-inf)	1
(38-inf)	(-inf-2]	(3-inf)	(-inf-5.333]	(0.667-inf)	(0.667-inf)	(-inf-2]	(2-3]	(-inf-0.333]	1
(27-38]	(2-3]	(3-inf)	(-inf-5.333]	(0.667-inf)	(-inf-0.333]	(-inf-2]	(2-3]	(-inf-0.333]	1
(-inf-27]	(3-inf)	(3-inf)	(-inf-5.333]	(0.667-inf)	(-inf-0.333]	(2-3]	(2-3]	(-inf-0.333]	1
(-inf-27]	(3-inf)	(3-inf)	(-inf-5.333]	(-inf-0.333]	(-inf-0.333]	(-inf-2]	(3-inf)	(-inf-0.333]	1
(27-38]	(3-inf)	(3-inf)	(-inf-5.333]	(-inf-0.333]	(0.667-inf)	(-inf-2]	(3-inf)	(-inf-0.333]	1
(38-inf)	(-inf-2]	(-inf-2]	(-inf-5.333]	(0.667-inf)	(-inf-0.333]	(2-3]	(-inf-2]	(0.667-inf)	1
(38-inf)	(-inf-2]	(-inf-2]	(-inf-5.333]	(-inf-0.333]	(0.667-inf)	(-inf-2]	(-inf-2]	(-inf-0.333]	1
(38-inf)	(-inf-2]	(-inf-2]	(5.333-10.667]	(0.667-inf)	(0.667-inf)	(-inf-2]	(2-3]	(-inf-0.333]	1
(38-inf)	(2-3]	(3-inf)	(5.333-10.667]	(0.667-inf)	(0.667-inf)	(2-3]	(2-3]	(-inf-0.333]	1
(27-38]	(2-3]	(3-inf)	(5.333-10.667]	(0.667-inf)	(-inf-0.333]	(-inf-2]	(-inf-2]	(-inf-0.333]	1
(27-38]	(2-3]	(3-inf)	(-inf-5.333]	(0.667-inf)	(0.667-inf)	(2-3]	(3-inf)	(-inf-0.333]	1
(38-inf)	(-inf-2]	(2-3]	(-inf-5.333]	(0.667-inf)	(0.667-inf)	(-inf-2]	(2-3]	(-inf-0.333]	1
(38-inf)	(-inf-2]	(-inf-2]	(-inf-5.333]	(0.667-inf)	(0.667-inf)	(2-3]	(-inf-2]	(-inf-0.333]	1
(38-inf)	(3-inf)	(3-inf)	(-inf-5.333]	(0.667-inf)	(0.667-inf)	(-inf-2]	(3-inf)	(-inf-0.333]	1
(38-inf)	(3-inf)	(3-inf)	(-inf-5.333]	(-inf-0.333]	(0.667-inf)	(-inf-2]	(3-inf)	(-inf-0.333]	1
(38-inf)	(3-inf)	(3-inf)	(-inf-5.333]	(0.667-inf)	(0.667-inf)	(-inf-2]	(3-inf)	(-inf-0.333]	1
(27-38]	(3-inf)	(3-inf)	(-inf-5.333]	(0.667-inf)	(0.667-inf)	(-inf-2]	(3-inf)	(-inf-0.333]	1
(-inf-27]	(2-3]	(2-3]	(-inf-5.333]	(0.667-inf)	(-inf-0.333]	(-inf-2]	(3-inf)	(-inf-0.333]	1
(-inf-27]	(2-3]	(3-inf)	(-inf-5.333]	(0.667-inf)	(-inf-0.333]	(-inf-2]	(2-3]	(-inf-0.333]	1
(38-inf)	(-inf-2]	(2-3]	(-inf-5.333]	(-inf-0.333]	(0.667-inf)	(-inf-2]	(2-3]	(-inf-0.333]	1
(-inf-27]	(2-3]	(2-3]	(-inf-5.333]	(0.667-inf)	(-inf-0.333]	(2-3]	(-inf-2]	(-inf-0.333]	1
(27-38]	(-inf-2]	(3-inf)	(-inf-5.333]	(0.667-inf)	(-inf-0.333]	(2-3]	(3-inf)	(-inf-0.333]	1
(38-inf)	(-inf-2]	(-inf-2]	(-inf-5.333]	(-inf-0.333]	(-inf-0.333]	(-inf-2]	(-inf-2]	(-inf-0.333]	1
(27-38]	(3-inf)	(3-inf)	(-inf-5.333]	(0.667-inf)	(-inf-0.333]	(-inf-2]	(2-3]	(-inf-0.333]	1
(38-inf)	(-inf-2]	(3-inf)	(5.333-10.667]	(0.667-inf)	(0.667-inf)	(-inf-2]	(-inf-2]	(-inf-0.333]	1
(27-38]	(-inf-2]	(2-3]	(-inf-5.333]	(0.667-inf)	(0.667-inf)	(2-3]	(-inf-2]	(-inf-0.333]	1
(27-38]	(2-3]	(3-inf)	(-inf-5.333]	(-inf-0.333]	(0.667-inf)	(-inf-2]	(-inf-2]	(-inf-0.333]	1
(27-38]	(-inf-2]	(-inf-2]	(-inf-5.333]	(0.667-inf)	(-inf-0.333]	(2-3]	(2-3]	(-inf-0.333]	1
(38-inf)	(3-inf)	(3-inf)	(5.333-10.667]	(0.667-inf)	(0.667-inf)	(-inf-2]	(2-3]	(-inf-0.333]	1
(27-38]	(2-3]	(3-inf)	(-inf-5.333]	(0.667-inf)	(0.667-inf)	(-inf-2]	(2-3]	(-inf-0.333]	1
(27-38]	(-inf-2]	(3-inf)	(-inf-5.333]	(0.667-inf)	(0.667-inf)	(-inf-2]	(-inf-2]	(-inf-0.333]	1
(-inf-27]	(3-inf)	(3-inf)	(-inf-5.333]	(0.667-inf)	(-inf-0.333]	(-inf-2]	(3-inf)	(-inf-0.333]	1
(27-38]	(-inf-2]	(2-3]	(5.333-10.667]	(0.667-inf)	(0.667-inf)	(2-3]	(2-3]	(0.667-inf)	1
(-inf-27]	(3-inf)	(3-inf)	(-inf-5.333]	(0.667-inf)	(0.667-inf)	(-inf-2]	(3-inf)	(-inf-0.333]	1
(38-inf)	(-inf-2]	(-inf-2]	(5.333-10.667]	(0.667-inf)	(0.667-inf)	(-inf-2]	(-inf-2]	(0.667-inf)	1
(38-inf)	(-inf-2]	(3-inf)	(5.333-10.667]	(0.667-inf)	(0.667-inf)	(-inf-2]	(3-inf)	(0.667-inf)	1
(-inf-27]	(2-3]	(3-inf)	(-inf-5.333]	(0.667-inf)	(0.667-inf)	(-inf-2]	(2-3]	(-inf-0.333]	1
(27-38]	(-inf-2]	(-inf-2]	(5.333-10.667]	(0.667-inf)	(0.667-inf)	(-inf-2]	(2-3]	(-inf-0.333]	1
(-inf-27]	(3-inf)	(3-inf)	(-inf-5.333]	(0.667-inf)	(0.667-inf)	(2-3]	(3-inf)	(-inf-0.333]	1
(38-inf)	(3-inf)	(3-inf)	(-inf-5.333]	(0.667-inf)	(-inf-0.333]	(-inf-2]	(3-inf)	(-inf-0.333]	1
(27-38]	(-inf-2]	(2-3]	(-inf-5.333]	(0.667-inf)	(0.667-inf)	(2-3]	(3-inf)	(-inf-0.333]	1
(-inf-27]	(2-3]	(2-3]	(-inf-5.333]	(0.667-inf)	(0.667-inf)	(-inf-2]	(3-inf)	(-inf-0.333]	1
(38-inf)	(-inf-2]	(2-3]	(10.667-inf)	(0.667-inf)	(0.667-inf)	(-inf-2]	(2-3]	(-inf-0.333]	1
(27-38]	(2-3]	(3-inf)	(-inf-5.333]	(0.667-inf)	(0.667-inf)	(-inf-2]	(2-3]	(-inf-0.333]	1
(27-38]	(-inf-2]	(3-inf)	(-inf-5.333]	(0.667-inf)	(0.667-inf)	(2-3]	(2-3]	(-inf-0.333]	1
(38-inf)	(-inf-2]	(-inf-2]	(5.333-10.667]	(0.667-inf)	(0.667-inf)	(2-3]	(-inf-2]	(0.667-inf)	1
(38-inf)	(-inf-2]	(3-inf)	(5.333-10.667]	(0.667-inf)	(0.667-inf)	(-inf-2]	(2-3]	(-inf-0.333]	1
(27-38]	(3-inf)	(3-inf)	(-inf-5.333]	(0.667-inf)	(0.667-inf)	(-inf-2]	(3-inf)	(-inf-0.333]	1
(-inf-27]	(-inf-2]	(2-3]	(-inf-5.333]	(0.667-inf)	(0.667-inf)	(2-3]	(-inf-2]	(-inf-0.333]	1
(38-inf)	(-inf-2]	(-inf-2]	(5.333-10.667]	(0.667-inf)	(0.667-inf)	(-inf-2]	(2-3]	(0.667-inf)	1
(38-inf)	(-inf-2]	(-inf-2]	(-inf-5.333]	(0.667-inf)	(0.667-inf)	(-inf-2]	(2-3]	(0.667-inf)	1
(-inf-27]	(2-3]	(3-inf)	(-inf-5.333]	(0.667-inf)	(-inf-0.333]	(2-3]	(2-3]	(-inf-0.333]	1
(38-inf)	(2-3]	(3-inf)	(-inf-5.333]	(0.667-inf)	(0.667-inf)	(-inf-2]	(2-3]	(-inf-0.333]	1
(27-38]	(-inf-2]	(-inf-2]	(5.333-10.667]	(0.667-inf)	(0.667-inf)	(2-3]	(2-3]	(0.667-inf)	1
(38-inf)	(2-3]	(3-inf)	(-inf-5.333]	(0.667-inf)	(0.667-inf)	(-inf-2]	(2-3]	(-inf-0.333]	1
(38-inf)	(3-inf)	(3-inf)	(-inf-5.333]	(-inf-0.333]	(0.667-inf)	(-inf-2]	(3-inf)	(-inf-0.333]	1
(27-38]	(-inf-2]	(-inf-2]	(-inf-5.333]	(0.667-inf)	(0.667-inf)	(2-3]	(-inf-2]	(0.667-inf)	1
(27-38]	(2-3]	(3-inf)	(5.333-10.667]	(0.667-inf)	(0.667-inf)	(2-3]	(3-inf)	(-inf-0.333]	1
(27-38]	(-inf-2]	(-inf-2]	(5.333-10.667]	(0.667-inf)	(0.667-inf)	(-inf-2]	(2-3]	(-inf-0.333]	1
(-inf-27]	(2-3]	(3-inf)	(-inf-5.333]	(0.667-inf)	(0.667-inf)	(-inf-2]	(-inf-2]	(-inf-0.333]	1
(38-inf)	(3-inf)	(3-inf)	(5.333-10.667]	(-inf-0.333]	(-inf-0.333]	(-inf-2]	(3-inf)	(-inf-0.333]	1
(27-38]	(3-inf)	(3-inf)	(-inf-5.333]	(0.667-inf)	(-inf-0.333]	(-inf-2]	(3-inf)	(-inf-0.333]	1
(27-38]	(3-inf)	(3-inf)	(-inf-5.333]	(0.667-inf)	(0.667-inf)	(-inf-2]	(3-inf)	(-inf-0.333]	1
(27-38]	(-inf-2]	(3-inf)	(-inf-5.333]	(0.667-inf)	(0.667-inf)	(2-3]	(-inf-2]	(-inf-0.333]	1
(27-38]	(3-inf)	(-inf-2]	(-inf-5.333]	(0.667-inf)	(-inf-0.333]	(2-3]	(2-3]	(-inf-0.333]	1
(-inf-27]	(3-inf)	(3-inf)	(-inf-5.333]	(0.667-inf)	(-inf-0.333]	(-inf-2]	(3-inf)	(-inf-0.333]	1
(38-inf)	(-inf-2]	(3-inf)	(5.333-10.667]	(0.667-inf)	(0.667-inf)	(-inf-2]	(2-3]	(-inf-0.333]	1
(38-inf)	(2-3]	(-inf-2]	(-inf-5.333]	(0.667-inf)	(0.667-inf)	(2-3]	(-inf-2]	(-inf-0.333]	1
(27-38]	(-inf-2]	(3-inf)	(-inf-5.333]	(0.667-inf)	(-inf-0.333]	(3-inf)	(-inf-2]	(-inf-0.333]	1
(-inf-27]	(-inf-2]	(3-inf)	(-inf-5.333]	(0.667-inf)	(0.667-inf)	(-inf-2]	(-inf-2]	(-inf-0.333]	1
(-inf-27]	(2-3]	(3-inf)	(-inf-5.333]	(0.667-inf)	(0.667-inf)	(2-3]	(2-3]	(-inf-0.333]	1
(27-38]	(2-3]	(2-3]	(-inf-5.333]	(0.667-inf)	(0.667-inf)	(2-3]	(2-3]	(-inf-0.333]	1
(-inf-27]	(2-3]	(2-3]	(-inf-5.333]	(0.667-inf)	(0.667-inf)	(-inf-2]	(-inf-2]	(-inf-0.333]	1
(27-38]	(-inf-2]	(-inf-2]	(5.333-10.667]	(0.667-inf)	(0.667-inf)	(-inf-2]	(-inf-2]	(0.667-inf)	1
(-inf-27]	(2-3]	(3-inf)	(-inf-5.333]	(0.667-inf)	(0.667-inf)	(2-3]	(-inf-2]	(-inf-0.333]	1
(-inf-27]	(2-3]	(3-inf)	(-inf-5.333]	(0.667-inf)	(0.667-inf)	(-inf-2]	(3-inf)	(-inf-0.333]	1
(38-inf)	(2-3]	(-inf-2]	(-inf-5.333]	(0.667-inf)	(0.667-inf)	(-inf-2]	(2-3]	(-inf-0.333]	1
(-inf-27]	(-inf-2]	(2-3]	(-inf-5.333]	(0.667-inf)	(0.667-inf)	(3-inf)	(-inf-2]	(-inf-0.333]	1
(-inf-27]	(2-3]	(3-inf)	(-inf-5.333]	(0.667-inf)	(0.667-inf)	(2-3]	(-inf-2]	(0.667-inf)	1
(-inf-27]	(3-inf)	(3-inf)	(-inf-5.333]	(0.667-inf)	(-inf-0.333]	(-inf-2]	(2-3]	(-inf-0.333]	1
(-inf-27]	(3-inf)	(3-inf)	(-inf-5.333]	(0.667-inf)	(0.667-inf)	(-inf-2]	(3-inf)	(-inf-0.333]	1
(-inf-27]	(2-3]	(3-inf)	(-inf-5.333]	(0.667-inf)	(0.667-inf)	(2-3]	(-inf-2]	(-inf-0.333]	1
(27-38]	(2-3]	(2-3]	(-inf-5.333]	(0.667-inf)	(-inf-0.333]	(2-3]	(3-inf)	(-inf-0.333]	1
(-inf-27]	(3-inf)	(3-inf)	(-inf-5.333]	(0.667-inf)	(0.667-inf)	(-inf-2]	(-inf-2]	(0.667-inf)	1
(27-38]	(-inf-2]	(2-3]	(5.333-10.667]	(0.667-inf)	(0.667-inf)	(-inf-2]	(2-3]	(-inf-0.333]	1
(38-inf)	(2-3]	(3-inf)	(-inf-5.333]	(0.667-inf)	(0.667-inf)	(-inf-2]	(2-3]	(-inf-0.333]	1
(38-inf)	(-inf-2]	(-inf-2]	(5.333-10.667]	(0.667-inf)	(0.667-inf)	(-inf-2]	(-inf-2]	(-inf-0.333]	1
(27-38]	(-inf-2]	(2-3]	(-inf-5.333]	(0.667-inf)	(0.667-inf)	(-inf-2]	(-inf-2]	(-inf-0.333]	1
(27-38]	(3-inf)	(3-inf)	(-inf-5.333]	(0.667-inf)	(0.667-inf)	(-inf-2]	(3-inf)	(-inf-0.333]	1
(27-38]	(-inf-2]	(-inf-2]	(5.333-10.667]	(0.667-inf)	(-inf-0.333]	(-inf-2]	(2-3]	(-inf-0.333]	1
(27-38]	(3-inf)	(3-inf)	(-inf-5.333]	(0.667-inf)	(-inf-0.333]	(-inf-2]	(2-3]	(-inf-0.333]	1
(-inf-27]	(2-3]	(3-inf)	(-inf-5.333]	(0.667-inf)	(0.667-inf)	(2-3]	(2-3]	(-inf-0.333]	1
(-inf-27]	(-inf-2]	(2-3]	(-inf-5.333]	(0.667-inf)	(0.667-inf)	(2-3]	(-inf-2]	(-inf-0.333]	1
(-inf-27]	(2-3]	(3-inf)	(-inf-5.333]	(0.667-inf)	(-inf-0.333]	(2-3]	(2-3]	(-inf-0.333]	1
(-inf-27]	(3-inf)	(3-inf)	(-inf-5.333]	(0.667-inf)	(0.667-inf)	(2-3]	(3-inf)	(-inf-0.333]	1
(-inf-27]	(3-inf)	(3-inf)	(-inf-5.333]	(0.667-inf)	(0.667-inf)	(-inf-2]	(2-3]	(-inf-0.333]	1
(-inf-27]	(3-inf)	(3-inf)	(-inf-5.333]	(0.667-inf)	(0.667-inf)	(2-3]	(3-inf)	(-inf-0.333]	1
(27-38]	(3-inf)	(3-inf)	(-inf-5.333]	(0.667-inf)	(0.667-inf)	(-inf-2]	(3-inf)	(-inf-0.333]	1
(27-38]	(-inf-2]	(2-3]	(-inf-5.333]	(0.667-inf)	(-inf-0.333]	(-inf-2]	(-inf-2]	(-inf-0.333]	1
(38-inf)	(-inf-2]	(2-3]	(5.333-10.667]	(0.667-inf)	(0.667-inf)	(2-3]	(3-inf)	(-inf-0.333]	1
(38-inf)	(-inf-2]	(2-3]	(5.333-10.667]	(0.667-inf)	(0.667-inf)	(2-3]	(-inf-2]	(0.667-inf)	1
(27-38]	(2-3]	(3-inf)	(-inf-5.333]	(-inf-0.333]	(0.667-inf)	(-inf-2]	(2-3]	(-inf-0.333]	1
(38-inf)	(-inf-2]	(3-inf)	(-inf-5.333]	(0.667-inf)	(0.667-inf)	(2-3]	(-inf-2]	(0.667-inf)	1
(27-38]	(-inf-2]	(-inf-2]	(5.333-10.667]	(0.667-inf)	(0.667-inf)	(2-3]	(3-inf)	(-inf-0.333]	1
(38-inf)	(2-3]	(2-3]	(-inf-5.333]	(0.667-inf)	(0.667-inf)	(-inf-2]	(-inf-2]	(-inf-0.333]	1
(27-38]	(3-inf)	(3-inf)	(-inf-5.333]	(0.667-inf)	(0.667-inf)	(-inf-2]	(-inf-2]	(-inf-0.333]	1
(38-inf)	(-inf-2]	(-inf-2]	(-inf-5.333]	(0.667-inf)	(0.667-inf)	(2-3]	(-inf-2]	(-inf-0.333]	1
(38-inf)	(3-inf)	(3-inf)	(-inf-5.333]	(0.667-inf)	(-inf-0.333]	(-inf-2]	(3-inf)	(-inf-0.333]	1
(27-38]	(3-inf)	(3-inf)	(-inf-5.333]	(0.667-inf)	(0.667-inf)	(-inf-2]	(2-3]	(-inf-0.333]	1
(27-38]	(-inf-2]	(3-inf)	(5.333-10.667]	(0.667-inf)	(-inf-0.333]	(2-3]	(3-inf)	(-inf-0.333]	1
(38-inf)	(-inf-2]	(2-3]	(5.333-10.667]	(0.667-inf)	(-inf-0.333]	(-inf-2]	(2-3]	(-inf-0.333]	1
(38-inf)	(3-inf)	(3-inf)	(-inf-5.333]	(0.667-inf)	(0.667-inf)	(-inf-2]	(2-3]	(-inf-0.333]	1
(27-38]	(2-3]	(3-inf)	(-inf-5.333]	(0.667-inf)	(-inf-0.333]	(2-3]	(3-inf)	(-inf-0.333]	1
(-inf-27]	(2-3]	(3-inf)	(-inf-5.333]	(0.667-inf)	(0.667-inf)	(2-3]	(2-3]	(-inf-0.333]	1
(-inf-27]	(-inf-2]	(2-3]	(-inf-5.333]	(0.667-inf)	(-inf-0.333]	(3-inf)	(3-inf)	(-inf-0.333]	1
(-inf-27]	(2-3]	(3-inf)	(-inf-5.333]	(-inf-0.333]	(0.667-inf)	(-inf-2]	(-inf-2]	(-inf-0.333]	1
(27-38]	(2-3]	(3-inf)	(-inf-5.333]	(0.667-inf)	(-inf-0.333]	(-inf-2]	(3-inf)	(-inf-0.333]	1
(38-inf)	(2-3]	(3-inf)	(10.667-inf)	(0.667-inf)	(0.667-inf)	(-inf-2]	(3-inf)	(-inf-0.333]	1
(38-inf)	(-inf-2]	(2-3]	(10.667-inf)	(0.667-inf)	(0.667-inf)	(2-3]	(-inf-2]	(-inf-0.333]	1
(-inf-27]	(-inf-2]	(3-inf)	(-inf-5.333]	(0.667-inf)	(0.667-inf)	(2-3]	(3-inf)	(-inf-0.333]	1
(38-inf)	(3-inf)	(3-inf)	(-inf-5.333]	(-inf-0.333]	(0.667-inf)	(-inf-2]	(3-inf)	(-inf-0.333]	1
(38-inf)	(-inf-2]	(2-3]	(10.667-inf)	(0.667-inf)	(0.667-inf)	(-inf-2]	(3-inf)	(-inf-0.333]	1
(27-38]	(3-inf)	(3-inf)	(-inf-5.333]	(0.667-inf)	(0.667-inf)	(-inf-2]	(3-inf)	(-inf-0.333]	1
(27-38]	(3-inf)	(3-inf)	(-inf-5.333]	(-inf-0.333]	(-inf-0.333]	(-inf-2]	(2-3]	(-inf-0.333]	1
(38-inf)	(3-inf)	(3-inf)	(-inf-5.333]	(0.667-inf)	(-inf-0.333]	(-inf-2]	(3-inf)	(-inf-0.333]	1
(-inf-27]	(-inf-2]	(2-3]	(-inf-5.333]	(0.667-inf)	(-inf-0.333]	(2-3]	(3-inf)	(0.667-inf)	1
(38-inf)	(3-inf)	(3-inf)	(-inf-5.333]	(0.667-inf)	(0.667-inf)	(-inf-2]	(3-inf)	(-inf-0.333]	1
(-inf-27]	(2-3]	(2-3]	(-inf-5.333]	(0.667-inf)	(-inf-0.333]	(-inf-2]	(3-inf)	(-inf-0.333]	1
(27-38]	(3-inf)	(2-3]	(-inf-5.333]	(0.667-inf)	(-inf-0.333]	(2-3]	(-inf-2]	(-inf-0.333]	1
(27-38]	(2-3]	(2-3]	(-inf-5.333]	(0.667-inf)	(-inf-0.333]	(2-3]	(2-3]	(-inf-0.333]	1
(-inf-27]	(2-3]	(3-inf)	(-inf-5.333]	(0.667-inf)	(0.667-inf)	(2-3]	(2-3]	(-inf-0.333]	1
(38-inf)	(3-inf)	(3-inf)	(5.333-10.667]	(0.667-inf)	(0.667-inf)	(-inf-2]	(2-3]	(-inf-0.333]	1
(-inf-27]	(-inf-2]	(2-3]	(-inf-5.333]	(0.667-inf)	(0.667-inf)	(2-3]	(3-inf)	(-inf-0.333]	1
(-inf-27]	(2-3]	(-inf-2]	(-inf-5.333]	(0.667-inf)	(-inf-0.333]	(2-3]	(2-3]	(-inf-0.333]	1
(-inf-27]	(3-inf)	(3-inf)	(-inf-5.333]	(-inf-0.333]	(-inf-0.333]	(-inf-2]	(3-inf)	(-inf-0.333]	1
(27-38]	(2-3]	(3-inf)	(-inf-5.333]	(-inf-0.333]	(-inf-0.333]	(-inf-2]	(3-inf)	(-inf-0.333]	1
(27-38]	(2-3]	(2-3]	(-inf-5.333]	(-inf-0.333]	(-inf-0.333]	(-inf-2]	(2-3]	(0.667-inf)	1
(38-inf)	(2-3]	(-inf-2]	(-inf-5.333]	(0.667-inf)	(0.667-inf)	(3-inf)	(3-inf)	(-inf-0.333]	1
(38-inf)	(2-3]	(3-inf)	(-inf-5.333]	(-inf-0.333]	(0.667-inf)	(2-3]	(3-inf)	(-inf-0.333]	1
(-inf-27]	(2-3]	(3-inf)	(-inf-5.333]	(0.667-inf)	(0.667-inf)	(2-3]	(2-3]	(-inf-0.333]	1
(-inf-27]	(3-inf)	(3-inf)	(-inf-5.333]	(0.667-inf)	(0.667-inf)	(-inf-2]	(3-inf)	(-inf-0.333]	1
(27-38]	(-inf-2]	(-inf-2]	(-inf-5.333]	(-inf-0.333]	(-inf-0.333]	(-inf-2]	(3-inf)	(-inf-0.333]	1
(38-inf)	(2-3]	(3-inf)	(-inf-5.333]	(-inf-0.333]	(0.667-inf)	(-inf-2]	(3-inf)	(-inf-0.333]	1
(38-inf)	(2-3]	(3-inf)	(-inf-5.333]	(-inf-0.333]	(0.667-inf)	(-inf-2]	(3-inf)	(-inf-0.333]	1
(27-38]	(3-inf)	(3-inf)	(-inf-5.333]	(-inf-0.333]	(0.667-inf)	(-inf-2]	(3-inf)	(-inf-0.333]	1
(27-38]	(2-3]	(2-3]	(-inf-5.333]	(-inf-0.333]	(-inf-0.333]	(2-3]	(-inf-2]	(0.667-inf)	1
(38-inf)	(2-3]	(3-inf)	(5.333-10.667]	(0.667-inf)	(0.667-inf)	(2-3]	(2-3]	(-inf-0.333]	1
(27-38]	(-inf-2]	(2-3]	(-inf-5.333]	(0.667-inf)	(-inf-0.333]	(2-3]	(3-inf)	(-inf-0.333]	1
(27-38]	(-inf-2]	(-inf-2]	(5.333-10.667]	(0.667-inf)	(0.667-inf)	(2-3]	(-inf-2]	(-inf-0.333]	1
(38-inf)	(-inf-2]	(-inf-2]	(5.333-10.667]	(0.667-inf)	(0.667-inf)	(2-3]	(-inf-2]	(0.667-inf)	1
(38-inf)	(-inf-2]	(-inf-2]	(5.333-10.667]	(0.667-inf)	(0.667-inf)	(2-3]	(-inf-2]	(0.667-inf)	1
(27-38]	(2-3]	(3-inf)	(-inf-5.333]	(-inf-0.333]	(0.667-inf)	(2-3]	(-inf-2]	(0.667-inf)	1
(-inf-27]	(-inf-2]	(3-inf)	(-inf-5.333]	(0.667-inf)	(0.667-inf)	(2-3]	(3-inf)	(-inf-0.333]	1
(-inf-27]	(2-3]	(-inf-2]	(-inf-5.333]	(0.667-inf)	(0.667-inf)	(2-3]	(-inf-2]	(-inf-0.333]	1
(-inf-27]	(-inf-2]	(-inf-2]	(-inf-5.333]	(0.667-inf)	(0.667-inf)	(2-3]	(-inf-2]	(0.667-inf)	1
(27-38]	(-inf-2]	(-inf-2]	(-inf-5.333]	(0.667-inf)	(0.667-inf)	(-inf-2]	(3-inf)	(-inf-0.333]	1
(38-inf)	(-inf-2]	(2-3]	(-inf-5.333]	(0.667-inf)	(-inf-0.333]	(-inf-2]	(3-inf)	(-inf-0.333]	1
(-inf-27]	(2-3]	(2-3]	(-inf-5.333]	(0.667-inf)	(0.667-inf)	(-inf-2]	(3-inf)	(-inf-0.333]	1
(-inf-27]	(2-3]	(-inf-2]	(-inf-5.333]	(0.667-inf)	(0.667-inf)	(-inf-2]	(-inf-2]	(-inf-0.333]	1
(-inf-27]	(2-3]	(3-inf)	(-inf-5.333]	(0.667-inf)	(-inf-0.333]	(2-3]	(3-inf)	(-inf-0.333]	1
(38-inf)	(-inf-2]	(-inf-2]	(5.333-10.667]	(0.667-inf)	(0.667-inf)	(-inf-2]	(-inf-2]	(0.667-inf)	1
(27-38]	(2-3]	(3-inf)	(-inf-5.333]	(-inf-0.333]	(0.667-inf)	(-inf-2]	(2-3]	(-inf-0.333]	1
(38-inf)	(3-inf)	(3-inf)	(-inf-5.333]	(-inf-0.333]	(-inf-0.333]	(2-3]	(3-inf)	(-inf-0.333]	1
(27-38]	(2-3]	(3-inf)	(-inf-5.333]	(0.667-inf)	(0.667-inf)	(2-3]	(3-inf)	(-inf-0.333]	1
(27-38]	(2-3]	(-inf-2]	(-inf-5.333]	(0.667-inf)	(0.667-inf)	(2-3]	(3-inf)	(-inf-0.333]	1
(27-38]	(3-inf)	(3-inf)	(-inf-5.333]	(-inf-0.333]	(-inf-0.333]	(-inf-2]	(3-inf)	(-inf-0.333]	1
(-inf-27]	(-inf-2]	(2-3]	(-inf-5.333]	(0.667-inf)	(0.667-inf)	(2-3]	(3-inf)	(-inf-0.333]	1
(-inf-27]	(3-inf)	(3-inf)	(-inf-5.333]	(0.667-inf)	(0.667-inf)	(-inf-2]	(2-3]	(-inf-0.333]	1
(27-38]	(2-3]	(3-inf)	(-inf-5.333]	(0.667-inf)	(0.667-inf)	(2-3]	(3-inf)	(-inf-0.333]	1
(-inf-27]	(2-3]	(3-inf)	(-inf-5.333]	(0.667-inf)	(0.667-inf)	(-inf-2]	(-inf-2]	(-inf-0.333]	1
(-inf-27]	(3-inf)	(3-inf)	(-inf-5.333]	(-inf-0.333]	(0.667-inf)	(-inf-2]	(3-inf)	(-inf-0.333]	1
(-inf-27]	(-inf-2]	(-inf-2]	(-inf-5.333]	(0.667-inf)	(0.667-inf)	(-inf-2]	(-inf-2]	(-inf-0.333]	1
(38-inf)	(3-inf)	(3-inf)	(-inf-5.333]	(0.667-inf)	(0.667-inf)	(-inf-2]	(3-inf)	(-inf-0.333]	1
(38-inf)	(3-inf)	(3-inf)	(-inf-5.333]	(0.667-inf)	(0.667-inf)	(-inf-2]	(3-inf)	(-inf-0.333]	1
(27-38]	(3-inf)	(3-inf)	(-inf-5.333]	(0.667-inf)	(-inf-0.333]	(2-3]	(3-inf)	(-inf-0.333]	1
(-inf-27]	(-inf-2]	(-inf-2]	(-inf-5.333]	(0.667-inf)	(0.667-inf)	(2-3]	(3-inf)	(-inf-0.333]	1
(27-38]	(2-3]	(2-3]	(5.333-10.667]	(0.667-inf)	(0.667-inf)	(-inf-2]	(2-3]	(-inf-0.333]	1
(38-inf)	(-inf-2]	(2-3]	(-inf-5.333]	(0.667-inf)	(0.667-inf)	(-inf-2]	(-inf-2]	(-inf-0.333]	1
(27-38]	(2-3]	(3-inf)	(-inf-5.333]	(0.667-inf)	(0.667-inf)	(-inf-2]	(3-inf)	(-inf-0.333]	1
(-inf-27]	(-inf-2]	(2-3]	(-inf-5.333]	(0.667-inf)	(0.667-inf)	(2-3]	(-inf-2]	(-inf-0.333]	1
(-inf-27]	(3-inf)	(3-inf)	(-inf-5.333]	(0.667-inf)	(0.667-inf)	(-inf-2]	(-inf-2]	(-inf-0.333]	1
(38-inf)	(-inf-2]	(-inf-2]	(-inf-5.333]	(0.667-inf)	(0.667-inf)	(-inf-2]	(-inf-2]	(-inf-0.333]	1
(38-inf)	(-inf-2]	(-inf-2]	(5.333-10.667]	(0.667-inf)	(0.667-inf)	(-inf-2]	(-inf-2]	(0.667-inf)	1
(27-38]	(-inf-2]	(-inf-2]	(5.333-10.667]	(0.667-inf)	(0.667-inf)	(2-3]	(-inf-2]	(-inf-0.333]	1
(27-38]	(-inf-2]	(2-3]	(-inf-5.333]	(0.667-inf)	(0.667-inf)	(-inf-2]	(-inf-2]	(0.667-inf)	1
(38-inf)	(-inf-2]	(-inf-2]	(-inf-5.333]	(0.667-inf)	(0.667-inf)	(-inf-2]	(3-inf)	(-inf-0.333]	1
(-inf-27]	(3-inf)	(3-inf)	(-inf-5.333]	(0.667-inf)	(0.667-inf)	(-inf-2]	(3-inf)	(-inf-0.333]	1
(38-inf)	(-inf-2]	(-inf-2]	(-inf-5.333]	(0.667-inf)	(0.667-inf)	(2-3]	(-inf-2]	(-inf-0.333]	1
(38-inf)	(3-inf)	(3-inf)	(5.333-10.667]	(0.667-inf)	(0.667-inf)	(-inf-2]	(3-inf)	(-inf-0.333]	1
(27-38]	(2-3]	(2-3]	(-inf-5.333]	(0.667-inf)	(0.667-inf)	(2-3]	(3-inf)	(-inf-0.333]	1
(38-inf)	(-inf-2]	(-inf-2]	(-inf-5.333]	(0.667-inf)	(-inf-0.333]	(-inf-2]	(-inf-2]	(0.667-inf)	1
(-inf-27]	(-inf-2]	(3-inf)	(-inf-5.333]	(0.667-inf)	(0.667-inf)	(2-3]	(-inf-2]	(-inf-0.333]	1
(27-38]	(3-inf)	(3-inf)	(-inf-5.333]	(-inf-0.333]	(-inf-0.333]	(-inf-2]	(3-inf)	(-inf-0.333]	1
(38-inf)	(3-inf)	(3-inf)	(-inf-5.333]	(0.667-inf)	(0.667-inf)	(2-3]	(3-inf)	(-inf-0.333]	2
(27-38]	(3-inf)	(3-inf)	(-inf-5.333]	(0.667-inf)	(0.667-inf)	(-inf-2]	(3-inf)	(-inf-0.333]	2
(27-38]	(3-inf)	(3-inf)	(-inf-5.333]	(0.667-inf)	(0.667-inf)	(2-3]	(2-3]	(-inf-0.333]	2
(38-inf)	(3-inf)	(3-inf)	(5.333-10.667]	(0.667-inf)	(0.667-inf)	(-inf-2]	(2-3]	(-inf-0.333]	2
(38-inf)	(2-3]	(3-inf)	(-inf-5.333]	(0.667-inf)	(0.667-inf)	(2-3]	(3-inf)	(-inf-0.333]	2
(-inf-27]	(3-inf)	(3-inf)	(-inf-5.333]	(0.667-inf)	(0.667-inf)	(-inf-2]	(2-3]	(-inf-0.333]	2
(27-38]	(2-3]	(3-inf)	(-inf-5.333]	(0.667-inf)	(0.667-inf)	(-inf-2]	(3-inf)	(-inf-0.333]	2
(-inf-27]	(3-inf)	(3-inf)	(-inf-5.333]	(0.667-inf)	(0.667-inf)	(-inf-2]	(2-3]	(-inf-0.333]	2
(27-38]	(3-inf)	(3-inf)	(-inf-5.333]	(0.667-inf)	(-inf-0.333]	(-inf-2]	(3-inf)	(-inf-0.333]	2
(38-inf)	(-inf-2]	(-inf-2]	(5.333-10.667]	(0.667-inf)	(0.667-inf)	(2-3]	(2-3]	(-inf-0.333]	2
(38-inf)	(3-inf)	(3-inf)	(-inf-5.333]	(0.667-inf)	(0.667-inf)	(-inf-2]	(3-inf)	(-inf-0.333]	2
(27-38]	(-inf-2]	(-inf-2]	(5.333-10.667]	(0.667-inf)	(0.667-inf)	(2-3]	(3-inf)	(-inf-0.333]	2
(27-38]	(3-inf)	(3-inf)	(-inf-5.333]	(0.667-inf)	(-inf-0.333]	(-inf-2]	(3-inf)	(-inf-0.333]	2
(-inf-27]	(-inf-2]	(3-inf)	(-inf-5.333]	(0.667-inf)	(0.667-inf)	(-inf-2]	(3-inf)	(-inf-0.333]	2
(38-inf)	(3-inf)	(3-inf)	(-inf-5.333]	(0.667-inf)	(0.667-inf)	(-inf-2]	(3-inf)	(-inf-0.333]	2
(-inf-27]	(2-3]	(2-3]	(-inf-5.333]	(0.667-inf)	(0.667-inf)	(2-3]	(3-inf)	(-inf-0.333]	2
(27-38]	(3-inf)	(3-inf)	(-inf-5.333]	(0.667-inf)	(0.667-inf)	(-inf-2]	(-inf-2]	(-inf-0.333]	2
(-inf-27]	(3-inf)	(3-inf)	(-inf-5.333]	(0.667-inf)	(0.667-inf)	(-inf-2]	(2-3]	(-inf-0.333]	2
(27-38]	(3-inf)	(3-inf)	(-inf-5.333]	(-inf-0.333]	(0.667-inf)	(-inf-2]	(3-inf)	(-inf-0.333]	2
(27-38]	(3-inf)	(3-inf)	(-inf-5.333]	(0.667-inf)	(0.667-inf)	(-inf-2]	(-inf-2]	(-inf-0.333]	2
(27-38]	(3-inf)	(3-inf)	(-inf-5.333]	(0.667-inf)	(0.667-inf)	(-inf-2]	(3-inf)	(-inf-0.333]	2
(-inf-27]	(2-3]	(3-inf)	(-inf-5.333]	(0.667-inf)	(0.667-inf)	(-inf-2]	(2-3]	(-inf-0.333]	2
(38-inf)	(-inf-2]	(3-inf)	(-inf-5.333]	(0.667-inf)	(0.667-inf)	(-inf-2]	(2-3]	(-inf-0.333]	2
(27-38]	(3-inf)	(3-inf)	(-inf-5.333]	(0.667-inf)	(0.667-inf)	(-inf-2]	(3-inf)	(-inf-0.333]	2
(-inf-27]	(2-3]	(3-inf)	(-inf-5.333]	(0.667-inf)	(0.667-inf)	(2-3]	(2-3]	(-inf-0.333]	2
(38-inf)	(3-inf)	(3-inf)	(5.333-10.667]	(0.667-inf)	(0.667-inf)	(-inf-2]	(3-inf)	(-inf-0.333]	2
(27-38]	(2-3]	(2-3]	(-inf-5.333]	(0.667-inf)	(-inf-0.333]	(2-3]	(2-3]	(-inf-0.333]	2
(-inf-27]	(2-3]	(-inf-2]	(-inf-5.333]	(0.667-inf)	(-inf-0.333]	(2-3]	(2-3]	(-inf-0.333]	2
(27-38]	(-inf-2]	(2-3]	(-inf-5.333]	(0.667-inf)	(0.667-inf)	(-inf-2]	(-inf-2]	(-inf-0.333]	2
(-inf-27]	(3-inf)	(3-inf)	(-inf-5.333]	(0.667-inf)	(-inf-0.333]	(-inf-2]	(-inf-2]	(-inf-0.333]	2
(27-38]	(2-3]	(3-inf)	(-inf-5.333]	(-inf-0.333]	(0.667-inf)	(-inf-2]	(3-inf)	(-inf-0.333]	2
(27-38]	(2-3]	(3-inf)	(5.333-10.667]	(-inf-0.333]	(0.667-inf)	(-inf-2]	(2-3]	(-inf-0.333]	2
(-inf-27]	(3-inf)	(3-inf)	(-inf-5.333]	(0.667-inf)	(0.667-inf)	(-inf-2]	(3-inf)	(-inf-0.333]	2
(38-inf)	(-inf-2]	(2-3]	(-inf-5.333]	(0.667-inf)	(0.667-inf)	(-inf-2]	(3-inf)	(-inf-0.333]	2
(38-inf)	(2-3]	(2-3]	(5.333-10.667]	(0.667-inf)	(0.667-inf)	(-inf-2]	(-inf-2]	(-inf-0.333]	2
(-inf-27]	(3-inf)	(3-inf)	(-inf-5.333]	(0.667-inf)	(0.667-inf)	(-inf-2]	(3-inf)	(-inf-0.333]	2
(-inf-27]	(3-inf)	(3-inf)	(-inf-5.333]	(0.667-inf)	(-inf-0.333]	(2-3]	(2-3]	(-inf-0.333]	2
(27-38]	(2-3]	(3-inf)	(-inf-5.333]	(0.667-inf)	(0.667-inf)	(2-3]	(2-3]	(-inf-0.333]	2
(27-38]	(2-3]	(3-inf)	(-inf-5.333]	(0.667-inf)	(0.667-inf)	(-inf-2]	(3-inf)	(-inf-0.333]	2
(-inf-27]	(3-inf)	(3-inf)	(-inf-5.333]	(0.667-inf)	(-inf-0.333]	(-inf-2]	(2-3]	(-inf-0.333]	2
(27-38]	(3-inf)	(3-inf)	(5.333-10.667]	(0.667-inf)	(0.667-inf)	(-inf-2]	(3-inf)	(-inf-0.333]	2
(-inf-27]	(2-3]	(3-inf)	(-inf-5.333]	(0.667-inf)	(0.667-inf)	(-inf-2]	(3-inf)	(-inf-0.333]	2
(38-inf)	(3-inf)	(3-inf)	(-inf-5.333]	(-inf-0.333]	(0.667-inf)	(-inf-2]	(3-inf)	(-inf-0.333]	2
(38-inf)	(3-inf)	(3-inf)	(-inf-5.333]	(0.667-inf)	(-inf-0.333]	(-inf-2]	(2-3]	(-inf-0.333]	2
(27-38]	(2-3]	(3-inf)	(-inf-5.333]	(0.667-inf)	(0.667-inf)	(-inf-2]	(2-3]	(-inf-0.333]	2
(-inf-27]	(3-inf)	(3-inf)	(-inf-5.333]	(0.667-inf)	(-inf-0.333]	(-inf-2]	(3-inf)	(-inf-0.333]	2
(27-38]	(3-inf)	(3-inf)	(-inf-5.333]	(-inf-0.333]	(-inf-0.333]	(-inf-2]	(2-3]	(-inf-0.333]	2
(-inf-27]	(3-inf)	(3-inf)	(-inf-5.333]	(-inf-0.333]	(0.667-inf)	(-inf-2]	(3-inf)	(-inf-0.333]	2
(27-38]	(3-inf)	(3-inf)	(-inf-5.333]	(0.667-inf)	(0.667-inf)	(-inf-2]	(2-3]	(-inf-0.333]	2
(38-inf)	(3-inf)	(3-inf)	(-inf-5.333]	(0.667-inf)	(0.667-inf)	(-inf-2]	(3-inf)	(-inf-0.333]	2
(27-38]	(3-inf)	(3-inf)	(-inf-5.333]	(0.667-inf)	(0.667-inf)	(-inf-2]	(3-inf)	(-inf-0.333]	2
(27-38]	(-inf-2]	(3-inf)	(-inf-5.333]	(-inf-0.333]	(0.667-inf)	(2-3]	(-inf-2]	(-inf-0.333]	2
(27-38]	(3-inf)	(3-inf)	(-inf-5.333]	(0.667-inf)	(0.667-inf)	(2-3]	(3-inf)	(-inf-0.333]	2
(27-38]	(3-inf)	(3-inf)	(-inf-5.333]	(0.667-inf)	(0.667-inf)	(-inf-2]	(3-inf)	(-inf-0.333]	2
(-inf-27]	(3-inf)	(3-inf)	(-inf-5.333]	(0.667-inf)	(0.667-inf)	(2-3]	(2-3]	(-inf-0.333]	2
(27-38]	(-inf-2]	(-inf-2]	(5.333-10.667]	(0.667-inf)	(0.667-inf)	(-inf-2]	(-inf-2]	(-inf-0.333]	2
(38-inf)	(3-inf)	(3-inf)	(-inf-5.333]	(-inf-0.333]	(-inf-0.333]	(-inf-2]	(3-inf)	(-inf-0.333]	2
(27-38]	(-inf-2]	(-inf-2]	(5.333-10.667]	(0.667-inf)	(-inf-0.333]	(2-3]	(-inf-2]	(-inf-0.333]	2
(27-38]	(3-inf)	(3-inf)	(-inf-5.333]	(0.667-inf)	(0.667-inf)	(2-3]	(-inf-2]	(-inf-0.333]	2
(-inf-27]	(2-3]	(2-3]	(-inf-5.333]	(0.667-inf)	(0.667-inf)	(-inf-2]	(2-3]	(-inf-0.333]	2
(-inf-27]	(2-3]	(2-3]	(-inf-5.333]	(0.667-inf)	(0.667-inf)	(2-3]	(2-3]	(-inf-0.333]	2
(27-38]	(-inf-2]	(2-3]	(-inf-5.333]	(0.667-inf)	(0.667-inf)	(2-3]	(-inf-2]	(0.667-inf)	2
(27-38]	(3-inf)	(3-inf)	(-inf-5.333]	(0.667-inf)	(0.667-inf)	(2-3]	(2-3]	(-inf-0.333]	2
(-inf-27]	(2-3]	(3-inf)	(-inf-5.333]	(0.667-inf)	(0.667-inf)	(-inf-2]	(3-inf)	(-inf-0.333]	2
(27-38]	(3-inf)	(3-inf)	(-inf-5.333]	(0.667-inf)	(-inf-0.333]	(2-3]	(3-inf)	(-inf-0.333]	2
(38-inf)	(3-inf)	(3-inf)	(-inf-5.333]	(-inf-0.333]	(0.667-inf)	(-inf-2]	(3-inf)	(-inf-0.333]	2
(27-38]	(2-3]	(3-inf)	(-inf-5.333]	(0.667-inf)	(0.667-inf)	(-inf-2]	(2-3]	(-inf-0.333]	2
(38-inf)	(3-inf)	(3-inf)	(-inf-5.333]	(0.667-inf)	(0.667-inf)	(-inf-2]	(2-3]	(-inf-0.333]	2
(38-inf)	(2-3]	(2-3]	(5.333-10.667]	(0.667-inf)	(-inf-0.333]	(2-3]	(-inf-2]	(-inf-0.333]	2
(38-inf)	(2-3]	(3-inf)	(5.333-10.667]	(0.667-inf)	(0.667-inf)	(2-3]	(-inf-2]	(-inf-0.333]	2
(-inf-27]	(3-inf)	(3-inf)	(-inf-5.333]	(0.667-inf)	(0.667-inf)	(-inf-2]	(3-inf)	(-inf-0.333]	2
(38-inf)	(3-inf)	(3-inf)	(-inf-5.333]	(0.667-inf)	(-inf-0.333]	(-inf-2]	(3-inf)	(-inf-0.333]	2
(27-38]	(2-3]	(3-inf)	(-inf-5.333]	(0.667-inf)	(0.667-inf)	(-inf-2]	(3-inf)	(-inf-0.333]	2
(-inf-27]	(3-inf)	(3-inf)	(-inf-5.333]	(-inf-0.333]	(0.667-inf)	(-inf-2]	(2-3]	(-inf-0.333]	2
(27-38]	(2-3]	(3-inf)	(-inf-5.333]	(-inf-0.333]	(0.667-inf)	(-inf-2]	(2-3]	(-inf-0.333]	2
(27-38]	(-inf-2]	(-inf-2]	(-inf-5.333]	(0.667-inf)	(-inf-0.333]	(-inf-2]	(-inf-2]	(-inf-0.333]	2
(-inf-27]	(-inf-2]	(-inf-2]	(-inf-5.333]	(0.667-inf)	(0.667-inf)	(2-3]	(3-inf)	(-inf-0.333]	2
(-inf-27]	(3-inf)	(3-inf)	(-inf-5.333]	(0.667-inf)	(0.667-inf)	(-inf-2]	(3-inf)	(-inf-0.333]	2
(38-inf)	(2-3]	(3-inf)	(-inf-5.333]	(-inf-0.333]	(0.667-inf)	(-inf-2]	(3-inf)	(-inf-0.333]	2
(27-38]	(2-3]	(3-inf)	(-inf-5.333]	(-inf-0.333]	(0.667-inf)	(2-3]	(2-3]	(-inf-0.333]	2
(-inf-27]	(3-inf)	(3-inf)	(-inf-5.333]	(0.667-inf)	(-inf-0.333]	(2-3]	(3-inf)	(-inf-0.333]	2
(27-38]	(-inf-2]	(-inf-2]	(-inf-5.333]	(0.667-inf)	(0.667-inf)	(3-inf)	(2-3]	(0.667-inf)	2
(27-38]	(3-inf)	(3-inf)	(-inf-5.333]	(-inf-0.333]	(0.667-inf)	(-inf-2]	(3-inf)	(-inf-0.333]	2
(27-38]	(3-inf)	(3-inf)	(-inf-5.333]	(0.667-inf)	(0.667-inf)	(-inf-2]	(3-inf)	(-inf-0.333]	2
(38-inf)	(2-3]	(3-inf)	(-inf-5.333]	(0.667-inf)	(0.667-inf)	(2-3]	(3-inf)	(-inf-0.333]	2
(-inf-27]	(3-inf)	(3-inf)	(-inf-5.333]	(0.667-inf)	(0.667-inf)	(-inf-2]	(2-3]	(-inf-0.333]	2
(38-inf)	(3-inf)	(3-inf)	(-inf-5.333]	(-inf-0.333]	(0.667-inf)	(-inf-2]	(3-inf)	(-inf-0.333]	2
(-inf-27]	(2-3]	(-inf-2]	(-inf-5.333]	(0.667-inf)	(-inf-0.333]	(2-3]	(3-inf)	(-inf-0.333]	2
(27-38]	(3-inf)	(3-inf)	(-inf-5.333]	(0.667-inf)	(0.667-inf)	(-inf-2]	(3-inf)	(-inf-0.333]	2
(38-inf)	(3-inf)	(3-inf)	(5.333-10.667]	(0.667-inf)	(-inf-0.333]	(-inf-2]	(3-inf)	(-inf-0.333]	2
(27-38]	(3-inf)	(3-inf)	(-inf-5.333]	(0.667-inf)	(-inf-0.333]	(2-3]	(2-3]	(-inf-0.333]	2
(27-38]	(2-3]	(2-3]	(-inf-5.333]	(0.667-inf)	(0.667-inf)	(-inf-2]	(2-3]	(-inf-0.333]	2
(27-38]	(3-inf)	(3-inf)	(-inf-5.333]	(0.667-inf)	(-inf-0.333]	(2-3]	(3-inf)	(-inf-0.333]	2
(38-inf)	(3-inf)	(3-inf)	(-inf-5.333]	(-inf-0.333]	(-inf-0.333]	(-inf-2]	(3-inf)	(-inf-0.333]	2
(38-inf)	(2-3]	(2-3]	(-inf-5.333]	(-inf-0.333]	(0.667-inf)	(-inf-2]	(2-3]	(-inf-0.333]	2
(27-38]	(3-inf)	(3-inf)	(-inf-5.333]	(-inf-0.333]	(0.667-inf)	(-inf-2]	(3-inf)	(-inf-0.333]	2
(27-38]	(3-inf)	(3-inf)	(-inf-5.333]	(-inf-0.333]	(-inf-0.333]	(-inf-2]	(3-inf)	(-inf-0.333]	2
(38-inf)	(2-3]	(2-3]	(-inf-5.333]	(-inf-0.333]	(0.667-inf)	(2-3]	(3-inf)	(-inf-0.333]	2
(38-inf)	(-inf-2]	(3-inf)	(-inf-5.333]	(-inf-0.333]	(0.667-inf)	(-inf-2]	(2-3]	(-inf-0.333]	2
(38-inf)	(3-inf)	(3-inf)	(5.333-10.667]	(0.667-inf)	(0.667-inf)	(-inf-2]	(3-inf)	(-inf-0.333]	2
(38-inf)	(3-inf)	(3-inf)	(-inf-5.333]	(-inf-0.333]	(0.667-inf)	(-inf-2]	(3-inf)	(-inf-0.333]	2
(27-38]	(3-inf)	(3-inf)	(-inf-5.333]	(-inf-0.333]	(-inf-0.333]	(2-3]	(-inf-2]	(-inf-0.333]	2
(38-inf)	(-inf-2]	(2-3]	(-inf-5.333]	(-inf-0.333]	(0.667-inf)	(-inf-2]	(3-inf)	(-inf-0.333]	2
(38-inf)	(3-inf)	(3-inf)	(-inf-5.333]	(-inf-0.333]	(0.667-inf)	(-inf-2]	(3-inf)	(-inf-0.333]	2
(27-38]	(3-inf)	(3-inf)	(-inf-5.333]	(0.667-inf)	(0.667-inf)	(-inf-2]	(3-inf)	(-inf-0.333]	2
(27-38]	(-inf-2]	(-inf-2]	(-inf-5.333]	(0.667-inf)	(0.667-inf)	(2-3]	(3-inf)	(-inf-0.333]	2
(27-38]	(2-3]	(-inf-2]	(-inf-5.333]	(0.667-inf)	(0.667-inf)	(2-3]	(2-3]	(-inf-0.333]	3
(27-38]	(2-3]	(2-3]	(5.333-10.667]	(0.667-inf)	(0.667-inf)	(-inf-2]	(3-inf)	(-inf-0.333]	3
(-inf-27]	(3-inf)	(3-inf)	(-inf-5.333]	(0.667-inf)	(-inf-0.333]	(2-3]	(2-3]	(-inf-0.333]	3
(-inf-27]	(2-3]	(2-3]	(-inf-5.333]	(-inf-0.333]	(0.667-inf)	(2-3]	(-inf-2]	(-inf-0.333]	3
(27-38]	(3-inf)	(2-3]	(5.333-10.667]	(0.667-inf)	(0.667-inf)	(2-3]	(2-3]	(-inf-0.333]	3
(38-inf)	(3-inf)	(3-inf)	(-inf-5.333]	(0.667-inf)	(-inf-0.333]	(-inf-2]	(3-inf)	(-inf-0.333]	3
(27-38]	(-inf-2]	(-inf-2]	(5.333-10.667]	(0.667-inf)	(-inf-0.333]	(-inf-2]	(-inf-2]	(0.667-inf)	3
(27-38]	(-inf-2]	(2-3]	(5.333-10.667]	(0.667-inf)	(0.667-inf)	(2-3]	(2-3]	(-inf-0.333]	3
(-inf-27]	(2-3]	(3-inf)	(-inf-5.333]	(0.667-inf)	(0.667-inf)	(2-3]	(2-3]	(-inf-0.333]	3
(27-38]	(-inf-2]	(3-inf)	(-inf-5.333]	(0.667-inf)	(0.667-inf)	(2-3]	(3-inf)	(-inf-0.333]	3
(38-inf)	(3-inf)	(3-inf)	(-inf-5.333]	(-inf-0.333]	(0.667-inf)	(-inf-2]	(3-inf)	(-inf-0.333]	3
(27-38]	(-inf-2]	(-inf-2]	(-inf-5.333]	(0.667-inf)	(0.667-inf)	(2-3]	(2-3]	(-inf-0.333]	3
(-inf-27]	(-inf-2]	(-inf-2]	(-inf-5.333]	(0.667-inf)	(0.667-inf)	(2-3]	(-inf-2]	(-inf-0.333]	3
(-inf-27]	(-inf-2]	(3-inf)	(-inf-5.333]	(0.667-inf)	(0.667-inf)	(-inf-2]	(2-3]	(-inf-0.333]	3
(27-38]	(2-3]	(3-inf)	(-inf-5.333]	(0.667-inf)	(-inf-0.333]	(-inf-2]	(3-inf)	(-inf-0.333]	3
(38-inf)	(2-3]	(3-inf)	(-inf-5.333]	(0.667-inf)	(-inf-0.333]	(2-3]	(3-inf)	(-inf-0.333]	3
(27-38]	(-inf-2]	(2-3]	(-inf-5.333]	(0.667-inf)	(0.667-inf)	(2-3]	(2-3]	(-inf-0.333]	3
(-inf-27]	(2-3]	(3-inf)	(-inf-5.333]	(0.667-inf)	(-inf-0.333]	(2-3]	(3-inf)	(-inf-0.333]	3
(27-38]	(3-inf)	(3-inf)	(-inf-5.333]	(0.667-inf)	(-inf-0.333]	(-inf-2]	(3-inf)	(-inf-0.333]	3
(-inf-27]	(3-inf)	(3-inf)	(-inf-5.333]	(0.667-inf)	(0.667-inf)	(2-3]	(2-3]	(-inf-0.333]	3
(-inf-27]	(-inf-2]	(3-inf)	(-inf-5.333]	(0.667-inf)	(0.667-inf)	(2-3]	(2-3]	(-inf-0.333]	3
(27-38]	(3-inf)	(3-inf)	(-inf-5.333]	(0.667-inf)	(0.667-inf)	(-inf-2]	(2-3]	(-inf-0.333]	3
(27-38]	(-inf-2]	(2-3]	(5.333-10.667]	(0.667-inf)	(0.667-inf)	(2-3]	(2-3]	(-inf-0.333]	3
(27-38]	(2-3]	(2-3]	(5.333-10.667]	(0.667-inf)	(0.667-inf)	(2-3]	(2-3]	(-inf-0.333]	3
(27-38]	(2-3]	(2-3]	(10.667-inf)	(0.667-inf)	(0.667-inf)	(-inf-2]	(-inf-2]	(-inf-0.333]	3
(38-inf)	(3-inf)	(3-inf)	(-inf-5.333]	(-inf-0.333]	(0.667-inf)	(-inf-2]	(2-3]	(-inf-0.333]	3
(27-38]	(-inf-2]	(2-3]	(5.333-10.667]	(0.667-inf)	(0.667-inf)	(-inf-2]	(2-3]	(-inf-0.333]	3
(-inf-27]	(3-inf)	(3-inf)	(-inf-5.333]	(0.667-inf)	(0.667-inf)	(2-3]	(2-3]	(-inf-0.333]	3
(-inf-27]	(3-inf)	(3-inf)	(-inf-5.333]	(0.667-inf)	(0.667-inf)	(-inf-2]	(2-3]	(-inf-0.333]	3
(-inf-27]	(-inf-2]	(-inf-2]	(-inf-5.333]	(0.667-inf)	(0.667-inf)	(2-3]	(-inf-2]	(-inf-0.333]	3
(-inf-27]	(-inf-2]	(2-3]	(-inf-5.333]	(0.667-inf)	(0.667-inf)	(2-3]	(-inf-2]	(-inf-0.333]	3
(-inf-27]	(2-3]	(-inf-2]	(-inf-5.333]	(0.667-inf)	(0.667-inf)	(2-3]	(-inf-2]	(0.667-inf)	3
(-inf-27]	(-inf-2]	(3-inf)	(-inf-5.333]	(0.667-inf)	(0.667-inf)	(-inf-2]	(3-inf)	(-inf-0.333]	3
(-inf-27]	(3-inf)	(3-inf)	(-inf-5.333]	(0.667-inf)	(-inf-0.333]	(-inf-2]	(3-inf)	(-inf-0.333]	3
(38-inf)	(3-inf)	(3-inf)	(-inf-5.333]	(0.667-inf)	(0.667-inf)	(-inf-2]	(3-inf)	(-inf-0.333]	3
(-inf-27]	(3-inf)	(3-inf)	(-inf-5.333]	(0.667-inf)	(0.667-inf)	(-inf-2]	(3-inf)	(-inf-0.333]	3
(27-38]	(2-3]	(3-inf)	(-inf-5.333]	(-inf-0.333]	(0.667-inf)	(2-3]	(2-3]	(-inf-0.333]	3
(27-38]	(-inf-2]	(2-3]	(-inf-5.333]	(0.667-inf)	(0.667-inf)	(2-3]	(2-3]	(-inf-0.333]	3
(-inf-27]	(3-inf)	(3-inf)	(-inf-5.333]	(0.667-inf)	(0.667-inf)	(2-3]	(2-3]	(-inf-0.333]	3
(27-38]	(-inf-2]	(3-inf)	(-inf-5.333]	(0.667-inf)	(0.667-inf)	(2-3]	(-inf-2]	(-inf-0.333]	3
(-inf-27]	(2-3]	(3-inf)	(-inf-5.333]	(0.667-inf)	(0.667-inf)	(2-3]	(-inf-2]	(-inf-0.333]	3
(27-38]	(2-3]	(2-3]	(-inf-5.333]	(0.667-inf)	(0.667-inf)	(2-3]	(-inf-2]	(-inf-0.333]	3
(27-38]	(-inf-2]	(-inf-2]	(-inf-5.333]	(0.667-inf)	(0.667-inf)	(2-3]	(2-3]	(-inf-0.333]	3
(-inf-27]	(3-inf)	(3-inf)	(-inf-5.333]	(0.667-inf)	(0.667-inf)	(-inf-2]	(3-inf)	(-inf-0.333]	3
(27-38]	(2-3]	(2-3]	(-inf-5.333]	(0.667-inf)	(-inf-0.333]	(2-3]	(-inf-2]	(-inf-0.333]	3
(-inf-27]	(3-inf)	(3-inf)	(-inf-5.333]	(0.667-inf)	(0.667-inf)	(-inf-2]	(2-3]	(-inf-0.333]	3
(-inf-27]	(3-inf)	(3-inf)	(-inf-5.333]	(0.667-inf)	(0.667-inf)	(-inf-2]	(-inf-2]	(-inf-0.333]	3
(38-inf)	(3-inf)	(3-inf)	(-inf-5.333]	(0.667-inf)	(-inf-0.333]	(-inf-2]	(3-inf)	(-inf-0.333]	3
(27-38]	(-inf-2]	(2-3]	(-inf-5.333]	(0.667-inf)	(0.667-inf)	(-inf-2]	(3-inf)	(-inf-0.333]	3
(-inf-27]	(2-3]	(2-3]	(-inf-5.333]	(0.667-inf)	(0.667-inf)	(2-3]	(-inf-2]	(-inf-0.333]	3
(27-38]	(-inf-2]	(-inf-2]	(5.333-10.667]	(0.667-inf)	(-inf-0.333]	(-inf-2]	(2-3]	(-inf-0.333]	3
(-inf-27]	(2-3]	(3-inf)	(-inf-5.333]	(0.667-inf)	(0.667-inf)	(-inf-2]	(3-inf)	(-inf-0.333]	3
(-inf-27]	(3-inf)	(3-inf)	(-inf-5.333]	(0.667-inf)	(0.667-inf)	(2-3]	(2-3]	(-inf-0.333]	3
(27-38]	(3-inf)	(3-inf)	(-inf-5.333]	(0.667-inf)	(-inf-0.333]	(-inf-2]	(3-inf)	(-inf-0.333]	3
(27-38]	(2-3]	(2-3]	(-inf-5.333]	(0.667-inf)	(-inf-0.333]	(-inf-2]	(2-3]	(-inf-0.333]	3
(-inf-27]	(2-3]	(2-3]	(-inf-5.333]	(0.667-inf)	(-inf-0.333]	(-inf-2]	(-inf-2]	(-inf-0.333]	3
(27-38]	(2-3]	(3-inf)	(-inf-5.333]	(0.667-inf)	(0.667-inf)	(2-3]	(2-3]	(-inf-0.333]	3
(27-38]	(2-3]	(2-3]	(-inf-5.333]	(0.667-inf)	(0.667-inf)	(-inf-2]	(-inf-2]	(-inf-0.333]	3
(27-38]	(3-inf)	(3-inf)	(-inf-5.333]	(0.667-inf)	(-inf-0.333]	(2-3]	(-inf-2]	(-inf-0.333]	3
(27-38]	(3-inf)	(3-inf)	(-inf-5.333]	(-inf-0.333]	(0.667-inf)	(-inf-2]	(3-inf)	(-inf-0.333]	3
(27-38]	(-inf-2]	(-inf-2]	(-inf-5.333]	(0.667-inf)	(0.667-inf)	(2-3]	(2-3]	(-inf-0.333]	3
(27-38]	(-inf-2]	(-inf-2]	(-inf-5.333]	(0.667-inf)	(0.667-inf)	(2-3]	(-inf-2]	(0.667-inf)	3
(27-38]	(-inf-2]	(-inf-2]	(5.333-10.667]	(0.667-inf)	(-inf-0.333]	(-inf-2]	(-inf-2]	(0.667-inf)	3
(-inf-27]	(2-3]	(3-inf)	(-inf-5.333]	(0.667-inf)	(-inf-0.333]	(-inf-2]	(3-inf)	(-inf-0.333]	3
(27-38]	(3-inf)	(3-inf)	(-inf-5.333]	(0.667-inf)	(0.667-inf)	(-inf-2]	(3-inf)	(-inf-0.333]	3
(27-38]	(3-inf)	(3-inf)	(-inf-5.333]	(0.667-inf)	(0.667-inf)	(-inf-2]	(3-inf)	(-inf-0.333]	3
(27-38]	(3-inf)	(3-inf)	(-inf-5.333]	(0.667-inf)	(0.667-inf)	(2-3]	(2-3]	(-inf-0.333]	3
(-inf-27]	(2-3]	(3-inf)	(-inf-5.333]	(0.667-inf)	(-inf-0.333]	(-inf-2]	(3-inf)	(-inf-0.333]	3
(27-38]	(3-inf)	(3-inf)	(-inf-5.333]	(-inf-0.333]	(0.667-inf)	(-inf-2]	(3-inf)	(-inf-0.333]	3
(27-38]	(3-inf)	(3-inf)	(-inf-5.333]	(0.667-inf)	(-inf-0.333]	(-inf-2]	(3-inf)	(-inf-0.333]	3
(27-38]	(-inf-2]	(-inf-2]	(-inf-5.333]	(0.667-inf)	(0.667-inf)	(2-3]	(2-3]	(-inf-0.333]	3
(27-38]	(3-inf)	(3-inf)	(-inf-5.333]	(-inf-0.333]	(-inf-0.333]	(-inf-2]	(3-inf)	(-inf-0.333]	3
(27-38]	(-inf-2]	(-inf-2]	(-inf-5.333]	(0.667-inf)	(0.667-inf)	(2-3]	(-inf-2]	(-inf-0.333]	3
(-inf-27]	(2-3]	(2-3]	(-inf-5.333]	(0.667-inf)	(0.667-inf)	(-inf-2]	(-inf-2]	(0.667-inf)	3
(-inf-27]	(2-3]	(2-3]	(-inf-5.333]	(0.667-inf)	(0.667-inf)	(-inf-2]	(-inf-2]	(-inf-0.333]	3
(27-38]	(2-3]	(-inf-2]	(-inf-5.333]	(0.667-inf)	(0.667-inf)	(2-3]	(2-3]	(-inf-0.333]	3
(27-38]	(-inf-2]	(2-3]	(5.333-10.667]	(0.667-inf)	(-inf-0.333]	(2-3]	(-inf-2]	(-inf-0.333]	3
(-inf-27]	(2-3]	(2-3]	(-inf-5.333]	(0.667-inf)	(0.667-inf)	(2-3]	(-inf-2]	(-inf-0.333]	3
(27-38]	(-inf-2]	(3-inf)	(5.333-10.667]	(0.667-inf)	(0.667-inf)	(2-3]	(2-3]	(-inf-0.333]	3
(-inf-27]	(2-3]	(2-3]	(-inf-5.333]	(0.667-inf)	(0.667-inf)	(2-3]	(-inf-2]	(-inf-0.333]	3
(-inf-27]	(2-3]	(3-inf)	(-inf-5.333]	(0.667-inf)	(0.667-inf)	(2-3]	(3-inf)	(-inf-0.333]	3
(27-38]	(2-3]	(3-inf)	(-inf-5.333]	(0.667-inf)	(0.667-inf)	(2-3]	(2-3]	(-inf-0.333]	3
(-inf-27]	(2-3]	(3-inf)	(-inf-5.333]	(0.667-inf)	(0.667-inf)	(2-3]	(2-3]	(-inf-0.333]	3
(-inf-27]	(3-inf)	(3-inf)	(-inf-5.333]	(0.667-inf)	(0.667-inf)	(2-3]	(-inf-2]	(-inf-0.333]	3
(27-38]	(-inf-2]	(3-inf)	(-inf-5.333]	(0.667-inf)	(0.667-inf)	(-inf-2]	(3-inf)	(-inf-0.333]	3
(38-inf)	(-inf-2]	(2-3]	(5.333-10.667]	(0.667-inf)	(-inf-0.333]	(2-3]	(2-3]	(-inf-0.333]	3
(27-38]	(-inf-2]	(-inf-2]	(-inf-5.333]	(0.667-inf)	(0.667-inf)	(2-3]	(2-3]	(-inf-0.333]	3
(27-38]	(-inf-2]	(2-3]	(5.333-10.667]	(0.667-inf)	(0.667-inf)	(-inf-2]	(3-inf)	(-inf-0.333]	3
(27-38]	(3-inf)	(3-inf)	(-inf-5.333]	(0.667-inf)	(0.667-inf)	(-inf-2]	(3-inf)	(-inf-0.333]	3
(27-38]	(3-inf)	(3-inf)	(-inf-5.333]	(0.667-inf)	(0.667-inf)	(2-3]	(3-inf)	(-inf-0.333]	3
(-inf-27]	(3-inf)	(3-inf)	(-inf-5.333]	(0.667-inf)	(0.667-inf)	(2-3]	(2-3]	(-inf-0.333]	3
(-inf-27]	(3-inf)	(3-inf)	(-inf-5.333]	(0.667-inf)	(0.667-inf)	(-inf-2]	(2-3]	(-inf-0.333]	3
(27-38]	(2-3]	(3-inf)	(-inf-5.333]	(0.667-inf)	(0.667-inf)	(2-3]	(3-inf)	(-inf-0.333]	3
(-inf-27]	(2-3]	(2-3]	(-inf-5.333]	(0.667-inf)	(0.667-inf)	(2-3]	(2-3]	(-inf-0.333]	3
(-inf-27]	(3-inf)	(2-3]	(-inf-5.333]	(0.667-inf)	(-inf-0.333]	(-inf-2]	(2-3]	(-inf-0.333]	3
(27-38]	(2-3]	(3-inf)	(5.333-10.667]	(0.667-inf)	(0.667-inf)	(2-3]	(3-inf)	(-inf-0.333]	3
(27-38]	(3-inf)	(2-3]	(-inf-5.333]	(0.667-inf)	(0.667-inf)	(2-3]	(-inf-2]	(-inf-0.333]	3
(38-inf)	(-inf-2]	(-inf-2]	(-inf-5.333]	(0.667-inf)	(0.667-inf)	(-inf-2]	(3-inf)	(-inf-0.333]	3
(38-inf)	(3-inf)	(3-inf)	(-inf-5.333]	(0.667-inf)	(0.667-inf)	(2-3]	(-inf-2]	(-inf-0.333]	3
(38-inf)	(-inf-2]	(3-inf)	(-inf-5.333]	(0.667-inf)	(-inf-0.333]	(-inf-2]	(3-inf)	(-inf-0.333]	3
(38-inf)	(3-inf)	(3-inf)	(-inf-5.333]	(0.667-inf)	(0.667-inf)	(2-3]	(3-inf)	(-inf-0.333]	3
(27-38]	(-inf-2]	(2-3]	(-inf-5.333]	(-inf-0.333]	(0.667-inf)	(2-3]	(-inf-2]	(0.667-inf)	3
(27-38]	(-inf-2]	(2-3]	(5.333-10.667]	(0.667-inf)	(0.667-inf)	(2-3]	(3-inf)	(-inf-0.333]	3
(27-38]	(3-inf)	(3-inf)	(-inf-5.333]	(-inf-0.333]	(0.667-inf)	(-inf-2]	(3-inf)	(-inf-0.333]	3
(-inf-27]	(-inf-2]	(3-inf)	(-inf-5.333]	(0.667-inf)	(0.667-inf)	(2-3]	(-inf-2]	(-inf-0.333]	3
(27-38]	(-inf-2]	(2-3]	(-inf-5.333]	(0.667-inf)	(0.667-inf)	(-inf-2]	(2-3]	(-inf-0.333]	3
(-inf-27]	(2-3]	(3-inf)	(-inf-5.333]	(0.667-inf)	(0.667-inf)	(2-3]	(-inf-2]	(-inf-0.333]	3
(27-38]	(3-inf)	(3-inf)	(-inf-5.333]	(0.667-inf)	(-inf-0.333]	(2-3]	(3-inf)	(-inf-0.333]	3
(38-inf)	(3-inf)	(2-3]	(-inf-5.333]	(0.667-inf)	(-inf-0.333]	(2-3]	(3-inf)	(-inf-0.333]	3
(27-38]	(3-inf)	(2-3]	(-inf-5.333]	(0.667-inf)	(0.667-inf)	(2-3]	(2-3]	(-inf-0.333]	3
(27-38]	(-inf-2]	(3-inf)	(-inf-5.333]	(0.667-inf)	(0.667-inf)	(2-3]	(3-inf)	(-inf-0.333]	3
(-inf-27]	(3-inf)	(3-inf)	(-inf-5.333]	(-inf-0.333]	(-inf-0.333]	(-inf-2]	(3-inf)	(-inf-0.333]	3
(-inf-27]	(3-inf)	(3-inf)	(-inf-5.333]	(-inf-0.333]	(-inf-0.333]	(-inf-2]	(3-inf)	(-inf-0.333]	3
(38-inf)	(3-inf)	(3-inf)	(-inf-5.333]	(-inf-0.333]	(0.667-inf)	(-inf-2]	(3-inf)	(-inf-0.333]	3
(-inf-27]	(3-inf)	(3-inf)	(-inf-5.333]	(0.667-inf)	(0.667-inf)	(-inf-2]	(2-3]	(-inf-0.333]	3
(27-38]	(3-inf)	(3-inf)	(5.333-10.667]	(0.667-inf)	(0.667-inf)	(-inf-2]	(3-inf)	(-inf-0.333]	3
(27-38]	(-inf-2]	(2-3]	(-inf-5.333]	(0.667-inf)	(-inf-0.333]	(2-3]	(3-inf)	(-inf-0.333]	3
(-inf-27]	(3-inf)	(3-inf)	(-inf-5.333]	(0.667-inf)	(0.667-inf)	(-inf-2]	(3-inf)	(-inf-0.333]	3
(27-38]	(-inf-2]	(3-inf)	(5.333-10.667]	(0.667-inf)	(0.667-inf)	(2-3]	(2-3]	(-inf-0.333]	3
(27-38]	(2-3]	(3-inf)	(-inf-5.333]	(-inf-0.333]	(0.667-inf)	(-inf-2]	(3-inf)	(-inf-0.333]	3
(27-38]	(3-inf)	(3-inf)	(-inf-5.333]	(-inf-0.333]	(-inf-0.333]	(-inf-2]	(3-inf)	(-inf-0.333]	3
(27-38]	(2-3]	(2-3]	(-inf-5.333]	(-inf-0.333]	(-inf-0.333]	(-inf-2]	(3-inf)	(-inf-0.333]	3
(38-inf)	(3-inf)	(3-inf)	(-inf-5.333]	(-inf-0.333]	(0.667-inf)	(-inf-2]	(3-inf)	(-inf-0.333]	3
(-inf-27]	(-inf-2]	(-inf-2]	(-inf-5.333]	(-inf-0.333]	(0.667-inf)	(3-inf)	(3-inf)	(-inf-0.333]	3
(-inf-27]	(3-inf)	(3-inf)	(-inf-5.333]	(0.667-inf)	(0.667-inf)	(2-3]	(3-inf)	(-inf-0.333]	3
(27-38]	(3-inf)	(3-inf)	(-inf-5.333]	(-inf-0.333]	(0.667-inf)	(2-3]	(3-inf)	(-inf-0.333]	3
(38-inf)	(-inf-2]	(2-3]	(-inf-5.333]	(-inf-0.333]	(-inf-0.333]	(-inf-2]	(3-inf)	(-inf-0.333]	3
(27-38]	(3-inf)	(3-inf)	(-inf-5.333]	(-inf-0.333]	(-inf-0.333]	(-inf-2]	(3-inf)	(-inf-0.333]	3
(27-38]	(-inf-2]	(2-3]	(-inf-5.333]	(0.667-inf)	(0.667-inf)	(2-3]	(2-3]	(-inf-0.333]	3
(-inf-27]	(3-inf)	(3-inf)	(-inf-5.333]	(0.667-inf)	(0.667-inf)	(-inf-2]	(2-3]	(-inf-0.333]	3
(-inf-27]	(3-inf)	(3-inf)	(-inf-5.333]	(0.667-inf)	(0.667-inf)	(2-3]	(2-3]	(-inf-0.333]	3
(27-38]	(-inf-2]	(3-inf)	(-inf-5.333]	(0.667-inf)	(-inf-0.333]	(-inf-2]	(2-3]	(-inf-0.333]	3
(-inf-27]	(2-3]	(-inf-2]	(-inf-5.333]	(0.667-inf)	(0.667-inf)	(2-3]	(3-inf)	(-inf-0.333]	3
(27-38]	(-inf-2]	(2-3]	(-inf-5.333]	(0.667-inf)	(0.667-inf)	(2-3]	(3-inf)	(-inf-0.333]	3
(27-38]	(2-3]	(3-inf)	(-inf-5.333]	(0.667-inf)	(0.667-inf)	(-inf-2]	(3-inf)	(-inf-0.333]	3
(27-38]	(-inf-2]	(-inf-2]	(5.333-10.667]	(0.667-inf)	(0.667-inf)	(-inf-2]	(2-3]	(-inf-0.333]	3
(38-inf)	(-inf-2]	(-inf-2]	(-inf-5.333]	(-inf-0.333]	(-inf-0.333]	(-inf-2]	(3-inf)	(-inf-0.333]	3
(-inf-27]	(2-3]	(2-3]	(-inf-5.333]	(0.667-inf)	(0.667-inf)	(-inf-2]	(3-inf)	(-inf-0.333]	3
(-inf-27]	(-inf-2]	(-inf-2]	(-inf-5.333]	(0.667-inf)	(0.667-inf)	(-inf-2]	(-inf-2]	(0.667-inf)	3
(27-38]	(3-inf)	(3-inf)	(-inf-5.333]	(-inf-0.333]	(-inf-0.333]	(-inf-2]	(3-inf)	(-inf-0.333]	3
(-inf-27]	(3-inf)	(2-3]	(-inf-5.333]	(0.667-inf)	(0.667-inf)	(-inf-2]	(-inf-2]	(-inf-0.333]	3
(-inf-27]	(3-inf)	(3-inf)	(-inf-5.333]	(0.667-inf)	(0.667-inf)	(-inf-2]	(-inf-2]	(0.667-inf)	3
(-inf-27]	(3-inf)	(3-inf)	(-inf-5.333]	(-inf-0.333]	(0.667-inf)	(-inf-2]	(3-inf)	(-inf-0.333]	3
(27-38]	(-inf-2]	(2-3]	(-inf-5.333]	(0.667-inf)	(0.667-inf)	(2-3]	(3-inf)	(-inf-0.333]	3
(-inf-27]	(-inf-2]	(-inf-2]	(-inf-5.333]	(0.667-inf)	(0.667-inf)	(-inf-2]	(3-inf)	(-inf-0.333]	3
(-inf-27]	(-inf-2]	(3-inf)	(-inf-5.333]	(0.667-inf)	(0.667-inf)	(-inf-2]	(2-3]	(-inf-0.333]	3
(38-inf)	(-inf-2]	(3-inf)	(5.333-10.667]	(0.667-inf)	(0.667-inf)	(-inf-2]	(3-inf)	(-inf-0.333]	3
(27-38]	(3-inf)	(3-inf)	(-inf-5.333]	(0.667-inf)	(0.667-inf)	(-inf-2]	(3-inf)	(-inf-0.333]	3
(27-38]	(3-inf)	(3-inf)	(-inf-5.333]	(0.667-inf)	(-inf-0.333]	(-inf-2]	(3-inf)	(-inf-0.333]	3
(27-38]	(3-inf)	(3-inf)	(-inf-5.333]	(0.667-inf)	(0.667-inf)	(-inf-2]	(3-inf)	(-inf-0.333]	3
(38-inf)	(2-3]	(2-3]	(5.333-10.667]	(0.667-inf)	(-inf-0.333]	(-inf-2]	(3-inf)	(-inf-0.333]	3
(27-38]	(2-3]	(2-3]	(-inf-5.333]	(0.667-inf)	(-inf-0.333]	(-inf-2]	(-inf-2]	(-inf-0.333]	3
(-inf-27]	(2-3]	(2-3]	(-inf-5.333]	(0.667-inf)	(0.667-inf)	(-inf-2]	(3-inf)	(-inf-0.333]	3
