# Supplementary material for: Semi-supervised associative classification using ant colony optimization algorithm
Source: PeerJ Comput Sci. 2021 Sep 10;7:e676. doi: 10.7717/peerj-cs.676 (PMC8444075; doi:10.7717/peerj-cs.676)
Supplement: Supplemental Information 5 [file peerj-cs-07-676-s005.zip › 0 Datasets/crx.csv]

b	(2569-5122]	(-inf-8778.333]	u	g	w	v	(-inf-4805]	t	t	(-inf-22.333]	f	g	(-inf-666.667]	(-inf-33333.333]	positive
a	(5122-inf)	(-inf-8778.333]	u	g	q	h	(-inf-4805]	t	t	(-inf-22.333]	f	g	(-inf-666.667]	(-inf-33333.333]	positive
a	(-inf-2569]	(-inf-8778.333]	u	g	q	h	(-inf-4805]	t	f	(-inf-22.333]	f	g	(-inf-666.667]	(-inf-33333.333]	positive
b	(2569-5122]	(-inf-8778.333]	u	g	w	v	(-inf-4805]	t	t	(-inf-22.333]	t	g	(-inf-666.667]	(-inf-33333.333]	positive
b	(-inf-2569]	(-inf-8778.333]	u	g	w	v	(-inf-4805]	t	f	(-inf-22.333]	f	s	(-inf-666.667]	(-inf-33333.333]	positive
b	(2569-5122]	(-inf-8778.333]	u	g	m	v	(-inf-4805]	t	f	(-inf-22.333]	t	g	(-inf-666.667]	(-inf-33333.333]	positive
b	(2569-5122]	(-inf-8778.333]	u	g	r	h	(-inf-4805]	t	f	(-inf-22.333]	t	g	(-inf-666.667]	(-inf-33333.333]	positive
a	(-inf-2569]	(8778.333-17556.667]	u	g	cc	v	(-inf-4805]	t	f	(-inf-22.333]	f	g	(-inf-666.667]	(-inf-33333.333]	positive
b	(5122-inf)	(-inf-8778.333]	y	p	k	h	(-inf-4805]	t	f	(-inf-22.333]	f	g	(-inf-666.667]	(-inf-33333.333]	positive
b	(-inf-2569]	(-inf-8778.333]	y	p	w	v	(-inf-4805]	t	f	(-inf-22.333]	t	g	(-inf-666.667]	(-inf-33333.333]	positive
b	(-inf-2569]	(-inf-8778.333]	u	g	c	h	(-inf-4805]	f	f	(-inf-22.333]	t	g	(-inf-666.667]	(-inf-33333.333]	positive
b	(2569-5122]	(-inf-8778.333]	u	g	c	h	(-inf-4805]	t	f	(-inf-22.333]	f	g	(-inf-666.667]	(-inf-33333.333]	positive
a	(2569-5122]	(-inf-8778.333]	u	g	k	v	(-inf-4805]	t	f	(-inf-22.333]	t	g	(-inf-666.667]	(-inf-33333.333]	positive
b	(2569-5122]	(-inf-8778.333]	u	g	k	v	(-inf-4805]	f	f	(-inf-22.333]	f	g	(-inf-666.667]	(-inf-33333.333]	positive
a	(2569-5122]	(-inf-8778.333]	u	g	q	v	(-inf-4805]	t	t	(-inf-22.333]	t	g	(-inf-666.667]	(-inf-33333.333]	positive
b	(2569-5122]	(-inf-8778.333]	y	p	k	v	(-inf-4805]	t	t	(-inf-22.333]	t	g	(-inf-666.667]	(-inf-33333.333]	positive
b	(2569-5122]	(-inf-8778.333]	u	g	m	v	(-inf-4805]	t	t	(-inf-22.333]	t	g	(-inf-666.667]	(-inf-33333.333]	positive
a	(-inf-2569]	(-inf-8778.333]	u	g	q	v	(-inf-4805]	t	t	(-inf-22.333]	f	g	(-inf-666.667]	(-inf-33333.333]	positive
b	(-inf-2569]	(-inf-8778.333]	u	g	d	h	(-inf-4805]	t	f	(-inf-22.333]	t	g	(-inf-666.667]	(-inf-33333.333]	positive
a	(-inf-2569]	(-inf-8778.333]	u	g	cc	h	(-inf-4805]	t	t	(-inf-22.333]	f	g	(-inf-666.667]	(-inf-33333.333]	positive
b	(-inf-2569]	(-inf-8778.333]	u	g	c	v	(-inf-4805]	t	t	(-inf-22.333]	f	g	(-inf-666.667]	(-inf-33333.333]	positive
b	(-inf-2569]	(-inf-8778.333]	u	g	c	v	(-inf-4805]	t	f	(-inf-22.333]	f	s	(-inf-666.667]	(-inf-33333.333]	positive
a	(2569-5122]	(-inf-8778.333]	u	g	c	v	(4805-9610]	t	t	(-inf-22.333]	t	g	(-inf-666.667]	(-inf-33333.333]	positive
a	(2569-5122]	(-inf-8778.333]	u	g	x	h	(-inf-4805]	t	t	(-inf-22.333]	f	g	(-inf-666.667]	(-inf-33333.333]	positive
a	(2569-5122]	(-inf-8778.333]	u	g	q	v	(-inf-4805]	t	t	(-inf-22.333]	t	g	(-inf-666.667]	(-inf-33333.333]	positive
a	(-inf-2569]	(-inf-8778.333]	u	g	c	h	(-inf-4805]	t	t	(-inf-22.333]	f	g	(-inf-666.667]	(-inf-33333.333]	positive
a	(-inf-2569]	(-inf-8778.333]	u	g	i	bb	(4805-9610]	t	t	(-inf-22.333]	t	g	(-inf-666.667]	(-inf-33333.333]	positive
b	(5122-inf)	(-inf-8778.333]	u	g	d	bb	(-inf-4805]	t	t	(-inf-22.333]	t	g	(-inf-666.667]	(-inf-33333.333]	positive
b	(5122-inf)	(-inf-8778.333]	u	g	e	h	(-inf-4805]	t	t	(-inf-22.333]	f	g	(-inf-666.667]	(-inf-33333.333]	positive
b	(2569-5122]	(-inf-8778.333]	u	g	w	v	(-inf-4805]	t	t	(-inf-22.333]	t	g	(-inf-666.667]	(-inf-33333.333]	positive
b	(2569-5122]	(-inf-8778.333]	u	g	aa	v	(-inf-4805]	t	t	(-inf-22.333]	t	g	(-inf-666.667]	(-inf-33333.333]	positive
b	(-inf-2569]	(-inf-8778.333]	u	g	x	h	(-inf-4805]	t	t	(-inf-22.333]	f	g	(-inf-666.667]	(-inf-33333.333]	positive
b	(-inf-2569]	(-inf-8778.333]	u	g	i	bb	(4805-9610]	t	t	(-inf-22.333]	t	g	(-inf-666.667]	(-inf-33333.333]	positive
a	(2569-5122]	(-inf-8778.333]	u	g	e	v	(-inf-4805]	t	f	(-inf-22.333]	t	g	(-inf-666.667]	(-inf-33333.333]	positive
a	(-inf-2569]	(-inf-8778.333]	u	g	q	v	(-inf-4805]	t	t	(-inf-22.333]	t	g	(-inf-666.667]	(-inf-33333.333]	positive
b	(2569-5122]	(-inf-8778.333]	u	g	w	v	(-inf-4805]	t	t	(-inf-22.333]	t	g	(-inf-666.667]	(-inf-33333.333]	positive
b	(2569-5122]	(-inf-8778.333]	u	g	cc	h	(-inf-4805]	t	t	(-inf-22.333]	t	g	(-inf-666.667]	(-inf-33333.333]	positive
a	(-inf-2569]	(-inf-8778.333]	u	g	x	h	(-inf-4805]	t	t	(-inf-22.333]	t	g	(-inf-666.667]	(-inf-33333.333]	positive
b	(2569-5122]	(-inf-8778.333]	y	p	cc	v	(-inf-4805]	t	t	(-inf-22.333]	f	g	(-inf-666.667]	(-inf-33333.333]	positive
b	(5122-inf)	(8778.333-17556.667]	u	g	ff	ff	(9610-inf)	t	t	(-inf-22.333]	t	g	(-inf-666.667]	(-inf-33333.333]	positive
b	(2569-5122]	(-inf-8778.333]	u	g	c	v	(-inf-4805]	t	t	(-inf-22.333]	t	g	(-inf-666.667]	(-inf-33333.333]	positive
b	(2569-5122]	(-inf-8778.333]	u	g	c	h	(4805-9610]	t	t	(-inf-22.333]	f	g	(-inf-666.667]	(-inf-33333.333]	positive
b	(2569-5122]	(-inf-8778.333]	u	g	w	h	(-inf-4805]	t	t	(-inf-22.333]	f	g	(-inf-666.667]	(-inf-33333.333]	positive
b	(2569-5122]	(8778.333-17556.667]	u	g	w	v	(4805-9610]	t	t	(-inf-22.333]	t	g	(-inf-666.667]	(-inf-33333.333]	positive
b	(5122-inf)	(-inf-8778.333]	y	p	c	v	(-inf-4805]	t	t	(22.333-44.667]	f	g	(-inf-666.667]	(-inf-33333.333]	positive
b	(5122-inf)	(-inf-8778.333]	u	g	c	h	(-inf-4805]	t	t	(-inf-22.333]	t	g	(-inf-666.667]	(-inf-33333.333]	positive
a	(-inf-2569]	(-inf-8778.333]	y	p	q	h	(-inf-4805]	t	t	(22.333-44.667]	t	g	(-inf-666.667]	(-inf-33333.333]	positive
b	(2569-5122]	(-inf-8778.333]	u	g	cc	h	(-inf-4805]	t	t	(-inf-22.333]	f	g	(-inf-666.667]	(-inf-33333.333]	positive
b	(-inf-2569]	(-inf-8778.333]	u	g	i	bb	(-inf-4805]	f	f	(-inf-22.333]	f	g	(-inf-666.667]	(-inf-33333.333]	positive
b	(-inf-2569]	(-inf-8778.333]	u	g	c	v	(-inf-4805]	f	f	(-inf-22.333]	f	g	(-inf-666.667]	(-inf-33333.333]	positive
a	(2569-5122]	(-inf-8778.333]	u	g	c	h	(-inf-4805]	t	f	(-inf-22.333]	t	g	(-inf-666.667]	(-inf-33333.333]	positive
b	(-inf-2569]	(-inf-8778.333]	u	g	q	v	(-inf-4805]	t	f	(-inf-22.333]	t	g	(-inf-666.667]	(-inf-33333.333]	positive
b	(2569-5122]	(-inf-8778.333]	u	g	w	v	(-inf-4805]	t	f	(-inf-22.333]	t	g	(-inf-666.667]	(-inf-33333.333]	positive
b	(2569-5122]	(-inf-8778.333]	u	g	w	v	(-inf-4805]	t	f	(-inf-22.333]	t	g	(-inf-666.667]	(-inf-33333.333]	positive
b	(2569-5122]	(-inf-8778.333]	u	g	cc	h	(4805-9610]	t	f	(-inf-22.333]	t	g	(-inf-666.667]	(-inf-33333.333]	positive
b	(-inf-2569]	(8778.333-17556.667]	y	p	w	v	(-inf-4805]	t	f	(-inf-22.333]	t	g	(-inf-666.667]	(-inf-33333.333]	positive
b	(-inf-2569]	(-inf-8778.333]	u	g	cc	v	(-inf-4805]	t	f	(-inf-22.333]	f	g	(-inf-666.667]	(-inf-33333.333]	positive
b	(2569-5122]	(-inf-8778.333]	u	g	i	h	(-inf-4805]	t	f	(-inf-22.333]	t	g	(-inf-666.667]	(-inf-33333.333]	positive
b	(2569-5122]	(-inf-8778.333]	u	g	x	h	(-inf-4805]	f	f	(-inf-22.333]	t	s	(666.667-1333.333]	(-inf-33333.333]	positive
b	(2569-5122]	(-inf-8778.333]	u	g	q	h	(-inf-4805]	t	t	(-inf-22.333]	f	g	(-inf-666.667]	(-inf-33333.333]	positive
b	(5122-inf)	(-inf-8778.333]	u	g	m	v	(-inf-4805]	t	t	(-inf-22.333]	t	g	(-inf-666.667]	(-inf-33333.333]	positive
b	(2569-5122]	(8778.333-17556.667]	u	g	d	v	(-inf-4805]	t	t	(-inf-22.333]	f	g	(-inf-666.667]	(-inf-33333.333]	positive
a	(-inf-2569]	(-inf-8778.333]	y	p	q	v	(-inf-4805]	t	t	(-inf-22.333]	t	g	(-inf-666.667]	(-inf-33333.333]	positive
a	(-inf-2569]	(-inf-8778.333]	u	g	q	v	(-inf-4805]	t	t	(-inf-22.333]	f	g	(-inf-666.667]	(-inf-33333.333]	positive
b	(2569-5122]	(-inf-8778.333]	u	g	cc	v	(-inf-4805]	t	t	(-inf-22.333]	t	g	(-inf-666.667]	(-inf-33333.333]	positive
b	(2569-5122]	(-inf-8778.333]	u	g	cc	v	(-inf-4805]	t	t	(-inf-22.333]	t	g	(-inf-666.667]	(33333.333-66666.667]	positive
a	(-inf-2569]	(-inf-8778.333]	u	g	c	v	(-inf-4805]	t	t	(-inf-22.333]	f	g	(-inf-666.667]	(-inf-33333.333]	positive
b	(-inf-2569]	(-inf-8778.333]	u	g	m	v	(-inf-4805]	t	t	(-inf-22.333]	f	g	(-inf-666.667]	(-inf-33333.333]	positive
b	(-inf-2569]	(-inf-8778.333]	u	g	w	h	(-inf-4805]	t	t	(-inf-22.333]	f	g	(-inf-666.667]	(-inf-33333.333]	positive
b	(2569-5122]	(17556.667-inf)	u	g	x	h	(-inf-4805]	t	t	(-inf-22.333]	t	g	(-inf-666.667]	(-inf-33333.333]	positive
b	(2569-5122]	(-inf-8778.333]	u	g	e	bb	(-inf-4805]	t	f	(-inf-22.333]	t	s	(-inf-666.667]	(-inf-33333.333]	negative
a	(2569-5122]	(-inf-8778.333]	u	g	cc	v	(-inf-4805]	t	f	(-inf-22.333]	t	g	(666.667-1333.333]	(-inf-33333.333]	negative
b	(2569-5122]	(-inf-8778.333]	u	g	m	v	(-inf-4805]	t	f	(-inf-22.333]	f	s	(-inf-666.667]	(-inf-33333.333]	negative
b	(2569-5122]	(-inf-8778.333]	y	p	c	v	(-inf-4805]	f	f	(-inf-22.333]	f	g	(-inf-666.667]	(-inf-33333.333]	negative
b	(-inf-2569]	(-inf-8778.333]	u	g	q	v	(-inf-4805]	t	t	(-inf-22.333]	f	g	(-inf-666.667]	(-inf-33333.333]	negative
b	(2569-5122]	(-inf-8778.333]	u	g	aa	v	(-inf-4805]	t	f	(-inf-22.333]	t	g	(-inf-666.667]	(-inf-33333.333]	negative
a	(-inf-2569]	(-inf-8778.333]	y	p	aa	v	(-inf-4805]	t	f	(-inf-22.333]	t	g	(-inf-666.667]	(-inf-33333.333]	negative
b	(-inf-2569]	(-inf-8778.333]	y	p	k	v	(-inf-4805]	t	t	(-inf-22.333]	f	g	(-inf-666.667]	(-inf-33333.333]	negative
b	(-inf-2569]	(-inf-8778.333]	u	g	c	v	(-inf-4805]	t	f	(-inf-22.333]	f	g	(-inf-666.667]	(-inf-33333.333]	negative
b	(2569-5122]	(-inf-8778.333]	u	g	ff	ff	(-inf-4805]	t	t	(-inf-22.333]	f	g	(-inf-666.667]	(-inf-33333.333]	negative
a	(2569-5122]	(-inf-8778.333]	u	g	m	v	(-inf-4805]	t	f	(-inf-22.333]	f	s	(-inf-666.667]	(-inf-33333.333]	negative
b	(2569-5122]	(-inf-8778.333]	u	g	m	v	(-inf-4805]	t	f	(-inf-22.333]	f	s	(-inf-666.667]	(-inf-33333.333]	negative
b	(2569-5122]	(-inf-8778.333]	u	g	aa	v	(-inf-4805]	t	f	(-inf-22.333]	t	g	(-inf-666.667]	(-inf-33333.333]	negative
b	(2569-5122]	(-inf-8778.333]	u	g	c	bb	(-inf-4805]	t	f	(-inf-22.333]	t	s	(-inf-666.667]	(-inf-33333.333]	negative
b	(-inf-2569]	(-inf-8778.333]	y	p	aa	v	(-inf-4805]	t	f	(-inf-22.333]	f	g	(-inf-666.667]	(-inf-33333.333]	negative
b	(-inf-2569]	(-inf-8778.333]	u	g	aa	v	(-inf-4805]	t	f	(-inf-22.333]	t	g	(-inf-666.667]	(-inf-33333.333]	negative
a	(-inf-2569]	(-inf-8778.333]	u	g	j	j	(-inf-4805]	t	f	(-inf-22.333]	t	g	(-inf-666.667]	(-inf-33333.333]	negative
b	(-inf-2569]	(-inf-8778.333]	y	p	c	h	(-inf-4805]	t	f	(-inf-22.333]	f	g	(-inf-666.667]	(-inf-33333.333]	negative
b	(2569-5122]	(-inf-8778.333]	u	g	c	v	(-inf-4805]	t	f	(-inf-22.333]	f	g	(-inf-666.667]	(-inf-33333.333]	negative
b	(5122-inf)	(-inf-8778.333]	y	p	c	h	(-inf-4805]	t	f	(-inf-22.333]	t	g	(-inf-666.667]	(-inf-33333.333]	negative
b	(2569-5122]	(-inf-8778.333]	y	p	c	v	(-inf-4805]	t	f	(-inf-22.333]	t	g	(-inf-666.667]	(-inf-33333.333]	negative
a	(2569-5122]	(-inf-8778.333]	u	g	i	bb	(-inf-4805]	t	f	(-inf-22.333]	t	g	(-inf-666.667]	(-inf-33333.333]	negative
b	(-inf-2569]	(-inf-8778.333]	y	p	aa	v	(-inf-4805]	t	f	(-inf-22.333]	f	g	(-inf-666.667]	(-inf-33333.333]	negative
a	(-inf-2569]	(-inf-8778.333]	y	p	q	v	(-inf-4805]	t	f	(-inf-22.333]	t	g	(-inf-666.667]	(-inf-33333.333]	negative
a	(-inf-2569]	(-inf-8778.333]	u	g	q	v	(-inf-4805]	t	t	(-inf-22.333]	t	g	(-inf-666.667]	(-inf-33333.333]	negative
b	(-inf-2569]	(-inf-8778.333]	y	p	c	bb	(-inf-4805]	t	f	(-inf-22.333]	t	g	(-inf-666.667]	(-inf-33333.333]	negative
b	(2569-5122]	(-inf-8778.333]	y	p	c	v	(-inf-4805]	t	f	(-inf-22.333]	f	g	(-inf-666.667]	(-inf-33333.333]	negative
b	(-inf-2569]	(-inf-8778.333]	u	g	q	v	(-inf-4805]	t	t	(-inf-22.333]	f	g	(-inf-666.667]	(-inf-33333.333]	negative
b	(-inf-2569]	(-inf-8778.333]	u	g	k	v	(-inf-4805]	t	t	(-inf-22.333]	t	g	(-inf-666.667]	(-inf-33333.333]	negative
b	(2569-5122]	(-inf-8778.333]	y	p	i	h	(-inf-4805]	t	t	(-inf-22.333]	t	g	(-inf-666.667]	(-inf-33333.333]	negative
b	(5122-inf)	(-inf-8778.333]	u	g	e	z	(-inf-4805]	t	t	(-inf-22.333]	f	g	(-inf-666.667]	(-inf-33333.333]	negative
b	(2569-5122]	(-inf-8778.333]	u	g	k	v	(-inf-4805]	t	f	(-inf-22.333]	f	s	(-inf-666.667]	(-inf-33333.333]	negative
a	(-inf-2569]	(-inf-8778.333]	y	p	aa	v	(-inf-4805]	t	f	(-inf-22.333]	f	g	(-inf-666.667]	(-inf-33333.333]	negative
b	(2569-5122]	(-inf-8778.333]	y	p	x	h	(-inf-4805]	t	f	(-inf-22.333]	t	g	(-inf-666.667]	(-inf-33333.333]	negative
a	(-inf-2569]	(-inf-8778.333]	u	g	c	v	(-inf-4805]	t	t	(-inf-22.333]	t	g	(-inf-666.667]	(-inf-33333.333]	negative
b	(2569-5122]	(-inf-8778.333]	u	g	w	v	(-inf-4805]	t	t	(-inf-22.333]	t	g	(-inf-666.667]	(-inf-33333.333]	negative
a	(-inf-2569]	(-inf-8778.333]	y	p	ff	ff	(-inf-4805]	t	t	(-inf-22.333]	f	g	(-inf-666.667]	(-inf-33333.333]	negative
b	(-inf-2569]	(-inf-8778.333]	u	g	w	v	(-inf-4805]	t	f	(-inf-22.333]	t	g	(-inf-666.667]	(-inf-33333.333]	negative
a	(2569-5122]	(-inf-8778.333]	u	g	k	bb	(-inf-4805]	t	t	(-inf-22.333]	t	g	(-inf-666.667]	(-inf-33333.333]	negative
b	(-inf-2569]	(-inf-8778.333]	y	p	c	h	(-inf-4805]	t	t	(-inf-22.333]	t	g	(-inf-666.667]	(-inf-33333.333]	negative
a	(-inf-2569]	(-inf-8778.333]	u	g	q	v	(-inf-4805]	t	t	(-inf-22.333]	f	g	(-inf-666.667]	(-inf-33333.333]	negative
b	(2569-5122]	(-inf-8778.333]	u	g	q	h	(-inf-4805]	t	t	(-inf-22.333]	t	g	(-inf-666.667]	(-inf-33333.333]	negative
b	(-inf-2569]	(-inf-8778.333]	u	g	k	v	(-inf-4805]	t	t	(-inf-22.333]	f	g	(-inf-666.667]	(-inf-33333.333]	positive
b	(5122-inf)	(-inf-8778.333]	u	g	m	v	(-inf-4805]	t	t	(-inf-22.333]	t	g	(-inf-666.667]	(-inf-33333.333]	positive
a	(-inf-2569]	(8778.333-17556.667]	u	g	cc	h	(-inf-4805]	t	t	(-inf-22.333]	t	g	(-inf-666.667]	(-inf-33333.333]	positive
b	(2569-5122]	(-inf-8778.333]	u	g	q	v	(-inf-4805]	t	t	(-inf-22.333]	f	g	(-inf-666.667]	(-inf-33333.333]	positive
b	(-inf-2569]	(-inf-8778.333]	u	g	cc	v	(-inf-4805]	t	t	(44.667-inf)	t	g	(-inf-666.667]	(-inf-33333.333]	positive
a	(-inf-2569]	(-inf-8778.333]	u	g	aa	v	(-inf-4805]	t	t	(-inf-22.333]	t	g	(-inf-666.667]	(-inf-33333.333]	positive
a	(2569-5122]	(-inf-8778.333]	u	g	q	v	(4805-9610]	t	t	(-inf-22.333]	t	g	(-inf-666.667]	(-inf-33333.333]	positive
a	(-inf-2569]	(-inf-8778.333]	u	g	q	v	(-inf-4805]	t	t	(-inf-22.333]	t	g	(-inf-666.667]	(-inf-33333.333]	positive
b	(2569-5122]	(-inf-8778.333]	u	g	x	h	(-inf-4805]	t	t	(-inf-22.333]	t	g	(-inf-666.667]	(-inf-33333.333]	positive
b	(2569-5122]	(-inf-8778.333]	u	g	m	bb	(-inf-4805]	t	t	(-inf-22.333]	t	g	(-inf-666.667]	(-inf-33333.333]	positive
b	(-inf-2569]	(-inf-8778.333]	u	g	q	v	(-inf-4805]	t	t	(-inf-22.333]	t	g	(-inf-666.667]	(-inf-33333.333]	positive
b	(2569-5122]	(-inf-8778.333]	u	g	i	bb	(-inf-4805]	t	t	(-inf-22.333]	f	g	(-inf-666.667]	(-inf-33333.333]	positive
a	(2569-5122]	(-inf-8778.333]	u	g	w	v	(-inf-4805]	t	f	(-inf-22.333]	f	s	(-inf-666.667]	(-inf-33333.333]	positive
b	(5122-inf)	(-inf-8778.333]	u	g	e	z	(-inf-4805]	t	t	(-inf-22.333]	t	g	(-inf-666.667]	(-inf-33333.333]	positive
b	(-inf-2569]	(-inf-8778.333]	u	g	c	v	(-inf-4805]	t	t	(-inf-22.333]	f	g	(-inf-666.667]	(-inf-33333.333]	positive
a	(2569-5122]	(-inf-8778.333]	u	g	e	bb	(-inf-4805]	t	t	(-inf-22.333]	f	g	(-inf-666.667]	(33333.333-66666.667]	positive
b	(2569-5122]	(-inf-8778.333]	u	g	c	bb	(-inf-4805]	t	t	(-inf-22.333]	f	g	(-inf-666.667]	(-inf-33333.333]	positive
b	(2569-5122]	(-inf-8778.333]	u	g	q	h	(-inf-4805]	t	t	(-inf-22.333]	t	g	(-inf-666.667]	(-inf-33333.333]	positive
b	(2569-5122]	(-inf-8778.333]	u	g	q	h	(-inf-4805]	t	f	(-inf-22.333]	t	g	(-inf-666.667]	(-inf-33333.333]	positive
b	(2569-5122]	(-inf-8778.333]	y	p	aa	v	(-inf-4805]	t	t	(-inf-22.333]	f	g	(-inf-666.667]	(-inf-33333.333]	positive
b	(2569-5122]	(-inf-8778.333]	u	g	m	v	(-inf-4805]	t	t	(-inf-22.333]	f	g	(-inf-666.667]	(-inf-33333.333]	positive
a	(-inf-2569]	(-inf-8778.333]	u	g	w	v	(-inf-4805]	t	t	(-inf-22.333]	t	g	(-inf-666.667]	(-inf-33333.333]	positive
a	(2569-5122]	(-inf-8778.333]	u	g	q	h	(-inf-4805]	t	t	(-inf-22.333]	f	g	(-inf-666.667]	(-inf-33333.333]	positive
a	(2569-5122]	(-inf-8778.333]	u	g	cc	h	(-inf-4805]	t	t	(-inf-22.333]	t	g	(-inf-666.667]	(-inf-33333.333]	positive
a	(-inf-2569]	(-inf-8778.333]	u	g	j	ff	(-inf-4805]	t	t	(-inf-22.333]	f	g	(-inf-666.667]	(-inf-33333.333]	positive
b	(-inf-2569]	(-inf-8778.333]	y	p	cc	h	(-inf-4805]	t	t	(-inf-22.333]	f	g	(-inf-666.667]	(-inf-33333.333]	positive
b	(-inf-2569]	(-inf-8778.333]	u	g	w	v	(-inf-4805]	t	t	(-inf-22.333]	f	g	(-inf-666.667]	(-inf-33333.333]	positive
b	(2569-5122]	(-inf-8778.333]	u	g	cc	h	(4805-9610]	t	t	(-inf-22.333]	f	g	(-inf-666.667]	(-inf-33333.333]	positive
b	(2569-5122]	(-inf-8778.333]	u	g	cc	h	(-inf-4805]	t	t	(-inf-22.333]	f	g	(-inf-666.667]	(-inf-33333.333]	positive
b	(-inf-2569]	(-inf-8778.333]	u	g	q	v	(-inf-4805]	t	t	(-inf-22.333]	t	g	(-inf-666.667]	(-inf-33333.333]	positive
a	(2569-5122]	(-inf-8778.333]	y	p	q	h	(-inf-4805]	t	t	(-inf-22.333]	f	g	(-inf-666.667]	(-inf-33333.333]	positive
a	(-inf-2569]	(-inf-8778.333]	u	g	c	bb	(-inf-4805]	t	t	(-inf-22.333]	t	g	(-inf-666.667]	(-inf-33333.333]	positive
a	(5122-inf)	(-inf-8778.333]	u	g	c	v	(-inf-4805]	t	t	(-inf-22.333]	f	g	(-inf-666.667]	(-inf-33333.333]	positive
a	(2569-5122]	(-inf-8778.333]	u	g	cc	h	(-inf-4805]	t	t	(-inf-22.333]	t	g	(-inf-666.667]	(-inf-33333.333]	positive
a	(5122-inf)	(-inf-8778.333]	u	g	q	v	(-inf-4805]	t	t	(-inf-22.333]	f	g	(-inf-666.667]	(-inf-33333.333]	positive
b	(2569-5122]	(-inf-8778.333]	u	g	m	h	(-inf-4805]	t	t	(-inf-22.333]	t	g	(-inf-666.667]	(-inf-33333.333]	positive
b	(-inf-2569]	(-inf-8778.333]	u	g	c	v	(-inf-4805]	t	t	(-inf-22.333]	t	g	(-inf-666.667]	(-inf-33333.333]	positive
b	(2569-5122]	(-inf-8778.333]	u	g	cc	h	(-inf-4805]	t	t	(-inf-22.333]	t	g	(-inf-666.667]	(-inf-33333.333]	positive
a	(-inf-2569]	(-inf-8778.333]	y	p	j	j	(-inf-4805]	t	t	(-inf-22.333]	t	g	(-inf-666.667]	(-inf-33333.333]	positive
a	(-inf-2569]	(-inf-8778.333]	y	p	x	h	(-inf-4805]	t	t	(-inf-22.333]	f	g	(-inf-666.667]	(-inf-33333.333]	positive
a	(5122-inf)	(-inf-8778.333]	u	g	e	z	(-inf-4805]	t	t	(-inf-22.333]	f	g	(-inf-666.667]	(-inf-33333.333]	positive
b	(-inf-2569]	(-inf-8778.333]	u	g	k	h	(-inf-4805]	t	t	(-inf-22.333]	t	g	(-inf-666.667]	(-inf-33333.333]	positive
b	(2569-5122]	(-inf-8778.333]	y	p	m	bb	(-inf-4805]	t	t	(-inf-22.333]	t	g	(-inf-666.667]	(-inf-33333.333]	positive
b	(2569-5122]	(-inf-8778.333]	u	g	x	h	(-inf-4805]	t	t	(-inf-22.333]	f	g	(-inf-666.667]	(-inf-33333.333]	positive
b	(-inf-2569]	(-inf-8778.333]	u	g	m	v	(-inf-4805]	t	t	(-inf-22.333]	t	g	(-inf-666.667]	(-inf-33333.333]	positive
b	(-inf-2569]	(-inf-8778.333]	u	g	x	v	(-inf-4805]	t	t	(-inf-22.333]	t	g	(-inf-666.667]	(-inf-33333.333]	positive
b	(-inf-2569]	(-inf-8778.333]	y	p	e	h	(-inf-4805]	t	f	(-inf-22.333]	t	g	(-inf-666.667]	(-inf-33333.333]	positive
a	(5122-inf)	(-inf-8778.333]	u	g	q	v	(-inf-4805]	t	f	(-inf-22.333]	t	g	(-inf-666.667]	(-inf-33333.333]	positive
a	(2569-5122]	(-inf-8778.333]	u	g	q	h	(-inf-4805]	t	f	(-inf-22.333]	f	g	(-inf-666.667]	(-inf-33333.333]	positive
b	(-inf-2569]	(-inf-8778.333]	u	g	q	v	(-inf-4805]	t	f	(-inf-22.333]	t	g	(-inf-666.667]	(-inf-33333.333]	positive
a	(2569-5122]	(-inf-8778.333]	u	g	cc	v	(-inf-4805]	t	f	(-inf-22.333]	f	g	(-inf-666.667]	(-inf-33333.333]	positive
b	(2569-5122]	(-inf-8778.333]	u	g	q	h	(-inf-4805]	t	f	(-inf-22.333]	t	g	(-inf-666.667]	(-inf-33333.333]	positive
b	(-inf-2569]	(-inf-8778.333]	y	p	d	v	(-inf-4805]	f	f	(-inf-22.333]	t	g	(-inf-666.667]	(-inf-33333.333]	positive
a	(-inf-2569]	(-inf-8778.333]	y	p	aa	v	(-inf-4805]	t	f	(-inf-22.333]	t	g	(-inf-666.667]	(-inf-33333.333]	positive
b	(2569-5122]	(-inf-8778.333]	u	g	c	bb	(-inf-4805]	t	f	(-inf-22.333]	f	g	(-inf-666.667]	(-inf-33333.333]	positive
b	(-inf-2569]	(-inf-8778.333]	u	g	k	h	(-inf-4805]	t	f	(-inf-22.333]	t	g	(-inf-666.667]	(-inf-33333.333]	positive
a	(2569-5122]	(8778.333-17556.667]	u	g	k	h	(-inf-4805]	t	f	(-inf-22.333]	t	g	(-inf-666.667]	(-inf-33333.333]	positive
b	(-inf-2569]	(-inf-8778.333]	u	g	q	h	(-inf-4805]	t	f	(-inf-22.333]	f	g	(-inf-666.667]	(-inf-33333.333]	positive
b	(-inf-2569]	(-inf-8778.333]	y	p	w	v	(-inf-4805]	t	f	(-inf-22.333]	t	g	(-inf-666.667]	(-inf-33333.333]	positive
b	(-inf-2569]	(-inf-8778.333]	u	g	aa	v	(-inf-4805]	t	f	(-inf-22.333]	t	s	(-inf-666.667]	(-inf-33333.333]	positive
a	(2569-5122]	(-inf-8778.333]	u	g	aa	v	(-inf-4805]	t	f	(-inf-22.333]	f	g	(-inf-666.667]	(-inf-33333.333]	positive
a	(-inf-2569]	(-inf-8778.333]	u	g	q	v	(-inf-4805]	t	t	(-inf-22.333]	f	g	(-inf-666.667]	(-inf-33333.333]	positive
b	(-inf-2569]	(-inf-8778.333]	u	g	aa	v	(-inf-4805]	t	t	(-inf-22.333]	f	g	(-inf-666.667]	(-inf-33333.333]	positive
b	(2569-5122]	(-inf-8778.333]	u	g	c	bb	(-inf-4805]	t	t	(-inf-22.333]	f	g	(-inf-666.667]	(-inf-33333.333]	positive
a	(-inf-2569]	(-inf-8778.333]	u	g	i	bb	(-inf-4805]	t	t	(-inf-22.333]	f	s	(-inf-666.667]	(-inf-33333.333]	positive
a	(-inf-2569]	(-inf-8778.333]	u	g	q	v	(-inf-4805]	t	t	(-inf-22.333]	f	g	(-inf-666.667]	(-inf-33333.333]	positive
a	(5122-inf)	(-inf-8778.333]	u	g	c	v	(-inf-4805]	t	t	(-inf-22.333]	f	g	(-inf-666.667]	(-inf-33333.333]	positive
a	(-inf-2569]	(-inf-8778.333]	u	g	q	v	(-inf-4805]	t	t	(-inf-22.333]	f	g	(-inf-666.667]	(-inf-33333.333]	positive
b	(2569-5122]	(-inf-8778.333]	u	g	c	h	(-inf-4805]	t	t	(-inf-22.333]	f	g	(-inf-666.667]	(-inf-33333.333]	positive
b	(-inf-2569]	(-inf-8778.333]	u	g	aa	bb	(-inf-4805]	t	t	(-inf-22.333]	f	g	(-inf-666.667]	(-inf-33333.333]	positive
b	(2569-5122]	(-inf-8778.333]	u	g	c	v	(-inf-4805]	t	t	(-inf-22.333]	f	g	(-inf-666.667]	(-inf-33333.333]	positive
a	(2569-5122]	(-inf-8778.333]	u	g	c	v	(-inf-4805]	t	t	(-inf-22.333]	t	g	(-inf-666.667]	(-inf-33333.333]	positive
a	(2569-5122]	(-inf-8778.333]	u	g	q	h	(-inf-4805]	t	t	(-inf-22.333]	f	g	(-inf-666.667]	(-inf-33333.333]	positive
b	(-inf-2569]	(-inf-8778.333]	u	g	c	v	(-inf-4805]	t	f	(-inf-22.333]	t	g	(-inf-666.667]	(-inf-33333.333]	positive
b	(-inf-2569]	(-inf-8778.333]	u	g	i	h	(4805-9610]	t	f	(-inf-22.333]	f	g	(-inf-666.667]	(-inf-33333.333]	positive
b	(2569-5122]	(-inf-8778.333]	u	g	x	v	(-inf-4805]	t	f	(-inf-22.333]	f	g	(-inf-666.667]	(-inf-33333.333]	positive
b	(-inf-2569]	(-inf-8778.333]	y	p	w	v	(-inf-4805]	t	t	(-inf-22.333]	f	g	(-inf-666.667]	(-inf-33333.333]	positive
b	(-inf-2569]	(-inf-8778.333]	y	p	i	bb	(-inf-4805]	t	t	(-inf-22.333]	t	g	(-inf-666.667]	(-inf-33333.333]	positive
b	(2569-5122]	(-inf-8778.333]	y	p	c	bb	(-inf-4805]	t	t	(-inf-22.333]	t	g	(-inf-666.667]	(-inf-33333.333]	positive
b	(2569-5122]	(-inf-8778.333]	y	p	x	v	(-inf-4805]	t	t	(-inf-22.333]	t	g	(-inf-666.667]	(-inf-33333.333]	positive
b	(2569-5122]	(-inf-8778.333]	u	g	w	h	(-inf-4805]	t	t	(-inf-22.333]	f	g	(-inf-666.667]	(-inf-33333.333]	positive
b	(2569-5122]	(-inf-8778.333]	y	p	aa	v	(-inf-4805]	t	t	(-inf-22.333]	t	g	(-inf-666.667]	(-inf-33333.333]	positive
b	(-inf-2569]	(-inf-8778.333]	u	g	x	v	(-inf-4805]	t	t	(-inf-22.333]	f	g	(-inf-666.667]	(-inf-33333.333]	positive
a	(-inf-2569]	(-inf-8778.333]	u	g	q	h	(-inf-4805]	t	t	(-inf-22.333]	f	g	(-inf-666.667]	(-inf-33333.333]	positive
a	(2569-5122]	(-inf-8778.333]	u	g	i	bb	(-inf-4805]	t	f	(-inf-22.333]	t	g	(-inf-666.667]	(-inf-33333.333]	positive
a	(-inf-2569]	(-inf-8778.333]	u	g	q	v	(-inf-4805]	t	t	(-inf-22.333]	t	g	(-inf-666.667]	(-inf-33333.333]	positive
b	(2569-5122]	(-inf-8778.333]	y	p	w	v	(-inf-4805]	t	t	(-inf-22.333]	f	g	(-inf-666.667]	(-inf-33333.333]	positive
a	(2569-5122]	(-inf-8778.333]	u	g	q	h	(-inf-4805]	t	t	(-inf-22.333]	f	g	(-inf-666.667]	(-inf-33333.333]	positive
b	(2569-5122]	(8778.333-17556.667]	u	g	q	h	(4805-9610]	t	t	(-inf-22.333]	f	g	(-inf-666.667]	(-inf-33333.333]	positive
b	(2569-5122]	(-inf-8778.333]	u	g	k	v	(-inf-4805]	t	t	(-inf-22.333]	f	g	(-inf-666.667]	(-inf-33333.333]	positive
b	(-inf-2569]	(-inf-8778.333]	u	g	c	bb	(-inf-4805]	t	t	(-inf-22.333]	f	g	(-inf-666.667]	(-inf-33333.333]	positive
b	(2569-5122]	(-inf-8778.333]	u	g	cc	h	(-inf-4805]	t	t	(-inf-22.333]	t	g	(-inf-666.667]	(-inf-33333.333]	positive
b	(-inf-2569]	(-inf-8778.333]	y	p	d	v	(-inf-4805]	t	f	(-inf-22.333]	t	s	(-inf-666.667]	(-inf-33333.333]	positive
b	(5122-inf)	(-inf-8778.333]	u	g	ff	ff	(-inf-4805]	t	t	(-inf-22.333]	t	g	(-inf-666.667]	(-inf-33333.333]	positive
b	(-inf-2569]	(-inf-8778.333]	u	g	i	v	(-inf-4805]	t	t	(-inf-22.333]	f	g	(-inf-666.667]	(-inf-33333.333]	positive
b	(2569-5122]	(-inf-8778.333]	y	p	cc	v	(-inf-4805]	t	t	(-inf-22.333]	f	g	(-inf-666.667]	(-inf-33333.333]	positive
b	(2569-5122]	(-inf-8778.333]	u	g	aa	v	(-inf-4805]	t	f	(-inf-22.333]	f	s	(-inf-666.667]	(-inf-33333.333]	positive
b	(2569-5122]	(-inf-8778.333]	u	g	cc	h	(-inf-4805]	t	t	(-inf-22.333]	f	g	(-inf-666.667]	(-inf-33333.333]	positive
b	(5122-inf)	(-inf-8778.333]	u	g	ff	ff	(-inf-4805]	t	t	(-inf-22.333]	f	g	(-inf-666.667]	(-inf-33333.333]	positive
b	(5122-inf)	(8778.333-17556.667]	u	g	e	v	(4805-9610]	t	t	(-inf-22.333]	f	g	(-inf-666.667]	(-inf-33333.333]	positive
a	(-inf-2569]	(-inf-8778.333]	y	p	c	v	(-inf-4805]	t	t	(-inf-22.333]	t	g	(-inf-666.667]	(-inf-33333.333]	positive
a	(2569-5122]	(-inf-8778.333]	u	g	aa	v	(-inf-4805]	t	t	(-inf-22.333]	t	g	(-inf-666.667]	(-inf-33333.333]	positive
b	(5122-inf)	(-inf-8778.333]	u	g	e	z	(-inf-4805]	t	t	(-inf-22.333]	t	g	(-inf-666.667]	(-inf-33333.333]	positive
a	(-inf-2569]	(-inf-8778.333]	u	g	aa	v	(-inf-4805]	t	f	(-inf-22.333]	t	g	(-inf-666.667]	(-inf-33333.333]	positive
a	(-inf-2569]	(-inf-8778.333]	u	g	aa	v	(-inf-4805]	t	f	(-inf-22.333]	f	g	(-inf-666.667]	(-inf-33333.333]	positive
a	(2569-5122]	(-inf-8778.333]	u	g	q	v	(-inf-4805]	t	f	(-inf-22.333]	t	g	(-inf-666.667]	(-inf-33333.333]	positive
b	(-inf-2569]	(-inf-8778.333]	u	g	c	bb	(-inf-4805]	t	f	(-inf-22.333]	t	g	(-inf-666.667]	(-inf-33333.333]	positive
b	(-inf-2569]	(-inf-8778.333]	u	g	k	v	(-inf-4805]	t	f	(-inf-22.333]	f	g	(-inf-666.667]	(-inf-33333.333]	positive
a	(-inf-2569]	(-inf-8778.333]	y	p	x	v	(-inf-4805]	f	f	(-inf-22.333]	f	g	(-inf-666.667]	(-inf-33333.333]	positive
b	(-inf-2569]	(-inf-8778.333]	u	g	q	v	(-inf-4805]	t	t	(-inf-22.333]	t	g	(-inf-666.667]	(-inf-33333.333]	positive
b	(-inf-2569]	(-inf-8778.333]	u	g	cc	v	(-inf-4805]	t	f	(-inf-22.333]	f	g	(-inf-666.667]	(-inf-33333.333]	positive
b	(-inf-2569]	(-inf-8778.333]	u	g	cc	v	(-inf-4805]	t	t	(-inf-22.333]	f	g	(-inf-666.667]	(-inf-33333.333]	positive
a	(2569-5122]	(-inf-8778.333]	u	g	x	v	(9610-inf)	t	t	(-inf-22.333]	t	g	(-inf-666.667]	(-inf-33333.333]	positive
b	(-inf-2569]	(-inf-8778.333]	u	g	x	h	(-inf-4805]	t	t	(-inf-22.333]	t	g	(-inf-666.667]	(-inf-33333.333]	positive
b	(2569-5122]	(-inf-8778.333]	u	g	w	v	(-inf-4805]	t	f	(-inf-22.333]	t	g	(-inf-666.667]	(-inf-33333.333]	positive
a	(5122-inf)	(-inf-8778.333]	u	g	i	bb	(-inf-4805]	t	t	(-inf-22.333]	f	g	(-inf-666.667]	(-inf-33333.333]	positive
a	(-inf-2569]	(-inf-8778.333]	u	g	q	v	(-inf-4805]	t	t	(-inf-22.333]	f	g	(-inf-666.667]	(-inf-33333.333]	positive
b	(2569-5122]	(-inf-8778.333]	u	g	i	bb	(-inf-4805]	t	f	(-inf-22.333]	t	g	(-inf-666.667]	(-inf-33333.333]	positive
b	(-inf-2569]	(-inf-8778.333]	u	g	aa	v	(-inf-4805]	t	t	(-inf-22.333]	f	g	(-inf-666.667]	(-inf-33333.333]	positive
b	(2569-5122]	(-inf-8778.333]	u	g	q	v	(-inf-4805]	t	f	(-inf-22.333]	f	s	(-inf-666.667]	(-inf-33333.333]	positive
b	(2569-5122]	(8778.333-17556.667]	u	g	x	v	(-inf-4805]	t	t	(-inf-22.333]	f	g	(-inf-666.667]	(-inf-33333.333]	positive
b	(-inf-2569]	(-inf-8778.333]	y	p	c	v	(-inf-4805]	t	f	(-inf-22.333]	f	s	(-inf-666.667]	(-inf-33333.333]	positive
b	(2569-5122]	(17556.667-inf)	u	g	w	v	(-inf-4805]	t	t	(-inf-22.333]	f	g	(-inf-666.667]	(-inf-33333.333]	positive
b	(2569-5122]	(-inf-8778.333]	u	g	w	v	(-inf-4805]	t	f	(-inf-22.333]	t	g	(-inf-666.667]	(-inf-33333.333]	positive
b	(-inf-2569]	(-inf-8778.333]	u	g	i	v	(-inf-4805]	t	t	(-inf-22.333]	f	g	(-inf-666.667]	(-inf-33333.333]	positive
b	(2569-5122]	(-inf-8778.333]	y	p	c	h	(-inf-4805]	t	t	(-inf-22.333]	t	g	(-inf-666.667]	(-inf-33333.333]	positive
b	(-inf-2569]	(-inf-8778.333]	u	g	cc	h	(-inf-4805]	t	t	(-inf-22.333]	t	g	(-inf-666.667]	(-inf-33333.333]	positive
a	(-inf-2569]	(-inf-8778.333]	u	g	q	h	(-inf-4805]	t	t	(-inf-22.333]	f	g	(-inf-666.667]	(-inf-33333.333]	positive
b	(-inf-2569]	(-inf-8778.333]	u	g	x	v	(-inf-4805]	t	t	(-inf-22.333]	f	g	(-inf-666.667]	(-inf-33333.333]	positive
b	(2569-5122]	(-inf-8778.333]	u	g	e	z	(-inf-4805]	t	t	(-inf-22.333]	f	g	(-inf-666.667]	(-inf-33333.333]	positive
b	(2569-5122]	(-inf-8778.333]	u	g	q	h	(-inf-4805]	t	t	(-inf-22.333]	t	g	(-inf-666.667]	(-inf-33333.333]	positive
a	(-inf-2569]	(-inf-8778.333]	u	g	x	h	(-inf-4805]	t	t	(-inf-22.333]	f	g	(-inf-666.667]	(-inf-33333.333]	positive
b	(-inf-2569]	(8778.333-17556.667]	u	g	x	h	(-inf-4805]	t	t	(-inf-22.333]	f	g	(-inf-666.667]	(-inf-33333.333]	positive
b	(-inf-2569]	(-inf-8778.333]	u	g	c	h	(-inf-4805]	f	f	(-inf-22.333]	f	g	(-inf-666.667]	(-inf-33333.333]	negative
b	(-inf-2569]	(8778.333-17556.667]	u	g	c	v	(-inf-4805]	f	f	(-inf-22.333]	t	g	(-inf-666.667]	(-inf-33333.333]	negative
b	(-inf-2569]	(-inf-8778.333]	u	g	d	v	(-inf-4805]	f	f	(-inf-22.333]	f	g	(-inf-666.667]	(-inf-33333.333]	negative
a	(-inf-2569]	(-inf-8778.333]	u	g	i	v	(-inf-4805]	f	f	(-inf-22.333]	f	g	(-inf-666.667]	(-inf-33333.333]	negative
a	(-inf-2569]	(-inf-8778.333]	y	p	c	v	(-inf-4805]	f	f	(-inf-22.333]	f	g	(-inf-666.667]	(-inf-33333.333]	negative
b	(2569-5122]	(-inf-8778.333]	u	g	d	h	(-inf-4805]	f	f	(-inf-22.333]	t	g	(-inf-666.667]	(-inf-33333.333]	negative
a	(5122-inf)	(-inf-8778.333]	y	p	ff	ff	(-inf-4805]	f	f	(-inf-22.333]	f	g	(-inf-666.667]	(-inf-33333.333]	negative
a	(2569-5122]	(-inf-8778.333]	u	g	i	o	(-inf-4805]	f	f	(-inf-22.333]	f	g	(-inf-666.667]	(-inf-33333.333]	negative
a	(-inf-2569]	(-inf-8778.333]	y	p	x	h	(-inf-4805]	f	f	(-inf-22.333]	t	g	(-inf-666.667]	(-inf-33333.333]	negative
b	(2569-5122]	(-inf-8778.333]	u	g	ff	ff	(-inf-4805]	f	f	(-inf-22.333]	f	g	(-inf-666.667]	(-inf-33333.333]	negative
b	(-inf-2569]	(-inf-8778.333]	y	p	c	v	(-inf-4805]	f	f	(-inf-22.333]	f	g	(-inf-666.667]	(-inf-33333.333]	negative
b	(-inf-2569]	(-inf-8778.333]	y	p	e	dd	(-inf-4805]	f	f	(-inf-22.333]	f	g	(-inf-666.667]	(-inf-33333.333]	negative
a	(-inf-2569]	(-inf-8778.333]	u	g	d	v	(-inf-4805]	f	f	(-inf-22.333]	f	g	(-inf-666.667]	(-inf-33333.333]	negative
b	(5122-inf)	(-inf-8778.333]	u	g	q	v	(-inf-4805]	t	f	(-inf-22.333]	t	g	(-inf-666.667]	(-inf-33333.333]	positive
b	(-inf-2569]	(-inf-8778.333]	u	g	q	n	(-inf-4805]	f	f	(-inf-22.333]	f	g	(-inf-666.667]	(-inf-33333.333]	positive
b	(2569-5122]	(-inf-8778.333]	u	g	c	v	(-inf-4805]	f	f	(-inf-22.333]	t	g	(-inf-666.667]	(-inf-33333.333]	negative
b	(-inf-2569]	(-inf-8778.333]	y	p	m	v	(-inf-4805]	f	f	(-inf-22.333]	f	g	(-inf-666.667]	(-inf-33333.333]	negative
b	(2569-5122]	(8778.333-17556.667]	y	p	k	v	(-inf-4805]	f	f	(-inf-22.333]	f	g	(-inf-666.667]	(-inf-33333.333]	negative
b	(2569-5122]	(-inf-8778.333]	u	g	cc	h	(-inf-4805]	f	f	(-inf-22.333]	t	s	(-inf-666.667]	(-inf-33333.333]	negative
b	(-inf-2569]	(-inf-8778.333]	u	g	d	v	(-inf-4805]	f	f	(-inf-22.333]	f	g	(-inf-666.667]	(-inf-33333.333]	negative
a	(-inf-2569]	(-inf-8778.333]	u	g	i	h	(-inf-4805]	f	f	(-inf-22.333]	f	g	(-inf-666.667]	(-inf-33333.333]	negative
a	(-inf-2569]	(-inf-8778.333]	y	p	q	h	(-inf-4805]	f	f	(-inf-22.333]	f	g	(-inf-666.667]	(-inf-33333.333]	negative
b	(-inf-2569]	(-inf-8778.333]	u	g	m	v	(-inf-4805]	t	f	(-inf-22.333]	f	s	(-inf-666.667]	(-inf-33333.333]	negative
b	(-inf-2569]	(-inf-8778.333]	y	p	c	h	(-inf-4805]	f	f	(-inf-22.333]	f	g	(-inf-666.667]	(-inf-33333.333]	negative
b	(-inf-2569]	(-inf-8778.333]	y	p	cc	h	(-inf-4805]	f	f	(-inf-22.333]	f	g	(-inf-666.667]	(-inf-33333.333]	negative
b	(-inf-2569]	(-inf-8778.333]	u	g	c	v	(-inf-4805]	f	f	(-inf-22.333]	f	s	(-inf-666.667]	(-inf-33333.333]	negative
a	(-inf-2569]	(-inf-8778.333]	u	g	q	v	(-inf-4805]	f	t	(-inf-22.333]	f	g	(-inf-666.667]	(-inf-33333.333]	negative
b	(-inf-2569]	(8778.333-17556.667]	u	g	c	v	(-inf-4805]	f	t	(-inf-22.333]	f	g	(-inf-666.667]	(-inf-33333.333]	negative
b	(-inf-2569]	(-inf-8778.333]	u	g	w	h	(-inf-4805]	f	t	(-inf-22.333]	f	g	(-inf-666.667]	(-inf-33333.333]	negative
b	(-inf-2569]	(-inf-8778.333]	u	g	w	v	(-inf-4805]	f	t	(-inf-22.333]	f	g	(-inf-666.667]	(-inf-33333.333]	negative
b	(-inf-2569]	(-inf-8778.333]	y	p	c	v	(-inf-4805]	f	t	(-inf-22.333]	f	g	(-inf-666.667]	(-inf-33333.333]	negative
a	(-inf-2569]	(-inf-8778.333]	y	p	j	j	(-inf-4805]	f	f	(-inf-22.333]	f	g	(-inf-666.667]	(-inf-33333.333]	negative
b	(-inf-2569]	(-inf-8778.333]	u	g	m	v	(-inf-4805]	f	f	(-inf-22.333]	t	s	(-inf-666.667]	(-inf-33333.333]	negative
a	(-inf-2569]	(-inf-8778.333]	u	g	w	v	(-inf-4805]	f	t	(-inf-22.333]	f	g	(-inf-666.667]	(-inf-33333.333]	negative
b	(-inf-2569]	(-inf-8778.333]	u	g	w	v	(-inf-4805]	f	t	(-inf-22.333]	f	g	(-inf-666.667]	(-inf-33333.333]	negative
b	(2569-5122]	(-inf-8778.333]	u	g	w	v	(-inf-4805]	f	t	(-inf-22.333]	f	g	(-inf-666.667]	(-inf-33333.333]	negative
a	(-inf-2569]	(-inf-8778.333]	u	g	ff	ff	(-inf-4805]	f	t	(-inf-22.333]	f	g	(-inf-666.667]	(-inf-33333.333]	negative
a	(2569-5122]	(-inf-8778.333]	u	g	ff	ff	(-inf-4805]	f	t	(-inf-22.333]	t	g	(-inf-666.667]	(-inf-33333.333]	negative
b	(5122-inf)	(-inf-8778.333]	u	g	ff	ff	(-inf-4805]	f	t	(-inf-22.333]	f	g	(-inf-666.667]	(-inf-33333.333]	negative
b	(2569-5122]	(-inf-8778.333]	u	g	aa	v	(-inf-4805]	f	t	(-inf-22.333]	t	g	(666.667-1333.333]	(-inf-33333.333]	negative
b	(-inf-2569]	(-inf-8778.333]	u	g	aa	v	(-inf-4805]	f	t	(-inf-22.333]	f	g	(-inf-666.667]	(-inf-33333.333]	negative
b	(-inf-2569]	(8778.333-17556.667]	u	g	c	v	(-inf-4805]	f	t	(-inf-22.333]	t	g	(-inf-666.667]	(-inf-33333.333]	negative
a	(5122-inf)	(-inf-8778.333]	u	g	ff	ff	(-inf-4805]	f	t	(-inf-22.333]	f	g	(-inf-666.667]	(-inf-33333.333]	negative
b	(-inf-2569]	(-inf-8778.333]	u	g	d	v	(-inf-4805]	f	f	(-inf-22.333]	t	s	(-inf-666.667]	(-inf-33333.333]	negative
b	(-inf-2569]	(-inf-8778.333]	u	g	c	v	(-inf-4805]	f	f	(-inf-22.333]	t	s	(-inf-666.667]	(-inf-33333.333]	negative
a	(-inf-2569]	(-inf-8778.333]	u	g	q	v	(-inf-4805]	f	f	(-inf-22.333]	f	g	(-inf-666.667]	(-inf-33333.333]	negative
a	(-inf-2569]	(8778.333-17556.667]	u	g	q	h	(-inf-4805]	f	f	(-inf-22.333]	f	g	(-inf-666.667]	(-inf-33333.333]	negative
b	(2569-5122]	(17556.667-inf)	y	p	ff	ff	(-inf-4805]	t	f	(-inf-22.333]	t	g	(-inf-666.667]	(-inf-33333.333]	negative
b	(-inf-2569]	(-inf-8778.333]	u	g	ff	ff	(-inf-4805]	f	f	(-inf-22.333]	f	g	(-inf-666.667]	(-inf-33333.333]	negative
b	(-inf-2569]	(-inf-8778.333]	u	g	ff	ff	(-inf-4805]	f	f	(-inf-22.333]	f	g	(-inf-666.667]	(-inf-33333.333]	negative
b	(2569-5122]	(-inf-8778.333]	u	g	k	h	(-inf-4805]	f	f	(-inf-22.333]	t	s	(-inf-666.667]	(-inf-33333.333]	negative
a	(2569-5122]	(-inf-8778.333]	y	p	j	j	(-inf-4805]	f	f	(-inf-22.333]	f	g	(-inf-666.667]	(-inf-33333.333]	negative
a	(-inf-2569]	(-inf-8778.333]	u	g	w	v	(-inf-4805]	f	f	(-inf-22.333]	t	g	(-inf-666.667]	(-inf-33333.333]	negative
b	(-inf-2569]	(-inf-8778.333]	y	p	c	v	(-inf-4805]	f	f	(-inf-22.333]	t	g	(-inf-666.667]	(-inf-33333.333]	negative
a	(-inf-2569]	(-inf-8778.333]	u	g	aa	v	(-inf-4805]	f	f	(-inf-22.333]	f	g	(-inf-666.667]	(-inf-33333.333]	negative
a	(-inf-2569]	(-inf-8778.333]	u	g	d	v	(-inf-4805]	f	f	(-inf-22.333]	f	g	(-inf-666.667]	(-inf-33333.333]	negative
b	(-inf-2569]	(-inf-8778.333]	y	p	aa	v	(-inf-4805]	f	f	(-inf-22.333]	f	g	(-inf-666.667]	(-inf-33333.333]	negative
b	(-inf-2569]	(-inf-8778.333]	u	g	m	v	(-inf-4805]	t	f	(-inf-22.333]	t	s	(-inf-666.667]	(-inf-33333.333]	negative
b	(-inf-2569]	(-inf-8778.333]	y	p	c	h	(-inf-4805]	f	f	(-inf-22.333]	f	g	(-inf-666.667]	(-inf-33333.333]	negative
b	(-inf-2569]	(-inf-8778.333]	l	gg	ff	o	(-inf-4805]	f	f	(-inf-22.333]	t	p	(-inf-666.667]	(66666.667-inf)	positive
b	(-inf-2569]	(-inf-8778.333]	y	p	m	bb	(-inf-4805]	f	f	(-inf-22.333]	t	s	(-inf-666.667]	(-inf-33333.333]	positive
b	(2569-5122]	(-inf-8778.333]	y	p	c	v	(-inf-4805]	f	f	(-inf-22.333]	t	g	(-inf-666.667]	(-inf-33333.333]	positive
b	(-inf-2569]	(-inf-8778.333]	u	g	w	v	(-inf-4805]	f	f	(-inf-22.333]	f	g	(-inf-666.667]	(-inf-33333.333]	positive
a	(-inf-2569]	(-inf-8778.333]	l	gg	cc	ff	(-inf-4805]	f	f	(-inf-22.333]	t	s	(-inf-666.667]	(-inf-33333.333]	positive
a	(2569-5122]	(-inf-8778.333]	u	g	cc	v	(-inf-4805]	f	f	(-inf-22.333]	f	g	(-inf-666.667]	(-inf-33333.333]	positive
b	(2569-5122]	(-inf-8778.333]	y	p	k	v	(-inf-4805]	t	t	(-inf-22.333]	f	g	(-inf-666.667]	(-inf-33333.333]	positive
b	(2569-5122]	(-inf-8778.333]	u	g	w	v	(-inf-4805]	f	f	(-inf-22.333]	f	g	(-inf-666.667]	(-inf-33333.333]	negative
a	(-inf-2569]	(-inf-8778.333]	y	p	x	v	(-inf-4805]	f	f	(-inf-22.333]	f	g	(-inf-666.667]	(-inf-33333.333]	negative
b	(2569-5122]	(-inf-8778.333]	y	p	c	v	(-inf-4805]	f	f	(-inf-22.333]	f	g	(-inf-666.667]	(-inf-33333.333]	negative
b	(2569-5122]	(-inf-8778.333]	y	p	w	v	(-inf-4805]	f	f	(-inf-22.333]	f	s	(-inf-666.667]	(-inf-33333.333]	negative
a	(2569-5122]	(-inf-8778.333]	y	p	c	v	(-inf-4805]	f	f	(-inf-22.333]	t	g	(-inf-666.667]	(-inf-33333.333]	negative
b	(2569-5122]	(-inf-8778.333]	u	g	c	v	(-inf-4805]	f	f	(-inf-22.333]	f	g	(-inf-666.667]	(-inf-33333.333]	negative
a	(-inf-2569]	(-inf-8778.333]	u	g	d	v	(-inf-4805]	f	f	(-inf-22.333]	t	g	(-inf-666.667]	(-inf-33333.333]	negative
b	(2569-5122]	(-inf-8778.333]	u	g	cc	bb	(-inf-4805]	f	f	(-inf-22.333]	f	g	(-inf-666.667]	(-inf-33333.333]	negative
b	(2569-5122]	(-inf-8778.333]	u	g	q	h	(-inf-4805]	f	f	(-inf-22.333]	t	g	(-inf-666.667]	(-inf-33333.333]	negative
b	(2569-5122]	(-inf-8778.333]	u	g	c	v	(-inf-4805]	f	f	(-inf-22.333]	t	g	(-inf-666.667]	(-inf-33333.333]	negative
a	(2569-5122]	(-inf-8778.333]	y	p	i	h	(-inf-4805]	f	f	(-inf-22.333]	t	g	(-inf-666.667]	(-inf-33333.333]	negative
a	(2569-5122]	(-inf-8778.333]	y	p	aa	v	(-inf-4805]	f	f	(-inf-22.333]	f	g	(-inf-666.667]	(-inf-33333.333]	negative
b	(-inf-2569]	(-inf-8778.333]	u	g	w	v	(-inf-4805]	f	f	(-inf-22.333]	t	g	(-inf-666.667]	(-inf-33333.333]	negative
a	(2569-5122]	(-inf-8778.333]	u	g	c	v	(-inf-4805]	f	f	(-inf-22.333]	f	g	(-inf-666.667]	(-inf-33333.333]	negative
b	(2569-5122]	(-inf-8778.333]	u	g	aa	v	(-inf-4805]	f	f	(-inf-22.333]	f	g	(-inf-666.667]	(-inf-33333.333]	negative
b	(2569-5122]	(-inf-8778.333]	u	g	i	bb	(-inf-4805]	f	f	(-inf-22.333]	t	g	(-inf-666.667]	(-inf-33333.333]	negative
b	(2569-5122]	(-inf-8778.333]	u	g	i	bb	(-inf-4805]	f	f	(-inf-22.333]	f	g	(-inf-666.667]	(-inf-33333.333]	negative
b	(2569-5122]	(-inf-8778.333]	u	g	k	v	(-inf-4805]	f	f	(-inf-22.333]	t	g	(-inf-666.667]	(-inf-33333.333]	negative
b	(5122-inf)	(-inf-8778.333]	u	g	e	z	(-inf-4805]	f	f	(-inf-22.333]	f	g	(-inf-666.667]	(-inf-33333.333]	negative
b	(2569-5122]	(-inf-8778.333]	y	p	c	bb	(-inf-4805]	f	f	(-inf-22.333]	f	g	(-inf-666.667]	(-inf-33333.333]	negative
b	(5122-inf)	(-inf-8778.333]	u	g	c	v	(-inf-4805]	t	t	(-inf-22.333]	t	g	(-inf-666.667]	(-inf-33333.333]	negative
b	(2569-5122]	(-inf-8778.333]	u	g	w	v	(-inf-4805]	f	t	(-inf-22.333]	t	g	(-inf-666.667]	(-inf-33333.333]	negative
a	(2569-5122]	(-inf-8778.333]	u	g	j	j	(-inf-4805]	f	f	(-inf-22.333]	t	g	(-inf-666.667]	(-inf-33333.333]	negative
b	(-inf-2569]	(-inf-8778.333]	y	p	ff	ff	(-inf-4805]	f	f	(-inf-22.333]	f	g	(-inf-666.667]	(-inf-33333.333]	negative
b	(-inf-2569]	(-inf-8778.333]	y	p	m	v	(-inf-4805]	f	f	(-inf-22.333]	t	g	(-inf-666.667]	(-inf-33333.333]	negative
b	(2569-5122]	(-inf-8778.333]	u	g	d	v	(-inf-4805]	f	f	(-inf-22.333]	t	s	(-inf-666.667]	(-inf-33333.333]	negative
b	(2569-5122]	(-inf-8778.333]	u	g	i	v	(-inf-4805]	f	f	(-inf-22.333]	t	g	(-inf-666.667]	(-inf-33333.333]	negative
a	(-inf-2569]	(-inf-8778.333]	u	g	aa	v	(-inf-4805]	f	t	(-inf-22.333]	t	g	(-inf-666.667]	(-inf-33333.333]	negative
b	(2569-5122]	(-inf-8778.333]	u	g	d	v	(-inf-4805]	f	f	(-inf-22.333]	f	g	(-inf-666.667]	(-inf-33333.333]	negative
a	(-inf-2569]	(-inf-8778.333]	u	g	q	v	(-inf-4805]	f	f	(-inf-22.333]	t	g	(-inf-666.667]	(-inf-33333.333]	negative
b	(2569-5122]	(-inf-8778.333]	u	g	d	v	(-inf-4805]	f	f	(-inf-22.333]	t	g	(-inf-666.667]	(-inf-33333.333]	negative
a	(2569-5122]	(-inf-8778.333]	u	g	ff	ff	(-inf-4805]	f	f	(-inf-22.333]	f	g	(-inf-666.667]	(-inf-33333.333]	negative
a	(2569-5122]	(-inf-8778.333]	u	g	k	v	(-inf-4805]	f	f	(-inf-22.333]	t	s	(-inf-666.667]	(-inf-33333.333]	negative
b	(-inf-2569]	(-inf-8778.333]	u	g	ff	ff	(-inf-4805]	f	f	(-inf-22.333]	t	g	(-inf-666.667]	(-inf-33333.333]	negative
b	(2569-5122]	(-inf-8778.333]	u	g	k	ff	(-inf-4805]	f	f	(-inf-22.333]	f	g	(-inf-666.667]	(-inf-33333.333]	negative
b	(-inf-2569]	(-inf-8778.333]	y	p	k	v	(-inf-4805]	f	f	(-inf-22.333]	f	s	(-inf-666.667]	(-inf-33333.333]	negative
b	(-inf-2569]	(-inf-8778.333]	u	g	e	dd	(-inf-4805]	f	t	(-inf-22.333]	f	g	(-inf-666.667]	(-inf-33333.333]	negative
b	(2569-5122]	(-inf-8778.333]	u	g	m	v	(9610-inf)	f	t	(-inf-22.333]	t	g	(-inf-666.667]	(-inf-33333.333]	negative
a	(-inf-2569]	(-inf-8778.333]	u	g	aa	v	(-inf-4805]	f	f	(-inf-22.333]	f	g	(-inf-666.667]	(-inf-33333.333]	negative
b	(2569-5122]	(-inf-8778.333]	y	p	m	v	(-inf-4805]	f	f	(-inf-22.333]	f	s	(-inf-666.667]	(-inf-33333.333]	negative
a	(-inf-2569]	(-inf-8778.333]	y	p	k	h	(-inf-4805]	f	f	(-inf-22.333]	t	g	(-inf-666.667]	(-inf-33333.333]	negative
b	(-inf-2569]	(-inf-8778.333]	y	p	r	n	(-inf-4805]	f	f	(-inf-22.333]	t	g	(-inf-666.667]	(-inf-33333.333]	negative
b	(-inf-2569]	(-inf-8778.333]	y	p	w	v	(-inf-4805]	f	f	(-inf-22.333]	t	g	(-inf-666.667]	(-inf-33333.333]	negative
b	(2569-5122]	(-inf-8778.333]	u	g	e	dd	(-inf-4805]	f	f	(-inf-22.333]	t	g	(-inf-666.667]	(-inf-33333.333]	negative
a	(-inf-2569]	(-inf-8778.333]	u	g	k	h	(-inf-4805]	f	f	(-inf-22.333]	t	s	(-inf-666.667]	(-inf-33333.333]	negative
b	(2569-5122]	(-inf-8778.333]	u	g	w	v	(-inf-4805]	f	f	(-inf-22.333]	f	g	(-inf-666.667]	(-inf-33333.333]	negative
a	(-inf-2569]	(-inf-8778.333]	y	p	e	dd	(-inf-4805]	f	f	(-inf-22.333]	f	g	(-inf-666.667]	(-inf-33333.333]	negative
b	(2569-5122]	(-inf-8778.333]	u	g	d	v	(-inf-4805]	f	f	(-inf-22.333]	f	g	(-inf-666.667]	(-inf-33333.333]	negative
b	(-inf-2569]	(-inf-8778.333]	y	p	c	v	(-inf-4805]	f	f	(-inf-22.333]	t	s	(-inf-666.667]	(-inf-33333.333]	negative
b	(2569-5122]	(-inf-8778.333]	u	g	i	bb	(-inf-4805]	f	f	(-inf-22.333]	t	g	(-inf-666.667]	(-inf-33333.333]	negative
b	(2569-5122]	(-inf-8778.333]	u	g	i	bb	(-inf-4805]	f	f	(-inf-22.333]	t	s	(-inf-666.667]	(-inf-33333.333]	negative
b	(2569-5122]	(-inf-8778.333]	u	g	i	bb	(-inf-4805]	f	f	(-inf-22.333]	t	g	(-inf-666.667]	(-inf-33333.333]	negative
a	(-inf-2569]	(-inf-8778.333]	u	g	c	v	(-inf-4805]	f	f	(-inf-22.333]	f	g	(-inf-666.667]	(-inf-33333.333]	negative
a	(-inf-2569]	(-inf-8778.333]	y	p	i	bb	(-inf-4805]	f	f	(-inf-22.333]	f	g	(-inf-666.667]	(-inf-33333.333]	negative
a	(5122-inf)	(-inf-8778.333]	y	p	ff	ff	(-inf-4805]	f	f	(-inf-22.333]	t	g	(-inf-666.667]	(-inf-33333.333]	negative
b	(-inf-2569]	(-inf-8778.333]	u	g	k	v	(-inf-4805]	f	f	(-inf-22.333]	t	g	(-inf-666.667]	(-inf-33333.333]	negative
b	(-inf-2569]	(-inf-8778.333]	y	p	c	v	(-inf-4805]	f	f	(-inf-22.333]	t	g	(-inf-666.667]	(-inf-33333.333]	negative
b	(-inf-2569]	(-inf-8778.333]	y	p	aa	v	(-inf-4805]	f	f	(-inf-22.333]	t	g	(-inf-666.667]	(-inf-33333.333]	negative
b	(-inf-2569]	(-inf-8778.333]	u	g	c	v	(-inf-4805]	f	f	(-inf-22.333]	t	s	(-inf-666.667]	(-inf-33333.333]	negative
b	(2569-5122]	(8778.333-17556.667]	u	g	i	bb	(-inf-4805]	f	f	(-inf-22.333]	t	g	(-inf-666.667]	(-inf-33333.333]	negative
b	(-inf-2569]	(-inf-8778.333]	u	g	m	v	(-inf-4805]	f	f	(-inf-22.333]	f	s	(-inf-666.667]	(-inf-33333.333]	negative
b	(-inf-2569]	(-inf-8778.333]	u	g	e	v	(-inf-4805]	f	f	(-inf-22.333]	f	g	(-inf-666.667]	(-inf-33333.333]	negative
b	(2569-5122]	(-inf-8778.333]	u	g	i	bb	(-inf-4805]	f	f	(-inf-22.333]	f	g	(-inf-666.667]	(-inf-33333.333]	negative
b	(2569-5122]	(-inf-8778.333]	u	g	aa	bb	(-inf-4805]	f	f	(-inf-22.333]	t	g	(666.667-1333.333]	(-inf-33333.333]	negative
b	(-inf-2569]	(-inf-8778.333]	u	g	m	v	(-inf-4805]	f	f	(-inf-22.333]	t	g	(-inf-666.667]	(-inf-33333.333]	negative
b	(2569-5122]	(-inf-8778.333]	y	p	w	v	(-inf-4805]	f	f	(-inf-22.333]	f	g	(-inf-666.667]	(-inf-33333.333]	negative
a	(2569-5122]	(-inf-8778.333]	u	g	d	v	(-inf-4805]	f	f	(-inf-22.333]	t	g	(-inf-666.667]	(-inf-33333.333]	negative
b	(2569-5122]	(-inf-8778.333]	y	p	x	h	(-inf-4805]	f	f	(-inf-22.333]	f	g	(-inf-666.667]	(-inf-33333.333]	negative
a	(-inf-2569]	(-inf-8778.333]	y	p	ff	ff	(-inf-4805]	f	f	(-inf-22.333]	f	g	(-inf-666.667]	(-inf-33333.333]	negative
b	(2569-5122]	(-inf-8778.333]	y	p	k	h	(-inf-4805]	f	f	(-inf-22.333]	t	g	(-inf-666.667]	(-inf-33333.333]	negative
b	(-inf-2569]	(-inf-8778.333]	u	g	c	v	(-inf-4805]	f	f	(-inf-22.333]	f	g	(-inf-666.667]	(-inf-33333.333]	negative
b	(-inf-2569]	(-inf-8778.333]	y	p	j	v	(-inf-4805]	f	f	(-inf-22.333]	f	g	(-inf-666.667]	(-inf-33333.333]	negative
b	(2569-5122]	(-inf-8778.333]	u	g	c	v	(-inf-4805]	f	f	(-inf-22.333]	f	g	(-inf-666.667]	(-inf-33333.333]	negative
a	(5122-inf)	(-inf-8778.333]	u	g	i	bb	(-inf-4805]	f	f	(-inf-22.333]	t	g	(-inf-666.667]	(-inf-33333.333]	negative
a	(-inf-2569]	(-inf-8778.333]	u	g	q	v	(-inf-4805]	f	f	(-inf-22.333]	f	s	(-inf-666.667]	(-inf-33333.333]	negative
b	(-inf-2569]	(-inf-8778.333]	y	p	i	bb	(-inf-4805]	f	f	(-inf-22.333]	t	g	(-inf-666.667]	(-inf-33333.333]	negative
a	(-inf-2569]	(-inf-8778.333]	u	g	ff	ff	(-inf-4805]	f	f	(-inf-22.333]	f	s	(-inf-666.667]	(-inf-33333.333]	negative
a	(-inf-2569]	(-inf-8778.333]	y	p	c	v	(-inf-4805]	f	t	(-inf-22.333]	f	g	(1333.333-inf)	(-inf-33333.333]	negative
b	(-inf-2569]	(-inf-8778.333]	u	g	w	v	(-inf-4805]	f	t	(-inf-22.333]	f	g	(-inf-666.667]	(-inf-33333.333]	negative
b	(-inf-2569]	(-inf-8778.333]	u	g	q	v	(-inf-4805]	f	t	(-inf-22.333]	f	g	(-inf-666.667]	(-inf-33333.333]	negative
b	(2569-5122]	(-inf-8778.333]	u	g	ff	ff	(-inf-4805]	f	t	(-inf-22.333]	f	g	(-inf-666.667]	(-inf-33333.333]	negative
b	(-inf-2569]	(-inf-8778.333]	u	g	c	v	(-inf-4805]	f	t	(-inf-22.333]	f	g	(-inf-666.667]	(-inf-33333.333]	negative
a	(-inf-2569]	(-inf-8778.333]	u	g	i	v	(-inf-4805]	f	f	(-inf-22.333]	f	g	(-inf-666.667]	(-inf-33333.333]	negative
b	(2569-5122]	(-inf-8778.333]	u	g	i	bb	(-inf-4805]	f	f	(-inf-22.333]	f	s	(-inf-666.667]	(-inf-33333.333]	negative
b	(-inf-2569]	(-inf-8778.333]	u	g	k	v	(-inf-4805]	f	f	(-inf-22.333]	t	g	(-inf-666.667]	(-inf-33333.333]	negative
a	(-inf-2569]	(-inf-8778.333]	y	p	ff	ff	(-inf-4805]	f	f	(-inf-22.333]	f	g	(-inf-666.667]	(-inf-33333.333]	negative
b	(-inf-2569]	(-inf-8778.333]	y	p	k	v	(-inf-4805]	f	f	(-inf-22.333]	f	g	(-inf-666.667]	(-inf-33333.333]	negative
b	(-inf-2569]	(-inf-8778.333]	u	g	c	v	(-inf-4805]	f	f	(-inf-22.333]	t	g	(-inf-666.667]	(-inf-33333.333]	negative
b	(2569-5122]	(-inf-8778.333]	u	g	c	v	(-inf-4805]	f	t	(-inf-22.333]	f	g	(-inf-666.667]	(-inf-33333.333]	negative
a	(2569-5122]	(-inf-8778.333]	y	p	ff	ff	(-inf-4805]	f	f	(-inf-22.333]	t	g	(-inf-666.667]	(-inf-33333.333]	negative
b	(-inf-2569]	(-inf-8778.333]	u	g	i	v	(-inf-4805]	f	f	(-inf-22.333]	t	g	(-inf-666.667]	(-inf-33333.333]	negative
b	(-inf-2569]	(-inf-8778.333]	u	g	q	v	(-inf-4805]	f	f	(-inf-22.333]	f	g	(-inf-666.667]	(-inf-33333.333]	negative
b	(2569-5122]	(-inf-8778.333]	u	g	w	v	(-inf-4805]	f	f	(-inf-22.333]	f	g	(-inf-666.667]	(-inf-33333.333]	negative
b	(2569-5122]	(-inf-8778.333]	u	g	cc	v	(-inf-4805]	f	f	(-inf-22.333]	f	g	(-inf-666.667]	(-inf-33333.333]	negative
b	(2569-5122]	(-inf-8778.333]	u	g	c	v	(-inf-4805]	f	f	(-inf-22.333]	f	p	(-inf-666.667]	(-inf-33333.333]	negative
b	(-inf-2569]	(-inf-8778.333]	u	g	c	v	(-inf-4805]	f	f	(-inf-22.333]	f	g	(-inf-666.667]	(-inf-33333.333]	negative
a	(2569-5122]	(-inf-8778.333]	u	g	w	v	(-inf-4805]	f	f	(-inf-22.333]	t	g	(-inf-666.667]	(-inf-33333.333]	negative
b	(-inf-2569]	(-inf-8778.333]	u	g	e	v	(-inf-4805]	f	f	(-inf-22.333]	f	g	(-inf-666.667]	(-inf-33333.333]	negative
b	(2569-5122]	(-inf-8778.333]	u	g	ff	ff	(-inf-4805]	f	f	(-inf-22.333]	f	g	(-inf-666.667]	(-inf-33333.333]	negative
b	(2569-5122]	(-inf-8778.333]	y	p	cc	v	(-inf-4805]	f	f	(-inf-22.333]	f	g	(-inf-666.667]	(-inf-33333.333]	negative
b	(5122-inf)	(-inf-8778.333]	y	p	ff	ff	(-inf-4805]	f	f	(-inf-22.333]	f	g	(-inf-666.667]	(-inf-33333.333]	negative
b	(-inf-2569]	(-inf-8778.333]	y	p	c	v	(-inf-4805]	f	f	(-inf-22.333]	f	g	(-inf-666.667]	(-inf-33333.333]	negative
b	(-inf-2569]	(-inf-8778.333]	u	g	k	v	(-inf-4805]	f	f	(-inf-22.333]	t	g	(-inf-666.667]	(-inf-33333.333]	negative
b	(-inf-2569]	(-inf-8778.333]	u	g	aa	v	(-inf-4805]	f	f	(-inf-22.333]	f	g	(-inf-666.667]	(-inf-33333.333]	negative
b	(5122-inf)	(-inf-8778.333]	u	g	c	v	(-inf-4805]	f	f	(-inf-22.333]	t	g	(-inf-666.667]	(-inf-33333.333]	negative
b	(-inf-2569]	(-inf-8778.333]	y	p	ff	ff	(-inf-4805]	f	t	(-inf-22.333]	f	g	(-inf-666.667]	(-inf-33333.333]	negative
b	(-inf-2569]	(-inf-8778.333]	u	g	ff	ff	(-inf-4805]	f	t	(-inf-22.333]	f	g	(-inf-666.667]	(-inf-33333.333]	negative
a	(5122-inf)	(-inf-8778.333]	u	g	ff	ff	(-inf-4805]	f	f	(-inf-22.333]	t	s	(-inf-666.667]	(-inf-33333.333]	negative
a	(2569-5122]	(-inf-8778.333]	u	g	ff	ff	(-inf-4805]	f	t	(-inf-22.333]	f	g	(-inf-666.667]	(-inf-33333.333]	negative
b	(2569-5122]	(-inf-8778.333]	u	g	k	v	(-inf-4805]	f	t	(-inf-22.333]	t	g	(-inf-666.667]	(-inf-33333.333]	negative
b	(-inf-2569]	(-inf-8778.333]	u	g	k	v	(-inf-4805]	f	t	(-inf-22.333]	f	s	(-inf-666.667]	(-inf-33333.333]	negative
b	(2569-5122]	(-inf-8778.333]	u	g	ff	ff	(-inf-4805]	f	t	(-inf-22.333]	f	g	(-inf-666.667]	(-inf-33333.333]	negative
b	(2569-5122]	(-inf-8778.333]	y	p	m	v	(-inf-4805]	f	f	(-inf-22.333]	t	s	(-inf-666.667]	(-inf-33333.333]	negative
b	(-inf-2569]	(-inf-8778.333]	u	g	k	v	(-inf-4805]	f	f	(-inf-22.333]	t	g	(-inf-666.667]	(-inf-33333.333]	negative
a	(-inf-2569]	(-inf-8778.333]	y	p	j	ff	(-inf-4805]	f	f	(-inf-22.333]	f	g	(-inf-666.667]	(-inf-33333.333]	negative
b	(-inf-2569]	(-inf-8778.333]	u	g	c	v	(-inf-4805]	f	f	(-inf-22.333]	f	g	(-inf-666.667]	(-inf-33333.333]	negative
a	(2569-5122]	(-inf-8778.333]	u	g	ff	ff	(-inf-4805]	f	f	(-inf-22.333]	f	g	(-inf-666.667]	(-inf-33333.333]	negative
b	(2569-5122]	(-inf-8778.333]	u	g	ff	ff	(-inf-4805]	f	t	(-inf-22.333]	f	g	(-inf-666.667]	(-inf-33333.333]	negative
b	(-inf-2569]	(-inf-8778.333]	u	g	c	v	(-inf-4805]	f	f	(-inf-22.333]	f	g	(-inf-666.667]	(-inf-33333.333]	negative
b	(-inf-2569]	(-inf-8778.333]	u	g	c	v	(-inf-4805]	f	f	(-inf-22.333]	f	g	(-inf-666.667]	(-inf-33333.333]	negative
b	(-inf-2569]	(-inf-8778.333]	u	g	q	v	(-inf-4805]	f	f	(-inf-22.333]	f	g	(-inf-666.667]	(-inf-33333.333]	negative
b	(5122-inf)	(-inf-8778.333]	u	g	d	v	(-inf-4805]	f	f	(-inf-22.333]	t	g	(-inf-666.667]	(-inf-33333.333]	negative
b	(2569-5122]	(17556.667-inf)	u	g	w	v	(-inf-4805]	f	f	(-inf-22.333]	f	g	(-inf-666.667]	(-inf-33333.333]	negative
b	(2569-5122]	(-inf-8778.333]	y	p	c	v	(-inf-4805]	f	f	(-inf-22.333]	f	g	(-inf-666.667]	(-inf-33333.333]	negative
b	(2569-5122]	(-inf-8778.333]	u	g	i	bb	(-inf-4805]	f	f	(-inf-22.333]	f	g	(-inf-666.667]	(-inf-33333.333]	negative
b	(-inf-2569]	(-inf-8778.333]	y	p	c	v	(-inf-4805]	f	f	(-inf-22.333]	t	g	(-inf-666.667]	(-inf-33333.333]	negative
a	(-inf-2569]	(-inf-8778.333]	y	p	c	v	(-inf-4805]	f	f	(-inf-22.333]	f	g	(-inf-666.667]	(-inf-33333.333]	negative
b	(-inf-2569]	(-inf-8778.333]	u	g	m	v	(-inf-4805]	f	t	(-inf-22.333]	f	g	(-inf-666.667]	(-inf-33333.333]	negative
b	(-inf-2569]	(-inf-8778.333]	u	g	c	v	(-inf-4805]	f	f	(-inf-22.333]	f	g	(-inf-666.667]	(-inf-33333.333]	negative
a	(2569-5122]	(-inf-8778.333]	u	g	ff	ff	(-inf-4805]	f	t	(-inf-22.333]	f	g	(-inf-666.667]	(-inf-33333.333]	negative
a	(-inf-2569]	(-inf-8778.333]	u	g	j	j	(-inf-4805]	f	t	(-inf-22.333]	f	g	(-inf-666.667]	(-inf-33333.333]	negative
a	(2569-5122]	(-inf-8778.333]	u	g	m	v	(-inf-4805]	f	t	(-inf-22.333]	t	g	(-inf-666.667]	(-inf-33333.333]	negative
b	(2569-5122]	(-inf-8778.333]	u	g	c	v	(-inf-4805]	f	t	(-inf-22.333]	t	g	(-inf-666.667]	(-inf-33333.333]	negative
a	(2569-5122]	(-inf-8778.333]	u	g	w	h	(-inf-4805]	f	t	(-inf-22.333]	f	g	(-inf-666.667]	(-inf-33333.333]	negative
b	(-inf-2569]	(-inf-8778.333]	u	g	k	v	(-inf-4805]	f	f	(-inf-22.333]	f	g	(-inf-666.667]	(-inf-33333.333]	negative
b	(-inf-2569]	(-inf-8778.333]	u	g	i	h	(-inf-4805]	f	f	(-inf-22.333]	t	g	(-inf-666.667]	(-inf-33333.333]	negative
a	(-inf-2569]	(8778.333-17556.667]	u	g	k	h	(-inf-4805]	f	f	(-inf-22.333]	f	g	(-inf-666.667]	(-inf-33333.333]	negative
b	(-inf-2569]	(-inf-8778.333]	y	p	i	h	(-inf-4805]	f	f	(-inf-22.333]	f	g	(-inf-666.667]	(-inf-33333.333]	negative
b	(-inf-2569]	(-inf-8778.333]	u	g	i	v	(-inf-4805]	f	f	(-inf-22.333]	f	g	(-inf-666.667]	(-inf-33333.333]	negative
b	(-inf-2569]	(-inf-8778.333]	y	p	i	v	(-inf-4805]	f	f	(-inf-22.333]	t	g	(-inf-666.667]	(-inf-33333.333]	negative
b	(-inf-2569]	(-inf-8778.333]	u	g	c	v	(-inf-4805]	f	f	(-inf-22.333]	f	g	(-inf-666.667]	(-inf-33333.333]	negative
b	(2569-5122]	(-inf-8778.333]	u	g	d	v	(-inf-4805]	f	f	(-inf-22.333]	t	g	(-inf-666.667]	(-inf-33333.333]	negative
b	(-inf-2569]	(-inf-8778.333]	u	g	i	h	(-inf-4805]	f	f	(-inf-22.333]	t	g	(-inf-666.667]	(-inf-33333.333]	negative
b	(2569-5122]	(-inf-8778.333]	y	p	i	h	(-inf-4805]	f	f	(-inf-22.333]	t	s	(-inf-666.667]	(-inf-33333.333]	negative
b	(-inf-2569]	(-inf-8778.333]	u	g	i	v	(-inf-4805]	f	f	(-inf-22.333]	f	g	(-inf-666.667]	(-inf-33333.333]	negative
a	(-inf-2569]	(-inf-8778.333]	u	g	i	v	(-inf-4805]	f	t	(-inf-22.333]	t	g	(-inf-666.667]	(-inf-33333.333]	negative
b	(-inf-2569]	(-inf-8778.333]	y	p	k	v	(-inf-4805]	f	t	(-inf-22.333]	t	g	(-inf-666.667]	(-inf-33333.333]	negative
a	(-inf-2569]	(-inf-8778.333]	u	g	aa	v	(-inf-4805]	f	t	(-inf-22.333]	t	g	(-inf-666.667]	(-inf-33333.333]	negative
b	(-inf-2569]	(-inf-8778.333]	y	p	c	v	(-inf-4805]	f	t	(-inf-22.333]	f	g	(-inf-666.667]	(-inf-33333.333]	negative
b	(2569-5122]	(-inf-8778.333]	u	g	m	v	(-inf-4805]	f	f	(-inf-22.333]	f	s	(-inf-666.667]	(-inf-33333.333]	negative
b	(5122-inf)	(-inf-8778.333]	y	p	ff	ff	(-inf-4805]	f	t	(-inf-22.333]	f	g	(-inf-666.667]	(-inf-33333.333]	negative
b	(2569-5122]	(-inf-8778.333]	y	p	k	v	(-inf-4805]	f	f	(-inf-22.333]	f	g	(-inf-666.667]	(-inf-33333.333]	negative
b	(-inf-2569]	(8778.333-17556.667]	y	p	aa	v	(-inf-4805]	f	f	(-inf-22.333]	t	g	(-inf-666.667]	(-inf-33333.333]	negative
b	(-inf-2569]	(-inf-8778.333]	y	p	ff	ff	(-inf-4805]	f	f	(-inf-22.333]	t	g	(-inf-666.667]	(-inf-33333.333]	negative
a	(2569-5122]	(-inf-8778.333]	u	g	q	h	(-inf-4805]	t	t	(-inf-22.333]	f	g	(-inf-666.667]	(-inf-33333.333]	positive
b	(-inf-2569]	(-inf-8778.333]	u	g	q	v	(-inf-4805]	t	t	(-inf-22.333]	t	g	(-inf-666.667]	(-inf-33333.333]	positive
b	(2569-5122]	(-inf-8778.333]	u	g	m	v	(-inf-4805]	t	t	(-inf-22.333]	f	g	(-inf-666.667]	(-inf-33333.333]	positive
a	(-inf-2569]	(8778.333-17556.667]	u	g	c	h	(-inf-4805]	t	f	(-inf-22.333]	f	g	(-inf-666.667]	(-inf-33333.333]	positive
a	(-inf-2569]	(-inf-8778.333]	y	p	c	h	(-inf-4805]	t	f	(-inf-22.333]	f	g	(-inf-666.667]	(-inf-33333.333]	positive
b	(-inf-2569]	(-inf-8778.333]	u	g	w	v	(-inf-4805]	t	f	(-inf-22.333]	f	g	(-inf-666.667]	(-inf-33333.333]	positive
a	(-inf-2569]	(-inf-8778.333]	u	g	x	h	(-inf-4805]	t	f	(-inf-22.333]	t	g	(-inf-666.667]	(-inf-33333.333]	positive
b	(-inf-2569]	(-inf-8778.333]	u	g	c	v	(-inf-4805]	t	t	(-inf-22.333]	t	g	(-inf-666.667]	(-inf-33333.333]	positive
b	(2569-5122]	(-inf-8778.333]	u	g	c	v	(-inf-4805]	t	t	(-inf-22.333]	t	g	(-inf-666.667]	(-inf-33333.333]	positive
b	(-inf-2569]	(-inf-8778.333]	u	g	c	v	(-inf-4805]	t	t	(-inf-22.333]	f	g	(-inf-666.667]	(-inf-33333.333]	positive
b	(-inf-2569]	(-inf-8778.333]	u	g	cc	v	(-inf-4805]	t	t	(-inf-22.333]	t	g	(-inf-666.667]	(-inf-33333.333]	positive
a	(5122-inf)	(-inf-8778.333]	u	g	ff	ff	(-inf-4805]	t	t	(-inf-22.333]	f	g	(-inf-666.667]	(-inf-33333.333]	positive
b	(2569-5122]	(-inf-8778.333]	u	g	x	v	(-inf-4805]	t	t	(-inf-22.333]	f	g	(-inf-666.667]	(-inf-33333.333]	positive
a	(2569-5122]	(-inf-8778.333]	u	g	c	v	(-inf-4805]	t	t	(-inf-22.333]	t	g	(-inf-666.667]	(-inf-33333.333]	positive
b	(2569-5122]	(-inf-8778.333]	u	g	c	v	(-inf-4805]	t	t	(-inf-22.333]	f	g	(-inf-666.667]	(-inf-33333.333]	positive
a	(-inf-2569]	(-inf-8778.333]	u	g	aa	v	(-inf-4805]	t	t	(-inf-22.333]	f	g	(-inf-666.667]	(-inf-33333.333]	positive
a	(-inf-2569]	(-inf-8778.333]	u	g	q	h	(-inf-4805]	t	t	(-inf-22.333]	f	g	(-inf-666.667]	(-inf-33333.333]	positive
a	(2569-5122]	(-inf-8778.333]	u	g	c	v	(-inf-4805]	t	t	(-inf-22.333]	f	g	(-inf-666.667]	(-inf-33333.333]	positive
b	(-inf-2569]	(-inf-8778.333]	y	p	w	v	(-inf-4805]	t	t	(-inf-22.333]	t	g	(-inf-666.667]	(-inf-33333.333]	positive
b	(-inf-2569]	(-inf-8778.333]	y	p	w	v	(-inf-4805]	t	t	(-inf-22.333]	t	g	(-inf-666.667]	(-inf-33333.333]	positive
a	(-inf-2569]	(-inf-8778.333]	u	g	j	j	(-inf-4805]	t	f	(-inf-22.333]	f	g	(-inf-666.667]	(-inf-33333.333]	positive
a	(2569-5122]	(-inf-8778.333]	u	g	c	v	(-inf-4805]	t	f	(-inf-22.333]	f	g	(-inf-666.667]	(-inf-33333.333]	positive
b	(-inf-2569]	(-inf-8778.333]	u	g	e	dd	(-inf-4805]	t	f	(-inf-22.333]	f	g	(-inf-666.667]	(-inf-33333.333]	positive
b	(-inf-2569]	(-inf-8778.333]	y	p	c	h	(-inf-4805]	t	f	(-inf-22.333]	f	g	(-inf-666.667]	(-inf-33333.333]	positive
a	(5122-inf)	(-inf-8778.333]	u	g	aa	v	(-inf-4805]	t	t	(-inf-22.333]	f	g	(-inf-666.667]	(-inf-33333.333]	positive
b	(-inf-2569]	(-inf-8778.333]	u	g	c	v	(-inf-4805]	t	t	(-inf-22.333]	t	g	(-inf-666.667]	(-inf-33333.333]	positive
a	(2569-5122]	(-inf-8778.333]	u	g	q	v	(-inf-4805]	t	t	(-inf-22.333]	f	g	(-inf-666.667]	(-inf-33333.333]	positive
b	(2569-5122]	(-inf-8778.333]	u	g	x	v	(-inf-4805]	t	t	(-inf-22.333]	t	g	(-inf-666.667]	(-inf-33333.333]	positive
a	(-inf-2569]	(-inf-8778.333]	u	g	e	dd	(-inf-4805]	t	t	(-inf-22.333]	t	g	(-inf-666.667]	(-inf-33333.333]	positive
b	(-inf-2569]	(-inf-8778.333]	u	g	m	v	(-inf-4805]	t	t	(-inf-22.333]	f	g	(-inf-666.667]	(-inf-33333.333]	positive
a	(-inf-2569]	(-inf-8778.333]	u	g	q	v	(-inf-4805]	t	t	(-inf-22.333]	f	g	(-inf-666.667]	(-inf-33333.333]	negative
a	(2569-5122]	(-inf-8778.333]	u	g	q	v	(-inf-4805]	t	f	(-inf-22.333]	t	g	(-inf-666.667]	(-inf-33333.333]	negative
b	(2569-5122]	(-inf-8778.333]	u	g	c	v	(-inf-4805]	t	f	(-inf-22.333]	t	g	(-inf-666.667]	(-inf-33333.333]	negative
b	(2569-5122]	(-inf-8778.333]	u	g	k	v	(-inf-4805]	t	f	(-inf-22.333]	f	g	(-inf-666.667]	(-inf-33333.333]	negative
a	(5122-inf)	(-inf-8778.333]	u	g	i	bb	(-inf-4805]	t	f	(-inf-22.333]	t	g	(-inf-666.667]	(-inf-33333.333]	negative
a	(5122-inf)	(-inf-8778.333]	u	g	k	h	(-inf-4805]	t	t	(-inf-22.333]	t	g	(-inf-666.667]	(-inf-33333.333]	negative
b	(2569-5122]	(-inf-8778.333]	u	g	q	h	(-inf-4805]	t	t	(-inf-22.333]	f	g	(666.667-1333.333]	(-inf-33333.333]	negative
a	(-inf-2569]	(-inf-8778.333]	u	g	c	h	(-inf-4805]	t	f	(-inf-22.333]	t	g	(-inf-666.667]	(-inf-33333.333]	negative
a	(-inf-2569]	(-inf-8778.333]	u	g	aa	h	(-inf-4805]	t	f	(-inf-22.333]	f	g	(-inf-666.667]	(-inf-33333.333]	negative
b	(2569-5122]	(-inf-8778.333]	u	g	i	bb	(-inf-4805]	t	f	(-inf-22.333]	f	g	(-inf-666.667]	(-inf-33333.333]	negative
b	(2569-5122]	(-inf-8778.333]	u	g	ff	ff	(-inf-4805]	t	f	(-inf-22.333]	f	g	(-inf-666.667]	(-inf-33333.333]	negative
b	(2569-5122]	(-inf-8778.333]	u	g	aa	v	(-inf-4805]	t	f	(-inf-22.333]	t	g	(-inf-666.667]	(-inf-33333.333]	negative
a	(2569-5122]	(-inf-8778.333]	y	p	ff	ff	(-inf-4805]	t	f	(-inf-22.333]	f	g	(-inf-666.667]	(-inf-33333.333]	negative
a	(-inf-2569]	(-inf-8778.333]	u	g	ff	ff	(-inf-4805]	t	f	(-inf-22.333]	f	g	(-inf-666.667]	(-inf-33333.333]	negative
b	(2569-5122]	(-inf-8778.333]	u	g	x	h	(-inf-4805]	t	f	(-inf-22.333]	t	g	(666.667-1333.333]	(-inf-33333.333]	negative
b	(2569-5122]	(-inf-8778.333]	u	g	w	bb	(-inf-4805]	t	f	(-inf-22.333]	t	g	(-inf-666.667]	(-inf-33333.333]	negative
b	(-inf-2569]	(-inf-8778.333]	y	p	cc	v	(-inf-4805]	t	f	(-inf-22.333]	t	g	(-inf-666.667]	(-inf-33333.333]	negative
b	(2569-5122]	(-inf-8778.333]	u	g	i	bb	(-inf-4805]	t	f	(-inf-22.333]	f	g	(-inf-666.667]	(-inf-33333.333]	negative
b	(-inf-2569]	(-inf-8778.333]	y	p	k	h	(-inf-4805]	t	f	(-inf-22.333]	t	g	(-inf-666.667]	(-inf-33333.333]	negative
b	(2569-5122]	(-inf-8778.333]	u	g	w	v	(-inf-4805]	t	f	(-inf-22.333]	t	g	(-inf-666.667]	(-inf-33333.333]	negative
b	(2569-5122]	(-inf-8778.333]	y	p	i	bb	(-inf-4805]	t	t	(-inf-22.333]	t	g	(-inf-666.667]	(-inf-33333.333]	negative
b	(2569-5122]	(-inf-8778.333]	y	p	d	v	(-inf-4805]	t	f	(-inf-22.333]	f	s	(-inf-666.667]	(-inf-33333.333]	negative
b	(-inf-2569]	(-inf-8778.333]	y	p	w	v	(-inf-4805]	t	t	(-inf-22.333]	t	g	(-inf-666.667]	(-inf-33333.333]	negative
b	(-inf-2569]	(-inf-8778.333]	u	g	d	h	(-inf-4805]	t	t	(-inf-22.333]	f	g	(-inf-666.667]	(-inf-33333.333]	positive
b	(2569-5122]	(-inf-8778.333]	u	g	x	v	(-inf-4805]	t	t	(-inf-22.333]	t	g	(-inf-666.667]	(-inf-33333.333]	positive
b	(2569-5122]	(-inf-8778.333]	u	g	m	v	(-inf-4805]	t	f	(-inf-22.333]	f	s	(-inf-666.667]	(-inf-33333.333]	positive
b	(5122-inf)	(-inf-8778.333]	u	g	e	z	(-inf-4805]	t	t	(-inf-22.333]	t	g	(-inf-666.667]	(-inf-33333.333]	positive
b	(5122-inf)	(-inf-8778.333]	u	g	i	bb	(-inf-4805]	t	t	(-inf-22.333]	f	g	(-inf-666.667]	(-inf-33333.333]	positive
b	(2569-5122]	(-inf-8778.333]	u	g	r	n	(4805-9610]	t	t	(-inf-22.333]	t	g	(-inf-666.667]	(-inf-33333.333]	positive
b	(2569-5122]	(-inf-8778.333]	u	g	w	v	(-inf-4805]	t	t	(-inf-22.333]	f	g	(-inf-666.667]	(-inf-33333.333]	positive
a	(-inf-2569]	(-inf-8778.333]	y	p	x	h	(-inf-4805]	t	t	(-inf-22.333]	f	g	(-inf-666.667]	(-inf-33333.333]	positive
b	(2569-5122]	(-inf-8778.333]	u	g	c	h	(-inf-4805]	t	t	(-inf-22.333]	f	g	(-inf-666.667]	(-inf-33333.333]	positive
b	(2569-5122]	(-inf-8778.333]	u	g	w	v	(-inf-4805]	t	t	(-inf-22.333]	t	g	(-inf-666.667]	(-inf-33333.333]	positive
a	(2569-5122]	(-inf-8778.333]	u	g	w	v	(-inf-4805]	t	t	(-inf-22.333]	f	g	(-inf-666.667]	(-inf-33333.333]	positive
b	(5122-inf)	(-inf-8778.333]	u	g	x	h	(-inf-4805]	t	f	(-inf-22.333]	f	g	(-inf-666.667]	(-inf-33333.333]	positive
a	(-inf-2569]	(-inf-8778.333]	u	g	q	h	(-inf-4805]	t	t	(-inf-22.333]	t	g	(-inf-666.667]	(-inf-33333.333]	positive
a	(-inf-2569]	(-inf-8778.333]	u	g	cc	h	(-inf-4805]	t	t	(-inf-22.333]	f	g	(-inf-666.667]	(-inf-33333.333]	positive
b	(2569-5122]	(-inf-8778.333]	u	g	x	h	(-inf-4805]	t	f	(-inf-22.333]	f	g	(-inf-666.667]	(-inf-33333.333]	positive
b	(-inf-2569]	(-inf-8778.333]	u	g	c	h	(-inf-4805]	t	f	(-inf-22.333]	f	g	(-inf-666.667]	(-inf-33333.333]	positive
b	(-inf-2569]	(8778.333-17556.667]	u	g	q	h	(-inf-4805]	t	f	(-inf-22.333]	t	g	(-inf-666.667]	(-inf-33333.333]	positive
b	(2569-5122]	(-inf-8778.333]	u	g	q	h	(-inf-4805]	t	f	(-inf-22.333]	t	g	(-inf-666.667]	(-inf-33333.333]	positive
a	(-inf-2569]	(-inf-8778.333]	u	g	aa	v	(-inf-4805]	t	f	(-inf-22.333]	f	g	(-inf-666.667]	(-inf-33333.333]	positive
b	(-inf-2569]	(-inf-8778.333]	u	g	w	h	(-inf-4805]	t	t	(-inf-22.333]	t	g	(-inf-666.667]	(-inf-33333.333]	positive
a	(-inf-2569]	(-inf-8778.333]	u	g	x	h	(-inf-4805]	t	f	(-inf-22.333]	f	g	(-inf-666.667]	(-inf-33333.333]	positive
b	(2569-5122]	(-inf-8778.333]	y	p	c	v	(-inf-4805]	t	t	(-inf-22.333]	t	g	(-inf-666.667]	(-inf-33333.333]	positive
a	(2569-5122]	(-inf-8778.333]	u	g	aa	v	(-inf-4805]	t	t	(-inf-22.333]	f	g	(-inf-666.667]	(-inf-33333.333]	positive
b	(-inf-2569]	(-inf-8778.333]	u	g	w	v	(-inf-4805]	t	t	(-inf-22.333]	t	g	(-inf-666.667]	(-inf-33333.333]	positive
b	(-inf-2569]	(-inf-8778.333]	y	p	d	v	(-inf-4805]	t	t	(-inf-22.333]	t	g	(-inf-666.667]	(-inf-33333.333]	positive
b	(-inf-2569]	(-inf-8778.333]	y	p	x	v	(-inf-4805]	t	t	(-inf-22.333]	t	g	(666.667-1333.333]	(-inf-33333.333]	positive
a	(5122-inf)	(-inf-8778.333]	u	g	ff	ff	(-inf-4805]	t	t	(-inf-22.333]	t	g	(-inf-666.667]	(-inf-33333.333]	positive
a	(-inf-2569]	(-inf-8778.333]	u	g	c	h	(-inf-4805]	t	t	(-inf-22.333]	f	g	(-inf-666.667]	(-inf-33333.333]	positive
b	(2569-5122]	(-inf-8778.333]	y	p	c	h	(-inf-4805]	t	t	(-inf-22.333]	t	g	(-inf-666.667]	(-inf-33333.333]	positive
b	(2569-5122]	(-inf-8778.333]	u	g	c	v	(-inf-4805]	t	t	(-inf-22.333]	f	g	(-inf-666.667]	(-inf-33333.333]	positive
b	(-inf-2569]	(-inf-8778.333]	u	g	c	v	(-inf-4805]	t	t	(-inf-22.333]	f	g	(-inf-666.667]	(-inf-33333.333]	positive
b	(2569-5122]	(-inf-8778.333]	u	g	c	v	(-inf-4805]	t	t	(-inf-22.333]	f	g	(-inf-666.667]	(-inf-33333.333]	positive
b	(2569-5122]	(-inf-8778.333]	u	g	m	v	(-inf-4805]	t	t	(-inf-22.333]	t	g	(-inf-666.667]	(-inf-33333.333]	positive
b	(2569-5122]	(-inf-8778.333]	u	g	x	v	(-inf-4805]	t	t	(-inf-22.333]	t	g	(-inf-666.667]	(-inf-33333.333]	positive
b	(-inf-2569]	(-inf-8778.333]	u	g	e	v	(-inf-4805]	f	t	(-inf-22.333]	f	s	(-inf-666.667]	(-inf-33333.333]	positive
b	(-inf-2569]	(-inf-8778.333]	u	g	m	v	(-inf-4805]	t	f	(-inf-22.333]	t	g	(-inf-666.667]	(-inf-33333.333]	positive
b	(2569-5122]	(-inf-8778.333]	y	p	w	h	(-inf-4805]	t	f	(-inf-22.333]	t	g	(-inf-666.667]	(-inf-33333.333]	positive
a	(2569-5122]	(-inf-8778.333]	y	p	e	z	(-inf-4805]	t	f	(-inf-22.333]	f	g	(-inf-666.667]	(-inf-33333.333]	positive
b	(5122-inf)	(-inf-8778.333]	u	g	ff	ff	(-inf-4805]	t	f	(-inf-22.333]	t	g	(-inf-666.667]	(-inf-33333.333]	positive
b	(5122-inf)	(-inf-8778.333]	u	g	x	h	(-inf-4805]	t	t	(-inf-22.333]	t	g	(-inf-666.667]	(-inf-33333.333]	positive
b	(5122-inf)	(-inf-8778.333]	u	g	c	v	(-inf-4805]	t	t	(-inf-22.333]	f	g	(-inf-666.667]	(-inf-33333.333]	positive
b	(2569-5122]	(-inf-8778.333]	y	p	c	v	(-inf-4805]	t	t	(-inf-22.333]	t	g	(-inf-666.667]	(-inf-33333.333]	positive
b	(-inf-2569]	(-inf-8778.333]	u	g	c	v	(-inf-4805]	t	t	(-inf-22.333]	t	g	(-inf-666.667]	(-inf-33333.333]	positive
b	(2569-5122]	(-inf-8778.333]	u	g	cc	v	(-inf-4805]	t	t	(-inf-22.333]	f	g	(-inf-666.667]	(-inf-33333.333]	positive
b	(-inf-2569]	(-inf-8778.333]	u	g	c	h	(-inf-4805]	t	t	(-inf-22.333]	t	g	(-inf-666.667]	(-inf-33333.333]	positive
b	(2569-5122]	(-inf-8778.333]	u	g	w	v	(-inf-4805]	f	f	(-inf-22.333]	t	g	(-inf-666.667]	(-inf-33333.333]	positive
b	(2569-5122]	(-inf-8778.333]	u	g	k	v	(-inf-4805]	t	f	(-inf-22.333]	t	g	(-inf-666.667]	(-inf-33333.333]	positive
b	(2569-5122]	(-inf-8778.333]	u	g	c	bb	(-inf-4805]	t	f	(-inf-22.333]	f	g	(-inf-666.667]	(-inf-33333.333]	positive
a	(2569-5122]	(-inf-8778.333]	u	g	c	v	(-inf-4805]	t	t	(-inf-22.333]	t	g	(-inf-666.667]	(-inf-33333.333]	positive
a	(-inf-2569]	(-inf-8778.333]	u	g	aa	v	(-inf-4805]	t	t	(-inf-22.333]	f	g	(-inf-666.667]	(-inf-33333.333]	positive
b	(-inf-2569]	(-inf-8778.333]	u	g	c	v	(-inf-4805]	t	t	(-inf-22.333]	t	g	(-inf-666.667]	(-inf-33333.333]	positive
a	(-inf-2569]	(-inf-8778.333]	u	g	k	v	(-inf-4805]	t	t	(-inf-22.333]	f	g	(-inf-666.667]	(-inf-33333.333]	positive
b	(2569-5122]	(-inf-8778.333]	y	p	k	v	(-inf-4805]	f	f	(-inf-22.333]	f	g	(-inf-666.667]	(-inf-33333.333]	negative
b	(-inf-2569]	(-inf-8778.333]	u	g	q	v	(-inf-4805]	f	f	(-inf-22.333]	f	g	(-inf-666.667]	(-inf-33333.333]	negative
b	(-inf-2569]	(-inf-8778.333]	u	g	c	h	(-inf-4805]	t	f	(-inf-22.333]	f	g	(-inf-666.667]	(-inf-33333.333]	negative
a	(2569-5122]	(-inf-8778.333]	y	p	k	v	(-inf-4805]	f	f	(-inf-22.333]	t	g	(-inf-666.667]	(-inf-33333.333]	negative
b	(-inf-2569]	(-inf-8778.333]	u	g	c	v	(-inf-4805]	f	f	(-inf-22.333]	f	g	(-inf-666.667]	(-inf-33333.333]	positive
b	(2569-5122]	(-inf-8778.333]	u	g	k	v	(-inf-4805]	f	f	(-inf-22.333]	t	g	(-inf-666.667]	(-inf-33333.333]	negative
b	(2569-5122]	(-inf-8778.333]	u	g	x	bb	(-inf-4805]	f	f	(-inf-22.333]	t	g	(-inf-666.667]	(-inf-33333.333]	negative
b	(-inf-2569]	(-inf-8778.333]	y	p	k	v	(-inf-4805]	f	f	(-inf-22.333]	f	g	(-inf-666.667]	(-inf-33333.333]	negative
b	(2569-5122]	(-inf-8778.333]	y	p	q	h	(4805-9610]	f	t	(-inf-22.333]	t	g	(-inf-666.667]	(-inf-33333.333]	negative
b	(-inf-2569]	(-inf-8778.333]	u	g	w	v	(-inf-4805]	f	t	(-inf-22.333]	f	g	(-inf-666.667]	(-inf-33333.333]	negative
b	(-inf-2569]	(8778.333-17556.667]	u	g	c	bb	(-inf-4805]	f	t	(-inf-22.333]	t	g	(-inf-666.667]	(-inf-33333.333]	negative
a	(2569-5122]	(-inf-8778.333]	u	g	c	v	(-inf-4805]	f	f	(-inf-22.333]	f	g	(-inf-666.667]	(-inf-33333.333]	negative
b	(2569-5122]	(-inf-8778.333]	u	g	c	h	(-inf-4805]	f	t	(-inf-22.333]	t	g	(-inf-666.667]	(-inf-33333.333]	negative
b	(-inf-2569]	(-inf-8778.333]	u	g	i	v	(-inf-4805]	f	t	(-inf-22.333]	t	g	(-inf-666.667]	(-inf-33333.333]	negative
b	(2569-5122]	(-inf-8778.333]	y	p	ff	ff	(-inf-4805]	f	t	(-inf-22.333]	f	g	(-inf-666.667]	(-inf-33333.333]	negative
b	(2569-5122]	(-inf-8778.333]	u	g	m	v	(-inf-4805]	f	t	(-inf-22.333]	t	g	(-inf-666.667]	(-inf-33333.333]	negative
b	(-inf-2569]	(8778.333-17556.667]	y	p	aa	v	(-inf-4805]	t	f	(-inf-22.333]	f	g	(-inf-666.667]	(-inf-33333.333]	negative
b	(-inf-2569]	(-inf-8778.333]	u	g	i	v	(-inf-4805]	f	f	(-inf-22.333]	f	g	(-inf-666.667]	(-inf-33333.333]	negative
b	(-inf-2569]	(-inf-8778.333]	u	g	c	j	(-inf-4805]	f	f	(-inf-22.333]	t	s	(-inf-666.667]	(-inf-33333.333]	positive
b	(-inf-2569]	(-inf-8778.333]	u	g	q	v	(-inf-4805]	f	f	(-inf-22.333]	f	g	(-inf-666.667]	(-inf-33333.333]	negative
b	(-inf-2569]	(-inf-8778.333]	y	p	cc	v	(-inf-4805]	f	f	(-inf-22.333]	f	g	(-inf-666.667]	(-inf-33333.333]	negative
b	(-inf-2569]	(-inf-8778.333]	u	g	c	v	(-inf-4805]	f	f	(-inf-22.333]	f	s	(-inf-666.667]	(-inf-33333.333]	negative
b	(2569-5122]	(-inf-8778.333]	u	g	ff	ff	(-inf-4805]	f	f	(-inf-22.333]	f	g	(-inf-666.667]	(-inf-33333.333]	negative
b	(2569-5122]	(-inf-8778.333]	u	g	d	h	(-inf-4805]	f	f	(-inf-22.333]	f	g	(-inf-666.667]	(-inf-33333.333]	negative
a	(-inf-2569]	(-inf-8778.333]	u	g	w	v	(-inf-4805]	f	f	(-inf-22.333]	f	g	(-inf-666.667]	(-inf-33333.333]	negative
a	(-inf-2569]	(-inf-8778.333]	u	g	q	v	(-inf-4805]	f	f	(-inf-22.333]	t	g	(-inf-666.667]	(-inf-33333.333]	negative
a	(2569-5122]	(-inf-8778.333]	u	g	m	h	(-inf-4805]	f	t	(-inf-22.333]	t	g	(-inf-666.667]	(-inf-33333.333]	negative
a	(2569-5122]	(-inf-8778.333]	u	g	ff	ff	(-inf-4805]	f	f	(-inf-22.333]	f	g	(-inf-666.667]	(-inf-33333.333]	negative
b	(2569-5122]	(-inf-8778.333]	y	p	k	ff	(-inf-4805]	f	f	(-inf-22.333]	f	g	(-inf-666.667]	(-inf-33333.333]	negative
a	(-inf-2569]	(-inf-8778.333]	u	g	w	v	(-inf-4805]	f	t	(-inf-22.333]	t	g	(-inf-666.667]	(-inf-33333.333]	negative
b	(-inf-2569]	(-inf-8778.333]	u	g	c	n	(-inf-4805]	f	t	(-inf-22.333]	t	g	(-inf-666.667]	(-inf-33333.333]	negative
b	(2569-5122]	(-inf-8778.333]	y	p	m	v	(-inf-4805]	f	f	(-inf-22.333]	t	g	(-inf-666.667]	(-inf-33333.333]	negative
b	(-inf-2569]	(8778.333-17556.667]	u	g	aa	v	(-inf-4805]	f	f	(-inf-22.333]	f	g	(-inf-666.667]	(-inf-33333.333]	negative
b	(2569-5122]	(-inf-8778.333]	u	g	aa	v	(-inf-4805]	f	f	(-inf-22.333]	t	g	(-inf-666.667]	(-inf-33333.333]	negative
b	(2569-5122]	(-inf-8778.333]	u	g	k	v	(-inf-4805]	f	f	(-inf-22.333]	t	g	(-inf-666.667]	(-inf-33333.333]	negative
b	(2569-5122]	(-inf-8778.333]	u	g	i	bb	(-inf-4805]	f	f	(-inf-22.333]	t	g	(-inf-666.667]	(-inf-33333.333]	negative
b	(2569-5122]	(-inf-8778.333]	y	p	aa	v	(-inf-4805]	f	f	(-inf-22.333]	t	g	(-inf-666.667]	(-inf-33333.333]	negative
a	(-inf-2569]	(-inf-8778.333]	u	g	aa	h	(-inf-4805]	f	f	(-inf-22.333]	f	g	(-inf-666.667]	(-inf-33333.333]	negative
b	(2569-5122]	(-inf-8778.333]	y	p	w	v	(-inf-4805]	f	f	(-inf-22.333]	t	g	(-inf-666.667]	(-inf-33333.333]	negative
b	(2569-5122]	(-inf-8778.333]	u	g	cc	v	(-inf-4805]	f	f	(-inf-22.333]	t	g	(-inf-666.667]	(-inf-33333.333]	negative
a	(-inf-2569]	(-inf-8778.333]	u	g	c	v	(-inf-4805]	f	f	(-inf-22.333]	f	g	(-inf-666.667]	(-inf-33333.333]	negative
b	(-inf-2569]	(-inf-8778.333]	u	g	aa	v	(-inf-4805]	f	f	(-inf-22.333]	t	g	(-inf-666.667]	(-inf-33333.333]	negative
b	(-inf-2569]	(-inf-8778.333]	u	g	k	h	(-inf-4805]	f	f	(-inf-22.333]	t	g	(-inf-666.667]	(-inf-33333.333]	negative
a	(2569-5122]	(-inf-8778.333]	u	g	ff	ff	(-inf-4805]	f	t	(-inf-22.333]	f	g	(-inf-666.667]	(-inf-33333.333]	negative
b	(2569-5122]	(-inf-8778.333]	u	g	i	bb	(-inf-4805]	f	f	(-inf-22.333]	f	g	(-inf-666.667]	(-inf-33333.333]	negative
a	(-inf-2569]	(-inf-8778.333]	u	g	q	v	(-inf-4805]	f	t	(-inf-22.333]	t	g	(-inf-666.667]	(-inf-33333.333]	negative
a	(-inf-2569]	(-inf-8778.333]	u	g	i	v	(-inf-4805]	f	f	(-inf-22.333]	t	s	(-inf-666.667]	(-inf-33333.333]	negative
b	(-inf-2569]	(-inf-8778.333]	u	g	i	v	(-inf-4805]	t	f	(-inf-22.333]	t	g	(-inf-666.667]	(-inf-33333.333]	negative
a	(-inf-2569]	(-inf-8778.333]	u	g	q	v	(-inf-4805]	f	t	(-inf-22.333]	t	g	(-inf-666.667]	(-inf-33333.333]	negative
a	(-inf-2569]	(-inf-8778.333]	y	p	ff	ff	(-inf-4805]	f	f	(-inf-22.333]	f	g	(-inf-666.667]	(-inf-33333.333]	negative
b	(-inf-2569]	(-inf-8778.333]	u	g	c	h	(-inf-4805]	f	t	(-inf-22.333]	t	g	(-inf-666.667]	(-inf-33333.333]	negative
a	(2569-5122]	(-inf-8778.333]	u	g	aa	v	(-inf-4805]	f	f	(-inf-22.333]	f	g	(-inf-666.667]	(-inf-33333.333]	negative
a	(-inf-2569]	(-inf-8778.333]	u	g	c	v	(-inf-4805]	f	f	(-inf-22.333]	f	g	(-inf-666.667]	(-inf-33333.333]	negative
a	(2569-5122]	(-inf-8778.333]	u	g	c	v	(-inf-4805]	f	t	(-inf-22.333]	t	g	(-inf-666.667]	(-inf-33333.333]	negative
b	(-inf-2569]	(-inf-8778.333]	u	g	aa	v	(-inf-4805]	f	f	(-inf-22.333]	f	g	(-inf-666.667]	(-inf-33333.333]	negative
b	(2569-5122]	(-inf-8778.333]	u	g	c	v	(-inf-4805]	f	f	(-inf-22.333]	f	g	(-inf-666.667]	(-inf-33333.333]	negative
a	(-inf-2569]	(-inf-8778.333]	u	g	w	v	(-inf-4805]	f	f	(-inf-22.333]	t	g	(-inf-666.667]	(-inf-33333.333]	negative
b	(2569-5122]	(-inf-8778.333]	y	p	cc	v	(-inf-4805]	f	f	(-inf-22.333]	t	g	(-inf-666.667]	(-inf-33333.333]	negative
b	(2569-5122]	(-inf-8778.333]	y	p	w	v	(-inf-4805]	f	f	(-inf-22.333]	f	s	(-inf-666.667]	(-inf-33333.333]	negative
b	(2569-5122]	(-inf-8778.333]	y	p	m	v	(-inf-4805]	f	f	(-inf-22.333]	f	g	(-inf-666.667]	(-inf-33333.333]	negative
a	(-inf-2569]	(-inf-8778.333]	u	g	c	v	(-inf-4805]	f	f	(-inf-22.333]	t	g	(-inf-666.667]	(-inf-33333.333]	negative
a	(-inf-2569]	(-inf-8778.333]	u	g	c	v	(-inf-4805]	f	t	(-inf-22.333]	t	g	(-inf-666.667]	(-inf-33333.333]	negative
b	(2569-5122]	(-inf-8778.333]	u	g	d	h	(-inf-4805]	f	f	(-inf-22.333]	t	s	(-inf-666.667]	(-inf-33333.333]	negative
b	(5122-inf)	(-inf-8778.333]	y	p	ff	ff	(-inf-4805]	f	f	(-inf-22.333]	f	g	(-inf-666.667]	(-inf-33333.333]	negative
b	(2569-5122]	(-inf-8778.333]	u	g	w	v	(-inf-4805]	f	f	(-inf-22.333]	f	g	(-inf-666.667]	(-inf-33333.333]	negative
b	(2569-5122]	(8778.333-17556.667]	u	g	cc	v	(-inf-4805]	f	f	(-inf-22.333]	f	g	(-inf-666.667]	(-inf-33333.333]	negative
a	(2569-5122]	(-inf-8778.333]	u	g	aa	v	(-inf-4805]	f	f	(-inf-22.333]	t	g	(-inf-666.667]	(-inf-33333.333]	negative
a	(2569-5122]	(-inf-8778.333]	u	g	i	h	(-inf-4805]	f	f	(-inf-22.333]	f	g	(-inf-666.667]	(-inf-33333.333]	negative
a	(2569-5122]	(-inf-8778.333]	u	g	aa	v	(-inf-4805]	f	f	(-inf-22.333]	f	g	(-inf-666.667]	(-inf-33333.333]	negative
a	(2569-5122]	(8778.333-17556.667]	u	g	q	h	(-inf-4805]	f	t	(-inf-22.333]	t	g	(-inf-666.667]	(-inf-33333.333]	negative
b	(-inf-2569]	(-inf-8778.333]	u	g	m	v	(-inf-4805]	f	t	(-inf-22.333]	f	g	(-inf-666.667]	(-inf-33333.333]	negative
a	(-inf-2569]	(-inf-8778.333]	u	g	ff	ff	(-inf-4805]	f	f	(-inf-22.333]	f	g	(-inf-666.667]	(-inf-33333.333]	negative
a	(-inf-2569]	(-inf-8778.333]	u	g	c	v	(-inf-4805]	f	f	(-inf-22.333]	f	g	(-inf-666.667]	(-inf-33333.333]	negative
b	(-inf-2569]	(-inf-8778.333]	u	g	k	v	(-inf-4805]	f	f	(-inf-22.333]	f	g	(-inf-666.667]	(-inf-33333.333]	negative
b	(2569-5122]	(-inf-8778.333]	y	p	d	h	(-inf-4805]	f	f	(-inf-22.333]	f	g	(-inf-666.667]	(-inf-33333.333]	negative
b	(-inf-2569]	(-inf-8778.333]	u	g	i	v	(-inf-4805]	f	f	(-inf-22.333]	t	g	(-inf-666.667]	(-inf-33333.333]	negative
b	(2569-5122]	(-inf-8778.333]	y	p	d	v	(-inf-4805]	f	f	(-inf-22.333]	f	g	(-inf-666.667]	(-inf-33333.333]	negative
b	(2569-5122]	(-inf-8778.333]	u	g	m	v	(-inf-4805]	f	f	(-inf-22.333]	t	s	(-inf-666.667]	(-inf-33333.333]	negative
b	(-inf-2569]	(8778.333-17556.667]	y	p	e	h	(-inf-4805]	f	f	(-inf-22.333]	f	g	(-inf-666.667]	(-inf-33333.333]	negative
a	(-inf-2569]	(-inf-8778.333]	u	g	c	v	(-inf-4805]	f	t	(-inf-22.333]	t	g	(-inf-666.667]	(-inf-33333.333]	negative
a	(-inf-2569]	(-inf-8778.333]	y	p	ff	ff	(-inf-4805]	f	t	(-inf-22.333]	t	g	(-inf-666.667]	(-inf-33333.333]	negative
b	(-inf-2569]	(-inf-8778.333]	u	g	aa	v	(-inf-4805]	f	f	(-inf-22.333]	f	g	(-inf-666.667]	(-inf-33333.333]	negative
b	(-inf-2569]	(-inf-8778.333]	u	g	c	h	(-inf-4805]	f	f	(-inf-22.333]	t	g	(-inf-666.667]	(-inf-33333.333]	negative
