# Supplementary material for: Semi-supervised associative classification using ant colony optimization algorithm
Source: PeerJ Comput Sci. 2021 Sep 10;7:e676. doi: 10.7717/peerj-cs.676 (PMC8444075; doi:10.7717/peerj-cs.676)
Supplement: Supplemental Information 5 [file peerj-cs-07-676-s005.zip › 0 Datasets/flare.csv]

A	X	1	3	1	1	1	1	0	0	0	H
R	O	1	3	1	1	2	1	0	0	0	D
S	O	1	3	1	1	2	1	0	0	0	C
R	X	1	2	1	1	1	1	0	0	0	H
S	X	1	1	1	1	2	1	0	0	0	H
A	O	1	2	1	1	2	1	0	0	0	C
X	O	1	3	1	1	2	1	0	0	0	B
A	O	1	3	1	1	2	1	0	0	0	C
X	O	1	3	1	1	2	1	0	0	0	B
A	O	1	2	1	1	2	1	0	0	0	C
X	O	1	3	1	1	2	1	0	0	0	B
S	O	2	2	1	1	2	1	0	0	0	C
X	O	1	3	1	1	2	1	0	0	0	B
X	O	1	2	1	1	2	1	0	0	0	B
R	I	1	3	1	1	2	1	1	0	0	D
X	O	1	2	1	1	2	1	0	0	0	B
X	O	1	2	1	2	2	1	0	0	0	B
S	X	1	2	1	1	2	1	0	0	0	H
X	O	2	2	1	2	2	1	0	0	0	B
R	O	1	3	1	1	2	1	5	0	0	C
X	O	1	2	1	2	2	1	0	0	0	B
X	O	1	3	1	1	2	1	0	0	0	B
X	O	1	3	1	1	2	1	0	0	0	B
R	O	1	3	1	1	2	1	0	0	0	D
X	O	1	1	1	2	2	1	0	0	0	B
X	O	1	1	1	1	2	1	0	0	0	B
R	I	2	1	1	2	2	1	0	0	0	C
X	O	1	3	1	1	2	1	0	0	0	B
R	I	1	3	1	2	2	1	0	0	0	D
X	O	1	2	1	1	2	1	0	0	0	B
R	O	1	3	1	1	2	1	0	0	0	C
A	C	1	3	1	1	2	1	3	1	0	E
A	X	1	2	1	1	1	1	1	0	0	H
X	O	1	2	1	2	2	1	1	0	0	B
X	O	1	3	1	1	2	1	0	0	0	B
X	O	1	2	1	1	2	1	0	0	0	B
K	I	2	3	1	2	2	1	2	0	0	D
A	I	1	3	1	2	2	1	0	0	0	D
X	O	1	3	1	1	2	1	0	0	0	B
A	O	2	3	3	2	2	1	2	0	0	D
S	O	2	3	1	2	2	1	5	0	0	E
S	I	2	3	1	2	2	1	0	0	0	E
R	O	1	3	1	1	2	1	0	0	0	C
A	I	2	3	1	2	2	1	0	0	0	D
A	I	2	3	1	2	2	1	4	4	0	E
S	X	1	3	1	1	1	1	0	0	0	H
R	O	1	3	1	1	2	1	1	1	0	D
S	O	1	3	1	2	2	1	0	0	0	D
X	O	1	2	1	1	2	1	0	0	0	B
A	I	2	2	1	2	2	1	0	0	0	D
A	I	2	3	3	2	2	1	6	0	0	E
S	X	1	1	1	1	1	1	0	0	0	H
S	I	2	3	1	1	2	1	0	0	0	D
S	O	2	3	2	1	2	1	1	0	0	D
R	O	1	3	1	1	2	1	0	0	0	D
S	O	1	3	1	2	2	1	0	0	0	D
S	O	1	3	1	1	2	1	0	0	0	D
S	O	1	2	1	2	2	1	0	0	0	D
K	C	2	3	3	2	2	2	6	0	0	E
R	X	1	3	1	1	1	1	0	0	0	H
A	O	1	2	1	2	2	1	2	0	0	D
S	I	1	3	1	1	2	1	1	0	0	C
S	O	1	2	1	1	2	1	0	0	0	C
X	O	1	3	1	1	2	1	1	0	0	B
S	O	1	2	1	2	2	1	1	0	0	D
A	I	1	3	1	1	2	1	0	0	0	D
S	O	1	2	1	2	2	1	0	0	0	D
K	C	2	3	1	2	2	2	0	0	0	F
R	O	1	2	1	1	2	1	0	0	0	C
X	O	1	3	1	1	2	1	1	0	0	B
S	O	1	2	1	2	2	1	0	0	0	D
A	X	1	2	1	2	2	1	0	0	0	H
A	O	1	3	1	2	2	1	0	0	0	D
K	C	2	2	1	2	2	1	4	0	0	F
S	I	2	2	1	2	2	1	0	0	0	D
X	O	1	2	1	1	2	1	0	0	0	B
R	O	1	3	1	1	2	1	0	0	0	C
X	O	1	3	1	1	2	1	1	0	0	B
X	O	1	3	1	1	2	1	0	0	0	B
R	X	1	2	1	2	2	1	0	0	0	H
A	X	1	2	1	2	2	1	0	0	0	H
S	O	1	2	1	2	2	1	1	0	0	D
R	O	1	2	1	1	2	1	0	0	0	C
A	C	2	3	1	1	2	1	2	0	0	D
X	O	1	1	1	1	2	1	0	0	0	B
A	I	2	3	1	1	2	1	2	0	0	E
S	O	1	3	1	2	2	1	1	0	0	C
A	C	2	3	1	2	2	2	2	0	0	F
S	O	1	2	1	2	2	1	0	0	0	D
A	I	2	3	1	2	2	1	3	0	0	D
X	O	1	3	1	1	2	1	0	0	0	B
A	I	2	3	1	2	2	1	0	0	0	E
A	I	2	2	1	2	2	1	2	0	0	F
S	X	1	1	1	2	2	1	1	0	0	H
A	I	2	2	1	2	2	1	0	0	0	D
X	O	1	2	1	1	2	1	0	0	0	B
S	I	2	2	1	2	2	1	0	0	0	E
A	C	2	2	1	2	2	1	1	0	0	F
S	X	1	2	1	2	2	1	0	0	0	H
A	O	1	2	1	2	2	1	1	0	0	E
X	O	1	3	1	1	2	1	0	0	0	B
S	O	1	3	1	1	2	1	1	0	0	C
S	X	1	2	1	2	2	1	0	0	0	H
A	I	2	2	1	2	2	1	0	0	0	F
A	O	1	2	1	2	2	1	0	0	0	E
S	I	1	2	1	2	2	1	0	0	0	E
A	O	1	3	1	1	2	1	2	0	0	E
S	X	1	2	1	1	1	1	0	0	0	H
S	O	1	1	1	2	2	1	0	0	0	E
S	I	2	3	1	2	2	1	0	0	0	E
S	O	1	2	1	1	2	1	0	0	0	E
A	I	1	2	1	2	2	1	0	0	0	E
S	X	1	2	1	1	2	1	2	0	0	H
A	O	1	3	1	1	2	1	0	0	0	E
H	X	1	2	1	1	1	1	0	0	0	H
X	O	1	3	1	1	2	1	0	0	0	B
S	O	1	3	1	1	2	1	0	0	0	E
H	X	1	3	1	1	1	1	0	0	0	H
S	X	1	2	1	1	1	1	1	0	0	H
X	O	1	3	1	1	2	1	0	0	0	B
R	O	1	2	1	1	2	1	3	0	0	C
R	O	1	2	1	1	2	1	0	0	0	D
S	O	2	2	1	1	2	1	0	0	0	C
S	X	1	2	1	1	1	1	0	0	0	H
X	O	1	3	1	1	2	1	0	0	0	B
R	C	2	3	1	1	2	1	0	0	0	E
R	I	1	3	1	1	2	1	0	0	0	D
S	X	1	1	1	2	2	1	0	0	0	H
S	O	1	2	1	1	2	1	0	0	0	C
K	O	1	2	1	1	2	1	2	0	0	C
X	O	1	2	1	1	2	1	0	0	0	B
A	I	1	3	1	2	2	1	0	0	0	E
R	O	1	3	1	1	2	1	0	0	0	C
S	X	1	2	1	1	2	1	0	0	0	H
S	O	1	2	1	1	2	1	0	0	0	E
S	O	1	3	1	1	2	1	0	0	0	C
K	C	1	3	1	2	2	2	2	1	0	E
R	O	1	3	1	2	2	2	0	0	0	E
S	X	1	1	1	1	2	1	0	0	0	H
S	O	2	1	1	1	2	1	0	0	0	C
S	X	1	1	1	1	1	1	0	0	0	H
X	O	1	3	1	1	2	1	0	0	0	B
A	C	2	1	3	2	2	1	5	0	0	E
A	O	1	1	1	2	2	1	3	0	0	E
R	X	1	3	1	1	2	1	0	0	0	H
S	X	1	2	1	1	1	1	0	0	0	H
S	X	1	2	1	1	1	1	0	0	0	H
S	X	1	3	1	1	2	1	0	0	0	H
H	X	1	3	1	1	2	1	0	0	0	H
S	X	1	3	1	1	1	1	0	0	0	H
K	C	2	3	3	2	2	2	1	0	0	F
A	O	2	2	1	2	2	1	1	0	0	E
S	O	1	3	1	1	2	1	1	0	0	D
S	X	1	3	1	1	1	1	0	0	0	H
S	O	1	3	1	1	2	1	0	0	0	C
S	X	1	2	1	1	2	1	0	0	0	H
H	O	1	3	1	1	2	1	1	0	0	C
X	O	1	1	1	1	2	1	0	0	0	B
A	O	2	2	1	2	2	1	0	0	0	E
S	I	1	3	1	1	2	1	0	0	0	D
S	X	1	3	1	1	1	1	0	0	0	H
A	O	1	3	1	1	2	1	1	0	0	D
S	X	1	2	1	1	2	1	0	0	0	H
S	O	2	3	1	1	2	1	1	0	0	C
S	O	1	2	1	1	2	1	0	0	0	C
K	I	2	2	1	2	2	2	1	0	0	F
R	O	2	2	1	2	2	1	0	0	0	E
S	O	1	3	1	1	2	1	0	0	0	C
S	X	1	1	1	1	2	1	0	0	0	H
A	I	1	2	1	2	2	1	2	0	0	F
S	O	1	3	1	1	2	1	0	0	0	D
A	O	2	3	1	1	2	1	0	0	0	D
S	O	1	2	1	1	2	1	3	0	0	C
S	X	1	2	1	1	2	1	0	0	0	H
S	X	1	3	1	1	2	1	0	0	0	H
R	I	2	2	1	1	2	1	0	0	0	D
A	I	1	3	1	1	2	1	0	0	0	D
A	O	2	2	3	2	2	1	0	0	0	D
A	O	1	2	1	1	2	1	0	0	0	D
R	O	1	3	1	1	2	1	1	0	0	D
S	X	1	2	1	1	2	1	0	0	0	H
S	X	1	2	1	1	2	1	0	0	0	H
K	I	2	3	1	2	2	2	3	0	0	F
A	I	1	2	1	2	2	1	0	0	0	D
A	I	1	3	1	2	2	1	0	0	0	D
X	I	1	2	1	2	2	1	0	1	0	B
A	O	1	3	1	1	2	1	0	0	0	D
A	O	2	3	1	1	2	1	0	0	0	D
X	O	1	3	1	1	2	1	1	0	0	B
X	O	1	2	1	1	2	1	0	0	0	B
S	X	1	3	1	1	2	1	0	0	0	H
S	X	1	2	1	1	2	1	0	0	0	H
K	I	2	2	3	2	2	1	0	0	0	F
A	I	1	2	1	2	2	1	0	0	0	D
A	O	1	2	1	1	2	1	0	0	0	D
A	O	2	3	1	1	2	1	0	0	0	D
X	O	1	2	1	1	2	1	0	0	0	B
R	O	1	2	1	1	2	1	0	0	0	C
R	X	1	2	1	1	1	1	0	0	0	H
S	X	1	2	1	1	1	1	0	0	0	H
S	O	1	1	1	2	2	1	0	0	0	F
R	I	2	2	1	2	2	1	0	0	0	D
R	O	1	2	1	2	2	1	1	0	0	C
A	X	2	3	2	2	2	1	0	0	0	H
A	X	1	2	1	1	2	1	0	0	0	H
A	I	1	2	1	1	2	1	0	0	0	D
R	O	1	3	1	1	2	1	0	0	0	D
R	O	1	3	1	1	2	1	0	0	0	D
S	X	1	2	1	2	1	1	0	0	0	H
R	O	1	3	1	1	2	1	0	0	0	C
R	O	1	3	1	1	2	1	0	0	0	D
R	O	1	1	1	2	2	1	0	0	0	C
S	X	1	2	1	2	2	1	0	0	0	H
A	X	1	3	1	1	2	1	0	0	0	H
S	I	1	2	1	2	2	1	0	3	0	D
X	O	1	3	1	1	2	1	0	0	0	B
X	I	1	3	1	1	2	1	0	0	0	B
S	I	1	3	1	1	2	1	0	0	0	D
R	X	1	3	1	1	2	1	0	0	0	H
A	X	1	2	1	2	1	1	0	0	0	H
R	X	1	2	1	1	2	1	0	0	0	H
X	O	1	3	1	1	2	1	0	0	0	B
X	O	1	3	1	1	2	1	0	0	0	B
X	O	1	3	1	1	2	1	0	0	0	B
R	X	1	2	1	2	2	1	0	0	0	H
R	O	1	1	1	1	2	1	0	0	0	D
S	O	1	2	1	2	2	1	0	0	0	D
R	O	1	2	1	2	2	1	0	0	0	C
R	O	1	3	1	1	2	1	0	0	0	C
A	O	1	3	1	2	2	1	0	0	0	C
R	O	1	3	1	1	2	1	0	0	0	C
R	X	1	1	1	1	2	1	0	0	0	H
R	I	1	3	1	1	2	1	2	0	0	C
A	O	1	3	1	2	2	1	0	0	0	D
X	O	1	3	1	1	2	1	0	0	0	B
S	O	2	2	3	2	2	1	1	0	0	C
R	X	1	3	1	1	2	1	0	0	0	H
R	O	1	2	1	1	2	1	0	0	0	C
A	X	1	2	1	2	2	1	0	0	0	H
R	O	1	3	1	1	2	1	0	0	0	C
X	O	1	3	1	1	2	1	0	0	0	B
R	I	1	3	1	1	2	1	2	0	0	D
A	X	1	2	1	2	2	1	0	1	0	H
R	O	1	3	1	1	2	1	0	0	0	C
S	X	1	3	1	2	2	1	0	0	0	H
X	O	1	2	1	1	2	1	0	0	0	B
S	X	1	2	1	1	2	1	0	0	0	H
S	O	1	2	1	2	2	1	0	0	0	C
R	O	1	1	1	1	2	1	0	0	0	C
R	X	1	3	1	1	2	1	0	0	0	H
A	I	2	3	1	2	2	1	1	0	0	E
R	I	1	2	1	2	2	1	0	0	0	D
R	O	1	2	1	1	2	1	0	0	0	C
X	O	1	3	1	1	2	1	0	0	0	B
S	O	1	2	1	1	2	1	1	0	0	C
S	X	2	2	1	2	2	1	0	0	0	H
X	O	1	3	1	1	2	1	0	0	0	B
S	O	1	3	1	2	2	1	0	0	0	C
A	I	1	3	1	1	2	1	0	0	0	D
R	I	2	3	2	2	2	1	0	0	0	D
S	O	1	3	1	1	2	1	0	1	0	C
S	X	1	2	1	2	2	1	0	0	0	H
R	O	1	2	1	2	2	1	0	0	0	C
A	I	1	2	1	2	2	1	0	0	0	C
X	O	1	2	1	2	2	1	0	0	0	B
A	I	2	3	1	1	2	1	0	0	0	D
R	O	1	3	1	1	2	1	0	0	0	C
A	O	1	3	1	2	2	1	0	0	0	C
R	I	1	2	1	2	2	1	0	0	0	D
R	O	1	2	1	2	2	1	0	0	0	C
X	I	1	3	1	2	2	1	0	0	0	B
R	O	1	3	1	1	2	1	1	0	0	D
X	O	1	3	1	1	2	1	0	0	0	B
R	O	1	3	1	1	2	1	0	0	0	D
X	O	1	1	1	2	2	1	0	0	0	B
A	O	1	2	1	2	2	1	0	0	0	C
A	I	1	2	1	2	2	1	4	0	0	D
R	O	1	1	1	1	2	1	0	0	0	C
R	O	1	1	1	1	2	1	0	0	0	C
A	X	1	2	1	2	2	1	0	0	0	H
R	O	1	2	1	2	2	1	0	0	0	C
S	O	2	3	1	2	2	1	1	0	0	D
X	O	2	3	1	1	2	1	0	0	0	B
S	O	1	3	1	1	2	1	0	0	0	C
X	O	1	3	1	1	2	1	0	0	0	B
S	X	1	2	1	2	2	1	0	0	0	H
R	O	1	2	1	1	2	1	0	0	0	D
S	X	1	2	1	1	1	1	0	0	0	H
S	X	1	3	1	2	2	1	0	0	0	H
K	I	2	3	2	2	2	1	2	0	0	D
X	O	1	2	1	1	2	1	0	0	0	B
X	I	1	2	1	1	2	1	0	0	0	B
X	O	1	2	1	1	2	1	0	0	0	B
S	X	1	2	1	1	1	1	0	0	0	H
S	X	1	2	1	1	1	1	0	1	0	H
K	I	1	3	1	2	2	1	4	0	0	D
X	O	1	1	1	1	2	1	0	0	0	B
S	O	2	3	3	1	2	1	0	1	0	C
X	O	1	3	1	1	2	1	0	0	0	B
R	O	1	2	1	1	2	1	0	0	0	D
K	I	2	3	1	2	2	1	3	1	0	D
S	X	1	2	1	1	1	1	0	0	0	H
S	O	1	3	1	1	2	1	0	0	0	C
X	O	1	3	1	1	2	1	0	0	0	B
R	O	1	3	1	1	2	1	0	0	0	D
R	O	1	3	1	1	2	1	0	0	0	C
R	O	1	3	1	1	2	1	0	0	0	D
K	I	2	2	1	2	2	1	1	0	0	D
A	I	1	3	1	1	2	1	0	0	0	D
S	X	1	2	1	1	1	1	0	0	0	H
S	O	2	2	2	1	2	1	0	0	0	C
R	O	1	2	1	1	2	1	0	0	0	D
X	O	1	2	1	1	2	1	0	0	0	B
X	O	1	2	1	1	2	1	0	0	0	B
X	O	1	3	1	1	2	1	1	0	0	B
X	O	1	3	1	1	2	1	0	0	0	B
S	O	1	2	1	1	2	1	1	0	0	D
A	I	2	2	3	2	2	1	0	0	0	D
A	I	1	2	1	2	2	1	0	0	0	D
S	O	1	3	1	1	2	1	0	0	0	C
R	X	1	3	1	1	2	1	0	0	0	H
X	O	1	2	1	1	2	1	0	0	0	B
A	I	1	3	1	1	2	1	0	0	0	D
S	X	1	2	1	1	1	1	0	0	0	H
R	O	1	3	1	1	2	1	1	0	0	C
A	X	1	1	1	2	2	1	0	0	0	H
S	X	1	1	1	1	2	1	0	0	0	H
A	I	1	3	1	2	2	1	0	0	0	D
S	X	1	1	1	1	2	1	0	0	0	H
S	O	1	2	1	1	2	1	0	0	0	C
S	I	2	3	1	1	2	1	0	0	0	D
S	X	1	3	1	1	1	1	0	0	0	H
R	O	1	2	1	1	2	1	0	0	0	D
R	O	1	3	1	1	2	1	0	0	0	D
S	X	1	3	1	1	2	1	0	0	0	H
S	X	1	2	1	1	1	1	0	0	0	H
X	O	1	2	1	1	2	1	0	0	0	B
A	I	1	3	1	2	2	1	1	0	0	E
S	O	1	3	1	1	2	1	0	0	0	D
R	X	1	1	1	1	2	1	0	0	0	H
A	I	1	2	1	2	2	1	0	0	0	D
S	X	1	2	1	1	1	1	0	0	0	H
R	O	1	3	1	1	2	1	0	0	0	C
S	I	1	3	1	1	2	1	1	0	0	D
R	X	1	2	1	1	1	1	0	0	0	H
R	X	1	2	1	1	2	1	0	0	0	H
A	C	1	3	1	2	2	1	0	0	0	E
A	O	1	3	1	1	2	1	0	0	0	D
S	O	1	3	1	1	2	1	0	0	0	C
S	X	2	2	1	1	2	1	0	0	0	H
R	O	1	3	1	2	2	1	0	0	0	D
S	O	1	2	1	2	2	1	0	0	0	C
H	X	1	2	1	1	1	1	0	0	0	H
R	O	1	3	1	1	2	1	0	0	0	C
S	I	1	3	1	2	2	1	1	0	0	D
R	O	1	3	1	1	2	1	0	1	0	C
R	X	1	3	1	1	2	1	0	0	0	H
S	X	1	2	1	2	1	1	0	0	0	H
S	X	1	2	1	1	1	1	0	0	0	H
A	O	1	1	1	2	2	1	0	0	0	D
S	I	1	3	1	1	2	1	0	0	0	D
R	I	1	3	1	2	2	1	0	0	0	C
X	O	1	2	1	1	2	1	0	0	0	B
R	O	1	3	1	1	2	1	0	1	0	D
R	O	1	3	1	1	2	1	0	0	0	D
S	I	1	3	1	2	2	1	0	0	0	D
A	I	1	3	1	2	2	1	0	0	0	D
R	O	1	3	1	1	2	1	0	0	0	C
R	O	1	2	1	2	2	1	0	0	0	D
S	X	1	3	1	1	1	1	0	0	0	H
R	O	1	3	1	1	2	1	0	0	0	D
A	I	2	3	3	1	2	1	1	0	0	D
X	O	1	2	1	1	2	1	0	0	0	B
A	X	1	3	1	2	1	1	0	0	0	H
A	I	1	3	1	2	2	1	3	0	0	D
R	O	1	2	1	1	2	1	0	0	0	C
S	O	1	1	1	2	2	1	0	0	0	D
S	X	1	2	1	1	2	1	0	0	0	H
R	O	1	1	1	2	2	1	0	0	0	D
R	O	1	2	1	1	2	1	0	0	0	C
X	O	1	2	1	2	2	1	0	0	0	B
R	O	1	2	1	1	2	1	0	0	0	C
A	O	2	2	1	2	2	1	4	0	0	E
A	I	1	3	1	2	2	1	0	0	0	E
A	X	1	3	1	2	1	1	0	0	0	H
A	I	2	3	1	2	2	1	0	1	0	D
S	O	1	2	1	2	2	1	0	0	0	D
S	X	1	2	1	1	2	1	0	0	0	H
R	O	1	3	1	2	2	1	0	0	0	D
S	X	1	2	1	1	1	1	0	0	0	H
A	O	1	1	1	1	2	1	0	0	0	C
A	I	1	2	1	2	2	1	0	0	0	E
A	X	1	2	1	2	1	1	0	0	0	H
A	C	2	2	3	2	2	1	0	0	0	D
S	I	1	2	1	2	2	1	0	0	0	E
R	X	1	2	1	1	1	1	0	0	0	H
S	X	1	3	1	1	2	1	0	0	0	H
A	I	1	3	1	2	2	1	0	1	0	D
S	X	1	3	1	1	1	1	0	0	0	H
A	O	2	3	1	2	2	1	0	0	0	E
A	O	1	2	1	2	2	1	1	0	0	E
A	O	1	2	1	2	2	1	0	0	0	C
A	C	1	2	1	2	2	1	0	0	0	D
S	I	1	3	1	2	2	1	5	1	0	E
R	X	1	3	1	1	1	1	0	0	0	H
R	I	1	3	1	1	2	1	1	0	0	D
S	X	1	3	1	1	1	1	0	0	0	H
S	X	1	3	1	2	1	1	0	0	0	H
S	I	1	3	1	2	2	1	0	0	0	D
S	X	1	2	1	1	1	1	0	0	0	H
A	X	1	2	1	2	2	1	0	0	0	H
A	I	1	2	1	2	2	1	4	0	0	F
A	I	1	2	1	2	2	1	0	0	0	C
A	I	1	3	1	2	2	1	0	0	0	E
S	X	1	2	1	1	1	1	1	0	0	H
X	O	1	3	1	1	2	1	0	0	0	B
S	O	1	1	3	2	2	1	0	0	0	D
S	X	1	2	1	1	1	1	0	0	0	H
S	X	1	3	1	1	1	1	0	0	0	H
R	I	1	3	1	1	2	1	0	0	0	D
S	X	1	2	1	1	1	1	0	0	0	H
A	I	2	2	1	2	2	1	0	0	0	F
S	X	1	3	1	2	2	1	1	0	0	H
A	I	1	3	1	2	2	1	0	0	0	E
S	X	1	2	1	2	1	1	0	0	0	H
R	I	1	3	1	2	2	1	0	0	0	D
R	O	1	3	1	1	2	1	0	0	0	C
S	X	1	2	1	1	1	1	0	0	0	H
A	I	1	1	1	2	2	1	0	0	0	F
R	X	1	1	1	2	2	1	0	0	0	H
S	X	2	3	1	2	2	1	0	0	0	H
S	I	2	2	1	2	2	1	3	0	0	E
S	X	1	3	1	1	1	1	0	0	0	H
R	I	1	2	1	2	2	1	0	0	0	D
R	X	1	2	1	2	1	1	0	0	0	H
A	O	1	2	1	2	2	1	0	0	0	D
R	X	1	1	1	1	2	1	0	0	0	H
X	O	1	2	1	1	2	1	0	0	0	B
S	X	1	2	1	2	1	1	0	0	0	H
S	X	1	2	1	2	2	1	0	0	0	H
S	I	2	2	1	2	2	1	0	0	0	E
S	O	2	2	1	1	2	1	0	0	0	C
S	X	1	2	1	2	1	1	0	0	0	H
X	O	1	3	1	1	2	1	0	0	0	B
S	X	1	3	1	1	1	1	0	0	0	H
S	X	1	2	1	2	2	1	0	0	0	H
A	I	2	2	1	2	2	1	1	0	0	D
X	O	1	2	1	2	2	1	0	0	0	B
R	O	1	3	1	1	2	1	0	0	0	C
S	O	2	3	1	2	2	1	0	0	0	D
H	O	1	3	1	1	2	1	0	0	0	D
R	O	1	3	1	1	2	1	0	0	0	D
S	O	1	2	1	1	2	1	0	0	0	C
S	X	1	2	1	2	2	1	0	0	0	H
S	X	1	2	1	1	2	1	0	0	0	H
S	O	1	3	1	2	2	1	0	0	0	C
S	I	1	3	1	1	2	1	0	0	0	C
R	X	1	2	1	1	2	1	0	0	0	H
S	X	1	2	1	2	2	1	0	0	0	H
S	X	1	2	1	1	2	1	0	0	0	H
R	X	1	3	1	2	1	1	0	0	0	H
X	O	1	3	1	1	2	1	0	0	0	B
S	O	1	2	1	2	2	1	1	0	0	C
S	O	1	2	1	1	2	1	0	0	0	C
R	O	1	3	1	1	2	1	0	0	0	C
S	O	1	1	1	1	2	1	0	0	0	C
X	O	1	3	1	1	2	1	0	0	0	B
S	O	1	2	1	1	2	1	1	0	0	C
S	X	1	2	1	1	2	1	0	0	0	H
S	X	1	3	1	2	1	1	0	0	0	H
S	O	1	3	1	1	2	1	1	0	0	C
S	O	1	3	1	2	2	1	2	1	0	C
S	X	1	3	1	1	2	1	1	0	0	H
R	O	1	2	1	1	2	1	0	0	0	C
S	O	1	3	1	1	2	1	0	0	0	D
S	X	2	3	1	1	2	1	0	0	0	H
A	O	1	2	1	2	2	1	1	0	0	D
S	X	1	2	1	1	2	1	0	0	0	H
S	X	1	2	1	2	1	1	0	0	0	H
S	I	1	3	1	1	2	1	0	0	0	D
A	I	2	2	1	2	2	1	1	0	0	D
R	X	1	2	1	1	2	1	0	0	0	H
R	I	1	2	1	1	2	1	2	0	0	C
S	X	1	2	1	1	2	1	0	0	0	H
S	X	1	2	1	1	2	1	0	0	0	H
A	O	1	3	1	2	2	1	0	0	0	D
A	I	2	2	1	2	2	1	2	0	0	D
H	O	1	2	1	1	2	1	0	0	0	F
R	O	1	3	1	1	2	1	0	0	0	C
S	O	1	2	1	1	2	1	0	0	0	C
R	X	1	2	1	1	2	1	0	0	0	H
R	X	1	3	1	1	1	1	0	0	0	H
S	O	1	3	1	1	2	1	0	0	0	D
S	I	1	1	1	2	2	1	0	0	0	D
R	I	1	2	1	2	2	1	1	0	0	C
S	O	1	3	1	1	2	1	0	0	0	C
X	I	2	2	1	2	2	1	0	0	0	B
S	X	1	3	1	1	2	1	0	0	0	H
X	O	1	3	1	1	2	1	0	0	0	B
R	X	2	1	1	2	2	1	0	0	0	H
S	O	1	2	1	2	2	1	0	0	0	C
S	X	1	2	1	1	2	1	0	0	0	H
X	I	1	2	1	2	2	1	1	0	0	B
S	O	1	2	1	1	2	1	0	0	0	C
X	O	1	3	1	1	2	1	0	0	0	B
A	O	1	3	1	1	2	1	0	0	0	D
S	O	1	2	1	1	2	1	0	0	0	C
X	O	1	3	1	1	2	1	0	0	0	B
S	O	2	2	1	2	2	1	0	0	0	C
S	I	1	3	1	1	2	1	0	0	0	C
S	O	1	3	1	1	2	1	0	0	0	C
A	I	1	2	1	1	2	1	0	0	0	D
A	I	1	3	1	1	2	1	0	0	0	E
R	X	1	3	1	1	2	1	0	0	0	H
R	O	1	3	1	1	2	1	0	0	0	C
S	X	1	1	1	2	2	1	0	0	0	H
S	O	2	3	1	2	2	1	0	0	0	C
S	O	1	3	1	1	2	1	0	0	0	C
A	O	1	2	1	2	2	1	0	0	0	D
S	I	1	3	1	2	2	1	2	0	0	F
R	O	1	3	1	1	2	1	0	0	0	C
A	I	1	3	1	1	2	1	1	0	0	D
S	X	1	2	1	2	2	1	0	0	0	H
S	O	1	2	1	1	2	1	0	0	0	C
S	O	1	3	1	2	2	1	0	0	0	C
S	I	1	3	1	2	2	1	1	0	0	F
R	O	1	2	1	2	2	1	0	0	0	D
A	I	2	3	1	2	2	1	0	0	0	D
R	C	2	3	1	1	2	1	1	0	0	D
K	X	1	3	1	1	1	1	0	0	0	H
R	O	1	2	1	1	2	1	0	0	0	C
S	X	1	2	1	1	2	1	0	0	0	H
S	I	2	2	1	2	2	1	0	0	0	F
X	O	1	2	1	2	2	1	0	0	0	B
S	I	1	2	1	2	2	1	0	0	0	D
H	C	2	3	1	2	2	1	0	0	0	E
X	O	1	2	1	1	2	1	0	0	0	B
H	O	1	3	1	2	2	1	0	0	0	C
X	O	1	3	1	1	2	1	0	0	0	B
R	I	1	2	1	2	2	1	1	0	0	F
S	X	1	1	1	2	2	1	0	0	0	H
A	I	1	3	1	2	2	1	1	0	0	D
K	I	2	3	1	2	2	2	1	0	0	E
X	O	1	3	1	1	2	1	0	0	0	B
A	I	1	2	1	2	2	1	1	0	0	D
H	O	2	2	1	2	2	1	1	0	0	E
S	X	1	2	1	2	1	1	0	0	0	H
R	X	1	2	1	1	2	1	0	0	0	H
X	O	1	1	1	2	2	1	0	0	0	B
S	I	2	2	1	2	2	1	1	0	0	D
K	I	2	2	1	2	2	1	2	0	0	E
H	O	1	3	1	2	2	1	0	0	0	F
R	O	1	3	1	1	2	1	0	0	0	C
S	O	1	3	1	2	2	1	0	0	0	C
R	X	1	1	1	2	2	1	0	0	0	H
X	I	1	1	1	2	2	1	0	0	0	B
K	I	1	2	1	2	2	1	4	0	0	F
R	O	1	2	1	1	2	1	0	0	0	C
S	X	1	3	1	2	2	1	0	0	0	H
X	O	1	3	1	1	2	1	0	0	0	B
S	X	1	3	1	1	1	1	0	0	0	H
R	X	1	3	1	2	2	1	0	0	0	H
A	I	2	3	1	2	2	2	1	1	0	F
H	I	1	3	1	2	2	1	1	1	0	E
S	X	1	2	1	2	2	1	0	0	0	H
R	X	1	2	1	1	2	1	0	0	0	H
S	X	1	3	1	1	1	1	0	0	0	H
A	I	2	3	1	2	2	1	0	0	0	F
H	I	1	3	1	2	2	1	3	0	0	E
S	X	1	3	1	2	2	1	0	0	0	H
R	X	1	3	1	1	2	1	0	0	0	H
X	O	1	3	1	1	2	1	0	0	0	B
H	O	2	2	2	2	2	1	0	0	0	E
S	X	1	2	1	2	2	1	0	0	0	H
S	I	1	3	1	1	2	1	0	0	0	C
A	I	1	2	1	2	2	1	1	0	0	F
R	X	1	3	1	1	2	1	0	0	0	H
A	I	1	2	1	2	2	1	0	0	0	F
A	O	1	2	1	2	2	1	1	0	0	E
S	X	1	3	1	2	2	1	0	0	0	H
S	I	1	3	1	2	2	1	0	0	0	D
R	O	1	2	1	1	2	1	0	0	0	C
X	O	1	3	1	1	2	1	0	0	0	B
A	I	2	2	1	2	2	1	1	0	0	F
S	X	1	3	1	2	2	1	0	0	0	H
X	O	1	2	1	1	2	1	0	0	0	B
X	O	1	2	1	1	2	1	0	0	0	B
S	O	1	1	1	2	2	1	0	0	0	E
A	I	1	3	1	2	2	1	0	0	0	D
R	X	1	3	1	1	2	1	0	0	0	H
R	O	1	3	1	1	2	1	0	0	0	C
X	O	1	3	1	1	2	1	0	0	0	B
S	X	1	2	1	2	1	1	0	0	0	H
R	X	2	2	1	2	2	1	0	0	0	H
S	O	1	3	1	1	2	1	0	0	0	C
A	I	1	3	1	2	2	1	0	0	0	D
R	X	1	2	1	1	2	1	0	0	0	H
X	O	1	2	1	1	2	1	0	0	0	B
R	O	1	2	1	1	2	1	0	0	0	C
S	X	1	2	1	2	1	1	0	0	0	H
S	X	1	2	1	1	1	1	0	0	0	H
A	X	1	2	1	1	2	1	0	0	0	H
X	O	1	3	1	1	2	1	0	0	0	B
X	I	1	3	1	1	2	1	0	0	0	B
X	O	1	3	1	1	2	1	0	0	0	B
S	X	1	3	1	2	1	1	0	0	0	H
S	O	1	3	1	1	2	1	0	0	0	C
A	X	1	3	1	1	2	1	0	0	0	H
A	O	1	3	1	2	2	1	0	0	0	E
X	O	1	3	1	1	2	1	0	0	0	B
S	X	1	2	1	2	1	1	0	0	0	H
R	O	1	2	1	1	2	1	0	0	0	C
A	O	1	2	1	2	2	1	0	0	0	C
R	O	1	3	1	1	2	1	0	0	0	C
S	X	1	2	1	2	1	1	0	0	0	H
R	X	1	1	1	1	2	1	1	0	0	H
S	X	1	1	1	1	2	1	0	0	0	H
S	I	1	3	1	1	2	1	1	0	0	C
A	X	1	3	1	2	1	1	0	0	0	H
X	I	1	2	1	1	2	1	0	0	0	B
S	X	1	2	1	1	2	1	0	0	0	H
S	O	1	2	1	1	2	1	0	0	0	C
A	O	1	3	1	2	2	1	0	0	0	C
X	O	2	2	1	1	2	1	0	0	0	B
S	X	1	2	1	1	2	1	0	0	0	H
R	X	1	2	1	1	2	1	0	0	0	H
R	O	1	3	1	1	2	1	0	0	0	C
S	O	2	2	1	1	2	1	0	0	0	C
X	O	1	1	1	1	2	1	0	0	0	B
S	X	1	2	1	1	2	1	0	0	0	H
X	O	1	3	1	1	2	1	0	0	0	B
R	X	1	2	1	1	2	1	0	0	0	H
R	O	1	2	1	1	2	1	0	0	0	C
A	X	1	2	1	2	2	1	0	0	0	H
H	X	1	3	1	1	2	1	0	0	0	H
X	O	1	1	1	1	2	1	0	0	0	B
R	X	1	1	1	1	2	1	0	0	0	H
S	X	1	2	1	1	2	1	1	0	0	H
R	O	1	3	1	1	2	1	0	0	0	C
H	X	1	2	1	1	2	1	0	0	0	H
X	O	1	3	1	1	2	1	0	0	0	B
S	X	1	2	1	1	2	1	1	0	0	H
R	O	1	2	1	1	2	1	0	0	0	C
X	O	1	1	1	2	2	1	0	0	0	B
S	X	1	2	1	1	2	1	0	0	0	H
S	O	2	2	1	1	2	1	0	0	0	C
X	O	1	3	1	1	2	1	1	0	0	B
S	O	1	2	1	1	2	1	0	0	0	C
S	X	1	3	1	1	2	1	0	0	0	H
S	O	2	3	1	1	2	1	0	0	0	C
X	O	2	3	1	1	2	1	0	0	0	B
S	O	1	3	1	1	2	1	0	0	0	C
X	O	1	2	1	1	2	1	0	0	0	B
A	X	1	3	1	1	1	1	0	0	0	H
A	X	1	3	1	1	1	1	0	0	0	H
A	X	1	2	1	1	1	1	0	0	0	H
A	X	1	2	1	1	1	1	0	0	0	H
S	X	1	2	1	1	2	1	0	0	0	H
R	O	1	2	1	1	2	1	1	0	0	D
A	I	1	3	1	1	2	1	0	1	0	D
A	O	1	3	1	1	2	1	0	0	0	C
S	X	1	2	1	1	1	1	0	0	0	H
S	X	1	2	1	1	1	1	0	0	0	H
S	O	1	3	1	1	2	1	0	0	0	C
S	X	1	2	1	1	1	1	0	0	0	H
S	X	1	3	1	1	2	1	0	0	0	H
A	I	1	3	1	2	2	1	3	0	0	D
S	X	1	2	1	1	2	1	0	0	0	H
R	O	1	3	1	1	2	1	0	0	0	D
A	I	1	3	1	2	2	1	0	1	0	D
A	O	1	3	1	1	2	1	0	0	0	C
S	X	1	2	1	1	1	1	0	0	0	H
S	X	1	2	1	1	1	1	0	0	0	H
S	X	1	2	1	1	2	1	0	0	0	H
S	X	1	3	1	1	1	1	2	0	0	H
H	O	1	3	1	2	2	1	0	0	0	D
S	X	1	2	1	1	2	1	0	0	0	H
S	O	2	2	2	2	2	1	1	1	0	D
S	X	1	3	1	1	1	1	0	0	0	H
S	X	1	3	1	1	1	1	0	0	0	H
S	O	1	3	1	1	2	1	3	0	0	C
A	I	1	3	1	1	2	1	0	0	0	F
S	O	1	2	1	2	2	1	0	0	0	E
S	X	1	2	1	1	2	1	0	0	0	H
R	O	1	2	1	1	2	1	0	0	0	D
S	X	1	1	1	1	2	1	0	0	0	H
S	O	1	1	1	1	2	1	0	0	0	D
S	O	1	3	1	1	2	1	0	0	0	C
R	O	1	2	1	1	2	1	0	0	0	C
S	X	1	1	2	2	2	1	0	0	0	H
S	O	1	3	1	1	2	1	0	0	0	C
K	I	2	3	1	2	2	1	2	0	0	D
A	I	1	3	1	2	2	1	3	0	0	E
S	X	1	2	1	2	1	1	0	0	0	H
R	O	1	3	1	1	2	1	0	0	0	C
S	X	1	3	1	1	2	1	0	0	0	H
R	O	1	2	1	1	2	1	0	0	0	C
S	X	1	3	1	2	2	1	0	0	0	H
S	O	1	2	1	1	2	1	0	0	0	C
S	O	1	2	1	1	2	1	0	0	0	C
K	I	2	3	1	2	2	1	0	0	0	D
A	I	1	2	1	2	2	1	0	0	0	E
S	X	1	3	1	2	1	1	0	0	0	H
R	O	1	3	1	1	2	1	0	0	0	C
X	O	1	3	1	1	2	1	0	0	0	B
S	X	1	2	1	1	2	1	0	0	0	H
R	X	1	1	1	1	2	1	0	0	0	H
S	X	1	2	1	2	2	1	0	0	0	H
S	X	1	1	1	1	2	1	0	0	0	H
S	X	1	2	1	1	2	1	0	0	0	H
S	I	2	3	1	2	2	1	0	0	0	D
S	X	1	2	1	2	1	1	0	0	0	H
R	O	1	2	1	1	2	1	0	0	0	C
R	O	1	3	1	1	2	1	0	0	0	D
S	X	1	2	1	2	2	1	0	0	0	H
S	X	1	1	1	1	2	1	0	0	0	H
S	O	1	2	1	2	2	1	3	0	0	D
S	O	1	2	1	2	2	1	0	0	0	D
S	X	1	2	1	2	1	1	0	0	0	H
S	O	1	3	1	1	2	1	0	0	0	D
X	O	1	3	1	1	2	1	0	0	0	B
S	X	1	2	1	1	2	1	0	0	0	H
S	X	1	2	1	1	2	1	0	0	0	H
K	I	2	2	1	2	2	1	3	0	0	D
S	O	1	2	1	2	2	1	0	0	0	C
X	O	1	3	1	1	2	1	0	0	0	B
A	I	1	3	1	1	2	1	1	0	0	D
R	O	1	3	1	1	2	1	0	0	0	D
S	X	1	2	1	2	2	1	0	0	0	H
S	X	1	2	1	1	2	1	0	0	0	H
S	X	1	3	1	1	2	1	0	0	0	H
K	I	2	2	1	2	2	1	0	0	0	D
S	O	1	2	1	2	2	1	0	0	0	C
X	O	1	1	1	1	2	1	0	0	0	B
A	I	1	3	1	2	2	1	0	0	0	D
S	O	1	2	1	1	2	1	0	0	0	C
S	X	1	2	1	1	2	1	0	0	0	H
A	O	1	2	1	2	2	1	0	1	0	E
S	O	1	1	1	2	2	1	0	0	0	C
A	I	1	3	1	1	2	1	0	0	0	D
A	I	1	3	1	1	2	1	0	0	0	D
S	I	1	3	1	1	2	1	0	0	0	E
S	I	1	3	1	1	2	1	0	0	0	D
S	X	1	2	1	1	2	1	0	0	0	H
A	O	2	2	3	2	2	1	0	0	0	C
S	X	1	2	1	2	1	1	0	0	0	H
R	X	1	3	1	1	2	1	0	0	0	H
A	I	1	2	1	2	2	1	0	0	0	E
K	I	1	3	1	2	2	1	1	0	0	D
A	O	1	3	1	2	2	1	0	0	0	D
K	I	1	3	1	2	2	1	0	0	0	D
S	X	1	3	1	1	1	1	0	0	0	H
A	O	1	2	1	2	2	1	0	0	0	C
S	O	1	2	1	2	2	1	0	0	0	C
S	X	1	3	1	2	1	1	0	0	0	H
K	I	2	2	1	2	2	1	0	0	0	D
X	O	1	2	1	2	2	1	0	0	0	B
K	I	1	2	1	2	2	1	1	0	0	E
R	X	1	3	1	1	2	1	1	0	0	H
S	X	1	3	1	1	1	1	0	0	0	H
S	X	1	1	1	2	2	1	0	0	0	H
K	C	1	2	1	2	2	2	0	1	1	F
K	C	2	3	1	2	2	2	0	0	0	E
A	I	1	3	1	1	2	1	0	2	0	D
R	O	1	3	1	1	2	1	0	0	0	C
R	X	1	2	1	1	2	1	0	0	0	H
X	O	1	3	1	1	2	1	0	0	0	B
A	I	1	2	1	2	2	1	1	0	0	D
K	C	2	2	3	2	2	2	0	0	0	E
K	C	1	3	1	2	2	2	0	0	0	F
S	I	1	2	1	1	2	1	0	0	0	C
S	X	1	3	1	1	2	1	0	0	0	H
S	O	1	3	1	1	2	1	0	0	0	D
S	X	1	2	1	1	1	1	0	0	0	H
S	X	1	2	1	2	1	1	0	0	0	H
S	O	1	1	1	2	2	1	0	0	0	D
K	C	2	3	3	2	2	2	1	0	1	E
K	I	1	2	1	2	2	2	0	0	0	F
R	I	1	2	1	1	2	1	0	0	0	C
S	O	1	3	1	1	2	1	0	0	0	B
R	O	1	3	1	1	2	1	0	0	0	C
S	X	1	3	1	1	1	1	0	0	0	H
R	O	1	2	1	1	2	1	0	0	0	C
S	X	1	2	1	2	1	1	0	0	0	H
S	X	2	2	1	2	2	1	0	0	0	H
K	C	2	2	3	2	2	2	2	2	0	E
K	I	1	3	1	2	2	2	1	0	0	E
K	C	2	2	3	2	2	2	0	0	0	E
A	I	1	3	1	2	2	1	0	0	0	E
S	X	1	2	1	1	1	1	0	0	0	H
R	O	1	3	1	1	2	1	0	0	0	C
K	C	2	2	2	2	2	2	4	0	0	E
S	X	1	2	1	1	2	1	0	0	0	H
A	O	2	2	1	2	2	1	0	0	0	E
R	I	1	3	1	2	2	1	0	0	0	D
S	X	1	2	1	1	1	1	0	0	0	H
R	X	1	3	1	1	2	1	0	0	0	H
S	O	1	3	1	1	2	1	0	0	0	D
R	X	1	2	1	1	1	1	0	0	0	H
K	C	2	2	2	2	2	2	0	0	0	E
S	I	2	2	1	2	2	1	2	0	0	F
S	X	1	3	1	1	2	1	0	0	0	H
S	O	1	3	1	2	2	1	0	0	0	D
A	I	1	2	1	2	2	1	0	0	0	D
A	X	1	3	1	1	1	1	0	0	0	H
S	O	1	2	1	1	2	1	0	0	0	D
S	X	1	2	1	1	1	1	0	0	0	H
S	O	1	3	1	1	2	1	0	0	0	C
K	C	2	3	1	2	2	2	2	1	0	E
A	I	2	2	1	2	2	1	0	0	0	F
S	O	1	2	1	2	2	1	0	0	0	C
A	X	1	2	1	1	1	1	0	0	0	H
X	O	1	3	1	1	2	1	0	0	0	B
S	X	1	3	1	1	1	1	0	0	0	H
A	O	1	3	1	1	2	1	0	0	0	D
H	O	1	3	1	2	2	1	0	0	0	D
K	C	2	2	1	2	2	1	0	0	0	E
A	I	1	2	1	2	2	1	0	0	0	F
S	O	1	2	1	2	2	1	0	0	0	C
A	I	1	1	1	2	2	1	1	1	0	D
A	X	1	2	1	1	1	1	0	0	0	H
S	X	1	2	1	1	1	1	0	0	0	H
A	O	1	2	1	1	2	1	0	0	0	D
H	O	1	3	1	2	2	1	0	0	0	D
S	O	1	3	1	1	2	1	0	0	0	D
S	X	1	1	1	2	2	1	0	0	0	H
S	X	1	3	1	1	1	1	0	0	0	H
R	O	1	3	1	1	2	1	0	0	0	D
A	I	2	3	2	1	2	1	0	0	0	D
S	X	1	2	1	1	1	1	0	0	0	H
R	O	1	3	1	1	2	1	1	0	0	C
R	O	1	2	1	1	2	1	0	0	0	C
H	O	1	2	1	2	2	1	0	0	0	D
S	O	1	2	1	1	2	1	0	0	0	C
A	I	1	2	1	2	2	1	0	0	0	E
S	X	1	2	1	1	1	1	1	0	0	H
S	O	1	3	1	1	2	1	0	0	0	C
S	X	1	2	1	1	2	1	0	0	0	H
X	O	1	1	1	1	2	1	0	0	0	B
A	O	1	2	1	2	2	1	4	1	0	E
S	X	1	3	1	1	1	1	1	0	0	H
H	O	1	3	1	2	2	1	0	0	0	D
A	I	2	2	1	2	2	1	0	0	0	E
S	O	1	3	1	1	2	1	0	0	0	D
S	X	1	1	1	1	1	1	0	0	0	H
S	X	1	2	1	1	2	1	0	0	0	H
S	X	1	2	2	2	2	1	0	0	0	H
S	X	2	2	1	1	2	1	0	0	0	H
S	X	1	2	1	1	1	1	0	0	0	H
S	X	2	2	1	1	2	1	0	0	0	H
S	O	1	2	1	2	2	1	0	0	0	C
R	X	1	2	1	1	2	1	0	0	0	H
X	O	1	1	1	1	2	1	0	0	0	B
A	O	1	2	1	1	2	1	1	0	0	C
X	I	1	2	1	1	2	1	0	0	0	B
S	X	1	3	1	1	2	1	0	0	0	H
X	O	1	3	1	1	2	1	0	0	0	B
A	I	2	3	1	1	2	1	2	0	0	D
X	O	1	3	1	1	2	1	0	0	0	B
A	I	2	2	1	1	2	1	8	0	0	E
R	X	1	2	1	1	2	1	0	0	0	H
R	O	1	2	1	1	2	1	0	0	0	C
R	O	1	3	1	1	2	1	0	0	0	C
A	O	1	3	1	1	2	1	1	0	0	D
X	O	1	3	1	1	2	1	0	0	0	B
A	I	1	3	1	2	2	1	0	0	0	D
R	O	1	3	1	1	2	1	0	0	0	C
S	O	1	2	1	1	2	1	3	0	0	D
S	O	1	2	1	2	2	1	0	0	0	C
A	I	1	2	1	2	2	2	1	0	0	F
A	X	1	2	1	2	2	1	0	0	0	H
S	O	2	3	1	2	2	1	0	0	0	D
S	X	1	2	1	1	1	1	0	0	0	H
A	I	1	2	1	2	2	1	1	0	0	E
S	O	2	2	1	1	2	1	1	0	0	C
R	O	1	3	1	1	2	1	0	0	0	C
S	I	1	2	1	2	2	1	0	0	0	E
S	O	2	3	1	1	2	1	0	0	0	C
X	O	1	3	1	1	2	1	0	0	0	B
S	O	1	2	1	2	2	1	0	0	0	E
S	O	1	3	1	1	2	1	0	0	0	E
H	O	1	3	1	1	2	1	0	0	0	C
X	O	1	1	1	1	2	1	0	0	0	B
S	O	1	2	1	1	2	1	2	0	0	E
S	X	2	2	1	1	1	1	0	0	0	H
K	C	1	3	1	2	2	1	0	1	0	E
R	X	1	1	1	2	2	1	0	0	0	H
S	X	1	2	1	1	1	1	0	0	0	H
S	X	1	3	1	1	1	1	0	0	0	H
S	O	2	2	1	1	2	1	0	0	0	D
S	X	1	3	1	1	2	1	1	0	0	H
S	X	1	2	1	1	2	1	0	0	0	H
K	C	2	3	1	2	2	2	0	0	0	F
R	I	1	3	1	1	2	1	0	0	0	C
R	I	1	3	1	1	2	1	0	0	0	C
R	O	1	3	1	1	2	1	0	0	0	D
A	I	1	3	1	1	2	1	0	1	0	D
S	O	1	3	1	1	2	1	1	0	0	D
S	X	2	2	1	1	2	1	0	0	0	H
R	I	1	3	1	1	2	1	1	0	0	C
S	I	2	2	1	2	2	1	0	0	0	C
A	I	2	2	1	2	2	1	1	0	1	F
R	O	1	3	1	1	2	1	0	0	0	C
R	C	1	3	1	2	2	1	1	0	0	D
S	X	1	1	1	2	2	1	0	0	0	H
R	O	1	2	1	1	2	1	0	0	0	D
X	I	1	3	1	1	2	1	0	0	0	B
S	X	1	1	1	1	2	1	0	0	0	H
R	O	1	3	1	1	2	1	0	0	0	C
S	O	1	2	1	2	2	1	0	0	0	C
X	O	2	1	1	2	2	1	0	0	0	B
X	O	1	2	1	1	2	1	0	0	0	B
R	O	1	1	1	1	2	1	0	0	0	C
S	X	1	3	1	1	2	1	0	0	0	H
R	X	1	3	1	1	2	1	0	0	0	H
R	O	1	2	1	2	2	1	0	0	0	C
A	I	2	2	1	2	2	1	0	0	0	E
A	O	1	2	1	2	2	1	0	0	0	C
X	O	1	3	1	1	2	1	0	0	0	B
S	X	1	2	1	2	2	1	0	0	0	H
A	I	2	3	3	2	2	1	2	0	0	D
A	X	1	2	1	2	2	1	0	0	0	H
X	O	1	3	1	1	2	1	0	0	0	B
A	I	2	2	1	2	2	1	0	1	0	D
R	X	1	2	1	1	2	1	0	0	0	H
R	X	1	2	1	1	2	1	0	0	0	H
X	O	1	3	1	1	2	1	0	0	0	B
X	O	1	3	1	1	2	1	0	0	0	B
S	X	1	2	1	1	1	1	0	0	0	H
X	O	1	3	1	1	2	1	0	0	0	B
S	O	1	3	1	1	2	1	1	0	0	D
R	O	1	3	1	1	2	1	0	0	0	C
X	O	1	3	1	1	2	1	0	0	0	B
R	O	1	2	1	1	2	1	1	0	0	D
A	C	2	3	1	2	2	1	0	0	0	D
A	O	1	3	1	1	2	1	0	0	0	C
S	X	1	3	1	1	2	1	0	0	0	H
A	O	1	1	1	2	2	1	0	0	0	D
R	O	2	2	1	1	2	1	0	0	0	C
S	X	1	3	1	1	2	1	0	0	0	H
R	I	1	3	1	2	2	1	0	0	0	D
A	X	1	2	1	1	1	1	0	0	0	H
A	I	2	3	1	2	2	1	2	0	0	E
H	X	1	3	1	2	1	1	0	0	0	H
A	I	1	2	1	1	2	1	0	0	0	D
X	O	1	3	1	1	2	1	0	0	0	B
S	X	1	2	1	1	2	1	0	0	0	H
A	I	2	2	1	2	2	1	3	0	0	E
S	X	1	3	1	1	1	1	0	0	0	H
R	O	1	3	1	1	2	1	0	0	0	C
A	C	2	2	1	2	2	1	0	0	0	E
A	O	1	3	1	2	2	1	0	0	0	C
R	I	2	3	1	2	2	1	1	0	0	D
S	X	1	2	1	2	1	1	0	0	0	H
A	I	2	2	1	2	2	1	3	0	0	F
R	O	1	2	1	2	2	1	0	0	0	C
A	I	2	3	3	2	2	1	1	0	0	E
A	I	1	2	1	2	2	1	0	0	0	C
S	X	1	2	1	2	1	1	0	0	0	H
R	O	1	3	1	1	2	1	0	0	0	C
R	O	1	2	1	2	2	1	0	0	0	C
S	X	2	2	1	1	1	1	1	0	0	H
A	I	2	3	1	2	2	1	0	0	0	C
R	O	1	1	1	2	2	1	0	0	0	C
S	X	1	2	1	1	2	1	0	0	0	H
S	X	1	2	1	2	1	1	0	0	0	H
A	I	1	2	1	2	2	1	0	0	0	D
R	X	1	2	1	2	1	1	0	0	0	H
S	O	1	3	1	1	2	1	0	0	0	C
A	O	1	3	1	2	2	1	0	0	0	D
A	I	1	3	1	2	2	1	1	0	0	D
S	X	1	3	1	1	2	1	0	0	0	H
S	O	2	2	1	1	2	1	0	0	0	F
S	O	2	2	3	2	2	1	0	0	0	D
R	I	1	3	1	1	2	1	0	0	0	D
S	I	1	3	1	1	2	1	0	0	0	C
R	O	1	2	1	2	2	1	0	0	0	C
S	O	1	2	1	1	2	1	0	0	0	D
A	I	1	2	1	1	2	1	0	0	0	D
S	O	1	3	1	1	2	1	6	0	0	E
S	X	1	1	1	1	2	1	0	0	0	H
A	X	1	1	1	2	2	1	0	0	0	H
R	X	1	2	1	1	2	1	0	0	0	H
R	X	1	3	1	2	2	1	0	0	0	H
H	O	1	2	1	2	2	1	1	0	0	F
R	X	1	2	1	1	2	1	0	0	0	H
X	O	1	2	1	2	2	1	0	0	0	B
K	I	1	2	1	2	2	1	1	0	0	F
X	I	1	3	1	1	2	1	0	0	0	B
H	I	2	3	1	2	2	1	0	0	0	D
R	X	1	2	1	1	2	1	0	0	0	H
R	X	1	3	1	2	2	1	0	0	0	H
S	X	1	3	1	1	1	1	0	0	0	H
A	I	2	2	3	2	2	1	0	0	0	F
R	X	1	2	1	1	2	1	0	0	0	H
H	O	2	2	1	2	2	1	1	0	0	E
S	X	1	3	1	2	2	1	0	0	0	H
S	I	1	3	1	1	2	1	0	0	0	D
A	O	1	3	1	2	2	1	0	0	0	D
X	O	1	3	1	1	2	1	0	0	0	B
X	I	1	3	1	1	2	1	0	0	0	B
X	I	1	3	1	1	2	1	0	0	0	B
A	O	1	2	1	2	2	1	0	0	0	C
R	O	1	3	1	1	2	1	0	0	0	C
S	X	1	3	1	1	2	1	0	0	0	H
X	O	2	2	1	2	2	1	2	0	0	B
X	O	1	3	1	1	2	1	0	0	0	B
A	X	1	2	1	2	2	1	0	0	0	H
A	X	1	3	1	2	2	1	0	0	0	H
X	O	1	2	1	2	2	1	0	0	0	B
S	X	1	3	1	1	1	1	0	0	0	H
S	X	1	3	1	1	2	1	0	0	0	H
A	I	1	3	1	2	2	1	2	0	0	D
X	O	1	3	1	1	2	1	0	0	0	B
R	O	2	2	1	1	2	1	0	0	0	C
R	O	1	2	1	1	2	1	0	0	0	C
S	O	2	2	3	2	2	1	0	0	0	C
A	I	2	3	1	1	2	1	3	0	0	D
A	O	1	3	1	2	2	1	0	0	0	C
S	X	1	2	1	2	1	1	0	0	0	H
S	X	1	2	1	1	2	1	0	0	0	H
S	O	1	3	1	1	2	1	0	0	0	C
X	O	1	2	1	1	2	1	1	0	0	B
A	I	2	2	1	2	2	1	1	0	0	D
S	O	1	3	1	1	2	1	2	2	0	D
S	X	1	2	1	1	2	1	0	0	0	H
S	O	2	3	3	1	2	1	0	0	0	E
S	X	1	3	1	2	2	1	0	0	0	H
S	X	1	3	1	2	1	1	0	0	0	H
S	O	2	2	2	1	2	1	0	0	0	C
S	X	1	3	1	2	1	1	0	0	0	H
R	O	1	3	1	1	2	1	0	0	0	D
S	X	1	2	1	2	2	1	0	0	0	H
S	X	1	3	1	2	1	1	0	0	0	H
R	X	1	2	1	1	2	1	0	0	0	H
A	C	2	2	1	2	2	1	0	0	0	E
S	O	1	3	1	2	2	1	0	0	0	C
K	I	1	3	1	2	2	2	0	0	0	E
R	X	1	3	1	1	2	1	0	0	0	H
K	I	1	3	1	2	2	1	1	0	0	D
S	X	1	3	1	2	1	1	0	0	0	H
A	I	1	2	1	2	2	1	0	0	0	D
S	X	1	2	1	2	1	1	0	0	0	H
K	C	2	3	1	2	2	2	1	3	2	D
A	I	1	3	1	1	2	1	0	0	0	D
X	O	1	3	1	1	2	1	0	0	0	B
K	C	2	3	3	2	2	2	0	5	1	E
A	O	1	3	1	2	2	1	1	0	0	D
S	O	1	2	1	1	2	1	0	0	0	B
R	I	1	3	1	1	2	1	0	0	0	D
S	X	1	3	1	2	2	1	0	0	0	H
A	I	1	2	1	2	2	1	3	0	0	E
S	I	1	3	1	1	2	1	1	0	0	D
S	X	1	2	1	2	1	1	0	0	0	H
A	I	1	2	1	2	2	1	0	0	0	D
S	O	1	3	1	1	2	1	2	1	0	D
S	I	1	3	1	2	2	1	0	0	0	F
X	I	1	2	1	1	2	1	0	0	0	B
H	O	1	2	1	2	2	1	0	0	0	D
S	O	1	3	1	2	2	1	0	0	0	D
S	X	1	3	1	1	1	1	0	0	0	H
S	X	1	2	1	1	2	1	0	0	0	H
S	X	1	2	1	1	2	1	1	0	0	H
S	X	1	2	1	1	2	1	1	0	0	H
S	O	1	2	1	2	2	1	0	0	0	D
R	O	1	3	1	1	2	1	0	0	0	D
