# Supplementary material for: Semi-supervised associative classification using ant colony optimization algorithm
Source: PeerJ Comput Sci. 2021 Sep 10;7:e676. doi: 10.7717/peerj-cs.676 (PMC8444075; doi:10.7717/peerj-cs.676)
Supplement: Supplemental Information 5 [file peerj-cs-07-676-s005.zip › 0 Datasets/german.csv]

A11	(-inf-26.667]	A34	A43	(-inf-6308]	A65	A75	(3-inf)	A93	A101	(3-inf)	A121	(56.333-inf)	A143	A152	(-inf-2]	A173	(-inf-1.333]	A192	A201	1
A12	(26.667-49.333]	A32	A43	(-inf-6308]	A61	A73	(-inf-2]	A92	A101	(-inf-2]	A121	(-inf-37.667]	A143	A152	(-inf-2]	A173	(-inf-1.333]	A191	A201	2
A14	(-inf-26.667]	A34	A46	(-inf-6308]	A61	A74	(-inf-2]	A93	A101	(2-3]	A121	(37.667-56.333]	A143	A152	(-inf-2]	A172	(1.667-inf)	A191	A201	1
A11	(26.667-49.333]	A32	A42	(6308-12366]	A61	A74	(-inf-2]	A93	A103	(3-inf)	A122	(37.667-56.333]	A143	A153	(-inf-2]	A173	(1.667-inf)	A191	A201	1
A11	(-inf-26.667]	A33	A40	(-inf-6308]	A61	A73	(2-3]	A93	A101	(3-inf)	A124	(37.667-56.333]	A143	A153	(-inf-2]	A173	(1.667-inf)	A191	A201	2
A14	(26.667-49.333]	A32	A46	(6308-12366]	A65	A73	(-inf-2]	A93	A101	(3-inf)	A124	(-inf-37.667]	A143	A153	(-inf-2]	A172	(1.667-inf)	A192	A201	1
A14	(-inf-26.667]	A32	A42	(-inf-6308]	A63	A75	(2-3]	A93	A101	(3-inf)	A122	(37.667-56.333]	A143	A152	(-inf-2]	A173	(-inf-1.333]	A191	A201	1
A14	(-inf-26.667]	A32	A43	(-inf-6308]	A64	A74	(-inf-2]	A91	A101	(3-inf)	A121	(56.333-inf)	A143	A152	(-inf-2]	A172	(-inf-1.333]	A191	A201	1
A12	(26.667-49.333]	A34	A40	(-inf-6308]	A61	A71	(3-inf)	A94	A101	(-inf-2]	A123	(-inf-37.667]	A143	A152	(-inf-2]	A174	(-inf-1.333]	A191	A201	2
A12	(-inf-26.667]	A32	A43	(-inf-6308]	A61	A73	(-inf-2]	A92	A101	(-inf-2]	A123	(-inf-37.667]	A143	A152	(-inf-2]	A173	(-inf-1.333]	A192	A201	1
A11	(-inf-26.667]	A32	A40	(-inf-6308]	A61	A73	(-inf-2]	A92	A101	(3-inf)	A123	(-inf-37.667]	A143	A151	(-inf-2]	A173	(-inf-1.333]	A191	A201	1
A11	(-inf-26.667]	A32	A43	(-inf-6308]	A62	A73	(3-inf)	A92	A101	(-inf-2]	A123	(-inf-37.667]	A143	A152	(-inf-2]	A172	(-inf-1.333]	A191	A201	2
A14	(-inf-26.667]	A34	A43	(-inf-6308]	A65	A75	(3-inf)	A93	A101	(3-inf)	A122	(37.667-56.333]	A143	A152	(-inf-2]	A173	(-inf-1.333]	A191	A201	1
A11	(26.667-49.333]	A30	A49	(6308-12366]	A65	A72	(-inf-2]	A93	A101	(2-3]	A123	(-inf-37.667]	A141	A152	(2-3]	A173	(-inf-1.333]	A191	A201	1
A12	(-inf-26.667]	A32	A41	(12366-inf)	A61	A75	(3-inf)	A92	A101	(-inf-2]	A124	(37.667-56.333]	A143	A153	(-inf-2]	A174	(-inf-1.333]	A192	A201	2
A14	(-inf-26.667]	A34	A40	(-inf-6308]	A61	A73	(3-inf)	A93	A101	(3-inf)	A123	(37.667-56.333]	A143	A152	(2-3]	A173	(-inf-1.333]	A192	A201	1
A11	(-inf-26.667]	A32	A43	(-inf-6308]	A63	A73	(-inf-2]	A93	A101	(2-3]	A121	(37.667-56.333]	A143	A151	(-inf-2]	A173	(1.667-inf)	A191	A201	1
A11	(-inf-26.667]	A34	A40	(-inf-6308]	A61	A72	(-inf-2]	A93	A101	(2-3]	A121	(37.667-56.333]	A143	A151	(-inf-2]	A172	(1.667-inf)	A191	A202	1
A12	(-inf-26.667]	A34	A41	(-inf-6308]	A62	A72	(2-3]	A93	A101	(3-inf)	A122	(37.667-56.333]	A143	A152	(-inf-2]	A173	(-inf-1.333]	A191	A201	1
A14	(-inf-26.667]	A34	A42	(-inf-6308]	A65	A73	(-inf-2]	A94	A101	(-inf-2]	A123	(-inf-37.667]	A143	A152	(-inf-2]	A173	(-inf-1.333]	A191	A202	1
A11	(-inf-26.667]	A32	A42	(-inf-6308]	A61	A73	(-inf-2]	A93	A101	(-inf-2]	A121	(-inf-37.667]	A141	A152	(-inf-2]	A172	(-inf-1.333]	A192	A201	1
A14	(-inf-26.667]	A30	A43	(-inf-6308]	A61	A75	(3-inf)	A94	A101	(3-inf)	A123	(37.667-56.333]	A143	A152	(-inf-2]	A172	(-inf-1.333]	A191	A201	1
A13	(-inf-26.667]	A31	A43	(-inf-6308]	A64	A73	(2-3]	A92	A101	(2-3]	A121	(37.667-56.333]	A143	A151	(-inf-2]	A173	(-inf-1.333]	A191	A201	1
A12	(-inf-26.667]	A32	A43	(-inf-6308]	A61	A73	(2-3]	A93	A103	(-inf-2]	A121	(-inf-37.667]	A143	A152	(-inf-2]	A173	(-inf-1.333]	A191	A201	1
A11	(49.333-inf)	A33	A49	(6308-12366]	A61	A75	(2-3]	A93	A101	(3-inf)	A124	(56.333-inf)	A143	A152	(-inf-2]	A173	(-inf-1.333]	A192	A201	2
A12	(-inf-26.667]	A32	A49	(-inf-6308]	A64	A72	(2-3]	A94	A101	(2-3]	A121	(-inf-37.667]	A141	A152	(-inf-2]	A173	(-inf-1.333]	A192	A201	1
A11	(-inf-26.667]	A32	A42	(-inf-6308]	A61	A73	(-inf-2]	A93	A101	(-inf-2]	A123	(-inf-37.667]	A142	A152	(-inf-2]	A173	(-inf-1.333]	A191	A201	1
A12	(-inf-26.667]	A32	A40	(-inf-6308]	A62	A73	(-inf-2]	A93	A101	(-inf-2]	A123	(-inf-37.667]	A143	A152	(-inf-2]	A173	(-inf-1.333]	A192	A201	1
A13	(-inf-26.667]	A32	A42	(-inf-6308]	A61	A72	(3-inf)	A92	A101	(-inf-2]	A122	(-inf-37.667]	A141	A152	(-inf-2]	A174	(-inf-1.333]	A192	A201	1
A12	(26.667-49.333]	A34	A43	(-inf-6308]	A61	A72	(3-inf)	A93	A101	(-inf-2]	A122	(-inf-37.667]	A143	A152	(-inf-2]	A172	(-inf-1.333]	A191	A201	2
A14	(26.667-49.333]	A34	A46	(-inf-6308]	A61	A73	(-inf-2]	A93	A101	(2-3]	A124	(-inf-37.667]	A141	A153	(-inf-2]	A173	(-inf-1.333]	A192	A201	1
A13	(-inf-26.667]	A32	A43	(-inf-6308]	A61	A73	(3-inf)	A93	A102	(-inf-2]	A121	(-inf-37.667]	A142	A152	(-inf-2]	A173	(-inf-1.333]	A191	A201	2
A13	(-inf-26.667]	A32	A44	(-inf-6308]	A61	A73	(-inf-2]	A93	A101	(-inf-2]	A123	(-inf-37.667]	A143	A152	(-inf-2]	A173	(-inf-1.333]	A192	A201	1
A12	(-inf-26.667]	A32	A43	(-inf-6308]	A61	A73	(3-inf)	A93	A101	(2-3]	A121	(-inf-37.667]	A143	A152	(-inf-2]	A173	(-inf-1.333]	A191	A201	1
A14	(26.667-49.333]	A32	A43	(-inf-6308]	A63	A75	(3-inf)	A93	A101	(-inf-2]	A123	(-inf-37.667]	A141	A152	(-inf-2]	A174	(-inf-1.333]	A191	A201	1
A12	(-inf-26.667]	A32	A43	(-inf-6308]	A63	A73	(2-3]	A91	A101	(-inf-2]	A123	(-inf-37.667]	A143	A152	(-inf-2]	A173	(-inf-1.333]	A192	A201	1
A12	(-inf-26.667]	A33	A45	(-inf-6308]	A61	A73	(-inf-2]	A93	A101	(3-inf)	A121	(37.667-56.333]	A143	A152	(-inf-2]	A172	(1.667-inf)	A192	A201	1
A11	(26.667-49.333]	A34	A41	(-inf-6308]	A62	A74	(-inf-2]	A94	A101	(3-inf)	A123	(-inf-37.667]	A143	A151	(-inf-2]	A173	(-inf-1.333]	A191	A201	1
A11	(26.667-49.333]	A34	A41	(-inf-6308]	A61	A75	(3-inf)	A92	A101	(3-inf)	A124	(56.333-inf)	A142	A153	(-inf-2]	A172	(-inf-1.333]	A191	A201	2
A14	(-inf-26.667]	A34	A40	(-inf-6308]	A61	A72	(3-inf)	A92	A101	(3-inf)	A123	(-inf-37.667]	A143	A152	(-inf-2]	A174	(-inf-1.333]	A191	A201	1
A14	(26.667-49.333]	A32	A43	(-inf-6308]	A63	A75	(3-inf)	A93	A101	(3-inf)	A123	(37.667-56.333]	A143	A152	(-inf-2]	A173	(-inf-1.333]	A191	A201	1
A11	(-inf-26.667]	A32	A41	(-inf-6308]	A63	A71	(-inf-2]	A92	A101	(-inf-2]	A122	(-inf-37.667]	A143	A151	(-inf-2]	A171	(-inf-1.333]	A192	A201	1
A14	(-inf-26.667]	A34	A40	(6308-12366]	A61	A73	(-inf-2]	A93	A101	(3-inf)	A122	(37.667-56.333]	A143	A152	(-inf-2]	A172	(-inf-1.333]	A191	A201	1
A14	(-inf-26.667]	A32	A43	(-inf-6308]	A62	A73	(3-inf)	A92	A102	(-inf-2]	A121	(-inf-37.667]	A143	A152	(-inf-2]	A173	(-inf-1.333]	A191	A201	1
A12	(-inf-26.667]	A33	A42	(-inf-6308]	A65	A72	(3-inf)	A93	A101	(-inf-2]	A122	(-inf-37.667]	A141	A152	(-inf-2]	A172	(-inf-1.333]	A191	A201	1
A12	(26.667-49.333]	A33	A41	(-inf-6308]	A61	A75	(-inf-2]	A93	A101	(-inf-2]	A123	(-inf-37.667]	A143	A152	(-inf-2]	A174	(-inf-1.333]	A192	A201	1
A14	(-inf-26.667]	A32	A43	(-inf-6308]	A61	A73	(2-3]	A93	A101	(-inf-2]	A123	(-inf-37.667]	A143	A152	(-inf-2]	A173	(-inf-1.333]	A191	A201	1
A14	(-inf-26.667]	A32	A41	(-inf-6308]	A65	A73	(-inf-2]	A93	A101	(-inf-2]	A122	(-inf-37.667]	A143	A152	(-inf-2]	A173	(-inf-1.333]	A192	A201	1
A12	(26.667-49.333]	A33	A40	(-inf-6308]	A61	A75	(3-inf)	A93	A101	(3-inf)	A124	(56.333-inf)	A141	A153	(-inf-2]	A173	(-inf-1.333]	A192	A201	2
A14	(-inf-26.667]	A31	A40	(-inf-6308]	A65	A73	(-inf-2]	A93	A103	(-inf-2]	A121	(-inf-37.667]	A142	A152	(-inf-2]	A172	(1.667-inf)	A191	A201	1
A12	(-inf-26.667]	A32	A43	(6308-12366]	A65	A71	(-inf-2]	A93	A101	(-inf-2]	A124	(37.667-56.333]	A143	A152	(-inf-2]	A174	(-inf-1.333]	A192	A201	2
A14	(26.667-49.333]	A34	A43	(6308-12366]	A61	A73	(-inf-2]	A92	A101	(-inf-2]	A123	(-inf-37.667]	A142	A152	(-inf-2]	A173	(-inf-1.333]	A191	A201	1
A13	(-inf-26.667]	A32	A40	(-inf-6308]	A61	A75	(2-3]	A92	A101	(-inf-2]	A123	(-inf-37.667]	A143	A152	(-inf-2]	A174	(-inf-1.333]	A191	A201	1
A11	(26.667-49.333]	A34	A42	(-inf-6308]	A61	A72	(3-inf)	A92	A102	(3-inf)	A124	(-inf-37.667]	A143	A151	(-inf-2]	A172	(-inf-1.333]	A192	A201	2
A12	(-inf-26.667]	A32	A49	(-inf-6308]	A61	A73	(-inf-2]	A94	A101	(-inf-2]	A121	(-inf-37.667]	A141	A152	(-inf-2]	A173	(-inf-1.333]	A192	A201	1
A12	(-inf-26.667]	A34	A43	(-inf-6308]	A65	A75	(3-inf)	A93	A103	(3-inf)	A121	(37.667-56.333]	A143	A152	(-inf-2]	A173	(-inf-1.333]	A192	A201	1
A12	(26.667-49.333]	A30	A49	(12366-inf)	A61	A73	(-inf-2]	A93	A101	(-inf-2]	A123	(-inf-37.667]	A143	A152	(-inf-2]	A173	(-inf-1.333]	A192	A201	2
A14	(-inf-26.667]	A32	A43	(-inf-6308]	A61	A72	(3-inf)	A92	A101	(3-inf)	A122	(-inf-37.667]	A143	A152	(-inf-2]	A173	(-inf-1.333]	A192	A201	1
A14	(26.667-49.333]	A32	A45	(-inf-6308]	A65	A75	(3-inf)	A93	A101	(3-inf)	A122	(37.667-56.333]	A143	A152	(3-inf)	A173	(1.667-inf)	A192	A201	1
A12	(-inf-26.667]	A32	A40	(-inf-6308]	A64	A73	(3-inf)	A94	A101	(-inf-2]	A121	(-inf-37.667]	A143	A152	(-inf-2]	A173	(-inf-1.333]	A191	A201	1
A14	(26.667-49.333]	A32	A46	(-inf-6308]	A61	A73	(3-inf)	A93	A101	(3-inf)	A124	(-inf-37.667]	A142	A153	(-inf-2]	A173	(-inf-1.333]	A192	A201	2
A14	(26.667-49.333]	A32	A43	(-inf-6308]	A65	A73	(3-inf)	A92	A101	(3-inf)	A123	(-inf-37.667]	A143	A152	(-inf-2]	A173	(-inf-1.333]	A191	A201	1
A14	(26.667-49.333]	A32	A41	(6308-12366]	A61	A73	(-inf-2]	A92	A101	(-inf-2]	A122	(-inf-37.667]	A141	A152	(-inf-2]	A173	(-inf-1.333]	A191	A201	1
A14	(-inf-26.667]	A34	A43	(-inf-6308]	A65	A75	(3-inf)	A93	A101	(-inf-2]	A122	(37.667-56.333]	A143	A151	(-inf-2]	A172	(-inf-1.333]	A192	A201	1
A11	(-inf-26.667]	A34	A410	(-inf-6308]	A61	A75	(2-3]	A93	A101	(3-inf)	A124	(37.667-56.333]	A141	A153	(-inf-2]	A174	(1.667-inf)	A192	A201	1
A12	(26.667-49.333]	A34	A49	(-inf-6308]	A61	A74	(-inf-2]	A92	A101	(-inf-2]	A121	(37.667-56.333]	A141	A152	(-inf-2]	A172	(-inf-1.333]	A191	A201	1
A11	(26.667-49.333]	A32	A46	(-inf-6308]	A65	A75	(3-inf)	A93	A101	(3-inf)	A124	(37.667-56.333]	A143	A152	(-inf-2]	A174	(-inf-1.333]	A192	A201	2
A11	(-inf-26.667]	A34	A41	(-inf-6308]	A61	A75	(3-inf)	A93	A101	(3-inf)	A124	(56.333-inf)	A143	A153	(-inf-2]	A174	(-inf-1.333]	A191	A201	1
A11	(26.667-49.333]	A32	A43	(-inf-6308]	A61	A72	(3-inf)	A93	A101	(2-3]	A123	(-inf-37.667]	A143	A152	(-inf-2]	A173	(-inf-1.333]	A191	A201	2
A12	(-inf-26.667]	A33	A43	(-inf-6308]	A61	A74	(-inf-2]	A93	A101	(3-inf)	A122	(37.667-56.333]	A143	A152	(-inf-2]	A173	(-inf-1.333]	A191	A201	1
A14	(49.333-inf)	A30	A41	(6308-12366]	A65	A73	(-inf-2]	A93	A101	(-inf-2]	A122	(37.667-56.333]	A143	A152	(-inf-2]	A172	(1.667-inf)	A191	A201	1
A12	(26.667-49.333]	A32	A42	(-inf-6308]	A61	A72	(-inf-2]	A94	A101	(-inf-2]	A122	(-inf-37.667]	A143	A152	(-inf-2]	A173	(-inf-1.333]	A191	A201	1
A14	(-inf-26.667]	A32	A43	(-inf-6308]	A65	A72	(-inf-2]	A92	A101	(-inf-2]	A123	(37.667-56.333]	A143	A152	(-inf-2]	A173	(-inf-1.333]	A192	A201	2
A14	(-inf-26.667]	A32	A43	(-inf-6308]	A63	A75	(3-inf)	A93	A101	(2-3]	A122	(37.667-56.333]	A142	A152	(-inf-2]	A173	(-inf-1.333]	A192	A201	1
A14	(-inf-26.667]	A32	A49	(-inf-6308]	A62	A73	(2-3]	A92	A101	(3-inf)	A122	(-inf-37.667]	A143	A151	(-inf-2]	A172	(-inf-1.333]	A191	A201	1
A11	(-inf-26.667]	A32	A43	(-inf-6308]	A61	A75	(2-3]	A93	A101	(3-inf)	A121	(37.667-56.333]	A143	A152	(-inf-2]	A172	(-inf-1.333]	A191	A201	1
A12	(-inf-26.667]	A34	A42	(-inf-6308]	A61	A72	(3-inf)	A92	A101	(-inf-2]	A122	(-inf-37.667]	A143	A152	(-inf-2]	A173	(-inf-1.333]	A191	A201	1
A12	(26.667-49.333]	A32	A46	(12366-inf)	A62	A73	(-inf-2]	A93	A101	(3-inf)	A124	(37.667-56.333]	A143	A153	(-inf-2]	A173	(1.667-inf)	A192	A201	2
A11	(-inf-26.667]	A32	A40	(-inf-6308]	A62	A74	(3-inf)	A93	A101	(2-3]	A123	(-inf-37.667]	A143	A152	(-inf-2]	A174	(1.667-inf)	A192	A201	1
A14	(-inf-26.667]	A34	A43	(-inf-6308]	A61	A75	(3-inf)	A93	A101	(3-inf)	A121	(37.667-56.333]	A143	A152	(-inf-2]	A173	(-inf-1.333]	A191	A201	1
A11	(-inf-26.667]	A34	A41	(-inf-6308]	A61	A75	(3-inf)	A93	A101	(2-3]	A121	(37.667-56.333]	A143	A152	(-inf-2]	A173	(-inf-1.333]	A191	A201	1
A14	(-inf-26.667]	A34	A43	(-inf-6308]	A65	A75	(3-inf)	A92	A101	(2-3]	A122	(-inf-37.667]	A141	A152	(-inf-2]	A172	(1.667-inf)	A191	A201	2
A13	(-inf-26.667]	A34	A42	(-inf-6308]	A65	A75	(3-inf)	A93	A102	(3-inf)	A124	(-inf-37.667]	A143	A151	(-inf-2]	A173	(-inf-1.333]	A191	A201	1
A12	(-inf-26.667]	A32	A40	(-inf-6308]	A64	A75	(3-inf)	A93	A101	(3-inf)	A121	(37.667-56.333]	A143	A152	(-inf-2]	A173	(-inf-1.333]	A192	A201	1
A12	(49.333-inf)	A30	A49	(12366-inf)	A61	A72	(2-3]	A93	A101	(3-inf)	A124	(56.333-inf)	A143	A151	(-inf-2]	A173	(-inf-1.333]	A192	A201	2
A14	(-inf-26.667]	A34	A46	(-inf-6308]	A65	A74	(3-inf)	A92	A101	(-inf-2]	A123	(56.333-inf)	A143	A152	(-inf-2]	A173	(-inf-1.333]	A191	A201	1
A12	(-inf-26.667]	A32	A49	(-inf-6308]	A62	A73	(3-inf)	A93	A101	(3-inf)	A123	(-inf-37.667]	A143	A152	(-inf-2]	A173	(-inf-1.333]	A191	A201	1
A12	(26.667-49.333]	A34	A43	(-inf-6308]	A61	A75	(3-inf)	A93	A101	(3-inf)	A121	(-inf-37.667]	A143	A152	(-inf-2]	A173	(-inf-1.333]	A191	A201	1
A12	(-inf-26.667]	A33	A41	(6308-12366]	A65	A74	(2-3]	A93	A101	(3-inf)	A122	(-inf-37.667]	A141	A151	(-inf-2]	A174	(1.667-inf)	A192	A201	1
A14	(-inf-26.667]	A32	A40	(-inf-6308]	A62	A75	(3-inf)	A94	A101	(3-inf)	A121	(37.667-56.333]	A143	A151	(-inf-2]	A172	(-inf-1.333]	A191	A201	1
A12	(26.667-49.333]	A32	A43	(-inf-6308]	A61	A74	(3-inf)	A93	A101	(3-inf)	A123	(-inf-37.667]	A143	A151	(-inf-2]	A173	(-inf-1.333]	A191	A201	1
A14	(-inf-26.667]	A33	A43	(-inf-6308]	A61	A73	(2-3]	A92	A101	(-inf-2]	A121	(-inf-37.667]	A143	A152	(-inf-2]	A173	(-inf-1.333]	A191	A201	1
A12	(-inf-26.667]	A34	A42	(-inf-6308]	A61	A74	(3-inf)	A93	A101	(2-3]	A123	(-inf-37.667]	A143	A151	(-inf-2]	A173	(-inf-1.333]	A192	A201	1
A14	(-inf-26.667]	A32	A41	(-inf-6308]	A65	A72	(-inf-2]	A94	A101	(3-inf)	A123	(-inf-37.667]	A143	A151	(-inf-2]	A173	(-inf-1.333]	A192	A201	1
A14	(-inf-26.667]	A31	A40	(6308-12366]	A61	A75	(-inf-2]	A93	A101	(3-inf)	A124	(37.667-56.333]	A141	A152	(-inf-2]	A174	(1.667-inf)	A192	A201	2
A12	(-inf-26.667]	A32	A40	(-inf-6308]	A61	A74	(-inf-2]	A93	A101	(-inf-2]	A123	(-inf-37.667]	A143	A152	(-inf-2]	A173	(-inf-1.333]	A191	A201	1
A11	(-inf-26.667]	A32	A42	(6308-12366]	A65	A72	(-inf-2]	A92	A101	(-inf-2]	A122	(-inf-37.667]	A143	A152	(-inf-2]	A173	(-inf-1.333]	A192	A202	1
A12	(-inf-26.667]	A32	A49	(-inf-6308]	A63	A75	(-inf-2]	A94	A101	(-inf-2]	A121	(-inf-37.667]	A143	A152	(-inf-2]	A173	(-inf-1.333]	A192	A201	1
A12	(-inf-26.667]	A33	A49	(-inf-6308]	A62	A75	(-inf-2]	A91	A101	(-inf-2]	A123	(-inf-37.667]	A141	A152	(-inf-2]	A173	(1.667-inf)	A191	A201	1
A12	(-inf-26.667]	A32	A40	(-inf-6308]	A61	A74	(2-3]	A93	A101	(2-3]	A121	(-inf-37.667]	A143	A151	(-inf-2]	A172	(-inf-1.333]	A191	A201	1
A14	(26.667-49.333]	A34	A40	(6308-12366]	A61	A73	(3-inf)	A92	A101	(-inf-2]	A121	(-inf-37.667]	A142	A152	(-inf-2]	A173	(-inf-1.333]	A192	A201	2
A11	(-inf-26.667]	A32	A43	(-inf-6308]	A63	A75	(2-3]	A94	A101	(-inf-2]	A121	(-inf-37.667]	A143	A152	(-inf-2]	A173	(-inf-1.333]	A191	A201	1
A14	(26.667-49.333]	A34	A43	(-inf-6308]	A65	A75	(3-inf)	A93	A101	(-inf-2]	A121	(37.667-56.333]	A143	A152	(-inf-2]	A173	(-inf-1.333]	A192	A201	1
A11	(26.667-49.333]	A32	A43	(6308-12366]	A65	A74	(3-inf)	A92	A101	(2-3]	A123	(-inf-37.667]	A143	A152	(-inf-2]	A174	(-inf-1.333]	A192	A201	2
A11	(-inf-26.667]	A34	A42	(-inf-6308]	A65	A72	(-inf-2]	A92	A102	(2-3]	A121	(-inf-37.667]	A143	A151	(-inf-2]	A173	(-inf-1.333]	A191	A202	1
A11	(26.667-49.333]	A34	A42	(-inf-6308]	A63	A73	(-inf-2]	A92	A101	(3-inf)	A123	(-inf-37.667]	A143	A152	(-inf-2]	A173	(-inf-1.333]	A191	A201	2
A12	(-inf-26.667]	A34	A40	(-inf-6308]	A63	A74	(2-3]	A91	A101	(2-3]	A123	(-inf-37.667]	A143	A152	(-inf-2]	A174	(-inf-1.333]	A192	A201	1
A11	(-inf-26.667]	A32	A43	(-inf-6308]	A61	A73	(2-3]	A92	A101	(-inf-2]	A121	(-inf-37.667]	A143	A152	(-inf-2]	A173	(-inf-1.333]	A192	A201	2
A14	(-inf-26.667]	A34	A41	(-inf-6308]	A61	A75	(3-inf)	A92	A101	(-inf-2]	A123	(37.667-56.333]	A143	A151	(-inf-2]	A174	(-inf-1.333]	A192	A201	1
A14	(-inf-26.667]	A32	A42	(-inf-6308]	A61	A73	(2-3]	A93	A101	(-inf-2]	A121	(-inf-37.667]	A143	A151	(-inf-2]	A172	(-inf-1.333]	A191	A201	1
A13	(-inf-26.667]	A34	A40	(-inf-6308]	A61	A75	(3-inf)	A93	A101	(3-inf)	A124	(56.333-inf)	A143	A153	(-inf-2]	A173	(-inf-1.333]	A192	A201	1
A12	(-inf-26.667]	A32	A42	(-inf-6308]	A65	A72	(3-inf)	A92	A101	(2-3]	A121	(-inf-37.667]	A143	A151	(-inf-2]	A173	(-inf-1.333]	A191	A201	2
A11	(-inf-26.667]	A34	A40	(-inf-6308]	A61	A73	(3-inf)	A93	A101	(-inf-2]	A122	(-inf-37.667]	A143	A152	(-inf-2]	A173	(-inf-1.333]	A191	A201	1
A11	(-inf-26.667]	A32	A43	(-inf-6308]	A61	A73	(3-inf)	A94	A101	(-inf-2]	A121	(37.667-56.333]	A143	A152	(-inf-2]	A172	(-inf-1.333]	A191	A201	1
A12	(-inf-26.667]	A32	A45	(-inf-6308]	A61	A73	(3-inf)	A93	A101	(-inf-2]	A123	(-inf-37.667]	A143	A152	(-inf-2]	A173	(-inf-1.333]	A191	A201	2
A12	(-inf-26.667]	A34	A41	(-inf-6308]	A61	A71	(3-inf)	A93	A101	(-inf-2]	A123	(-inf-37.667]	A143	A152	(-inf-2]	A174	(-inf-1.333]	A192	A201	1
A11	(-inf-26.667]	A34	A40	(-inf-6308]	A61	A73	(2-3]	A92	A102	(-inf-2]	A121	(-inf-37.667]	A143	A152	(-inf-2]	A173	(-inf-1.333]	A191	A201	2
A12	(26.667-49.333]	A32	A40	(6308-12366]	A65	A74	(-inf-2]	A92	A101	(-inf-2]	A123	(-inf-37.667]	A143	A152	(-inf-2]	A173	(-inf-1.333]	A191	A201	1
A11	(26.667-49.333]	A33	A46	(6308-12366]	A61	A73	(3-inf)	A93	A101	(2-3]	A122	(-inf-37.667]	A142	A152	(-inf-2]	A173	(-inf-1.333]	A192	A201	2
A14	(-inf-26.667]	A32	A42	(-inf-6308]	A61	A72	(-inf-2]	A93	A101	(2-3]	A122	(-inf-37.667]	A141	A152	(-inf-2]	A172	(-inf-1.333]	A191	A201	1
A14	(-inf-26.667]	A32	A42	(-inf-6308]	A61	A73	(3-inf)	A93	A101	(3-inf)	A124	(37.667-56.333]	A141	A153	(-inf-2]	A173	(-inf-1.333]	A191	A201	1
A14	(49.333-inf)	A32	A43	(6308-12366]	A62	A74	(-inf-2]	A92	A101	(3-inf)	A121	(-inf-37.667]	A143	A152	(-inf-2]	A173	(-inf-1.333]	A192	A201	1
A14	(-inf-26.667]	A34	A43	(-inf-6308]	A65	A75	(3-inf)	A92	A101	(-inf-2]	A121	(37.667-56.333]	A143	A152	(-inf-2]	A173	(-inf-1.333]	A192	A201	1
A14	(26.667-49.333]	A33	A41	(6308-12366]	A64	A73	(-inf-2]	A93	A101	(-inf-2]	A123	(-inf-37.667]	A143	A152	(-inf-2]	A173	(-inf-1.333]	A191	A201	1
A12	(-inf-26.667]	A34	A43	(-inf-6308]	A65	A74	(3-inf)	A93	A103	(-inf-2]	A121	(-inf-37.667]	A141	A152	(2-3]	A173	(-inf-1.333]	A192	A201	1
A13	(-inf-26.667]	A32	A43	(-inf-6308]	A61	A73	(-inf-2]	A92	A101	(-inf-2]	A123	(37.667-56.333]	A143	A151	(-inf-2]	A172	(-inf-1.333]	A192	A201	1
A13	(-inf-26.667]	A32	A40	(-inf-6308]	A64	A72	(-inf-2]	A94	A101	(-inf-2]	A121	(-inf-37.667]	A143	A152	(-inf-2]	A171	(-inf-1.333]	A191	A202	1
A12	(26.667-49.333]	A32	A43	(-inf-6308]	A61	A72	(3-inf)	A92	A101	(-inf-2]	A124	(-inf-37.667]	A143	A152	(-inf-2]	A174	(-inf-1.333]	A192	A201	1
A11	(26.667-49.333]	A32	A43	(-inf-6308]	A61	A73	(2-3]	A93	A101	(-inf-2]	A123	(-inf-37.667]	A143	A152	(-inf-2]	A174	(-inf-1.333]	A191	A201	1
A11	(-inf-26.667]	A32	A42	(-inf-6308]	A61	A73	(-inf-2]	A93	A101	(-inf-2]	A123	(-inf-37.667]	A143	A152	(-inf-2]	A173	(-inf-1.333]	A191	A201	2
A14	(-inf-26.667]	A34	A42	(-inf-6308]	A61	A72	(3-inf)	A92	A101	(3-inf)	A122	(-inf-37.667]	A143	A152	(-inf-2]	A173	(-inf-1.333]	A192	A201	1
A12	(26.667-49.333]	A31	A49	(-inf-6308]	A62	A74	(3-inf)	A93	A101	(-inf-2]	A123	(-inf-37.667]	A143	A152	(-inf-2]	A173	(-inf-1.333]	A191	A201	1
A11	(-inf-26.667]	A34	A40	(-inf-6308]	A61	A75	(-inf-2]	A92	A101	(3-inf)	A124	(37.667-56.333]	A143	A152	(-inf-2]	A173	(-inf-1.333]	A192	A201	1
A14	(-inf-26.667]	A34	A40	(-inf-6308]	A62	A74	(3-inf)	A92	A101	(2-3]	A123	(37.667-56.333]	A143	A152	(-inf-2]	A173	(-inf-1.333]	A192	A201	1
A11	(26.667-49.333]	A34	A42	(-inf-6308]	A61	A73	(2-3]	A93	A103	(-inf-2]	A122	(-inf-37.667]	A143	A152	(-inf-2]	A173	(-inf-1.333]	A191	A201	1
A14	(-inf-26.667]	A34	A43	(-inf-6308]	A64	A75	(3-inf)	A93	A101	(3-inf)	A123	(37.667-56.333]	A143	A152	(-inf-2]	A173	(-inf-1.333]	A191	A201	1
A14	(-inf-26.667]	A32	A43	(-inf-6308]	A62	A75	(-inf-2]	A93	A101	(3-inf)	A124	(37.667-56.333]	A141	A153	(-inf-2]	A173	(1.667-inf)	A192	A201	1
A14	(-inf-26.667]	A32	A43	(-inf-6308]	A61	A73	(-inf-2]	A93	A101	(3-inf)	A122	(37.667-56.333]	A143	A152	(-inf-2]	A173	(-inf-1.333]	A192	A202	1
A13	(26.667-49.333]	A32	A43	(-inf-6308]	A61	A73	(3-inf)	A93	A101	(-inf-2]	A123	(-inf-37.667]	A143	A152	(-inf-2]	A173	(-inf-1.333]	A191	A201	1
A12	(-inf-26.667]	A34	A41	(6308-12366]	A64	A75	(-inf-2]	A92	A101	(3-inf)	A124	(-inf-37.667]	A143	A151	(-inf-2]	A173	(-inf-1.333]	A191	A201	1
A12	(-inf-26.667]	A33	A49	(6308-12366]	A62	A74	(3-inf)	A93	A101	(3-inf)	A123	(-inf-37.667]	A143	A151	(-inf-2]	A174	(-inf-1.333]	A192	A201	1
A11	(-inf-26.667]	A32	A42	(-inf-6308]	A61	A73	(-inf-2]	A92	A101	(3-inf)	A123	(-inf-37.667]	A143	A151	(-inf-2]	A173	(-inf-1.333]	A191	A201	2
A11	(-inf-26.667]	A34	A45	(-inf-6308]	A62	A75	(2-3]	A93	A103	(3-inf)	A121	(37.667-56.333]	A143	A152	(-inf-2]	A173	(1.667-inf)	A191	A202	1
A12	(-inf-26.667]	A32	A40	(-inf-6308]	A62	A74	(-inf-2]	A93	A101	(2-3]	A123	(37.667-56.333]	A141	A152	(-inf-2]	A173	(-inf-1.333]	A192	A201	1
A14	(-inf-26.667]	A34	A43	(-inf-6308]	A65	A73	(-inf-2]	A93	A101	(-inf-2]	A121	(-inf-37.667]	A143	A152	(-inf-2]	A172	(1.667-inf)	A191	A201	1
A14	(-inf-26.667]	A34	A40	(-inf-6308]	A61	A72	(3-inf)	A92	A101	(-inf-2]	A122	(-inf-37.667]	A143	A152	(-inf-2]	A173	(-inf-1.333]	A191	A201	1
A14	(-inf-26.667]	A32	A44	(-inf-6308]	A63	A74	(3-inf)	A93	A101	(2-3]	A122	(-inf-37.667]	A143	A152	(-inf-2]	A173	(-inf-1.333]	A192	A201	1
A12	(-inf-26.667]	A32	A40	(6308-12366]	A61	A71	(-inf-2]	A93	A101	(3-inf)	A124	(56.333-inf)	A141	A153	(-inf-2]	A174	(-inf-1.333]	A192	A201	1
A14	(26.667-49.333]	A32	A40	(-inf-6308]	A63	A75	(3-inf)	A93	A101	(3-inf)	A122	(-inf-37.667]	A143	A152	(-inf-2]	A173	(-inf-1.333]	A191	A201	1
A11	(-inf-26.667]	A32	A42	(-inf-6308]	A61	A71	(3-inf)	A92	A101	(-inf-2]	A123	(-inf-37.667]	A143	A152	(-inf-2]	A173	(-inf-1.333]	A191	A201	2
A12	(-inf-26.667]	A32	A42	(-inf-6308]	A64	A72	(3-inf)	A92	A101	(-inf-2]	A121	(-inf-37.667]	A143	A152	(-inf-2]	A173	(-inf-1.333]	A191	A201	1
A12	(-inf-26.667]	A34	A49	(-inf-6308]	A61	A75	(3-inf)	A91	A101	(3-inf)	A121	(-inf-37.667]	A143	A152	(-inf-2]	A173	(-inf-1.333]	A192	A201	2
A11	(-inf-26.667]	A30	A40	(-inf-6308]	A61	A75	(3-inf)	A93	A101	(2-3]	A123	(-inf-37.667]	A143	A151	(-inf-2]	A173	(1.667-inf)	A191	A201	2
A14	(-inf-26.667]	A32	A42	(-inf-6308]	A61	A73	(3-inf)	A92	A101	(-inf-2]	A121	(-inf-37.667]	A143	A152	(-inf-2]	A173	(-inf-1.333]	A192	A201	1
A12	(-inf-26.667]	A33	A42	(-inf-6308]	A61	A71	(2-3]	A92	A101	(-inf-2]	A122	(-inf-37.667]	A143	A152	(-inf-2]	A174	(-inf-1.333]	A192	A201	2
A12	(-inf-26.667]	A32	A43	(-inf-6308]	A61	A73	(3-inf)	A93	A103	(-inf-2]	A121	(-inf-37.667]	A143	A152	(-inf-2]	A173	(-inf-1.333]	A191	A202	1
A11	(-inf-26.667]	A33	A46	(-inf-6308]	A61	A72	(-inf-2]	A93	A101	(-inf-2]	A122	(-inf-37.667]	A143	A152	(-inf-2]	A173	(-inf-1.333]	A191	A201	2
A14	(26.667-49.333]	A31	A41	(6308-12366]	A65	A71	(3-inf)	A92	A101	(-inf-2]	A121	(37.667-56.333]	A141	A152	(-inf-2]	A174	(-inf-1.333]	A192	A201	2
A11	(-inf-26.667]	A32	A42	(-inf-6308]	A61	A73	(-inf-2]	A91	A101	(-inf-2]	A123	(37.667-56.333]	A143	A152	(-inf-2]	A173	(-inf-1.333]	A191	A201	1
A14	(-inf-26.667]	A32	A43	(-inf-6308]	A61	A74	(3-inf)	A93	A101	(-inf-2]	A123	(-inf-37.667]	A143	A151	(-inf-2]	A174	(1.667-inf)	A192	A201	1
A11	(-inf-26.667]	A34	A40	(-inf-6308]	A61	A75	(3-inf)	A93	A101	(3-inf)	A121	(56.333-inf)	A143	A152	(-inf-2]	A173	(-inf-1.333]	A191	A201	1
A12	(26.667-49.333]	A33	A49	(-inf-6308]	A61	A73	(-inf-2]	A91	A101	(-inf-2]	A121	(-inf-37.667]	A142	A152	(-inf-2]	A174	(-inf-1.333]	A192	A201	2
A11	(-inf-26.667]	A31	A40	(-inf-6308]	A65	A73	(3-inf)	A93	A101	(-inf-2]	A122	(37.667-56.333]	A143	A152	(-inf-2]	A172	(1.667-inf)	A191	A201	2
A14	(-inf-26.667]	A34	A42	(-inf-6308]	A64	A73	(3-inf)	A93	A101	(3-inf)	A121	(37.667-56.333]	A143	A152	(-inf-2]	A173	(-inf-1.333]	A192	A201	1
A12	(-inf-26.667]	A34	A40	(-inf-6308]	A61	A75	(3-inf)	A93	A101	(3-inf)	A123	(-inf-37.667]	A141	A152	(-inf-2]	A173	(1.667-inf)	A192	A201	2
A14	(-inf-26.667]	A34	A43	(-inf-6308]	A61	A73	(3-inf)	A93	A101	(-inf-2]	A122	(-inf-37.667]	A143	A152	(-inf-2]	A173	(-inf-1.333]	A191	A201	1
A12	(-inf-26.667]	A31	A41	(-inf-6308]	A61	A75	(-inf-2]	A92	A101	(3-inf)	A124	(56.333-inf)	A141	A153	(-inf-2]	A174	(1.667-inf)	A192	A201	2
A14	(-inf-26.667]	A32	A49	(-inf-6308]	A64	A73	(-inf-2]	A93	A101	(2-3]	A122	(37.667-56.333]	A143	A152	(2-3]	A174	(-inf-1.333]	A192	A201	2
A12	(26.667-49.333]	A30	A49	(-inf-6308]	A62	A74	(3-inf)	A93	A101	(3-inf)	A124	(-inf-37.667]	A143	A153	(-inf-2]	A172	(1.667-inf)	A191	A201	2
A12	(26.667-49.333]	A32	A49	(-inf-6308]	A61	A73	(3-inf)	A93	A101	(-inf-2]	A123	(-inf-37.667]	A143	A152	(-inf-2]	A173	(1.667-inf)	A192	A201	2
A14	(-inf-26.667]	A32	A43	(-inf-6308]	A61	A74	(-inf-2]	A94	A101	(-inf-2]	A121	(-inf-37.667]	A143	A151	(-inf-2]	A173	(-inf-1.333]	A191	A201	1
A12	(26.667-49.333]	A32	A43	(-inf-6308]	A62	A73	(3-inf)	A93	A103	(3-inf)	A122	(-inf-37.667]	A143	A151	(-inf-2]	A173	(-inf-1.333]	A191	A201	2
A12	(-inf-26.667]	A34	A46	(-inf-6308]	A61	A75	(-inf-2]	A92	A101	(2-3]	A123	(-inf-37.667]	A143	A152	(-inf-2]	A174	(-inf-1.333]	A192	A201	2
A12	(-inf-26.667]	A32	A42	(-inf-6308]	A62	A72	(3-inf)	A92	A101	(3-inf)	A123	(-inf-37.667]	A141	A151	(3-inf)	A173	(-inf-1.333]	A191	A201	2
A12	(-inf-26.667]	A32	A41	(-inf-6308]	A65	A75	(3-inf)	A93	A101	(3-inf)	A124	(-inf-37.667]	A141	A153	(-inf-2]	A173	(-inf-1.333]	A192	A201	1
A12	(-inf-26.667]	A33	A42	(-inf-6308]	A61	A75	(3-inf)	A91	A101	(2-3]	A124	(37.667-56.333]	A143	A152	(-inf-2]	A174	(-inf-1.333]	A192	A201	2
A11	(-inf-26.667]	A32	A40	(-inf-6308]	A61	A73	(3-inf)	A94	A101	(2-3]	A121	(-inf-37.667]	A143	A152	(-inf-2]	A172	(-inf-1.333]	A191	A201	1
A14	(26.667-49.333]	A33	A49	(-inf-6308]	A61	A74	(2-3]	A93	A101	(3-inf)	A123	(-inf-37.667]	A143	A152	(-inf-2]	A173	(-inf-1.333]	A191	A201	1
A14	(-inf-26.667]	A34	A40	(-inf-6308]	A61	A75	(3-inf)	A93	A101	(-inf-2]	A121	(37.667-56.333]	A143	A152	(-inf-2]	A172	(1.667-inf)	A191	A201	1
A11	(26.667-49.333]	A34	A41	(6308-12366]	A61	A75	(2-3]	A93	A101	(3-inf)	A124	(37.667-56.333]	A143	A153	(2-3]	A174	(1.667-inf)	A192	A201	1
A14	(-inf-26.667]	A34	A42	(-inf-6308]	A61	A75	(3-inf)	A93	A101	(3-inf)	A121	(37.667-56.333]	A143	A152	(2-3]	A173	(-inf-1.333]	A192	A201	1
A12	(-inf-26.667]	A34	A44	(-inf-6308]	A61	A74	(3-inf)	A93	A101	(2-3]	A122	(-inf-37.667]	A143	A152	(-inf-2]	A173	(-inf-1.333]	A191	A201	1
A11	(-inf-26.667]	A32	A49	(6308-12366]	A61	A73	(-inf-2]	A94	A101	(-inf-2]	A123	(-inf-37.667]	A142	A152	(-inf-2]	A172	(-inf-1.333]	A191	A201	1
A14	(-inf-26.667]	A34	A43	(-inf-6308]	A65	A73	(-inf-2]	A93	A101	(-inf-2]	A121	(-inf-37.667]	A143	A152	(-inf-2]	A173	(1.667-inf)	A191	A201	1
A14	(26.667-49.333]	A32	A43	(-inf-6308]	A65	A75	(-inf-2]	A92	A101	(3-inf)	A121	(37.667-56.333]	A143	A152	(-inf-2]	A172	(-inf-1.333]	A192	A201	1
A11	(26.667-49.333]	A30	A49	(-inf-6308]	A61	A71	(-inf-2]	A93	A101	(3-inf)	A122	(37.667-56.333]	A142	A152	(-inf-2]	A173	(-inf-1.333]	A192	A201	2
A13	(26.667-49.333]	A33	A49	(-inf-6308]	A61	A75	(3-inf)	A93	A101	(3-inf)	A121	(56.333-inf)	A143	A152	(-inf-2]	A174	(-inf-1.333]	A192	A201	2
A14	(26.667-49.333]	A34	A43	(-inf-6308]	A65	A75	(3-inf)	A93	A101	(-inf-2]	A123	(37.667-56.333]	A143	A152	(-inf-2]	A173	(-inf-1.333]	A192	A201	1
A12	(-inf-26.667]	A34	A48	(-inf-6308]	A65	A74	(-inf-2]	A92	A101	(2-3]	A122	(37.667-56.333]	A143	A152	(-inf-2]	A172	(-inf-1.333]	A191	A201	1
A11	(-inf-26.667]	A30	A49	(-inf-6308]	A61	A74	(2-3]	A93	A101	(-inf-2]	A122	(-inf-37.667]	A141	A152	(-inf-2]	A173	(-inf-1.333]	A192	A201	1
A13	(26.667-49.333]	A32	A43	(-inf-6308]	A61	A73	(-inf-2]	A93	A101	(-inf-2]	A121	(-inf-37.667]	A143	A152	(-inf-2]	A173	(-inf-1.333]	A192	A201	1
A11	(-inf-26.667]	A32	A42	(-inf-6308]	A61	A73	(-inf-2]	A91	A101	(-inf-2]	A121	(-inf-37.667]	A143	A151	(-inf-2]	A172	(-inf-1.333]	A191	A201	1
A14	(-inf-26.667]	A32	A40	(-inf-6308]	A61	A73	(-inf-2]	A92	A101	(3-inf)	A123	(56.333-inf)	A143	A152	(-inf-2]	A173	(-inf-1.333]	A192	A201	1
A12	(-inf-26.667]	A32	A43	(-inf-6308]	A61	A72	(3-inf)	A94	A103	(-inf-2]	A121	(-inf-37.667]	A141	A152	(-inf-2]	A172	(-inf-1.333]	A191	A201	1
A11	(-inf-26.667]	A32	A46	(-inf-6308]	A65	A73	(3-inf)	A92	A101	(3-inf)	A122	(-inf-37.667]	A141	A151	(-inf-2]	A173	(-inf-1.333]	A192	A201	1
A14	(-inf-26.667]	A32	A43	(-inf-6308]	A61	A73	(3-inf)	A93	A101	(-inf-2]	A121	(-inf-37.667]	A141	A152	(-inf-2]	A173	(-inf-1.333]	A191	A201	1
A14	(-inf-26.667]	A33	A49	(-inf-6308]	A65	A73	(3-inf)	A93	A101	(3-inf)	A121	(-inf-37.667]	A143	A152	(-inf-2]	A173	(1.667-inf)	A192	A201	1
A14	(26.667-49.333]	A30	A45	(-inf-6308]	A61	A73	(3-inf)	A93	A101	(-inf-2]	A123	(-inf-37.667]	A143	A152	(-inf-2]	A173	(-inf-1.333]	A191	A201	1
A12	(26.667-49.333]	A32	A43	(6308-12366]	A64	A74	(-inf-2]	A93	A102	(-inf-2]	A124	(-inf-37.667]	A141	A152	(-inf-2]	A173	(-inf-1.333]	A192	A201	2
A11	(-inf-26.667]	A32	A42	(6308-12366]	A61	A75	(3-inf)	A93	A101	(3-inf)	A124	(37.667-56.333]	A143	A153	(-inf-2]	A174	(-inf-1.333]	A192	A201	2
A11	(-inf-26.667]	A32	A42	(-inf-6308]	A61	A72	(3-inf)	A93	A101	(-inf-2]	A124	(-inf-37.667]	A141	A153	(-inf-2]	A173	(-inf-1.333]	A191	A201	1
A13	(26.667-49.333]	A32	A43	(-inf-6308]	A61	A73	(3-inf)	A93	A101	(-inf-2]	A123	(-inf-37.667]	A143	A152	(-inf-2]	A173	(-inf-1.333]	A191	A201	2
A14	(-inf-26.667]	A32	A43	(-inf-6308]	A62	A74	(2-3]	A93	A101	(-inf-2]	A124	(-inf-37.667]	A143	A152	(-inf-2]	A173	(-inf-1.333]	A191	A201	1
A12	(-inf-26.667]	A32	A43	(-inf-6308]	A61	A73	(3-inf)	A94	A103	(-inf-2]	A121	(-inf-37.667]	A143	A152	(-inf-2]	A172	(-inf-1.333]	A191	A201	1
A14	(-inf-26.667]	A34	A43	(-inf-6308]	A61	A74	(-inf-2]	A93	A101	(-inf-2]	A121	(37.667-56.333]	A143	A152	(2-3]	A172	(1.667-inf)	A191	A201	1
A11	(-inf-26.667]	A32	A43	(-inf-6308]	A61	A71	(3-inf)	A93	A101	(-inf-2]	A123	(-inf-37.667]	A142	A152	(-inf-2]	A174	(1.667-inf)	A191	A201	2
A12	(-inf-26.667]	A32	A40	(12366-inf)	A65	A71	(-inf-2]	A93	A101	(-inf-2]	A122	(-inf-37.667]	A143	A152	(-inf-2]	A171	(-inf-1.333]	A192	A201	2
A12	(-inf-26.667]	A32	A49	(-inf-6308]	A62	A75	(3-inf)	A91	A101	(-inf-2]	A123	(56.333-inf)	A141	A151	(-inf-2]	A172	(-inf-1.333]	A191	A201	2
A14	(-inf-26.667]	A34	A43	(-inf-6308]	A61	A73	(3-inf)	A92	A101	(-inf-2]	A122	(-inf-37.667]	A143	A152	(-inf-2]	A173	(-inf-1.333]	A191	A201	1
A11	(26.667-49.333]	A32	A43	(-inf-6308]	A61	A75	(-inf-2]	A93	A103	(2-3]	A122	(37.667-56.333]	A143	A152	(-inf-2]	A173	(1.667-inf)	A191	A201	1
A14	(-inf-26.667]	A32	A43	(-inf-6308]	A61	A74	(2-3]	A93	A101	(-inf-2]	A122	(37.667-56.333]	A143	A152	(-inf-2]	A173	(1.667-inf)	A191	A201	1
A11	(26.667-49.333]	A30	A41	(-inf-6308]	A61	A75	(2-3]	A93	A101	(3-inf)	A124	(-inf-37.667]	A143	A153	(-inf-2]	A173	(1.667-inf)	A191	A201	2
A14	(-inf-26.667]	A31	A48	(-inf-6308]	A63	A73	(3-inf)	A92	A101	(2-3]	A121	(-inf-37.667]	A143	A152	(-inf-2]	A172	(1.667-inf)	A191	A201	1
A14	(-inf-26.667]	A32	A49	(-inf-6308]	A61	A74	(3-inf)	A93	A101	(-inf-2]	A121	(-inf-37.667]	A143	A152	(-inf-2]	A173	(-inf-1.333]	A192	A201	1
A14	(-inf-26.667]	A34	A43	(-inf-6308]	A61	A75	(3-inf)	A93	A101	(3-inf)	A121	(37.667-56.333]	A143	A152	(2-3]	A173	(-inf-1.333]	A191	A201	1
A14	(-inf-26.667]	A30	A40	(-inf-6308]	A62	A73	(3-inf)	A93	A101	(-inf-2]	A124	(-inf-37.667]	A141	A151	(-inf-2]	A173	(-inf-1.333]	A191	A202	1
A13	(-inf-26.667]	A32	A42	(-inf-6308]	A61	A73	(-inf-2]	A93	A101	(-inf-2]	A121	(-inf-37.667]	A143	A152	(-inf-2]	A173	(-inf-1.333]	A191	A201	1
A14	(-inf-26.667]	A32	A43	(-inf-6308]	A61	A71	(2-3]	A92	A102	(3-inf)	A121	(-inf-37.667]	A143	A151	(-inf-2]	A173	(-inf-1.333]	A191	A201	2
A11	(-inf-26.667]	A34	A40	(-inf-6308]	A64	A74	(2-3]	A92	A101	(3-inf)	A121	(37.667-56.333]	A143	A152	(-inf-2]	A172	(-inf-1.333]	A192	A201	1
A13	(-inf-26.667]	A32	A42	(-inf-6308]	A61	A73	(-inf-2]	A92	A101	(-inf-2]	A123	(37.667-56.333]	A143	A152	(-inf-2]	A172	(-inf-1.333]	A191	A201	1
A12	(26.667-49.333]	A32	A40	(-inf-6308]	A61	A73	(3-inf)	A92	A103	(-inf-2]	A124	(-inf-37.667]	A141	A152	(-inf-2]	A173	(-inf-1.333]	A191	A201	2
A14	(-inf-26.667]	A33	A42	(-inf-6308]	A62	A73	(-inf-2]	A93	A101	(2-3]	A122	(-inf-37.667]	A143	A152	(-inf-2]	A173	(-inf-1.333]	A191	A201	1
A12	(49.333-inf)	A33	A43	(6308-12366]	A65	A73	(-inf-2]	A93	A101	(-inf-2]	A121	(-inf-37.667]	A143	A152	(-inf-2]	A172	(-inf-1.333]	A191	A201	1
A14	(-inf-26.667]	A34	A43	(-inf-6308]	A61	A73	(3-inf)	A93	A101	(-inf-2]	A121	(-inf-37.667]	A143	A152	(-inf-2]	A172	(-inf-1.333]	A191	A201	1
A11	(-inf-26.667]	A31	A43	(-inf-6308]	A61	A73	(3-inf)	A91	A101	(-inf-2]	A124	(-inf-37.667]	A143	A153	(-inf-2]	A173	(-inf-1.333]	A191	A201	2
A14	(-inf-26.667]	A32	A41	(-inf-6308]	A62	A72	(-inf-2]	A92	A101	(3-inf)	A123	(-inf-37.667]	A143	A152	(-inf-2]	A173	(-inf-1.333]	A192	A201	1
A14	(-inf-26.667]	A34	A43	(-inf-6308]	A62	A71	(3-inf)	A92	A101	(3-inf)	A121	(56.333-inf)	A143	A152	(2-3]	A172	(-inf-1.333]	A191	A201	1
A11	(-inf-26.667]	A32	A42	(-inf-6308]	A61	A73	(-inf-2]	A93	A101	(-inf-2]	A121	(-inf-37.667]	A143	A152	(-inf-2]	A173	(-inf-1.333]	A191	A201	1
A11	(-inf-26.667]	A32	A43	(-inf-6308]	A61	A75	(3-inf)	A92	A101	(3-inf)	A123	(37.667-56.333]	A143	A152	(-inf-2]	A173	(-inf-1.333]	A191	A201	1
A11	(-inf-26.667]	A34	A40	(-inf-6308]	A61	A75	(-inf-2]	A93	A101	(3-inf)	A124	(-inf-37.667]	A143	A153	(2-3]	A174	(-inf-1.333]	A192	A201	1
A14	(-inf-26.667]	A34	A46	(-inf-6308]	A61	A75	(-inf-2]	A92	A101	(3-inf)	A124	(56.333-inf)	A141	A153	(2-3]	A172	(-inf-1.333]	A191	A201	1
A12	(-inf-26.667]	A32	A43	(-inf-6308]	A61	A75	(3-inf)	A93	A101	(2-3]	A123	(-inf-37.667]	A143	A152	(-inf-2]	A173	(1.667-inf)	A191	A201	2
A14	(26.667-49.333]	A34	A49	(-inf-6308]	A65	A75	(3-inf)	A93	A101	(3-inf)	A121	(-inf-37.667]	A143	A152	(-inf-2]	A173	(-inf-1.333]	A191	A201	1
A14	(-inf-26.667]	A32	A43	(-inf-6308]	A61	A72	(3-inf)	A92	A101	(2-3]	A123	(37.667-56.333]	A142	A152	(-inf-2]	A173	(-inf-1.333]	A192	A201	1
A11	(-inf-26.667]	A32	A40	(6308-12366]	A61	A75	(-inf-2]	A91	A101	(3-inf)	A122	(37.667-56.333]	A143	A152	(-inf-2]	A174	(-inf-1.333]	A192	A202	2
A14	(-inf-26.667]	A32	A43	(-inf-6308]	A65	A75	(3-inf)	A93	A101	(-inf-2]	A123	(-inf-37.667]	A143	A152	(-inf-2]	A173	(-inf-1.333]	A191	A201	1
A14	(-inf-26.667]	A32	A40	(-inf-6308]	A65	A74	(3-inf)	A93	A101	(2-3]	A122	(-inf-37.667]	A143	A152	(-inf-2]	A173	(-inf-1.333]	A191	A202	1
A14	(-inf-26.667]	A34	A42	(-inf-6308]	A63	A74	(2-3]	A92	A101	(3-inf)	A123	(-inf-37.667]	A143	A151	(-inf-2]	A173	(-inf-1.333]	A192	A201	1
A12	(26.667-49.333]	A32	A43	(-inf-6308]	A61	A74	(3-inf)	A93	A101	(3-inf)	A121	(-inf-37.667]	A143	A152	(-inf-2]	A173	(-inf-1.333]	A191	A201	2
A11	(26.667-49.333]	A32	A45	(6308-12366]	A61	A72	(-inf-2]	A91	A101	(-inf-2]	A124	(-inf-37.667]	A143	A152	(-inf-2]	A172	(-inf-1.333]	A192	A201	2
A14	(-inf-26.667]	A32	A43	(-inf-6308]	A61	A73	(-inf-2]	A93	A101	(-inf-2]	A121	(-inf-37.667]	A143	A152	(-inf-2]	A173	(1.667-inf)	A191	A201	1
A14	(-inf-26.667]	A34	A43	(-inf-6308]	A61	A73	(-inf-2]	A92	A101	(-inf-2]	A123	(-inf-37.667]	A143	A152	(-inf-2]	A173	(-inf-1.333]	A191	A201	1
A14	(-inf-26.667]	A32	A42	(-inf-6308]	A61	A72	(-inf-2]	A92	A101	(3-inf)	A122	(-inf-37.667]	A143	A152	(-inf-2]	A173	(-inf-1.333]	A191	A201	2
A14	(-inf-26.667]	A34	A41	(-inf-6308]	A64	A75	(2-3]	A93	A101	(3-inf)	A124	(-inf-37.667]	A143	A151	(-inf-2]	A173	(-inf-1.333]	A192	A201	1
A14	(-inf-26.667]	A32	A42	(-inf-6308]	A61	A73	(3-inf)	A93	A101	(-inf-2]	A121	(37.667-56.333]	A143	A152	(-inf-2]	A173	(-inf-1.333]	A191	A201	1
A13	(-inf-26.667]	A31	A43	(-inf-6308]	A65	A74	(3-inf)	A93	A101	(3-inf)	A123	(37.667-56.333]	A141	A152	(-inf-2]	A172	(-inf-1.333]	A191	A201	1
A14	(-inf-26.667]	A34	A42	(-inf-6308]	A65	A75	(3-inf)	A93	A101	(3-inf)	A122	(56.333-inf)	A143	A152	(-inf-2]	A173	(-inf-1.333]	A191	A201	1
A12	(-inf-26.667]	A34	A40	(-inf-6308]	A62	A72	(3-inf)	A91	A101	(-inf-2]	A123	(-inf-37.667]	A143	A152	(-inf-2]	A173	(-inf-1.333]	A192	A201	1
A11	(26.667-49.333]	A32	A40	(6308-12366]	A61	A72	(-inf-2]	A92	A101	(-inf-2]	A121	(-inf-37.667]	A143	A152	(-inf-2]	A172	(-inf-1.333]	A192	A201	1
A11	(26.667-49.333]	A32	A41	(-inf-6308]	A61	A74	(3-inf)	A93	A101	(2-3]	A122	(-inf-37.667]	A143	A152	(-inf-2]	A173	(1.667-inf)	A191	A201	1
A12	(26.667-49.333]	A33	A410	(6308-12366]	A62	A71	(-inf-2]	A93	A101	(3-inf)	A124	(-inf-37.667]	A143	A153	(-inf-2]	A174	(-inf-1.333]	A192	A201	1
A12	(-inf-26.667]	A32	A43	(-inf-6308]	A61	A73	(3-inf)	A92	A103	(3-inf)	A121	(37.667-56.333]	A143	A152	(-inf-2]	A173	(-inf-1.333]	A192	A201	1
A11	(-inf-26.667]	A33	A43	(-inf-6308]	A61	A72	(3-inf)	A94	A101	(3-inf)	A121	(37.667-56.333]	A142	A152	(-inf-2]	A173	(-inf-1.333]	A191	A201	2
A14	(-inf-26.667]	A32	A49	(-inf-6308]	A61	A73	(-inf-2]	A94	A101	(-inf-2]	A121	(-inf-37.667]	A143	A152	(-inf-2]	A173	(-inf-1.333]	A192	A202	1
A12	(26.667-49.333]	A32	A41	(6308-12366]	A61	A72	(-inf-2]	A94	A101	(3-inf)	A123	(-inf-37.667]	A143	A151	(-inf-2]	A174	(-inf-1.333]	A192	A201	2
A11	(-inf-26.667]	A34	A41	(6308-12366]	A61	A75	(-inf-2]	A92	A101	(3-inf)	A124	(37.667-56.333]	A143	A153	(-inf-2]	A174	(1.667-inf)	A192	A201	1
A13	(26.667-49.333]	A34	A41	(-inf-6308]	A61	A75	(3-inf)	A93	A101	(3-inf)	A124	(37.667-56.333]	A143	A153	(-inf-2]	A173	(-inf-1.333]	A191	A201	1
A14	(26.667-49.333]	A34	A49	(6308-12366]	A65	A75	(3-inf)	A91	A101	(-inf-2]	A123	(37.667-56.333]	A141	A152	(-inf-2]	A174	(1.667-inf)	A191	A201	1
A12	(26.667-49.333]	A32	A42	(6308-12366]	A61	A72	(-inf-2]	A92	A101	(-inf-2]	A123	(-inf-37.667]	A143	A152	(-inf-2]	A173	(-inf-1.333]	A192	A201	2
A14	(-inf-26.667]	A32	A41	(-inf-6308]	A65	A72	(-inf-2]	A92	A101	(3-inf)	A123	(-inf-37.667]	A143	A151	(-inf-2]	A173	(-inf-1.333]	A191	A201	1
A14	(-inf-26.667]	A32	A40	(-inf-6308]	A65	A75	(3-inf)	A93	A102	(-inf-2]	A122	(37.667-56.333]	A143	A152	(-inf-2]	A172	(-inf-1.333]	A191	A202	1
A14	(-inf-26.667]	A32	A42	(-inf-6308]	A61	A73	(2-3]	A93	A101	(3-inf)	A121	(37.667-56.333]	A143	A152	(-inf-2]	A173	(-inf-1.333]	A192	A201	1
A14	(-inf-26.667]	A32	A40	(-inf-6308]	A61	A71	(-inf-2]	A92	A101	(3-inf)	A121	(37.667-56.333]	A143	A152	(-inf-2]	A171	(-inf-1.333]	A192	A201	1
A12	(26.667-49.333]	A30	A43	(-inf-6308]	A61	A73	(3-inf)	A92	A101	(-inf-2]	A123	(37.667-56.333]	A143	A152	(-inf-2]	A173	(-inf-1.333]	A192	A201	2
A13	(-inf-26.667]	A34	A40	(-inf-6308]	A65	A74	(3-inf)	A93	A101	(-inf-2]	A121	(-inf-37.667]	A141	A152	(-inf-2]	A172	(1.667-inf)	A191	A201	2
A11	(-inf-26.667]	A34	A40	(-inf-6308]	A61	A74	(3-inf)	A93	A102	(2-3]	A122	(37.667-56.333]	A143	A152	(-inf-2]	A173	(-inf-1.333]	A192	A201	1
A14	(26.667-49.333]	A34	A40	(6308-12366]	A63	A73	(-inf-2]	A93	A101	(-inf-2]	A124	(37.667-56.333]	A141	A153	(-inf-2]	A173	(-inf-1.333]	A191	A201	2
A14	(-inf-26.667]	A32	A42	(-inf-6308]	A64	A73	(3-inf)	A91	A101	(-inf-2]	A121	(-inf-37.667]	A143	A152	(-inf-2]	A173	(-inf-1.333]	A191	A201	1
A14	(26.667-49.333]	A32	A41	(-inf-6308]	A65	A74	(-inf-2]	A92	A101	(3-inf)	A122	(-inf-37.667]	A142	A151	(-inf-2]	A172	(-inf-1.333]	A191	A201	1
A11	(-inf-26.667]	A32	A43	(-inf-6308]	A62	A72	(3-inf)	A94	A101	(2-3]	A124	(-inf-37.667]	A143	A152	(-inf-2]	A172	(-inf-1.333]	A192	A201	2
A12	(-inf-26.667]	A32	A40	(-inf-6308]	A61	A73	(3-inf)	A94	A101	(3-inf)	A121	(-inf-37.667]	A143	A151	(-inf-2]	A172	(-inf-1.333]	A191	A201	1
A12	(26.667-49.333]	A32	A410	(-inf-6308]	A65	A71	(2-3]	A93	A101	(3-inf)	A124	(37.667-56.333]	A141	A153	(-inf-2]	A171	(-inf-1.333]	A192	A201	1
A13	(-inf-26.667]	A32	A42	(-inf-6308]	A61	A72	(-inf-2]	A92	A101	(3-inf)	A123	(-inf-37.667]	A143	A152	(-inf-2]	A173	(-inf-1.333]	A191	A201	1
A12	(-inf-26.667]	A32	A40	(-inf-6308]	A61	A74	(-inf-2]	A94	A101	(2-3]	A123	(-inf-37.667]	A141	A152	(-inf-2]	A172	(-inf-1.333]	A191	A201	2
A13	(-inf-26.667]	A32	A40	(-inf-6308]	A65	A72	(-inf-2]	A93	A101	(-inf-2]	A121	(-inf-37.667]	A143	A152	(-inf-2]	A172	(1.667-inf)	A191	A202	1
A11	(26.667-49.333]	A31	A42	(-inf-6308]	A61	A75	(3-inf)	A93	A101	(3-inf)	A123	(-inf-37.667]	A141	A152	(-inf-2]	A173	(-inf-1.333]	A191	A201	2
A11	(-inf-26.667]	A32	A42	(-inf-6308]	A61	A73	(-inf-2]	A93	A103	(2-3]	A122	(37.667-56.333]	A143	A152	(-inf-2]	A172	(1.667-inf)	A191	A201	1
A12	(-inf-26.667]	A32	A42	(-inf-6308]	A65	A73	(-inf-2]	A92	A101	(3-inf)	A122	(37.667-56.333]	A143	A152	(-inf-2]	A172	(-inf-1.333]	A192	A201	1
A14	(-inf-26.667]	A34	A46	(-inf-6308]	A61	A73	(3-inf)	A93	A101	(-inf-2]	A123	(-inf-37.667]	A143	A152	(-inf-2]	A173	(-inf-1.333]	A191	A201	1
A11	(-inf-26.667]	A33	A42	(-inf-6308]	A61	A75	(-inf-2]	A92	A101	(3-inf)	A122	(-inf-37.667]	A143	A152	(-inf-2]	A172	(-inf-1.333]	A191	A201	1
A12	(26.667-49.333]	A34	A40	(-inf-6308]	A61	A71	(3-inf)	A94	A101	(-inf-2]	A123	(-inf-37.667]	A143	A152	(-inf-2]	A174	(-inf-1.333]	A191	A201	2
A11	(-inf-26.667]	A32	A43	(-inf-6308]	A61	A72	(3-inf)	A91	A101	(2-3]	A122	(-inf-37.667]	A143	A152	(-inf-2]	A173	(-inf-1.333]	A191	A201	2
A11	(-inf-26.667]	A32	A41	(-inf-6308]	A61	A74	(-inf-2]	A93	A101	(-inf-2]	A124	(-inf-37.667]	A143	A153	(-inf-2]	A174	(-inf-1.333]	A192	A201	1
A11	(-inf-26.667]	A32	A42	(-inf-6308]	A64	A73	(3-inf)	A93	A101	(-inf-2]	A123	(-inf-37.667]	A143	A152	(-inf-2]	A173	(-inf-1.333]	A191	A201	1
A11	(-inf-26.667]	A34	A40	(-inf-6308]	A61	A74	(-inf-2]	A93	A101	(3-inf)	A121	(37.667-56.333]	A143	A152	(-inf-2]	A172	(-inf-1.333]	A191	A202	1
A14	(-inf-26.667]	A34	A42	(-inf-6308]	A65	A75	(-inf-2]	A93	A101	(3-inf)	A122	(37.667-56.333]	A143	A151	(-inf-2]	A173	(-inf-1.333]	A192	A201	1
A14	(-inf-26.667]	A32	A40	(-inf-6308]	A64	A74	(3-inf)	A92	A101	(2-3]	A123	(-inf-37.667]	A143	A152	(-inf-2]	A173	(1.667-inf)	A192	A201	1
A13	(26.667-49.333]	A32	A43	(-inf-6308]	A61	A75	(3-inf)	A93	A101	(-inf-2]	A123	(-inf-37.667]	A143	A152	(-inf-2]	A173	(-inf-1.333]	A191	A201	1
A12	(-inf-26.667]	A32	A43	(-inf-6308]	A61	A75	(3-inf)	A93	A101	(3-inf)	A123	(-inf-37.667]	A143	A152	(-inf-2]	A173	(1.667-inf)	A191	A201	1
A11	(-inf-26.667]	A34	A41	(6308-12366]	A61	A71	(-inf-2]	A93	A101	(3-inf)	A124	(56.333-inf)	A143	A153	(-inf-2]	A174	(-inf-1.333]	A192	A201	1
A14	(-inf-26.667]	A34	A46	(-inf-6308]	A62	A73	(3-inf)	A92	A101	(-inf-2]	A121	(-inf-37.667]	A143	A152	(-inf-2]	A173	(-inf-1.333]	A191	A201	2
A12	(49.333-inf)	A32	A40	(6308-12366]	A62	A72	(3-inf)	A92	A101	(-inf-2]	A122	(-inf-37.667]	A143	A152	(-inf-2]	A174	(-inf-1.333]	A191	A201	2
A14	(26.667-49.333]	A34	A41	(6308-12366]	A62	A73	(-inf-2]	A92	A101	(3-inf)	A123	(-inf-37.667]	A141	A151	(-inf-2]	A172	(-inf-1.333]	A191	A201	2
A11	(-inf-26.667]	A30	A42	(-inf-6308]	A61	A75	(2-3]	A93	A101	(3-inf)	A124	(-inf-37.667]	A141	A151	(-inf-2]	A173	(1.667-inf)	A191	A201	2
A11	(-inf-26.667]	A34	A42	(-inf-6308]	A61	A73	(-inf-2]	A91	A101	(3-inf)	A121	(37.667-56.333]	A143	A151	(-inf-2]	A174	(-inf-1.333]	A192	A201	2
A12	(-inf-26.667]	A32	A43	(-inf-6308]	A61	A72	(-inf-2]	A92	A103	(3-inf)	A122	(-inf-37.667]	A143	A152	(-inf-2]	A172	(-inf-1.333]	A191	A201	1
A11	(-inf-26.667]	A32	A44	(-inf-6308]	A65	A73	(3-inf)	A92	A101	(-inf-2]	A123	(-inf-37.667]	A143	A151	(-inf-2]	A173	(-inf-1.333]	A191	A201	2
A11	(-inf-26.667]	A32	A42	(-inf-6308]	A61	A73	(3-inf)	A93	A101	(3-inf)	A122	(-inf-37.667]	A143	A152	(-inf-2]	A173	(-inf-1.333]	A191	A201	1
A12	(-inf-26.667]	A32	A42	(-inf-6308]	A61	A73	(3-inf)	A91	A101	(-inf-2]	A123	(-inf-37.667]	A143	A152	(-inf-2]	A172	(-inf-1.333]	A191	A201	1
A12	(-inf-26.667]	A34	A46	(-inf-6308]	A61	A72	(-inf-2]	A92	A101	(3-inf)	A124	(-inf-37.667]	A143	A153	(-inf-2]	A173	(-inf-1.333]	A192	A201	1
A11	(-inf-26.667]	A32	A42	(-inf-6308]	A61	A74	(-inf-2]	A92	A101	(3-inf)	A123	(-inf-37.667]	A143	A151	(-inf-2]	A172	(-inf-1.333]	A191	A201	1
A12	(-inf-26.667]	A32	A43	(-inf-6308]	A63	A72	(-inf-2]	A94	A101	(2-3]	A121	(-inf-37.667]	A143	A151	(-inf-2]	A173	(-inf-1.333]	A191	A201	1
A12	(-inf-26.667]	A32	A49	(-inf-6308]	A61	A75	(-inf-2]	A93	A102	(-inf-2]	A121	(-inf-37.667]	A141	A152	(-inf-2]	A174	(-inf-1.333]	A192	A201	1
A13	(-inf-26.667]	A32	A40	(-inf-6308]	A61	A72	(-inf-2]	A93	A103	(-inf-2]	A122	(-inf-37.667]	A143	A152	(-inf-2]	A172	(1.667-inf)	A191	A201	1
A14	(-inf-26.667]	A34	A43	(-inf-6308]	A61	A73	(3-inf)	A92	A101	(-inf-2]	A123	(37.667-56.333]	A143	A152	(-inf-2]	A172	(-inf-1.333]	A191	A201	1
A12	(-inf-26.667]	A32	A43	(-inf-6308]	A63	A71	(-inf-2]	A92	A101	(3-inf)	A124	(-inf-37.667]	A143	A151	(-inf-2]	A171	(-inf-1.333]	A191	A201	1
A14	(-inf-26.667]	A33	A49	(-inf-6308]	A62	A73	(-inf-2]	A93	A101	(-inf-2]	A121	(-inf-37.667]	A143	A152	(-inf-2]	A172	(-inf-1.333]	A191	A201	1
A12	(-inf-26.667]	A34	A46	(-inf-6308]	A64	A75	(3-inf)	A93	A101	(2-3]	A124	(-inf-37.667]	A143	A153	(-inf-2]	A173	(1.667-inf)	A191	A201	2
A14	(-inf-26.667]	A32	A44	(-inf-6308]	A61	A72	(-inf-2]	A92	A101	(3-inf)	A121	(-inf-37.667]	A143	A151	(-inf-2]	A173	(-inf-1.333]	A192	A201	1
A12	(-inf-26.667]	A32	A42	(-inf-6308]	A61	A73	(-inf-2]	A92	A101	(-inf-2]	A123	(-inf-37.667]	A143	A152	(-inf-2]	A173	(-inf-1.333]	A191	A202	2
A14	(-inf-26.667]	A34	A41	(-inf-6308]	A65	A71	(-inf-2]	A93	A101	(3-inf)	A124	(37.667-56.333]	A143	A152	(-inf-2]	A174	(-inf-1.333]	A192	A201	1
A14	(-inf-26.667]	A32	A46	(-inf-6308]	A63	A75	(3-inf)	A93	A101	(3-inf)	A124	(37.667-56.333]	A143	A153	(-inf-2]	A173	(-inf-1.333]	A192	A201	1
A12	(-inf-26.667]	A32	A40	(-inf-6308]	A61	A72	(3-inf)	A93	A101	(-inf-2]	A121	(-inf-37.667]	A142	A152	(-inf-2]	A172	(-inf-1.333]	A191	A201	2
A14	(-inf-26.667]	A34	A43	(-inf-6308]	A65	A75	(-inf-2]	A93	A102	(3-inf)	A121	(37.667-56.333]	A143	A152	(-inf-2]	A173	(-inf-1.333]	A192	A201	1
A14	(26.667-49.333]	A33	A43	(-inf-6308]	A61	A73	(3-inf)	A93	A101	(-inf-2]	A123	(-inf-37.667]	A143	A152	(-inf-2]	A174	(-inf-1.333]	A192	A201	2
A14	(-inf-26.667]	A32	A43	(-inf-6308]	A61	A73	(3-inf)	A94	A101	(-inf-2]	A121	(-inf-37.667]	A143	A152	(-inf-2]	A173	(-inf-1.333]	A191	A201	1
A11	(26.667-49.333]	A32	A42	(-inf-6308]	A61	A74	(3-inf)	A92	A101	(3-inf)	A121	(-inf-37.667]	A143	A151	(-inf-2]	A173	(-inf-1.333]	A191	A201	2
A12	(-inf-26.667]	A32	A46	(-inf-6308]	A65	A73	(3-inf)	A93	A101	(3-inf)	A124	(56.333-inf)	A143	A153	(-inf-2]	A173	(-inf-1.333]	A191	A201	1
A13	(-inf-26.667]	A32	A43	(-inf-6308]	A65	A75	(-inf-2]	A93	A101	(2-3]	A123	(-inf-37.667]	A143	A152	(-inf-2]	A174	(-inf-1.333]	A191	A201	1
A14	(-inf-26.667]	A32	A42	(-inf-6308]	A61	A73	(-inf-2]	A94	A101	(-inf-2]	A122	(-inf-37.667]	A143	A151	(-inf-2]	A173	(-inf-1.333]	A191	A201	1
A11	(-inf-26.667]	A32	A42	(-inf-6308]	A61	A71	(3-inf)	A93	A101	(-inf-2]	A123	(-inf-37.667]	A143	A152	(-inf-2]	A171	(-inf-1.333]	A191	A201	2
A14	(-inf-26.667]	A32	A49	(-inf-6308]	A61	A74	(-inf-2]	A93	A101	(3-inf)	A123	(-inf-37.667]	A143	A152	(-inf-2]	A173	(-inf-1.333]	A192	A201	1
A14	(-inf-26.667]	A34	A41	(-inf-6308]	A61	A74	(2-3]	A93	A101	(-inf-2]	A123	(-inf-37.667]	A143	A152	(-inf-2]	A173	(-inf-1.333]	A191	A201	1
A11	(-inf-26.667]	A32	A42	(-inf-6308]	A61	A72	(-inf-2]	A92	A101	(3-inf)	A123	(-inf-37.667]	A143	A151	(-inf-2]	A173	(-inf-1.333]	A191	A201	1
A11	(26.667-49.333]	A32	A42	(-inf-6308]	A61	A75	(3-inf)	A93	A101	(-inf-2]	A123	(37.667-56.333]	A143	A152	(-inf-2]	A173	(1.667-inf)	A191	A201	2
A12	(-inf-26.667]	A32	A42	(-inf-6308]	A61	A74	(-inf-2]	A92	A101	(3-inf)	A121	(37.667-56.333]	A143	A151	(-inf-2]	A173	(-inf-1.333]	A191	A201	1
A14	(-inf-26.667]	A34	A43	(-inf-6308]	A61	A75	(2-3]	A93	A101	(3-inf)	A123	(-inf-37.667]	A143	A152	(-inf-2]	A173	(-inf-1.333]	A192	A201	1
A14	(-inf-26.667]	A34	A42	(-inf-6308]	A61	A72	(-inf-2]	A92	A101	(2-3]	A121	(-inf-37.667]	A143	A151	(-inf-2]	A173	(-inf-1.333]	A191	A201	1
A11	(26.667-49.333]	A31	A49	(6308-12366]	A61	A74	(-inf-2]	A92	A103	(3-inf)	A123	(-inf-37.667]	A143	A151	(-inf-2]	A173	(-inf-1.333]	A191	A201	2
A14	(-inf-26.667]	A33	A43	(-inf-6308]	A61	A71	(-inf-2]	A94	A101	(2-3]	A121	(-inf-37.667]	A143	A152	(-inf-2]	A173	(-inf-1.333]	A191	A201	1
A14	(-inf-26.667]	A33	A43	(-inf-6308]	A65	A75	(2-3]	A93	A101	(3-inf)	A124	(-inf-37.667]	A143	A153	(-inf-2]	A173	(-inf-1.333]	A191	A201	1
A12	(26.667-49.333]	A32	A40	(12366-inf)	A61	A75	(3-inf)	A93	A101	(-inf-2]	A124	(56.333-inf)	A143	A153	(-inf-2]	A174	(-inf-1.333]	A192	A201	2
A14	(-inf-26.667]	A34	A40	(-inf-6308]	A62	A73	(3-inf)	A92	A101	(3-inf)	A123	(37.667-56.333]	A143	A152	(-inf-2]	A172	(-inf-1.333]	A191	A201	1
A11	(-inf-26.667]	A32	A42	(-inf-6308]	A65	A74	(3-inf)	A93	A101	(3-inf)	A123	(37.667-56.333]	A143	A152	(-inf-2]	A173	(-inf-1.333]	A192	A201	1
A12	(-inf-26.667]	A32	A41	(12366-inf)	A61	A71	(2-3]	A92	A101	(3-inf)	A124	(37.667-56.333]	A143	A153	(-inf-2]	A174	(-inf-1.333]	A192	A201	2
A14	(-inf-26.667]	A32	A40	(-inf-6308]	A65	A74	(3-inf)	A92	A101	(3-inf)	A122	(-inf-37.667]	A143	A151	(-inf-2]	A173	(-inf-1.333]	A191	A201	1
A14	(26.667-49.333]	A33	A49	(-inf-6308]	A62	A73	(-inf-2]	A93	A101	(-inf-2]	A122	(-inf-37.667]	A143	A152	(-inf-2]	A172	(-inf-1.333]	A191	A201	1
A14	(-inf-26.667]	A34	A43	(-inf-6308]	A61	A73	(-inf-2]	A92	A101	(-inf-2]	A123	(-inf-37.667]	A143	A152	(-inf-2]	A173	(-inf-1.333]	A191	A201	1
A14	(-inf-26.667]	A32	A43	(-inf-6308]	A65	A72	(3-inf)	A92	A101	(-inf-2]	A121	(-inf-37.667]	A143	A151	(-inf-2]	A173	(-inf-1.333]	A192	A201	1
A12	(-inf-26.667]	A34	A42	(6308-12366]	A61	A71	(3-inf)	A93	A101	(3-inf)	A122	(37.667-56.333]	A142	A152	(-inf-2]	A174	(-inf-1.333]	A192	A201	1
A14	(-inf-26.667]	A32	A40	(-inf-6308]	A61	A73	(-inf-2]	A94	A101	(-inf-2]	A122	(-inf-37.667]	A143	A152	(-inf-2]	A174	(-inf-1.333]	A192	A201	1
A12	(-inf-26.667]	A32	A42	(-inf-6308]	A64	A72	(-inf-2]	A92	A101	(3-inf)	A121	(-inf-37.667]	A143	A151	(-inf-2]	A172	(-inf-1.333]	A191	A201	1
A11	(26.667-49.333]	A32	A40	(-inf-6308]	A61	A74	(-inf-2]	A93	A101	(3-inf)	A124	(37.667-56.333]	A141	A153	(-inf-2]	A174	(1.667-inf)	A192	A201	1
A11	(-inf-26.667]	A34	A43	(-inf-6308]	A61	A74	(-inf-2]	A92	A101	(3-inf)	A123	(-inf-37.667]	A143	A152	(-inf-2]	A173	(-inf-1.333]	A191	A201	1
A14	(-inf-26.667]	A34	A42	(-inf-6308]	A61	A71	(-inf-2]	A93	A101	(2-3]	A123	(-inf-37.667]	A143	A152	(-inf-2]	A174	(-inf-1.333]	A191	A201	1
A12	(26.667-49.333]	A33	A46	(6308-12366]	A62	A74	(-inf-2]	A93	A101	(2-3]	A124	(-inf-37.667]	A143	A151	(-inf-2]	A173	(-inf-1.333]	A192	A201	1
A11	(-inf-26.667]	A32	A42	(-inf-6308]	A61	A71	(2-3]	A92	A101	(3-inf)	A124	(37.667-56.333]	A143	A153	(-inf-2]	A174	(-inf-1.333]	A191	A201	1
A11	(26.667-49.333]	A34	A42	(-inf-6308]	A61	A73	(2-3]	A94	A101	(-inf-2]	A122	(37.667-56.333]	A143	A152	(-inf-2]	A173	(-inf-1.333]	A192	A201	1
A12	(-inf-26.667]	A32	A40	(-inf-6308]	A61	A75	(-inf-2]	A91	A101	(-inf-2]	A121	(37.667-56.333]	A143	A151	(-inf-2]	A173	(-inf-1.333]	A191	A201	2
A14	(-inf-26.667]	A34	A43	(-inf-6308]	A64	A73	(3-inf)	A92	A101	(-inf-2]	A121	(37.667-56.333]	A143	A152	(-inf-2]	A172	(-inf-1.333]	A191	A201	1
A14	(-inf-26.667]	A32	A43	(-inf-6308]	A61	A72	(2-3]	A94	A101	(3-inf)	A121	(37.667-56.333]	A143	A152	(-inf-2]	A173	(-inf-1.333]	A192	A201	1
A12	(-inf-26.667]	A34	A49	(-inf-6308]	A65	A73	(3-inf)	A94	A101	(3-inf)	A121	(-inf-37.667]	A141	A152	(-inf-2]	A173	(-inf-1.333]	A191	A201	1
A14	(-inf-26.667]	A33	A49	(6308-12366]	A61	A72	(-inf-2]	A93	A101	(-inf-2]	A123	(-inf-37.667]	A141	A152	(-inf-2]	A173	(-inf-1.333]	A192	A201	2
A14	(-inf-26.667]	A33	A40	(-inf-6308]	A61	A73	(3-inf)	A93	A101	(-inf-2]	A123	(-inf-37.667]	A143	A152	(-inf-2]	A172	(-inf-1.333]	A191	A201	1
A12	(-inf-26.667]	A33	A40	(-inf-6308]	A65	A75	(3-inf)	A93	A101	(3-inf)	A123	(37.667-56.333]	A143	A152	(-inf-2]	A173	(1.667-inf)	A191	A201	1
A12	(-inf-26.667]	A32	A43	(-inf-6308]	A61	A72	(-inf-2]	A94	A101	(-inf-2]	A122	(-inf-37.667]	A143	A152	(-inf-2]	A173	(-inf-1.333]	A192	A201	2
A14	(-inf-26.667]	A34	A41	(-inf-6308]	A65	A74	(3-inf)	A93	A101	(3-inf)	A123	(37.667-56.333]	A143	A152	(-inf-2]	A173	(1.667-inf)	A192	A201	1
A11	(-inf-26.667]	A32	A43	(-inf-6308]	A61	A72	(3-inf)	A94	A101	(-inf-2]	A121	(-inf-37.667]	A143	A152	(-inf-2]	A173	(-inf-1.333]	A191	A202	1
A14	(-inf-26.667]	A32	A43	(-inf-6308]	A63	A75	(2-3]	A91	A101	(-inf-2]	A123	(-inf-37.667]	A143	A152	(-inf-2]	A174	(-inf-1.333]	A192	A201	1
A13	(-inf-26.667]	A34	A40	(-inf-6308]	A63	A74	(3-inf)	A94	A101	(-inf-2]	A121	(-inf-37.667]	A143	A152	(2-3]	A173	(-inf-1.333]	A192	A201	2
A12	(-inf-26.667]	A32	A43	(-inf-6308]	A61	A75	(3-inf)	A92	A101	(3-inf)	A123	(-inf-37.667]	A143	A152	(-inf-2]	A173	(-inf-1.333]	A192	A201	1
A14	(26.667-49.333]	A34	A41	(6308-12366]	A61	A74	(2-3]	A93	A101	(-inf-2]	A123	(-inf-37.667]	A143	A152	(-inf-2]	A174	(-inf-1.333]	A192	A201	1
A14	(-inf-26.667]	A34	A49	(-inf-6308]	A61	A71	(3-inf)	A93	A101	(-inf-2]	A123	(37.667-56.333]	A142	A152	(-inf-2]	A174	(-inf-1.333]	A192	A201	2
A14	(-inf-26.667]	A32	A40	(-inf-6308]	A63	A73	(2-3]	A93	A101	(-inf-2]	A124	(37.667-56.333]	A143	A151	(-inf-2]	A172	(1.667-inf)	A191	A202	1
A11	(-inf-26.667]	A32	A40	(-inf-6308]	A65	A73	(3-inf)	A92	A101	(-inf-2]	A122	(-inf-37.667]	A143	A152	(-inf-2]	A173	(-inf-1.333]	A191	A201	2
A14	(26.667-49.333]	A34	A41	(-inf-6308]	A61	A75	(-inf-2]	A93	A101	(-inf-2]	A122	(-inf-37.667]	A143	A152	(-inf-2]	A173	(1.667-inf)	A192	A201	1
A11	(-inf-26.667]	A32	A40	(-inf-6308]	A61	A72	(3-inf)	A93	A101	(-inf-2]	A121	(-inf-37.667]	A143	A152	(-inf-2]	A172	(1.667-inf)	A191	A201	2
A11	(-inf-26.667]	A33	A46	(6308-12366]	A65	A73	(-inf-2]	A92	A101	(-inf-2]	A123	(-inf-37.667]	A143	A151	(-inf-2]	A173	(-inf-1.333]	A192	A201	1
A14	(-inf-26.667]	A32	A40	(-inf-6308]	A63	A74	(-inf-2]	A92	A101	(-inf-2]	A123	(-inf-37.667]	A141	A152	(-inf-2]	A174	(-inf-1.333]	A191	A201	1
A12	(-inf-26.667]	A32	A40	(-inf-6308]	A65	A73	(3-inf)	A92	A101	(-inf-2]	A122	(-inf-37.667]	A143	A152	(-inf-2]	A173	(-inf-1.333]	A191	A201	2
A14	(-inf-26.667]	A32	A40	(-inf-6308]	A64	A74	(-inf-2]	A92	A101	(2-3]	A123	(-inf-37.667]	A143	A151	(-inf-2]	A173	(-inf-1.333]	A191	A201	1
A12	(-inf-26.667]	A32	A41	(-inf-6308]	A65	A73	(3-inf)	A93	A101	(-inf-2]	A123	(-inf-37.667]	A143	A152	(-inf-2]	A173	(-inf-1.333]	A191	A201	1
A14	(-inf-26.667]	A33	A42	(-inf-6308]	A62	A74	(3-inf)	A93	A101	(2-3]	A121	(-inf-37.667]	A143	A152	(-inf-2]	A174	(-inf-1.333]	A191	A201	1
A12	(-inf-26.667]	A32	A42	(-inf-6308]	A65	A75	(-inf-2]	A92	A101	(-inf-2]	A122	(-inf-37.667]	A141	A152	(-inf-2]	A173	(-inf-1.333]	A192	A201	2
A12	(-inf-26.667]	A32	A41	(-inf-6308]	A61	A73	(-inf-2]	A94	A101	(2-3]	A123	(-inf-37.667]	A143	A151	(-inf-2]	A173	(-inf-1.333]	A192	A201	1
A14	(26.667-49.333]	A34	A43	(-inf-6308]	A61	A75	(3-inf)	A93	A101	(-inf-2]	A123	(-inf-37.667]	A143	A152	(-inf-2]	A173	(-inf-1.333]	A191	A201	1
A14	(-inf-26.667]	A34	A43	(-inf-6308]	A64	A73	(3-inf)	A93	A101	(2-3]	A121	(37.667-56.333]	A143	A152	(-inf-2]	A173	(-inf-1.333]	A191	A201	1
A14	(-inf-26.667]	A32	A42	(-inf-6308]	A61	A75	(-inf-2]	A93	A101	(3-inf)	A123	(-inf-37.667]	A143	A152	(-inf-2]	A173	(-inf-1.333]	A191	A201	1
A11	(-inf-26.667]	A34	A45	(-inf-6308]	A61	A71	(-inf-2]	A92	A101	(3-inf)	A124	(37.667-56.333]	A143	A153	(2-3]	A171	(1.667-inf)	A191	A201	2
A14	(-inf-26.667]	A32	A49	(-inf-6308]	A61	A74	(-inf-2]	A93	A101	(3-inf)	A121	(56.333-inf)	A143	A152	(-inf-2]	A172	(-inf-1.333]	A191	A201	1
A12	(-inf-26.667]	A32	A410	(6308-12366]	A61	A73	(-inf-2]	A93	A102	(2-3]	A123	(-inf-37.667]	A141	A152	(-inf-2]	A174	(-inf-1.333]	A192	A201	2
A11	(-inf-26.667]	A34	A42	(-inf-6308]	A61	A71	(3-inf)	A93	A101	(3-inf)	A124	(-inf-37.667]	A143	A153	(2-3]	A174	(-inf-1.333]	A192	A201	1
A11	(-inf-26.667]	A32	A42	(-inf-6308]	A61	A73	(2-3]	A93	A101	(-inf-2]	A121	(-inf-37.667]	A143	A152	(-inf-2]	A173	(-inf-1.333]	A191	A201	1
A12	(-inf-26.667]	A32	A43	(-inf-6308]	A65	A73	(-inf-2]	A94	A101	(-inf-2]	A121	(-inf-37.667]	A143	A152	(-inf-2]	A173	(-inf-1.333]	A192	A201	2
A14	(-inf-26.667]	A32	A45	(-inf-6308]	A63	A74	(-inf-2]	A94	A101	(3-inf)	A121	(-inf-37.667]	A143	A151	(-inf-2]	A172	(-inf-1.333]	A191	A201	1
A14	(-inf-26.667]	A34	A40	(-inf-6308]	A64	A75	(3-inf)	A92	A101	(3-inf)	A121	(-inf-37.667]	A143	A152	(-inf-2]	A173	(-inf-1.333]	A192	A201	1
A11	(26.667-49.333]	A34	A45	(-inf-6308]	A61	A71	(3-inf)	A93	A102	(3-inf)	A123	(56.333-inf)	A143	A152	(-inf-2]	A171	(-inf-1.333]	A191	A201	1
A13	(-inf-26.667]	A31	A49	(-inf-6308]	A61	A72	(3-inf)	A92	A101	(-inf-2]	A121	(-inf-37.667]	A143	A152	(-inf-2]	A171	(-inf-1.333]	A191	A201	2
A14	(-inf-26.667]	A32	A40	(-inf-6308]	A61	A75	(3-inf)	A93	A101	(3-inf)	A123	(37.667-56.333]	A143	A152	(-inf-2]	A174	(-inf-1.333]	A192	A201	1
A11	(-inf-26.667]	A32	A42	(-inf-6308]	A61	A73	(-inf-2]	A92	A102	(2-3]	A122	(-inf-37.667]	A143	A152	(-inf-2]	A173	(-inf-1.333]	A191	A201	1
A12	(-inf-26.667]	A33	A410	(-inf-6308]	A61	A73	(-inf-2]	A93	A101	(2-3]	A123	(-inf-37.667]	A141	A152	(-inf-2]	A173	(-inf-1.333]	A192	A201	1
A14	(-inf-26.667]	A32	A46	(-inf-6308]	A61	A75	(3-inf)	A93	A101	(3-inf)	A123	(37.667-56.333]	A141	A152	(-inf-2]	A172	(1.667-inf)	A191	A201	2
A14	(-inf-26.667]	A34	A46	(-inf-6308]	A65	A75	(3-inf)	A92	A101	(3-inf)	A122	(37.667-56.333]	A143	A151	(-inf-2]	A172	(-inf-1.333]	A191	A201	1
A11	(26.667-49.333]	A32	A40	(-inf-6308]	A61	A72	(3-inf)	A92	A101	(3-inf)	A123	(-inf-37.667]	A143	A152	(-inf-2]	A173	(-inf-1.333]	A192	A201	2
A12	(-inf-26.667]	A32	A43	(-inf-6308]	A61	A73	(-inf-2]	A93	A103	(-inf-2]	A121	(-inf-37.667]	A143	A152	(-inf-2]	A173	(-inf-1.333]	A191	A201	1
A13	(-inf-26.667]	A32	A42	(-inf-6308]	A65	A75	(2-3]	A92	A101	(3-inf)	A121	(37.667-56.333]	A143	A152	(-inf-2]	A174	(-inf-1.333]	A192	A201	1
A12	(-inf-26.667]	A33	A45	(-inf-6308]	A64	A73	(2-3]	A94	A101	(2-3]	A122	(56.333-inf)	A142	A152	(-inf-2]	A173	(-inf-1.333]	A191	A201	2
A14	(26.667-49.333]	A34	A41	(6308-12366]	A65	A73	(3-inf)	A93	A101	(-inf-2]	A123	(-inf-37.667]	A143	A152	(-inf-2]	A174	(-inf-1.333]	A192	A201	1
A14	(-inf-26.667]	A32	A43	(-inf-6308]	A61	A73	(2-3]	A92	A101	(-inf-2]	A121	(-inf-37.667]	A143	A152	(-inf-2]	A173	(-inf-1.333]	A191	A201	1
A14	(-inf-26.667]	A30	A42	(-inf-6308]	A61	A75	(-inf-2]	A93	A101	(3-inf)	A122	(-inf-37.667]	A143	A152	(-inf-2]	A173	(-inf-1.333]	A191	A201	1
A11	(-inf-26.667]	A32	A40	(-inf-6308]	A61	A74	(-inf-2]	A93	A102	(2-3]	A122	(-inf-37.667]	A143	A152	(-inf-2]	A173	(-inf-1.333]	A192	A201	2
A14	(-inf-26.667]	A32	A41	(-inf-6308]	A61	A72	(3-inf)	A92	A101	(-inf-2]	A124	(-inf-37.667]	A143	A152	(-inf-2]	A174	(-inf-1.333]	A192	A201	1
A11	(-inf-26.667]	A34	A40	(-inf-6308]	A61	A73	(-inf-2]	A93	A101	(-inf-2]	A121	(-inf-37.667]	A143	A151	(-inf-2]	A173	(1.667-inf)	A191	A201	1
A11	(-inf-26.667]	A32	A41	(-inf-6308]	A61	A75	(2-3]	A93	A101	(3-inf)	A124	(-inf-37.667]	A143	A153	(-inf-2]	A173	(-inf-1.333]	A192	A201	2
A11	(-inf-26.667]	A32	A44	(-inf-6308]	A61	A72	(3-inf)	A92	A101	(-inf-2]	A121	(-inf-37.667]	A143	A152	(-inf-2]	A173	(-inf-1.333]	A191	A201	1
A14	(-inf-26.667]	A32	A43	(-inf-6308]	A61	A72	(2-3]	A93	A101	(-inf-2]	A123	(-inf-37.667]	A143	A152	(-inf-2]	A173	(-inf-1.333]	A192	A201	1
A11	(26.667-49.333]	A32	A42	(-inf-6308]	A61	A73	(-inf-2]	A93	A103	(-inf-2]	A122	(-inf-37.667]	A143	A152	(-inf-2]	A173	(1.667-inf)	A191	A201	1
A11	(-inf-26.667]	A32	A40	(-inf-6308]	A61	A72	(-inf-2]	A93	A101	(2-3]	A121	(-inf-37.667]	A143	A152	(-inf-2]	A173	(-inf-1.333]	A191	A201	1
A12	(-inf-26.667]	A32	A42	(-inf-6308]	A61	A72	(2-3]	A92	A101	(-inf-2]	A121	(-inf-37.667]	A143	A151	(-inf-2]	A174	(-inf-1.333]	A191	A201	1
A12	(-inf-26.667]	A32	A48	(-inf-6308]	A65	A75	(3-inf)	A93	A101	(3-inf)	A122	(37.667-56.333]	A143	A152	(-inf-2]	A173	(-inf-1.333]	A191	A201	1
A11	(-inf-26.667]	A32	A41	(-inf-6308]	A61	A73	(2-3]	A93	A103	(3-inf)	A124	(56.333-inf)	A141	A152	(-inf-2]	A173	(1.667-inf)	A192	A201	1
A11	(-inf-26.667]	A33	A43	(-inf-6308]	A61	A72	(3-inf)	A92	A101	(-inf-2]	A123	(-inf-37.667]	A143	A151	(-inf-2]	A172	(-inf-1.333]	A192	A201	2
A14	(26.667-49.333]	A33	A43	(6308-12366]	A65	A75	(2-3]	A93	A101	(2-3]	A123	(-inf-37.667]	A141	A152	(-inf-2]	A173	(1.667-inf)	A191	A201	1
A14	(26.667-49.333]	A33	A49	(-inf-6308]	A61	A73	(-inf-2]	A92	A101	(-inf-2]	A123	(-inf-37.667]	A143	A152	(-inf-2]	A173	(-inf-1.333]	A192	A201	1
A12	(-inf-26.667]	A32	A43	(-inf-6308]	A62	A72	(2-3]	A94	A101	(-inf-2]	A123	(-inf-37.667]	A143	A151	(-inf-2]	A173	(-inf-1.333]	A192	A201	2
A11	(-inf-26.667]	A32	A40	(-inf-6308]	A61	A73	(3-inf)	A93	A101	(2-3]	A123	(-inf-37.667]	A143	A152	(-inf-2]	A172	(-inf-1.333]	A191	A201	2
A14	(-inf-26.667]	A32	A48	(-inf-6308]	A65	A71	(3-inf)	A93	A101	(3-inf)	A122	(-inf-37.667]	A143	A152	(-inf-2]	A174	(1.667-inf)	A192	A201	1
A12	(-inf-26.667]	A34	A43	(-inf-6308]	A61	A73	(3-inf)	A94	A101	(-inf-2]	A123	(-inf-37.667]	A143	A152	(-inf-2]	A173	(-inf-1.333]	A191	A201	2
A11	(-inf-26.667]	A30	A42	(-inf-6308]	A61	A72	(-inf-2]	A92	A101	(3-inf)	A122	(-inf-37.667]	A143	A151	(-inf-2]	A173	(-inf-1.333]	A191	A201	2
A14	(26.667-49.333]	A32	A41	(-inf-6308]	A63	A73	(3-inf)	A93	A101	(3-inf)	A123	(-inf-37.667]	A143	A152	(-inf-2]	A173	(-inf-1.333]	A191	A201	1
A13	(-inf-26.667]	A32	A43	(-inf-6308]	A61	A74	(3-inf)	A93	A101	(-inf-2]	A123	(-inf-37.667]	A141	A152	(-inf-2]	A173	(-inf-1.333]	A191	A201	1
A12	(-inf-26.667]	A32	A49	(-inf-6308]	A62	A74	(2-3]	A93	A101	(3-inf)	A121	(37.667-56.333]	A143	A152	(-inf-2]	A172	(-inf-1.333]	A191	A201	1
A11	(-inf-26.667]	A34	A42	(-inf-6308]	A61	A75	(3-inf)	A93	A101	(3-inf)	A123	(37.667-56.333]	A143	A152	(-inf-2]	A173	(1.667-inf)	A192	A201	1
A12	(-inf-26.667]	A32	A40	(-inf-6308]	A61	A72	(3-inf)	A93	A101	(-inf-2]	A122	(-inf-37.667]	A143	A152	(-inf-2]	A173	(-inf-1.333]	A191	A201	1
A11	(26.667-49.333]	A32	A42	(-inf-6308]	A64	A75	(3-inf)	A92	A101	(3-inf)	A122	(56.333-inf)	A143	A151	(-inf-2]	A173	(-inf-1.333]	A192	A201	1
A14	(-inf-26.667]	A33	A42	(-inf-6308]	A64	A74	(2-3]	A92	A101	(-inf-2]	A122	(-inf-37.667]	A143	A152	(-inf-2]	A173	(-inf-1.333]	A191	A201	1
A14	(-inf-26.667]	A34	A40	(-inf-6308]	A63	A73	(3-inf)	A93	A101	(3-inf)	A121	(37.667-56.333]	A143	A152	(-inf-2]	A173	(-inf-1.333]	A192	A201	1
A12	(-inf-26.667]	A33	A40	(-inf-6308]	A61	A71	(3-inf)	A93	A101	(3-inf)	A122	(37.667-56.333]	A143	A152	(-inf-2]	A174	(-inf-1.333]	A192	A201	2
A14	(-inf-26.667]	A32	A40	(-inf-6308]	A61	A75	(3-inf)	A92	A102	(3-inf)	A124	(56.333-inf)	A143	A153	(-inf-2]	A173	(-inf-1.333]	A192	A201	1
A14	(-inf-26.667]	A32	A40	(-inf-6308]	A62	A73	(2-3]	A93	A101	(-inf-2]	A121	(-inf-37.667]	A143	A151	(-inf-2]	A172	(-inf-1.333]	A191	A202	1
A14	(-inf-26.667]	A34	A43	(-inf-6308]	A61	A75	(-inf-2]	A93	A101	(-inf-2]	A124	(-inf-37.667]	A143	A152	(-inf-2]	A173	(-inf-1.333]	A191	A201	1
A12	(26.667-49.333]	A30	A49	(6308-12366]	A61	A75	(-inf-2]	A92	A101	(3-inf)	A124	(37.667-56.333]	A143	A153	(-inf-2]	A174	(-inf-1.333]	A192	A201	2
A14	(-inf-26.667]	A34	A43	(-inf-6308]	A62	A73	(-inf-2]	A92	A101	(-inf-2]	A122	(-inf-37.667]	A143	A152	(-inf-2]	A173	(-inf-1.333]	A191	A201	1
A12	(-inf-26.667]	A32	A43	(-inf-6308]	A65	A75	(3-inf)	A93	A101	(3-inf)	A122	(37.667-56.333]	A143	A152	(-inf-2]	A173	(-inf-1.333]	A191	A201	1
A11	(-inf-26.667]	A34	A40	(-inf-6308]	A61	A73	(2-3]	A93	A101	(-inf-2]	A121	(37.667-56.333]	A143	A151	(-inf-2]	A172	(1.667-inf)	A191	A202	1
A11	(-inf-26.667]	A32	A42	(-inf-6308]	A65	A73	(-inf-2]	A94	A101	(3-inf)	A123	(-inf-37.667]	A143	A152	(-inf-2]	A173	(-inf-1.333]	A191	A201	2
A12	(26.667-49.333]	A32	A42	(6308-12366]	A62	A72	(3-inf)	A93	A102	(-inf-2]	A124	(-inf-37.667]	A143	A151	(-inf-2]	A174	(-inf-1.333]	A192	A201	2
A14	(-inf-26.667]	A34	A42	(-inf-6308]	A61	A74	(3-inf)	A93	A101	(2-3]	A122	(37.667-56.333]	A143	A152	(-inf-2]	A173	(-inf-1.333]	A191	A201	1
A12	(-inf-26.667]	A32	A43	(-inf-6308]	A61	A75	(3-inf)	A94	A103	(-inf-2]	A121	(-inf-37.667]	A143	A152	(-inf-2]	A172	(-inf-1.333]	A191	A201	1
A13	(-inf-26.667]	A34	A40	(-inf-6308]	A62	A75	(-inf-2]	A91	A101	(3-inf)	A123	(-inf-37.667]	A143	A152	(-inf-2]	A173	(1.667-inf)	A192	A201	1
A11	(-inf-26.667]	A32	A40	(-inf-6308]	A61	A72	(3-inf)	A92	A101	(-inf-2]	A122	(-inf-37.667]	A143	A152	(-inf-2]	A173	(-inf-1.333]	A191	A201	2
A13	(-inf-26.667]	A32	A43	(-inf-6308]	A62	A75	(-inf-2]	A91	A101	(3-inf)	A121	(37.667-56.333]	A143	A152	(-inf-2]	A173	(-inf-1.333]	A191	A201	1
A12	(-inf-26.667]	A34	A43	(-inf-6308]	A62	A72	(3-inf)	A93	A101	(3-inf)	A124	(37.667-56.333]	A141	A152	(-inf-2]	A173	(1.667-inf)	A191	A201	2
A11	(-inf-26.667]	A32	A40	(-inf-6308]	A61	A72	(3-inf)	A92	A101	(3-inf)	A122	(-inf-37.667]	A143	A151	(-inf-2]	A173	(-inf-1.333]	A191	A201	2
A14	(-inf-26.667]	A32	A40	(-inf-6308]	A65	A73	(3-inf)	A93	A103	(3-inf)	A122	(-inf-37.667]	A143	A152	(-inf-2]	A172	(-inf-1.333]	A191	A201	2
A13	(-inf-26.667]	A34	A41	(-inf-6308]	A63	A73	(-inf-2]	A93	A101	(-inf-2]	A123	(-inf-37.667]	A143	A152	(-inf-2]	A173	(-inf-1.333]	A192	A201	1
A12	(-inf-26.667]	A31	A40	(6308-12366]	A62	A71	(-inf-2]	A93	A101	(-inf-2]	A122	(-inf-37.667]	A143	A152	(-inf-2]	A174	(1.667-inf)	A192	A201	2
A14	(-inf-26.667]	A32	A43	(-inf-6308]	A61	A73	(3-inf)	A94	A101	(-inf-2]	A122	(-inf-37.667]	A143	A152	(-inf-2]	A173	(-inf-1.333]	A191	A201	1
A14	(26.667-49.333]	A32	A41	(6308-12366]	A62	A75	(3-inf)	A93	A101	(-inf-2]	A123	(37.667-56.333]	A143	A152	(-inf-2]	A174	(-inf-1.333]	A192	A201	1
A11	(-inf-26.667]	A32	A40	(-inf-6308]	A61	A74	(3-inf)	A93	A101	(-inf-2]	A121	(-inf-37.667]	A143	A152	(-inf-2]	A173	(-inf-1.333]	A191	A201	2
A14	(26.667-49.333]	A32	A41	(-inf-6308]	A61	A73	(-inf-2]	A93	A101	(-inf-2]	A124	(-inf-37.667]	A143	A153	(-inf-2]	A174	(-inf-1.333]	A192	A201	1
A13	(-inf-26.667]	A32	A49	(-inf-6308]	A61	A74	(-inf-2]	A93	A101	(3-inf)	A122	(-inf-37.667]	A143	A151	(-inf-2]	A173	(-inf-1.333]	A192	A201	1
A12	(-inf-26.667]	A33	A43	(-inf-6308]	A61	A73	(3-inf)	A94	A102	(3-inf)	A121	(-inf-37.667]	A143	A151	(-inf-2]	A173	(-inf-1.333]	A191	A201	1
A14	(-inf-26.667]	A32	A40	(-inf-6308]	A65	A72	(3-inf)	A93	A101	(-inf-2]	A122	(37.667-56.333]	A143	A152	(-inf-2]	A173	(-inf-1.333]	A191	A201	1
A11	(-inf-26.667]	A34	A40	(-inf-6308]	A61	A72	(-inf-2]	A93	A101	(3-inf)	A121	(37.667-56.333]	A143	A152	(-inf-2]	A172	(1.667-inf)	A191	A202	1
A14	(26.667-49.333]	A34	A42	(6308-12366]	A61	A72	(-inf-2]	A92	A101	(3-inf)	A122	(-inf-37.667]	A143	A151	(-inf-2]	A173	(-inf-1.333]	A192	A201	2
A11	(-inf-26.667]	A32	A40	(-inf-6308]	A62	A75	(2-3]	A93	A101	(-inf-2]	A122	(37.667-56.333]	A143	A152	(-inf-2]	A173	(-inf-1.333]	A192	A201	1
A14	(-inf-26.667]	A34	A45	(-inf-6308]	A61	A75	(2-3]	A93	A101	(3-inf)	A124	(37.667-56.333]	A143	A153	(-inf-2]	A173	(-inf-1.333]	A191	A201	1
A11	(-inf-26.667]	A32	A43	(-inf-6308]	A61	A73	(-inf-2]	A92	A101	(-inf-2]	A121	(-inf-37.667]	A143	A152	(-inf-2]	A173	(-inf-1.333]	A191	A201	2
A11	(26.667-49.333]	A30	A42	(6308-12366]	A61	A73	(2-3]	A93	A101	(3-inf)	A124	(37.667-56.333]	A143	A153	(-inf-2]	A173	(1.667-inf)	A191	A201	2
A14	(-inf-26.667]	A32	A41	(-inf-6308]	A62	A74	(2-3]	A92	A101	(3-inf)	A123	(-inf-37.667]	A143	A152	(-inf-2]	A173	(-inf-1.333]	A191	A201	1
A12	(-inf-26.667]	A32	A41	(6308-12366]	A61	A72	(-inf-2]	A93	A101	(2-3]	A123	(-inf-37.667]	A143	A152	(-inf-2]	A173	(-inf-1.333]	A191	A201	1
A14	(-inf-26.667]	A34	A46	(-inf-6308]	A62	A73	(3-inf)	A92	A101	(2-3]	A123	(-inf-37.667]	A143	A152	(-inf-2]	A173	(-inf-1.333]	A191	A201	1
A14	(-inf-26.667]	A34	A43	(-inf-6308]	A61	A74	(-inf-2]	A93	A101	(-inf-2]	A121	(37.667-56.333]	A143	A152	(-inf-2]	A172	(1.667-inf)	A191	A201	1
A11	(26.667-49.333]	A32	A43	(-inf-6308]	A61	A73	(3-inf)	A91	A101	(3-inf)	A123	(-inf-37.667]	A143	A151	(-inf-2]	A173	(-inf-1.333]	A191	A201	2
A11	(-inf-26.667]	A32	A40	(-inf-6308]	A61	A72	(2-3]	A93	A101	(3-inf)	A121	(37.667-56.333]	A143	A152	(-inf-2]	A172	(1.667-inf)	A192	A201	1
A12	(-inf-26.667]	A32	A40	(-inf-6308]	A62	A73	(-inf-2]	A92	A101	(3-inf)	A123	(-inf-37.667]	A143	A151	(-inf-2]	A173	(-inf-1.333]	A192	A201	2
A14	(-inf-26.667]	A33	A41	(-inf-6308]	A61	A73	(3-inf)	A94	A101	(3-inf)	A121	(37.667-56.333]	A143	A151	(-inf-2]	A173	(-inf-1.333]	A191	A201	1
A14	(-inf-26.667]	A32	A43	(-inf-6308]	A62	A74	(3-inf)	A94	A101	(2-3]	A122	(-inf-37.667]	A143	A152	(-inf-2]	A173	(-inf-1.333]	A192	A201	1
A14	(-inf-26.667]	A32	A43	(-inf-6308]	A65	A72	(3-inf)	A93	A101	(-inf-2]	A123	(-inf-37.667]	A143	A152	(-inf-2]	A173	(-inf-1.333]	A191	A201	1
A13	(-inf-26.667]	A34	A46	(-inf-6308]	A61	A72	(-inf-2]	A91	A101	(-inf-2]	A123	(-inf-37.667]	A143	A151	(-inf-2]	A173	(-inf-1.333]	A191	A201	2
A11	(-inf-26.667]	A32	A40	(-inf-6308]	A65	A71	(3-inf)	A92	A101	(2-3]	A122	(56.333-inf)	A143	A152	(-inf-2]	A174	(-inf-1.333]	A192	A201	1
A12	(-inf-26.667]	A34	A42	(-inf-6308]	A61	A75	(2-3]	A92	A101	(3-inf)	A122	(-inf-37.667]	A143	A152	(-inf-2]	A173	(-inf-1.333]	A192	A201	1
A11	(26.667-49.333]	A32	A40	(6308-12366]	A61	A75	(3-inf)	A93	A101	(3-inf)	A124	(37.667-56.333]	A141	A153	(-inf-2]	A174	(-inf-1.333]	A191	A201	2
A13	(-inf-26.667]	A32	A42	(-inf-6308]	A61	A72	(-inf-2]	A92	A101	(-inf-2]	A122	(37.667-56.333]	A142	A152	(-inf-2]	A172	(-inf-1.333]	A191	A201	1
A12	(-inf-26.667]	A32	A43	(-inf-6308]	A61	A72	(-inf-2]	A94	A101	(-inf-2]	A121	(-inf-37.667]	A143	A151	(-inf-2]	A173	(-inf-1.333]	A191	A201	2
A14	(-inf-26.667]	A33	A40	(-inf-6308]	A61	A75	(3-inf)	A93	A101	(3-inf)	A124	(56.333-inf)	A143	A153	(-inf-2]	A173	(-inf-1.333]	A192	A201	1
A11	(26.667-49.333]	A32	A42	(6308-12366]	A65	A75	(3-inf)	A93	A101	(3-inf)	A122	(-inf-37.667]	A143	A152	(-inf-2]	A173	(-inf-1.333]	A191	A201	2
A13	(-inf-26.667]	A32	A42	(-inf-6308]	A61	A73	(-inf-2]	A93	A101	(-inf-2]	A121	(-inf-37.667]	A143	A152	(-inf-2]	A172	(1.667-inf)	A191	A201	2
A14	(-inf-26.667]	A34	A40	(-inf-6308]	A61	A75	(3-inf)	A93	A101	(3-inf)	A121	(56.333-inf)	A143	A152	(-inf-2]	A172	(-inf-1.333]	A191	A201	1
A14	(-inf-26.667]	A34	A40	(-inf-6308]	A61	A73	(3-inf)	A92	A101	(3-inf)	A123	(-inf-37.667]	A143	A152	(-inf-2]	A173	(-inf-1.333]	A192	A201	1
A14	(-inf-26.667]	A32	A43	(-inf-6308]	A61	A74	(2-3]	A93	A101	(-inf-2]	A123	(-inf-37.667]	A141	A152	(-inf-2]	A173	(1.667-inf)	A191	A201	1
A11	(-inf-26.667]	A31	A43	(-inf-6308]	A61	A73	(3-inf)	A92	A101	(3-inf)	A121	(-inf-37.667]	A141	A152	(-inf-2]	A172	(-inf-1.333]	A191	A201	2
A14	(26.667-49.333]	A34	A41	(6308-12366]	A65	A74	(-inf-2]	A93	A101	(-inf-2]	A124	(-inf-37.667]	A143	A153	(-inf-2]	A173	(-inf-1.333]	A192	A201	1
A14	(-inf-26.667]	A34	A45	(-inf-6308]	A65	A74	(3-inf)	A92	A101	(3-inf)	A121	(-inf-37.667]	A143	A152	(-inf-2]	A173	(-inf-1.333]	A191	A201	1
A14	(-inf-26.667]	A31	A43	(-inf-6308]	A63	A75	(-inf-2]	A93	A101	(3-inf)	A122	(37.667-56.333]	A141	A152	(-inf-2]	A172	(1.667-inf)	A191	A201	1
A11	(26.667-49.333]	A32	A43	(6308-12366]	A61	A74	(-inf-2]	A94	A103	(-inf-2]	A121	(-inf-37.667]	A143	A152	(-inf-2]	A173	(-inf-1.333]	A192	A201	2
A12	(-inf-26.667]	A34	A40	(-inf-6308]	A62	A72	(3-inf)	A93	A101	(-inf-2]	A123	(-inf-37.667]	A143	A152	(-inf-2]	A173	(-inf-1.333]	A191	A201	1
A12	(-inf-26.667]	A32	A46	(-inf-6308]	A61	A74	(3-inf)	A92	A101	(3-inf)	A122	(56.333-inf)	A143	A152	(-inf-2]	A174	(-inf-1.333]	A192	A201	1
A12	(-inf-26.667]	A30	A40	(-inf-6308]	A62	A72	(2-3]	A92	A101	(2-3]	A123	(-inf-37.667]	A143	A152	(-inf-2]	A173	(-inf-1.333]	A191	A201	2
A14	(-inf-26.667]	A30	A40	(-inf-6308]	A65	A73	(-inf-2]	A92	A101	(3-inf)	A122	(-inf-37.667]	A141	A152	(-inf-2]	A173	(-inf-1.333]	A192	A201	2
A11	(-inf-26.667]	A31	A42	(-inf-6308]	A61	A74	(2-3]	A93	A101	(3-inf)	A123	(-inf-37.667]	A141	A152	(-inf-2]	A173	(-inf-1.333]	A191	A201	2
A12	(-inf-26.667]	A34	A42	(-inf-6308]	A61	A72	(-inf-2]	A93	A101	(-inf-2]	A121	(-inf-37.667]	A143	A152	(-inf-2]	A172	(-inf-1.333]	A191	A201	2
A11	(-inf-26.667]	A32	A41	(-inf-6308]	A65	A75	(3-inf)	A93	A101	(3-inf)	A124	(37.667-56.333]	A141	A153	(-inf-2]	A173	(1.667-inf)	A192	A201	1
A11	(-inf-26.667]	A31	A43	(-inf-6308]	A61	A74	(3-inf)	A93	A103	(3-inf)	A123	(-inf-37.667]	A141	A151	(-inf-2]	A172	(-inf-1.333]	A191	A201	2
A13	(-inf-26.667]	A33	A43	(-inf-6308]	A61	A72	(-inf-2]	A92	A101	(-inf-2]	A122	(-inf-37.667]	A141	A152	(-inf-2]	A173	(-inf-1.333]	A191	A201	1
A12	(26.667-49.333]	A32	A40	(12366-inf)	A65	A73	(-inf-2]	A93	A101	(3-inf)	A124	(-inf-37.667]	A143	A153	(-inf-2]	A173	(-inf-1.333]	A192	A201	2
A12	(-inf-26.667]	A33	A49	(-inf-6308]	A65	A73	(3-inf)	A93	A101	(-inf-2]	A122	(-inf-37.667]	A141	A152	(-inf-2]	A174	(-inf-1.333]	A192	A201	1
A12	(-inf-26.667]	A33	A43	(-inf-6308]	A62	A74	(2-3]	A92	A101	(-inf-2]	A122	(-inf-37.667]	A143	A151	(-inf-2]	A173	(-inf-1.333]	A192	A201	1
A11	(-inf-26.667]	A32	A40	(-inf-6308]	A61	A74	(-inf-2]	A91	A101	(2-3]	A123	(-inf-37.667]	A143	A152	(-inf-2]	A173	(-inf-1.333]	A191	A201	2
A14	(-inf-26.667]	A34	A43	(-inf-6308]	A64	A75	(-inf-2]	A93	A101	(-inf-2]	A123	(-inf-37.667]	A143	A152	(-inf-2]	A173	(-inf-1.333]	A191	A201	1
A12	(26.667-49.333]	A32	A43	(-inf-6308]	A65	A74	(3-inf)	A93	A101	(-inf-2]	A123	(37.667-56.333]	A143	A152	(-inf-2]	A173	(1.667-inf)	A192	A201	1
A11	(26.667-49.333]	A32	A43	(6308-12366]	A61	A73	(2-3]	A92	A101	(-inf-2]	A123	(-inf-37.667]	A143	A152	(-inf-2]	A173	(-inf-1.333]	A192	A201	2
A11	(-inf-26.667]	A32	A42	(-inf-6308]	A61	A72	(3-inf)	A92	A101	(3-inf)	A121	(-inf-37.667]	A143	A151	(-inf-2]	A172	(-inf-1.333]	A192	A201	2
A14	(26.667-49.333]	A34	A43	(-inf-6308]	A61	A74	(2-3]	A93	A102	(-inf-2]	A123	(37.667-56.333]	A143	A152	(-inf-2]	A173	(-inf-1.333]	A191	A201	1
A14	(-inf-26.667]	A32	A41	(-inf-6308]	A65	A71	(-inf-2]	A92	A101	(3-inf)	A122	(-inf-37.667]	A143	A151	(-inf-2]	A174	(-inf-1.333]	A192	A201	1
A11	(-inf-26.667]	A32	A49	(-inf-6308]	A61	A73	(3-inf)	A92	A101	(3-inf)	A122	(-inf-37.667]	A143	A152	(-inf-2]	A172	(-inf-1.333]	A191	A201	1
A12	(-inf-26.667]	A32	A43	(-inf-6308]	A61	A75	(3-inf)	A93	A101	(3-inf)	A123	(-inf-37.667]	A143	A152	(-inf-2]	A172	(-inf-1.333]	A191	A201	1
A12	(-inf-26.667]	A32	A43	(-inf-6308]	A61	A74	(-inf-2]	A92	A101	(-inf-2]	A121	(-inf-37.667]	A143	A152	(-inf-2]	A173	(-inf-1.333]	A191	A201	1
A14	(-inf-26.667]	A34	A46	(-inf-6308]	A65	A73	(2-3]	A92	A101	(-inf-2]	A123	(-inf-37.667]	A143	A152	(-inf-2]	A173	(-inf-1.333]	A192	A201	1
A12	(26.667-49.333]	A34	A40	(-inf-6308]	A61	A72	(3-inf)	A91	A101	(3-inf)	A123	(-inf-37.667]	A143	A152	(-inf-2]	A173	(-inf-1.333]	A191	A201	2
A12	(-inf-26.667]	A34	A40	(-inf-6308]	A61	A75	(2-3]	A93	A103	(2-3]	A121	(-inf-37.667]	A141	A152	(-inf-2]	A173	(-inf-1.333]	A191	A201	2
A12	(-inf-26.667]	A34	A40	(-inf-6308]	A61	A72	(-inf-2]	A93	A101	(2-3]	A121	(37.667-56.333]	A141	A152	(-inf-2]	A172	(1.667-inf)	A191	A201	1
A14	(-inf-26.667]	A32	A42	(-inf-6308]	A61	A73	(3-inf)	A92	A101	(-inf-2]	A121	(-inf-37.667]	A143	A151	(-inf-2]	A173	(-inf-1.333]	A191	A201	1
A12	(26.667-49.333]	A32	A45	(-inf-6308]	A61	A72	(3-inf)	A93	A101	(-inf-2]	A124	(-inf-37.667]	A143	A151	(-inf-2]	A172	(-inf-1.333]	A191	A201	2
A11	(-inf-26.667]	A32	A42	(-inf-6308]	A61	A73	(-inf-2]	A92	A101	(3-inf)	A121	(-inf-37.667]	A141	A151	(-inf-2]	A173	(-inf-1.333]	A191	A201	2
A11	(-inf-26.667]	A34	A40	(-inf-6308]	A61	A73	(-inf-2]	A93	A101	(-inf-2]	A121	(-inf-37.667]	A143	A151	(-inf-2]	A173	(1.667-inf)	A191	A201	1
A11	(-inf-26.667]	A32	A42	(-inf-6308]	A61	A73	(3-inf)	A93	A103	(-inf-2]	A122	(-inf-37.667]	A143	A152	(-inf-2]	A172	(-inf-1.333]	A191	A201	1
A11	(-inf-26.667]	A32	A44	(-inf-6308]	A61	A73	(3-inf)	A94	A101	(2-3]	A121	(37.667-56.333]	A143	A152	(-inf-2]	A172	(-inf-1.333]	A192	A201	2
A11	(-inf-26.667]	A34	A42	(-inf-6308]	A61	A75	(2-3]	A93	A101	(2-3]	A122	(56.333-inf)	A143	A152	(-inf-2]	A173	(-inf-1.333]	A191	A201	2
A11	(-inf-26.667]	A34	A43	(-inf-6308]	A61	A74	(3-inf)	A92	A101	(2-3]	A121	(56.333-inf)	A143	A152	(3-inf)	A172	(-inf-1.333]	A192	A201	1
A12	(-inf-26.667]	A33	A40	(-inf-6308]	A65	A73	(3-inf)	A92	A101	(3-inf)	A123	(37.667-56.333]	A143	A151	(-inf-2]	A173	(-inf-1.333]	A192	A201	1
A14	(-inf-26.667]	A32	A49	(-inf-6308]	A64	A75	(3-inf)	A92	A101	(3-inf)	A121	(-inf-37.667]	A141	A152	(-inf-2]	A172	(-inf-1.333]	A191	A201	1
A12	(-inf-26.667]	A32	A40	(-inf-6308]	A61	A73	(2-3]	A92	A101	(3-inf)	A122	(-inf-37.667]	A143	A151	(-inf-2]	A172	(-inf-1.333]	A192	A201	2
A11	(-inf-26.667]	A31	A410	(-inf-6308]	A65	A75	(3-inf)	A93	A101	(2-3]	A123	(37.667-56.333]	A142	A152	(-inf-2]	A174	(-inf-1.333]	A192	A201	2
A12	(-inf-26.667]	A31	A40	(-inf-6308]	A62	A72	(-inf-2]	A92	A101	(-inf-2]	A122	(-inf-37.667]	A142	A152	(-inf-2]	A172	(-inf-1.333]	A191	A201	2
A11	(-inf-26.667]	A32	A40	(-inf-6308]	A61	A74	(3-inf)	A92	A101	(3-inf)	A123	(-inf-37.667]	A143	A151	(-inf-2]	A173	(-inf-1.333]	A191	A201	2
A14	(-inf-26.667]	A34	A40	(-inf-6308]	A61	A74	(-inf-2]	A93	A101	(-inf-2]	A122	(-inf-37.667]	A141	A152	(-inf-2]	A173	(-inf-1.333]	A191	A201	2
A12	(-inf-26.667]	A32	A43	(-inf-6308]	A61	A72	(-inf-2]	A92	A103	(-inf-2]	A121	(37.667-56.333]	A143	A152	(-inf-2]	A173	(-inf-1.333]	A191	A201	1
A12	(-inf-26.667]	A32	A42	(-inf-6308]	A61	A73	(3-inf)	A92	A101	(-inf-2]	A122	(-inf-37.667]	A143	A152	(-inf-2]	A173	(-inf-1.333]	A191	A201	2
A12	(-inf-26.667]	A31	A46	(-inf-6308]	A61	A74	(3-inf)	A92	A101	(3-inf)	A124	(-inf-37.667]	A141	A153	(-inf-2]	A172	(-inf-1.333]	A191	A201	2
A14	(26.667-49.333]	A32	A42	(-inf-6308]	A61	A73	(3-inf)	A92	A101	(-inf-2]	A123	(-inf-37.667]	A143	A152	(-inf-2]	A174	(-inf-1.333]	A192	A201	2
A14	(-inf-26.667]	A34	A49	(-inf-6308]	A61	A73	(2-3]	A93	A101	(-inf-2]	A121	(56.333-inf)	A143	A152	(-inf-2]	A174	(-inf-1.333]	A192	A201	1
A12	(26.667-49.333]	A32	A43	(-inf-6308]	A62	A73	(3-inf)	A92	A102	(3-inf)	A124	(37.667-56.333]	A143	A153	(-inf-2]	A173	(-inf-1.333]	A191	A201	2
A14	(-inf-26.667]	A32	A43	(-inf-6308]	A61	A72	(3-inf)	A93	A101	(-inf-2]	A121	(-inf-37.667]	A143	A152	(-inf-2]	A173	(-inf-1.333]	A191	A201	1
A14	(-inf-26.667]	A32	A41	(-inf-6308]	A65	A75	(3-inf)	A93	A101	(3-inf)	A124	(37.667-56.333]	A141	A153	(-inf-2]	A173	(1.667-inf)	A191	A201	1
A11	(-inf-26.667]	A32	A44	(-inf-6308]	A62	A71	(3-inf)	A92	A101	(2-3]	A122	(-inf-37.667]	A143	A152	(-inf-2]	A173	(-inf-1.333]	A191	A201	2
A13	(-inf-26.667]	A32	A40	(-inf-6308]	A62	A75	(-inf-2]	A92	A101	(3-inf)	A124	(37.667-56.333]	A143	A153	(-inf-2]	A172	(1.667-inf)	A191	A201	2
A11	(-inf-26.667]	A32	A43	(-inf-6308]	A64	A72	(3-inf)	A92	A101	(-inf-2]	A123	(-inf-37.667]	A141	A152	(-inf-2]	A173	(-inf-1.333]	A191	A201	1
A11	(-inf-26.667]	A31	A41	(-inf-6308]	A61	A73	(-inf-2]	A92	A103	(3-inf)	A123	(-inf-37.667]	A141	A151	(-inf-2]	A173	(-inf-1.333]	A191	A202	1
A14	(-inf-26.667]	A33	A42	(-inf-6308]	A61	A74	(3-inf)	A92	A101	(-inf-2]	A121	(-inf-37.667]	A143	A152	(-inf-2]	A173	(-inf-1.333]	A191	A201	2
A12	(26.667-49.333]	A30	A49	(6308-12366]	A65	A73	(-inf-2]	A93	A101	(-inf-2]	A123	(37.667-56.333]	A141	A152	(-inf-2]	A174	(-inf-1.333]	A192	A201	1
A12	(49.333-inf)	A33	A43	(6308-12366]	A65	A73	(-inf-2]	A93	A101	(-inf-2]	A124	(-inf-37.667]	A143	A153	(-inf-2]	A174	(-inf-1.333]	A191	A201	1
A11	(-inf-26.667]	A34	A40	(-inf-6308]	A61	A73	(-inf-2]	A93	A101	(2-3]	A121	(-inf-37.667]	A143	A151	(2-3]	A173	(1.667-inf)	A191	A201	1
A12	(26.667-49.333]	A32	A42	(-inf-6308]	A62	A73	(-inf-2]	A92	A102	(3-inf)	A123	(-inf-37.667]	A143	A151	(-inf-2]	A173	(-inf-1.333]	A191	A201	2
A14	(-inf-26.667]	A32	A40	(-inf-6308]	A61	A73	(3-inf)	A91	A101	(-inf-2]	A121	(37.667-56.333]	A143	A152	(-inf-2]	A172	(-inf-1.333]	A191	A201	1
A12	(-inf-26.667]	A34	A49	(-inf-6308]	A61	A74	(-inf-2]	A93	A101	(2-3]	A122	(-inf-37.667]	A143	A152	(-inf-2]	A173	(-inf-1.333]	A191	A201	1
A14	(-inf-26.667]	A34	A40	(-inf-6308]	A61	A73	(2-3]	A93	A101	(-inf-2]	A122	(-inf-37.667]	A141	A152	(-inf-2]	A173	(-inf-1.333]	A191	A201	2
A14	(26.667-49.333]	A32	A49	(-inf-6308]	A65	A73	(3-inf)	A91	A101	(-inf-2]	A121	(37.667-56.333]	A141	A152	(-inf-2]	A173	(-inf-1.333]	A191	A201	2
A11	(-inf-26.667]	A32	A42	(-inf-6308]	A61	A72	(3-inf)	A92	A101	(-inf-2]	A123	(-inf-37.667]	A143	A151	(-inf-2]	A173	(-inf-1.333]	A191	A201	1
A11	(-inf-26.667]	A32	A43	(-inf-6308]	A61	A73	(3-inf)	A93	A101	(3-inf)	A124	(56.333-inf)	A143	A153	(-inf-2]	A173	(-inf-1.333]	A191	A201	2
A14	(-inf-26.667]	A32	A43	(-inf-6308]	A65	A75	(3-inf)	A93	A101	(-inf-2]	A123	(-inf-37.667]	A143	A152	(-inf-2]	A173	(-inf-1.333]	A191	A201	1
A13	(-inf-26.667]	A32	A42	(-inf-6308]	A61	A73	(-inf-2]	A93	A101	(-inf-2]	A121	(37.667-56.333]	A143	A152	(-inf-2]	A173	(-inf-1.333]	A192	A201	1
A12	(-inf-26.667]	A31	A40	(-inf-6308]	A62	A74	(-inf-2]	A93	A101	(2-3]	A124	(-inf-37.667]	A143	A152	(-inf-2]	A173	(-inf-1.333]	A191	A201	2
A14	(26.667-49.333]	A34	A42	(-inf-6308]	A63	A73	(3-inf)	A93	A101	(3-inf)	A121	(-inf-37.667]	A143	A152	(-inf-2]	A173	(-inf-1.333]	A192	A201	1
A11	(-inf-26.667]	A31	A42	(-inf-6308]	A61	A73	(3-inf)	A93	A101	(2-3]	A123	(37.667-56.333]	A141	A152	(-inf-2]	A173	(-inf-1.333]	A191	A201	2
A12	(-inf-26.667]	A32	A43	(-inf-6308]	A65	A72	(3-inf)	A93	A101	(-inf-2]	A122	(-inf-37.667]	A143	A152	(-inf-2]	A173	(-inf-1.333]	A191	A201	1
A14	(-inf-26.667]	A32	A42	(-inf-6308]	A61	A72	(-inf-2]	A92	A102	(-inf-2]	A123	(-inf-37.667]	A143	A151	(-inf-2]	A173	(-inf-1.333]	A191	A201	2
A12	(-inf-26.667]	A32	A40	(-inf-6308]	A61	A72	(2-3]	A92	A101	(3-inf)	A123	(-inf-37.667]	A143	A152	(-inf-2]	A172	(-inf-1.333]	A192	A201	2
A14	(-inf-26.667]	A32	A46	(-inf-6308]	A61	A75	(3-inf)	A93	A101	(3-inf)	A122	(37.667-56.333]	A141	A152	(2-3]	A173	(1.667-inf)	A192	A201	1
A14	(-inf-26.667]	A32	A43	(-inf-6308]	A63	A74	(3-inf)	A92	A101	(-inf-2]	A123	(-inf-37.667]	A143	A152	(-inf-2]	A173	(-inf-1.333]	A191	A201	1
A14	(49.333-inf)	A33	A43	(12366-inf)	A61	A74	(-inf-2]	A93	A101	(3-inf)	A123	(-inf-37.667]	A143	A152	(-inf-2]	A173	(-inf-1.333]	A192	A201	1
A11	(26.667-49.333]	A33	A43	(-inf-6308]	A61	A74	(2-3]	A93	A101	(-inf-2]	A122	(-inf-37.667]	A141	A152	(-inf-2]	A173	(1.667-inf)	A192	A201	2
A11	(-inf-26.667]	A32	A46	(-inf-6308]	A61	A71	(3-inf)	A92	A101	(-inf-2]	A121	(-inf-37.667]	A143	A152	(-inf-2]	A171	(-inf-1.333]	A191	A201	2
A12	(-inf-26.667]	A32	A45	(-inf-6308]	A61	A75	(3-inf)	A93	A101	(3-inf)	A123	(37.667-56.333]	A143	A152	(-inf-2]	A172	(-inf-1.333]	A191	A201	1
A14	(-inf-26.667]	A32	A46	(-inf-6308]	A62	A73	(2-3]	A93	A101	(-inf-2]	A122	(37.667-56.333]	A143	A152	(-inf-2]	A174	(-inf-1.333]	A192	A201	2
A14	(-inf-26.667]	A34	A43	(-inf-6308]	A61	A74	(3-inf)	A94	A103	(-inf-2]	A123	(-inf-37.667]	A143	A152	(-inf-2]	A173	(-inf-1.333]	A192	A201	1
A11	(-inf-26.667]	A34	A43	(-inf-6308]	A61	A74	(3-inf)	A94	A101	(-inf-2]	A122	(-inf-37.667]	A143	A152	(-inf-2]	A174	(-inf-1.333]	A192	A201	1
A14	(26.667-49.333]	A33	A49	(6308-12366]	A65	A72	(3-inf)	A93	A101	(3-inf)	A123	(-inf-37.667]	A143	A151	(-inf-2]	A173	(-inf-1.333]	A192	A201	2
A11	(26.667-49.333]	A30	A42	(-inf-6308]	A61	A73	(-inf-2]	A91	A103	(-inf-2]	A121	(-inf-37.667]	A143	A152	(-inf-2]	A173	(-inf-1.333]	A191	A201	1
A14	(-inf-26.667]	A32	A40	(-inf-6308]	A63	A73	(-inf-2]	A92	A101	(-inf-2]	A122	(-inf-37.667]	A143	A152	(-inf-2]	A173	(-inf-1.333]	A191	A201	2
A13	(-inf-26.667]	A32	A40	(-inf-6308]	A61	A74	(3-inf)	A93	A101	(2-3]	A124	(37.667-56.333]	A141	A153	(-inf-2]	A173	(1.667-inf)	A191	A201	2
A11	(-inf-26.667]	A32	A46	(-inf-6308]	A61	A73	(3-inf)	A93	A101	(3-inf)	A123	(37.667-56.333]	A143	A151	(-inf-2]	A172	(1.667-inf)	A191	A201	2
A11	(26.667-49.333]	A32	A46	(6308-12366]	A61	A74	(3-inf)	A93	A101	(-inf-2]	A124	(37.667-56.333]	A143	A153	(-inf-2]	A174	(-inf-1.333]	A192	A201	1
A12	(-inf-26.667]	A32	A42	(-inf-6308]	A61	A73	(3-inf)	A93	A101	(-inf-2]	A122	(-inf-37.667]	A143	A152	(-inf-2]	A172	(-inf-1.333]	A191	A201	2
A11	(-inf-26.667]	A32	A40	(-inf-6308]	A61	A75	(3-inf)	A93	A102	(-inf-2]	A121	(37.667-56.333]	A143	A152	(-inf-2]	A173	(-inf-1.333]	A191	A201	2
A12	(26.667-49.333]	A33	A40	(6308-12366]	A62	A75	(-inf-2]	A93	A101	(3-inf)	A123	(37.667-56.333]	A143	A152	(3-inf)	A174	(-inf-1.333]	A192	A201	2
A11	(-inf-26.667]	A32	A40	(-inf-6308]	A61	A71	(-inf-2]	A93	A101	(3-inf)	A124	(-inf-37.667]	A143	A153	(-inf-2]	A173	(-inf-1.333]	A191	A201	1
A12	(-inf-26.667]	A32	A40	(-inf-6308]	A61	A75	(3-inf)	A93	A101	(3-inf)	A123	(37.667-56.333]	A141	A152	(-inf-2]	A172	(1.667-inf)	A191	A201	2
A14	(26.667-49.333]	A32	A43	(6308-12366]	A65	A74	(3-inf)	A93	A101	(2-3]	A123	(-inf-37.667]	A142	A152	(-inf-2]	A173	(-inf-1.333]	A192	A201	1
A12	(26.667-49.333]	A30	A49	(-inf-6308]	A61	A73	(-inf-2]	A92	A101	(-inf-2]	A123	(-inf-37.667]	A143	A152	(-inf-2]	A173	(-inf-1.333]	A191	A201	1
A12	(-inf-26.667]	A34	A42	(6308-12366]	A61	A75	(-inf-2]	A93	A101	(-inf-2]	A124	(37.667-56.333]	A143	A152	(-inf-2]	A173	(-inf-1.333]	A192	A201	1
A13	(-inf-26.667]	A32	A43	(-inf-6308]	A61	A73	(2-3]	A94	A101	(3-inf)	A121	(-inf-37.667]	A143	A151	(-inf-2]	A173	(-inf-1.333]	A191	A201	1
A11	(-inf-26.667]	A32	A40	(-inf-6308]	A65	A73	(3-inf)	A94	A101	(-inf-2]	A123	(-inf-37.667]	A143	A152	(-inf-2]	A173	(-inf-1.333]	A191	A201	2
A14	(-inf-26.667]	A32	A42	(-inf-6308]	A61	A75	(3-inf)	A93	A101	(-inf-2]	A121	(37.667-56.333]	A143	A152	(-inf-2]	A173	(-inf-1.333]	A191	A201	1
A12	(-inf-26.667]	A33	A42	(-inf-6308]	A61	A71	(3-inf)	A93	A101	(-inf-2]	A122	(-inf-37.667]	A142	A152	(-inf-2]	A174	(-inf-1.333]	A192	A201	1
A14	(-inf-26.667]	A34	A410	(6308-12366]	A61	A71	(3-inf)	A93	A102	(-inf-2]	A124	(-inf-37.667]	A141	A152	(-inf-2]	A174	(-inf-1.333]	A192	A201	1
A12	(26.667-49.333]	A31	A42	(-inf-6308]	A64	A73	(3-inf)	A93	A101	(-inf-2]	A123	(-inf-37.667]	A142	A152	(-inf-2]	A173	(1.667-inf)	A192	A201	1
A14	(26.667-49.333]	A31	A49	(-inf-6308]	A61	A73	(-inf-2]	A92	A101	(-inf-2]	A121	(-inf-37.667]	A142	A152	(-inf-2]	A173	(-inf-1.333]	A191	A201	1
A13	(26.667-49.333]	A34	A43	(-inf-6308]	A61	A75	(3-inf)	A93	A101	(3-inf)	A122	(37.667-56.333]	A143	A152	(-inf-2]	A173	(-inf-1.333]	A191	A201	1
A14	(-inf-26.667]	A34	A49	(-inf-6308]	A62	A73	(2-3]	A93	A101	(2-3]	A122	(-inf-37.667]	A143	A152	(-inf-2]	A172	(-inf-1.333]	A192	A201	1
A14	(26.667-49.333]	A32	A49	(-inf-6308]	A62	A74	(-inf-2]	A93	A101	(-inf-2]	A123	(-inf-37.667]	A143	A152	(-inf-2]	A173	(-inf-1.333]	A192	A201	1
A14	(49.333-inf)	A32	A40	(6308-12366]	A61	A75	(-inf-2]	A93	A101	(3-inf)	A122	(37.667-56.333]	A143	A152	(-inf-2]	A174	(-inf-1.333]	A192	A201	1
A14	(-inf-26.667]	A34	A40	(-inf-6308]	A63	A73	(-inf-2]	A94	A101	(-inf-2]	A123	(-inf-37.667]	A143	A152	(-inf-2]	A173	(-inf-1.333]	A191	A201	1
A14	(-inf-26.667]	A33	A49	(-inf-6308]	A63	A72	(3-inf)	A93	A101	(-inf-2]	A121	(37.667-56.333]	A141	A152	(-inf-2]	A172	(1.667-inf)	A191	A201	2
A14	(26.667-49.333]	A34	A43	(-inf-6308]	A61	A74	(3-inf)	A92	A101	(3-inf)	A123	(-inf-37.667]	A143	A151	(-inf-2]	A174	(-inf-1.333]	A192	A201	1
A14	(-inf-26.667]	A34	A42	(-inf-6308]	A61	A75	(3-inf)	A93	A101	(3-inf)	A123	(-inf-37.667]	A143	A152	(-inf-2]	A173	(-inf-1.333]	A192	A201	1
A12	(49.333-inf)	A32	A43	(-inf-6308]	A62	A73	(-inf-2]	A94	A101	(-inf-2]	A123	(-inf-37.667]	A143	A152	(-inf-2]	A173	(-inf-1.333]	A191	A201	2
A11	(-inf-26.667]	A32	A43	(-inf-6308]	A61	A75	(3-inf)	A93	A101	(3-inf)	A121	(56.333-inf)	A141	A151	(-inf-2]	A172	(-inf-1.333]	A191	A201	1
A14	(-inf-26.667]	A32	A43	(-inf-6308]	A61	A72	(2-3]	A92	A101	(-inf-2]	A121	(-inf-37.667]	A143	A152	(-inf-2]	A173	(-inf-1.333]	A191	A201	1
A14	(-inf-26.667]	A32	A46	(-inf-6308]	A61	A72	(-inf-2]	A92	A101	(-inf-2]	A124	(37.667-56.333]	A143	A152	(-inf-2]	A173	(-inf-1.333]	A191	A201	1
A14	(-inf-26.667]	A32	A43	(-inf-6308]	A65	A73	(3-inf)	A93	A101	(3-inf)	A124	(-inf-37.667]	A143	A153	(-inf-2]	A173	(-inf-1.333]	A192	A201	1
A14	(-inf-26.667]	A33	A43	(-inf-6308]	A61	A73	(3-inf)	A94	A101	(2-3]	A121	(-inf-37.667]	A141	A152	(-inf-2]	A173	(-inf-1.333]	A191	A201	1
A14	(-inf-26.667]	A34	A43	(-inf-6308]	A61	A72	(2-3]	A94	A101	(2-3]	A124	(37.667-56.333]	A143	A153	(2-3]	A173	(-inf-1.333]	A192	A201	1
A12	(26.667-49.333]	A33	A49	(6308-12366]	A62	A74	(-inf-2]	A93	A101	(2-3]	A122	(-inf-37.667]	A143	A152	(-inf-2]	A172	(1.667-inf)	A192	A201	1
A14	(49.333-inf)	A32	A40	(6308-12366]	A65	A73	(3-inf)	A93	A101	(3-inf)	A124	(-inf-37.667]	A143	A153	(-inf-2]	A173	(1.667-inf)	A192	A201	1
A13	(-inf-26.667]	A34	A43	(-inf-6308]	A65	A74	(3-inf)	A93	A101	(-inf-2]	A122	(-inf-37.667]	A143	A152	(-inf-2]	A173	(-inf-1.333]	A192	A201	1
A12	(26.667-49.333]	A33	A40	(-inf-6308]	A62	A75	(3-inf)	A93	A101	(2-3]	A124	(-inf-37.667]	A143	A153	(-inf-2]	A173	(-inf-1.333]	A191	A201	1
A14	(-inf-26.667]	A32	A43	(-inf-6308]	A62	A75	(2-3]	A93	A102	(3-inf)	A123	(-inf-37.667]	A143	A152	(-inf-2]	A173	(-inf-1.333]	A192	A201	1
A11	(-inf-26.667]	A32	A40	(-inf-6308]	A64	A73	(-inf-2]	A93	A101	(2-3]	A122	(-inf-37.667]	A143	A152	(-inf-2]	A173	(1.667-inf)	A191	A201	1
A11	(-inf-26.667]	A34	A42	(-inf-6308]	A61	A73	(-inf-2]	A91	A101	(2-3]	A122	(-inf-37.667]	A143	A152	(-inf-2]	A173	(-inf-1.333]	A191	A201	1
A12	(-inf-26.667]	A32	A45	(-inf-6308]	A62	A73	(2-3]	A92	A101	(-inf-2]	A121	(-inf-37.667]	A143	A152	(-inf-2]	A172	(-inf-1.333]	A191	A201	1
A12	(-inf-26.667]	A32	A43	(-inf-6308]	A62	A72	(-inf-2]	A93	A101	(-inf-2]	A123	(-inf-37.667]	A143	A152	(-inf-2]	A173	(-inf-1.333]	A191	A201	1
A11	(-inf-26.667]	A34	A40	(-inf-6308]	A65	A72	(-inf-2]	A93	A101	(2-3]	A121	(37.667-56.333]	A143	A152	(-inf-2]	A172	(1.667-inf)	A191	A201	1
A14	(-inf-26.667]	A32	A43	(-inf-6308]	A61	A74	(3-inf)	A93	A101	(-inf-2]	A123	(-inf-37.667]	A143	A152	(-inf-2]	A173	(-inf-1.333]	A192	A201	1
A14	(-inf-26.667]	A32	A41	(-inf-6308]	A63	A73	(-inf-2]	A93	A101	(3-inf)	A122	(37.667-56.333]	A143	A151	(-inf-2]	A173	(-inf-1.333]	A191	A201	1
A12	(-inf-26.667]	A32	A43	(-inf-6308]	A61	A74	(3-inf)	A93	A103	(2-3]	A121	(-inf-37.667]	A143	A152	(-inf-2]	A173	(-inf-1.333]	A191	A202	1
A14	(-inf-26.667]	A34	A40	(-inf-6308]	A61	A71	(-inf-2]	A92	A101	(-inf-2]	A122	(37.667-56.333]	A143	A152	(-inf-2]	A171	(-inf-1.333]	A191	A201	1
A14	(-inf-26.667]	A34	A43	(-inf-6308]	A61	A73	(3-inf)	A93	A101	(-inf-2]	A123	(-inf-37.667]	A143	A152	(-inf-2]	A173	(-inf-1.333]	A191	A201	1
A14	(-inf-26.667]	A32	A42	(-inf-6308]	A63	A73	(3-inf)	A92	A101	(3-inf)	A123	(-inf-37.667]	A143	A151	(-inf-2]	A172	(-inf-1.333]	A191	A201	2
A13	(-inf-26.667]	A32	A43	(-inf-6308]	A62	A75	(3-inf)	A92	A101	(-inf-2]	A124	(37.667-56.333]	A143	A153	(-inf-2]	A173	(-inf-1.333]	A192	A201	1
A12	(26.667-49.333]	A33	A49	(-inf-6308]	A62	A75	(3-inf)	A93	A101	(-inf-2]	A122	(37.667-56.333]	A142	A152	(-inf-2]	A173	(-inf-1.333]	A191	A201	1
A12	(26.667-49.333]	A32	A49	(-inf-6308]	A61	A72	(3-inf)	A92	A101	(-inf-2]	A122	(-inf-37.667]	A143	A152	(-inf-2]	A173	(1.667-inf)	A192	A201	1
A14	(-inf-26.667]	A32	A40	(-inf-6308]	A63	A75	(-inf-2]	A92	A101	(3-inf)	A124	(-inf-37.667]	A143	A153	(-inf-2]	A173	(-inf-1.333]	A191	A201	1
A12	(26.667-49.333]	A32	A40	(6308-12366]	A62	A74	(2-3]	A93	A101	(-inf-2]	A122	(-inf-37.667]	A143	A152	(-inf-2]	A173	(-inf-1.333]	A191	A201	2
A12	(-inf-26.667]	A30	A42	(-inf-6308]	A61	A72	(3-inf)	A92	A101	(2-3]	A122	(-inf-37.667]	A143	A151	(-inf-2]	A173	(-inf-1.333]	A191	A201	2
A12	(-inf-26.667]	A32	A43	(-inf-6308]	A61	A75	(3-inf)	A92	A101	(3-inf)	A121	(-inf-37.667]	A143	A152	(-inf-2]	A173	(-inf-1.333]	A191	A201	1
A12	(-inf-26.667]	A32	A43	(-inf-6308]	A61	A73	(-inf-2]	A93	A101	(-inf-2]	A121	(-inf-37.667]	A143	A152	(-inf-2]	A172	(1.667-inf)	A191	A201	1
A14	(-inf-26.667]	A34	A43	(-inf-6308]	A63	A75	(3-inf)	A93	A101	(2-3]	A122	(-inf-37.667]	A141	A152	(-inf-2]	A174	(-inf-1.333]	A192	A201	1
A11	(-inf-26.667]	A31	A46	(-inf-6308]	A61	A75	(3-inf)	A92	A101	(3-inf)	A124	(-inf-37.667]	A143	A153	(-inf-2]	A173	(-inf-1.333]	A191	A201	2
A14	(-inf-26.667]	A32	A41	(-inf-6308]	A65	A75	(3-inf)	A93	A101	(3-inf)	A121	(37.667-56.333]	A143	A152	(-inf-2]	A174	(-inf-1.333]	A192	A201	1
A11	(-inf-26.667]	A34	A43	(-inf-6308]	A61	A73	(3-inf)	A93	A101	(3-inf)	A121	(-inf-37.667]	A143	A152	(-inf-2]	A172	(-inf-1.333]	A191	A201	1
A14	(26.667-49.333]	A34	A41	(6308-12366]	A65	A75	(-inf-2]	A93	A101	(3-inf)	A123	(56.333-inf)	A143	A152	(-inf-2]	A173	(-inf-1.333]	A191	A201	1
A14	(26.667-49.333]	A34	A43	(-inf-6308]	A65	A75	(2-3]	A93	A101	(-inf-2]	A123	(37.667-56.333]	A143	A152	(-inf-2]	A173	(1.667-inf)	A192	A201	1
A13	(-inf-26.667]	A34	A43	(-inf-6308]	A65	A73	(2-3]	A93	A101	(-inf-2]	A123	(-inf-37.667]	A143	A152	(-inf-2]	A173	(-inf-1.333]	A192	A201	1
A13	(-inf-26.667]	A30	A43	(-inf-6308]	A61	A72	(3-inf)	A93	A101	(-inf-2]	A123	(-inf-37.667]	A143	A152	(-inf-2]	A174	(-inf-1.333]	A192	A201	2
A12	(-inf-26.667]	A31	A46	(-inf-6308]	A64	A72	(3-inf)	A92	A101	(-inf-2]	A122	(-inf-37.667]	A141	A151	(-inf-2]	A173	(1.667-inf)	A191	A201	2
A11	(-inf-26.667]	A32	A40	(-inf-6308]	A61	A73	(3-inf)	A92	A101	(-inf-2]	A121	(-inf-37.667]	A143	A152	(-inf-2]	A172	(-inf-1.333]	A191	A201	2
A12	(-inf-26.667]	A32	A43	(-inf-6308]	A63	A73	(3-inf)	A92	A101	(2-3]	A121	(56.333-inf)	A143	A152	(-inf-2]	A172	(-inf-1.333]	A191	A201	1
A14	(26.667-49.333]	A32	A40	(-inf-6308]	A61	A73	(2-3]	A92	A101	(2-3]	A121	(-inf-37.667]	A143	A151	(-inf-2]	A173	(-inf-1.333]	A191	A201	2
A14	(-inf-26.667]	A34	A40	(-inf-6308]	A64	A73	(-inf-2]	A92	A101	(-inf-2]	A121	(37.667-56.333]	A141	A152	(-inf-2]	A172	(-inf-1.333]	A191	A201	1
A11	(-inf-26.667]	A32	A43	(-inf-6308]	A61	A73	(3-inf)	A92	A101	(3-inf)	A123	(-inf-37.667]	A141	A151	(-inf-2]	A173	(-inf-1.333]	A191	A201	2
A12	(26.667-49.333]	A31	A49	(6308-12366]	A61	A75	(3-inf)	A92	A101	(2-3]	A124	(56.333-inf)	A143	A151	(-inf-2]	A173	(-inf-1.333]	A191	A201	2
A12	(-inf-26.667]	A33	A43	(6308-12366]	A61	A72	(-inf-2]	A93	A101	(-inf-2]	A123	(-inf-37.667]	A143	A152	(-inf-2]	A173	(-inf-1.333]	A191	A201	1
A11	(-inf-26.667]	A32	A43	(-inf-6308]	A61	A73	(-inf-2]	A93	A101	(3-inf)	A121	(-inf-37.667]	A143	A151	(-inf-2]	A172	(1.667-inf)	A191	A201	2
A12	(-inf-26.667]	A32	A43	(-inf-6308]	A61	A74	(3-inf)	A92	A103	(-inf-2]	A121	(37.667-56.333]	A143	A152	(-inf-2]	A172	(-inf-1.333]	A191	A201	1
A14	(-inf-26.667]	A32	A41	(-inf-6308]	A64	A73	(-inf-2]	A92	A101	(3-inf)	A123	(-inf-37.667]	A143	A151	(-inf-2]	A173	(-inf-1.333]	A192	A201	1
A14	(-inf-26.667]	A34	A40	(-inf-6308]	A61	A74	(-inf-2]	A92	A101	(-inf-2]	A121	(-inf-37.667]	A143	A152	(-inf-2]	A173	(1.667-inf)	A191	A201	1
A12	(-inf-26.667]	A32	A41	(6308-12366]	A61	A73	(-inf-2]	A92	A101	(3-inf)	A123	(-inf-37.667]	A143	A151	(-inf-2]	A174	(-inf-1.333]	A191	A201	2
A11	(-inf-26.667]	A32	A40	(-inf-6308]	A62	A73	(2-3]	A93	A101	(3-inf)	A123	(-inf-37.667]	A143	A152	(-inf-2]	A172	(1.667-inf)	A192	A201	1
A14	(-inf-26.667]	A34	A40	(6308-12366]	A61	A74	(-inf-2]	A93	A101	(2-3]	A124	(37.667-56.333]	A143	A152	(-inf-2]	A174	(1.667-inf)	A192	A201	1
A12	(26.667-49.333]	A30	A49	(-inf-6308]	A62	A73	(3-inf)	A92	A101	(3-inf)	A123	(-inf-37.667]	A143	A151	(-inf-2]	A172	(-inf-1.333]	A191	A201	2
A11	(-inf-26.667]	A31	A40	(-inf-6308]	A62	A74	(-inf-2]	A93	A101	(2-3]	A123	(-inf-37.667]	A141	A152	(-inf-2]	A173	(-inf-1.333]	A191	A201	1
A12	(-inf-26.667]	A31	A43	(-inf-6308]	A61	A73	(3-inf)	A93	A101	(3-inf)	A121	(-inf-37.667]	A142	A152	(-inf-2]	A172	(-inf-1.333]	A191	A201	1
A11	(-inf-26.667]	A31	A42	(-inf-6308]	A63	A73	(3-inf)	A93	A101	(3-inf)	A121	(-inf-37.667]	A142	A152	(-inf-2]	A173	(-inf-1.333]	A192	A201	1
A11	(26.667-49.333]	A34	A42	(12366-inf)	A65	A74	(3-inf)	A93	A101	(3-inf)	A122	(-inf-37.667]	A143	A152	(-inf-2]	A174	(-inf-1.333]	A192	A201	1
A11	(-inf-26.667]	A34	A49	(-inf-6308]	A61	A72	(2-3]	A93	A101	(-inf-2]	A122	(-inf-37.667]	A141	A152	(-inf-2]	A172	(-inf-1.333]	A191	A201	1
A11	(-inf-26.667]	A32	A40	(-inf-6308]	A61	A71	(-inf-2]	A92	A101	(3-inf)	A123	(-inf-37.667]	A143	A151	(-inf-2]	A173	(-inf-1.333]	A191	A201	1
A11	(-inf-26.667]	A32	A40	(-inf-6308]	A61	A72	(2-3]	A92	A101	(-inf-2]	A121	(-inf-37.667]	A143	A152	(-inf-2]	A172	(-inf-1.333]	A191	A201	2
A14	(-inf-26.667]	A32	A41	(-inf-6308]	A65	A73	(-inf-2]	A93	A101	(2-3]	A123	(-inf-37.667]	A143	A152	(-inf-2]	A173	(-inf-1.333]	A191	A201	1
A14	(-inf-26.667]	A32	A41	(-inf-6308]	A61	A74	(-inf-2]	A93	A101	(-inf-2]	A123	(-inf-37.667]	A143	A152	(-inf-2]	A173	(-inf-1.333]	A191	A201	1
A11	(-inf-26.667]	A32	A42	(-inf-6308]	A61	A75	(-inf-2]	A92	A101	(-inf-2]	A122	(37.667-56.333]	A141	A152	(-inf-2]	A173	(-inf-1.333]	A192	A201	1
A11	(-inf-26.667]	A32	A40	(-inf-6308]	A61	A72	(-inf-2]	A92	A101	(-inf-2]	A123	(-inf-37.667]	A143	A152	(-inf-2]	A172	(-inf-1.333]	A191	A201	2
A12	(-inf-26.667]	A32	A49	(-inf-6308]	A62	A74	(-inf-2]	A92	A101	(3-inf)	A121	(-inf-37.667]	A143	A151	(-inf-2]	A172	(-inf-1.333]	A191	A201	1
A14	(26.667-49.333]	A34	A43	(-inf-6308]	A61	A74	(3-inf)	A92	A101	(-inf-2]	A123	(-inf-37.667]	A143	A152	(-inf-2]	A173	(-inf-1.333]	A191	A201	1
A14	(-inf-26.667]	A33	A45	(-inf-6308]	A64	A75	(3-inf)	A93	A101	(3-inf)	A124	(37.667-56.333]	A143	A153	(-inf-2]	A173	(1.667-inf)	A191	A201	2
A11	(-inf-26.667]	A32	A40	(-inf-6308]	A65	A74	(3-inf)	A92	A101	(3-inf)	A124	(-inf-37.667]	A143	A151	(-inf-2]	A173	(-inf-1.333]	A191	A201	2
A13	(-inf-26.667]	A34	A40	(-inf-6308]	A61	A73	(-inf-2]	A93	A101	(-inf-2]	A121	(56.333-inf)	A143	A152	(2-3]	A171	(1.667-inf)	A191	A202	1
A13	(-inf-26.667]	A34	A43	(-inf-6308]	A65	A73	(2-3]	A93	A101	(3-inf)	A124	(37.667-56.333]	A143	A153	(-inf-2]	A173	(-inf-1.333]	A192	A201	2
A14	(-inf-26.667]	A32	A40	(-inf-6308]	A61	A73	(-inf-2]	A93	A103	(-inf-2]	A121	(-inf-37.667]	A143	A152	(-inf-2]	A173	(-inf-1.333]	A192	A201	1
A11	(-inf-26.667]	A34	A40	(-inf-6308]	A61	A75	(3-inf)	A93	A101	(2-3]	A122	(-inf-37.667]	A143	A152	(-inf-2]	A173	(-inf-1.333]	A191	A201	2
A14	(-inf-26.667]	A34	A40	(-inf-6308]	A65	A75	(-inf-2]	A92	A101	(3-inf)	A123	(56.333-inf)	A143	A152	(-inf-2]	A173	(-inf-1.333]	A192	A201	1
A11	(-inf-26.667]	A34	A42	(-inf-6308]	A61	A73	(3-inf)	A92	A101	(3-inf)	A121	(-inf-37.667]	A143	A151	(-inf-2]	A173	(-inf-1.333]	A191	A201	2
A11	(-inf-26.667]	A32	A43	(-inf-6308]	A61	A73	(3-inf)	A93	A101	(2-3]	A122	(-inf-37.667]	A143	A152	(-inf-2]	A172	(-inf-1.333]	A191	A201	1
A14	(-inf-26.667]	A34	A40	(12366-inf)	A65	A75	(3-inf)	A93	A101	(3-inf)	A124	(-inf-37.667]	A143	A153	(-inf-2]	A174	(-inf-1.333]	A192	A201	2
A14	(-inf-26.667]	A34	A40	(-inf-6308]	A62	A74	(3-inf)	A94	A101	(2-3]	A122	(-inf-37.667]	A143	A152	(-inf-2]	A173	(-inf-1.333]	A192	A201	1
A12	(-inf-26.667]	A32	A43	(-inf-6308]	A61	A75	(2-3]	A94	A103	(2-3]	A121	(37.667-56.333]	A141	A152	(-inf-2]	A172	(-inf-1.333]	A191	A201	1
A11	(26.667-49.333]	A32	A42	(-inf-6308]	A61	A72	(-inf-2]	A91	A101	(3-inf)	A122	(-inf-37.667]	A143	A152	(-inf-2]	A172	(-inf-1.333]	A191	A201	2
A14	(-inf-26.667]	A34	A43	(-inf-6308]	A61	A75	(-inf-2]	A93	A101	(3-inf)	A121	(56.333-inf)	A143	A152	(-inf-2]	A172	(-inf-1.333]	A192	A201	1
A11	(-inf-26.667]	A32	A41	(-inf-6308]	A65	A75	(-inf-2]	A92	A101	(3-inf)	A121	(-inf-37.667]	A143	A151	(-inf-2]	A173	(-inf-1.333]	A191	A201	1
A11	(26.667-49.333]	A34	A46	(6308-12366]	A61	A73	(2-3]	A92	A101	(-inf-2]	A124	(-inf-37.667]	A143	A152	(-inf-2]	A174	(-inf-1.333]	A192	A201	2
A14	(-inf-26.667]	A34	A41	(-inf-6308]	A61	A75	(-inf-2]	A93	A101	(3-inf)	A123	(-inf-37.667]	A143	A152	(-inf-2]	A174	(-inf-1.333]	A192	A201	1
A14	(-inf-26.667]	A34	A43	(-inf-6308]	A62	A75	(3-inf)	A93	A101	(3-inf)	A122	(37.667-56.333]	A141	A152	(-inf-2]	A173	(-inf-1.333]	A191	A201	1
A14	(26.667-49.333]	A34	A40	(-inf-6308]	A61	A74	(3-inf)	A93	A101	(3-inf)	A123	(-inf-37.667]	A143	A152	(-inf-2]	A173	(-inf-1.333]	A192	A201	1
A11	(-inf-26.667]	A32	A43	(-inf-6308]	A61	A74	(3-inf)	A92	A103	(-inf-2]	A121	(-inf-37.667]	A143	A152	(-inf-2]	A173	(-inf-1.333]	A191	A201	1
A14	(26.667-49.333]	A34	A41	(-inf-6308]	A64	A75	(3-inf)	A93	A101	(-inf-2]	A123	(37.667-56.333]	A143	A152	(-inf-2]	A174	(-inf-1.333]	A192	A201	1
A12	(-inf-26.667]	A32	A45	(-inf-6308]	A61	A71	(-inf-2]	A92	A101	(3-inf)	A123	(56.333-inf)	A143	A152	(-inf-2]	A173	(-inf-1.333]	A192	A201	1
A12	(26.667-49.333]	A34	A43	(-inf-6308]	A61	A74	(-inf-2]	A93	A103	(-inf-2]	A121	(-inf-37.667]	A143	A152	(-inf-2]	A173	(-inf-1.333]	A191	A201	2
A14	(-inf-26.667]	A34	A40	(-inf-6308]	A64	A75	(3-inf)	A93	A101	(3-inf)	A121	(56.333-inf)	A143	A152	(-inf-2]	A173	(-inf-1.333]	A192	A201	1
A12	(-inf-26.667]	A30	A48	(-inf-6308]	A61	A73	(-inf-2]	A93	A101	(-inf-2]	A121	(-inf-37.667]	A143	A152	(-inf-2]	A172	(-inf-1.333]	A192	A201	1
A12	(-inf-26.667]	A32	A40	(-inf-6308]	A62	A72	(3-inf)	A92	A101	(-inf-2]	A122	(-inf-37.667]	A141	A152	(-inf-2]	A172	(-inf-1.333]	A191	A201	2
A12	(-inf-26.667]	A32	A41	(6308-12366]	A65	A71	(-inf-2]	A91	A101	(3-inf)	A121	(56.333-inf)	A143	A152	(-inf-2]	A174	(-inf-1.333]	A192	A201	1
A12	(-inf-26.667]	A32	A49	(-inf-6308]	A64	A73	(3-inf)	A93	A101	(-inf-2]	A122	(-inf-37.667]	A143	A152	(-inf-2]	A172	(-inf-1.333]	A192	A201	1
A14	(26.667-49.333]	A34	A41	(-inf-6308]	A65	A75	(3-inf)	A93	A101	(2-3]	A123	(37.667-56.333]	A143	A152	(-inf-2]	A173	(1.667-inf)	A192	A201	1
A12	(26.667-49.333]	A33	A46	(-inf-6308]	A61	A75	(3-inf)	A93	A101	(3-inf)	A124	(37.667-56.333]	A143	A153	(-inf-2]	A173	(-inf-1.333]	A191	A201	2
A11	(26.667-49.333]	A34	A46	(-inf-6308]	A61	A73	(3-inf)	A93	A101	(2-3]	A124	(-inf-37.667]	A141	A152	(-inf-2]	A173	(-inf-1.333]	A192	A201	2
A12	(-inf-26.667]	A32	A49	(-inf-6308]	A61	A75	(-inf-2]	A92	A101	(3-inf)	A122	(37.667-56.333]	A143	A152	(-inf-2]	A173	(1.667-inf)	A191	A201	2
A14	(-inf-26.667]	A32	A41	(6308-12366]	A65	A75	(2-3]	A93	A101	(3-inf)	A123	(37.667-56.333]	A143	A152	(-inf-2]	A174	(1.667-inf)	A192	A201	1
A14	(-inf-26.667]	A34	A42	(-inf-6308]	A65	A73	(-inf-2]	A94	A101	(-inf-2]	A122	(-inf-37.667]	A143	A152	(-inf-2]	A173	(-inf-1.333]	A191	A201	1
A13	(-inf-26.667]	A32	A42	(-inf-6308]	A61	A75	(2-3]	A91	A101	(3-inf)	A124	(37.667-56.333]	A143	A153	(-inf-2]	A173	(-inf-1.333]	A191	A201	1
A14	(-inf-26.667]	A32	A42	(-inf-6308]	A63	A75	(3-inf)	A93	A101	(2-3]	A124	(-inf-37.667]	A143	A151	(-inf-2]	A173	(-inf-1.333]	A192	A201	1
A14	(-inf-26.667]	A32	A42	(-inf-6308]	A62	A72	(-inf-2]	A92	A101	(3-inf)	A122	(-inf-37.667]	A143	A151	(-inf-2]	A173	(-inf-1.333]	A191	A201	1
A11	(-inf-26.667]	A32	A41	(6308-12366]	A65	A75	(-inf-2]	A93	A101	(3-inf)	A122	(37.667-56.333]	A143	A153	(-inf-2]	A173	(1.667-inf)	A192	A201	2
A14	(-inf-26.667]	A34	A42	(-inf-6308]	A61	A72	(-inf-2]	A92	A101	(3-inf)	A122	(-inf-37.667]	A143	A151	(-inf-2]	A172	(-inf-1.333]	A191	A201	1
A14	(-inf-26.667]	A33	A40	(-inf-6308]	A65	A75	(3-inf)	A94	A101	(3-inf)	A123	(37.667-56.333]	A143	A152	(-inf-2]	A173	(-inf-1.333]	A192	A201	1
A12	(-inf-26.667]	A32	A40	(-inf-6308]	A65	A72	(3-inf)	A93	A101	(-inf-2]	A121	(-inf-37.667]	A143	A152	(-inf-2]	A171	(-inf-1.333]	A191	A201	1
A14	(-inf-26.667]	A34	A46	(-inf-6308]	A61	A75	(3-inf)	A93	A101	(3-inf)	A124	(37.667-56.333]	A143	A153	(-inf-2]	A173	(1.667-inf)	A191	A201	1
A12	(-inf-26.667]	A34	A43	(-inf-6308]	A61	A75	(2-3]	A92	A103	(3-inf)	A121	(37.667-56.333]	A141	A151	(-inf-2]	A172	(-inf-1.333]	A192	A201	1
A11	(-inf-26.667]	A34	A42	(-inf-6308]	A61	A75	(-inf-2]	A92	A101	(3-inf)	A122	(-inf-37.667]	A143	A152	(-inf-2]	A173	(-inf-1.333]	A191	A201	1
A14	(-inf-26.667]	A34	A43	(-inf-6308]	A65	A75	(3-inf)	A93	A101	(3-inf)	A123	(-inf-37.667]	A143	A152	(-inf-2]	A173	(-inf-1.333]	A191	A201	1
A12	(-inf-26.667]	A32	A40	(6308-12366]	A65	A71	(-inf-2]	A92	A101	(-inf-2]	A121	(-inf-37.667]	A143	A151	(-inf-2]	A171	(-inf-1.333]	A191	A201	1
A11	(26.667-49.333]	A32	A40	(6308-12366]	A61	A74	(-inf-2]	A93	A101	(-inf-2]	A123	(-inf-37.667]	A143	A152	(-inf-2]	A173	(-inf-1.333]	A192	A201	2
A12	(-inf-26.667]	A32	A43	(-inf-6308]	A61	A72	(2-3]	A94	A101	(2-3]	A121	(-inf-37.667]	A143	A152	(-inf-2]	A172	(-inf-1.333]	A191	A202	1
A14	(-inf-26.667]	A34	A43	(-inf-6308]	A65	A75	(3-inf)	A93	A101	(3-inf)	A121	(56.333-inf)	A143	A152	(3-inf)	A173	(-inf-1.333]	A191	A201	1
A12	(26.667-49.333]	A31	A41	(6308-12366]	A61	A71	(-inf-2]	A93	A101	(-inf-2]	A124	(37.667-56.333]	A141	A153	(-inf-2]	A174	(-inf-1.333]	A192	A201	1
A12	(-inf-26.667]	A30	A40	(-inf-6308]	A61	A72	(-inf-2]	A92	A101	(-inf-2]	A121	(-inf-37.667]	A143	A151	(-inf-2]	A171	(-inf-1.333]	A191	A201	2
A12	(-inf-26.667]	A32	A49	(-inf-6308]	A61	A72	(2-3]	A94	A101	(-inf-2]	A121	(-inf-37.667]	A143	A152	(-inf-2]	A173	(-inf-1.333]	A192	A201	1
A12	(-inf-26.667]	A32	A43	(-inf-6308]	A61	A74	(2-3]	A94	A103	(2-3]	A121	(-inf-37.667]	A141	A152	(-inf-2]	A172	(-inf-1.333]	A191	A201	1
A11	(26.667-49.333]	A34	A41	(6308-12366]	A61	A74	(3-inf)	A93	A101	(3-inf)	A123	(-inf-37.667]	A143	A152	(-inf-2]	A173	(-inf-1.333]	A192	A201	2
A11	(26.667-49.333]	A32	A44	(-inf-6308]	A61	A73	(2-3]	A93	A101	(3-inf)	A123	(37.667-56.333]	A143	A152	(-inf-2]	A173	(-inf-1.333]	A191	A201	2
A11	(26.667-49.333]	A32	A40	(-inf-6308]	A61	A74	(3-inf)	A93	A101	(3-inf)	A124	(37.667-56.333]	A143	A153	(-inf-2]	A173	(1.667-inf)	A191	A201	2
A12	(26.667-49.333]	A33	A40	(6308-12366]	A61	A73	(-inf-2]	A92	A101	(-inf-2]	A122	(37.667-56.333]	A143	A151	(-inf-2]	A173	(-inf-1.333]	A191	A201	1
A14	(-inf-26.667]	A32	A44	(-inf-6308]	A63	A73	(-inf-2]	A91	A101	(3-inf)	A121	(56.333-inf)	A143	A152	(-inf-2]	A173	(-inf-1.333]	A191	A201	1
A14	(-inf-26.667]	A34	A43	(-inf-6308]	A61	A74	(-inf-2]	A92	A101	(-inf-2]	A123	(-inf-37.667]	A143	A151	(-inf-2]	A173	(-inf-1.333]	A192	A201	1
A11	(26.667-49.333]	A32	A410	(12366-inf)	A61	A71	(-inf-2]	A91	A102	(2-3]	A123	(37.667-56.333]	A143	A152	(-inf-2]	A174	(-inf-1.333]	A191	A201	1
A11	(-inf-26.667]	A32	A43	(-inf-6308]	A61	A73	(3-inf)	A94	A101	(2-3]	A121	(-inf-37.667]	A141	A152	(-inf-2]	A173	(-inf-1.333]	A191	A201	2
A14	(-inf-26.667]	A32	A40	(-inf-6308]	A61	A73	(2-3]	A94	A101	(-inf-2]	A121	(-inf-37.667]	A143	A152	(-inf-2]	A173	(-inf-1.333]	A192	A201	1
A13	(-inf-26.667]	A32	A43	(-inf-6308]	A61	A73	(2-3]	A94	A101	(-inf-2]	A123	(-inf-37.667]	A143	A152	(-inf-2]	A173	(-inf-1.333]	A191	A201	1
A11	(26.667-49.333]	A32	A42	(-inf-6308]	A61	A75	(-inf-2]	A93	A101	(-inf-2]	A122	(37.667-56.333]	A141	A152	(-inf-2]	A173	(1.667-inf)	A191	A201	2
A11	(-inf-26.667]	A34	A40	(-inf-6308]	A61	A75	(3-inf)	A93	A101	(3-inf)	A121	(37.667-56.333]	A143	A152	(-inf-2]	A172	(-inf-1.333]	A191	A201	1
A14	(-inf-26.667]	A34	A42	(-inf-6308]	A61	A72	(2-3]	A91	A101	(-inf-2]	A123	(-inf-37.667]	A143	A152	(-inf-2]	A174	(-inf-1.333]	A192	A201	1
A11	(-inf-26.667]	A34	A40	(-inf-6308]	A61	A75	(3-inf)	A94	A101	(2-3]	A123	(-inf-37.667]	A143	A152	(-inf-2]	A173	(-inf-1.333]	A192	A201	1
A11	(-inf-26.667]	A34	A40	(-inf-6308]	A61	A75	(-inf-2]	A92	A101	(3-inf)	A121	(-inf-37.667]	A141	A151	(2-3]	A173	(-inf-1.333]	A192	A201	2
A14	(-inf-26.667]	A30	A49	(-inf-6308]	A61	A73	(-inf-2]	A93	A101	(-inf-2]	A123	(-inf-37.667]	A142	A152	(-inf-2]	A173	(1.667-inf)	A191	A201	2
A11	(26.667-49.333]	A32	A41	(6308-12366]	A65	A75	(2-3]	A93	A101	(3-inf)	A124	(37.667-56.333]	A143	A153	(-inf-2]	A173	(-inf-1.333]	A191	A201	2
A12	(26.667-49.333]	A33	A49	(6308-12366]	A65	A73	(3-inf)	A93	A101	(3-inf)	A124	(37.667-56.333]	A143	A153	(-inf-2]	A173	(1.667-inf)	A192	A201	1
A14	(-inf-26.667]	A33	A49	(-inf-6308]	A63	A73	(3-inf)	A93	A101	(-inf-2]	A123	(37.667-56.333]	A143	A152	(-inf-2]	A173	(1.667-inf)	A192	A201	1
A11	(-inf-26.667]	A32	A40	(-inf-6308]	A61	A72	(3-inf)	A92	A101	(2-3]	A123	(-inf-37.667]	A143	A151	(-inf-2]	A173	(-inf-1.333]	A192	A201	2
A11	(26.667-49.333]	A30	A49	(6308-12366]	A61	A75	(-inf-2]	A93	A101	(3-inf)	A123	(-inf-37.667]	A143	A151	(-inf-2]	A173	(-inf-1.333]	A191	A201	2
A12	(-inf-26.667]	A32	A43	(-inf-6308]	A65	A75	(-inf-2]	A92	A101	(3-inf)	A123	(37.667-56.333]	A143	A152	(-inf-2]	A173	(-inf-1.333]	A192	A201	1
A13	(-inf-26.667]	A32	A43	(-inf-6308]	A61	A72	(-inf-2]	A92	A101	(2-3]	A121	(-inf-37.667]	A143	A152	(-inf-2]	A172	(-inf-1.333]	A191	A201	2
A11	(-inf-26.667]	A30	A40	(-inf-6308]	A61	A73	(3-inf)	A93	A101	(3-inf)	A123	(37.667-56.333]	A141	A152	(-inf-2]	A173	(-inf-1.333]	A191	A201	2
A14	(-inf-26.667]	A32	A43	(-inf-6308]	A65	A73	(3-inf)	A92	A101	(-inf-2]	A123	(-inf-37.667]	A143	A152	(-inf-2]	A173	(-inf-1.333]	A191	A201	1
A14	(-inf-26.667]	A32	A42	(-inf-6308]	A61	A72	(-inf-2]	A92	A101	(2-3]	A121	(-inf-37.667]	A143	A151	(-inf-2]	A172	(1.667-inf)	A191	A201	1
A11	(-inf-26.667]	A34	A41	(-inf-6308]	A61	A75	(3-inf)	A93	A101	(3-inf)	A122	(56.333-inf)	A143	A152	(-inf-2]	A173	(-inf-1.333]	A192	A201	1
A14	(-inf-26.667]	A34	A43	(-inf-6308]	A61	A75	(3-inf)	A94	A102	(2-3]	A121	(37.667-56.333]	A143	A152	(-inf-2]	A173	(-inf-1.333]	A191	A201	1
A11	(26.667-49.333]	A32	A42	(-inf-6308]	A61	A74	(3-inf)	A93	A101	(-inf-2]	A122	(-inf-37.667]	A143	A152	(-inf-2]	A173	(-inf-1.333]	A191	A201	2
A14	(-inf-26.667]	A33	A41	(-inf-6308]	A61	A73	(2-3]	A93	A101	(-inf-2]	A121	(-inf-37.667]	A142	A152	(-inf-2]	A172	(-inf-1.333]	A191	A201	1
A14	(-inf-26.667]	A32	A45	(-inf-6308]	A61	A72	(3-inf)	A92	A101	(3-inf)	A121	(-inf-37.667]	A143	A152	(-inf-2]	A173	(-inf-1.333]	A191	A201	2
A14	(-inf-26.667]	A31	A49	(-inf-6308]	A61	A74	(3-inf)	A93	A101	(3-inf)	A123	(37.667-56.333]	A141	A152	(-inf-2]	A173	(-inf-1.333]	A192	A201	1
A14	(-inf-26.667]	A32	A42	(-inf-6308]	A61	A75	(3-inf)	A93	A101	(3-inf)	A122	(37.667-56.333]	A141	A152	(2-3]	A173	(1.667-inf)	A192	A201	1
A12	(-inf-26.667]	A32	A42	(-inf-6308]	A65	A74	(-inf-2]	A93	A101	(2-3]	A123	(-inf-37.667]	A143	A152	(-inf-2]	A173	(-inf-1.333]	A192	A201	1
A14	(-inf-26.667]	A32	A40	(6308-12366]	A65	A73	(-inf-2]	A93	A101	(3-inf)	A123	(56.333-inf)	A143	A151	(-inf-2]	A173	(-inf-1.333]	A191	A201	2
A14	(-inf-26.667]	A32	A40	(-inf-6308]	A61	A72	(3-inf)	A94	A101	(-inf-2]	A121	(-inf-37.667]	A143	A152	(-inf-2]	A173	(-inf-1.333]	A191	A201	1
A11	(-inf-26.667]	A32	A43	(-inf-6308]	A61	A74	(2-3]	A93	A101	(3-inf)	A121	(56.333-inf)	A143	A152	(-inf-2]	A173	(-inf-1.333]	A191	A201	1
A11	(-inf-26.667]	A32	A43	(-inf-6308]	A61	A75	(3-inf)	A93	A101	(3-inf)	A121	(56.333-inf)	A142	A152	(-inf-2]	A172	(-inf-1.333]	A191	A201	2
A11	(-inf-26.667]	A34	A40	(-inf-6308]	A61	A73	(3-inf)	A94	A103	(-inf-2]	A122	(-inf-37.667]	A141	A151	(-inf-2]	A173	(-inf-1.333]	A191	A202	2
A14	(-inf-26.667]	A34	A41	(-inf-6308]	A65	A74	(2-3]	A93	A101	(3-inf)	A122	(37.667-56.333]	A143	A152	(-inf-2]	A173	(-inf-1.333]	A192	A201	1
A14	(-inf-26.667]	A34	A43	(-inf-6308]	A61	A73	(3-inf)	A93	A101	(3-inf)	A124	(-inf-37.667]	A143	A153	(-inf-2]	A173	(-inf-1.333]	A192	A201	1
A11	(-inf-26.667]	A31	A40	(-inf-6308]	A61	A74	(3-inf)	A93	A101	(3-inf)	A124	(-inf-37.667]	A143	A153	(-inf-2]	A172	(1.667-inf)	A191	A201	2
A14	(26.667-49.333]	A33	A40	(6308-12366]	A61	A75	(-inf-2]	A93	A101	(-inf-2]	A123	(37.667-56.333]	A143	A152	(-inf-2]	A173	(1.667-inf)	A192	A201	1
A14	(-inf-26.667]	A32	A40	(-inf-6308]	A62	A72	(3-inf)	A94	A101	(2-3]	A121	(-inf-37.667]	A143	A152	(-inf-2]	A173	(-inf-1.333]	A192	A201	1
A14	(-inf-26.667]	A32	A48	(-inf-6308]	A65	A74	(3-inf)	A92	A101	(2-3]	A122	(37.667-56.333]	A143	A152	(-inf-2]	A173	(-inf-1.333]	A192	A201	1
A14	(-inf-26.667]	A34	A42	(-inf-6308]	A61	A73	(3-inf)	A93	A101	(-inf-2]	A124	(-inf-37.667]	A143	A153	(-inf-2]	A173	(-inf-1.333]	A192	A201	1
A11	(-inf-26.667]	A32	A40	(-inf-6308]	A61	A73	(2-3]	A92	A101	(-inf-2]	A122	(-inf-37.667]	A143	A152	(-inf-2]	A173	(-inf-1.333]	A192	A201	2
A14	(-inf-26.667]	A32	A40	(-inf-6308]	A62	A73	(-inf-2]	A93	A103	(-inf-2]	A121	(-inf-37.667]	A143	A151	(-inf-2]	A173	(1.667-inf)	A191	A202	1
A14	(-inf-26.667]	A34	A41	(-inf-6308]	A64	A73	(3-inf)	A93	A101	(-inf-2]	A121	(-inf-37.667]	A143	A152	(-inf-2]	A173	(-inf-1.333]	A191	A201	1
A14	(-inf-26.667]	A33	A49	(-inf-6308]	A61	A73	(3-inf)	A94	A101	(-inf-2]	A123	(-inf-37.667]	A143	A152	(-inf-2]	A173	(-inf-1.333]	A192	A201	2
A11	(-inf-26.667]	A32	A43	(-inf-6308]	A61	A72	(3-inf)	A92	A101	(3-inf)	A121	(-inf-37.667]	A143	A152	(-inf-2]	A173	(-inf-1.333]	A192	A201	2
A14	(26.667-49.333]	A34	A42	(-inf-6308]	A64	A72	(3-inf)	A93	A101	(-inf-2]	A121	(-inf-37.667]	A142	A152	(-inf-2]	A172	(1.667-inf)	A192	A201	1
A14	(-inf-26.667]	A32	A42	(-inf-6308]	A61	A73	(-inf-2]	A93	A101	(-inf-2]	A121	(-inf-37.667]	A141	A151	(-inf-2]	A172	(-inf-1.333]	A191	A201	2
A14	(-inf-26.667]	A32	A42	(-inf-6308]	A63	A73	(-inf-2]	A92	A101	(3-inf)	A123	(-inf-37.667]	A143	A151	(-inf-2]	A173	(-inf-1.333]	A191	A201	1
A11	(-inf-26.667]	A32	A43	(-inf-6308]	A61	A72	(3-inf)	A92	A101	(-inf-2]	A123	(-inf-37.667]	A142	A152	(-inf-2]	A173	(-inf-1.333]	A191	A201	1
A14	(-inf-26.667]	A34	A42	(-inf-6308]	A61	A75	(-inf-2]	A93	A101	(3-inf)	A122	(37.667-56.333]	A142	A152	(-inf-2]	A173	(-inf-1.333]	A191	A201	1
A14	(26.667-49.333]	A32	A49	(6308-12366]	A65	A75	(2-3]	A93	A101	(-inf-2]	A122	(-inf-37.667]	A143	A152	(-inf-2]	A173	(-inf-1.333]	A191	A201	1
A11	(-inf-26.667]	A32	A42	(-inf-6308]	A61	A75	(3-inf)	A92	A101	(3-inf)	A122	(-inf-37.667]	A143	A151	(-inf-2]	A173	(-inf-1.333]	A191	A201	1
A14	(26.667-49.333]	A33	A42	(6308-12366]	A63	A74	(-inf-2]	A92	A101	(3-inf)	A123	(37.667-56.333]	A143	A152	(-inf-2]	A173	(-inf-1.333]	A192	A201	1
A13	(-inf-26.667]	A34	A40	(-inf-6308]	A61	A75	(-inf-2]	A93	A101	(3-inf)	A121	(37.667-56.333]	A143	A152	(-inf-2]	A173	(1.667-inf)	A191	A202	1
A11	(-inf-26.667]	A34	A49	(-inf-6308]	A62	A74	(3-inf)	A93	A101	(-inf-2]	A121	(-inf-37.667]	A143	A152	(-inf-2]	A173	(-inf-1.333]	A192	A201	1
A14	(-inf-26.667]	A32	A44	(-inf-6308]	A65	A72	(3-inf)	A92	A101	(-inf-2]	A121	(-inf-37.667]	A143	A152	(-inf-2]	A173	(-inf-1.333]	A191	A201	1
A11	(-inf-26.667]	A32	A42	(-inf-6308]	A61	A73	(-inf-2]	A93	A102	(-inf-2]	A122	(-inf-37.667]	A143	A152	(-inf-2]	A172	(1.667-inf)	A191	A201	1
A12	(-inf-26.667]	A34	A40	(-inf-6308]	A64	A73	(3-inf)	A92	A101	(3-inf)	A123	(37.667-56.333]	A143	A152	(-inf-2]	A173	(-inf-1.333]	A191	A201	1
A11	(-inf-26.667]	A31	A43	(-inf-6308]	A61	A72	(2-3]	A93	A102	(3-inf)	A124	(-inf-37.667]	A141	A153	(-inf-2]	A174	(-inf-1.333]	A192	A201	1
A14	(26.667-49.333]	A32	A43	(-inf-6308]	A61	A75	(3-inf)	A93	A101	(-inf-2]	A123	(-inf-37.667]	A143	A152	(-inf-2]	A173	(-inf-1.333]	A191	A201	1
A11	(-inf-26.667]	A32	A40	(-inf-6308]	A61	A72	(2-3]	A93	A101	(-inf-2]	A124	(-inf-37.667]	A143	A153	(-inf-2]	A174	(-inf-1.333]	A192	A201	2
A14	(26.667-49.333]	A34	A43	(6308-12366]	A65	A74	(-inf-2]	A93	A101	(2-3]	A122	(-inf-37.667]	A143	A152	(-inf-2]	A173	(-inf-1.333]	A191	A201	1
A14	(-inf-26.667]	A32	A41	(6308-12366]	A61	A74	(2-3]	A93	A101	(2-3]	A123	(37.667-56.333]	A143	A152	(-inf-2]	A174	(-inf-1.333]	A192	A201	1
A14	(-inf-26.667]	A32	A41	(6308-12366]	A65	A73	(-inf-2]	A91	A101	(3-inf)	A124	(37.667-56.333]	A143	A153	(-inf-2]	A173	(-inf-1.333]	A192	A201	1
A12	(26.667-49.333]	A34	A40	(-inf-6308]	A65	A75	(3-inf)	A93	A101	(3-inf)	A121	(-inf-37.667]	A143	A152	(-inf-2]	A173	(-inf-1.333]	A191	A201	1
A14	(-inf-26.667]	A34	A43	(-inf-6308]	A61	A71	(3-inf)	A92	A101	(3-inf)	A123	(56.333-inf)	A143	A152	(-inf-2]	A171	(-inf-1.333]	A191	A201	1
A12	(-inf-26.667]	A32	A42	(-inf-6308]	A61	A74	(2-3]	A91	A101	(2-3]	A123	(37.667-56.333]	A143	A152	(-inf-2]	A173	(-inf-1.333]	A192	A201	2
A11	(-inf-26.667]	A32	A46	(-inf-6308]	A61	A72	(3-inf)	A92	A101	(3-inf)	A122	(37.667-56.333]	A143	A152	(-inf-2]	A173	(-inf-1.333]	A191	A201	2
A12	(-inf-26.667]	A34	A49	(-inf-6308]	A65	A74	(3-inf)	A93	A101	(2-3]	A124	(-inf-37.667]	A143	A152	(-inf-2]	A173	(1.667-inf)	A192	A201	1
A12	(26.667-49.333]	A32	A49	(12366-inf)	A61	A73	(-inf-2]	A93	A101	(-inf-2]	A123	(-inf-37.667]	A143	A152	(-inf-2]	A173	(-inf-1.333]	A192	A201	2
A14	(26.667-49.333]	A34	A40	(6308-12366]	A61	A75	(3-inf)	A93	A101	(3-inf)	A123	(-inf-37.667]	A143	A152	(-inf-2]	A174	(-inf-1.333]	A192	A201	1
A14	(26.667-49.333]	A31	A41	(6308-12366]	A65	A72	(2-3]	A93	A103	(3-inf)	A121	(37.667-56.333]	A141	A151	(-inf-2]	A173	(1.667-inf)	A192	A201	1
A11	(26.667-49.333]	A34	A49	(-inf-6308]	A61	A75	(3-inf)	A93	A101	(3-inf)	A123	(37.667-56.333]	A142	A152	(3-inf)	A174	(1.667-inf)	A192	A201	1
A14	(-inf-26.667]	A34	A43	(-inf-6308]	A61	A75	(3-inf)	A93	A101	(3-inf)	A123	(37.667-56.333]	A143	A152	(-inf-2]	A173	(-inf-1.333]	A192	A201	1
A11	(-inf-26.667]	A34	A40	(-inf-6308]	A61	A73	(3-inf)	A93	A101	(3-inf)	A122	(37.667-56.333]	A141	A152	(-inf-2]	A172	(-inf-1.333]	A191	A202	1
A12	(26.667-49.333]	A34	A41	(-inf-6308]	A61	A73	(2-3]	A93	A101	(3-inf)	A123	(-inf-37.667]	A143	A152	(-inf-2]	A173	(-inf-1.333]	A192	A201	1
A14	(-inf-26.667]	A34	A43	(-inf-6308]	A65	A73	(3-inf)	A93	A101	(2-3]	A122	(-inf-37.667]	A143	A152	(-inf-2]	A173	(-inf-1.333]	A192	A201	1
A14	(26.667-49.333]	A33	A41	(6308-12366]	A65	A74	(2-3]	A93	A101	(-inf-2]	A123	(-inf-37.667]	A142	A152	(-inf-2]	A174	(1.667-inf)	A192	A201	1
A11	(-inf-26.667]	A32	A43	(-inf-6308]	A61	A72	(3-inf)	A92	A101	(3-inf)	A122	(-inf-37.667]	A143	A151	(-inf-2]	A174	(-inf-1.333]	A192	A201	1
A14	(-inf-26.667]	A34	A42	(-inf-6308]	A64	A74	(2-3]	A92	A101	(-inf-2]	A122	(-inf-37.667]	A143	A152	(-inf-2]	A173	(-inf-1.333]	A191	A202	1
A14	(-inf-26.667]	A32	A42	(-inf-6308]	A65	A74	(-inf-2]	A92	A101	(3-inf)	A121	(-inf-37.667]	A141	A151	(-inf-2]	A172	(-inf-1.333]	A191	A201	1
A11	(-inf-26.667]	A32	A42	(-inf-6308]	A61	A73	(-inf-2]	A93	A102	(2-3]	A123	(37.667-56.333]	A143	A152	(-inf-2]	A173	(-inf-1.333]	A191	A201	2
A11	(-inf-26.667]	A34	A40	(-inf-6308]	A61	A75	(-inf-2]	A93	A103	(3-inf)	A122	(37.667-56.333]	A141	A151	(-inf-2]	A173	(-inf-1.333]	A192	A201	2
A14	(-inf-26.667]	A34	A40	(-inf-6308]	A65	A72	(-inf-2]	A91	A101	(3-inf)	A121	(37.667-56.333]	A143	A152	(-inf-2]	A173	(-inf-1.333]	A192	A201	1
A14	(26.667-49.333]	A34	A41	(6308-12366]	A65	A75	(-inf-2]	A93	A101	(3-inf)	A124	(37.667-56.333]	A143	A153	(-inf-2]	A173	(-inf-1.333]	A191	A201	1
A14	(-inf-26.667]	A32	A43	(-inf-6308]	A65	A73	(3-inf)	A94	A101	(-inf-2]	A121	(37.667-56.333]	A143	A151	(-inf-2]	A173	(-inf-1.333]	A192	A201	1
A14	(-inf-26.667]	A32	A43	(-inf-6308]	A61	A75	(3-inf)	A93	A101	(-inf-2]	A121	(-inf-37.667]	A143	A152	(-inf-2]	A174	(-inf-1.333]	A192	A201	1
A11	(-inf-26.667]	A32	A43	(-inf-6308]	A61	A73	(-inf-2]	A93	A101	(-inf-2]	A121	(-inf-37.667]	A143	A151	(-inf-2]	A174	(1.667-inf)	A192	A201	1
A11	(-inf-26.667]	A32	A40	(-inf-6308]	A65	A74	(-inf-2]	A93	A102	(-inf-2]	A121	(-inf-37.667]	A143	A152	(-inf-2]	A172	(-inf-1.333]	A191	A202	1
A12	(26.667-49.333]	A32	A46	(-inf-6308]	A65	A73	(-inf-2]	A94	A101	(-inf-2]	A123	(-inf-37.667]	A143	A152	(-inf-2]	A173	(-inf-1.333]	A191	A201	1
A14	(-inf-26.667]	A33	A41	(-inf-6308]	A61	A72	(-inf-2]	A92	A101	(-inf-2]	A122	(37.667-56.333]	A143	A152	(-inf-2]	A172	(-inf-1.333]	A191	A201	1
A12	(-inf-26.667]	A32	A40	(-inf-6308]	A65	A73	(-inf-2]	A92	A101	(-inf-2]	A121	(-inf-37.667]	A143	A152	(-inf-2]	A172	(-inf-1.333]	A191	A201	1
A14	(26.667-49.333]	A33	A43	(-inf-6308]	A61	A73	(3-inf)	A92	A101	(3-inf)	A121	(-inf-37.667]	A143	A152	(-inf-2]	A173	(-inf-1.333]	A191	A201	1
A12	(-inf-26.667]	A34	A42	(-inf-6308]	A61	A72	(-inf-2]	A92	A101	(3-inf)	A123	(-inf-37.667]	A141	A152	(-inf-2]	A172	(-inf-1.333]	A191	A201	2
A12	(26.667-49.333]	A32	A43	(-inf-6308]	A65	A75	(-inf-2]	A92	A101	(3-inf)	A123	(-inf-37.667]	A143	A152	(-inf-2]	A173	(-inf-1.333]	A191	A201	1
A14	(-inf-26.667]	A32	A49	(-inf-6308]	A64	A75	(-inf-2]	A91	A101	(-inf-2]	A121	(-inf-37.667]	A143	A152	(-inf-2]	A173	(-inf-1.333]	A192	A201	1
A11	(-inf-26.667]	A31	A49	(-inf-6308]	A61	A73	(3-inf)	A93	A101	(-inf-2]	A122	(-inf-37.667]	A143	A151	(-inf-2]	A173	(-inf-1.333]	A192	A201	2
A14	(-inf-26.667]	A32	A41	(-inf-6308]	A62	A73	(-inf-2]	A93	A102	(-inf-2]	A121	(-inf-37.667]	A143	A152	(-inf-2]	A173	(1.667-inf)	A191	A201	1
A11	(-inf-26.667]	A32	A40	(12366-inf)	A61	A75	(-inf-2]	A93	A101	(3-inf)	A124	(56.333-inf)	A141	A152	(-inf-2]	A174	(-inf-1.333]	A192	A201	2
A11	(-inf-26.667]	A32	A42	(-inf-6308]	A62	A71	(-inf-2]	A91	A101	(-inf-2]	A122	(-inf-37.667]	A143	A152	(-inf-2]	A173	(-inf-1.333]	A191	A201	2
A14	(-inf-26.667]	A34	A42	(-inf-6308]	A61	A73	(3-inf)	A92	A101	(-inf-2]	A124	(-inf-37.667]	A143	A152	(-inf-2]	A173	(-inf-1.333]	A191	A201	1
A14	(26.667-49.333]	A33	A43	(12366-inf)	A63	A74	(3-inf)	A93	A101	(-inf-2]	A123	(-inf-37.667]	A143	A152	(-inf-2]	A174	(-inf-1.333]	A192	A201	1
A11	(-inf-26.667]	A32	A43	(-inf-6308]	A61	A72	(2-3]	A92	A101	(3-inf)	A122	(-inf-37.667]	A143	A151	(-inf-2]	A173	(-inf-1.333]	A191	A201	2
A12	(-inf-26.667]	A32	A40	(-inf-6308]	A61	A74	(2-3]	A93	A101	(3-inf)	A122	(-inf-37.667]	A143	A151	(-inf-2]	A173	(1.667-inf)	A192	A201	1
A11	(-inf-26.667]	A31	A42	(6308-12366]	A61	A72	(-inf-2]	A91	A101	(-inf-2]	A122	(37.667-56.333]	A141	A152	(-inf-2]	A173	(-inf-1.333]	A192	A201	2
A11	(-inf-26.667]	A31	A40	(-inf-6308]	A61	A72	(3-inf)	A93	A101	(-inf-2]	A123	(37.667-56.333]	A141	A152	(-inf-2]	A173	(-inf-1.333]	A192	A201	2
A11	(-inf-26.667]	A34	A42	(-inf-6308]	A61	A72	(3-inf)	A92	A101	(3-inf)	A122	(-inf-37.667]	A143	A151	(-inf-2]	A173	(-inf-1.333]	A191	A201	1
A11	(26.667-49.333]	A32	A41	(6308-12366]	A61	A74	(3-inf)	A93	A101	(3-inf)	A124	(37.667-56.333]	A142	A153	(2-3]	A173	(1.667-inf)	A192	A201	2
A14	(26.667-49.333]	A32	A43	(-inf-6308]	A65	A75	(3-inf)	A93	A101	(3-inf)	A123	(56.333-inf)	A143	A152	(-inf-2]	A173	(-inf-1.333]	A192	A201	1
A11	(-inf-26.667]	A33	A40	(-inf-6308]	A61	A73	(3-inf)	A93	A101	(-inf-2]	A121	(37.667-56.333]	A143	A152	(-inf-2]	A172	(1.667-inf)	A191	A201	1
A11	(-inf-26.667]	A32	A42	(-inf-6308]	A61	A72	(3-inf)	A93	A102	(-inf-2]	A122	(-inf-37.667]	A143	A152	(-inf-2]	A172	(-inf-1.333]	A191	A202	1
A12	(-inf-26.667]	A32	A43	(-inf-6308]	A61	A72	(3-inf)	A92	A101	(-inf-2]	A123	(-inf-37.667]	A143	A152	(-inf-2]	A173	(-inf-1.333]	A192	A201	2
A14	(-inf-26.667]	A34	A40	(-inf-6308]	A61	A73	(2-3]	A93	A101	(-inf-2]	A121	(-inf-37.667]	A143	A152	(-inf-2]	A173	(-inf-1.333]	A191	A201	1
A14	(-inf-26.667]	A34	A43	(-inf-6308]	A63	A75	(3-inf)	A93	A101	(3-inf)	A122	(37.667-56.333]	A143	A152	(-inf-2]	A173	(1.667-inf)	A192	A201	1
A11	(-inf-26.667]	A32	A43	(-inf-6308]	A61	A73	(3-inf)	A92	A101	(-inf-2]	A123	(-inf-37.667]	A141	A152	(-inf-2]	A173	(-inf-1.333]	A191	A201	1
A13	(-inf-26.667]	A32	A43	(-inf-6308]	A61	A73	(2-3]	A92	A101	(-inf-2]	A121	(-inf-37.667]	A143	A152	(-inf-2]	A172	(-inf-1.333]	A191	A201	2
A12	(-inf-26.667]	A32	A43	(-inf-6308]	A61	A72	(3-inf)	A94	A101	(2-3]	A123	(-inf-37.667]	A143	A151	(-inf-2]	A174	(-inf-1.333]	A192	A201	1
A14	(-inf-26.667]	A34	A41	(6308-12366]	A65	A73	(-inf-2]	A93	A101	(3-inf)	A122	(37.667-56.333]	A143	A152	(-inf-2]	A174	(1.667-inf)	A192	A201	1
A14	(-inf-26.667]	A32	A40	(-inf-6308]	A65	A72	(-inf-2]	A93	A101	(2-3]	A122	(37.667-56.333]	A143	A152	(-inf-2]	A174	(1.667-inf)	A192	A201	1
A14	(-inf-26.667]	A32	A40	(-inf-6308]	A61	A73	(2-3]	A93	A101	(-inf-2]	A121	(-inf-37.667]	A143	A152	(-inf-2]	A172	(1.667-inf)	A191	A202	1
A14	(-inf-26.667]	A32	A42	(-inf-6308]	A65	A74	(3-inf)	A93	A101	(-inf-2]	A123	(-inf-37.667]	A142	A152	(-inf-2]	A173	(-inf-1.333]	A192	A201	1
A14	(-inf-26.667]	A34	A40	(-inf-6308]	A61	A74	(-inf-2]	A93	A101	(-inf-2]	A121	(37.667-56.333]	A143	A152	(2-3]	A172	(1.667-inf)	A191	A201	1
A11	(-inf-26.667]	A32	A42	(-inf-6308]	A61	A72	(3-inf)	A92	A103	(-inf-2]	A122	(37.667-56.333]	A143	A151	(-inf-2]	A173	(-inf-1.333]	A191	A201	1
A12	(26.667-49.333]	A30	A40	(6308-12366]	A63	A72	(-inf-2]	A92	A101	(-inf-2]	A123	(-inf-37.667]	A143	A152	(-inf-2]	A173	(-inf-1.333]	A191	A201	1
A11	(-inf-26.667]	A31	A42	(-inf-6308]	A63	A72	(3-inf)	A93	A101	(3-inf)	A124	(-inf-37.667]	A143	A153	(-inf-2]	A173	(1.667-inf)	A192	A201	2
A14	(-inf-26.667]	A32	A40	(-inf-6308]	A65	A71	(3-inf)	A93	A101	(3-inf)	A124	(37.667-56.333]	A143	A152	(-inf-2]	A174	(-inf-1.333]	A192	A201	1
A14	(-inf-26.667]	A32	A42	(-inf-6308]	A61	A72	(3-inf)	A94	A102	(-inf-2]	A122	(37.667-56.333]	A143	A152	(-inf-2]	A172	(1.667-inf)	A191	A201	2
A12	(-inf-26.667]	A34	A49	(-inf-6308]	A61	A71	(2-3]	A94	A101	(2-3]	A123	(37.667-56.333]	A143	A152	(2-3]	A171	(1.667-inf)	A192	A201	1
A11	(26.667-49.333]	A33	A49	(-inf-6308]	A61	A74	(-inf-2]	A93	A101	(-inf-2]	A123	(-inf-37.667]	A143	A152	(-inf-2]	A173	(-inf-1.333]	A192	A201	2
A12	(-inf-26.667]	A32	A41	(-inf-6308]	A63	A72	(2-3]	A92	A101	(3-inf)	A123	(-inf-37.667]	A143	A151	(-inf-2]	A173	(-inf-1.333]	A191	A201	2
A14	(26.667-49.333]	A32	A42	(6308-12366]	A61	A71	(3-inf)	A92	A101	(-inf-2]	A123	(-inf-37.667]	A143	A152	(-inf-2]	A174	(-inf-1.333]	A192	A201	2
A11	(-inf-26.667]	A32	A40	(-inf-6308]	A61	A73	(3-inf)	A92	A103	(3-inf)	A122	(-inf-37.667]	A143	A152	(-inf-2]	A173	(-inf-1.333]	A192	A201	1
A11	(-inf-26.667]	A34	A43	(-inf-6308]	A64	A75	(3-inf)	A92	A101	(3-inf)	A122	(56.333-inf)	A143	A151	(-inf-2]	A174	(-inf-1.333]	A192	A201	1
A13	(26.667-49.333]	A34	A43	(-inf-6308]	A65	A75	(3-inf)	A93	A101	(3-inf)	A122	(37.667-56.333]	A142	A152	(-inf-2]	A172	(-inf-1.333]	A191	A201	1
A12	(-inf-26.667]	A34	A43	(-inf-6308]	A61	A75	(-inf-2]	A93	A101	(3-inf)	A121	(-inf-37.667]	A143	A152	(2-3]	A172	(-inf-1.333]	A191	A201	1
A11	(26.667-49.333]	A32	A40	(-inf-6308]	A61	A73	(2-3]	A93	A101	(-inf-2]	A123	(37.667-56.333]	A143	A152	(-inf-2]	A172	(-inf-1.333]	A191	A201	2
A12	(-inf-26.667]	A32	A42	(-inf-6308]	A62	A75	(3-inf)	A93	A101	(3-inf)	A124	(-inf-37.667]	A143	A153	(-inf-2]	A173	(-inf-1.333]	A191	A201	1
A14	(-inf-26.667]	A34	A43	(-inf-6308]	A61	A75	(-inf-2]	A94	A101	(-inf-2]	A121	(-inf-37.667]	A143	A151	(-inf-2]	A173	(-inf-1.333]	A191	A201	1
A12	(-inf-26.667]	A33	A40	(-inf-6308]	A61	A73	(-inf-2]	A91	A101	(3-inf)	A122	(37.667-56.333]	A143	A152	(-inf-2]	A173	(-inf-1.333]	A191	A201	1
A14	(-inf-26.667]	A32	A40	(-inf-6308]	A65	A73	(2-3]	A93	A101	(-inf-2]	A124	(-inf-37.667]	A143	A152	(-inf-2]	A173	(-inf-1.333]	A191	A201	1
A14	(-inf-26.667]	A32	A43	(-inf-6308]	A63	A75	(2-3]	A93	A101	(-inf-2]	A123	(-inf-37.667]	A141	A152	(-inf-2]	A173	(-inf-1.333]	A192	A201	2
A12	(-inf-26.667]	A32	A45	(-inf-6308]	A61	A72	(2-3]	A94	A101	(-inf-2]	A122	(-inf-37.667]	A143	A152	(-inf-2]	A172	(-inf-1.333]	A191	A201	1
A12	(26.667-49.333]	A32	A43	(-inf-6308]	A65	A73	(3-inf)	A92	A101	(-inf-2]	A123	(-inf-37.667]	A143	A152	(-inf-2]	A173	(-inf-1.333]	A191	A201	1
A12	(26.667-49.333]	A34	A43	(-inf-6308]	A63	A73	(3-inf)	A93	A101	(-inf-2]	A122	(-inf-37.667]	A143	A152	(-inf-2]	A172	(-inf-1.333]	A191	A201	2
A14	(-inf-26.667]	A32	A43	(-inf-6308]	A61	A75	(3-inf)	A92	A101	(-inf-2]	A123	(37.667-56.333]	A141	A151	(-inf-2]	A174	(-inf-1.333]	A192	A201	1
A14	(26.667-49.333]	A32	A43	(6308-12366]	A65	A74	(-inf-2]	A94	A101	(3-inf)	A122	(-inf-37.667]	A143	A151	(-inf-2]	A173	(-inf-1.333]	A192	A201	1
A11	(-inf-26.667]	A34	A40	(-inf-6308]	A61	A73	(-inf-2]	A93	A101	(-inf-2]	A121	(37.667-56.333]	A143	A152	(-inf-2]	A172	(1.667-inf)	A191	A201	1
A12	(-inf-26.667]	A32	A45	(-inf-6308]	A62	A73	(3-inf)	A93	A103	(-inf-2]	A121	(-inf-37.667]	A143	A152	(-inf-2]	A173	(-inf-1.333]	A191	A201	1
A14	(-inf-26.667]	A32	A40	(6308-12366]	A61	A73	(-inf-2]	A93	A101	(3-inf)	A122	(37.667-56.333]	A143	A152	(-inf-2]	A172	(1.667-inf)	A191	A201	1
A11	(-inf-26.667]	A31	A40	(-inf-6308]	A61	A71	(-inf-2]	A92	A102	(3-inf)	A124	(-inf-37.667]	A143	A151	(-inf-2]	A171	(-inf-1.333]	A191	A201	2
A11	(49.333-inf)	A32	A49	(6308-12366]	A61	A75	(3-inf)	A93	A102	(3-inf)	A124	(-inf-37.667]	A143	A151	(-inf-2]	A173	(-inf-1.333]	A191	A201	2
A14	(26.667-49.333]	A34	A43	(-inf-6308]	A61	A73	(3-inf)	A92	A101	(-inf-2]	A123	(-inf-37.667]	A143	A152	(-inf-2]	A173	(-inf-1.333]	A192	A201	1
A13	(-inf-26.667]	A32	A43	(-inf-6308]	A63	A73	(2-3]	A92	A101	(2-3]	A123	(56.333-inf)	A143	A152	(-inf-2]	A172	(-inf-1.333]	A191	A201	1
A12	(-inf-26.667]	A32	A43	(-inf-6308]	A61	A73	(-inf-2]	A92	A103	(2-3]	A121	(56.333-inf)	A143	A152	(-inf-2]	A173	(-inf-1.333]	A191	A201	1
A12	(-inf-26.667]	A33	A49	(-inf-6308]	A65	A75	(3-inf)	A93	A101	(-inf-2]	A122	(37.667-56.333]	A143	A152	(-inf-2]	A173	(-inf-1.333]	A191	A201	1
A14	(-inf-26.667]	A33	A40	(-inf-6308]	A61	A75	(3-inf)	A93	A101	(3-inf)	A123	(37.667-56.333]	A143	A152	(-inf-2]	A172	(1.667-inf)	A191	A201	2
A12	(-inf-26.667]	A31	A40	(-inf-6308]	A62	A73	(-inf-2]	A94	A101	(-inf-2]	A122	(-inf-37.667]	A143	A151	(-inf-2]	A173	(-inf-1.333]	A191	A201	2
A14	(26.667-49.333]	A32	A49	(-inf-6308]	A61	A71	(2-3]	A93	A101	(-inf-2]	A123	(-inf-37.667]	A141	A151	(-inf-2]	A174	(-inf-1.333]	A192	A201	2
A13	(-inf-26.667]	A32	A40	(-inf-6308]	A62	A73	(-inf-2]	A92	A101	(-inf-2]	A123	(-inf-37.667]	A141	A152	(-inf-2]	A174	(-inf-1.333]	A192	A201	1
A11	(26.667-49.333]	A32	A41	(6308-12366]	A61	A73	(-inf-2]	A93	A101	(-inf-2]	A122	(-inf-37.667]	A143	A152	(-inf-2]	A173	(1.667-inf)	A191	A201	2
A14	(-inf-26.667]	A34	A42	(-inf-6308]	A61	A74	(-inf-2]	A93	A101	(-inf-2]	A122	(-inf-37.667]	A143	A152	(-inf-2]	A172	(-inf-1.333]	A191	A201	1
A11	(-inf-26.667]	A34	A42	(-inf-6308]	A61	A73	(3-inf)	A92	A101	(2-3]	A122	(-inf-37.667]	A143	A151	(-inf-2]	A173	(-inf-1.333]	A191	A201	1
A13	(26.667-49.333]	A30	A49	(-inf-6308]	A61	A72	(-inf-2]	A91	A101	(-inf-2]	A122	(-inf-37.667]	A143	A152	(-inf-2]	A173	(-inf-1.333]	A191	A201	1
A14	(-inf-26.667]	A32	A43	(-inf-6308]	A62	A71	(-inf-2]	A92	A101	(3-inf)	A121	(56.333-inf)	A143	A152	(-inf-2]	A173	(-inf-1.333]	A191	A201	1
A11	(-inf-26.667]	A32	A41	(6308-12366]	A61	A71	(3-inf)	A93	A101	(-inf-2]	A124	(-inf-37.667]	A143	A153	(-inf-2]	A174	(-inf-1.333]	A192	A201	1
A12	(-inf-26.667]	A34	A43	(-inf-6308]	A61	A75	(3-inf)	A93	A101	(-inf-2]	A122	(37.667-56.333]	A143	A152	(-inf-2]	A172	(-inf-1.333]	A191	A201	1
A14	(-inf-26.667]	A34	A46	(-inf-6308]	A65	A72	(-inf-2]	A93	A101	(-inf-2]	A122	(-inf-37.667]	A143	A152	(-inf-2]	A172	(1.667-inf)	A191	A201	1
A14	(-inf-26.667]	A31	A43	(-inf-6308]	A62	A75	(3-inf)	A93	A101	(3-inf)	A123	(-inf-37.667]	A141	A152	(-inf-2]	A172	(1.667-inf)	A191	A201	1
A11	(-inf-26.667]	A32	A43	(-inf-6308]	A65	A74	(-inf-2]	A94	A101	(3-inf)	A123	(-inf-37.667]	A143	A151	(-inf-2]	A172	(-inf-1.333]	A191	A201	1
A11	(26.667-49.333]	A32	A42	(-inf-6308]	A61	A71	(3-inf)	A93	A101	(2-3]	A122	(-inf-37.667]	A143	A152	(-inf-2]	A174	(-inf-1.333]	A192	A201	1
A14	(-inf-26.667]	A32	A40	(-inf-6308]	A65	A75	(3-inf)	A93	A101	(2-3]	A123	(37.667-56.333]	A143	A152	(-inf-2]	A173	(-inf-1.333]	A192	A201	1
A14	(-inf-26.667]	A32	A42	(-inf-6308]	A61	A74	(2-3]	A92	A101	(3-inf)	A121	(-inf-37.667]	A143	A152	(-inf-2]	A172	(-inf-1.333]	A191	A201	1
A11	(26.667-49.333]	A32	A41	(-inf-6308]	A61	A73	(3-inf)	A91	A101	(3-inf)	A122	(37.667-56.333]	A143	A152	(-inf-2]	A174	(-inf-1.333]	A192	A201	1
A14	(-inf-26.667]	A32	A43	(-inf-6308]	A61	A75	(3-inf)	A93	A101	(3-inf)	A123	(37.667-56.333]	A143	A152	(-inf-2]	A173	(-inf-1.333]	A191	A201	1
A11	(26.667-49.333]	A32	A43	(-inf-6308]	A61	A73	(3-inf)	A93	A101	(3-inf)	A124	(-inf-37.667]	A143	A153	(-inf-2]	A173	(-inf-1.333]	A192	A201	2
A12	(26.667-49.333]	A34	A41	(-inf-6308]	A62	A71	(2-3]	A93	A101	(3-inf)	A123	(-inf-37.667]	A143	A152	(-inf-2]	A173	(-inf-1.333]	A191	A201	1
A12	(26.667-49.333]	A32	A41	(6308-12366]	A61	A73	(-inf-2]	A93	A101	(-inf-2]	A123	(-inf-37.667]	A143	A151	(-inf-2]	A174	(-inf-1.333]	A192	A201	1
A12	(-inf-26.667]	A32	A40	(-inf-6308]	A61	A72	(2-3]	A92	A101	(-inf-2]	A123	(-inf-37.667]	A143	A151	(-inf-2]	A173	(-inf-1.333]	A191	A201	2
A11	(26.667-49.333]	A32	A49	(-inf-6308]	A61	A72	(2-3]	A92	A101	(3-inf)	A122	(-inf-37.667]	A143	A151	(-inf-2]	A173	(-inf-1.333]	A191	A201	2
A11	(-inf-26.667]	A34	A40	(-inf-6308]	A61	A75	(3-inf)	A93	A101	(3-inf)	A123	(56.333-inf)	A143	A152	(-inf-2]	A172	(-inf-1.333]	A191	A201	2
A14	(-inf-26.667]	A32	A43	(-inf-6308]	A63	A75	(2-3]	A93	A101	(-inf-2]	A123	(-inf-37.667]	A143	A152	(-inf-2]	A173	(1.667-inf)	A192	A201	1
A14	(-inf-26.667]	A34	A49	(-inf-6308]	A65	A75	(3-inf)	A93	A101	(3-inf)	A124	(56.333-inf)	A143	A151	(-inf-2]	A172	(-inf-1.333]	A191	A201	1
A12	(26.667-49.333]	A30	A49	(-inf-6308]	A61	A75	(3-inf)	A93	A101	(3-inf)	A124	(56.333-inf)	A143	A153	(-inf-2]	A174	(-inf-1.333]	A192	A201	2
A14	(-inf-26.667]	A32	A43	(-inf-6308]	A61	A72	(-inf-2]	A92	A101	(-inf-2]	A123	(-inf-37.667]	A141	A152	(-inf-2]	A173	(-inf-1.333]	A191	A201	1
A11	(-inf-26.667]	A32	A410	(-inf-6308]	A61	A75	(3-inf)	A92	A103	(3-inf)	A121	(56.333-inf)	A143	A152	(-inf-2]	A172	(-inf-1.333]	A192	A201	1
A14	(-inf-26.667]	A34	A49	(-inf-6308]	A61	A73	(3-inf)	A92	A103	(-inf-2]	A121	(-inf-37.667]	A143	A152	(-inf-2]	A174	(-inf-1.333]	A192	A201	1
A11	(-inf-26.667]	A30	A45	(-inf-6308]	A61	A74	(3-inf)	A93	A101	(2-3]	A121	(-inf-37.667]	A143	A152	(-inf-2]	A173	(-inf-1.333]	A191	A201	2
A12	(-inf-26.667]	A34	A410	(6308-12366]	A61	A73	(-inf-2]	A93	A102	(2-3]	A123	(37.667-56.333]	A143	A152	(-inf-2]	A174	(1.667-inf)	A192	A201	2
A13	(-inf-26.667]	A32	A46	(-inf-6308]	A61	A72	(3-inf)	A92	A101	(3-inf)	A122	(-inf-37.667]	A143	A151	(-inf-2]	A173	(-inf-1.333]	A192	A201	1
A12	(-inf-26.667]	A32	A43	(-inf-6308]	A63	A73	(3-inf)	A93	A101	(2-3]	A121	(56.333-inf)	A143	A152	(-inf-2]	A172	(-inf-1.333]	A191	A201	2
A11	(-inf-26.667]	A31	A48	(-inf-6308]	A61	A75	(3-inf)	A94	A101	(-inf-2]	A123	(37.667-56.333]	A141	A152	(-inf-2]	A172	(-inf-1.333]	A191	A201	1
A14	(-inf-26.667]	A34	A43	(-inf-6308]	A62	A75	(2-3]	A93	A101	(3-inf)	A121	(-inf-37.667]	A143	A152	(-inf-2]	A173	(1.667-inf)	A192	A201	1
A14	(-inf-26.667]	A32	A42	(-inf-6308]	A63	A73	(-inf-2]	A93	A101	(-inf-2]	A123	(-inf-37.667]	A143	A152	(-inf-2]	A173	(-inf-1.333]	A192	A201	1
A14	(-inf-26.667]	A32	A42	(-inf-6308]	A61	A74	(-inf-2]	A92	A101	(3-inf)	A122	(-inf-37.667]	A143	A151	(-inf-2]	A173	(-inf-1.333]	A192	A201	1
A11	(-inf-26.667]	A34	A43	(-inf-6308]	A63	A75	(3-inf)	A93	A101	(3-inf)	A123	(37.667-56.333]	A143	A152	(-inf-2]	A173	(-inf-1.333]	A191	A201	1
A14	(26.667-49.333]	A33	A49	(6308-12366]	A61	A72	(-inf-2]	A91	A101	(-inf-2]	A123	(-inf-37.667]	A143	A152	(-inf-2]	A173	(-inf-1.333]	A191	A201	2
A12	(-inf-26.667]	A34	A40	(-inf-6308]	A61	A71	(-inf-2]	A93	A101	(2-3]	A123	(56.333-inf)	A143	A153	(2-3]	A171	(-inf-1.333]	A192	A201	1
A11	(-inf-26.667]	A32	A43	(-inf-6308]	A62	A74	(3-inf)	A94	A101	(-inf-2]	A122	(-inf-37.667]	A143	A152	(-inf-2]	A173	(-inf-1.333]	A191	A201	2
A12	(-inf-26.667]	A30	A42	(-inf-6308]	A61	A73	(-inf-2]	A92	A101	(3-inf)	A123	(-inf-37.667]	A141	A152	(-inf-2]	A173	(-inf-1.333]	A192	A201	1
A14	(-inf-26.667]	A34	A43	(-inf-6308]	A61	A73	(-inf-2]	A92	A101	(-inf-2]	A123	(-inf-37.667]	A143	A152	(-inf-2]	A173	(-inf-1.333]	A192	A201	1
A14	(-inf-26.667]	A34	A46	(-inf-6308]	A63	A75	(3-inf)	A93	A101	(-inf-2]	A123	(37.667-56.333]	A143	A152	(-inf-2]	A173	(-inf-1.333]	A192	A201	1
A11	(-inf-26.667]	A32	A48	(-inf-6308]	A61	A74	(3-inf)	A94	A101	(3-inf)	A122	(-inf-37.667]	A143	A151	(-inf-2]	A173	(-inf-1.333]	A191	A201	2
A14	(-inf-26.667]	A32	A41	(-inf-6308]	A64	A74	(2-3]	A93	A101	(-inf-2]	A122	(37.667-56.333]	A143	A152	(-inf-2]	A173	(-inf-1.333]	A191	A202	1
A14	(-inf-26.667]	A32	A41	(-inf-6308]	A61	A73	(2-3]	A93	A101	(-inf-2]	A123	(-inf-37.667]	A143	A152	(-inf-2]	A173	(-inf-1.333]	A192	A201	1
A14	(-inf-26.667]	A32	A43	(-inf-6308]	A61	A74	(3-inf)	A93	A101	(-inf-2]	A123	(-inf-37.667]	A143	A152	(-inf-2]	A173	(-inf-1.333]	A191	A201	2
A14	(-inf-26.667]	A32	A40	(-inf-6308]	A63	A75	(-inf-2]	A93	A101	(3-inf)	A124	(37.667-56.333]	A143	A153	(-inf-2]	A172	(-inf-1.333]	A191	A201	1
A11	(-inf-26.667]	A32	A40	(-inf-6308]	A65	A75	(3-inf)	A92	A101	(-inf-2]	A123	(-inf-37.667]	A141	A152	(-inf-2]	A173	(-inf-1.333]	A191	A201	2
A14	(-inf-26.667]	A34	A49	(-inf-6308]	A61	A73	(2-3]	A92	A101	(-inf-2]	A121	(-inf-37.667]	A143	A152	(-inf-2]	A173	(-inf-1.333]	A191	A201	1
A12	(-inf-26.667]	A32	A42	(-inf-6308]	A65	A74	(-inf-2]	A93	A101	(-inf-2]	A123	(-inf-37.667]	A143	A152	(-inf-2]	A173	(-inf-1.333]	A192	A201	1
A14	(-inf-26.667]	A34	A40	(-inf-6308]	A61	A75	(2-3]	A93	A101	(3-inf)	A121	(-inf-37.667]	A143	A152	(-inf-2]	A172	(1.667-inf)	A191	A202	1
A12	(26.667-49.333]	A31	A40	(6308-12366]	A65	A71	(3-inf)	A93	A102	(3-inf)	A124	(-inf-37.667]	A143	A153	(-inf-2]	A174	(-inf-1.333]	A192	A201	1
A11	(-inf-26.667]	A32	A42	(-inf-6308]	A65	A75	(-inf-2]	A91	A101	(3-inf)	A122	(37.667-56.333]	A143	A152	(-inf-2]	A172	(-inf-1.333]	A192	A201	1
A14	(-inf-26.667]	A32	A43	(-inf-6308]	A62	A73	(3-inf)	A93	A101	(3-inf)	A123	(-inf-37.667]	A143	A151	(-inf-2]	A174	(-inf-1.333]	A192	A201	1
A12	(-inf-26.667]	A34	A42	(-inf-6308]	A64	A74	(2-3]	A93	A101	(-inf-2]	A123	(-inf-37.667]	A143	A152	(-inf-2]	A173	(-inf-1.333]	A192	A201	1
A12	(-inf-26.667]	A32	A42	(-inf-6308]	A61	A73	(2-3]	A92	A101	(3-inf)	A121	(-inf-37.667]	A143	A152	(-inf-2]	A173	(-inf-1.333]	A191	A201	2
A14	(-inf-26.667]	A32	A42	(-inf-6308]	A62	A73	(3-inf)	A93	A101	(-inf-2]	A123	(-inf-37.667]	A142	A152	(-inf-2]	A173	(-inf-1.333]	A191	A201	1
A14	(-inf-26.667]	A34	A40	(-inf-6308]	A61	A73	(3-inf)	A92	A101	(2-3]	A121	(-inf-37.667]	A143	A152	(-inf-2]	A173	(-inf-1.333]	A191	A201	1
A12	(-inf-26.667]	A34	A43	(-inf-6308]	A61	A72	(3-inf)	A93	A103	(3-inf)	A121	(-inf-37.667]	A143	A152	(-inf-2]	A173	(-inf-1.333]	A191	A201	1
A11	(-inf-26.667]	A30	A43	(-inf-6308]	A61	A73	(3-inf)	A93	A101	(-inf-2]	A122	(-inf-37.667]	A143	A151	(-inf-2]	A173	(-inf-1.333]	A192	A201	2
A13	(-inf-26.667]	A33	A40	(-inf-6308]	A61	A73	(-inf-2]	A92	A101	(-inf-2]	A123	(-inf-37.667]	A142	A152	(-inf-2]	A173	(-inf-1.333]	A192	A201	1
A14	(26.667-49.333]	A32	A40	(-inf-6308]	A65	A73	(3-inf)	A93	A101	(3-inf)	A121	(-inf-37.667]	A143	A152	(-inf-2]	A173	(-inf-1.333]	A191	A201	1
A14	(49.333-inf)	A34	A40	(12366-inf)	A65	A75	(-inf-2]	A93	A101	(3-inf)	A124	(56.333-inf)	A141	A153	(-inf-2]	A174	(-inf-1.333]	A192	A201	1
A12	(49.333-inf)	A31	A410	(12366-inf)	A62	A75	(2-3]	A92	A101	(3-inf)	A124	(56.333-inf)	A141	A153	(-inf-2]	A174	(-inf-1.333]	A192	A201	2
A13	(-inf-26.667]	A32	A40	(-inf-6308]	A61	A72	(3-inf)	A93	A101	(-inf-2]	A121	(-inf-37.667]	A143	A152	(-inf-2]	A173	(-inf-1.333]	A191	A201	1
A12	(-inf-26.667]	A34	A49	(-inf-6308]	A63	A73	(-inf-2]	A93	A101	(3-inf)	A123	(-inf-37.667]	A141	A152	(-inf-2]	A173	(-inf-1.333]	A191	A201	1
A14	(-inf-26.667]	A32	A49	(-inf-6308]	A61	A74	(2-3]	A92	A101	(-inf-2]	A123	(-inf-37.667]	A143	A152	(-inf-2]	A173	(-inf-1.333]	A191	A201	1
A12	(-inf-26.667]	A34	A40	(-inf-6308]	A61	A74	(-inf-2]	A93	A101	(2-3]	A121	(37.667-56.333]	A143	A152	(-inf-2]	A172	(1.667-inf)	A191	A201	1
A14	(-inf-26.667]	A34	A45	(-inf-6308]	A61	A73	(3-inf)	A91	A101	(-inf-2]	A121	(-inf-37.667]	A143	A152	(-inf-2]	A173	(-inf-1.333]	A192	A201	1
A12	(26.667-49.333]	A34	A42	(-inf-6308]	A61	A73	(-inf-2]	A92	A101	(2-3]	A123	(-inf-37.667]	A143	A152	(-inf-2]	A174	(-inf-1.333]	A192	A201	2
A14	(-inf-26.667]	A32	A41	(-inf-6308]	A61	A75	(3-inf)	A93	A101	(3-inf)	A123	(-inf-37.667]	A143	A152	(-inf-2]	A174	(-inf-1.333]	A192	A201	1
A14	(-inf-26.667]	A32	A49	(-inf-6308]	A61	A74	(3-inf)	A93	A101	(-inf-2]	A123	(-inf-37.667]	A142	A152	(-inf-2]	A173	(-inf-1.333]	A192	A201	1
A14	(-inf-26.667]	A33	A41	(-inf-6308]	A61	A74	(2-3]	A93	A101	(2-3]	A123	(-inf-37.667]	A143	A152	(-inf-2]	A172	(-inf-1.333]	A192	A201	1
A11	(-inf-26.667]	A32	A46	(-inf-6308]	A61	A72	(3-inf)	A92	A101	(3-inf)	A122	(-inf-37.667]	A143	A152	(-inf-2]	A173	(-inf-1.333]	A191	A201	2
A12	(-inf-26.667]	A34	A43	(-inf-6308]	A61	A73	(-inf-2]	A92	A101	(-inf-2]	A121	(-inf-37.667]	A143	A152	(-inf-2]	A172	(-inf-1.333]	A191	A201	1
A14	(-inf-26.667]	A32	A43	(-inf-6308]	A61	A73	(-inf-2]	A93	A101	(3-inf)	A123	(37.667-56.333]	A143	A152	(-inf-2]	A173	(-inf-1.333]	A192	A201	1
A14	(-inf-26.667]	A32	A40	(-inf-6308]	A61	A73	(-inf-2]	A93	A103	(2-3]	A122	(-inf-37.667]	A143	A151	(-inf-2]	A173	(-inf-1.333]	A191	A201	1
A11	(26.667-49.333]	A32	A41	(-inf-6308]	A61	A75	(-inf-2]	A93	A101	(3-inf)	A124	(37.667-56.333]	A143	A153	(-inf-2]	A173	(1.667-inf)	A191	A201	1
A11	(-inf-26.667]	A34	A40	(-inf-6308]	A61	A74	(3-inf)	A92	A101	(2-3]	A122	(-inf-37.667]	A143	A152	(-inf-2]	A173	(-inf-1.333]	A191	A202	1
A14	(-inf-26.667]	A34	A43	(-inf-6308]	A65	A75	(3-inf)	A93	A101	(3-inf)	A124	(-inf-37.667]	A143	A153	(-inf-2]	A173	(-inf-1.333]	A191	A201	1
A12	(-inf-26.667]	A32	A43	(-inf-6308]	A61	A73	(3-inf)	A92	A103	(3-inf)	A121	(-inf-37.667]	A143	A152	(-inf-2]	A172	(1.667-inf)	A191	A201	1
A12	(26.667-49.333]	A32	A46	(-inf-6308]	A61	A74	(2-3]	A93	A101	(-inf-2]	A123	(-inf-37.667]	A143	A152	(-inf-2]	A173	(1.667-inf)	A191	A201	1
A11	(-inf-26.667]	A33	A40	(-inf-6308]	A61	A71	(3-inf)	A93	A101	(-inf-2]	A121	(37.667-56.333]	A143	A153	(-inf-2]	A173	(1.667-inf)	A191	A201	2
A12	(-inf-26.667]	A32	A43	(-inf-6308]	A61	A72	(-inf-2]	A93	A101	(-inf-2]	A123	(-inf-37.667]	A142	A152	(-inf-2]	A173	(-inf-1.333]	A191	A201	2
A14	(-inf-26.667]	A34	A42	(-inf-6308]	A61	A74	(-inf-2]	A92	A102	(2-3]	A123	(-inf-37.667]	A141	A152	(-inf-2]	A173	(-inf-1.333]	A191	A201	1
A14	(-inf-26.667]	A32	A48	(-inf-6308]	A61	A72	(3-inf)	A94	A101	(2-3]	A123	(-inf-37.667]	A143	A152	(-inf-2]	A172	(-inf-1.333]	A191	A201	1
A14	(-inf-26.667]	A32	A40	(-inf-6308]	A65	A75	(3-inf)	A92	A101	(3-inf)	A124	(37.667-56.333]	A143	A153	(-inf-2]	A174	(-inf-1.333]	A192	A201	1
A12	(-inf-26.667]	A30	A49	(-inf-6308]	A61	A73	(-inf-2]	A93	A101	(3-inf)	A121	(-inf-37.667]	A143	A152	(2-3]	A172	(-inf-1.333]	A192	A201	2
A14	(-inf-26.667]	A33	A49	(-inf-6308]	A61	A73	(-inf-2]	A93	A101	(-inf-2]	A124	(-inf-37.667]	A143	A153	(-inf-2]	A173	(-inf-1.333]	A191	A201	1
A13	(-inf-26.667]	A32	A42	(-inf-6308]	A61	A72	(3-inf)	A92	A101	(-inf-2]	A122	(-inf-37.667]	A143	A152	(-inf-2]	A173	(-inf-1.333]	A191	A201	1
A11	(-inf-26.667]	A31	A42	(-inf-6308]	A63	A73	(3-inf)	A93	A101	(3-inf)	A121	(-inf-37.667]	A142	A152	(-inf-2]	A173	(-inf-1.333]	A192	A201	1
A14	(-inf-26.667]	A32	A46	(-inf-6308]	A65	A75	(-inf-2]	A93	A101	(3-inf)	A121	(56.333-inf)	A143	A152	(-inf-2]	A172	(-inf-1.333]	A191	A201	1
A11	(-inf-26.667]	A32	A43	(-inf-6308]	A61	A73	(-inf-2]	A92	A101	(3-inf)	A123	(-inf-37.667]	A143	A152	(-inf-2]	A173	(-inf-1.333]	A191	A201	1
A14	(-inf-26.667]	A32	A43	(-inf-6308]	A61	A72	(3-inf)	A92	A101	(2-3]	A123	(-inf-37.667]	A143	A152	(-inf-2]	A173	(1.667-inf)	A191	A201	1
A14	(-inf-26.667]	A34	A41	(-inf-6308]	A61	A74	(3-inf)	A93	A101	(2-3]	A123	(-inf-37.667]	A143	A152	(-inf-2]	A173	(-inf-1.333]	A192	A201	1
A13	(-inf-26.667]	A34	A46	(-inf-6308]	A61	A73	(-inf-2]	A92	A101	(3-inf)	A122	(37.667-56.333]	A143	A152	(-inf-2]	A172	(-inf-1.333]	A191	A201	1
A11	(-inf-26.667]	A34	A40	(-inf-6308]	A61	A75	(2-3]	A93	A102	(3-inf)	A122	(37.667-56.333]	A143	A151	(-inf-2]	A173	(-inf-1.333]	A192	A201	2
A13	(-inf-26.667]	A32	A46	(-inf-6308]	A61	A75	(3-inf)	A93	A101	(3-inf)	A123	(37.667-56.333]	A143	A151	(-inf-2]	A174	(-inf-1.333]	A192	A201	1
A11	(26.667-49.333]	A34	A41	(6308-12366]	A61	A75	(3-inf)	A93	A101	(3-inf)	A124	(37.667-56.333]	A143	A153	(-inf-2]	A173	(-inf-1.333]	A192	A201	2
A12	(49.333-inf)	A32	A40	(12366-inf)	A61	A74	(3-inf)	A93	A101	(-inf-2]	A124	(-inf-37.667]	A143	A152	(-inf-2]	A174	(-inf-1.333]	A192	A201	2
A14	(-inf-26.667]	A32	A43	(-inf-6308]	A61	A73	(3-inf)	A93	A101	(-inf-2]	A124	(-inf-37.667]	A143	A153	(-inf-2]	A174	(-inf-1.333]	A192	A201	1
A12	(-inf-26.667]	A30	A41	(-inf-6308]	A62	A75	(2-3]	A94	A101	(3-inf)	A123	(-inf-37.667]	A141	A152	(-inf-2]	A173	(-inf-1.333]	A192	A201	1
A14	(-inf-26.667]	A34	A43	(-inf-6308]	A63	A73	(-inf-2]	A94	A101	(-inf-2]	A122	(37.667-56.333]	A143	A152	(-inf-2]	A172	(-inf-1.333]	A191	A201	1
A13	(-inf-26.667]	A34	A49	(-inf-6308]	A64	A73	(-inf-2]	A91	A101	(3-inf)	A121	(-inf-37.667]	A143	A152	(-inf-2]	A173	(-inf-1.333]	A192	A201	1
A12	(26.667-49.333]	A31	A44	(-inf-6308]	A65	A72	(2-3]	A92	A101	(-inf-2]	A124	(-inf-37.667]	A141	A152	(-inf-2]	A171	(-inf-1.333]	A191	A201	1
A14	(-inf-26.667]	A32	A43	(-inf-6308]	A65	A75	(3-inf)	A93	A101	(2-3]	A122	(37.667-56.333]	A143	A152	(-inf-2]	A173	(-inf-1.333]	A192	A201	1
A14	(-inf-26.667]	A32	A41	(-inf-6308]	A65	A72	(-inf-2]	A92	A101	(3-inf)	A121	(-inf-37.667]	A143	A151	(-inf-2]	A173	(-inf-1.333]	A191	A201	1
A12	(-inf-26.667]	A34	A42	(-inf-6308]	A61	A75	(-inf-2]	A93	A101	(3-inf)	A123	(-inf-37.667]	A143	A151	(2-3]	A173	(-inf-1.333]	A192	A201	1
A13	(-inf-26.667]	A34	A40	(-inf-6308]	A63	A71	(-inf-2]	A93	A101	(3-inf)	A124	(56.333-inf)	A141	A153	(2-3]	A171	(-inf-1.333]	A191	A201	1
A11	(-inf-26.667]	A32	A40	(-inf-6308]	A65	A73	(3-inf)	A92	A101	(3-inf)	A121	(-inf-37.667]	A143	A151	(-inf-2]	A173	(-inf-1.333]	A191	A201	2
A14	(-inf-26.667]	A32	A43	(-inf-6308]	A63	A75	(2-3]	A93	A101	(3-inf)	A123	(37.667-56.333]	A143	A152	(-inf-2]	A173	(-inf-1.333]	A191	A201	1
A12	(26.667-49.333]	A30	A410	(12366-inf)	A61	A73	(-inf-2]	A92	A101	(-inf-2]	A122	(-inf-37.667]	A141	A152	(-inf-2]	A174	(-inf-1.333]	A192	A202	2
A11	(-inf-26.667]	A32	A42	(-inf-6308]	A61	A75	(3-inf)	A93	A101	(-inf-2]	A122	(37.667-56.333]	A143	A151	(-inf-2]	A174	(-inf-1.333]	A192	A201	2
A12	(26.667-49.333]	A33	A43	(-inf-6308]	A62	A72	(3-inf)	A93	A101	(2-3]	A124	(-inf-37.667]	A142	A152	(-inf-2]	A174	(-inf-1.333]	A191	A201	2
A12	(49.333-inf)	A32	A46	(-inf-6308]	A61	A73	(3-inf)	A93	A101	(3-inf)	A124	(37.667-56.333]	A143	A153	(-inf-2]	A173	(-inf-1.333]	A191	A201	2
A14	(-inf-26.667]	A32	A43	(-inf-6308]	A62	A75	(-inf-2]	A93	A101	(3-inf)	A123	(-inf-37.667]	A143	A152	(-inf-2]	A173	(-inf-1.333]	A191	A201	2
A12	(26.667-49.333]	A34	A42	(6308-12366]	A61	A74	(-inf-2]	A93	A101	(-inf-2]	A122	(37.667-56.333]	A143	A152	(-inf-2]	A173	(-inf-1.333]	A191	A201	2
