# Supplementary material for: Semi-supervised associative classification using ant colony optimization algorithm
Source: PeerJ Comput Sci. 2021 Sep 10;7:e676. doi: 10.7717/peerj-cs.676 (PMC8444075; doi:10.7717/peerj-cs.676)
Supplement: Supplemental Information 5 [file peerj-cs-07-676-s005.zip › 0 Datasets/glass.csv]

(-inf-1.519]	(-inf-12.947]	(2.993-inf)	(1.36-2.43]	(71.677-73.543]	(-inf-2.07]	(-inf-9.017]	(-inf-1.05]	(-inf-0.17]	1
(-inf-1.519]	(12.947-15.163]	(2.993-inf)	(-inf-1.36]	(71.677-73.543]	(-inf-2.07]	(-inf-9.017]	(-inf-1.05]	(-inf-0.17]	1
(1.519-1.526]	(12.947-15.163]	(2.993-inf)	(-inf-1.36]	(71.677-73.543]	(-inf-2.07]	(9.017-12.603]	(-inf-1.05]	(-inf-0.17]	1
(1.519-1.526]	(12.947-15.163]	(2.993-inf)	(-inf-1.36]	(71.677-73.543]	(-inf-2.07]	(9.017-12.603]	(-inf-1.05]	(-inf-0.17]	1
(-inf-1.519]	(12.947-15.163]	(2.993-inf)	(-inf-1.36]	(71.677-73.543]	(-inf-2.07]	(-inf-9.017]	(-inf-1.05]	(-inf-0.17]	1
(1.519-1.526]	(12.947-15.163]	(2.993-inf)	(-inf-1.36]	(71.677-73.543]	(-inf-2.07]	(9.017-12.603]	(-inf-1.05]	(-inf-0.17]	1
(-inf-1.519]	(12.947-15.163]	(2.993-inf)	(-inf-1.36]	(71.677-73.543]	(-inf-2.07]	(-inf-9.017]	(-inf-1.05]	(-inf-0.17]	1
(1.519-1.526]	(12.947-15.163]	(2.993-inf)	(-inf-1.36]	(71.677-73.543]	(-inf-2.07]	(-inf-9.017]	(-inf-1.05]	(-inf-0.17]	1
(-inf-1.519]	(12.947-15.163]	(2.993-inf)	(1.36-2.43]	(71.677-73.543]	(-inf-2.07]	(-inf-9.017]	(-inf-1.05]	(-inf-0.17]	1
(1.519-1.526]	(12.947-15.163]	(2.993-inf)	(-inf-1.36]	(71.677-73.543]	(-inf-2.07]	(-inf-9.017]	(-inf-1.05]	(-inf-0.17]	1
(-inf-1.519]	(12.947-15.163]	(2.993-inf)	(-inf-1.36]	(71.677-73.543]	(-inf-2.07]	(-inf-9.017]	(-inf-1.05]	(-inf-0.17]	1
(1.519-1.526]	(12.947-15.163]	(2.993-inf)	(-inf-1.36]	(71.677-73.543]	(-inf-2.07]	(-inf-9.017]	(-inf-1.05]	(-inf-0.17]	1
(-inf-1.519]	(12.947-15.163]	(2.993-inf)	(-inf-1.36]	(71.677-73.543]	(-inf-2.07]	(-inf-9.017]	(-inf-1.05]	(-inf-0.17]	1
(-inf-1.519]	(-inf-12.947]	(2.993-inf)	(-inf-1.36]	(71.677-73.543]	(-inf-2.07]	(-inf-9.017]	(-inf-1.05]	(-inf-0.17]	1
(-inf-1.519]	(12.947-15.163]	(2.993-inf)	(-inf-1.36]	(71.677-73.543]	(-inf-2.07]	(-inf-9.017]	(-inf-1.05]	(-inf-0.17]	1
(-inf-1.519]	(-inf-12.947]	(2.993-inf)	(-inf-1.36]	(71.677-73.543]	(-inf-2.07]	(-inf-9.017]	(-inf-1.05]	(-inf-0.17]	1
(1.519-1.526]	(12.947-15.163]	(2.993-inf)	(-inf-1.36]	(71.677-73.543]	(-inf-2.07]	(9.017-12.603]	(-inf-1.05]	(-inf-0.17]	1
(-inf-1.519]	(-inf-12.947]	(2.993-inf)	(-inf-1.36]	(71.677-73.543]	(-inf-2.07]	(-inf-9.017]	(-inf-1.05]	(-inf-0.17]	1
(1.519-1.526]	(12.947-15.163]	(2.993-inf)	(1.36-2.43]	(71.677-73.543]	(-inf-2.07]	(-inf-9.017]	(-inf-1.05]	(-inf-0.17]	1
(-inf-1.519]	(-inf-12.947]	(2.993-inf)	(-inf-1.36]	(71.677-73.543]	(-inf-2.07]	(-inf-9.017]	(-inf-1.05]	(-inf-0.17]	1
(-inf-1.519]	(-inf-12.947]	(2.993-inf)	(-inf-1.36]	(71.677-73.543]	(-inf-2.07]	(-inf-9.017]	(-inf-1.05]	(-inf-0.17]	1
(-inf-1.519]	(-inf-12.947]	(2.993-inf)	(-inf-1.36]	(71.677-73.543]	(-inf-2.07]	(-inf-9.017]	(-inf-1.05]	(-inf-0.17]	1
(-inf-1.519]	(-inf-12.947]	(2.993-inf)	(-inf-1.36]	(71.677-73.543]	(-inf-2.07]	(-inf-9.017]	(-inf-1.05]	(-inf-0.17]	1
(-inf-1.519]	(12.947-15.163]	(1.497-2.993]	(-inf-1.36]	(71.677-73.543]	(-inf-2.07]	(9.017-12.603]	(-inf-1.05]	(-inf-0.17]	1
(1.519-1.526]	(12.947-15.163]	(2.993-inf)	(-inf-1.36]	(71.677-73.543]	(-inf-2.07]	(9.017-12.603]	(-inf-1.05]	(-inf-0.17]	1
(-inf-1.519]	(-inf-12.947]	(2.993-inf)	(1.36-2.43]	(71.677-73.543]	(-inf-2.07]	(-inf-9.017]	(-inf-1.05]	(-inf-0.17]	1
(-inf-1.519]	(12.947-15.163]	(2.993-inf)	(1.36-2.43]	(71.677-73.543]	(-inf-2.07]	(-inf-9.017]	(-inf-1.05]	(-inf-0.17]	1
(-inf-1.519]	(-inf-12.947]	(2.993-inf)	(-inf-1.36]	(71.677-73.543]	(-inf-2.07]	(-inf-9.017]	(-inf-1.05]	(-inf-0.17]	1
(-inf-1.519]	(12.947-15.163]	(2.993-inf)	(-inf-1.36]	(71.677-73.543]	(-inf-2.07]	(-inf-9.017]	(-inf-1.05]	(-inf-0.17]	1
(-inf-1.519]	(12.947-15.163]	(2.993-inf)	(-inf-1.36]	(71.677-73.543]	(-inf-2.07]	(-inf-9.017]	(-inf-1.05]	(-inf-0.17]	1
(1.519-1.526]	(12.947-15.163]	(2.993-inf)	(-inf-1.36]	(71.677-73.543]	(-inf-2.07]	(9.017-12.603]	(-inf-1.05]	(-inf-0.17]	1
(-inf-1.519]	(12.947-15.163]	(2.993-inf)	(-inf-1.36]	(71.677-73.543]	(-inf-2.07]	(-inf-9.017]	(-inf-1.05]	(-inf-0.17]	1
(-inf-1.519]	(-inf-12.947]	(2.993-inf)	(1.36-2.43]	(71.677-73.543]	(-inf-2.07]	(-inf-9.017]	(-inf-1.05]	(-inf-0.17]	1
(-inf-1.519]	(-inf-12.947]	(2.993-inf)	(-inf-1.36]	(71.677-73.543]	(-inf-2.07]	(-inf-9.017]	(-inf-1.05]	(-inf-0.17]	1
(1.519-1.526]	(12.947-15.163]	(2.993-inf)	(-inf-1.36]	(71.677-73.543]	(-inf-2.07]	(-inf-9.017]	(-inf-1.05]	(-inf-0.17]	1
(-inf-1.519]	(12.947-15.163]	(2.993-inf)	(-inf-1.36]	(71.677-73.543]	(-inf-2.07]	(-inf-9.017]	(-inf-1.05]	(-inf-0.17]	1
(1.519-1.526]	(12.947-15.163]	(2.993-inf)	(-inf-1.36]	(71.677-73.543]	(-inf-2.07]	(9.017-12.603]	(-inf-1.05]	(-inf-0.17]	1
(-inf-1.519]	(12.947-15.163]	(2.993-inf)	(-inf-1.36]	(71.677-73.543]	(-inf-2.07]	(-inf-9.017]	(-inf-1.05]	(-inf-0.17]	1
(-inf-1.519]	(-inf-12.947]	(2.993-inf)	(-inf-1.36]	(71.677-73.543]	(-inf-2.07]	(-inf-9.017]	(-inf-1.05]	(-inf-0.17]	1
(-inf-1.519]	(12.947-15.163]	(2.993-inf)	(-inf-1.36]	(71.677-73.543]	(-inf-2.07]	(-inf-9.017]	(-inf-1.05]	(-inf-0.17]	1
(-inf-1.519]	(-inf-12.947]	(2.993-inf)	(1.36-2.43]	(71.677-73.543]	(-inf-2.07]	(-inf-9.017]	(-inf-1.05]	(-inf-0.17]	1
(-inf-1.519]	(-inf-12.947]	(2.993-inf)	(-inf-1.36]	(71.677-73.543]	(-inf-2.07]	(-inf-9.017]	(-inf-1.05]	(-inf-0.17]	1
(1.519-1.526]	(12.947-15.163]	(2.993-inf)	(-inf-1.36]	(71.677-73.543]	(-inf-2.07]	(9.017-12.603]	(-inf-1.05]	(-inf-0.17]	1
(1.519-1.526]	(12.947-15.163]	(2.993-inf)	(-inf-1.36]	(71.677-73.543]	(-inf-2.07]	(9.017-12.603]	(-inf-1.05]	(-inf-0.17]	1
(1.519-1.526]	(12.947-15.163]	(2.993-inf)	(-inf-1.36]	(71.677-73.543]	(-inf-2.07]	(-inf-9.017]	(-inf-1.05]	(-inf-0.17]	1
(-inf-1.519]	(-inf-12.947]	(2.993-inf)	(1.36-2.43]	(71.677-73.543]	(-inf-2.07]	(-inf-9.017]	(-inf-1.05]	(-inf-0.17]	1
(1.519-1.526]	(12.947-15.163]	(2.993-inf)	(-inf-1.36]	(71.677-73.543]	(-inf-2.07]	(9.017-12.603]	(-inf-1.05]	(-inf-0.17]	1
(1.526-inf)	(12.947-15.163]	(2.993-inf)	(-inf-1.36]	(-inf-71.677]	(-inf-2.07]	(9.017-12.603]	(-inf-1.05]	(-inf-0.17]	1
(1.519-1.526]	(12.947-15.163]	(2.993-inf)	(-inf-1.36]	(71.677-73.543]	(-inf-2.07]	(9.017-12.603]	(-inf-1.05]	(-inf-0.17]	1
(1.519-1.526]	(12.947-15.163]	(2.993-inf)	(-inf-1.36]	(71.677-73.543]	(-inf-2.07]	(9.017-12.603]	(-inf-1.05]	(-inf-0.17]	1
(-inf-1.519]	(12.947-15.163]	(2.993-inf)	(1.36-2.43]	(71.677-73.543]	(-inf-2.07]	(-inf-9.017]	(-inf-1.05]	(-inf-0.17]	1
(-inf-1.519]	(-inf-12.947]	(2.993-inf)	(-inf-1.36]	(71.677-73.543]	(-inf-2.07]	(-inf-9.017]	(-inf-1.05]	(-inf-0.17]	1
(-inf-1.519]	(-inf-12.947]	(2.993-inf)	(1.36-2.43]	(71.677-73.543]	(-inf-2.07]	(-inf-9.017]	(-inf-1.05]	(-inf-0.17]	1
(-inf-1.519]	(-inf-12.947]	(2.993-inf)	(-inf-1.36]	(71.677-73.543]	(-inf-2.07]	(-inf-9.017]	(-inf-1.05]	(-inf-0.17]	1
(-inf-1.519]	(12.947-15.163]	(1.497-2.993]	(-inf-1.36]	(71.677-73.543]	(-inf-2.07]	(9.017-12.603]	(-inf-1.05]	(-inf-0.17]	1
(1.519-1.526]	(12.947-15.163]	(2.993-inf)	(-inf-1.36]	(71.677-73.543]	(-inf-2.07]	(9.017-12.603]	(-inf-1.05]	(-inf-0.17]	1
(-inf-1.519]	(12.947-15.163]	(2.993-inf)	(-inf-1.36]	(71.677-73.543]	(-inf-2.07]	(-inf-9.017]	(-inf-1.05]	(-inf-0.17]	1
(-inf-1.519]	(-inf-12.947]	(2.993-inf)	(-inf-1.36]	(71.677-73.543]	(-inf-2.07]	(-inf-9.017]	(-inf-1.05]	(-inf-0.17]	1
(-inf-1.519]	(-inf-12.947]	(2.993-inf)	(-inf-1.36]	(71.677-73.543]	(-inf-2.07]	(-inf-9.017]	(-inf-1.05]	(-inf-0.17]	1
(-inf-1.519]	(-inf-12.947]	(2.993-inf)	(-inf-1.36]	(71.677-73.543]	(-inf-2.07]	(-inf-9.017]	(-inf-1.05]	(-inf-0.17]	1
(-inf-1.519]	(-inf-12.947]	(2.993-inf)	(-inf-1.36]	(71.677-73.543]	(-inf-2.07]	(-inf-9.017]	(-inf-1.05]	(-inf-0.17]	1
(-inf-1.519]	(-inf-12.947]	(1.497-2.993]	(-inf-1.36]	(73.543-inf)	(-inf-2.07]	(9.017-12.603]	(-inf-1.05]	(-inf-0.17]	1
(1.519-1.526]	(12.947-15.163]	(2.993-inf)	(-inf-1.36]	(71.677-73.543]	(-inf-2.07]	(-inf-9.017]	(-inf-1.05]	(-inf-0.17]	1
(-inf-1.519]	(12.947-15.163]	(2.993-inf)	(-inf-1.36]	(71.677-73.543]	(-inf-2.07]	(-inf-9.017]	(-inf-1.05]	(-inf-0.17]	2
(-inf-1.519]	(-inf-12.947]	(2.993-inf)	(1.36-2.43]	(71.677-73.543]	(-inf-2.07]	(-inf-9.017]	(-inf-1.05]	(-inf-0.17]	2
(1.526-inf)	(12.947-15.163]	(2.993-inf)	(-inf-1.36]	(-inf-71.677]	(-inf-2.07]	(9.017-12.603]	(-inf-1.05]	(-inf-0.17]	2
(1.519-1.526]	(12.947-15.163]	(2.993-inf)	(-inf-1.36]	(71.677-73.543]	(-inf-2.07]	(-inf-9.017]	(-inf-1.05]	(-inf-0.17]	2
(-inf-1.519]	(-inf-12.947]	(2.993-inf)	(1.36-2.43]	(71.677-73.543]	(-inf-2.07]	(-inf-9.017]	(-inf-1.05]	(-inf-0.17]	2
(1.519-1.526]	(12.947-15.163]	(-inf-1.497]	(-inf-1.36]	(71.677-73.543]	(-inf-2.07]	(9.017-12.603]	(-inf-1.05]	(-inf-0.17]	2
(-inf-1.519]	(12.947-15.163]	(2.993-inf)	(1.36-2.43]	(71.677-73.543]	(-inf-2.07]	(-inf-9.017]	(-inf-1.05]	(-inf-0.17]	2
(-inf-1.519]	(12.947-15.163]	(2.993-inf)	(1.36-2.43]	(71.677-73.543]	(-inf-2.07]	(-inf-9.017]	(-inf-1.05]	(-inf-0.17]	2
(-inf-1.519]	(-inf-12.947]	(2.993-inf)	(1.36-2.43]	(73.543-inf)	(-inf-2.07]	(-inf-9.017]	(-inf-1.05]	(-inf-0.17]	2
(-inf-1.519]	(12.947-15.163]	(2.993-inf)	(1.36-2.43]	(71.677-73.543]	(-inf-2.07]	(-inf-9.017]	(-inf-1.05]	(-inf-0.17]	2
(-inf-1.519]	(-inf-12.947]	(2.993-inf)	(-inf-1.36]	(71.677-73.543]	(-inf-2.07]	(-inf-9.017]	(-inf-1.05]	(-inf-0.17]	2
(1.519-1.526]	(12.947-15.163]	(-inf-1.497]	(-inf-1.36]	(-inf-71.677]	(-inf-2.07]	(12.603-inf)	(-inf-1.05]	(-inf-0.17]	2
(-inf-1.519]	(12.947-15.163]	(2.993-inf)	(1.36-2.43]	(71.677-73.543]	(-inf-2.07]	(-inf-9.017]	(-inf-1.05]	(-inf-0.17]	2
(-inf-1.519]	(12.947-15.163]	(2.993-inf)	(1.36-2.43]	(71.677-73.543]	(-inf-2.07]	(-inf-9.017]	(-inf-1.05]	(-inf-0.17]	2
(-inf-1.519]	(12.947-15.163]	(2.993-inf)	(1.36-2.43]	(71.677-73.543]	(-inf-2.07]	(-inf-9.017]	(-inf-1.05]	(-inf-0.17]	2
(-inf-1.519]	(-inf-12.947]	(2.993-inf)	(-inf-1.36]	(73.543-inf)	(-inf-2.07]	(-inf-9.017]	(-inf-1.05]	(-inf-0.17]	2
(1.519-1.526]	(-inf-12.947]	(-inf-1.497]	(1.36-2.43]	(71.677-73.543]	(-inf-2.07]	(12.603-inf)	(-inf-1.05]	(0.17-0.34]	2
(-inf-1.519]	(12.947-15.163]	(2.993-inf)	(1.36-2.43]	(71.677-73.543]	(-inf-2.07]	(-inf-9.017]	(-inf-1.05]	(-inf-0.17]	2
(-inf-1.519]	(12.947-15.163]	(2.993-inf)	(-inf-1.36]	(71.677-73.543]	(-inf-2.07]	(-inf-9.017]	(-inf-1.05]	(-inf-0.17]	2
(-inf-1.519]	(-inf-12.947]	(2.993-inf)	(-inf-1.36]	(71.677-73.543]	(-inf-2.07]	(-inf-9.017]	(-inf-1.05]	(0.17-0.34]	2
(-inf-1.519]	(12.947-15.163]	(2.993-inf)	(1.36-2.43]	(71.677-73.543]	(-inf-2.07]	(-inf-9.017]	(-inf-1.05]	(-inf-0.17]	2
(-inf-1.519]	(12.947-15.163]	(2.993-inf)	(1.36-2.43]	(71.677-73.543]	(-inf-2.07]	(-inf-9.017]	(-inf-1.05]	(0.34-inf)	2
(-inf-1.519]	(12.947-15.163]	(2.993-inf)	(1.36-2.43]	(71.677-73.543]	(-inf-2.07]	(-inf-9.017]	(-inf-1.05]	(-inf-0.17]	2
(-inf-1.519]	(-inf-12.947]	(1.497-2.993]	(-inf-1.36]	(73.543-inf)	(-inf-2.07]	(9.017-12.603]	(-inf-1.05]	(-inf-0.17]	2
(-inf-1.519]	(12.947-15.163]	(2.993-inf)	(-inf-1.36]	(71.677-73.543]	(-inf-2.07]	(-inf-9.017]	(-inf-1.05]	(-inf-0.17]	2
(1.519-1.526]	(12.947-15.163]	(1.497-2.993]	(1.36-2.43]	(71.677-73.543]	(-inf-2.07]	(9.017-12.603]	(-inf-1.05]	(-inf-0.17]	2
(-inf-1.519]	(-inf-12.947]	(2.993-inf)	(1.36-2.43]	(71.677-73.543]	(-inf-2.07]	(-inf-9.017]	(-inf-1.05]	(-inf-0.17]	2
(-inf-1.519]	(12.947-15.163]	(2.993-inf)	(-inf-1.36]	(71.677-73.543]	(-inf-2.07]	(-inf-9.017]	(-inf-1.05]	(-inf-0.17]	2
(-inf-1.519]	(-inf-12.947]	(2.993-inf)	(1.36-2.43]	(71.677-73.543]	(-inf-2.07]	(-inf-9.017]	(-inf-1.05]	(-inf-0.17]	2
(-inf-1.519]	(12.947-15.163]	(2.993-inf)	(-inf-1.36]	(71.677-73.543]	(-inf-2.07]	(9.017-12.603]	(-inf-1.05]	(-inf-0.17]	2
(1.519-1.526]	(12.947-15.163]	(1.497-2.993]	(-inf-1.36]	(-inf-71.677]	(-inf-2.07]	(9.017-12.603]	(-inf-1.05]	(-inf-0.17]	2
(-inf-1.519]	(12.947-15.163]	(2.993-inf)	(1.36-2.43]	(71.677-73.543]	(-inf-2.07]	(-inf-9.017]	(-inf-1.05]	(-inf-0.17]	2
(-inf-1.519]	(12.947-15.163]	(2.993-inf)	(-inf-1.36]	(71.677-73.543]	(-inf-2.07]	(-inf-9.017]	(-inf-1.05]	(-inf-0.17]	2
(-inf-1.519]	(12.947-15.163]	(2.993-inf)	(-inf-1.36]	(71.677-73.543]	(-inf-2.07]	(-inf-9.017]	(-inf-1.05]	(-inf-0.17]	2
(-inf-1.519]	(12.947-15.163]	(2.993-inf)	(1.36-2.43]	(71.677-73.543]	(-inf-2.07]	(-inf-9.017]	(-inf-1.05]	(-inf-0.17]	2
(-inf-1.519]	(12.947-15.163]	(2.993-inf)	(1.36-2.43]	(71.677-73.543]	(-inf-2.07]	(-inf-9.017]	(-inf-1.05]	(-inf-0.17]	2
(1.519-1.526]	(12.947-15.163]	(-inf-1.497]	(-inf-1.36]	(71.677-73.543]	(-inf-2.07]	(9.017-12.603]	(-inf-1.05]	(-inf-0.17]	2
(1.526-inf)	(-inf-12.947]	(-inf-1.497]	(-inf-1.36]	(71.677-73.543]	(-inf-2.07]	(12.603-inf)	(-inf-1.05]	(-inf-0.17]	2
(-inf-1.519]	(12.947-15.163]	(2.993-inf)	(1.36-2.43]	(71.677-73.543]	(-inf-2.07]	(-inf-9.017]	(-inf-1.05]	(-inf-0.17]	2
(-inf-1.519]	(12.947-15.163]	(2.993-inf)	(-inf-1.36]	(71.677-73.543]	(-inf-2.07]	(-inf-9.017]	(-inf-1.05]	(-inf-0.17]	2
(-inf-1.519]	(-inf-12.947]	(2.993-inf)	(1.36-2.43]	(71.677-73.543]	(-inf-2.07]	(-inf-9.017]	(-inf-1.05]	(-inf-0.17]	2
(-inf-1.519]	(12.947-15.163]	(2.993-inf)	(1.36-2.43]	(71.677-73.543]	(-inf-2.07]	(-inf-9.017]	(-inf-1.05]	(-inf-0.17]	2
(-inf-1.519]	(12.947-15.163]	(2.993-inf)	(1.36-2.43]	(71.677-73.543]	(-inf-2.07]	(-inf-9.017]	(-inf-1.05]	(-inf-0.17]	2
(-inf-1.519]	(12.947-15.163]	(2.993-inf)	(1.36-2.43]	(71.677-73.543]	(-inf-2.07]	(-inf-9.017]	(-inf-1.05]	(-inf-0.17]	2
(-inf-1.519]	(-inf-12.947]	(1.497-2.993]	(1.36-2.43]	(71.677-73.543]	(-inf-2.07]	(9.017-12.603]	(-inf-1.05]	(-inf-0.17]	2
(-inf-1.519]	(12.947-15.163]	(2.993-inf)	(1.36-2.43]	(71.677-73.543]	(-inf-2.07]	(-inf-9.017]	(-inf-1.05]	(-inf-0.17]	2
(-inf-1.519]	(12.947-15.163]	(2.993-inf)	(-inf-1.36]	(71.677-73.543]	(-inf-2.07]	(-inf-9.017]	(-inf-1.05]	(-inf-0.17]	2
(-inf-1.519]	(12.947-15.163]	(2.993-inf)	(1.36-2.43]	(71.677-73.543]	(-inf-2.07]	(-inf-9.017]	(-inf-1.05]	(-inf-0.17]	2
(-inf-1.519]	(12.947-15.163]	(2.993-inf)	(1.36-2.43]	(71.677-73.543]	(-inf-2.07]	(-inf-9.017]	(-inf-1.05]	(-inf-0.17]	2
(-inf-1.519]	(-inf-12.947]	(2.993-inf)	(-inf-1.36]	(71.677-73.543]	(-inf-2.07]	(-inf-9.017]	(-inf-1.05]	(-inf-0.17]	2
(1.526-inf)	(-inf-12.947]	(-inf-1.497]	(-inf-1.36]	(-inf-71.677]	(-inf-2.07]	(12.603-inf)	(-inf-1.05]	(-inf-0.17]	2
(1.526-inf)	(-inf-12.947]	(-inf-1.497]	(-inf-1.36]	(71.677-73.543]	(-inf-2.07]	(12.603-inf)	(-inf-1.05]	(-inf-0.17]	2
(1.519-1.526]	(12.947-15.163]	(-inf-1.497]	(1.36-2.43]	(71.677-73.543]	(-inf-2.07]	(9.017-12.603]	(-inf-1.05]	(0.34-inf)	2
(-inf-1.519]	(12.947-15.163]	(2.993-inf)	(1.36-2.43]	(71.677-73.543]	(-inf-2.07]	(-inf-9.017]	(-inf-1.05]	(-inf-0.17]	2
(-inf-1.519]	(-inf-12.947]	(2.993-inf)	(1.36-2.43]	(71.677-73.543]	(-inf-2.07]	(-inf-9.017]	(-inf-1.05]	(-inf-0.17]	2
(-inf-1.519]	(-inf-12.947]	(2.993-inf)	(1.36-2.43]	(71.677-73.543]	(-inf-2.07]	(-inf-9.017]	(-inf-1.05]	(0.34-inf)	2
(-inf-1.519]	(12.947-15.163]	(2.993-inf)	(1.36-2.43]	(71.677-73.543]	(-inf-2.07]	(-inf-9.017]	(-inf-1.05]	(-inf-0.17]	2
(-inf-1.519]	(-inf-12.947]	(1.497-2.993]	(1.36-2.43]	(71.677-73.543]	(-inf-2.07]	(-inf-9.017]	(-inf-1.05]	(-inf-0.17]	2
(-inf-1.519]	(12.947-15.163]	(2.993-inf)	(1.36-2.43]	(71.677-73.543]	(-inf-2.07]	(-inf-9.017]	(-inf-1.05]	(-inf-0.17]	2
(1.519-1.526]	(12.947-15.163]	(2.993-inf)	(-inf-1.36]	(71.677-73.543]	(-inf-2.07]	(-inf-9.017]	(-inf-1.05]	(-inf-0.17]	2
(-inf-1.519]	(-inf-12.947]	(2.993-inf)	(1.36-2.43]	(71.677-73.543]	(-inf-2.07]	(-inf-9.017]	(-inf-1.05]	(-inf-0.17]	2
(-inf-1.519]	(12.947-15.163]	(2.993-inf)	(1.36-2.43]	(71.677-73.543]	(-inf-2.07]	(-inf-9.017]	(-inf-1.05]	(-inf-0.17]	2
(-inf-1.519]	(12.947-15.163]	(2.993-inf)	(1.36-2.43]	(71.677-73.543]	(-inf-2.07]	(-inf-9.017]	(-inf-1.05]	(-inf-0.17]	2
(1.526-inf)	(-inf-12.947]	(-inf-1.497]	(1.36-2.43]	(-inf-71.677]	(-inf-2.07]	(12.603-inf)	(2.1-inf)	(-inf-0.17]	2
(-inf-1.519]	(12.947-15.163]	(2.993-inf)	(-inf-1.36]	(71.677-73.543]	(-inf-2.07]	(-inf-9.017]	(-inf-1.05]	(-inf-0.17]	2
(1.519-1.526]	(12.947-15.163]	(1.497-2.993]	(1.36-2.43]	(71.677-73.543]	(-inf-2.07]	(9.017-12.603]	(-inf-1.05]	(-inf-0.17]	2
(-inf-1.519]	(-inf-12.947]	(2.993-inf)	(1.36-2.43]	(71.677-73.543]	(-inf-2.07]	(-inf-9.017]	(-inf-1.05]	(-inf-0.17]	2
(-inf-1.519]	(12.947-15.163]	(2.993-inf)	(-inf-1.36]	(71.677-73.543]	(-inf-2.07]	(-inf-9.017]	(-inf-1.05]	(-inf-0.17]	2
(-inf-1.519]	(12.947-15.163]	(2.993-inf)	(1.36-2.43]	(71.677-73.543]	(-inf-2.07]	(-inf-9.017]	(-inf-1.05]	(-inf-0.17]	3
(-inf-1.519]	(12.947-15.163]	(2.993-inf)	(-inf-1.36]	(71.677-73.543]	(-inf-2.07]	(-inf-9.017]	(-inf-1.05]	(-inf-0.17]	3
(-inf-1.519]	(12.947-15.163]	(2.993-inf)	(1.36-2.43]	(71.677-73.543]	(-inf-2.07]	(-inf-9.017]	(-inf-1.05]	(-inf-0.17]	3
(1.519-1.526]	(12.947-15.163]	(2.993-inf)	(-inf-1.36]	(71.677-73.543]	(-inf-2.07]	(9.017-12.603]	(-inf-1.05]	(-inf-0.17]	3
(-inf-1.519]	(12.947-15.163]	(2.993-inf)	(-inf-1.36]	(71.677-73.543]	(-inf-2.07]	(-inf-9.017]	(-inf-1.05]	(-inf-0.17]	3
(1.519-1.526]	(12.947-15.163]	(2.993-inf)	(-inf-1.36]	(-inf-71.677]	(-inf-2.07]	(9.017-12.603]	(-inf-1.05]	(0.17-0.34]	3
(-inf-1.519]	(-inf-12.947]	(2.993-inf)	(-inf-1.36]	(71.677-73.543]	(-inf-2.07]	(-inf-9.017]	(-inf-1.05]	(-inf-0.17]	3
(-inf-1.519]	(12.947-15.163]	(2.993-inf)	(-inf-1.36]	(71.677-73.543]	(-inf-2.07]	(-inf-9.017]	(-inf-1.05]	(-inf-0.17]	3
(-inf-1.519]	(12.947-15.163]	(2.993-inf)	(1.36-2.43]	(71.677-73.543]	(-inf-2.07]	(-inf-9.017]	(-inf-1.05]	(0.34-inf)	3
(-inf-1.519]	(12.947-15.163]	(2.993-inf)	(-inf-1.36]	(71.677-73.543]	(-inf-2.07]	(-inf-9.017]	(-inf-1.05]	(-inf-0.17]	3
(1.519-1.526]	(12.947-15.163]	(2.993-inf)	(-inf-1.36]	(71.677-73.543]	(-inf-2.07]	(-inf-9.017]	(-inf-1.05]	(-inf-0.17]	3
(-inf-1.519]	(12.947-15.163]	(2.993-inf)	(-inf-1.36]	(71.677-73.543]	(-inf-2.07]	(-inf-9.017]	(-inf-1.05]	(-inf-0.17]	3
(-inf-1.519]	(12.947-15.163]	(2.993-inf)	(1.36-2.43]	(71.677-73.543]	(-inf-2.07]	(-inf-9.017]	(-inf-1.05]	(-inf-0.17]	3
(-inf-1.519]	(12.947-15.163]	(2.993-inf)	(1.36-2.43]	(71.677-73.543]	(-inf-2.07]	(-inf-9.017]	(-inf-1.05]	(-inf-0.17]	3
(-inf-1.519]	(12.947-15.163]	(2.993-inf)	(-inf-1.36]	(71.677-73.543]	(-inf-2.07]	(-inf-9.017]	(-inf-1.05]	(-inf-0.17]	3
(-inf-1.519]	(12.947-15.163]	(1.497-2.993]	(2.43-inf)	(-inf-71.677]	(-inf-2.07]	(-inf-9.017]	(2.1-inf)	(-inf-0.17]	5
(-inf-1.519]	(12.947-15.163]	(-inf-1.497]	(2.43-inf)	(-inf-71.677]	(4.14-inf)	(-inf-9.017]	(-inf-1.05]	(-inf-0.17]	5
(1.519-1.526]	(12.947-15.163]	(-inf-1.497]	(1.36-2.43]	(71.677-73.543]	(-inf-2.07]	(9.017-12.603]	(-inf-1.05]	(-inf-0.17]	5
(1.519-1.526]	(-inf-12.947]	(1.497-2.993]	(1.36-2.43]	(71.677-73.543]	(-inf-2.07]	(9.017-12.603]	(-inf-1.05]	(-inf-0.17]	5
(-inf-1.519]	(12.947-15.163]	(-inf-1.497]	(2.43-inf)	(-inf-71.677]	(4.14-inf)	(-inf-9.017]	(-inf-1.05]	(-inf-0.17]	5
(-inf-1.519]	(-inf-12.947]	(-inf-1.497]	(1.36-2.43]	(73.543-inf)	(-inf-2.07]	(9.017-12.603]	(-inf-1.05]	(-inf-0.17]	5
(1.519-1.526]	(12.947-15.163]	(-inf-1.497]	(1.36-2.43]	(71.677-73.543]	(-inf-2.07]	(9.017-12.603]	(-inf-1.05]	(-inf-0.17]	5
(1.519-1.526]	(12.947-15.163]	(-inf-1.497]	(1.36-2.43]	(71.677-73.543]	(-inf-2.07]	(9.017-12.603]	(-inf-1.05]	(-inf-0.17]	5
(1.519-1.526]	(12.947-15.163]	(-inf-1.497]	(1.36-2.43]	(71.677-73.543]	(-inf-2.07]	(9.017-12.603]	(-inf-1.05]	(-inf-0.17]	5
(1.519-1.526]	(-inf-12.947]	(1.497-2.993]	(1.36-2.43]	(71.677-73.543]	(-inf-2.07]	(9.017-12.603]	(-inf-1.05]	(0.17-0.34]	5
(1.519-1.526]	(-inf-12.947]	(1.497-2.993]	(1.36-2.43]	(71.677-73.543]	(-inf-2.07]	(9.017-12.603]	(-inf-1.05]	(-inf-0.17]	5
(1.519-1.526]	(12.947-15.163]	(-inf-1.497]	(-inf-1.36]	(71.677-73.543]	(-inf-2.07]	(9.017-12.603]	(-inf-1.05]	(-inf-0.17]	6
(-inf-1.519]	(15.163-inf)	(-inf-1.497]	(-inf-1.36]	(73.543-inf)	(-inf-2.07]	(-inf-9.017]	(-inf-1.05]	(-inf-0.17]	6
(1.519-1.526]	(12.947-15.163]	(1.497-2.993]	(-inf-1.36]	(71.677-73.543]	(-inf-2.07]	(9.017-12.603]	(-inf-1.05]	(-inf-0.17]	6
(-inf-1.519]	(12.947-15.163]	(1.497-2.993]	(1.36-2.43]	(71.677-73.543]	(-inf-2.07]	(9.017-12.603]	(-inf-1.05]	(-inf-0.17]	6
(-inf-1.519]	(12.947-15.163]	(1.497-2.993]	(1.36-2.43]	(71.677-73.543]	(-inf-2.07]	(9.017-12.603]	(-inf-1.05]	(-inf-0.17]	6
(-inf-1.519]	(12.947-15.163]	(1.497-2.993]	(1.36-2.43]	(73.543-inf)	(-inf-2.07]	(-inf-9.017]	(-inf-1.05]	(-inf-0.17]	6
(1.519-1.526]	(12.947-15.163]	(-inf-1.497]	(1.36-2.43]	(71.677-73.543]	(-inf-2.07]	(9.017-12.603]	(-inf-1.05]	(-inf-0.17]	6
(1.519-1.526]	(12.947-15.163]	(1.497-2.993]	(1.36-2.43]	(71.677-73.543]	(-inf-2.07]	(9.017-12.603]	(-inf-1.05]	(-inf-0.17]	6
(-inf-1.519]	(-inf-12.947]	(-inf-1.497]	(-inf-1.36]	(73.543-inf)	(2.07-4.14]	(-inf-9.017]	(-inf-1.05]	(-inf-0.17]	7
(1.519-1.526]	(12.947-15.163]	(-inf-1.497]	(1.36-2.43]	(71.677-73.543]	(-inf-2.07]	(-inf-9.017]	(1.05-2.1]	(-inf-0.17]	7
(-inf-1.519]	(12.947-15.163]	(2.993-inf)	(1.36-2.43]	(71.677-73.543]	(-inf-2.07]	(-inf-9.017]	(1.05-2.1]	(-inf-0.17]	7
(-inf-1.519]	(12.947-15.163]	(-inf-1.497]	(2.43-inf)	(71.677-73.543]	(-inf-2.07]	(9.017-12.603]	(-inf-1.05]	(-inf-0.17]	7
(-inf-1.519]	(12.947-15.163]	(-inf-1.497]	(2.43-inf)	(71.677-73.543]	(-inf-2.07]	(9.017-12.603]	(-inf-1.05]	(-inf-0.17]	7
(1.519-1.526]	(12.947-15.163]	(2.993-inf)	(-inf-1.36]	(71.677-73.543]	(-inf-2.07]	(-inf-9.017]	(-inf-1.05]	(-inf-0.17]	7
(-inf-1.519]	(12.947-15.163]	(-inf-1.497]	(2.43-inf)	(71.677-73.543]	(-inf-2.07]	(9.017-12.603]	(-inf-1.05]	(-inf-0.17]	7
(-inf-1.519]	(12.947-15.163]	(-inf-1.497]	(1.36-2.43]	(73.543-inf)	(-inf-2.07]	(-inf-9.017]	(1.05-2.1]	(-inf-0.17]	7
(-inf-1.519]	(12.947-15.163]	(-inf-1.497]	(1.36-2.43]	(71.677-73.543]	(-inf-2.07]	(-inf-9.017]	(1.05-2.1]	(-inf-0.17]	7
(-inf-1.519]	(12.947-15.163]	(-inf-1.497]	(1.36-2.43]	(71.677-73.543]	(-inf-2.07]	(-inf-9.017]	(1.05-2.1]	(-inf-0.17]	7
(-inf-1.519]	(12.947-15.163]	(-inf-1.497]	(1.36-2.43]	(71.677-73.543]	(-inf-2.07]	(-inf-9.017]	(1.05-2.1]	(-inf-0.17]	7
(-inf-1.519]	(12.947-15.163]	(-inf-1.497]	(1.36-2.43]	(71.677-73.543]	(-inf-2.07]	(-inf-9.017]	(-inf-1.05]	(-inf-0.17]	7
(-inf-1.519]	(12.947-15.163]	(-inf-1.497]	(1.36-2.43]	(71.677-73.543]	(-inf-2.07]	(-inf-9.017]	(1.05-2.1]	(-inf-0.17]	7
(1.519-1.526]	(15.163-inf)	(1.497-2.993]	(-inf-1.36]	(-inf-71.677]	(-inf-2.07]	(-inf-9.017]	(1.05-2.1]	(-inf-0.17]	7
(-inf-1.519]	(12.947-15.163]	(-inf-1.497]	(1.36-2.43]	(73.543-inf)	(-inf-2.07]	(-inf-9.017]	(-inf-1.05]	(-inf-0.17]	7
(-inf-1.519]	(12.947-15.163]	(-inf-1.497]	(1.36-2.43]	(73.543-inf)	(-inf-2.07]	(-inf-9.017]	(1.05-2.1]	(-inf-0.17]	7
(-inf-1.519]	(12.947-15.163]	(-inf-1.497]	(2.43-inf)	(71.677-73.543]	(-inf-2.07]	(9.017-12.603]	(-inf-1.05]	(0.34-inf)	7
(-inf-1.519]	(12.947-15.163]	(-inf-1.497]	(2.43-inf)	(71.677-73.543]	(-inf-2.07]	(9.017-12.603]	(-inf-1.05]	(-inf-0.17]	7
(-inf-1.519]	(12.947-15.163]	(-inf-1.497]	(2.43-inf)	(71.677-73.543]	(-inf-2.07]	(-inf-9.017]	(-inf-1.05]	(-inf-0.17]	7
(-inf-1.519]	(12.947-15.163]	(-inf-1.497]	(1.36-2.43]	(71.677-73.543]	(-inf-2.07]	(-inf-9.017]	(2.1-inf)	(-inf-0.17]	7
(-inf-1.519]	(12.947-15.163]	(-inf-1.497]	(1.36-2.43]	(71.677-73.543]	(-inf-2.07]	(-inf-9.017]	(-inf-1.05]	(0.34-inf)	7
(-inf-1.519]	(12.947-15.163]	(-inf-1.497]	(1.36-2.43]	(71.677-73.543]	(-inf-2.07]	(-inf-9.017]	(-inf-1.05]	(-inf-0.17]	7
(-inf-1.519]	(12.947-15.163]	(-inf-1.497]	(2.43-inf)	(71.677-73.543]	(-inf-2.07]	(9.017-12.603]	(1.05-2.1]	(-inf-0.17]	7
(-inf-1.519]	(12.947-15.163]	(2.993-inf)	(1.36-2.43]	(-inf-71.677]	(-inf-2.07]	(-inf-9.017]	(1.05-2.1]	(-inf-0.17]	7
(-inf-1.519]	(12.947-15.163]	(-inf-1.497]	(1.36-2.43]	(71.677-73.543]	(-inf-2.07]	(-inf-9.017]	(1.05-2.1]	(-inf-0.17]	7
(-inf-1.519]	(12.947-15.163]	(-inf-1.497]	(1.36-2.43]	(71.677-73.543]	(-inf-2.07]	(-inf-9.017]	(1.05-2.1]	(-inf-0.17]	7
(-inf-1.519]	(12.947-15.163]	(2.993-inf)	(-inf-1.36]	(71.677-73.543]	(-inf-2.07]	(-inf-9.017]	(-inf-1.05]	(-inf-0.17]	1
(-inf-1.519]	(12.947-15.163]	(2.993-inf)	(-inf-1.36]	(71.677-73.543]	(-inf-2.07]	(-inf-9.017]	(-inf-1.05]	(-inf-0.17]	1
(1.519-1.526]	(12.947-15.163]	(2.993-inf)	(-inf-1.36]	(-inf-71.677]	(-inf-2.07]	(9.017-12.603]	(-inf-1.05]	(-inf-0.17]	1
(1.519-1.526]	(12.947-15.163]	(2.993-inf)	(-inf-1.36]	(71.677-73.543]	(-inf-2.07]	(-inf-9.017]	(-inf-1.05]	(-inf-0.17]	1
(-inf-1.519]	(12.947-15.163]	(1.497-2.993]	(-inf-1.36]	(71.677-73.543]	(-inf-2.07]	(9.017-12.603]	(-inf-1.05]	(0.34-inf)	1
(1.519-1.526]	(12.947-15.163]	(2.993-inf)	(-inf-1.36]	(-inf-71.677]	(-inf-2.07]	(9.017-12.603]	(-inf-1.05]	(-inf-0.17]	1
(1.519-1.526]	(12.947-15.163]	(2.993-inf)	(-inf-1.36]	(71.677-73.543]	(-inf-2.07]	(-inf-9.017]	(-inf-1.05]	(-inf-0.17]	1
(-inf-1.519]	(12.947-15.163]	(2.993-inf)	(-inf-1.36]	(71.677-73.543]	(-inf-2.07]	(-inf-9.017]	(-inf-1.05]	(-inf-0.17]	2
(-inf-1.519]	(12.947-15.163]	(-inf-1.497]	(-inf-1.36]	(73.543-inf)	(-inf-2.07]	(9.017-12.603]	(-inf-1.05]	(-inf-0.17]	2
(-inf-1.519]	(-inf-12.947]	(2.993-inf)	(1.36-2.43]	(71.677-73.543]	(-inf-2.07]	(-inf-9.017]	(-inf-1.05]	(-inf-0.17]	2
(-inf-1.519]	(12.947-15.163]	(2.993-inf)	(1.36-2.43]	(71.677-73.543]	(-inf-2.07]	(-inf-9.017]	(-inf-1.05]	(-inf-0.17]	2
(-inf-1.519]	(-inf-12.947]	(1.497-2.993]	(1.36-2.43]	(71.677-73.543]	(-inf-2.07]	(-inf-9.017]	(-inf-1.05]	(-inf-0.17]	2
(1.526-inf)	(-inf-12.947]	(-inf-1.497]	(-inf-1.36]	(71.677-73.543]	(-inf-2.07]	(12.603-inf)	(-inf-1.05]	(-inf-0.17]	2
(-inf-1.519]	(12.947-15.163]	(2.993-inf)	(-inf-1.36]	(71.677-73.543]	(-inf-2.07]	(-inf-9.017]	(-inf-1.05]	(-inf-0.17]	2
(-inf-1.519]	(12.947-15.163]	(1.497-2.993]	(1.36-2.43]	(71.677-73.543]	(-inf-2.07]	(-inf-9.017]	(-inf-1.05]	(-inf-0.17]	2
(1.519-1.526]	(12.947-15.163]	(2.993-inf)	(-inf-1.36]	(-inf-71.677]	(-inf-2.07]	(9.017-12.603]	(-inf-1.05]	(-inf-0.17]	3
(-inf-1.519]	(-inf-12.947]	(2.993-inf)	(-inf-1.36]	(71.677-73.543]	(-inf-2.07]	(-inf-9.017]	(-inf-1.05]	(-inf-0.17]	3
(1.519-1.526]	(-inf-12.947]	(-inf-1.497]	(1.36-2.43]	(73.543-inf)	(-inf-2.07]	(9.017-12.603]	(-inf-1.05]	(-inf-0.17]	5
(1.519-1.526]	(-inf-12.947]	(1.497-2.993]	(1.36-2.43]	(71.677-73.543]	(-inf-2.07]	(9.017-12.603]	(-inf-1.05]	(-inf-0.17]	5
(1.519-1.526]	(12.947-15.163]	(-inf-1.497]	(1.36-2.43]	(71.677-73.543]	(-inf-2.07]	(9.017-12.603]	(-inf-1.05]	(-inf-0.17]	6
(-inf-1.519]	(12.947-15.163]	(1.497-2.993]	(1.36-2.43]	(71.677-73.543]	(-inf-2.07]	(-inf-9.017]	(-inf-1.05]	(-inf-0.17]	7
(-inf-1.519]	(12.947-15.163]	(-inf-1.497]	(1.36-2.43]	(71.677-73.543]	(-inf-2.07]	(-inf-9.017]	(-inf-1.05]	(-inf-0.17]	7
(1.519-1.526]	(12.947-15.163]	(1.497-2.993]	(1.36-2.43]	(-inf-71.677]	(-inf-2.07]	(9.017-12.603]	(-inf-1.05]	(-inf-0.17]	7
