# Supplementary material for: Semi-supervised associative classification using ant colony optimization algorithm
Source: PeerJ Comput Sci. 2021 Sep 10;7:e676. doi: 10.7717/peerj-cs.676 (PMC8444075; doi:10.7717/peerj-cs.676)
Supplement: Supplemental Information 5 [file peerj-cs-07-676-s005.zip › 0 Datasets/haberman.csv]

(-inf-47.667]	(-inf-61.667]	(-inf-17.333]	negative
(-inf-47.667]	(61.667-65.333]	(-inf-17.333]	negative
(47.667-65.333]	(61.667-65.333]	(-inf-17.333]	negative
(47.667-65.333]	(-inf-61.667]	(-inf-17.333]	negative
(-inf-47.667]	(65.333-inf)	(-inf-17.333]	negative
(47.667-65.333]	(65.333-inf)	(-inf-17.333]	negative
(47.667-65.333]	(-inf-61.667]	(-inf-17.333]	negative
(47.667-65.333]	(65.333-inf)	(17.333-34.667]	negative
(-inf-47.667]	(65.333-inf)	(-inf-17.333]	positive
(47.667-65.333]	(-inf-61.667]	(-inf-17.333]	negative
(47.667-65.333]	(61.667-65.333]	(-inf-17.333]	negative
(47.667-65.333]	(65.333-inf)	(-inf-17.333]	negative
(47.667-65.333]	(61.667-65.333]	(-inf-17.333]	negative
(-inf-47.667]	(-inf-61.667]	(-inf-17.333]	negative
(47.667-65.333]	(-inf-61.667]	(-inf-17.333]	negative
(47.667-65.333]	(-inf-61.667]	(-inf-17.333]	negative
(47.667-65.333]	(65.333-inf)	(17.333-34.667]	negative
(-inf-47.667]	(61.667-65.333]	(-inf-17.333]	negative
(-inf-47.667]	(-inf-61.667]	(-inf-17.333]	negative
(-inf-47.667]	(-inf-61.667]	(-inf-17.333]	negative
(-inf-47.667]	(-inf-61.667]	(-inf-17.333]	negative
(-inf-47.667]	(61.667-65.333]	(-inf-17.333]	negative
(47.667-65.333]	(-inf-61.667]	(-inf-17.333]	positive
(47.667-65.333]	(61.667-65.333]	(-inf-17.333]	negative
(-inf-47.667]	(-inf-61.667]	(-inf-17.333]	negative
(47.667-65.333]	(-inf-61.667]	(-inf-17.333]	negative
(65.333-inf)	(65.333-inf)	(-inf-17.333]	negative
(-inf-47.667]	(61.667-65.333]	(17.333-34.667]	negative
(47.667-65.333]	(-inf-61.667]	(-inf-17.333]	negative
(65.333-inf)	(61.667-65.333]	(-inf-17.333]	negative
(47.667-65.333]	(-inf-61.667]	(-inf-17.333]	negative
(47.667-65.333]	(-inf-61.667]	(-inf-17.333]	negative
(47.667-65.333]	(-inf-61.667]	(-inf-17.333]	negative
(65.333-inf)	(65.333-inf)	(-inf-17.333]	negative
(-inf-47.667]	(61.667-65.333]	(-inf-17.333]	negative
(-inf-47.667]	(-inf-61.667]	(-inf-17.333]	negative
(65.333-inf)	(65.333-inf)	(-inf-17.333]	positive
(47.667-65.333]	(61.667-65.333]	(-inf-17.333]	positive
(47.667-65.333]	(-inf-61.667]	(-inf-17.333]	positive
(65.333-inf)	(65.333-inf)	(-inf-17.333]	negative
(47.667-65.333]	(61.667-65.333]	(-inf-17.333]	negative
(47.667-65.333]	(65.333-inf)	(-inf-17.333]	negative
(65.333-inf)	(65.333-inf)	(-inf-17.333]	negative
(-inf-47.667]	(61.667-65.333]	(-inf-17.333]	negative
(47.667-65.333]	(61.667-65.333]	(-inf-17.333]	positive
(47.667-65.333]	(61.667-65.333]	(-inf-17.333]	negative
(-inf-47.667]	(-inf-61.667]	(-inf-17.333]	negative
(47.667-65.333]	(61.667-65.333]	(-inf-17.333]	negative
(-inf-47.667]	(61.667-65.333]	(-inf-17.333]	negative
(-inf-47.667]	(61.667-65.333]	(-inf-17.333]	negative
(47.667-65.333]	(65.333-inf)	(-inf-17.333]	negative
(47.667-65.333]	(-inf-61.667]	(-inf-17.333]	negative
(-inf-47.667]	(65.333-inf)	(-inf-17.333]	negative
(65.333-inf)	(61.667-65.333]	(-inf-17.333]	positive
(-inf-47.667]	(65.333-inf)	(-inf-17.333]	negative
(47.667-65.333]	(61.667-65.333]	(-inf-17.333]	negative
(65.333-inf)	(-inf-61.667]	(-inf-17.333]	positive
(47.667-65.333]	(61.667-65.333]	(-inf-17.333]	positive
(47.667-65.333]	(61.667-65.333]	(17.333-34.667]	negative
(47.667-65.333]	(-inf-61.667]	(-inf-17.333]	negative
(47.667-65.333]	(61.667-65.333]	(17.333-34.667]	positive
(47.667-65.333]	(65.333-inf)	(-inf-17.333]	negative
(47.667-65.333]	(-inf-61.667]	(-inf-17.333]	negative
(-inf-47.667]	(-inf-61.667]	(-inf-17.333]	negative
(65.333-inf)	(65.333-inf)	(-inf-17.333]	negative
(47.667-65.333]	(-inf-61.667]	(-inf-17.333]	negative
(47.667-65.333]	(61.667-65.333]	(-inf-17.333]	positive
(47.667-65.333]	(61.667-65.333]	(-inf-17.333]	positive
(47.667-65.333]	(65.333-inf)	(-inf-17.333]	negative
(47.667-65.333]	(-inf-61.667]	(-inf-17.333]	negative
(47.667-65.333]	(65.333-inf)	(-inf-17.333]	negative
(65.333-inf)	(-inf-61.667]	(-inf-17.333]	negative
(65.333-inf)	(65.333-inf)	(-inf-17.333]	negative
(47.667-65.333]	(-inf-61.667]	(-inf-17.333]	negative
(-inf-47.667]	(61.667-65.333]	(-inf-17.333]	negative
(-inf-47.667]	(61.667-65.333]	(-inf-17.333]	negative
(47.667-65.333]	(61.667-65.333]	(-inf-17.333]	negative
(47.667-65.333]	(61.667-65.333]	(-inf-17.333]	negative
(47.667-65.333]	(65.333-inf)	(-inf-17.333]	negative
(47.667-65.333]	(-inf-61.667]	(-inf-17.333]	negative
(47.667-65.333]	(-inf-61.667]	(-inf-17.333]	negative
(47.667-65.333]	(61.667-65.333]	(-inf-17.333]	negative
(65.333-inf)	(65.333-inf)	(-inf-17.333]	negative
(65.333-inf)	(61.667-65.333]	(-inf-17.333]	negative
(47.667-65.333]	(-inf-61.667]	(-inf-17.333]	positive
(-inf-47.667]	(65.333-inf)	(-inf-17.333]	positive
(-inf-47.667]	(-inf-61.667]	(-inf-17.333]	negative
(47.667-65.333]	(61.667-65.333]	(-inf-17.333]	negative
(-inf-47.667]	(65.333-inf)	(-inf-17.333]	positive
(47.667-65.333]	(-inf-61.667]	(-inf-17.333]	negative
(-inf-47.667]	(61.667-65.333]	(-inf-17.333]	negative
(-inf-47.667]	(-inf-61.667]	(-inf-17.333]	positive
(-inf-47.667]	(-inf-61.667]	(-inf-17.333]	negative
(47.667-65.333]	(-inf-61.667]	(-inf-17.333]	positive
(47.667-65.333]	(-inf-61.667]	(-inf-17.333]	positive
(47.667-65.333]	(61.667-65.333]	(-inf-17.333]	negative
(47.667-65.333]	(65.333-inf)	(-inf-17.333]	negative
(47.667-65.333]	(-inf-61.667]	(-inf-17.333]	positive
(65.333-inf)	(-inf-61.667]	(-inf-17.333]	negative
(47.667-65.333]	(-inf-61.667]	(-inf-17.333]	positive
(-inf-47.667]	(65.333-inf)	(-inf-17.333]	positive
(47.667-65.333]	(61.667-65.333]	(-inf-17.333]	positive
(-inf-47.667]	(-inf-61.667]	(17.333-34.667]	positive
(47.667-65.333]	(61.667-65.333]	(-inf-17.333]	negative
(47.667-65.333]	(-inf-61.667]	(-inf-17.333]	negative
(47.667-65.333]	(65.333-inf)	(-inf-17.333]	negative
(47.667-65.333]	(65.333-inf)	(-inf-17.333]	negative
(-inf-47.667]	(61.667-65.333]	(-inf-17.333]	positive
(-inf-47.667]	(65.333-inf)	(-inf-17.333]	negative
(-inf-47.667]	(-inf-61.667]	(-inf-17.333]	negative
(-inf-47.667]	(61.667-65.333]	(-inf-17.333]	negative
(47.667-65.333]	(65.333-inf)	(-inf-17.333]	negative
(-inf-47.667]	(-inf-61.667]	(-inf-17.333]	positive
(47.667-65.333]	(-inf-61.667]	(-inf-17.333]	negative
(47.667-65.333]	(65.333-inf)	(-inf-17.333]	negative
(47.667-65.333]	(65.333-inf)	(-inf-17.333]	negative
(-inf-47.667]	(-inf-61.667]	(-inf-17.333]	negative
(47.667-65.333]	(61.667-65.333]	(-inf-17.333]	negative
(47.667-65.333]	(-inf-61.667]	(-inf-17.333]	negative
(-inf-47.667]	(65.333-inf)	(-inf-17.333]	negative
(47.667-65.333]	(65.333-inf)	(-inf-17.333]	positive
(65.333-inf)	(61.667-65.333]	(-inf-17.333]	negative
(-inf-47.667]	(-inf-61.667]	(-inf-17.333]	negative
(47.667-65.333]	(-inf-61.667]	(-inf-17.333]	negative
(-inf-47.667]	(-inf-61.667]	(-inf-17.333]	positive
(65.333-inf)	(61.667-65.333]	(-inf-17.333]	positive
(47.667-65.333]	(61.667-65.333]	(-inf-17.333]	negative
(-inf-47.667]	(65.333-inf)	(-inf-17.333]	negative
(47.667-65.333]	(-inf-61.667]	(17.333-34.667]	negative
(65.333-inf)	(65.333-inf)	(-inf-17.333]	negative
(47.667-65.333]	(-inf-61.667]	(-inf-17.333]	negative
(47.667-65.333]	(-inf-61.667]	(-inf-17.333]	positive
(-inf-47.667]	(61.667-65.333]	(17.333-34.667]	positive
(47.667-65.333]	(65.333-inf)	(-inf-17.333]	negative
(-inf-47.667]	(-inf-61.667]	(-inf-17.333]	positive
(-inf-47.667]	(65.333-inf)	(-inf-17.333]	negative
(47.667-65.333]	(-inf-61.667]	(-inf-17.333]	negative
(47.667-65.333]	(61.667-65.333]	(-inf-17.333]	negative
(47.667-65.333]	(61.667-65.333]	(-inf-17.333]	negative
(-inf-47.667]	(65.333-inf)	(-inf-17.333]	negative
(47.667-65.333]	(65.333-inf)	(-inf-17.333]	negative
(47.667-65.333]	(61.667-65.333]	(17.333-34.667]	positive
(65.333-inf)	(-inf-61.667]	(-inf-17.333]	positive
(-inf-47.667]	(61.667-65.333]	(-inf-17.333]	negative
(-inf-47.667]	(65.333-inf)	(-inf-17.333]	positive
(-inf-47.667]	(65.333-inf)	(-inf-17.333]	negative
(-inf-47.667]	(-inf-61.667]	(-inf-17.333]	negative
(-inf-47.667]	(-inf-61.667]	(-inf-17.333]	negative
(47.667-65.333]	(61.667-65.333]	(-inf-17.333]	positive
(47.667-65.333]	(61.667-65.333]	(-inf-17.333]	negative
(47.667-65.333]	(-inf-61.667]	(-inf-17.333]	negative
(47.667-65.333]	(65.333-inf)	(-inf-17.333]	negative
(47.667-65.333]	(61.667-65.333]	(-inf-17.333]	negative
(47.667-65.333]	(-inf-61.667]	(-inf-17.333]	negative
(-inf-47.667]	(65.333-inf)	(-inf-17.333]	negative
(65.333-inf)	(-inf-61.667]	(-inf-17.333]	positive
(-inf-47.667]	(61.667-65.333]	(-inf-17.333]	negative
(47.667-65.333]	(65.333-inf)	(-inf-17.333]	negative
(47.667-65.333]	(61.667-65.333]	(-inf-17.333]	negative
(65.333-inf)	(-inf-61.667]	(-inf-17.333]	negative
(47.667-65.333]	(-inf-61.667]	(-inf-17.333]	negative
(-inf-47.667]	(65.333-inf)	(-inf-17.333]	positive
(47.667-65.333]	(-inf-61.667]	(-inf-17.333]	positive
(-inf-47.667]	(-inf-61.667]	(-inf-17.333]	negative
(47.667-65.333]	(-inf-61.667]	(-inf-17.333]	negative
(47.667-65.333]	(65.333-inf)	(-inf-17.333]	negative
(47.667-65.333]	(-inf-61.667]	(-inf-17.333]	negative
(-inf-47.667]	(61.667-65.333]	(-inf-17.333]	negative
(-inf-47.667]	(61.667-65.333]	(-inf-17.333]	negative
(-inf-47.667]	(-inf-61.667]	(17.333-34.667]	negative
(-inf-47.667]	(-inf-61.667]	(-inf-17.333]	negative
(47.667-65.333]	(61.667-65.333]	(-inf-17.333]	positive
(47.667-65.333]	(61.667-65.333]	(34.667-inf)	positive
(47.667-65.333]	(61.667-65.333]	(-inf-17.333]	negative
(-inf-47.667]	(61.667-65.333]	(-inf-17.333]	negative
(47.667-65.333]	(65.333-inf)	(-inf-17.333]	negative
(47.667-65.333]	(61.667-65.333]	(17.333-34.667]	negative
(-inf-47.667]	(-inf-61.667]	(-inf-17.333]	negative
(47.667-65.333]	(61.667-65.333]	(-inf-17.333]	positive
(65.333-inf)	(-inf-61.667]	(-inf-17.333]	positive
(47.667-65.333]	(61.667-65.333]	(-inf-17.333]	positive
(47.667-65.333]	(-inf-61.667]	(-inf-17.333]	negative
(47.667-65.333]	(61.667-65.333]	(-inf-17.333]	negative
(47.667-65.333]	(65.333-inf)	(-inf-17.333]	positive
(47.667-65.333]	(-inf-61.667]	(-inf-17.333]	negative
(-inf-47.667]	(-inf-61.667]	(-inf-17.333]	negative
(-inf-47.667]	(-inf-61.667]	(-inf-17.333]	negative
(47.667-65.333]	(65.333-inf)	(-inf-17.333]	negative
(-inf-47.667]	(65.333-inf)	(-inf-17.333]	negative
(47.667-65.333]	(61.667-65.333]	(-inf-17.333]	positive
(-inf-47.667]	(61.667-65.333]	(-inf-17.333]	negative
(47.667-65.333]	(65.333-inf)	(-inf-17.333]	positive
(-inf-47.667]	(-inf-61.667]	(-inf-17.333]	negative
(47.667-65.333]	(65.333-inf)	(-inf-17.333]	positive
(47.667-65.333]	(61.667-65.333]	(-inf-17.333]	negative
(47.667-65.333]	(-inf-61.667]	(-inf-17.333]	positive
(47.667-65.333]	(-inf-61.667]	(-inf-17.333]	negative
(65.333-inf)	(61.667-65.333]	(-inf-17.333]	negative
(-inf-47.667]	(61.667-65.333]	(-inf-17.333]	negative
(47.667-65.333]	(-inf-61.667]	(-inf-17.333]	positive
(47.667-65.333]	(-inf-61.667]	(-inf-17.333]	negative
(47.667-65.333]	(61.667-65.333]	(-inf-17.333]	negative
(-inf-47.667]	(-inf-61.667]	(-inf-17.333]	negative
(-inf-47.667]	(61.667-65.333]	(-inf-17.333]	negative
(-inf-47.667]	(-inf-61.667]	(-inf-17.333]	negative
(47.667-65.333]	(65.333-inf)	(-inf-17.333]	negative
(65.333-inf)	(-inf-61.667]	(-inf-17.333]	negative
(65.333-inf)	(61.667-65.333]	(-inf-17.333]	positive
(-inf-47.667]	(-inf-61.667]	(-inf-17.333]	negative
(-inf-47.667]	(-inf-61.667]	(-inf-17.333]	negative
(47.667-65.333]	(-inf-61.667]	(-inf-17.333]	negative
(-inf-47.667]	(61.667-65.333]	(-inf-17.333]	negative
(47.667-65.333]	(-inf-61.667]	(-inf-17.333]	positive
(-inf-47.667]	(61.667-65.333]	(17.333-34.667]	positive
(65.333-inf)	(65.333-inf)	(-inf-17.333]	negative
(65.333-inf)	(61.667-65.333]	(-inf-17.333]	positive
(-inf-47.667]	(61.667-65.333]	(-inf-17.333]	negative
(47.667-65.333]	(65.333-inf)	(-inf-17.333]	positive
(47.667-65.333]	(-inf-61.667]	(17.333-34.667]	negative
(-inf-47.667]	(61.667-65.333]	(-inf-17.333]	positive
(65.333-inf)	(-inf-61.667]	(-inf-17.333]	negative
(47.667-65.333]	(61.667-65.333]	(-inf-17.333]	negative
(65.333-inf)	(61.667-65.333]	(-inf-17.333]	negative
(-inf-47.667]	(61.667-65.333]	(-inf-17.333]	negative
(47.667-65.333]	(-inf-61.667]	(-inf-17.333]	positive
(47.667-65.333]	(61.667-65.333]	(-inf-17.333]	negative
(47.667-65.333]	(65.333-inf)	(-inf-17.333]	negative
(47.667-65.333]	(61.667-65.333]	(-inf-17.333]	negative
(-inf-47.667]	(61.667-65.333]	(-inf-17.333]	negative
(-inf-47.667]	(61.667-65.333]	(-inf-17.333]	positive
(47.667-65.333]	(65.333-inf)	(34.667-inf)	negative
(-inf-47.667]	(-inf-61.667]	(-inf-17.333]	negative
(47.667-65.333]	(-inf-61.667]	(-inf-17.333]	negative
(-inf-47.667]	(61.667-65.333]	(-inf-17.333]	positive
(-inf-47.667]	(61.667-65.333]	(-inf-17.333]	positive
(65.333-inf)	(61.667-65.333]	(-inf-17.333]	negative
(-inf-47.667]	(61.667-65.333]	(-inf-17.333]	negative
(47.667-65.333]	(-inf-61.667]	(-inf-17.333]	negative
(65.333-inf)	(65.333-inf)	(-inf-17.333]	negative
(47.667-65.333]	(-inf-61.667]	(-inf-17.333]	positive
(-inf-47.667]	(-inf-61.667]	(-inf-17.333]	negative
(-inf-47.667]	(65.333-inf)	(-inf-17.333]	negative
(47.667-65.333]	(-inf-61.667]	(-inf-17.333]	positive
(-inf-47.667]	(65.333-inf)	(-inf-17.333]	positive
(47.667-65.333]	(65.333-inf)	(-inf-17.333]	negative
(65.333-inf)	(65.333-inf)	(-inf-17.333]	negative
(-inf-47.667]	(-inf-61.667]	(-inf-17.333]	negative
(65.333-inf)	(61.667-65.333]	(-inf-17.333]	negative
(-inf-47.667]	(-inf-61.667]	(-inf-17.333]	negative
(47.667-65.333]	(61.667-65.333]	(-inf-17.333]	negative
(47.667-65.333]	(61.667-65.333]	(-inf-17.333]	negative
(-inf-47.667]	(65.333-inf)	(17.333-34.667]	positive
(-inf-47.667]	(61.667-65.333]	(-inf-17.333]	positive
(47.667-65.333]	(61.667-65.333]	(-inf-17.333]	negative
(47.667-65.333]	(-inf-61.667]	(-inf-17.333]	positive
(47.667-65.333]	(61.667-65.333]	(17.333-34.667]	positive
(-inf-47.667]	(-inf-61.667]	(-inf-17.333]	negative
(-inf-47.667]	(65.333-inf)	(-inf-17.333]	negative
(47.667-65.333]	(65.333-inf)	(-inf-17.333]	positive
(65.333-inf)	(65.333-inf)	(-inf-17.333]	negative
(47.667-65.333]	(-inf-61.667]	(-inf-17.333]	negative
(47.667-65.333]	(61.667-65.333]	(-inf-17.333]	positive
(65.333-inf)	(61.667-65.333]	(-inf-17.333]	positive
(-inf-47.667]	(61.667-65.333]	(-inf-17.333]	positive
(47.667-65.333]	(65.333-inf)	(-inf-17.333]	negative
(-inf-47.667]	(61.667-65.333]	(-inf-17.333]	negative
(47.667-65.333]	(61.667-65.333]	(-inf-17.333]	negative
(65.333-inf)	(-inf-61.667]	(-inf-17.333]	negative
(-inf-47.667]	(61.667-65.333]	(-inf-17.333]	positive
(47.667-65.333]	(-inf-61.667]	(-inf-17.333]	negative
(-inf-47.667]	(-inf-61.667]	(-inf-17.333]	negative
(47.667-65.333]	(-inf-61.667]	(-inf-17.333]	negative
(65.333-inf)	(-inf-61.667]	(-inf-17.333]	positive
(-inf-47.667]	(-inf-61.667]	(-inf-17.333]	negative
(-inf-47.667]	(61.667-65.333]	(-inf-17.333]	negative
(47.667-65.333]	(61.667-65.333]	(-inf-17.333]	negative
(65.333-inf)	(65.333-inf)	(-inf-17.333]	negative
(-inf-47.667]	(65.333-inf)	(-inf-17.333]	negative
(47.667-65.333]	(65.333-inf)	(-inf-17.333]	negative
(47.667-65.333]	(61.667-65.333]	(-inf-17.333]	negative
(47.667-65.333]	(61.667-65.333]	(-inf-17.333]	negative
(65.333-inf)	(61.667-65.333]	(-inf-17.333]	negative
(-inf-47.667]	(61.667-65.333]	(-inf-17.333]	negative
(47.667-65.333]	(61.667-65.333]	(-inf-17.333]	positive
(47.667-65.333]	(61.667-65.333]	(-inf-17.333]	positive
(-inf-47.667]	(-inf-61.667]	(-inf-17.333]	positive
(-inf-47.667]	(-inf-61.667]	(-inf-17.333]	negative
(47.667-65.333]	(-inf-61.667]	(-inf-17.333]	negative
(47.667-65.333]	(-inf-61.667]	(-inf-17.333]	negative
(-inf-47.667]	(65.333-inf)	(-inf-17.333]	negative
(47.667-65.333]	(-inf-61.667]	(-inf-17.333]	negative
(47.667-65.333]	(61.667-65.333]	(-inf-17.333]	negative
(47.667-65.333]	(65.333-inf)	(-inf-17.333]	negative
(-inf-47.667]	(-inf-61.667]	(34.667-inf)	positive
(47.667-65.333]	(65.333-inf)	(-inf-17.333]	positive
(47.667-65.333]	(-inf-61.667]	(-inf-17.333]	negative
(47.667-65.333]	(-inf-61.667]	(-inf-17.333]	negative
(47.667-65.333]	(61.667-65.333]	(17.333-34.667]	positive
(-inf-47.667]	(65.333-inf)	(-inf-17.333]	negative
(-inf-47.667]	(61.667-65.333]	(17.333-34.667]	positive
(47.667-65.333]	(65.333-inf)	(-inf-17.333]	negative
(47.667-65.333]	(61.667-65.333]	(-inf-17.333]	positive
(47.667-65.333]	(61.667-65.333]	(-inf-17.333]	negative
(-inf-47.667]	(-inf-61.667]	(-inf-17.333]	negative
(-inf-47.667]	(61.667-65.333]	(-inf-17.333]	negative
(47.667-65.333]	(65.333-inf)	(-inf-17.333]	positive
