# Supplementary material for: Semi-supervised associative classification using ant colony optimization algorithm
Source: PeerJ Comput Sci. 2021 Sep 10;7:e676. doi: 10.7717/peerj-cs.676 (PMC8444075; doi:10.7717/peerj-cs.676)
Supplement: Supplemental Information 5 [file peerj-cs-07-676-s005.zip › 0 Datasets/iris.csv]

(-inf-5.5]	(2.8-3.6]	(-inf-2.966667]	(-inf-0.9]	Iris-setosa
(-inf-5.5]	(2.8-3.6]	(-inf-2.966667]	(-inf-0.9]	Iris-setosa
(-inf-5.5]	(2.8-3.6]	(-inf-2.966667]	(-inf-0.9]	Iris-setosa
(-inf-5.5]	(2.8-3.6]	(-inf-2.966667]	(-inf-0.9]	Iris-setosa
(-inf-5.5]	(3.6-inf)	(-inf-2.966667]	(-inf-0.9]	Iris-setosa
(-inf-5.5]	(2.8-3.6]	(-inf-2.966667]	(-inf-0.9]	Iris-setosa
(-inf-5.5]	(2.8-3.6]	(-inf-2.966667]	(-inf-0.9]	Iris-setosa
(-inf-5.5]	(2.8-3.6]	(-inf-2.966667]	(-inf-0.9]	Iris-setosa
(-inf-5.5]	(3.6-inf)	(-inf-2.966667]	(-inf-0.9]	Iris-setosa
(-inf-5.5]	(2.8-3.6]	(-inf-2.966667]	(-inf-0.9]	Iris-setosa
(-inf-5.5]	(2.8-3.6]	(-inf-2.966667]	(-inf-0.9]	Iris-setosa
(-inf-5.5]	(2.8-3.6]	(-inf-2.966667]	(-inf-0.9]	Iris-setosa
(5.5-6.7]	(3.6-inf)	(-inf-2.966667]	(-inf-0.9]	Iris-setosa
(-inf-5.5]	(3.6-inf)	(-inf-2.966667]	(-inf-0.9]	Iris-setosa
(-inf-5.5]	(2.8-3.6]	(-inf-2.966667]	(-inf-0.9]	Iris-setosa
(5.5-6.7]	(3.6-inf)	(-inf-2.966667]	(-inf-0.9]	Iris-setosa
(-inf-5.5]	(3.6-inf)	(-inf-2.966667]	(-inf-0.9]	Iris-setosa
(-inf-5.5]	(2.8-3.6]	(-inf-2.966667]	(-inf-0.9]	Iris-setosa
(-inf-5.5]	(3.6-inf)	(-inf-2.966667]	(-inf-0.9]	Iris-setosa
(-inf-5.5]	(2.8-3.6]	(-inf-2.966667]	(-inf-0.9]	Iris-setosa
(-inf-5.5]	(2.8-3.6]	(-inf-2.966667]	(-inf-0.9]	Iris-setosa
(-inf-5.5]	(2.8-3.6]	(-inf-2.966667]	(-inf-0.9]	Iris-setosa
(-inf-5.5]	(2.8-3.6]	(-inf-2.966667]	(-inf-0.9]	Iris-setosa
(-inf-5.5]	(2.8-3.6]	(-inf-2.966667]	(-inf-0.9]	Iris-setosa
(-inf-5.5]	(2.8-3.6]	(-inf-2.966667]	(-inf-0.9]	Iris-setosa
(-inf-5.5]	(2.8-3.6]	(-inf-2.966667]	(-inf-0.9]	Iris-setosa
(-inf-5.5]	(2.8-3.6]	(-inf-2.966667]	(-inf-0.9]	Iris-setosa
(-inf-5.5]	(2.8-3.6]	(-inf-2.966667]	(-inf-0.9]	Iris-setosa
(-inf-5.5]	(2.8-3.6]	(-inf-2.966667]	(-inf-0.9]	Iris-setosa
(-inf-5.5]	(3.6-inf)	(-inf-2.966667]	(-inf-0.9]	Iris-setosa
(-inf-5.5]	(3.6-inf)	(-inf-2.966667]	(-inf-0.9]	Iris-setosa
(-inf-5.5]	(2.8-3.6]	(-inf-2.966667]	(-inf-0.9]	Iris-setosa
(-inf-5.5]	(2.8-3.6]	(-inf-2.966667]	(-inf-0.9]	Iris-setosa
(-inf-5.5]	(2.8-3.6]	(-inf-2.966667]	(-inf-0.9]	Iris-setosa
(-inf-5.5]	(2.8-3.6]	(-inf-2.966667]	(-inf-0.9]	Iris-setosa
(-inf-5.5]	(2.8-3.6]	(-inf-2.966667]	(-inf-0.9]	Iris-setosa
(-inf-5.5]	(2.8-3.6]	(-inf-2.966667]	(-inf-0.9]	Iris-setosa
(-inf-5.5]	(2.8-3.6]	(-inf-2.966667]	(-inf-0.9]	Iris-setosa
(-inf-5.5]	(-inf-2.8]	(-inf-2.966667]	(-inf-0.9]	Iris-setosa
(-inf-5.5]	(3.6-inf)	(-inf-2.966667]	(-inf-0.9]	Iris-setosa
(-inf-5.5]	(2.8-3.6]	(-inf-2.966667]	(-inf-0.9]	Iris-setosa
(-inf-5.5]	(3.6-inf)	(-inf-2.966667]	(-inf-0.9]	Iris-setosa
(-inf-5.5]	(2.8-3.6]	(-inf-2.966667]	(-inf-0.9]	Iris-setosa
(-inf-5.5]	(3.6-inf)	(-inf-2.966667]	(-inf-0.9]	Iris-setosa
(-inf-5.5]	(2.8-3.6]	(-inf-2.966667]	(-inf-0.9]	Iris-setosa
(6.7-inf)	(2.8-3.6]	(2.966667-4.933333]	(0.9-1.7]	Iris-versicolor
(5.5-6.7]	(2.8-3.6]	(2.966667-4.933333]	(0.9-1.7]	Iris-versicolor
(6.7-inf)	(2.8-3.6]	(2.966667-4.933333]	(0.9-1.7]	Iris-versicolor
(-inf-5.5]	(-inf-2.8]	(2.966667-4.933333]	(0.9-1.7]	Iris-versicolor
(5.5-6.7]	(-inf-2.8]	(2.966667-4.933333]	(0.9-1.7]	Iris-versicolor
(5.5-6.7]	(2.8-3.6]	(2.966667-4.933333]	(0.9-1.7]	Iris-versicolor
(-inf-5.5]	(-inf-2.8]	(2.966667-4.933333]	(0.9-1.7]	Iris-versicolor
(-inf-5.5]	(-inf-2.8]	(2.966667-4.933333]	(0.9-1.7]	Iris-versicolor
(-inf-5.5]	(-inf-2.8]	(2.966667-4.933333]	(0.9-1.7]	Iris-versicolor
(5.5-6.7]	(2.8-3.6]	(2.966667-4.933333]	(0.9-1.7]	Iris-versicolor
(5.5-6.7]	(-inf-2.8]	(2.966667-4.933333]	(0.9-1.7]	Iris-versicolor
(5.5-6.7]	(2.8-3.6]	(2.966667-4.933333]	(0.9-1.7]	Iris-versicolor
(5.5-6.7]	(2.8-3.6]	(2.966667-4.933333]	(0.9-1.7]	Iris-versicolor
(5.5-6.7]	(2.8-3.6]	(2.966667-4.933333]	(0.9-1.7]	Iris-versicolor
(5.5-6.7]	(2.8-3.6]	(2.966667-4.933333]	(0.9-1.7]	Iris-versicolor
(5.5-6.7]	(-inf-2.8]	(2.966667-4.933333]	(0.9-1.7]	Iris-versicolor
(5.5-6.7]	(-inf-2.8]	(2.966667-4.933333]	(0.9-1.7]	Iris-versicolor
(5.5-6.7]	(-inf-2.8]	(2.966667-4.933333]	(0.9-1.7]	Iris-versicolor
(5.5-6.7]	(2.8-3.6]	(2.966667-4.933333]	(1.7-inf)	Iris-versicolor
(5.5-6.7]	(-inf-2.8]	(2.966667-4.933333]	(0.9-1.7]	Iris-versicolor
(5.5-6.7]	(-inf-2.8]	(2.966667-4.933333]	(0.9-1.7]	Iris-versicolor
(5.5-6.7]	(-inf-2.8]	(2.966667-4.933333]	(0.9-1.7]	Iris-versicolor
(5.5-6.7]	(2.8-3.6]	(2.966667-4.933333]	(0.9-1.7]	Iris-versicolor
(5.5-6.7]	(2.8-3.6]	(2.966667-4.933333]	(0.9-1.7]	Iris-versicolor
(5.5-6.7]	(2.8-3.6]	(4.933333-inf)	(0.9-1.7]	Iris-versicolor
(5.5-6.7]	(-inf-2.8]	(2.966667-4.933333]	(0.9-1.7]	Iris-versicolor
(-inf-5.5]	(-inf-2.8]	(2.966667-4.933333]	(0.9-1.7]	Iris-versicolor
(-inf-5.5]	(-inf-2.8]	(2.966667-4.933333]	(0.9-1.7]	Iris-versicolor
(5.5-6.7]	(-inf-2.8]	(2.966667-4.933333]	(0.9-1.7]	Iris-versicolor
(5.5-6.7]	(-inf-2.8]	(4.933333-inf)	(0.9-1.7]	Iris-versicolor
(-inf-5.5]	(2.8-3.6]	(2.966667-4.933333]	(0.9-1.7]	Iris-versicolor
(5.5-6.7]	(2.8-3.6]	(2.966667-4.933333]	(0.9-1.7]	Iris-versicolor
(5.5-6.7]	(-inf-2.8]	(2.966667-4.933333]	(0.9-1.7]	Iris-versicolor
(5.5-6.7]	(2.8-3.6]	(2.966667-4.933333]	(0.9-1.7]	Iris-versicolor
(-inf-5.5]	(-inf-2.8]	(2.966667-4.933333]	(0.9-1.7]	Iris-versicolor
(-inf-5.5]	(-inf-2.8]	(2.966667-4.933333]	(0.9-1.7]	Iris-versicolor
(5.5-6.7]	(2.8-3.6]	(2.966667-4.933333]	(0.9-1.7]	Iris-versicolor
(5.5-6.7]	(-inf-2.8]	(2.966667-4.933333]	(0.9-1.7]	Iris-versicolor
(-inf-5.5]	(-inf-2.8]	(2.966667-4.933333]	(0.9-1.7]	Iris-versicolor
(5.5-6.7]	(-inf-2.8]	(2.966667-4.933333]	(0.9-1.7]	Iris-versicolor
(5.5-6.7]	(2.8-3.6]	(2.966667-4.933333]	(0.9-1.7]	Iris-versicolor
(5.5-6.7]	(2.8-3.6]	(2.966667-4.933333]	(0.9-1.7]	Iris-versicolor
(5.5-6.7]	(2.8-3.6]	(2.966667-4.933333]	(0.9-1.7]	Iris-versicolor
(-inf-5.5]	(-inf-2.8]	(2.966667-4.933333]	(0.9-1.7]	Iris-versicolor
(5.5-6.7]	(-inf-2.8]	(2.966667-4.933333]	(0.9-1.7]	Iris-versicolor
(5.5-6.7]	(2.8-3.6]	(4.933333-inf)	(1.7-inf)	Iris-virginica
(5.5-6.7]	(-inf-2.8]	(4.933333-inf)	(1.7-inf)	Iris-virginica
(6.7-inf)	(2.8-3.6]	(4.933333-inf)	(1.7-inf)	Iris-virginica
(5.5-6.7]	(2.8-3.6]	(4.933333-inf)	(1.7-inf)	Iris-virginica
(5.5-6.7]	(2.8-3.6]	(4.933333-inf)	(1.7-inf)	Iris-virginica
(6.7-inf)	(2.8-3.6]	(4.933333-inf)	(1.7-inf)	Iris-virginica
(-inf-5.5]	(-inf-2.8]	(2.966667-4.933333]	(0.9-1.7]	Iris-virginica
(6.7-inf)	(2.8-3.6]	(4.933333-inf)	(1.7-inf)	Iris-virginica
(5.5-6.7]	(-inf-2.8]	(4.933333-inf)	(1.7-inf)	Iris-virginica
(6.7-inf)	(2.8-3.6]	(4.933333-inf)	(1.7-inf)	Iris-virginica
(5.5-6.7]	(2.8-3.6]	(4.933333-inf)	(1.7-inf)	Iris-virginica
(5.5-6.7]	(-inf-2.8]	(4.933333-inf)	(1.7-inf)	Iris-virginica
(6.7-inf)	(2.8-3.6]	(4.933333-inf)	(1.7-inf)	Iris-virginica
(5.5-6.7]	(-inf-2.8]	(4.933333-inf)	(1.7-inf)	Iris-virginica
(5.5-6.7]	(-inf-2.8]	(4.933333-inf)	(1.7-inf)	Iris-virginica
(5.5-6.7]	(2.8-3.6]	(4.933333-inf)	(1.7-inf)	Iris-virginica
(6.7-inf)	(3.6-inf)	(4.933333-inf)	(1.7-inf)	Iris-virginica
(5.5-6.7]	(-inf-2.8]	(2.966667-4.933333]	(1.7-inf)	Iris-virginica
(6.7-inf)	(-inf-2.8]	(4.933333-inf)	(1.7-inf)	Iris-virginica
(5.5-6.7]	(-inf-2.8]	(2.966667-4.933333]	(1.7-inf)	Iris-virginica
(5.5-6.7]	(2.8-3.6]	(4.933333-inf)	(1.7-inf)	Iris-virginica
(6.7-inf)	(2.8-3.6]	(4.933333-inf)	(1.7-inf)	Iris-virginica
(5.5-6.7]	(2.8-3.6]	(2.966667-4.933333]	(1.7-inf)	Iris-virginica
(5.5-6.7]	(-inf-2.8]	(4.933333-inf)	(1.7-inf)	Iris-virginica
(6.7-inf)	(2.8-3.6]	(4.933333-inf)	(0.9-1.7]	Iris-virginica
(6.7-inf)	(-inf-2.8]	(4.933333-inf)	(1.7-inf)	Iris-virginica
(6.7-inf)	(3.6-inf)	(4.933333-inf)	(1.7-inf)	Iris-virginica
(5.5-6.7]	(-inf-2.8]	(4.933333-inf)	(1.7-inf)	Iris-virginica
(5.5-6.7]	(-inf-2.8]	(4.933333-inf)	(0.9-1.7]	Iris-virginica
(5.5-6.7]	(-inf-2.8]	(4.933333-inf)	(0.9-1.7]	Iris-virginica
(6.7-inf)	(2.8-3.6]	(4.933333-inf)	(1.7-inf)	Iris-virginica
(5.5-6.7]	(2.8-3.6]	(4.933333-inf)	(1.7-inf)	Iris-virginica
(5.5-6.7]	(2.8-3.6]	(4.933333-inf)	(1.7-inf)	Iris-virginica
(5.5-6.7]	(2.8-3.6]	(2.966667-4.933333]	(1.7-inf)	Iris-virginica
(6.7-inf)	(2.8-3.6]	(4.933333-inf)	(1.7-inf)	Iris-virginica
(5.5-6.7]	(2.8-3.6]	(4.933333-inf)	(1.7-inf)	Iris-virginica
(6.7-inf)	(2.8-3.6]	(4.933333-inf)	(1.7-inf)	Iris-virginica
(5.5-6.7]	(-inf-2.8]	(4.933333-inf)	(1.7-inf)	Iris-virginica
(6.7-inf)	(2.8-3.6]	(4.933333-inf)	(1.7-inf)	Iris-virginica
(5.5-6.7]	(2.8-3.6]	(4.933333-inf)	(1.7-inf)	Iris-virginica
(5.5-6.7]	(2.8-3.6]	(4.933333-inf)	(1.7-inf)	Iris-virginica
(5.5-6.7]	(-inf-2.8]	(4.933333-inf)	(1.7-inf)	Iris-virginica
(5.5-6.7]	(2.8-3.6]	(4.933333-inf)	(1.7-inf)	Iris-virginica
(5.5-6.7]	(2.8-3.6]	(4.933333-inf)	(1.7-inf)	Iris-virginica
(5.5-6.7]	(2.8-3.6]	(4.933333-inf)	(1.7-inf)	Iris-virginica
(-inf-5.5]	(2.8-3.6]	(-inf-2.966667]	(-inf-0.9]	Iris-setosa
(-inf-5.5]	(2.8-3.6]	(-inf-2.966667]	(-inf-0.9]	Iris-setosa
(5.5-6.7]	(3.6-inf)	(-inf-2.966667]	(-inf-0.9]	Iris-setosa
(-inf-5.5]	(2.8-3.6]	(-inf-2.966667]	(-inf-0.9]	Iris-setosa
(-inf-5.5]	(2.8-3.6]	(-inf-2.966667]	(-inf-0.9]	Iris-setosa
(5.5-6.7]	(-inf-2.8]	(2.966667-4.933333]	(0.9-1.7]	Iris-versicolor
(5.5-6.7]	(2.8-3.6]	(2.966667-4.933333]	(0.9-1.7]	Iris-versicolor
(6.7-inf)	(-inf-2.8]	(2.966667-4.933333]	(0.9-1.7]	Iris-versicolor
(5.5-6.7]	(2.8-3.6]	(2.966667-4.933333]	(0.9-1.7]	Iris-versicolor
(5.5-6.7]	(2.8-3.6]	(2.966667-4.933333]	(0.9-1.7]	Iris-versicolor
(5.5-6.7]	(2.8-3.6]	(4.933333-inf)	(1.7-inf)	Iris-virginica
(6.7-inf)	(-inf-2.8]	(4.933333-inf)	(1.7-inf)	Iris-virginica
(5.5-6.7]	(-inf-2.8]	(4.933333-inf)	(0.9-1.7]	Iris-virginica
(6.7-inf)	(2.8-3.6]	(4.933333-inf)	(1.7-inf)	Iris-virginica
(5.5-6.7]	(-inf-2.8]	(2.966667-4.933333]	(1.7-inf)	Iris-virginica
