# Supplementary material for: Semi-supervised associative classification using ant colony optimization algorithm
Source: PeerJ Comput Sci. 2021 Sep 10;7:e676. doi: 10.7717/peerj-cs.676 (PMC8444075; doi:10.7717/peerj-cs.676)
Supplement: Supplemental Information 5 [file peerj-cs-07-676-s005.zip › 0 Datasets/led7digit.csv]

0	1	1	0	1	1	1	0
1	1	1	0	0	1	1	0
1	1	1	0	1	1	1	0
1	1	1	0	1	1	1	0
0	0	1	0	0	1	0	1
0	0	1	0	0	1	0	1
0	0	1	0	0	1	0	1
0	1	1	0	0	1	0	1
0	0	1	0	1	0	1	2
1	0	1	1	0	0	0	2
1	0	1	1	1	0	1	2
1	0	1	1	1	0	1	2
1	1	1	1	1	1	1	2
0	0	1	1	0	1	1	3
1	0	1	1	0	0	1	3
1	0	1	1	0	1	1	3
1	0	1	1	0	1	1	3
1	0	1	1	0	1	1	3
1	1	1	1	1	1	1	3
0	1	0	1	0	1	0	4
0	1	1	1	0	1	0	4
0	1	1	1	0	1	0	4
0	1	1	1	0	1	0	4
0	1	1	1	0	1	1	4
0	0	0	1	0	1	1	5
1	1	0	1	0	1	0	5
1	1	0	1	0	1	1	5
1	1	0	1	0	1	1	5
1	1	0	1	0	1	1	5
0	1	0	1	1	1	1	6
1	1	0	0	1	1	1	6
1	1	0	1	1	1	1	6
1	0	0	0	0	0	0	7
1	0	1	0	0	1	0	7
1	0	1	0	0	1	0	7
1	0	1	0	1	1	0	7
1	1	1	0	0	1	0	7
0	1	1	1	1	1	1	8
1	1	0	1	1	1	0	8
1	1	1	1	1	0	1	8
1	1	1	1	1	1	1	8
1	1	1	1	1	1	1	8
1	1	0	1	0	1	1	9
1	1	1	1	0	1	1	9
1	1	1	1	0	1	1	9
1	1	1	0	1	1	1	0
1	1	1	0	1	1	1	0
0	0	1	0	0	1	0	1
0	0	1	0	0	1	0	1
1	0	0	0	1	0	1	2
1	0	1	0	0	0	1	2
1	0	1	1	1	0	1	2
1	0	1	1	1	0	1	2
0	0	1	0	0	0	0	3
1	0	0	0	0	1	1	3
1	0	1	1	0	1	1	3
1	0	1	1	0	1	1	3
0	1	0	1	0	1	1	4
0	1	1	1	0	1	0	4
0	1	1	1	0	1	0	4
0	1	1	1	1	1	0	4
1	0	0	0	0	1	1	5
1	1	0	1	0	0	1	5
1	1	0	1	0	1	1	5
1	1	0	1	1	1	0	5
1	0	0	1	1	1	1	6
1	1	0	1	0	1	1	6
1	1	0	1	1	1	1	6
1	1	0	1	1	1	1	6
1	1	1	1	1	1	1	6
0	0	1	0	0	1	0	7
1	0	1	0	0	1	0	7
1	0	1	0	0	1	0	7
1	0	1	0	0	1	1	7
1	0	1	1	0	1	0	7
0	1	0	1	1	1	1	8
1	0	1	1	1	1	1	8
1	1	1	1	1	1	0	8
1	1	1	1	1	1	1	8
1	1	1	1	1	1	1	8
0	1	1	1	1	1	1	9
1	1	1	1	0	1	1	9
1	1	1	1	0	1	1	9
1	1	1	0	1	1	1	0
1	1	1	0	1	1	1	0
1	1	1	1	1	1	1	0
0	0	1	0	0	0	0	1
0	0	1	0	0	1	0	1
0	0	1	0	0	1	0	1
1	0	1	1	1	0	0	1
0	0	0	1	1	0	1	2
1	0	1	1	0	0	1	2
1	0	1	1	1	0	1	2
1	0	1	1	1	0	1	2
1	0	1	1	1	1	1	2
0	0	1	1	0	1	1	3
1	0	1	1	0	1	1	3
1	0	1	1	0	1	1	3
1	0	1	1	0	1	1	3
0	0	1	1	0	1	0	4
0	1	0	1	0	1	0	4
0	1	1	1	0	1	0	4
0	1	1	1	0	1	0	4
0	1	1	1	0	1	0	4
1	0	0	1	0	0	1	5
1	1	0	1	0	0	1	5
1	1	0	1	0	1	1	5
1	1	0	1	0	1	1	5
1	1	0	0	1	1	1	6
1	1	0	1	1	1	1	6
1	1	0	1	1	1	1	6
1	1	0	1	1	1	1	6
0	0	1	0	0	1	0	7
1	0	1	0	0	0	0	7
1	0	1	0	0	1	0	7
1	0	1	0	0	1	0	7
1	0	1	0	0	1	1	7
1	0	1	1	0	1	0	7
0	1	1	1	1	0	1	8
1	1	0	1	1	1	1	8
1	1	1	1	1	0	1	8
1	1	1	1	1	1	1	8
1	1	1	1	1	1	1	8
1	1	1	1	1	1	1	8
1	1	0	0	0	1	1	9
1	1	1	0	1	1	1	9
1	1	1	1	0	1	0	9
1	1	1	1	0	1	1	9
1	1	1	1	1	1	1	9
1	1	1	0	0	1	1	0
1	1	1	0	1	1	1	0
1	1	1	0	1	1	1	0
1	1	1	0	1	1	1	0
0	0	0	0	0	1	0	1
0	0	1	0	0	1	0	1
0	0	1	0	0	1	0	1
1	0	0	0	0	1	0	1
0	0	1	0	1	0	1	2
1	0	1	0	1	0	0	2
1	0	1	1	1	0	1	2
1	1	1	1	1	0	1	2
0	0	1	1	0	1	1	3
1	0	1	1	0	1	0	3
1	0	1	1	0	1	1	3
1	0	1	1	0	1	1	3
1	0	1	1	1	1	1	3
0	1	1	0	0	1	0	4
0	1	1	1	0	1	0	4
0	1	1	1	0	1	0	4
0	1	1	1	0	1	1	4
1	1	0	0	0	1	0	5
1	1	0	1	0	1	0	5
1	1	0	1	0	1	1	5
1	1	0	1	0	1	1	5
1	1	0	1	0	1	1	5
0	1	0	1	1	1	1	6
1	1	0	0	1	1	0	6
1	1	0	1	1	1	1	6
1	1	0	1	1	1	1	6
0	0	1	0	0	1	0	7
1	0	0	0	0	1	0	7
1	0	1	0	0	1	0	7
1	0	1	0	0	1	0	7
1	0	1	0	0	1	0	7
1	0	1	0	1	1	1	7
1	0	1	1	1	1	1	8
1	1	0	1	0	1	1	8
1	1	1	1	1	1	1	8
1	1	1	1	1	1	1	8
1	1	1	1	1	1	1	8
1	0	1	1	0	1	1	9
1	1	1	0	0	1	1	9
1	1	1	1	0	1	1	9
1	1	1	1	0	1	1	9
1	1	1	1	1	1	1	9
1	0	0	0	1	1	1	0
1	1	1	0	1	1	1	0
1	1	1	0	1	1	1	0
1	1	1	0	1	1	1	0
1	1	1	1	1	1	1	0
0	0	1	0	0	1	0	1
0	0	1	0	0	1	0	1
0	0	0	1	1	0	0	2
1	0	1	1	0	0	1	2
1	0	1	1	1	0	1	2
1	0	1	1	1	0	1	2
1	0	1	1	1	0	1	2
0	0	1	1	0	1	1	3
1	0	1	1	0	0	1	3
1	0	1	1	0	1	1	3
1	0	1	1	0	1	1	3
1	0	1	1	0	1	1	3
1	1	1	1	0	1	1	3
0	1	0	1	0	1	0	4
0	1	1	1	0	1	0	4
0	1	1	1	0	1	0	4
0	1	1	1	0	1	0	4
0	1	1	1	0	1	1	4
0	1	0	1	0	1	1	5
1	1	0	1	0	1	1	5
1	1	1	1	0	1	1	5
1	0	0	0	1	1	1	6
1	1	0	1	1	0	1	6
1	1	0	1	1	1	1	6
0	0	1	1	0	0	1	7
1	0	1	0	0	1	0	7
1	0	1	0	0	1	0	7
1	0	1	0	0	1	0	7
1	0	1	1	0	1	0	7
1	0	1	1	0	1	1	8
1	1	1	1	0	1	1	8
1	1	1	1	1	0	1	8
1	1	1	1	1	1	1	8
1	1	1	1	1	1	1	8
0	1	1	1	0	1	1	9
1	1	1	0	1	1	1	9
1	1	1	1	0	1	1	9
1	1	1	1	0	1	1	9
1	0	1	0	0	1	1	0
1	1	0	0	1	1	1	0
1	1	1	0	1	1	1	0
1	1	1	0	1	1	1	0
0	0	0	0	0	1	0	1
0	0	1	0	0	1	0	1
0	0	1	1	1	0	1	2
1	0	1	1	0	0	1	2
1	0	1	1	1	0	1	2
1	0	1	1	1	0	1	2
1	1	0	0	1	0	1	2
0	0	1	1	0	0	0	3
1	0	1	1	0	0	1	3
1	0	1	1	0	1	1	3
1	0	1	1	0	1	1	3
1	1	1	1	0	1	1	3
0	1	0	1	0	0	0	4
0	1	1	1	0	1	0	4
0	1	1	1	0	1	0	4
0	1	1	1	0	1	0	4
1	1	0	0	0	1	1	5
1	1	0	0	0	1	1	5
1	1	0	1	0	1	1	5
1	1	0	1	0	1	1	5
1	1	0	1	0	1	1	5
1	1	1	1	0	1	1	5
1	0	0	1	0	1	1	6
1	1	0	1	1	1	1	6
1	1	0	1	1	1	1	6
0	0	1	0	0	1	0	7
1	0	1	0	0	0	0	7
1	0	1	0	0	1	0	7
1	0	1	0	1	1	0	7
0	1	1	1	1	1	1	8
1	1	1	1	0	1	1	8
1	1	1	1	1	1	0	8
1	1	1	1	1	1	1	8
1	1	1	1	1	1	1	8
1	1	1	1	1	1	1	8
0	1	1	1	0	1	1	9
1	1	1	0	0	1	1	9
1	1	1	1	0	1	1	9
1	1	1	1	0	1	1	9
1	1	1	1	0	1	1	9
1	0	1	1	1	1	0	0
1	1	1	0	1	0	1	0
1	1	1	0	1	1	1	0
1	1	1	0	1	1	1	0
1	1	1	1	1	1	1	0
0	0	0	0	0	0	0	1
0	0	1	0	0	1	0	1
0	0	1	0	1	1	0	1
0	0	1	0	1	1	0	1
1	0	1	1	0	0	1	2
1	0	1	1	1	0	0	2
1	0	1	1	1	0	1	2
1	1	0	1	1	0	1	2
0	0	1	1	0	1	1	3
1	0	1	0	0	1	1	3
1	0	1	1	0	1	1	3
1	0	1	1	0	1	1	3
1	0	1	1	0	1	1	3
1	1	1	1	0	1	1	3
0	1	0	1	0	1	0	4
0	1	1	1	0	1	0	4
0	1	1	1	0	1	0	4
0	1	1	1	1	1	0	4
0	1	0	1	0	1	1	5
1	1	0	1	0	0	1	5
1	1	0	1	0	1	1	5
1	1	0	1	0	1	1	5
1	1	0	1	0	1	1	5
1	1	1	1	0	1	1	5
1	1	0	0	0	1	0	6
1	1	0	1	1	1	0	6
1	1	0	1	1	1	1	6
1	1	0	1	1	1	1	6
1	1	1	1	0	0	1	6
1	0	0	0	0	0	0	7
1	0	0	0	0	1	1	7
1	0	1	0	0	1	0	7
1	0	1	0	0	1	0	7
1	0	1	0	1	0	0	7
1	1	1	0	0	1	0	7
0	1	0	1	1	1	1	8
1	1	1	0	1	1	1	8
1	1	1	1	1	0	1	8
1	1	1	1	1	1	1	8
1	1	1	1	1	1	1	8
0	1	1	1	0	0	1	9
1	1	1	1	0	1	1	9
1	1	1	1	0	1	1	9
0	0	1	0	1	1	1	0
1	1	1	0	1	1	0	0
1	1	1	0	1	1	1	0
1	1	1	0	1	1	1	0
0	0	0	0	0	1	0	1
0	0	1	0	0	1	0	1
0	0	1	0	0	1	0	1
1	0	1	1	0	1	0	1
1	0	0	1	1	0	1	2
1	0	1	1	1	0	1	2
1	0	1	1	1	0	1	2
1	1	1	1	1	0	1	2
0	0	1	0	0	0	1	3
1	0	1	1	0	0	1	3
1	0	1	1	0	1	1	3
1	0	1	1	0	1	1	3
0	0	1	1	0	1	0	4
0	1	1	0	0	1	0	4
0	1	1	1	0	1	0	4
0	1	1	1	0	1	0	4
0	1	1	1	1	1	0	4
0	0	0	1	0	1	1	5
1	1	0	1	0	0	1	5
1	1	0	1	0	1	1	5
1	1	0	1	0	1	1	5
1	1	0	1	0	1	1	5
0	1	0	1	1	1	1	6
1	1	0	1	0	1	1	6
1	1	0	1	1	1	1	6
1	1	0	1	1	1	1	6
1	1	0	1	1	1	1	6
0	0	1	0	0	1	0	7
1	0	1	0	0	1	0	7
1	0	1	0	0	1	0	7
1	0	1	0	0	1	0	7
1	0	1	0	0	1	0	7
1	1	1	1	0	1	0	7
0	1	1	0	1	1	1	8
1	1	1	1	1	1	1	8
1	1	1	1	1	1	1	8
1	1	1	1	1	1	1	8
0	1	1	1	0	1	1	9
1	1	1	0	0	1	1	9
1	1	1	1	0	1	1	9
0	1	1	0	1	1	1	0
1	1	1	0	1	0	1	0
1	1	1	0	1	1	1	0
1	1	1	0	1	1	1	0
0	0	0	0	0	1	0	1
0	0	1	0	0	1	0	1
0	0	1	0	1	1	0	1
1	0	0	1	1	0	1	2
1	0	1	0	1	0	1	2
1	0	1	1	1	0	0	2
1	0	1	1	1	0	1	2
1	1	1	1	0	0	1	2
0	0	1	1	0	1	1	3
1	0	0	0	0	1	1	3
1	0	1	1	0	1	1	3
1	0	1	1	0	1	1	3
1	0	1	1	0	1	1	3
1	1	1	1	0	1	1	3
0	1	0	1	0	1	0	4
0	1	0	1	0	1	1	4
0	1	1	1	0	1	0	4
0	1	1	1	1	1	0	4
1	1	1	1	0	1	0	4
1	1	0	0	0	1	1	5
1	1	0	1	0	1	1	5
1	1	0	1	0	1	1	5
1	1	0	1	0	1	1	5
0	1	0	1	1	1	1	6
1	1	0	0	1	1	1	6
1	1	0	1	1	1	1	6
1	1	0	1	1	1	1	6
1	1	1	0	1	1	1	6
0	0	1	0	0	1	0	7
1	0	1	0	0	0	0	7
1	0	1	0	0	1	0	7
1	0	1	0	0	1	0	7
1	0	1	0	0	1	0	7
0	1	1	1	1	1	1	8
1	1	1	1	0	1	1	8
1	1	1	1	1	0	1	8
1	1	1	1	1	1	1	8
1	1	1	1	1	1	1	8
1	0	1	1	0	1	1	9
1	1	1	0	0	1	1	9
1	1	1	1	0	1	1	9
1	1	1	1	0	1	1	9
1	1	1	1	1	1	1	9
0	1	1	1	1	1	1	0
1	1	1	0	0	1	1	0
1	1	1	0	1	1	1	0
1	1	1	0	1	1	1	0
1	1	1	1	1	1	1	0
0	0	0	0	0	1	1	1
0	0	1	0	0	1	0	1
0	0	1	0	0	1	0	1
1	0	1	0	0	1	1	1
0	0	1	1	1	0	0	2
1	0	1	1	0	0	1	2
1	0	1	1	1	0	1	2
1	0	1	1	1	0	1	2
1	1	1	1	1	0	1	2
0	0	1	1	0	1	1	3
1	0	1	0	0	1	0	3
1	0	1	1	0	1	1	3
1	0	1	1	0	1	1	3
1	0	1	1	0	1	1	3
1	1	1	1	0	1	1	3
0	0	1	1	0	0	0	4
0	1	1	1	0	1	0	4
0	1	1	1	0	1	0	4
0	1	1	1	0	1	0	4
0	1	1	1	0	1	1	4
1	0	0	0	1	1	1	5
1	1	0	1	0	0	1	5
1	1	0	1	0	1	1	5
1	1	0	1	0	1	1	5
1	1	0	1	0	1	1	5
0	1	0	1	1	1	0	6
1	1	0	1	1	0	1	6
1	1	0	1	1	1	1	6
1	1	0	1	1	1	1	6
1	1	1	1	1	1	1	6
0	0	1	0	0	1	0	7
1	0	1	0	0	1	0	7
1	0	1	0	0	1	0	7
1	0	1	0	0	1	0	7
1	0	1	0	1	1	0	7
0	1	1	0	0	1	1	8
1	1	0	1	1	1	1	8
1	1	1	1	1	1	1	8
1	1	1	1	1	1	1	8
0	1	1	1	0	1	1	9
1	1	1	1	0	0	1	9
1	1	1	1	0	1	0	9
1	1	1	1	0	1	1	9
1	1	1	1	0	1	1	9
1	1	1	1	1	0	0	2
1	1	0	1	1	1	1	6
1	1	0	1	1	1	1	6
1	0	1	0	0	1	0	7
1	0	1	0	0	1	1	9
1	0	1	0	1	1	1	0
1	1	1	0	1	1	0	0
0	0	1	0	0	0	0	1
1	1	1	1	1	0	1	2
1	0	1	1	0	1	1	3
0	0	0	1	0	1	0	4
1	1	0	1	0	1	1	5
1	0	0	0	1	0	0	7
1	1	0	1	0	1	1	9
1	1	1	1	0	1	1	9
0	1	1	0	1	1	0	0
1	1	1	0	1	1	0	0
1	0	1	0	0	1	1	3
1	1	0	1	0	1	1	5
0	1	1	1	1	1	1	6
1	0	1	0	1	1	1	0
1	0	1	1	1	0	0	2
1	1	1	1	0	1	1	3
0	1	0	1	0	1	0	4
0	0	1	0	0	1	1	1
1	1	0	1	0	1	0	5
1	1	0	1	0	1	1	5
1	1	0	1	1	1	1	6
1	0	1	0	0	1	0	7
1	1	1	1	0	1	1	9
0	0	1	0	0	1	0	1
1	0	1	0	0	1	0	1
0	1	1	1	1	1	0	4
1	1	0	1	1	1	0	6
1	0	1	0	0	1	0	7
0	0	1	1	1	0	1	2
0	1	1	0	0	1	0	4
1	1	1	1	0	0	0	9
1	1	1	1	0	1	1	9
0	0	1	1	1	0	1	2
1	0	1	1	0	1	1	3
1	1	1	1	0	1	1	3
1	1	1	0	1	0	1	8
1	1	1	1	1	1	1	8
1	1	1	1	0	1	1	9
1	1	1	1	0	1	1	9
0	1	1	1	0	1	0	4
1	1	0	1	0	1	1	5
1	1	1	0	0	1	0	4
1	1	1	1	1	1	1	8
