# Supplementary material for: Semi-supervised associative classification using ant colony optimization algorithm
Source: PeerJ Comput Sci. 2021 Sep 10;7:e676. doi: 10.7717/peerj-cs.676 (PMC8444075; doi:10.7717/peerj-cs.676)
Supplement: Supplemental Information 5 [file peerj-cs-07-676-s005.zip › 0 Datasets/lymphography.csv]

deformed	yes	no	no	no	yes	no	yes	1	2	oval	lacunar	lac_central	faint	vesicles	no	yes	3	[fnl]
displaced	yes	no	no	no	no	no	yes	1	2	oval	lacunar	lac_central	faint	no	no	yes	2	[fnl]
arched	yes	no	no	no	yes	no	yes	1	4	round	lac_central	lac_central	faint	vesicles	yes	yes	7	[fnl]
arched	no	no	no	no	yes	no	no	1	2	oval	lacunar	lacunar	drop_like	no	no	no	1	[fnl]
arched	no	no	no	no	no	no	yes	1	2	oval	lacunar	no	stripped	no	yes	yes	2	[fnl]
arched	no	no	no	no	no	no	yes	1	3	oval	lac_central	lac_central	coarse	vesicles	yes	yes	5	[fnl]
arched	yes	no	no	no	no	no	yes	1	4	round	lac_central	lacunar	faint	chalices	no	yes	4	metastases
arched	yes	no	no	no	yes	no	yes	1	2	oval	lac_margin	lac_margin	coarse	chalices	no	yes	1	metastases
deformed	yes	no	no	no	no	no	no	1	2	oval	lac_margin	lac_margin	drop_like	vesicles	no	no	2	metastases
arched	no	no	no	no	no	no	no	1	2	oval	lacunar	lacunar	faint	no	no	no	1	metastases
arched	yes	no	no	no	no	no	yes	1	2	round	lac_margin	lac_margin	diluted	chalices	no	yes	1	metastases
arched	no	no	no	no	no	no	no	1	2	oval	lacunar	lac_margin	faint	chalices	no	yes	1	metastases
deformed	no	no	no	no	no	no	no	1	2	oval	lac_central	lac_margin	diluted	no	yes	yes	1	metastases
displaced	yes	yes	no	yes	yes	no	yes	1	3	round	lac_central	lac_margin	faint	chalices	yes	yes	3	metastases
deformed	yes	no	no	no	no	no	yes	1	3	oval	lacunar	lac_central	faint	vesicles	yes	yes	3	[fnl]
arched	no	no	no	no	no	no	no	1	2	round	lacunar	lac_margin	drop_like	chalices	yes	no	1	[fnl]
arched	no	no	no	no	yes	no	yes	1	3	oval	lacunar	lacunar	coarse	vesicles	no	yes	5	[fnl]
deformed	yes	no	no	yes	yes	no	yes	1	2	oval	lac_central	lac_margin	diluted	chalices	yes	yes	4	[fnl]
deformed	no	no	no	no	yes	no	yes	1	4	oval	lac_central	lac_central	grainy	vesicles	yes	yes	3	[fnl]
arched	yes	yes	no	yes	yes	yes	yes	1	3	round	lac_central	lac_central	diluted	vesicles	yes	yes	5	[fnl]
arched	no	no	no	no	no	no	no	1	1	bean	no	no	drop_like	no	yes	yes	1	metastases
deformed	no	no	no	no	no	yes	no	1	2	oval	lac_central	lac_margin	diluted	chalices	no	yes	1	metastases
arched	yes	yes	no	yes	yes	no	no	1	2	oval	lac_margin	lac_margin	coarse	chalices	no	yes	1	metastases
deformed	yes	no	no	no	yes	no	yes	1	2	oval	lacunar	lacunar	no	vesicles	no	no	1	metastases
displaced	yes	no	no	no	yes	no	no	1	3	round	lac_central	lac_margin	faint	vesicles	yes	yes	2	metastases
arched	no	no	no	no	no	no	yes	1	2	oval	lac_central	lacunar	grainy	no	yes	yes	1	metastases
arched	yes	no	no	no	no	no	yes	1	2	oval	lac_margin	lac_margin	grainy	vesicles	yes	yes	2	metastases
arched	no	no	no	no	no	no	no	1	2	round	lacunar	lacunar	faint	no	yes	no	1	metastases
arched	yes	no	no	no	no	no	yes	1	3	oval	lacunar	lacunar	faint	vesicles	no	yes	5	[fnl]
displaced	yes	no	no	yes	yes	no	yes	1	3	round	lac_central	lacunar	diluted	vesicles	yes	yes	3	[fnl]
deformed	no	no	no	no	no	no	yes	1	4	round	lac_margin	lac_central	diluted	vesicles	yes	yes	3	[fnl]
deformed	no	no	no	no	yes	no	yes	1	4	round	lac_central	lacunar	coarse	vesicles	yes	yes	6	[fnl]
displaced	no	no	no	no	no	no	yes	1	4	oval	lac_central	lacunar	faint	vesicles	yes	yes	6	[fnl]
arched	no	no	no	no	no	no	yes	1	2	oval	lacunar	lacunar	faint	chalices	yes	yes	1	[fnl]
deformed	no	no	no	no	no	no	no	1	2	oval	lac_central	lacunar	faint	chalices	yes	yes	1	[fnl]
arched	yes	yes	no	yes	yes	no	yes	1	3	round	lac_margin	lac_margin	faint	vesicles	yes	yes	2	metastases
displaced	yes	no	no	no	yes	no	no	1	2	oval	lac_margin	lac_margin	diluted	chalices	no	yes	1	metastases
deformed	yes	no	no	no	no	no	yes	1	2	oval	lacunar	lacunar	diluted	no	no	no	1	metastases
arched	yes	yes	no	yes	yes	no	yes	1	3	oval	lac_central	lac_margin	diluted	no	yes	yes	3	metastases
arched	yes	no	no	no	no	no	no	1	2	round	lac_margin	lac_margin	grainy	chalices	yes	yes	1	metastases
displaced	yes	no	no	no	no	no	no	1	4	round	lac_margin	lac_margin	coarse	chalices	yes	no	1	metastases
deformed	yes	yes	no	no	yes	no	no	1	3	oval	lac_margin	lac_margin	coarse	vesicles	no	yes	2	metastases
arched	yes	yes	no	yes	yes	no	yes	1	3	round	lac_central	lac_margin	coarse	vesicles	yes	yes	6	metastases
deformed	no	no	no	yes	yes	yes	no	3	1	bean	lacunar	no	diluted	vesicles	no	no	7	[fnl]
deformed	no	no	no	yes	yes	yes	no	3	1	bean	lac_central	lacunar	diluted	vesicles	no	yes	4	[fnl]
deformed	yes	yes	yes	yes	yes	yes	yes	3	1	bean	lacunar	lacunar	faint	no	yes	yes	4	[fnl]
deformed	no	no	no	no	yes	no	yes	1	3	round	lac_central	lac_central	coarse	vesicles	no	yes	6	[fnl]
arched	no	no	no	no	no	no	yes	1	3	oval	lac_margin	lac_margin	faint	vesicles	yes	yes	3	[fnl]
arched	no	no	no	no	yes	no	yes	1	3	round	lac_central	lacunar	faint	vesicles	yes	yes	3	[fnl]
arched	no	no	no	no	no	no	yes	1	3	oval	lacunar	lacunar	reticular	vesicles	yes	yes	6	[fnl]
displaced	no	no	no	no	yes	no	yes	1	3	round	lac_central	lacunar	coarse	vesicles	yes	yes	4	[fnl]
arched	no	no	no	no	yes	no	yes	1	2	oval	lac_margin	lac_margin	drop_like	vesicles	no	yes	1	[fnl]
deformed	yes	no	no	no	yes	no	no	1	2	round	lac_central	lacunar	coarse	no	no	no	1	metastases
arched	no	no	no	no	no	no	no	1	2	round	lac_margin	lac_margin	faint	vesicles	no	no	1	metastases
deformed	yes	no	no	yes	yes	no	no	1	2	oval	lac_central	lac_margin	grainy	no	yes	yes	3	metastases
arched	yes	no	no	no	no	no	no	1	2	round	lac_margin	lac_margin	drop_like	vesicles	no	yes	1	metastases
arched	no	no	no	no	no	no	yes	1	3	round	lac_margin	lac_margin	reticular	vesicles	no	yes	4	metastases
arched	yes	yes	no	no	yes	no	no	1	2	round	lacunar	lac_margin	drop_like	chalices	no	no	1	metastases
deformed	yes	yes	no	yes	no	no	yes	1	2	oval	lac_margin	lac_margin	faint	vesicles	no	yes	1	metastases
deformed	yes	no	no	no	no	no	yes	1	2	round	lac_margin	lac_margin	diluted	chalices	yes	no	1	metastases
arched	no	no	no	no	no	no	yes	1	4	round	lac_central	lac_central	diluted	vesicles	yes	yes	5	[fnl]
displaced	no	no	no	no	no	no	yes	1	4	oval	lacunar	lac_central	stripped	vesicles	yes	yes	7	[fnl]
arched	no	no	no	no	no	no	yes	1	2	oval	lac_margin	lac_margin	diluted	vesicles	no	no	2	[fnl]
displaced	yes	yes	no	yes	yes	no	yes	1	1	oval	lacunar	no	drop_like	no	yes	yes	2	[fnl]
deformed	no	no	no	no	no	no	yes	1	2	oval	lac_central	lac_central	grainy	vesicles	yes	no	1	[fnl]
arched	yes	no	no	no	yes	no	yes	1	3	round	lac_margin	lac_central	faint	vesicles	yes	yes	2	[fnl]
deformed	yes	no	no	no	no	no	no	1	2	oval	lac_margin	lac_margin	diluted	no	no	no	1	metastases
displaced	no	no	no	no	no	no	no	2	1	round	lac_central	lacunar	faint	no	yes	yes	1	metastases
deformed	no	no	no	no	no	no	no	1	2	round	lac_margin	lac_margin	coarse	vesicles	no	yes	2	metastases
deformed	yes	no	no	no	yes	no	yes	1	3	oval	lac_central	lac_margin	coarse	chalices	yes	yes	2	metastases
arched	yes	no	no	no	no	no	yes	1	3	round	lac_margin	lac_margin	drop_like	chalices	no	yes	1	metastases
deformed	yes	yes	no	yes	yes	no	yes	1	2	round	lac_margin	lac_central	grainy	chalices	yes	no	1	metastases
arched	no	no	no	no	no	no	no	1	1	oval	lac_central	lac_margin	faint	chalices	yes	yes	2	metastases
displaced	yes	no	no	no	no	no	yes	1	2	oval	lacunar	lac_margin	drop_like	chalices	yes	yes	1	metastases
deformed	yes	no	no	no	yes	no	yes	1	3	round	lac_margin	lac_margin	coarse	vesicles	yes	yes	1	metastases
displaced	yes	no	no	no	yes	no	yes	1	4	round	lac_margin	lac_margin	stripped	vesicles	yes	yes	3	[fnl]
arched	no	no	no	no	no	no	yes	1	3	round	lacunar	lac_margin	coarse	vesicles	yes	yes	2	[fnl]
deformed	no	no	no	no	yes	no	yes	1	2	oval	lac_central	lac_margin	faint	chalices	yes	yes	1	[fnl]
displaced	no	no	no	no	yes	no	yes	1	4	round	lac_central	lac_margin	drop_like	vesicles	yes	yes	5	[fnl]
displaced	no	no	no	no	no	no	yes	1	2	oval	lac_margin	lac_margin	drop_like	vesicles	yes	no	1	[fnl]
arched	no	no	no	no	yes	no	yes	1	2	oval	lacunar	lacunar	faint	chalices	no	yes	2	[fnl]
arched	no	no	no	no	no	no	no	1	1	oval	lacunar	lac_margin	drop_like	no	yes	yes	1	metastases
arched	no	no	no	no	no	no	yes	1	2	oval	lacunar	lacunar	coarse	no	yes	no	2	metastases
displaced	yes	no	no	no	yes	no	no	1	2	round	lacunar	lac_margin	grainy	chalices	no	no	1	metastases
arched	yes	no	no	no	no	no	no	1	2	oval	lac_margin	lac_margin	diluted	chalices	yes	yes	1	metastases
arched	yes	no	no	no	yes	no	yes	1	2	oval	lac_central	lac_central	diluted	vesicles	yes	yes	1	metastases
arched	yes	no	no	no	yes	no	yes	1	2	round	lac_margin	lac_margin	diluted	vesicles	yes	yes	1	metastases
arched	yes	yes	yes	yes	yes	no	no	1	2	oval	lac_central	lac_margin	faint	chalices	yes	yes	3	metastases
displaced	yes	no	no	yes	yes	no	yes	1	4	round	lac_central	lac_margin	coarse	chalices	yes	yes	2	metastases
deformed	no	no	no	no	no	no	yes	2	1	oval	lacunar	lacunar	faint	vesicles	no	yes	8	[fnl]
displaced	no	no	no	no	yes	no	yes	1	4	round	lac_central	lacunar	diluted	vesicles	yes	yes	2	[fnl]
displaced	yes	yes	yes	yes	yes	yes	yes	1	4	round	lac_central	lac_central	stripped	vesicles	yes	yes	8	[fnl]
displaced	yes	yes	yes	yes	yes	no	yes	1	4	round	lac_central	lac_central	stripped	vesicles	yes	yes	6	[fnl]
deformed	no	no	no	no	no	no	no	1	2	oval	lacunar	lacunar	diluted	no	no	yes	2	[fnl]
arched	yes	no	no	no	no	no	yes	1	4	round	lac_central	lacunar	stripped	vesicles	yes	yes	5	[fnl]
arched	yes	yes	no	no	no	no	yes	1	2	oval	lac_central	lac_margin	faint	chalices	yes	yes	2	metastases
arched	yes	no	no	no	yes	no	yes	1	2	round	lacunar	lacunar	coarse	chalices	no	no	2	metastases
arched	yes	no	no	yes	yes	no	no	1	2	oval	lac_central	lacunar	faint	vesicles	yes	yes	1	metastases
arched	yes	no	no	no	yes	no	yes	1	2	round	lac_margin	lac_margin	diluted	vesicles	yes	yes	2	metastases
deformed	yes	yes	no	yes	yes	no	no	1	3	round	lac_central	lac_margin	coarse	chalices	yes	yes	3	metastases
deformed	yes	yes	no	yes	yes	no	yes	1	3	oval	lacunar	lac_margin	coarse	no	yes	yes	1	metastases
arched	yes	yes	no	yes	yes	no	yes	1	3	round	lac_margin	lac_margin	faint	vesicles	no	yes	2	metastases
deformed	yes	no	no	yes	yes	no	yes	1	3	round	lacunar	lac_margin	coarse	chalices	yes	yes	2	metastases
normal	no	no	no	no	yes	no	yes	1	2	oval	no	no	grainy	no	no	no	2	[fnl]
arched	yes	no	no	no	yes	no	yes	1	3	round	lac_margin	lac_margin	faint	vesicles	yes	yes	4	[fnl]
displaced	no	no	no	yes	no	yes	yes	1	3	oval	lac_margin	lac_central	diluted	vesicles	yes	yes	7	[fnl]
deformed	no	no	no	no	yes	no	no	1	3	oval	lac_margin	lac_margin	faint	vesicles	yes	yes	2	[fnl]
deformed	yes	yes	yes	yes	yes	yes	yes	1	4	round	lac_margin	lac_central	faint	vesicles	yes	yes	7	[fnl]
arched	no	no	no	no	yes	no	yes	1	3	round	lacunar	lacunar	coarse	vesicles	yes	yes	6	[fnl]
displaced	no	no	no	no	no	no	yes	1	3	oval	lac_central	lac_central	faint	vesicles	yes	yes	1	[fnl]
deformed	yes	no	no	no	no	no	yes	1	2	round	lac_margin	lac_margin	faint	chalices	yes	yes	1	metastases
arched	yes	no	no	no	no	no	yes	1	3	round	lac_margin	lac_margin	grainy	chalices	yes	no	1	metastases
deformed	yes	yes	no	no	yes	no	no	1	2	round	lac_margin	lac_margin	diluted	chalices	no	yes	2	metastases
deformed	yes	no	no	no	yes	no	no	1	2	oval	lac_central	lac_margin	coarse	no	yes	yes	2	metastases
displaced	yes	no	no	no	no	no	yes	1	2	oval	lacunar	lacunar	drop_like	chalices	no	no	1	metastases
deformed	no	no	no	yes	no	no	yes	1	2	round	lac_margin	lac_margin	diluted	vesicles	no	no	1	metastases
arched	yes	no	no	no	yes	no	no	1	2	oval	lacunar	lac_margin	diluted	chalices	no	yes	2	metastases
displaced	yes	yes	no	no	no	no	yes	1	2	oval	lacunar	lac_margin	drop_like	chalices	yes	yes	2	metastases
arched	no	no	no	no	no	no	yes	1	3	oval	lacunar	lacunar	faint	vesicles	yes	yes	5	[fnl]
deformed	no	no	no	no	yes	no	yes	1	4	oval	lacunar	lacunar	coarse	vesicles	yes	yes	7	[fnl]
arched	yes	yes	no	yes	yes	yes	yes	1	4	oval	lacunar	lacunar	coarse	vesicles	yes	yes	6	[fnl]
displaced	no	no	no	no	no	no	yes	1	3	oval	lacunar	lac_central	drop_like	chalices	yes	no	1	[fnl]
arched	no	no	no	no	yes	no	yes	1	2	oval	lacunar	lac_central	faint	no	yes	yes	2	[fnl]
displaced	no	no	no	yes	yes	no	yes	1	3	round	lac_margin	lac_central	diluted	vesicles	yes	yes	4	[fnl]
deformed	yes	yes	yes	yes	yes	no	yes	1	2	round	lac_margin	lac_margin	coarse	vesicles	yes	yes	7	metastases
arched	yes	no	no	no	no	no	yes	1	2	round	lac_margin	lac_margin	diluted	vesicles	no	yes	1	metastases
arched	yes	no	no	no	no	no	no	1	1	oval	lacunar	lac_margin	drop_like	no	no	no	1	metastases
arched	yes	no	no	yes	yes	no	no	1	3	round	lac_central	lac_margin	coarse	vesicles	no	no	1	metastases
displaced	yes	no	no	yes	yes	no	no	1	1	round	lac_margin	lac_margin	drop_like	vesicles	yes	yes	3	metastases
displaced	no	no	no	no	no	no	yes	1	3	round	lacunar	lacunar	coarse	chalices	yes	yes	2	metastases
deformed	no	no	no	no	no	no	yes	1	3	oval	lacunar	lacunar	faint	no	no	no	1	metastases
arched	yes	no	no	no	no	no	yes	1	2	round	lacunar	lac_margin	faint	chalices	no	no	1	metastases
normal	no	no	no	no	no	no	no	1	1	bean	no	no	no	no	no	no	1	[fnl]
arched	no	no	no	no	no	no	yes	1	2	oval	lac_central	lac_central	faint	chalices	no	yes	2	[fnl]
arched	no	no	no	no	no	no	yes	1	2	oval	lac_central	lacunar	faint	vesicles	yes	yes	3	[fnl]
arched	yes	no	no	no	yes	no	yes	1	3	round	lac_central	lacunar	faint	vesicles	yes	yes	2	[fnl]
displaced	no	no	no	no	yes	no	yes	1	4	oval	lacunar	lac_central	stripped	vesicles	yes	yes	2	[fnl]
deformed	no	no	no	no	no	no	yes	1	2	oval	lac_central	lacunar	coarse	vesicles	yes	yes	3	[fnl]
arched	no	no	no	no	no	no	yes	1	3	oval	lac_central	lacunar	faint	vesicles	yes	yes	4	[fnl]
displaced	yes	no	no	yes	no	no	yes	1	3	round	lac_margin	lac_margin	grainy	chalices	yes	yes	3	metastases
displaced	yes	no	no	yes	yes	no	yes	1	3	round	lac_central	lac_margin	coarse	vesicles	yes	yes	2	metastases
deformed	no	no	no	no	no	no	yes	1	2	oval	lacunar	lac_margin	grainy	no	yes	yes	1	metastases
arched	no	no	no	no	no	no	no	1	1	bean	lacunar	lacunar	drop_like	no	yes	yes	1	metastases
displaced	yes	yes	no	no	yes	no	yes	1	2	oval	lac_margin	lac_margin	faint	vesicles	yes	yes	2	metastases
arched	yes	no	no	no	no	no	yes	1	2	oval	lacunar	lac_margin	faint	vesicles	no	yes	1	metastases
deformed	yes	no	no	no	yes	no	yes	1	2	round	lac_margin	lac_margin	grainy	chalices	yes	yes	3	metastases
displaced	yes	no	no	yes	yes	no	yes	1	2	round	lacunar	lac_margin	grainy	vesicles	yes	yes	4	metastases
deformed	yes	yes	yes	yes	yes	yes	no	2	2	oval	lac_central	lacunar	coarse	vesicles	yes	yes	7	[fnl]
