# Supplementary material for: Semi-supervised associative classification using ant colony optimization algorithm
Source: PeerJ Comput Sci. 2021 Sep 10;7:e676. doi: 10.7717/peerj-cs.676 (PMC8444075; doi:10.7717/peerj-cs.676)
Supplement: Supplemental Information 5 [file peerj-cs-07-676-s005.zip › 0 Datasets/magic.csv]

(-inf-114.248]	(-inf-85.461]	(-inf-3.069]	(0.306-0.6]	(-inf-0.225]	(-113.53-230.855]	(-141.746-48.287]	(-77.313-51.269]	(30-60]	(-inf-166.042]	g
(-inf-114.248]	(-inf-85.461]	(-inf-3.069]	(0.306-0.6]	(0.225-0.45]	(-113.53-230.855]	(-141.746-48.287]	(-77.313-51.269]	(-inf-30]	(166.042-330.802]	g
(114.248-224.213]	(85.461-170.921]	(3.069-4.196]	(-inf-0.306]	(-inf-0.225]	(-113.53-230.855]	(-141.746-48.287]	(-77.313-51.269]	(60-inf)	(166.042-330.802]	g
(-inf-114.248]	(-inf-85.461]	(-inf-3.069]	(0.6-inf)	(0.225-0.45]	(-113.53-230.855]	(-141.746-48.287]	(-77.313-51.269]	(-inf-30]	(-inf-166.042]	g
(-inf-114.248]	(-inf-85.461]	(3.069-4.196]	(0.306-0.6]	(-inf-0.225]	(-113.53-230.855]	(-141.746-48.287]	(-77.313-51.269]	(-inf-30]	(330.802-inf)	g
(-inf-114.248]	(-inf-85.461]	(-inf-3.069]	(-inf-0.306]	(-inf-0.225]	(-113.53-230.855]	(-141.746-48.287]	(-77.313-51.269]	(-inf-30]	(166.042-330.802]	g
(-inf-114.248]	(-inf-85.461]	(-inf-3.069]	(-inf-0.306]	(-inf-0.225]	(-113.53-230.855]	(-141.746-48.287]	(-77.313-51.269]	(-inf-30]	(166.042-330.802]	g
(-inf-114.248]	(-inf-85.461]	(-inf-3.069]	(0.306-0.6]	(-inf-0.225]	(-113.53-230.855]	(-141.746-48.287]	(-77.313-51.269]	(-inf-30]	(166.042-330.802]	g
(-inf-114.248]	(-inf-85.461]	(3.069-4.196]	(-inf-0.306]	(-inf-0.225]	(-113.53-230.855]	(48.287-inf)	(-77.313-51.269]	(-inf-30]	(166.042-330.802]	g
(-inf-114.248]	(-inf-85.461]	(-inf-3.069]	(0.306-0.6]	(-inf-0.225]	(-113.53-230.855]	(-141.746-48.287]	(-77.313-51.269]	(-inf-30]	(-inf-166.042]	g
(-inf-114.248]	(-inf-85.461]	(3.069-4.196]	(-inf-0.306]	(-inf-0.225]	(-113.53-230.855]	(48.287-inf)	(-77.313-51.269]	(-inf-30]	(166.042-330.802]	g
(-inf-114.248]	(-inf-85.461]	(-inf-3.069]	(0.306-0.6]	(0.225-0.45]	(-113.53-230.855]	(-141.746-48.287]	(-77.313-51.269]	(-inf-30]	(-inf-166.042]	g
(-inf-114.248]	(-inf-85.461]	(-inf-3.069]	(-inf-0.306]	(-inf-0.225]	(-113.53-230.855]	(-141.746-48.287]	(-77.313-51.269]	(-inf-30]	(166.042-330.802]	g
(-inf-114.248]	(-inf-85.461]	(-inf-3.069]	(0.306-0.6]	(0.225-0.45]	(-113.53-230.855]	(-141.746-48.287]	(-77.313-51.269]	(30-60]	(-inf-166.042]	g
(-inf-114.248]	(-inf-85.461]	(3.069-4.196]	(0.306-0.6]	(0.225-0.45]	(-113.53-230.855]	(-141.746-48.287]	(-77.313-51.269]	(-inf-30]	(330.802-inf)	g
(-inf-114.248]	(-inf-85.461]	(-inf-3.069]	(0.306-0.6]	(-inf-0.225]	(-113.53-230.855]	(-141.746-48.287]	(-77.313-51.269]	(30-60]	(166.042-330.802]	g
(-inf-114.248]	(-inf-85.461]	(-inf-3.069]	(-inf-0.306]	(-inf-0.225]	(-113.53-230.855]	(-141.746-48.287]	(-77.313-51.269]	(-inf-30]	(166.042-330.802]	g
(-inf-114.248]	(-inf-85.461]	(-inf-3.069]	(0.306-0.6]	(-inf-0.225]	(-113.53-230.855]	(-141.746-48.287]	(-77.313-51.269]	(30-60]	(-inf-166.042]	g
(-inf-114.248]	(-inf-85.461]	(3.069-4.196]	(-inf-0.306]	(-inf-0.225]	(-113.53-230.855]	(-141.746-48.287]	(-77.313-51.269]	(-inf-30]	(166.042-330.802]	g
(-inf-114.248]	(-inf-85.461]	(-inf-3.069]	(0.306-0.6]	(-inf-0.225]	(-113.53-230.855]	(-141.746-48.287]	(-77.313-51.269]	(-inf-30]	(166.042-330.802]	g
(-inf-114.248]	(-inf-85.461]	(3.069-4.196]	(-inf-0.306]	(-inf-0.225]	(-113.53-230.855]	(48.287-inf)	(51.269-inf)	(-inf-30]	(166.042-330.802]	g
(-inf-114.248]	(-inf-85.461]	(3.069-4.196]	(-inf-0.306]	(-inf-0.225]	(-113.53-230.855]	(48.287-inf)	(-77.313-51.269]	(-inf-30]	(166.042-330.802]	g
(-inf-114.248]	(-inf-85.461]	(-inf-3.069]	(-inf-0.306]	(-inf-0.225]	(-113.53-230.855]	(48.287-inf)	(-77.313-51.269]	(-inf-30]	(166.042-330.802]	g
(-inf-114.248]	(-inf-85.461]	(-inf-3.069]	(0.6-inf)	(0.225-0.45]	(-113.53-230.855]	(-141.746-48.287]	(-77.313-51.269]	(30-60]	(-inf-166.042]	g
(-inf-114.248]	(-inf-85.461]	(-inf-3.069]	(0.306-0.6]	(-inf-0.225]	(-113.53-230.855]	(48.287-inf)	(-77.313-51.269]	(-inf-30]	(330.802-inf)	g
(-inf-114.248]	(-inf-85.461]	(3.069-4.196]	(-inf-0.306]	(-inf-0.225]	(-113.53-230.855]	(48.287-inf)	(-77.313-51.269]	(-inf-30]	(166.042-330.802]	g
(-inf-114.248]	(-inf-85.461]	(-inf-3.069]	(0.306-0.6]	(-inf-0.225]	(-113.53-230.855]	(-141.746-48.287]	(-77.313-51.269]	(60-inf)	(-inf-166.042]	g
(-inf-114.248]	(-inf-85.461]	(-inf-3.069]	(0.306-0.6]	(-inf-0.225]	(-113.53-230.855]	(-141.746-48.287]	(-77.313-51.269]	(-inf-30]	(-inf-166.042]	g
(-inf-114.248]	(-inf-85.461]	(-inf-3.069]	(0.306-0.6]	(0.225-0.45]	(-113.53-230.855]	(-141.746-48.287]	(-77.313-51.269]	(-inf-30]	(166.042-330.802]	g
(-inf-114.248]	(-inf-85.461]	(-inf-3.069]	(0.306-0.6]	(-inf-0.225]	(-113.53-230.855]	(-141.746-48.287]	(-77.313-51.269]	(-inf-30]	(-inf-166.042]	g
(-inf-114.248]	(-inf-85.461]	(3.069-4.196]	(-inf-0.306]	(-inf-0.225]	(-113.53-230.855]	(-141.746-48.287]	(-77.313-51.269]	(-inf-30]	(-inf-166.042]	g
(-inf-114.248]	(-inf-85.461]	(3.069-4.196]	(-inf-0.306]	(-inf-0.225]	(-113.53-230.855]	(48.287-inf)	(-77.313-51.269]	(-inf-30]	(330.802-inf)	g
(-inf-114.248]	(-inf-85.461]	(-inf-3.069]	(0.306-0.6]	(-inf-0.225]	(-113.53-230.855]	(-141.746-48.287]	(-77.313-51.269]	(-inf-30]	(-inf-166.042]	g
(-inf-114.248]	(-inf-85.461]	(-inf-3.069]	(0.306-0.6]	(-inf-0.225]	(-113.53-230.855]	(-141.746-48.287]	(-77.313-51.269]	(-inf-30]	(166.042-330.802]	g
(-inf-114.248]	(-inf-85.461]	(3.069-4.196]	(-inf-0.306]	(-inf-0.225]	(-113.53-230.855]	(-141.746-48.287]	(-77.313-51.269]	(-inf-30]	(166.042-330.802]	g
(-inf-114.248]	(-inf-85.461]	(3.069-4.196]	(-inf-0.306]	(-inf-0.225]	(-113.53-230.855]	(48.287-inf)	(-77.313-51.269]	(-inf-30]	(166.042-330.802]	g
(-inf-114.248]	(-inf-85.461]	(-inf-3.069]	(-inf-0.306]	(-inf-0.225]	(-113.53-230.855]	(-141.746-48.287]	(-77.313-51.269]	(-inf-30]	(-inf-166.042]	g
(-inf-114.248]	(-inf-85.461]	(-inf-3.069]	(-inf-0.306]	(-inf-0.225]	(-113.53-230.855]	(-141.746-48.287]	(-77.313-51.269]	(-inf-30]	(-inf-166.042]	g
(-inf-114.248]	(-inf-85.461]	(-inf-3.069]	(0.306-0.6]	(-inf-0.225]	(-113.53-230.855]	(-141.746-48.287]	(-77.313-51.269]	(-inf-30]	(166.042-330.802]	g
(-inf-114.248]	(-inf-85.461]	(3.069-4.196]	(-inf-0.306]	(-inf-0.225]	(-113.53-230.855]	(-141.746-48.287]	(-77.313-51.269]	(-inf-30]	(330.802-inf)	g
(-inf-114.248]	(-inf-85.461]	(3.069-4.196]	(-inf-0.306]	(-inf-0.225]	(-113.53-230.855]	(-141.746-48.287]	(-77.313-51.269]	(-inf-30]	(166.042-330.802]	g
(-inf-114.248]	(-inf-85.461]	(-inf-3.069]	(0.306-0.6]	(0.225-0.45]	(-113.53-230.855]	(-141.746-48.287]	(-77.313-51.269]	(60-inf)	(166.042-330.802]	g
(-inf-114.248]	(-inf-85.461]	(-inf-3.069]	(0.306-0.6]	(-inf-0.225]	(-113.53-230.855]	(-141.746-48.287]	(-77.313-51.269]	(-inf-30]	(166.042-330.802]	g
(-inf-114.248]	(-inf-85.461]	(-inf-3.069]	(0.6-inf)	(0.225-0.45]	(-113.53-230.855]	(-141.746-48.287]	(-77.313-51.269]	(60-inf)	(-inf-166.042]	g
(-inf-114.248]	(-inf-85.461]	(3.069-4.196]	(-inf-0.306]	(-inf-0.225]	(-113.53-230.855]	(48.287-inf)	(-77.313-51.269]	(-inf-30]	(166.042-330.802]	g
(-inf-114.248]	(-inf-85.461]	(-inf-3.069]	(0.306-0.6]	(0.225-0.45]	(-113.53-230.855]	(-141.746-48.287]	(-77.313-51.269]	(-inf-30]	(-inf-166.042]	g
(-inf-114.248]	(-inf-85.461]	(3.069-4.196]	(-inf-0.306]	(-inf-0.225]	(-113.53-230.855]	(-141.746-48.287]	(-77.313-51.269]	(-inf-30]	(166.042-330.802]	g
(-inf-114.248]	(-inf-85.461]	(-inf-3.069]	(0.6-inf)	(0.45-inf)	(-113.53-230.855]	(-141.746-48.287]	(-77.313-51.269]	(30-60]	(166.042-330.802]	g
(-inf-114.248]	(-inf-85.461]	(3.069-4.196]	(-inf-0.306]	(-inf-0.225]	(-113.53-230.855]	(48.287-inf)	(-77.313-51.269]	(-inf-30]	(166.042-330.802]	g
(-inf-114.248]	(-inf-85.461]	(-inf-3.069]	(0.306-0.6]	(0.225-0.45]	(-113.53-230.855]	(-141.746-48.287]	(-77.313-51.269]	(-inf-30]	(166.042-330.802]	g
(-inf-114.248]	(-inf-85.461]	(-inf-3.069]	(0.306-0.6]	(-inf-0.225]	(-113.53-230.855]	(-141.746-48.287]	(-77.313-51.269]	(-inf-30]	(166.042-330.802]	g
(-inf-114.248]	(-inf-85.461]	(-inf-3.069]	(-inf-0.306]	(-inf-0.225]	(-113.53-230.855]	(-141.746-48.287]	(-77.313-51.269]	(-inf-30]	(166.042-330.802]	g
(-inf-114.248]	(-inf-85.461]	(-inf-3.069]	(-inf-0.306]	(-inf-0.225]	(-113.53-230.855]	(-141.746-48.287]	(-77.313-51.269]	(-inf-30]	(166.042-330.802]	g
(-inf-114.248]	(-inf-85.461]	(-inf-3.069]	(-inf-0.306]	(-inf-0.225]	(-113.53-230.855]	(-141.746-48.287]	(-77.313-51.269]	(-inf-30]	(166.042-330.802]	g
(-inf-114.248]	(-inf-85.461]	(-inf-3.069]	(0.306-0.6]	(-inf-0.225]	(-113.53-230.855]	(-141.746-48.287]	(-77.313-51.269]	(-inf-30]	(166.042-330.802]	g
(-inf-114.248]	(-inf-85.461]	(3.069-4.196]	(-inf-0.306]	(-inf-0.225]	(-113.53-230.855]	(48.287-inf)	(-77.313-51.269]	(-inf-30]	(166.042-330.802]	g
(-inf-114.248]	(-inf-85.461]	(-inf-3.069]	(0.306-0.6]	(0.225-0.45]	(-113.53-230.855]	(-141.746-48.287]	(-77.313-51.269]	(60-inf)	(-inf-166.042]	g
(-inf-114.248]	(-inf-85.461]	(3.069-4.196]	(-inf-0.306]	(-inf-0.225]	(-113.53-230.855]	(48.287-inf)	(-77.313-51.269]	(-inf-30]	(330.802-inf)	g
(-inf-114.248]	(-inf-85.461]	(3.069-4.196]	(-inf-0.306]	(-inf-0.225]	(-113.53-230.855]	(48.287-inf)	(-77.313-51.269]	(-inf-30]	(166.042-330.802]	g
(-inf-114.248]	(-inf-85.461]	(-inf-3.069]	(0.306-0.6]	(0.225-0.45]	(-113.53-230.855]	(-141.746-48.287]	(-77.313-51.269]	(-inf-30]	(-inf-166.042]	g
(-inf-114.248]	(-inf-85.461]	(3.069-4.196]	(-inf-0.306]	(-inf-0.225]	(-113.53-230.855]	(48.287-inf)	(-77.313-51.269]	(-inf-30]	(166.042-330.802]	g
(-inf-114.248]	(-inf-85.461]	(-inf-3.069]	(-inf-0.306]	(-inf-0.225]	(-113.53-230.855]	(-141.746-48.287]	(-77.313-51.269]	(-inf-30]	(166.042-330.802]	g
(-inf-114.248]	(-inf-85.461]	(-inf-3.069]	(0.306-0.6]	(-inf-0.225]	(-113.53-230.855]	(48.287-inf)	(-77.313-51.269]	(60-inf)	(-inf-166.042]	g
(-inf-114.248]	(-inf-85.461]	(-inf-3.069]	(0.6-inf)	(0.225-0.45]	(-113.53-230.855]	(-141.746-48.287]	(-77.313-51.269]	(60-inf)	(166.042-330.802]	g
(-inf-114.248]	(-inf-85.461]	(3.069-4.196]	(-inf-0.306]	(-inf-0.225]	(-113.53-230.855]	(48.287-inf)	(-77.313-51.269]	(-inf-30]	(166.042-330.802]	g
(-inf-114.248]	(-inf-85.461]	(-inf-3.069]	(0.306-0.6]	(0.225-0.45]	(-113.53-230.855]	(-141.746-48.287]	(-77.313-51.269]	(-inf-30]	(-inf-166.042]	g
(-inf-114.248]	(-inf-85.461]	(-inf-3.069]	(0.6-inf)	(0.225-0.45]	(-113.53-230.855]	(-141.746-48.287]	(-77.313-51.269]	(30-60]	(-inf-166.042]	g
(-inf-114.248]	(-inf-85.461]	(3.069-4.196]	(-inf-0.306]	(-inf-0.225]	(-113.53-230.855]	(-141.746-48.287]	(-77.313-51.269]	(-inf-30]	(-inf-166.042]	g
(-inf-114.248]	(-inf-85.461]	(-inf-3.069]	(0.306-0.6]	(0.225-0.45]	(-113.53-230.855]	(-141.746-48.287]	(-77.313-51.269]	(-inf-30]	(166.042-330.802]	g
(-inf-114.248]	(-inf-85.461]	(-inf-3.069]	(0.306-0.6]	(0.225-0.45]	(-113.53-230.855]	(-141.746-48.287]	(-77.313-51.269]	(-inf-30]	(166.042-330.802]	g
(-inf-114.248]	(-inf-85.461]	(-inf-3.069]	(0.306-0.6]	(0.225-0.45]	(-113.53-230.855]	(-141.746-48.287]	(-77.313-51.269]	(30-60]	(166.042-330.802]	g
(-inf-114.248]	(-inf-85.461]	(3.069-4.196]	(-inf-0.306]	(-inf-0.225]	(-113.53-230.855]	(48.287-inf)	(-77.313-51.269]	(-inf-30]	(-inf-166.042]	g
(-inf-114.248]	(-inf-85.461]	(-inf-3.069]	(-inf-0.306]	(-inf-0.225]	(-113.53-230.855]	(-141.746-48.287]	(-77.313-51.269]	(-inf-30]	(166.042-330.802]	g
(-inf-114.248]	(-inf-85.461]	(-inf-3.069]	(0.6-inf)	(0.225-0.45]	(-113.53-230.855]	(-141.746-48.287]	(-77.313-51.269]	(30-60]	(166.042-330.802]	g
(-inf-114.248]	(-inf-85.461]	(-inf-3.069]	(0.306-0.6]	(-inf-0.225]	(-113.53-230.855]	(-141.746-48.287]	(-77.313-51.269]	(-inf-30]	(-inf-166.042]	g
(-inf-114.248]	(-inf-85.461]	(-inf-3.069]	(-inf-0.306]	(-inf-0.225]	(-113.53-230.855]	(48.287-inf)	(-77.313-51.269]	(-inf-30]	(166.042-330.802]	g
(-inf-114.248]	(-inf-85.461]	(-inf-3.069]	(0.306-0.6]	(0.225-0.45]	(-113.53-230.855]	(-141.746-48.287]	(-77.313-51.269]	(-inf-30]	(166.042-330.802]	g
(-inf-114.248]	(-inf-85.461]	(3.069-4.196]	(0.306-0.6]	(-inf-0.225]	(-113.53-230.855]	(48.287-inf)	(-77.313-51.269]	(-inf-30]	(330.802-inf)	g
(-inf-114.248]	(-inf-85.461]	(3.069-4.196]	(-inf-0.306]	(-inf-0.225]	(-113.53-230.855]	(48.287-inf)	(-77.313-51.269]	(-inf-30]	(166.042-330.802]	g
(-inf-114.248]	(-inf-85.461]	(-inf-3.069]	(0.306-0.6]	(-inf-0.225]	(-113.53-230.855]	(-141.746-48.287]	(-77.313-51.269]	(-inf-30]	(166.042-330.802]	g
(-inf-114.248]	(-inf-85.461]	(3.069-4.196]	(-inf-0.306]	(-inf-0.225]	(-113.53-230.855]	(-141.746-48.287]	(-77.313-51.269]	(-inf-30]	(166.042-330.802]	g
(-inf-114.248]	(-inf-85.461]	(3.069-4.196]	(-inf-0.306]	(-inf-0.225]	(-113.53-230.855]	(48.287-inf)	(-77.313-51.269]	(-inf-30]	(-inf-166.042]	g
(-inf-114.248]	(-inf-85.461]	(-inf-3.069]	(0.306-0.6]	(0.225-0.45]	(-113.53-230.855]	(-141.746-48.287]	(-77.313-51.269]	(60-inf)	(-inf-166.042]	g
(-inf-114.248]	(-inf-85.461]	(-inf-3.069]	(0.306-0.6]	(0.225-0.45]	(-113.53-230.855]	(-141.746-48.287]	(-77.313-51.269]	(-inf-30]	(-inf-166.042]	g
(-inf-114.248]	(-inf-85.461]	(-inf-3.069]	(0.6-inf)	(0.225-0.45]	(-113.53-230.855]	(-141.746-48.287]	(-77.313-51.269]	(30-60]	(-inf-166.042]	g
(-inf-114.248]	(-inf-85.461]	(3.069-4.196]	(-inf-0.306]	(-inf-0.225]	(-113.53-230.855]	(48.287-inf)	(-77.313-51.269]	(-inf-30]	(166.042-330.802]	g
(-inf-114.248]	(-inf-85.461]	(-inf-3.069]	(0.306-0.6]	(0.225-0.45]	(-113.53-230.855]	(-141.746-48.287]	(-77.313-51.269]	(-inf-30]	(-inf-166.042]	g
(-inf-114.248]	(-inf-85.461]	(-inf-3.069]	(0.306-0.6]	(0.225-0.45]	(-113.53-230.855]	(-141.746-48.287]	(-77.313-51.269]	(-inf-30]	(166.042-330.802]	g
(-inf-114.248]	(-inf-85.461]	(-inf-3.069]	(0.306-0.6]	(-inf-0.225]	(-113.53-230.855]	(-141.746-48.287]	(-77.313-51.269]	(-inf-30]	(166.042-330.802]	g
(-inf-114.248]	(-inf-85.461]	(-inf-3.069]	(-inf-0.306]	(-inf-0.225]	(-113.53-230.855]	(48.287-inf)	(-77.313-51.269]	(-inf-30]	(166.042-330.802]	g
(-inf-114.248]	(-inf-85.461]	(3.069-4.196]	(-inf-0.306]	(-inf-0.225]	(-113.53-230.855]	(48.287-inf)	(-77.313-51.269]	(-inf-30]	(166.042-330.802]	g
(-inf-114.248]	(-inf-85.461]	(-inf-3.069]	(0.306-0.6]	(-inf-0.225]	(-113.53-230.855]	(48.287-inf)	(-77.313-51.269]	(-inf-30]	(330.802-inf)	g
(-inf-114.248]	(-inf-85.461]	(3.069-4.196]	(-inf-0.306]	(-inf-0.225]	(-113.53-230.855]	(48.287-inf)	(-77.313-51.269]	(-inf-30]	(166.042-330.802]	g
(-inf-114.248]	(-inf-85.461]	(-inf-3.069]	(0.306-0.6]	(-inf-0.225]	(-113.53-230.855]	(-141.746-48.287]	(-77.313-51.269]	(-inf-30]	(166.042-330.802]	g
(-inf-114.248]	(-inf-85.461]	(-inf-3.069]	(0.6-inf)	(0.225-0.45]	(-113.53-230.855]	(-141.746-48.287]	(-77.313-51.269]	(30-60]	(-inf-166.042]	g
(-inf-114.248]	(-inf-85.461]	(-inf-3.069]	(0.306-0.6]	(0.225-0.45]	(-113.53-230.855]	(-141.746-48.287]	(-77.313-51.269]	(-inf-30]	(166.042-330.802]	g
(-inf-114.248]	(-inf-85.461]	(-inf-3.069]	(0.306-0.6]	(0.225-0.45]	(-113.53-230.855]	(-141.746-48.287]	(-77.313-51.269]	(60-inf)	(166.042-330.802]	g
(-inf-114.248]	(-inf-85.461]	(-inf-3.069]	(0.306-0.6]	(-inf-0.225]	(-113.53-230.855]	(-141.746-48.287]	(-77.313-51.269]	(-inf-30]	(166.042-330.802]	g
(-inf-114.248]	(-inf-85.461]	(-inf-3.069]	(0.306-0.6]	(0.225-0.45]	(-113.53-230.855]	(-141.746-48.287]	(-77.313-51.269]	(60-inf)	(166.042-330.802]	g
(-inf-114.248]	(-inf-85.461]	(-inf-3.069]	(-inf-0.306]	(-inf-0.225]	(-113.53-230.855]	(-141.746-48.287]	(-77.313-51.269]	(-inf-30]	(-inf-166.042]	g
(-inf-114.248]	(-inf-85.461]	(-inf-3.069]	(0.306-0.6]	(-inf-0.225]	(-113.53-230.855]	(-141.746-48.287]	(-77.313-51.269]	(-inf-30]	(166.042-330.802]	g
(-inf-114.248]	(-inf-85.461]	(-inf-3.069]	(0.306-0.6]	(-inf-0.225]	(-113.53-230.855]	(-141.746-48.287]	(-77.313-51.269]	(30-60]	(166.042-330.802]	g
(-inf-114.248]	(-inf-85.461]	(-inf-3.069]	(-inf-0.306]	(-inf-0.225]	(-113.53-230.855]	(-141.746-48.287]	(-77.313-51.269]	(-inf-30]	(-inf-166.042]	g
(-inf-114.248]	(-inf-85.461]	(-inf-3.069]	(0.306-0.6]	(-inf-0.225]	(-113.53-230.855]	(-141.746-48.287]	(-77.313-51.269]	(-inf-30]	(166.042-330.802]	g
(-inf-114.248]	(-inf-85.461]	(-inf-3.069]	(0.306-0.6]	(0.225-0.45]	(-113.53-230.855]	(-141.746-48.287]	(-77.313-51.269]	(-inf-30]	(166.042-330.802]	g
(-inf-114.248]	(-inf-85.461]	(-inf-3.069]	(-inf-0.306]	(-inf-0.225]	(-113.53-230.855]	(48.287-inf)	(-77.313-51.269]	(-inf-30]	(166.042-330.802]	g
(-inf-114.248]	(-inf-85.461]	(-inf-3.069]	(0.306-0.6]	(-inf-0.225]	(-113.53-230.855]	(-141.746-48.287]	(-77.313-51.269]	(-inf-30]	(-inf-166.042]	g
(-inf-114.248]	(-inf-85.461]	(-inf-3.069]	(0.306-0.6]	(-inf-0.225]	(-113.53-230.855]	(-141.746-48.287]	(-77.313-51.269]	(-inf-30]	(166.042-330.802]	g
(-inf-114.248]	(-inf-85.461]	(3.069-4.196]	(-inf-0.306]	(-inf-0.225]	(-113.53-230.855]	(-141.746-48.287]	(-77.313-51.269]	(-inf-30]	(166.042-330.802]	g
(-inf-114.248]	(-inf-85.461]	(-inf-3.069]	(0.306-0.6]	(0.225-0.45]	(-113.53-230.855]	(-141.746-48.287]	(-77.313-51.269]	(60-inf)	(-inf-166.042]	g
(-inf-114.248]	(-inf-85.461]	(-inf-3.069]	(0.306-0.6]	(0.225-0.45]	(-113.53-230.855]	(-141.746-48.287]	(-77.313-51.269]	(-inf-30]	(-inf-166.042]	g
(-inf-114.248]	(-inf-85.461]	(-inf-3.069]	(0.306-0.6]	(0.225-0.45]	(-113.53-230.855]	(-141.746-48.287]	(-77.313-51.269]	(-inf-30]	(-inf-166.042]	g
(-inf-114.248]	(-inf-85.461]	(-inf-3.069]	(0.306-0.6]	(-inf-0.225]	(-113.53-230.855]	(-141.746-48.287]	(-77.313-51.269]	(-inf-30]	(-inf-166.042]	g
(-inf-114.248]	(-inf-85.461]	(-inf-3.069]	(0.306-0.6]	(-inf-0.225]	(-113.53-230.855]	(-141.746-48.287]	(-77.313-51.269]	(-inf-30]	(-inf-166.042]	g
(-inf-114.248]	(-inf-85.461]	(-inf-3.069]	(0.6-inf)	(0.45-inf)	(-113.53-230.855]	(-141.746-48.287]	(-77.313-51.269]	(30-60]	(166.042-330.802]	g
(-inf-114.248]	(-inf-85.461]	(-inf-3.069]	(0.6-inf)	(0.45-inf)	(-113.53-230.855]	(-141.746-48.287]	(-77.313-51.269]	(-inf-30]	(-inf-166.042]	g
(-inf-114.248]	(-inf-85.461]	(-inf-3.069]	(0.306-0.6]	(-inf-0.225]	(-113.53-230.855]	(-141.746-48.287]	(-77.313-51.269]	(-inf-30]	(166.042-330.802]	g
(114.248-224.213]	(-inf-85.461]	(3.069-4.196]	(-inf-0.306]	(-inf-0.225]	(-113.53-230.855]	(48.287-inf)	(-77.313-51.269]	(-inf-30]	(166.042-330.802]	g
(-inf-114.248]	(-inf-85.461]	(-inf-3.069]	(0.306-0.6]	(-inf-0.225]	(-113.53-230.855]	(-141.746-48.287]	(-77.313-51.269]	(30-60]	(-inf-166.042]	g
(-inf-114.248]	(-inf-85.461]	(-inf-3.069]	(0.6-inf)	(0.225-0.45]	(-113.53-230.855]	(-141.746-48.287]	(-77.313-51.269]	(30-60]	(166.042-330.802]	g
(-inf-114.248]	(-inf-85.461]	(-inf-3.069]	(0.306-0.6]	(0.225-0.45]	(-113.53-230.855]	(-141.746-48.287]	(-77.313-51.269]	(30-60]	(-inf-166.042]	g
(-inf-114.248]	(-inf-85.461]	(-inf-3.069]	(0.306-0.6]	(0.225-0.45]	(-113.53-230.855]	(-141.746-48.287]	(-77.313-51.269]	(-inf-30]	(-inf-166.042]	g
(-inf-114.248]	(-inf-85.461]	(3.069-4.196]	(-inf-0.306]	(-inf-0.225]	(-113.53-230.855]	(48.287-inf)	(-77.313-51.269]	(-inf-30]	(166.042-330.802]	g
(-inf-114.248]	(-inf-85.461]	(3.069-4.196]	(-inf-0.306]	(-inf-0.225]	(-inf--113.53]	(48.287-inf)	(-77.313-51.269]	(-inf-30]	(166.042-330.802]	g
(-inf-114.248]	(-inf-85.461]	(-inf-3.069]	(-inf-0.306]	(-inf-0.225]	(-113.53-230.855]	(-141.746-48.287]	(-77.313-51.269]	(-inf-30]	(-inf-166.042]	g
(-inf-114.248]	(-inf-85.461]	(-inf-3.069]	(0.306-0.6]	(0.225-0.45]	(-113.53-230.855]	(-141.746-48.287]	(-77.313-51.269]	(-inf-30]	(-inf-166.042]	g
(-inf-114.248]	(-inf-85.461]	(-inf-3.069]	(-inf-0.306]	(-inf-0.225]	(-113.53-230.855]	(-141.746-48.287]	(-77.313-51.269]	(-inf-30]	(166.042-330.802]	g
(-inf-114.248]	(-inf-85.461]	(3.069-4.196]	(-inf-0.306]	(-inf-0.225]	(-113.53-230.855]	(48.287-inf)	(-77.313-51.269]	(-inf-30]	(166.042-330.802]	g
(-inf-114.248]	(-inf-85.461]	(3.069-4.196]	(-inf-0.306]	(-inf-0.225]	(-113.53-230.855]	(48.287-inf)	(-77.313-51.269]	(-inf-30]	(166.042-330.802]	g
(-inf-114.248]	(-inf-85.461]	(-inf-3.069]	(0.306-0.6]	(-inf-0.225]	(-113.53-230.855]	(-141.746-48.287]	(-77.313-51.269]	(30-60]	(-inf-166.042]	g
(-inf-114.248]	(-inf-85.461]	(3.069-4.196]	(-inf-0.306]	(-inf-0.225]	(-113.53-230.855]	(-141.746-48.287]	(-77.313-51.269]	(-inf-30]	(166.042-330.802]	g
(-inf-114.248]	(-inf-85.461]	(-inf-3.069]	(-inf-0.306]	(-inf-0.225]	(-113.53-230.855]	(48.287-inf)	(-77.313-51.269]	(-inf-30]	(166.042-330.802]	g
(-inf-114.248]	(-inf-85.461]	(-inf-3.069]	(0.6-inf)	(0.225-0.45]	(-113.53-230.855]	(-141.746-48.287]	(-77.313-51.269]	(60-inf)	(166.042-330.802]	g
(-inf-114.248]	(-inf-85.461]	(-inf-3.069]	(0.306-0.6]	(0.225-0.45]	(-113.53-230.855]	(-141.746-48.287]	(-77.313-51.269]	(-inf-30]	(166.042-330.802]	g
(-inf-114.248]	(-inf-85.461]	(-inf-3.069]	(0.306-0.6]	(0.225-0.45]	(-113.53-230.855]	(-141.746-48.287]	(-77.313-51.269]	(-inf-30]	(-inf-166.042]	g
(-inf-114.248]	(-inf-85.461]	(-inf-3.069]	(-inf-0.306]	(-inf-0.225]	(-113.53-230.855]	(-141.746-48.287]	(-77.313-51.269]	(-inf-30]	(-inf-166.042]	g
(-inf-114.248]	(-inf-85.461]	(-inf-3.069]	(-inf-0.306]	(-inf-0.225]	(-113.53-230.855]	(-141.746-48.287]	(-77.313-51.269]	(-inf-30]	(-inf-166.042]	g
(-inf-114.248]	(-inf-85.461]	(-inf-3.069]	(0.306-0.6]	(-inf-0.225]	(-113.53-230.855]	(-141.746-48.287]	(-77.313-51.269]	(-inf-30]	(166.042-330.802]	g
(-inf-114.248]	(-inf-85.461]	(-inf-3.069]	(0.306-0.6]	(0.225-0.45]	(-113.53-230.855]	(-141.746-48.287]	(-77.313-51.269]	(60-inf)	(-inf-166.042]	g
(-inf-114.248]	(-inf-85.461]	(-inf-3.069]	(0.306-0.6]	(0.225-0.45]	(-113.53-230.855]	(-141.746-48.287]	(-77.313-51.269]	(-inf-30]	(166.042-330.802]	g
(-inf-114.248]	(-inf-85.461]	(-inf-3.069]	(0.306-0.6]	(0.225-0.45]	(-113.53-230.855]	(-141.746-48.287]	(-77.313-51.269]	(-inf-30]	(166.042-330.802]	g
(-inf-114.248]	(-inf-85.461]	(-inf-3.069]	(0.306-0.6]	(0.225-0.45]	(-113.53-230.855]	(-141.746-48.287]	(-77.313-51.269]	(30-60]	(-inf-166.042]	g
(-inf-114.248]	(-inf-85.461]	(-inf-3.069]	(0.306-0.6]	(0.225-0.45]	(-113.53-230.855]	(-141.746-48.287]	(-77.313-51.269]	(-inf-30]	(166.042-330.802]	g
(-inf-114.248]	(-inf-85.461]	(3.069-4.196]	(-inf-0.306]	(-inf-0.225]	(-113.53-230.855]	(-141.746-48.287]	(-77.313-51.269]	(-inf-30]	(166.042-330.802]	g
(-inf-114.248]	(-inf-85.461]	(-inf-3.069]	(0.6-inf)	(0.225-0.45]	(-113.53-230.855]	(-141.746-48.287]	(-77.313-51.269]	(-inf-30]	(166.042-330.802]	g
(-inf-114.248]	(-inf-85.461]	(-inf-3.069]	(-inf-0.306]	(-inf-0.225]	(-113.53-230.855]	(-141.746-48.287]	(-77.313-51.269]	(-inf-30]	(166.042-330.802]	g
(-inf-114.248]	(-inf-85.461]	(-inf-3.069]	(0.6-inf)	(0.225-0.45]	(-113.53-230.855]	(-141.746-48.287]	(-77.313-51.269]	(60-inf)	(166.042-330.802]	g
(-inf-114.248]	(-inf-85.461]	(-inf-3.069]	(0.6-inf)	(0.225-0.45]	(-113.53-230.855]	(-141.746-48.287]	(-77.313-51.269]	(-inf-30]	(-inf-166.042]	g
(-inf-114.248]	(-inf-85.461]	(-inf-3.069]	(0.306-0.6]	(0.225-0.45]	(-113.53-230.855]	(-141.746-48.287]	(-77.313-51.269]	(-inf-30]	(-inf-166.042]	g
(-inf-114.248]	(-inf-85.461]	(-inf-3.069]	(-inf-0.306]	(-inf-0.225]	(-113.53-230.855]	(-141.746-48.287]	(-77.313-51.269]	(-inf-30]	(166.042-330.802]	g
(-inf-114.248]	(-inf-85.461]	(-inf-3.069]	(0.306-0.6]	(0.225-0.45]	(-113.53-230.855]	(-141.746-48.287]	(-77.313-51.269]	(-inf-30]	(166.042-330.802]	g
(-inf-114.248]	(-inf-85.461]	(3.069-4.196]	(-inf-0.306]	(-inf-0.225]	(-113.53-230.855]	(48.287-inf)	(-77.313-51.269]	(-inf-30]	(166.042-330.802]	g
(-inf-114.248]	(-inf-85.461]	(-inf-3.069]	(0.6-inf)	(0.45-inf)	(-113.53-230.855]	(-141.746-48.287]	(-77.313-51.269]	(30-60]	(166.042-330.802]	g
(-inf-114.248]	(-inf-85.461]	(-inf-3.069]	(0.306-0.6]	(-inf-0.225]	(-113.53-230.855]	(-141.746-48.287]	(-77.313-51.269]	(-inf-30]	(166.042-330.802]	g
(-inf-114.248]	(-inf-85.461]	(-inf-3.069]	(-inf-0.306]	(-inf-0.225]	(-113.53-230.855]	(-141.746-48.287]	(-77.313-51.269]	(-inf-30]	(166.042-330.802]	g
(-inf-114.248]	(-inf-85.461]	(3.069-4.196]	(-inf-0.306]	(-inf-0.225]	(-113.53-230.855]	(-141.746-48.287]	(-77.313-51.269]	(-inf-30]	(166.042-330.802]	g
(-inf-114.248]	(-inf-85.461]	(3.069-4.196]	(-inf-0.306]	(-inf-0.225]	(-113.53-230.855]	(-141.746-48.287]	(-77.313-51.269]	(-inf-30]	(166.042-330.802]	g
(-inf-114.248]	(-inf-85.461]	(-inf-3.069]	(0.306-0.6]	(0.225-0.45]	(-113.53-230.855]	(-141.746-48.287]	(-77.313-51.269]	(-inf-30]	(166.042-330.802]	g
(-inf-114.248]	(-inf-85.461]	(-inf-3.069]	(0.306-0.6]	(-inf-0.225]	(-113.53-230.855]	(48.287-inf)	(-77.313-51.269]	(-inf-30]	(166.042-330.802]	g
(-inf-114.248]	(-inf-85.461]	(-inf-3.069]	(0.306-0.6]	(0.225-0.45]	(-113.53-230.855]	(-141.746-48.287]	(-77.313-51.269]	(-inf-30]	(166.042-330.802]	g
(-inf-114.248]	(-inf-85.461]	(-inf-3.069]	(0.6-inf)	(0.225-0.45]	(-113.53-230.855]	(-141.746-48.287]	(-77.313-51.269]	(-inf-30]	(-inf-166.042]	g
(-inf-114.248]	(-inf-85.461]	(-inf-3.069]	(0.6-inf)	(0.45-inf)	(-113.53-230.855]	(-141.746-48.287]	(-77.313-51.269]	(-inf-30]	(166.042-330.802]	g
(-inf-114.248]	(-inf-85.461]	(3.069-4.196]	(-inf-0.306]	(-inf-0.225]	(-113.53-230.855]	(48.287-inf)	(-77.313-51.269]	(-inf-30]	(166.042-330.802]	g
(-inf-114.248]	(-inf-85.461]	(-inf-3.069]	(-inf-0.306]	(-inf-0.225]	(-113.53-230.855]	(-141.746-48.287]	(-77.313-51.269]	(-inf-30]	(-inf-166.042]	g
(-inf-114.248]	(-inf-85.461]	(-inf-3.069]	(0.306-0.6]	(-inf-0.225]	(-113.53-230.855]	(-141.746-48.287]	(-77.313-51.269]	(-inf-30]	(166.042-330.802]	g
(-inf-114.248]	(-inf-85.461]	(-inf-3.069]	(-inf-0.306]	(-inf-0.225]	(-113.53-230.855]	(-141.746-48.287]	(-77.313-51.269]	(-inf-30]	(-inf-166.042]	g
(-inf-114.248]	(-inf-85.461]	(3.069-4.196]	(0.306-0.6]	(-inf-0.225]	(-113.53-230.855]	(-141.746-48.287]	(-77.313-51.269]	(-inf-30]	(330.802-inf)	g
(-inf-114.248]	(-inf-85.461]	(-inf-3.069]	(0.306-0.6]	(0.225-0.45]	(-113.53-230.855]	(-141.746-48.287]	(-77.313-51.269]	(30-60]	(-inf-166.042]	g
(-inf-114.248]	(-inf-85.461]	(3.069-4.196]	(-inf-0.306]	(-inf-0.225]	(-113.53-230.855]	(48.287-inf)	(-77.313-51.269]	(-inf-30]	(166.042-330.802]	g
(-inf-114.248]	(-inf-85.461]	(-inf-3.069]	(-inf-0.306]	(-inf-0.225]	(-113.53-230.855]	(-141.746-48.287]	(-77.313-51.269]	(-inf-30]	(166.042-330.802]	g
(-inf-114.248]	(-inf-85.461]	(-inf-3.069]	(0.6-inf)	(0.225-0.45]	(-113.53-230.855]	(-141.746-48.287]	(-77.313-51.269]	(60-inf)	(166.042-330.802]	g
(-inf-114.248]	(-inf-85.461]	(-inf-3.069]	(0.306-0.6]	(0.225-0.45]	(-113.53-230.855]	(-141.746-48.287]	(-77.313-51.269]	(-inf-30]	(166.042-330.802]	g
(-inf-114.248]	(-inf-85.461]	(-inf-3.069]	(0.306-0.6]	(0.225-0.45]	(-113.53-230.855]	(-141.746-48.287]	(-77.313-51.269]	(-inf-30]	(166.042-330.802]	g
(-inf-114.248]	(-inf-85.461]	(-inf-3.069]	(0.306-0.6]	(-inf-0.225]	(-113.53-230.855]	(-141.746-48.287]	(-77.313-51.269]	(-inf-30]	(-inf-166.042]	g
(-inf-114.248]	(-inf-85.461]	(-inf-3.069]	(0.6-inf)	(0.225-0.45]	(-113.53-230.855]	(-141.746-48.287]	(-77.313-51.269]	(30-60]	(166.042-330.802]	g
(-inf-114.248]	(-inf-85.461]	(-inf-3.069]	(0.306-0.6]	(0.225-0.45]	(-113.53-230.855]	(-141.746-48.287]	(-77.313-51.269]	(-inf-30]	(-inf-166.042]	g
(-inf-114.248]	(-inf-85.461]	(-inf-3.069]	(0.306-0.6]	(0.225-0.45]	(-113.53-230.855]	(-141.746-48.287]	(-77.313-51.269]	(-inf-30]	(166.042-330.802]	g
(-inf-114.248]	(-inf-85.461]	(3.069-4.196]	(0.306-0.6]	(-inf-0.225]	(-113.53-230.855]	(48.287-inf)	(-77.313-51.269]	(-inf-30]	(166.042-330.802]	g
(-inf-114.248]	(-inf-85.461]	(-inf-3.069]	(0.6-inf)	(0.225-0.45]	(-113.53-230.855]	(-141.746-48.287]	(-77.313-51.269]	(-inf-30]	(-inf-166.042]	g
(-inf-114.248]	(-inf-85.461]	(-inf-3.069]	(0.306-0.6]	(0.225-0.45]	(-113.53-230.855]	(-141.746-48.287]	(-77.313-51.269]	(30-60]	(-inf-166.042]	g
(-inf-114.248]	(-inf-85.461]	(3.069-4.196]	(-inf-0.306]	(-inf-0.225]	(-113.53-230.855]	(-141.746-48.287]	(-77.313-51.269]	(-inf-30]	(166.042-330.802]	g
(-inf-114.248]	(-inf-85.461]	(-inf-3.069]	(0.6-inf)	(0.225-0.45]	(-113.53-230.855]	(-141.746-48.287]	(-77.313-51.269]	(-inf-30]	(166.042-330.802]	g
(-inf-114.248]	(-inf-85.461]	(-inf-3.069]	(0.306-0.6]	(-inf-0.225]	(-113.53-230.855]	(-141.746-48.287]	(-77.313-51.269]	(-inf-30]	(166.042-330.802]	g
(-inf-114.248]	(-inf-85.461]	(-inf-3.069]	(0.306-0.6]	(0.225-0.45]	(-113.53-230.855]	(-141.746-48.287]	(-77.313-51.269]	(-inf-30]	(166.042-330.802]	g
(-inf-114.248]	(-inf-85.461]	(-inf-3.069]	(0.306-0.6]	(-inf-0.225]	(-113.53-230.855]	(-141.746-48.287]	(-77.313-51.269]	(-inf-30]	(166.042-330.802]	g
(-inf-114.248]	(-inf-85.461]	(-inf-3.069]	(0.306-0.6]	(-inf-0.225]	(-113.53-230.855]	(-141.746-48.287]	(-77.313-51.269]	(-inf-30]	(-inf-166.042]	g
(-inf-114.248]	(-inf-85.461]	(-inf-3.069]	(0.6-inf)	(0.225-0.45]	(-113.53-230.855]	(-141.746-48.287]	(-77.313-51.269]	(30-60]	(166.042-330.802]	g
(-inf-114.248]	(-inf-85.461]	(-inf-3.069]	(0.306-0.6]	(-inf-0.225]	(-113.53-230.855]	(-141.746-48.287]	(-77.313-51.269]	(-inf-30]	(166.042-330.802]	g
(-inf-114.248]	(-inf-85.461]	(-inf-3.069]	(-inf-0.306]	(-inf-0.225]	(-113.53-230.855]	(-141.746-48.287]	(-77.313-51.269]	(-inf-30]	(166.042-330.802]	g
(-inf-114.248]	(-inf-85.461]	(3.069-4.196]	(-inf-0.306]	(-inf-0.225]	(-113.53-230.855]	(48.287-inf)	(-77.313-51.269]	(-inf-30]	(-inf-166.042]	g
(-inf-114.248]	(-inf-85.461]	(3.069-4.196]	(-inf-0.306]	(-inf-0.225]	(-113.53-230.855]	(48.287-inf)	(-77.313-51.269]	(-inf-30]	(166.042-330.802]	g
(-inf-114.248]	(-inf-85.461]	(3.069-4.196]	(-inf-0.306]	(-inf-0.225]	(-113.53-230.855]	(48.287-inf)	(-77.313-51.269]	(-inf-30]	(166.042-330.802]	g
(-inf-114.248]	(-inf-85.461]	(-inf-3.069]	(0.306-0.6]	(0.225-0.45]	(-113.53-230.855]	(-141.746-48.287]	(-77.313-51.269]	(30-60]	(166.042-330.802]	g
(-inf-114.248]	(-inf-85.461]	(-inf-3.069]	(0.306-0.6]	(-inf-0.225]	(-113.53-230.855]	(-141.746-48.287]	(-77.313-51.269]	(30-60]	(-inf-166.042]	g
(-inf-114.248]	(-inf-85.461]	(3.069-4.196]	(-inf-0.306]	(-inf-0.225]	(-113.53-230.855]	(-141.746-48.287]	(-77.313-51.269]	(-inf-30]	(166.042-330.802]	g
(-inf-114.248]	(-inf-85.461]	(-inf-3.069]	(0.306-0.6]	(0.225-0.45]	(-113.53-230.855]	(-141.746-48.287]	(-77.313-51.269]	(60-inf)	(166.042-330.802]	g
(-inf-114.248]	(-inf-85.461]	(-inf-3.069]	(0.306-0.6]	(-inf-0.225]	(-113.53-230.855]	(-141.746-48.287]	(-77.313-51.269]	(-inf-30]	(166.042-330.802]	g
(-inf-114.248]	(-inf-85.461]	(-inf-3.069]	(0.306-0.6]	(0.225-0.45]	(-113.53-230.855]	(-141.746-48.287]	(-77.313-51.269]	(-inf-30]	(-inf-166.042]	g
(-inf-114.248]	(-inf-85.461]	(3.069-4.196]	(-inf-0.306]	(-inf-0.225]	(-113.53-230.855]	(48.287-inf)	(-77.313-51.269]	(30-60]	(166.042-330.802]	g
(-inf-114.248]	(-inf-85.461]	(3.069-4.196]	(-inf-0.306]	(-inf-0.225]	(-113.53-230.855]	(48.287-inf)	(-77.313-51.269]	(-inf-30]	(166.042-330.802]	g
(-inf-114.248]	(-inf-85.461]	(-inf-3.069]	(-inf-0.306]	(-inf-0.225]	(-113.53-230.855]	(-141.746-48.287]	(-77.313-51.269]	(-inf-30]	(-inf-166.042]	g
(-inf-114.248]	(-inf-85.461]	(-inf-3.069]	(-inf-0.306]	(-inf-0.225]	(-113.53-230.855]	(-141.746-48.287]	(-77.313-51.269]	(-inf-30]	(166.042-330.802]	g
(-inf-114.248]	(-inf-85.461]	(-inf-3.069]	(0.306-0.6]	(-inf-0.225]	(-113.53-230.855]	(-141.746-48.287]	(-77.313-51.269]	(-inf-30]	(-inf-166.042]	g
(-inf-114.248]	(-inf-85.461]	(-inf-3.069]	(0.306-0.6]	(-inf-0.225]	(-113.53-230.855]	(-141.746-48.287]	(-77.313-51.269]	(60-inf)	(166.042-330.802]	g
(-inf-114.248]	(-inf-85.461]	(3.069-4.196]	(-inf-0.306]	(-inf-0.225]	(-113.53-230.855]	(48.287-inf)	(-77.313-51.269]	(-inf-30]	(166.042-330.802]	g
(-inf-114.248]	(-inf-85.461]	(-inf-3.069]	(0.6-inf)	(0.225-0.45]	(-113.53-230.855]	(-141.746-48.287]	(-77.313-51.269]	(-inf-30]	(166.042-330.802]	g
(-inf-114.248]	(-inf-85.461]	(-inf-3.069]	(-inf-0.306]	(-inf-0.225]	(-113.53-230.855]	(-141.746-48.287]	(-77.313-51.269]	(-inf-30]	(166.042-330.802]	g
(-inf-114.248]	(-inf-85.461]	(-inf-3.069]	(0.306-0.6]	(-inf-0.225]	(-113.53-230.855]	(-141.746-48.287]	(-77.313-51.269]	(-inf-30]	(166.042-330.802]	g
(-inf-114.248]	(-inf-85.461]	(-inf-3.069]	(0.306-0.6]	(-inf-0.225]	(-113.53-230.855]	(-141.746-48.287]	(-77.313-51.269]	(-inf-30]	(166.042-330.802]	g
(-inf-114.248]	(-inf-85.461]	(-inf-3.069]	(0.306-0.6]	(0.225-0.45]	(-113.53-230.855]	(-141.746-48.287]	(-77.313-51.269]	(-inf-30]	(166.042-330.802]	g
(-inf-114.248]	(-inf-85.461]	(-inf-3.069]	(0.306-0.6]	(0.225-0.45]	(-113.53-230.855]	(-141.746-48.287]	(-77.313-51.269]	(-inf-30]	(166.042-330.802]	g
(-inf-114.248]	(-inf-85.461]	(-inf-3.069]	(0.6-inf)	(0.225-0.45]	(-113.53-230.855]	(-141.746-48.287]	(-77.313-51.269]	(60-inf)	(-inf-166.042]	g
(-inf-114.248]	(-inf-85.461]	(-inf-3.069]	(0.306-0.6]	(0.225-0.45]	(-113.53-230.855]	(-141.746-48.287]	(-77.313-51.269]	(-inf-30]	(166.042-330.802]	g
(-inf-114.248]	(-inf-85.461]	(-inf-3.069]	(-inf-0.306]	(-inf-0.225]	(-113.53-230.855]	(-141.746-48.287]	(-77.313-51.269]	(-inf-30]	(-inf-166.042]	g
(-inf-114.248]	(-inf-85.461]	(-inf-3.069]	(0.306-0.6]	(-inf-0.225]	(-113.53-230.855]	(-141.746-48.287]	(-77.313-51.269]	(-inf-30]	(-inf-166.042]	g
(-inf-114.248]	(-inf-85.461]	(3.069-4.196]	(-inf-0.306]	(-inf-0.225]	(-113.53-230.855]	(-141.746-48.287]	(-77.313-51.269]	(-inf-30]	(-inf-166.042]	g
(-inf-114.248]	(-inf-85.461]	(-inf-3.069]	(0.306-0.6]	(0.225-0.45]	(-113.53-230.855]	(-141.746-48.287]	(-77.313-51.269]	(-inf-30]	(166.042-330.802]	g
(-inf-114.248]	(-inf-85.461]	(-inf-3.069]	(0.306-0.6]	(-inf-0.225]	(-113.53-230.855]	(48.287-inf)	(-77.313-51.269]	(-inf-30]	(166.042-330.802]	g
(-inf-114.248]	(-inf-85.461]	(3.069-4.196]	(-inf-0.306]	(-inf-0.225]	(-113.53-230.855]	(-141.746-48.287]	(-77.313-51.269]	(-inf-30]	(-inf-166.042]	g
(-inf-114.248]	(-inf-85.461]	(-inf-3.069]	(0.306-0.6]	(-inf-0.225]	(-113.53-230.855]	(-141.746-48.287]	(-77.313-51.269]	(-inf-30]	(166.042-330.802]	g
(-inf-114.248]	(-inf-85.461]	(-inf-3.069]	(0.306-0.6]	(0.225-0.45]	(-113.53-230.855]	(-141.746-48.287]	(-77.313-51.269]	(-inf-30]	(166.042-330.802]	g
(-inf-114.248]	(-inf-85.461]	(3.069-4.196]	(-inf-0.306]	(-inf-0.225]	(-113.53-230.855]	(48.287-inf)	(-77.313-51.269]	(-inf-30]	(166.042-330.802]	g
(-inf-114.248]	(-inf-85.461]	(-inf-3.069]	(0.306-0.6]	(-inf-0.225]	(-113.53-230.855]	(-141.746-48.287]	(-77.313-51.269]	(-inf-30]	(166.042-330.802]	g
(-inf-114.248]	(-inf-85.461]	(3.069-4.196]	(-inf-0.306]	(-inf-0.225]	(-113.53-230.855]	(-141.746-48.287]	(-77.313-51.269]	(-inf-30]	(166.042-330.802]	g
(-inf-114.248]	(-inf-85.461]	(-inf-3.069]	(0.6-inf)	(0.225-0.45]	(-113.53-230.855]	(-141.746-48.287]	(-77.313-51.269]	(30-60]	(-inf-166.042]	g
(-inf-114.248]	(-inf-85.461]	(-inf-3.069]	(-inf-0.306]	(-inf-0.225]	(-inf--113.53]	(48.287-inf)	(-77.313-51.269]	(-inf-30]	(166.042-330.802]	g
(-inf-114.248]	(-inf-85.461]	(-inf-3.069]	(0.306-0.6]	(-inf-0.225]	(-113.53-230.855]	(-141.746-48.287]	(-77.313-51.269]	(30-60]	(-inf-166.042]	g
(-inf-114.248]	(-inf-85.461]	(-inf-3.069]	(0.306-0.6]	(-inf-0.225]	(-inf--113.53]	(-141.746-48.287]	(-77.313-51.269]	(-inf-30]	(166.042-330.802]	g
(-inf-114.248]	(-inf-85.461]	(-inf-3.069]	(0.306-0.6]	(-inf-0.225]	(-113.53-230.855]	(-141.746-48.287]	(-77.313-51.269]	(30-60]	(166.042-330.802]	g
(-inf-114.248]	(-inf-85.461]	(-inf-3.069]	(0.6-inf)	(0.225-0.45]	(-113.53-230.855]	(-141.746-48.287]	(-77.313-51.269]	(60-inf)	(166.042-330.802]	g
(-inf-114.248]	(-inf-85.461]	(3.069-4.196]	(-inf-0.306]	(-inf-0.225]	(-113.53-230.855]	(48.287-inf)	(-77.313-51.269]	(-inf-30]	(166.042-330.802]	g
(-inf-114.248]	(-inf-85.461]	(-inf-3.069]	(-inf-0.306]	(-inf-0.225]	(-113.53-230.855]	(-141.746-48.287]	(-77.313-51.269]	(30-60]	(-inf-166.042]	g
(-inf-114.248]	(-inf-85.461]	(-inf-3.069]	(0.306-0.6]	(0.225-0.45]	(-113.53-230.855]	(-141.746-48.287]	(-77.313-51.269]	(-inf-30]	(-inf-166.042]	g
(-inf-114.248]	(-inf-85.461]	(-inf-3.069]	(-inf-0.306]	(-inf-0.225]	(-113.53-230.855]	(48.287-inf)	(-77.313-51.269]	(30-60]	(166.042-330.802]	g
(-inf-114.248]	(-inf-85.461]	(-inf-3.069]	(-inf-0.306]	(-inf-0.225]	(-113.53-230.855]	(-141.746-48.287]	(-77.313-51.269]	(30-60]	(-inf-166.042]	g
(-inf-114.248]	(-inf-85.461]	(-inf-3.069]	(0.6-inf)	(0.225-0.45]	(-113.53-230.855]	(-141.746-48.287]	(-77.313-51.269]	(60-inf)	(166.042-330.802]	g
(-inf-114.248]	(-inf-85.461]	(-inf-3.069]	(-inf-0.306]	(-inf-0.225]	(-113.53-230.855]	(48.287-inf)	(-77.313-51.269]	(-inf-30]	(166.042-330.802]	g
(-inf-114.248]	(-inf-85.461]	(-inf-3.069]	(0.306-0.6]	(-inf-0.225]	(-113.53-230.855]	(-141.746-48.287]	(-77.313-51.269]	(-inf-30]	(166.042-330.802]	g
(-inf-114.248]	(-inf-85.461]	(-inf-3.069]	(-inf-0.306]	(-inf-0.225]	(-113.53-230.855]	(-141.746-48.287]	(-77.313-51.269]	(-inf-30]	(-inf-166.042]	g
(-inf-114.248]	(-inf-85.461]	(-inf-3.069]	(0.306-0.6]	(-inf-0.225]	(-113.53-230.855]	(-141.746-48.287]	(-77.313-51.269]	(-inf-30]	(-inf-166.042]	g
(-inf-114.248]	(-inf-85.461]	(3.069-4.196]	(-inf-0.306]	(-inf-0.225]	(-113.53-230.855]	(-141.746-48.287]	(-77.313-51.269]	(-inf-30]	(166.042-330.802]	g
(-inf-114.248]	(-inf-85.461]	(3.069-4.196]	(-inf-0.306]	(-inf-0.225]	(-113.53-230.855]	(-141.746-48.287]	(-77.313-51.269]	(-inf-30]	(166.042-330.802]	g
(-inf-114.248]	(-inf-85.461]	(-inf-3.069]	(0.306-0.6]	(0.225-0.45]	(-113.53-230.855]	(-141.746-48.287]	(-77.313-51.269]	(-inf-30]	(166.042-330.802]	g
(-inf-114.248]	(-inf-85.461]	(-inf-3.069]	(0.306-0.6]	(0.225-0.45]	(-113.53-230.855]	(-141.746-48.287]	(-77.313-51.269]	(-inf-30]	(-inf-166.042]	g
(-inf-114.248]	(-inf-85.461]	(-inf-3.069]	(0.306-0.6]	(-inf-0.225]	(-113.53-230.855]	(-141.746-48.287]	(-77.313-51.269]	(-inf-30]	(166.042-330.802]	g
(-inf-114.248]	(-inf-85.461]	(3.069-4.196]	(-inf-0.306]	(-inf-0.225]	(-113.53-230.855]	(48.287-inf)	(-77.313-51.269]	(-inf-30]	(166.042-330.802]	g
(-inf-114.248]	(-inf-85.461]	(-inf-3.069]	(0.306-0.6]	(-inf-0.225]	(-113.53-230.855]	(-141.746-48.287]	(-77.313-51.269]	(-inf-30]	(166.042-330.802]	g
(-inf-114.248]	(-inf-85.461]	(-inf-3.069]	(-inf-0.306]	(-inf-0.225]	(-113.53-230.855]	(-141.746-48.287]	(-77.313-51.269]	(-inf-30]	(166.042-330.802]	g
(-inf-114.248]	(-inf-85.461]	(3.069-4.196]	(-inf-0.306]	(-inf-0.225]	(-113.53-230.855]	(48.287-inf)	(-77.313-51.269]	(-inf-30]	(166.042-330.802]	g
(-inf-114.248]	(-inf-85.461]	(3.069-4.196]	(-inf-0.306]	(-inf-0.225]	(-113.53-230.855]	(48.287-inf)	(-77.313-51.269]	(-inf-30]	(166.042-330.802]	g
(-inf-114.248]	(-inf-85.461]	(3.069-4.196]	(-inf-0.306]	(-inf-0.225]	(-113.53-230.855]	(48.287-inf)	(-77.313-51.269]	(30-60]	(166.042-330.802]	g
(-inf-114.248]	(-inf-85.461]	(3.069-4.196]	(-inf-0.306]	(-inf-0.225]	(-113.53-230.855]	(-141.746-48.287]	(-77.313-51.269]	(-inf-30]	(166.042-330.802]	g
(-inf-114.248]	(-inf-85.461]	(-inf-3.069]	(0.306-0.6]	(0.225-0.45]	(-113.53-230.855]	(-141.746-48.287]	(-77.313-51.269]	(30-60]	(-inf-166.042]	g
(-inf-114.248]	(-inf-85.461]	(-inf-3.069]	(-inf-0.306]	(-inf-0.225]	(-113.53-230.855]	(-141.746-48.287]	(-77.313-51.269]	(-inf-30]	(166.042-330.802]	g
(-inf-114.248]	(-inf-85.461]	(-inf-3.069]	(0.306-0.6]	(0.225-0.45]	(-113.53-230.855]	(-141.746-48.287]	(-77.313-51.269]	(30-60]	(-inf-166.042]	g
(-inf-114.248]	(-inf-85.461]	(-inf-3.069]	(0.306-0.6]	(0.225-0.45]	(-113.53-230.855]	(-141.746-48.287]	(-77.313-51.269]	(-inf-30]	(166.042-330.802]	g
(-inf-114.248]	(-inf-85.461]	(-inf-3.069]	(0.6-inf)	(0.45-inf)	(-113.53-230.855]	(-141.746-48.287]	(-77.313-51.269]	(60-inf)	(166.042-330.802]	g
(-inf-114.248]	(-inf-85.461]	(-inf-3.069]	(0.306-0.6]	(-inf-0.225]	(-113.53-230.855]	(-141.746-48.287]	(-77.313-51.269]	(-inf-30]	(166.042-330.802]	g
(-inf-114.248]	(-inf-85.461]	(-inf-3.069]	(0.306-0.6]	(0.225-0.45]	(-113.53-230.855]	(-141.746-48.287]	(-77.313-51.269]	(-inf-30]	(166.042-330.802]	g
(-inf-114.248]	(-inf-85.461]	(-inf-3.069]	(0.306-0.6]	(0.225-0.45]	(-113.53-230.855]	(-141.746-48.287]	(-77.313-51.269]	(30-60]	(166.042-330.802]	g
(-inf-114.248]	(-inf-85.461]	(-inf-3.069]	(0.306-0.6]	(0.225-0.45]	(-113.53-230.855]	(-141.746-48.287]	(-77.313-51.269]	(30-60]	(-inf-166.042]	g
(-inf-114.248]	(-inf-85.461]	(-inf-3.069]	(0.306-0.6]	(0.225-0.45]	(-113.53-230.855]	(-141.746-48.287]	(-77.313-51.269]	(-inf-30]	(166.042-330.802]	g
(-inf-114.248]	(-inf-85.461]	(-inf-3.069]	(0.306-0.6]	(-inf-0.225]	(-113.53-230.855]	(-141.746-48.287]	(-77.313-51.269]	(-inf-30]	(166.042-330.802]	g
(114.248-224.213]	(-inf-85.461]	(-inf-3.069]	(0.306-0.6]	(0.225-0.45]	(-113.53-230.855]	(-141.746-48.287]	(-77.313-51.269]	(30-60]	(-inf-166.042]	g
(-inf-114.248]	(-inf-85.461]	(-inf-3.069]	(0.306-0.6]	(-inf-0.225]	(-113.53-230.855]	(-141.746-48.287]	(-77.313-51.269]	(-inf-30]	(-inf-166.042]	g
(-inf-114.248]	(-inf-85.461]	(-inf-3.069]	(0.6-inf)	(0.45-inf)	(-113.53-230.855]	(-141.746-48.287]	(-77.313-51.269]	(-inf-30]	(166.042-330.802]	g
(-inf-114.248]	(-inf-85.461]	(-inf-3.069]	(-inf-0.306]	(-inf-0.225]	(-113.53-230.855]	(48.287-inf)	(-77.313-51.269]	(-inf-30]	(166.042-330.802]	g
(-inf-114.248]	(-inf-85.461]	(-inf-3.069]	(0.6-inf)	(0.45-inf)	(-113.53-230.855]	(-141.746-48.287]	(-77.313-51.269]	(30-60]	(-inf-166.042]	g
(-inf-114.248]	(-inf-85.461]	(3.069-4.196]	(-inf-0.306]	(-inf-0.225]	(-113.53-230.855]	(-141.746-48.287]	(-77.313-51.269]	(30-60]	(-inf-166.042]	g
(-inf-114.248]	(-inf-85.461]	(-inf-3.069]	(0.306-0.6]	(0.225-0.45]	(-113.53-230.855]	(-141.746-48.287]	(-77.313-51.269]	(30-60]	(-inf-166.042]	g
(-inf-114.248]	(-inf-85.461]	(-inf-3.069]	(0.6-inf)	(0.225-0.45]	(-113.53-230.855]	(-141.746-48.287]	(-77.313-51.269]	(60-inf)	(-inf-166.042]	g
(-inf-114.248]	(-inf-85.461]	(3.069-4.196]	(-inf-0.306]	(-inf-0.225]	(-113.53-230.855]	(48.287-inf)	(-77.313-51.269]	(-inf-30]	(166.042-330.802]	g
(-inf-114.248]	(-inf-85.461]	(-inf-3.069]	(0.306-0.6]	(-inf-0.225]	(-113.53-230.855]	(-141.746-48.287]	(-77.313-51.269]	(30-60]	(166.042-330.802]	g
(-inf-114.248]	(-inf-85.461]	(-inf-3.069]	(-inf-0.306]	(-inf-0.225]	(-113.53-230.855]	(48.287-inf)	(-77.313-51.269]	(-inf-30]	(166.042-330.802]	g
(-inf-114.248]	(-inf-85.461]	(-inf-3.069]	(0.306-0.6]	(-inf-0.225]	(-113.53-230.855]	(-141.746-48.287]	(-77.313-51.269]	(30-60]	(-inf-166.042]	g
(-inf-114.248]	(-inf-85.461]	(3.069-4.196]	(-inf-0.306]	(-inf-0.225]	(-113.53-230.855]	(-141.746-48.287]	(-77.313-51.269]	(-inf-30]	(166.042-330.802]	g
(-inf-114.248]	(-inf-85.461]	(-inf-3.069]	(-inf-0.306]	(-inf-0.225]	(-113.53-230.855]	(-141.746-48.287]	(-77.313-51.269]	(-inf-30]	(-inf-166.042]	g
(-inf-114.248]	(-inf-85.461]	(3.069-4.196]	(-inf-0.306]	(-inf-0.225]	(-113.53-230.855]	(48.287-inf)	(-77.313-51.269]	(-inf-30]	(166.042-330.802]	g
(-inf-114.248]	(-inf-85.461]	(-inf-3.069]	(0.306-0.6]	(0.225-0.45]	(-113.53-230.855]	(-141.746-48.287]	(-77.313-51.269]	(-inf-30]	(166.042-330.802]	g
(-inf-114.248]	(-inf-85.461]	(-inf-3.069]	(0.306-0.6]	(-inf-0.225]	(-113.53-230.855]	(-141.746-48.287]	(-77.313-51.269]	(-inf-30]	(-inf-166.042]	g
(-inf-114.248]	(-inf-85.461]	(-inf-3.069]	(-inf-0.306]	(-inf-0.225]	(-113.53-230.855]	(-141.746-48.287]	(-77.313-51.269]	(-inf-30]	(-inf-166.042]	g
(-inf-114.248]	(-inf-85.461]	(-inf-3.069]	(0.306-0.6]	(0.225-0.45]	(-113.53-230.855]	(-141.746-48.287]	(-77.313-51.269]	(-inf-30]	(166.042-330.802]	g
(-inf-114.248]	(-inf-85.461]	(-inf-3.069]	(-inf-0.306]	(-inf-0.225]	(-113.53-230.855]	(-141.746-48.287]	(-77.313-51.269]	(30-60]	(-inf-166.042]	g
(-inf-114.248]	(-inf-85.461]	(-inf-3.069]	(0.306-0.6]	(-inf-0.225]	(-113.53-230.855]	(-141.746-48.287]	(-77.313-51.269]	(30-60]	(-inf-166.042]	g
(-inf-114.248]	(-inf-85.461]	(-inf-3.069]	(0.6-inf)	(0.45-inf)	(-113.53-230.855]	(-141.746-48.287]	(-77.313-51.269]	(-inf-30]	(166.042-330.802]	g
(-inf-114.248]	(-inf-85.461]	(-inf-3.069]	(0.6-inf)	(0.225-0.45]	(-113.53-230.855]	(-141.746-48.287]	(-77.313-51.269]	(-inf-30]	(-inf-166.042]	g
(-inf-114.248]	(-inf-85.461]	(-inf-3.069]	(0.306-0.6]	(-inf-0.225]	(-113.53-230.855]	(-141.746-48.287]	(-77.313-51.269]	(-inf-30]	(-inf-166.042]	g
(-inf-114.248]	(-inf-85.461]	(-inf-3.069]	(-inf-0.306]	(-inf-0.225]	(-113.53-230.855]	(-141.746-48.287]	(-77.313-51.269]	(-inf-30]	(166.042-330.802]	g
(-inf-114.248]	(-inf-85.461]	(3.069-4.196]	(-inf-0.306]	(-inf-0.225]	(-113.53-230.855]	(48.287-inf)	(-77.313-51.269]	(-inf-30]	(166.042-330.802]	g
(-inf-114.248]	(-inf-85.461]	(-inf-3.069]	(-inf-0.306]	(-inf-0.225]	(-113.53-230.855]	(-141.746-48.287]	(-77.313-51.269]	(-inf-30]	(166.042-330.802]	g
(-inf-114.248]	(-inf-85.461]	(-inf-3.069]	(0.306-0.6]	(0.225-0.45]	(-113.53-230.855]	(-141.746-48.287]	(-77.313-51.269]	(-inf-30]	(166.042-330.802]	g
(-inf-114.248]	(-inf-85.461]	(3.069-4.196]	(-inf-0.306]	(-inf-0.225]	(-113.53-230.855]	(48.287-inf)	(-77.313-51.269]	(-inf-30]	(166.042-330.802]	g
(-inf-114.248]	(-inf-85.461]	(-inf-3.069]	(0.306-0.6]	(0.225-0.45]	(-113.53-230.855]	(-141.746-48.287]	(-77.313-51.269]	(-inf-30]	(-inf-166.042]	g
(-inf-114.248]	(-inf-85.461]	(-inf-3.069]	(0.306-0.6]	(-inf-0.225]	(-113.53-230.855]	(-141.746-48.287]	(-77.313-51.269]	(-inf-30]	(166.042-330.802]	g
(-inf-114.248]	(-inf-85.461]	(-inf-3.069]	(0.306-0.6]	(0.225-0.45]	(-113.53-230.855]	(-141.746-48.287]	(-77.313-51.269]	(-inf-30]	(-inf-166.042]	g
(-inf-114.248]	(-inf-85.461]	(3.069-4.196]	(-inf-0.306]	(-inf-0.225]	(-113.53-230.855]	(-141.746-48.287]	(-77.313-51.269]	(-inf-30]	(166.042-330.802]	g
(-inf-114.248]	(-inf-85.461]	(-inf-3.069]	(-inf-0.306]	(-inf-0.225]	(-113.53-230.855]	(-141.746-48.287]	(-77.313-51.269]	(-inf-30]	(166.042-330.802]	g
(-inf-114.248]	(-inf-85.461]	(-inf-3.069]	(0.6-inf)	(0.225-0.45]	(-113.53-230.855]	(-141.746-48.287]	(-77.313-51.269]	(60-inf)	(-inf-166.042]	g
(-inf-114.248]	(-inf-85.461]	(-inf-3.069]	(0.306-0.6]	(0.225-0.45]	(-113.53-230.855]	(-141.746-48.287]	(-77.313-51.269]	(-inf-30]	(166.042-330.802]	g
(-inf-114.248]	(-inf-85.461]	(-inf-3.069]	(-inf-0.306]	(-inf-0.225]	(-113.53-230.855]	(-141.746-48.287]	(-77.313-51.269]	(-inf-30]	(166.042-330.802]	g
(-inf-114.248]	(-inf-85.461]	(-inf-3.069]	(0.306-0.6]	(-inf-0.225]	(-113.53-230.855]	(-141.746-48.287]	(-77.313-51.269]	(30-60]	(-inf-166.042]	g
(-inf-114.248]	(-inf-85.461]	(3.069-4.196]	(-inf-0.306]	(-inf-0.225]	(-113.53-230.855]	(48.287-inf)	(-77.313-51.269]	(-inf-30]	(-inf-166.042]	g
(-inf-114.248]	(-inf-85.461]	(3.069-4.196]	(-inf-0.306]	(-inf-0.225]	(-113.53-230.855]	(-141.746-48.287]	(-77.313-51.269]	(-inf-30]	(166.042-330.802]	g
(-inf-114.248]	(-inf-85.461]	(-inf-3.069]	(0.306-0.6]	(0.225-0.45]	(-113.53-230.855]	(-141.746-48.287]	(-77.313-51.269]	(-inf-30]	(166.042-330.802]	g
(-inf-114.248]	(-inf-85.461]	(-inf-3.069]	(-inf-0.306]	(-inf-0.225]	(-113.53-230.855]	(-141.746-48.287]	(-77.313-51.269]	(-inf-30]	(166.042-330.802]	g
(-inf-114.248]	(-inf-85.461]	(-inf-3.069]	(0.306-0.6]	(0.225-0.45]	(-113.53-230.855]	(-141.746-48.287]	(-77.313-51.269]	(-inf-30]	(166.042-330.802]	g
(-inf-114.248]	(-inf-85.461]	(-inf-3.069]	(0.306-0.6]	(-inf-0.225]	(-113.53-230.855]	(-141.746-48.287]	(-77.313-51.269]	(-inf-30]	(166.042-330.802]	g
(-inf-114.248]	(-inf-85.461]	(-inf-3.069]	(0.6-inf)	(0.225-0.45]	(-113.53-230.855]	(-141.746-48.287]	(-77.313-51.269]	(30-60]	(-inf-166.042]	g
(-inf-114.248]	(-inf-85.461]	(-inf-3.069]	(0.306-0.6]	(-inf-0.225]	(-113.53-230.855]	(-141.746-48.287]	(-77.313-51.269]	(-inf-30]	(166.042-330.802]	g
(-inf-114.248]	(-inf-85.461]	(-inf-3.069]	(0.306-0.6]	(-inf-0.225]	(-113.53-230.855]	(-141.746-48.287]	(-77.313-51.269]	(-inf-30]	(166.042-330.802]	g
(-inf-114.248]	(-inf-85.461]	(-inf-3.069]	(0.6-inf)	(0.225-0.45]	(-113.53-230.855]	(-141.746-48.287]	(-77.313-51.269]	(30-60]	(-inf-166.042]	g
(-inf-114.248]	(-inf-85.461]	(3.069-4.196]	(-inf-0.306]	(-inf-0.225]	(-113.53-230.855]	(48.287-inf)	(-77.313-51.269]	(-inf-30]	(166.042-330.802]	g
(-inf-114.248]	(-inf-85.461]	(-inf-3.069]	(0.306-0.6]	(0.225-0.45]	(-113.53-230.855]	(-141.746-48.287]	(-77.313-51.269]	(-inf-30]	(-inf-166.042]	g
(-inf-114.248]	(-inf-85.461]	(-inf-3.069]	(0.306-0.6]	(0.225-0.45]	(-113.53-230.855]	(-141.746-48.287]	(-77.313-51.269]	(-inf-30]	(166.042-330.802]	g
(-inf-114.248]	(-inf-85.461]	(3.069-4.196]	(-inf-0.306]	(-inf-0.225]	(-113.53-230.855]	(-141.746-48.287]	(-77.313-51.269]	(-inf-30]	(166.042-330.802]	g
(-inf-114.248]	(-inf-85.461]	(-inf-3.069]	(0.6-inf)	(0.45-inf)	(-113.53-230.855]	(-141.746-48.287]	(-77.313-51.269]	(60-inf)	(-inf-166.042]	g
(-inf-114.248]	(-inf-85.461]	(-inf-3.069]	(-inf-0.306]	(-inf-0.225]	(-113.53-230.855]	(-141.746-48.287]	(-77.313-51.269]	(-inf-30]	(-inf-166.042]	g
(-inf-114.248]	(-inf-85.461]	(-inf-3.069]	(0.6-inf)	(0.225-0.45]	(-113.53-230.855]	(-141.746-48.287]	(-77.313-51.269]	(-inf-30]	(330.802-inf)	g
(-inf-114.248]	(-inf-85.461]	(-inf-3.069]	(0.306-0.6]	(0.225-0.45]	(-113.53-230.855]	(-141.746-48.287]	(-77.313-51.269]	(-inf-30]	(166.042-330.802]	g
(-inf-114.248]	(-inf-85.461]	(3.069-4.196]	(-inf-0.306]	(-inf-0.225]	(-113.53-230.855]	(-141.746-48.287]	(-77.313-51.269]	(-inf-30]	(-inf-166.042]	g
(-inf-114.248]	(-inf-85.461]	(3.069-4.196]	(-inf-0.306]	(-inf-0.225]	(-113.53-230.855]	(48.287-inf)	(-77.313-51.269]	(-inf-30]	(166.042-330.802]	g
(-inf-114.248]	(-inf-85.461]	(-inf-3.069]	(0.306-0.6]	(0.225-0.45]	(-113.53-230.855]	(-141.746-48.287]	(-77.313-51.269]	(30-60]	(166.042-330.802]	g
(-inf-114.248]	(-inf-85.461]	(-inf-3.069]	(0.306-0.6]	(-inf-0.225]	(-113.53-230.855]	(48.287-inf)	(-77.313-51.269]	(-inf-30]	(166.042-330.802]	g
(-inf-114.248]	(-inf-85.461]	(-inf-3.069]	(-inf-0.306]	(-inf-0.225]	(-113.53-230.855]	(48.287-inf)	(-77.313-51.269]	(-inf-30]	(166.042-330.802]	g
(-inf-114.248]	(-inf-85.461]	(-inf-3.069]	(-inf-0.306]	(-inf-0.225]	(-113.53-230.855]	(-141.746-48.287]	(-77.313-51.269]	(-inf-30]	(166.042-330.802]	g
(-inf-114.248]	(-inf-85.461]	(3.069-4.196]	(-inf-0.306]	(-inf-0.225]	(-113.53-230.855]	(-141.746-48.287]	(-77.313-51.269]	(-inf-30]	(166.042-330.802]	g
(-inf-114.248]	(-inf-85.461]	(-inf-3.069]	(0.6-inf)	(0.225-0.45]	(-113.53-230.855]	(-141.746-48.287]	(-77.313-51.269]	(30-60]	(166.042-330.802]	g
(-inf-114.248]	(-inf-85.461]	(-inf-3.069]	(0.306-0.6]	(0.225-0.45]	(-113.53-230.855]	(-141.746-48.287]	(-77.313-51.269]	(60-inf)	(-inf-166.042]	g
(-inf-114.248]	(-inf-85.461]	(3.069-4.196]	(-inf-0.306]	(-inf-0.225]	(-113.53-230.855]	(48.287-inf)	(-77.313-51.269]	(-inf-30]	(166.042-330.802]	g
(-inf-114.248]	(-inf-85.461]	(-inf-3.069]	(0.306-0.6]	(0.225-0.45]	(-113.53-230.855]	(-141.746-48.287]	(-77.313-51.269]	(-inf-30]	(166.042-330.802]	g
(-inf-114.248]	(-inf-85.461]	(-inf-3.069]	(0.306-0.6]	(0.225-0.45]	(-113.53-230.855]	(-141.746-48.287]	(-77.313-51.269]	(60-inf)	(-inf-166.042]	g
(-inf-114.248]	(-inf-85.461]	(-inf-3.069]	(0.6-inf)	(0.225-0.45]	(-113.53-230.855]	(-141.746-48.287]	(-77.313-51.269]	(-inf-30]	(-inf-166.042]	g
(-inf-114.248]	(-inf-85.461]	(-inf-3.069]	(0.306-0.6]	(-inf-0.225]	(-113.53-230.855]	(-141.746-48.287]	(-77.313-51.269]	(-inf-30]	(166.042-330.802]	g
(-inf-114.248]	(-inf-85.461]	(3.069-4.196]	(-inf-0.306]	(-inf-0.225]	(-113.53-230.855]	(48.287-inf)	(-77.313-51.269]	(-inf-30]	(166.042-330.802]	g
(-inf-114.248]	(-inf-85.461]	(3.069-4.196]	(-inf-0.306]	(-inf-0.225]	(-113.53-230.855]	(48.287-inf)	(-77.313-51.269]	(-inf-30]	(166.042-330.802]	g
(-inf-114.248]	(-inf-85.461]	(-inf-3.069]	(0.306-0.6]	(-inf-0.225]	(-113.53-230.855]	(48.287-inf)	(-77.313-51.269]	(-inf-30]	(-inf-166.042]	g
(-inf-114.248]	(-inf-85.461]	(-inf-3.069]	(0.306-0.6]	(0.225-0.45]	(-113.53-230.855]	(-141.746-48.287]	(-77.313-51.269]	(-inf-30]	(-inf-166.042]	g
(-inf-114.248]	(-inf-85.461]	(-inf-3.069]	(0.306-0.6]	(-inf-0.225]	(-113.53-230.855]	(-141.746-48.287]	(-77.313-51.269]	(-inf-30]	(166.042-330.802]	g
(-inf-114.248]	(-inf-85.461]	(-inf-3.069]	(-inf-0.306]	(-inf-0.225]	(-113.53-230.855]	(-141.746-48.287]	(-77.313-51.269]	(-inf-30]	(166.042-330.802]	g
(-inf-114.248]	(-inf-85.461]	(-inf-3.069]	(-inf-0.306]	(-inf-0.225]	(-113.53-230.855]	(-141.746-48.287]	(-77.313-51.269]	(-inf-30]	(166.042-330.802]	g
(-inf-114.248]	(-inf-85.461]	(3.069-4.196]	(-inf-0.306]	(-inf-0.225]	(-113.53-230.855]	(48.287-inf)	(-77.313-51.269]	(-inf-30]	(166.042-330.802]	g
(-inf-114.248]	(-inf-85.461]	(3.069-4.196]	(-inf-0.306]	(-inf-0.225]	(-113.53-230.855]	(-141.746-48.287]	(-77.313-51.269]	(-inf-30]	(166.042-330.802]	g
(-inf-114.248]	(-inf-85.461]	(-inf-3.069]	(0.306-0.6]	(-inf-0.225]	(-113.53-230.855]	(-141.746-48.287]	(-77.313-51.269]	(-inf-30]	(-inf-166.042]	g
(-inf-114.248]	(-inf-85.461]	(-inf-3.069]	(-inf-0.306]	(-inf-0.225]	(-113.53-230.855]	(48.287-inf)	(-77.313-51.269]	(-inf-30]	(166.042-330.802]	g
(-inf-114.248]	(-inf-85.461]	(3.069-4.196]	(-inf-0.306]	(-inf-0.225]	(-113.53-230.855]	(-141.746-48.287]	(-77.313-51.269]	(-inf-30]	(330.802-inf)	g
(-inf-114.248]	(-inf-85.461]	(-inf-3.069]	(0.306-0.6]	(-inf-0.225]	(-113.53-230.855]	(-141.746-48.287]	(-77.313-51.269]	(-inf-30]	(-inf-166.042]	g
(-inf-114.248]	(-inf-85.461]	(-inf-3.069]	(0.306-0.6]	(0.225-0.45]	(-113.53-230.855]	(-141.746-48.287]	(-77.313-51.269]	(60-inf)	(166.042-330.802]	g
(-inf-114.248]	(-inf-85.461]	(-inf-3.069]	(0.306-0.6]	(-inf-0.225]	(-113.53-230.855]	(-141.746-48.287]	(-77.313-51.269]	(30-60]	(166.042-330.802]	g
(-inf-114.248]	(-inf-85.461]	(-inf-3.069]	(0.306-0.6]	(-inf-0.225]	(-113.53-230.855]	(-141.746-48.287]	(-77.313-51.269]	(-inf-30]	(166.042-330.802]	g
(-inf-114.248]	(-inf-85.461]	(-inf-3.069]	(-inf-0.306]	(-inf-0.225]	(-113.53-230.855]	(-141.746-48.287]	(-77.313-51.269]	(-inf-30]	(-inf-166.042]	g
(-inf-114.248]	(-inf-85.461]	(-inf-3.069]	(-inf-0.306]	(-inf-0.225]	(-113.53-230.855]	(-141.746-48.287]	(-77.313-51.269]	(-inf-30]	(166.042-330.802]	g
(-inf-114.248]	(-inf-85.461]	(3.069-4.196]	(-inf-0.306]	(-inf-0.225]	(-113.53-230.855]	(48.287-inf)	(-77.313-51.269]	(-inf-30]	(166.042-330.802]	g
(-inf-114.248]	(-inf-85.461]	(-inf-3.069]	(-inf-0.306]	(-inf-0.225]	(-113.53-230.855]	(-141.746-48.287]	(-77.313-51.269]	(-inf-30]	(-inf-166.042]	g
(-inf-114.248]	(-inf-85.461]	(-inf-3.069]	(0.306-0.6]	(0.225-0.45]	(-113.53-230.855]	(-141.746-48.287]	(-77.313-51.269]	(30-60]	(-inf-166.042]	g
(-inf-114.248]	(-inf-85.461]	(3.069-4.196]	(-inf-0.306]	(-inf-0.225]	(-113.53-230.855]	(48.287-inf)	(-77.313-51.269]	(-inf-30]	(166.042-330.802]	g
(-inf-114.248]	(-inf-85.461]	(-inf-3.069]	(0.306-0.6]	(-inf-0.225]	(-113.53-230.855]	(-141.746-48.287]	(-77.313-51.269]	(-inf-30]	(166.042-330.802]	g
(-inf-114.248]	(-inf-85.461]	(-inf-3.069]	(0.6-inf)	(0.225-0.45]	(-113.53-230.855]	(-141.746-48.287]	(-77.313-51.269]	(-inf-30]	(-inf-166.042]	g
(-inf-114.248]	(-inf-85.461]	(-inf-3.069]	(-inf-0.306]	(-inf-0.225]	(-113.53-230.855]	(-141.746-48.287]	(-77.313-51.269]	(-inf-30]	(166.042-330.802]	g
(-inf-114.248]	(-inf-85.461]	(-inf-3.069]	(0.306-0.6]	(0.225-0.45]	(-113.53-230.855]	(-141.746-48.287]	(-77.313-51.269]	(-inf-30]	(-inf-166.042]	g
(-inf-114.248]	(-inf-85.461]	(-inf-3.069]	(-inf-0.306]	(-inf-0.225]	(-113.53-230.855]	(-141.746-48.287]	(-77.313-51.269]	(-inf-30]	(-inf-166.042]	g
(-inf-114.248]	(-inf-85.461]	(-inf-3.069]	(0.306-0.6]	(0.225-0.45]	(-113.53-230.855]	(-141.746-48.287]	(-77.313-51.269]	(-inf-30]	(-inf-166.042]	g
(-inf-114.248]	(-inf-85.461]	(-inf-3.069]	(0.306-0.6]	(0.225-0.45]	(-113.53-230.855]	(-141.746-48.287]	(-77.313-51.269]	(-inf-30]	(166.042-330.802]	g
(-inf-114.248]	(-inf-85.461]	(3.069-4.196]	(-inf-0.306]	(-inf-0.225]	(-113.53-230.855]	(48.287-inf)	(-77.313-51.269]	(-inf-30]	(166.042-330.802]	g
(-inf-114.248]	(-inf-85.461]	(-inf-3.069]	(0.306-0.6]	(0.225-0.45]	(-113.53-230.855]	(-141.746-48.287]	(-77.313-51.269]	(60-inf)	(-inf-166.042]	g
(-inf-114.248]	(-inf-85.461]	(-inf-3.069]	(-inf-0.306]	(-inf-0.225]	(-113.53-230.855]	(-141.746-48.287]	(-77.313-51.269]	(-inf-30]	(166.042-330.802]	g
(-inf-114.248]	(-inf-85.461]	(-inf-3.069]	(0.306-0.6]	(-inf-0.225]	(-113.53-230.855]	(-141.746-48.287]	(-77.313-51.269]	(-inf-30]	(166.042-330.802]	g
(-inf-114.248]	(-inf-85.461]	(3.069-4.196]	(-inf-0.306]	(-inf-0.225]	(-113.53-230.855]	(-141.746-48.287]	(-77.313-51.269]	(-inf-30]	(-inf-166.042]	g
(-inf-114.248]	(-inf-85.461]	(-inf-3.069]	(0.306-0.6]	(0.225-0.45]	(-113.53-230.855]	(-141.746-48.287]	(-77.313-51.269]	(-inf-30]	(166.042-330.802]	g
(-inf-114.248]	(-inf-85.461]	(-inf-3.069]	(0.306-0.6]	(0.225-0.45]	(-113.53-230.855]	(-141.746-48.287]	(-77.313-51.269]	(-inf-30]	(-inf-166.042]	g
(-inf-114.248]	(-inf-85.461]	(-inf-3.069]	(0.306-0.6]	(0.225-0.45]	(-113.53-230.855]	(-141.746-48.287]	(-77.313-51.269]	(-inf-30]	(-inf-166.042]	g
(-inf-114.248]	(-inf-85.461]	(-inf-3.069]	(-inf-0.306]	(-inf-0.225]	(-113.53-230.855]	(-141.746-48.287]	(-77.313-51.269]	(-inf-30]	(-inf-166.042]	g
(-inf-114.248]	(-inf-85.461]	(3.069-4.196]	(-inf-0.306]	(-inf-0.225]	(-113.53-230.855]	(48.287-inf)	(-77.313-51.269]	(-inf-30]	(166.042-330.802]	g
(-inf-114.248]	(-inf-85.461]	(3.069-4.196]	(-inf-0.306]	(-inf-0.225]	(-113.53-230.855]	(48.287-inf)	(-77.313-51.269]	(-inf-30]	(166.042-330.802]	g
(-inf-114.248]	(-inf-85.461]	(-inf-3.069]	(0.306-0.6]	(0.225-0.45]	(-113.53-230.855]	(-141.746-48.287]	(-77.313-51.269]	(-inf-30]	(-inf-166.042]	g
(-inf-114.248]	(-inf-85.461]	(3.069-4.196]	(-inf-0.306]	(-inf-0.225]	(-113.53-230.855]	(-141.746-48.287]	(-77.313-51.269]	(-inf-30]	(166.042-330.802]	g
(-inf-114.248]	(-inf-85.461]	(-inf-3.069]	(0.306-0.6]	(-inf-0.225]	(-113.53-230.855]	(-141.746-48.287]	(-77.313-51.269]	(-inf-30]	(166.042-330.802]	g
(-inf-114.248]	(-inf-85.461]	(-inf-3.069]	(0.306-0.6]	(0.225-0.45]	(-113.53-230.855]	(-141.746-48.287]	(-77.313-51.269]	(30-60]	(-inf-166.042]	g
(-inf-114.248]	(-inf-85.461]	(-inf-3.069]	(0.6-inf)	(0.225-0.45]	(-113.53-230.855]	(-141.746-48.287]	(-77.313-51.269]	(60-inf)	(166.042-330.802]	g
(-inf-114.248]	(-inf-85.461]	(-inf-3.069]	(-inf-0.306]	(-inf-0.225]	(-113.53-230.855]	(-141.746-48.287]	(-77.313-51.269]	(-inf-30]	(166.042-330.802]	g
(-inf-114.248]	(-inf-85.461]	(-inf-3.069]	(0.306-0.6]	(0.225-0.45]	(-113.53-230.855]	(-141.746-48.287]	(-77.313-51.269]	(60-inf)	(166.042-330.802]	g
(-inf-114.248]	(-inf-85.461]	(-inf-3.069]	(0.306-0.6]	(-inf-0.225]	(-113.53-230.855]	(-141.746-48.287]	(-77.313-51.269]	(-inf-30]	(166.042-330.802]	g
(-inf-114.248]	(-inf-85.461]	(-inf-3.069]	(0.6-inf)	(0.225-0.45]	(-113.53-230.855]	(-141.746-48.287]	(-77.313-51.269]	(30-60]	(166.042-330.802]	g
(-inf-114.248]	(-inf-85.461]	(-inf-3.069]	(0.306-0.6]	(-inf-0.225]	(-113.53-230.855]	(-141.746-48.287]	(-77.313-51.269]	(-inf-30]	(166.042-330.802]	g
(-inf-114.248]	(-inf-85.461]	(-inf-3.069]	(0.306-0.6]	(0.225-0.45]	(-113.53-230.855]	(-141.746-48.287]	(-77.313-51.269]	(60-inf)	(166.042-330.802]	g
(-inf-114.248]	(-inf-85.461]	(-inf-3.069]	(0.306-0.6]	(-inf-0.225]	(-113.53-230.855]	(-141.746-48.287]	(-77.313-51.269]	(-inf-30]	(166.042-330.802]	g
(-inf-114.248]	(-inf-85.461]	(-inf-3.069]	(0.306-0.6]	(-inf-0.225]	(-113.53-230.855]	(-141.746-48.287]	(-77.313-51.269]	(-inf-30]	(166.042-330.802]	g
(-inf-114.248]	(-inf-85.461]	(-inf-3.069]	(0.6-inf)	(0.225-0.45]	(-113.53-230.855]	(-141.746-48.287]	(-77.313-51.269]	(60-inf)	(166.042-330.802]	g
(-inf-114.248]	(-inf-85.461]	(-inf-3.069]	(-inf-0.306]	(-inf-0.225]	(-113.53-230.855]	(-141.746-48.287]	(-77.313-51.269]	(-inf-30]	(166.042-330.802]	g
(-inf-114.248]	(-inf-85.461]	(-inf-3.069]	(0.306-0.6]	(0.225-0.45]	(-113.53-230.855]	(-141.746-48.287]	(-77.313-51.269]	(-inf-30]	(166.042-330.802]	g
(-inf-114.248]	(-inf-85.461]	(-inf-3.069]	(-inf-0.306]	(-inf-0.225]	(-113.53-230.855]	(-141.746-48.287]	(-77.313-51.269]	(-inf-30]	(166.042-330.802]	g
(-inf-114.248]	(-inf-85.461]	(-inf-3.069]	(0.306-0.6]	(0.225-0.45]	(-113.53-230.855]	(-141.746-48.287]	(-77.313-51.269]	(30-60]	(166.042-330.802]	g
(-inf-114.248]	(-inf-85.461]	(3.069-4.196]	(-inf-0.306]	(-inf-0.225]	(-113.53-230.855]	(48.287-inf)	(-77.313-51.269]	(-inf-30]	(166.042-330.802]	g
(-inf-114.248]	(-inf-85.461]	(-inf-3.069]	(0.306-0.6]	(0.225-0.45]	(-113.53-230.855]	(-141.746-48.287]	(-77.313-51.269]	(-inf-30]	(-inf-166.042]	g
(-inf-114.248]	(-inf-85.461]	(-inf-3.069]	(0.306-0.6]	(0.225-0.45]	(-113.53-230.855]	(-141.746-48.287]	(-77.313-51.269]	(30-60]	(166.042-330.802]	g
(-inf-114.248]	(-inf-85.461]	(-inf-3.069]	(0.306-0.6]	(-inf-0.225]	(-113.53-230.855]	(-141.746-48.287]	(-77.313-51.269]	(-inf-30]	(-inf-166.042]	g
(-inf-114.248]	(-inf-85.461]	(3.069-4.196]	(-inf-0.306]	(-inf-0.225]	(-113.53-230.855]	(-141.746-48.287]	(-77.313-51.269]	(-inf-30]	(-inf-166.042]	g
(-inf-114.248]	(-inf-85.461]	(-inf-3.069]	(0.306-0.6]	(0.225-0.45]	(-113.53-230.855]	(-141.746-48.287]	(-77.313-51.269]	(60-inf)	(-inf-166.042]	g
(-inf-114.248]	(-inf-85.461]	(3.069-4.196]	(-inf-0.306]	(-inf-0.225]	(-113.53-230.855]	(48.287-inf)	(-77.313-51.269]	(-inf-30]	(166.042-330.802]	g
(-inf-114.248]	(-inf-85.461]	(3.069-4.196]	(-inf-0.306]	(-inf-0.225]	(-113.53-230.855]	(-141.746-48.287]	(-77.313-51.269]	(-inf-30]	(166.042-330.802]	g
(-inf-114.248]	(-inf-85.461]	(3.069-4.196]	(-inf-0.306]	(-inf-0.225]	(-113.53-230.855]	(48.287-inf)	(-77.313-51.269]	(-inf-30]	(166.042-330.802]	g
(-inf-114.248]	(-inf-85.461]	(4.196-inf)	(-inf-0.306]	(-inf-0.225]	(-113.53-230.855]	(48.287-inf)	(-77.313-51.269]	(-inf-30]	(166.042-330.802]	g
(-inf-114.248]	(-inf-85.461]	(-inf-3.069]	(-inf-0.306]	(-inf-0.225]	(-113.53-230.855]	(-141.746-48.287]	(-77.313-51.269]	(-inf-30]	(-inf-166.042]	g
(-inf-114.248]	(-inf-85.461]	(-inf-3.069]	(0.6-inf)	(0.225-0.45]	(-113.53-230.855]	(-141.746-48.287]	(-77.313-51.269]	(30-60]	(166.042-330.802]	g
(-inf-114.248]	(-inf-85.461]	(3.069-4.196]	(-inf-0.306]	(-inf-0.225]	(-113.53-230.855]	(-141.746-48.287]	(-77.313-51.269]	(-inf-30]	(166.042-330.802]	g
(-inf-114.248]	(-inf-85.461]	(-inf-3.069]	(-inf-0.306]	(-inf-0.225]	(-113.53-230.855]	(-141.746-48.287]	(-77.313-51.269]	(-inf-30]	(-inf-166.042]	g
(-inf-114.248]	(-inf-85.461]	(-inf-3.069]	(0.306-0.6]	(-inf-0.225]	(-113.53-230.855]	(-141.746-48.287]	(-77.313-51.269]	(-inf-30]	(166.042-330.802]	g
(-inf-114.248]	(-inf-85.461]	(-inf-3.069]	(-inf-0.306]	(-inf-0.225]	(-113.53-230.855]	(-141.746-48.287]	(-77.313-51.269]	(-inf-30]	(-inf-166.042]	g
(-inf-114.248]	(-inf-85.461]	(-inf-3.069]	(0.306-0.6]	(-inf-0.225]	(-113.53-230.855]	(-141.746-48.287]	(-77.313-51.269]	(-inf-30]	(166.042-330.802]	g
(-inf-114.248]	(-inf-85.461]	(-inf-3.069]	(-inf-0.306]	(-inf-0.225]	(-113.53-230.855]	(-141.746-48.287]	(-77.313-51.269]	(-inf-30]	(166.042-330.802]	g
(-inf-114.248]	(-inf-85.461]	(-inf-3.069]	(0.306-0.6]	(-inf-0.225]	(-113.53-230.855]	(-141.746-48.287]	(-77.313-51.269]	(60-inf)	(-inf-166.042]	g
(-inf-114.248]	(-inf-85.461]	(-inf-3.069]	(0.306-0.6]	(0.225-0.45]	(-113.53-230.855]	(-141.746-48.287]	(-77.313-51.269]	(-inf-30]	(-inf-166.042]	g
(-inf-114.248]	(-inf-85.461]	(-inf-3.069]	(0.306-0.6]	(0.225-0.45]	(-113.53-230.855]	(-141.746-48.287]	(-77.313-51.269]	(-inf-30]	(-inf-166.042]	g
(-inf-114.248]	(-inf-85.461]	(-inf-3.069]	(-inf-0.306]	(-inf-0.225]	(-inf--113.53]	(48.287-inf)	(-77.313-51.269]	(-inf-30]	(166.042-330.802]	g
(-inf-114.248]	(-inf-85.461]	(-inf-3.069]	(0.306-0.6]	(-inf-0.225]	(-113.53-230.855]	(48.287-inf)	(-77.313-51.269]	(60-inf)	(-inf-166.042]	g
(-inf-114.248]	(-inf-85.461]	(3.069-4.196]	(-inf-0.306]	(-inf-0.225]	(-113.53-230.855]	(-141.746-48.287]	(-77.313-51.269]	(-inf-30]	(166.042-330.802]	g
(-inf-114.248]	(-inf-85.461]	(-inf-3.069]	(-inf-0.306]	(-inf-0.225]	(-113.53-230.855]	(-141.746-48.287]	(-77.313-51.269]	(-inf-30]	(-inf-166.042]	g
(-inf-114.248]	(-inf-85.461]	(-inf-3.069]	(0.306-0.6]	(-inf-0.225]	(-113.53-230.855]	(-141.746-48.287]	(-77.313-51.269]	(-inf-30]	(-inf-166.042]	g
(-inf-114.248]	(-inf-85.461]	(3.069-4.196]	(-inf-0.306]	(-inf-0.225]	(-113.53-230.855]	(-141.746-48.287]	(-77.313-51.269]	(-inf-30]	(-inf-166.042]	g
(-inf-114.248]	(-inf-85.461]	(3.069-4.196]	(-inf-0.306]	(-inf-0.225]	(-113.53-230.855]	(48.287-inf)	(-77.313-51.269]	(-inf-30]	(166.042-330.802]	g
(-inf-114.248]	(-inf-85.461]	(3.069-4.196]	(-inf-0.306]	(-inf-0.225]	(-113.53-230.855]	(-141.746-48.287]	(-77.313-51.269]	(-inf-30]	(166.042-330.802]	g
(-inf-114.248]	(-inf-85.461]	(-inf-3.069]	(0.306-0.6]	(0.225-0.45]	(-113.53-230.855]	(-141.746-48.287]	(-77.313-51.269]	(30-60]	(166.042-330.802]	g
(-inf-114.248]	(-inf-85.461]	(-inf-3.069]	(0.306-0.6]	(-inf-0.225]	(-113.53-230.855]	(-141.746-48.287]	(-77.313-51.269]	(-inf-30]	(166.042-330.802]	g
(-inf-114.248]	(-inf-85.461]	(-inf-3.069]	(0.306-0.6]	(-inf-0.225]	(-113.53-230.855]	(-141.746-48.287]	(-77.313-51.269]	(-inf-30]	(-inf-166.042]	g
(-inf-114.248]	(-inf-85.461]	(-inf-3.069]	(0.306-0.6]	(0.225-0.45]	(-113.53-230.855]	(-141.746-48.287]	(-77.313-51.269]	(-inf-30]	(166.042-330.802]	g
(-inf-114.248]	(-inf-85.461]	(-inf-3.069]	(0.306-0.6]	(-inf-0.225]	(-113.53-230.855]	(-141.746-48.287]	(-77.313-51.269]	(-inf-30]	(166.042-330.802]	g
(-inf-114.248]	(-inf-85.461]	(-inf-3.069]	(-inf-0.306]	(-inf-0.225]	(-113.53-230.855]	(-141.746-48.287]	(-77.313-51.269]	(-inf-30]	(166.042-330.802]	g
(-inf-114.248]	(-inf-85.461]	(-inf-3.069]	(0.306-0.6]	(0.225-0.45]	(-113.53-230.855]	(-141.746-48.287]	(-77.313-51.269]	(30-60]	(-inf-166.042]	g
(-inf-114.248]	(-inf-85.461]	(3.069-4.196]	(-inf-0.306]	(-inf-0.225]	(-113.53-230.855]	(-141.746-48.287]	(-77.313-51.269]	(-inf-30]	(-inf-166.042]	g
(-inf-114.248]	(-inf-85.461]	(-inf-3.069]	(0.306-0.6]	(-inf-0.225]	(-113.53-230.855]	(-141.746-48.287]	(-77.313-51.269]	(-inf-30]	(-inf-166.042]	g
(-inf-114.248]	(-inf-85.461]	(3.069-4.196]	(-inf-0.306]	(-inf-0.225]	(-113.53-230.855]	(48.287-inf)	(-77.313-51.269]	(-inf-30]	(166.042-330.802]	g
(-inf-114.248]	(-inf-85.461]	(3.069-4.196]	(-inf-0.306]	(-inf-0.225]	(-113.53-230.855]	(48.287-inf)	(-77.313-51.269]	(-inf-30]	(330.802-inf)	g
(-inf-114.248]	(-inf-85.461]	(-inf-3.069]	(-inf-0.306]	(-inf-0.225]	(-113.53-230.855]	(-141.746-48.287]	(-77.313-51.269]	(-inf-30]	(-inf-166.042]	g
(-inf-114.248]	(-inf-85.461]	(3.069-4.196]	(-inf-0.306]	(-inf-0.225]	(-113.53-230.855]	(48.287-inf)	(-77.313-51.269]	(-inf-30]	(166.042-330.802]	g
(-inf-114.248]	(-inf-85.461]	(3.069-4.196]	(-inf-0.306]	(-inf-0.225]	(-113.53-230.855]	(-141.746-48.287]	(-77.313-51.269]	(-inf-30]	(-inf-166.042]	g
(-inf-114.248]	(-inf-85.461]	(-inf-3.069]	(0.306-0.6]	(-inf-0.225]	(-113.53-230.855]	(-141.746-48.287]	(-77.313-51.269]	(-inf-30]	(166.042-330.802]	g
(-inf-114.248]	(-inf-85.461]	(-inf-3.069]	(-inf-0.306]	(-inf-0.225]	(-113.53-230.855]	(-141.746-48.287]	(-77.313-51.269]	(30-60]	(166.042-330.802]	g
(-inf-114.248]	(-inf-85.461]	(-inf-3.069]	(0.6-inf)	(0.225-0.45]	(-113.53-230.855]	(-141.746-48.287]	(-77.313-51.269]	(30-60]	(-inf-166.042]	g
(-inf-114.248]	(-inf-85.461]	(-inf-3.069]	(-inf-0.306]	(-inf-0.225]	(-113.53-230.855]	(-141.746-48.287]	(-77.313-51.269]	(-inf-30]	(-inf-166.042]	g
(-inf-114.248]	(-inf-85.461]	(-inf-3.069]	(0.306-0.6]	(-inf-0.225]	(-113.53-230.855]	(-141.746-48.287]	(-77.313-51.269]	(-inf-30]	(166.042-330.802]	g
(-inf-114.248]	(-inf-85.461]	(3.069-4.196]	(-inf-0.306]	(-inf-0.225]	(-113.53-230.855]	(-141.746-48.287]	(-77.313-51.269]	(-inf-30]	(166.042-330.802]	g
(-inf-114.248]	(-inf-85.461]	(-inf-3.069]	(-inf-0.306]	(-inf-0.225]	(-113.53-230.855]	(-141.746-48.287]	(-77.313-51.269]	(-inf-30]	(166.042-330.802]	g
(-inf-114.248]	(-inf-85.461]	(-inf-3.069]	(0.306-0.6]	(0.225-0.45]	(-113.53-230.855]	(-141.746-48.287]	(-77.313-51.269]	(-inf-30]	(-inf-166.042]	g
(-inf-114.248]	(-inf-85.461]	(3.069-4.196]	(-inf-0.306]	(-inf-0.225]	(-113.53-230.855]	(48.287-inf)	(-77.313-51.269]	(-inf-30]	(330.802-inf)	g
(-inf-114.248]	(-inf-85.461]	(-inf-3.069]	(0.6-inf)	(0.225-0.45]	(-113.53-230.855]	(-141.746-48.287]	(-77.313-51.269]	(-inf-30]	(-inf-166.042]	g
(-inf-114.248]	(-inf-85.461]	(-inf-3.069]	(0.306-0.6]	(0.225-0.45]	(-113.53-230.855]	(-141.746-48.287]	(-77.313-51.269]	(-inf-30]	(166.042-330.802]	g
(-inf-114.248]	(-inf-85.461]	(-inf-3.069]	(0.306-0.6]	(-inf-0.225]	(-113.53-230.855]	(-141.746-48.287]	(-77.313-51.269]	(-inf-30]	(166.042-330.802]	g
(-inf-114.248]	(-inf-85.461]	(-inf-3.069]	(0.306-0.6]	(-inf-0.225]	(-113.53-230.855]	(-141.746-48.287]	(-77.313-51.269]	(-inf-30]	(166.042-330.802]	g
(-inf-114.248]	(-inf-85.461]	(-inf-3.069]	(0.306-0.6]	(-inf-0.225]	(-113.53-230.855]	(-141.746-48.287]	(-77.313-51.269]	(-inf-30]	(-inf-166.042]	g
(-inf-114.248]	(-inf-85.461]	(-inf-3.069]	(0.306-0.6]	(0.225-0.45]	(-113.53-230.855]	(-141.746-48.287]	(-77.313-51.269]	(-inf-30]	(166.042-330.802]	g
(-inf-114.248]	(-inf-85.461]	(3.069-4.196]	(-inf-0.306]	(-inf-0.225]	(-113.53-230.855]	(48.287-inf)	(-77.313-51.269]	(-inf-30]	(166.042-330.802]	g
(-inf-114.248]	(-inf-85.461]	(-inf-3.069]	(0.6-inf)	(0.225-0.45]	(-113.53-230.855]	(-141.746-48.287]	(-77.313-51.269]	(60-inf)	(-inf-166.042]	g
(-inf-114.248]	(-inf-85.461]	(-inf-3.069]	(0.306-0.6]	(0.225-0.45]	(-113.53-230.855]	(-141.746-48.287]	(-77.313-51.269]	(-inf-30]	(-inf-166.042]	g
(-inf-114.248]	(-inf-85.461]	(-inf-3.069]	(0.6-inf)	(0.45-inf)	(-113.53-230.855]	(-141.746-48.287]	(-77.313-51.269]	(30-60]	(-inf-166.042]	g
(-inf-114.248]	(-inf-85.461]	(-inf-3.069]	(0.306-0.6]	(-inf-0.225]	(-113.53-230.855]	(-141.746-48.287]	(-77.313-51.269]	(-inf-30]	(166.042-330.802]	g
(-inf-114.248]	(-inf-85.461]	(-inf-3.069]	(-inf-0.306]	(-inf-0.225]	(-inf--113.53]	(48.287-inf)	(-77.313-51.269]	(-inf-30]	(166.042-330.802]	g
(-inf-114.248]	(-inf-85.461]	(-inf-3.069]	(0.306-0.6]	(0.225-0.45]	(-113.53-230.855]	(-141.746-48.287]	(-77.313-51.269]	(-inf-30]	(-inf-166.042]	g
(-inf-114.248]	(-inf-85.461]	(3.069-4.196]	(-inf-0.306]	(-inf-0.225]	(-113.53-230.855]	(48.287-inf)	(-77.313-51.269]	(-inf-30]	(166.042-330.802]	g
(-inf-114.248]	(-inf-85.461]	(-inf-3.069]	(-inf-0.306]	(-inf-0.225]	(-113.53-230.855]	(-141.746-48.287]	(-77.313-51.269]	(-inf-30]	(166.042-330.802]	g
(-inf-114.248]	(-inf-85.461]	(-inf-3.069]	(0.306-0.6]	(-inf-0.225]	(-113.53-230.855]	(-141.746-48.287]	(-77.313-51.269]	(-inf-30]	(166.042-330.802]	g
(-inf-114.248]	(-inf-85.461]	(-inf-3.069]	(0.6-inf)	(0.225-0.45]	(-113.53-230.855]	(-141.746-48.287]	(-77.313-51.269]	(-inf-30]	(166.042-330.802]	g
(-inf-114.248]	(-inf-85.461]	(-inf-3.069]	(0.6-inf)	(0.45-inf)	(-113.53-230.855]	(-141.746-48.287]	(-77.313-51.269]	(60-inf)	(166.042-330.802]	g
(-inf-114.248]	(-inf-85.461]	(-inf-3.069]	(0.6-inf)	(0.45-inf)	(-113.53-230.855]	(-141.746-48.287]	(-77.313-51.269]	(-inf-30]	(-inf-166.042]	g
(-inf-114.248]	(-inf-85.461]	(-inf-3.069]	(0.306-0.6]	(-inf-0.225]	(-113.53-230.855]	(-141.746-48.287]	(-77.313-51.269]	(-inf-30]	(166.042-330.802]	g
(-inf-114.248]	(-inf-85.461]	(-inf-3.069]	(0.6-inf)	(0.45-inf)	(-113.53-230.855]	(-141.746-48.287]	(-77.313-51.269]	(30-60]	(166.042-330.802]	g
(-inf-114.248]	(-inf-85.461]	(3.069-4.196]	(-inf-0.306]	(-inf-0.225]	(-113.53-230.855]	(48.287-inf)	(-77.313-51.269]	(-inf-30]	(166.042-330.802]	g
(-inf-114.248]	(-inf-85.461]	(3.069-4.196]	(-inf-0.306]	(-inf-0.225]	(-113.53-230.855]	(48.287-inf)	(-77.313-51.269]	(-inf-30]	(166.042-330.802]	g
(-inf-114.248]	(-inf-85.461]	(-inf-3.069]	(0.6-inf)	(0.45-inf)	(-113.53-230.855]	(-141.746-48.287]	(-77.313-51.269]	(30-60]	(166.042-330.802]	g
(-inf-114.248]	(-inf-85.461]	(-inf-3.069]	(0.306-0.6]	(0.225-0.45]	(-113.53-230.855]	(-141.746-48.287]	(-77.313-51.269]	(60-inf)	(-inf-166.042]	g
(-inf-114.248]	(-inf-85.461]	(3.069-4.196]	(-inf-0.306]	(-inf-0.225]	(-113.53-230.855]	(-141.746-48.287]	(-77.313-51.269]	(-inf-30]	(330.802-inf)	g
(-inf-114.248]	(-inf-85.461]	(-inf-3.069]	(-inf-0.306]	(-inf-0.225]	(-113.53-230.855]	(-141.746-48.287]	(-77.313-51.269]	(-inf-30]	(166.042-330.802]	g
(-inf-114.248]	(-inf-85.461]	(-inf-3.069]	(0.306-0.6]	(0.225-0.45]	(-113.53-230.855]	(-141.746-48.287]	(-77.313-51.269]	(-inf-30]	(166.042-330.802]	g
(-inf-114.248]	(-inf-85.461]	(-inf-3.069]	(-inf-0.306]	(-inf-0.225]	(-113.53-230.855]	(-141.746-48.287]	(-77.313-51.269]	(-inf-30]	(166.042-330.802]	g
(-inf-114.248]	(-inf-85.461]	(-inf-3.069]	(-inf-0.306]	(-inf-0.225]	(-113.53-230.855]	(-141.746-48.287]	(-77.313-51.269]	(-inf-30]	(-inf-166.042]	g
(-inf-114.248]	(-inf-85.461]	(-inf-3.069]	(0.306-0.6]	(-inf-0.225]	(-113.53-230.855]	(-141.746-48.287]	(-77.313-51.269]	(-inf-30]	(166.042-330.802]	g
(-inf-114.248]	(-inf-85.461]	(-inf-3.069]	(-inf-0.306]	(-inf-0.225]	(-inf--113.53]	(48.287-inf)	(-77.313-51.269]	(-inf-30]	(166.042-330.802]	g
(-inf-114.248]	(-inf-85.461]	(-inf-3.069]	(0.306-0.6]	(-inf-0.225]	(-113.53-230.855]	(-141.746-48.287]	(-77.313-51.269]	(60-inf)	(-inf-166.042]	g
(-inf-114.248]	(-inf-85.461]	(-inf-3.069]	(0.306-0.6]	(0.225-0.45]	(-113.53-230.855]	(-141.746-48.287]	(-77.313-51.269]	(60-inf)	(-inf-166.042]	g
(-inf-114.248]	(-inf-85.461]	(3.069-4.196]	(-inf-0.306]	(-inf-0.225]	(-113.53-230.855]	(48.287-inf)	(-77.313-51.269]	(-inf-30]	(166.042-330.802]	g
(-inf-114.248]	(-inf-85.461]	(3.069-4.196]	(-inf-0.306]	(-inf-0.225]	(-113.53-230.855]	(48.287-inf)	(-77.313-51.269]	(-inf-30]	(166.042-330.802]	g
(-inf-114.248]	(-inf-85.461]	(-inf-3.069]	(-inf-0.306]	(-inf-0.225]	(-113.53-230.855]	(-141.746-48.287]	(-77.313-51.269]	(-inf-30]	(166.042-330.802]	g
(-inf-114.248]	(-inf-85.461]	(-inf-3.069]	(0.306-0.6]	(0.225-0.45]	(-113.53-230.855]	(-141.746-48.287]	(-77.313-51.269]	(-inf-30]	(166.042-330.802]	g
(-inf-114.248]	(-inf-85.461]	(3.069-4.196]	(-inf-0.306]	(-inf-0.225]	(-113.53-230.855]	(-141.746-48.287]	(-77.313-51.269]	(-inf-30]	(166.042-330.802]	g
(-inf-114.248]	(-inf-85.461]	(-inf-3.069]	(0.6-inf)	(0.225-0.45]	(-113.53-230.855]	(-141.746-48.287]	(-77.313-51.269]	(-inf-30]	(-inf-166.042]	g
(-inf-114.248]	(-inf-85.461]	(-inf-3.069]	(0.6-inf)	(0.225-0.45]	(-113.53-230.855]	(-141.746-48.287]	(-77.313-51.269]	(30-60]	(166.042-330.802]	g
(-inf-114.248]	(-inf-85.461]	(3.069-4.196]	(-inf-0.306]	(-inf-0.225]	(-113.53-230.855]	(-141.746-48.287]	(-77.313-51.269]	(-inf-30]	(166.042-330.802]	g
(-inf-114.248]	(-inf-85.461]	(-inf-3.069]	(0.306-0.6]	(0.225-0.45]	(-113.53-230.855]	(-141.746-48.287]	(-77.313-51.269]	(-inf-30]	(166.042-330.802]	g
(-inf-114.248]	(-inf-85.461]	(3.069-4.196]	(-inf-0.306]	(-inf-0.225]	(-113.53-230.855]	(-141.746-48.287]	(-77.313-51.269]	(-inf-30]	(330.802-inf)	g
(-inf-114.248]	(-inf-85.461]	(-inf-3.069]	(0.306-0.6]	(0.225-0.45]	(-113.53-230.855]	(-141.746-48.287]	(-77.313-51.269]	(30-60]	(-inf-166.042]	g
(-inf-114.248]	(-inf-85.461]	(-inf-3.069]	(0.306-0.6]	(0.225-0.45]	(-113.53-230.855]	(-141.746-48.287]	(-77.313-51.269]	(-inf-30]	(166.042-330.802]	g
(-inf-114.248]	(-inf-85.461]	(-inf-3.069]	(-inf-0.306]	(-inf-0.225]	(-113.53-230.855]	(-141.746-48.287]	(-77.313-51.269]	(-inf-30]	(-inf-166.042]	g
(-inf-114.248]	(-inf-85.461]	(-inf-3.069]	(0.306-0.6]	(0.225-0.45]	(-113.53-230.855]	(-141.746-48.287]	(-77.313-51.269]	(-inf-30]	(-inf-166.042]	g
(-inf-114.248]	(-inf-85.461]	(-inf-3.069]	(0.306-0.6]	(0.225-0.45]	(-113.53-230.855]	(-141.746-48.287]	(-77.313-51.269]	(-inf-30]	(166.042-330.802]	g
(-inf-114.248]	(-inf-85.461]	(-inf-3.069]	(0.306-0.6]	(-inf-0.225]	(-113.53-230.855]	(-141.746-48.287]	(-77.313-51.269]	(-inf-30]	(166.042-330.802]	g
(-inf-114.248]	(-inf-85.461]	(-inf-3.069]	(0.306-0.6]	(-inf-0.225]	(-113.53-230.855]	(-141.746-48.287]	(-77.313-51.269]	(30-60]	(-inf-166.042]	g
(-inf-114.248]	(-inf-85.461]	(3.069-4.196]	(0.306-0.6]	(-inf-0.225]	(-113.53-230.855]	(-141.746-48.287]	(-77.313-51.269]	(-inf-30]	(-inf-166.042]	g
(-inf-114.248]	(-inf-85.461]	(-inf-3.069]	(0.306-0.6]	(0.225-0.45]	(-113.53-230.855]	(-141.746-48.287]	(-77.313-51.269]	(30-60]	(166.042-330.802]	g
(-inf-114.248]	(-inf-85.461]	(-inf-3.069]	(0.306-0.6]	(0.225-0.45]	(-113.53-230.855]	(-141.746-48.287]	(-77.313-51.269]	(-inf-30]	(166.042-330.802]	g
(-inf-114.248]	(-inf-85.461]	(-inf-3.069]	(0.306-0.6]	(-inf-0.225]	(-113.53-230.855]	(-141.746-48.287]	(-77.313-51.269]	(60-inf)	(-inf-166.042]	g
(-inf-114.248]	(-inf-85.461]	(3.069-4.196]	(-inf-0.306]	(-inf-0.225]	(-113.53-230.855]	(48.287-inf)	(-77.313-51.269]	(-inf-30]	(330.802-inf)	g
(-inf-114.248]	(-inf-85.461]	(-inf-3.069]	(0.306-0.6]	(0.225-0.45]	(-113.53-230.855]	(-141.746-48.287]	(-77.313-51.269]	(-inf-30]	(166.042-330.802]	g
(-inf-114.248]	(-inf-85.461]	(-inf-3.069]	(0.306-0.6]	(0.225-0.45]	(-113.53-230.855]	(-141.746-48.287]	(-77.313-51.269]	(30-60]	(-inf-166.042]	g
(-inf-114.248]	(-inf-85.461]	(-inf-3.069]	(0.6-inf)	(0.45-inf)	(-113.53-230.855]	(-141.746-48.287]	(-77.313-51.269]	(30-60]	(166.042-330.802]	g
(-inf-114.248]	(-inf-85.461]	(3.069-4.196]	(-inf-0.306]	(-inf-0.225]	(-113.53-230.855]	(48.287-inf)	(-77.313-51.269]	(-inf-30]	(330.802-inf)	g
(-inf-114.248]	(-inf-85.461]	(3.069-4.196]	(-inf-0.306]	(-inf-0.225]	(-113.53-230.855]	(48.287-inf)	(-77.313-51.269]	(-inf-30]	(166.042-330.802]	g
(-inf-114.248]	(-inf-85.461]	(-inf-3.069]	(0.306-0.6]	(0.225-0.45]	(-113.53-230.855]	(-141.746-48.287]	(-77.313-51.269]	(-inf-30]	(166.042-330.802]	g
(-inf-114.248]	(-inf-85.461]	(-inf-3.069]	(-inf-0.306]	(-inf-0.225]	(-113.53-230.855]	(-141.746-48.287]	(-77.313-51.269]	(-inf-30]	(166.042-330.802]	g
(-inf-114.248]	(-inf-85.461]	(-inf-3.069]	(-inf-0.306]	(-inf-0.225]	(-113.53-230.855]	(-141.746-48.287]	(-77.313-51.269]	(60-inf)	(-inf-166.042]	g
(-inf-114.248]	(-inf-85.461]	(-inf-3.069]	(0.306-0.6]	(0.225-0.45]	(-113.53-230.855]	(-141.746-48.287]	(-77.313-51.269]	(30-60]	(166.042-330.802]	g
(-inf-114.248]	(-inf-85.461]	(-inf-3.069]	(0.306-0.6]	(0.225-0.45]	(-113.53-230.855]	(-141.746-48.287]	(-77.313-51.269]	(-inf-30]	(-inf-166.042]	g
(-inf-114.248]	(-inf-85.461]	(-inf-3.069]	(0.306-0.6]	(-inf-0.225]	(-113.53-230.855]	(-141.746-48.287]	(-77.313-51.269]	(-inf-30]	(166.042-330.802]	g
(-inf-114.248]	(-inf-85.461]	(-inf-3.069]	(0.6-inf)	(0.45-inf)	(-113.53-230.855]	(-141.746-48.287]	(-77.313-51.269]	(-inf-30]	(-inf-166.042]	g
(-inf-114.248]	(-inf-85.461]	(3.069-4.196]	(-inf-0.306]	(-inf-0.225]	(-113.53-230.855]	(-141.746-48.287]	(-77.313-51.269]	(-inf-30]	(166.042-330.802]	g
(-inf-114.248]	(-inf-85.461]	(-inf-3.069]	(0.306-0.6]	(0.225-0.45]	(-113.53-230.855]	(-141.746-48.287]	(-77.313-51.269]	(-inf-30]	(166.042-330.802]	g
(-inf-114.248]	(-inf-85.461]	(3.069-4.196]	(-inf-0.306]	(-inf-0.225]	(-113.53-230.855]	(-141.746-48.287]	(-77.313-51.269]	(-inf-30]	(166.042-330.802]	g
(-inf-114.248]	(-inf-85.461]	(-inf-3.069]	(0.306-0.6]	(-inf-0.225]	(-113.53-230.855]	(-141.746-48.287]	(-77.313-51.269]	(-inf-30]	(166.042-330.802]	g
(-inf-114.248]	(-inf-85.461]	(-inf-3.069]	(0.306-0.6]	(-inf-0.225]	(-113.53-230.855]	(-141.746-48.287]	(-77.313-51.269]	(-inf-30]	(-inf-166.042]	g
(-inf-114.248]	(-inf-85.461]	(-inf-3.069]	(0.306-0.6]	(0.225-0.45]	(-113.53-230.855]	(-141.746-48.287]	(-77.313-51.269]	(30-60]	(-inf-166.042]	g
(-inf-114.248]	(-inf-85.461]	(-inf-3.069]	(0.306-0.6]	(0.225-0.45]	(-113.53-230.855]	(-141.746-48.287]	(-77.313-51.269]	(-inf-30]	(-inf-166.042]	g
(-inf-114.248]	(-inf-85.461]	(3.069-4.196]	(-inf-0.306]	(-inf-0.225]	(-113.53-230.855]	(48.287-inf)	(-77.313-51.269]	(-inf-30]	(330.802-inf)	g
(-inf-114.248]	(-inf-85.461]	(-inf-3.069]	(-inf-0.306]	(-inf-0.225]	(-113.53-230.855]	(-141.746-48.287]	(-77.313-51.269]	(-inf-30]	(166.042-330.802]	g
(-inf-114.248]	(-inf-85.461]	(-inf-3.069]	(0.306-0.6]	(0.225-0.45]	(-113.53-230.855]	(-141.746-48.287]	(-77.313-51.269]	(-inf-30]	(166.042-330.802]	g
(-inf-114.248]	(-inf-85.461]	(3.069-4.196]	(-inf-0.306]	(-inf-0.225]	(-113.53-230.855]	(-141.746-48.287]	(-77.313-51.269]	(-inf-30]	(166.042-330.802]	g
(-inf-114.248]	(-inf-85.461]	(-inf-3.069]	(0.6-inf)	(0.225-0.45]	(-113.53-230.855]	(-141.746-48.287]	(-77.313-51.269]	(60-inf)	(166.042-330.802]	g
(-inf-114.248]	(-inf-85.461]	(-inf-3.069]	(-inf-0.306]	(-inf-0.225]	(-113.53-230.855]	(-141.746-48.287]	(-77.313-51.269]	(-inf-30]	(166.042-330.802]	g
(-inf-114.248]	(-inf-85.461]	(-inf-3.069]	(0.306-0.6]	(0.225-0.45]	(-113.53-230.855]	(-141.746-48.287]	(-77.313-51.269]	(30-60]	(166.042-330.802]	g
(-inf-114.248]	(-inf-85.461]	(3.069-4.196]	(-inf-0.306]	(-inf-0.225]	(-113.53-230.855]	(48.287-inf)	(-77.313-51.269]	(-inf-30]	(166.042-330.802]	g
(-inf-114.248]	(-inf-85.461]	(-inf-3.069]	(0.306-0.6]	(-inf-0.225]	(-113.53-230.855]	(-141.746-48.287]	(-77.313-51.269]	(-inf-30]	(-inf-166.042]	g
(-inf-114.248]	(-inf-85.461]	(-inf-3.069]	(0.306-0.6]	(0.225-0.45]	(-113.53-230.855]	(-141.746-48.287]	(-77.313-51.269]	(-inf-30]	(166.042-330.802]	g
(-inf-114.248]	(-inf-85.461]	(-inf-3.069]	(0.6-inf)	(0.45-inf)	(-113.53-230.855]	(-141.746-48.287]	(-77.313-51.269]	(30-60]	(-inf-166.042]	g
(-inf-114.248]	(-inf-85.461]	(-inf-3.069]	(0.306-0.6]	(0.225-0.45]	(-113.53-230.855]	(-141.746-48.287]	(-77.313-51.269]	(-inf-30]	(-inf-166.042]	g
(-inf-114.248]	(-inf-85.461]	(-inf-3.069]	(0.6-inf)	(0.225-0.45]	(-113.53-230.855]	(-141.746-48.287]	(-77.313-51.269]	(-inf-30]	(-inf-166.042]	g
(-inf-114.248]	(-inf-85.461]	(3.069-4.196]	(-inf-0.306]	(-inf-0.225]	(-113.53-230.855]	(48.287-inf)	(-77.313-51.269]	(-inf-30]	(166.042-330.802]	g
(-inf-114.248]	(-inf-85.461]	(-inf-3.069]	(0.306-0.6]	(0.225-0.45]	(-113.53-230.855]	(-141.746-48.287]	(-77.313-51.269]	(-inf-30]	(166.042-330.802]	g
(-inf-114.248]	(-inf-85.461]	(-inf-3.069]	(0.6-inf)	(0.225-0.45]	(-113.53-230.855]	(-141.746-48.287]	(-77.313-51.269]	(30-60]	(-inf-166.042]	g
(-inf-114.248]	(-inf-85.461]	(-inf-3.069]	(0.306-0.6]	(-inf-0.225]	(-113.53-230.855]	(-141.746-48.287]	(-77.313-51.269]	(-inf-30]	(166.042-330.802]	g
(-inf-114.248]	(-inf-85.461]	(3.069-4.196]	(-inf-0.306]	(-inf-0.225]	(-113.53-230.855]	(48.287-inf)	(-77.313-51.269]	(-inf-30]	(166.042-330.802]	g
(-inf-114.248]	(-inf-85.461]	(-inf-3.069]	(0.306-0.6]	(-inf-0.225]	(-113.53-230.855]	(-141.746-48.287]	(-77.313-51.269]	(-inf-30]	(-inf-166.042]	g
(-inf-114.248]	(-inf-85.461]	(3.069-4.196]	(-inf-0.306]	(-inf-0.225]	(-113.53-230.855]	(48.287-inf)	(-77.313-51.269]	(-inf-30]	(166.042-330.802]	g
(-inf-114.248]	(-inf-85.461]	(-inf-3.069]	(0.306-0.6]	(-inf-0.225]	(-113.53-230.855]	(-141.746-48.287]	(-77.313-51.269]	(-inf-30]	(166.042-330.802]	g
(-inf-114.248]	(-inf-85.461]	(3.069-4.196]	(-inf-0.306]	(-inf-0.225]	(-113.53-230.855]	(-141.746-48.287]	(-77.313-51.269]	(-inf-30]	(166.042-330.802]	g
(-inf-114.248]	(-inf-85.461]	(3.069-4.196]	(-inf-0.306]	(-inf-0.225]	(-113.53-230.855]	(48.287-inf)	(51.269-inf)	(-inf-30]	(166.042-330.802]	g
(-inf-114.248]	(-inf-85.461]	(-inf-3.069]	(0.306-0.6]	(-inf-0.225]	(-113.53-230.855]	(-141.746-48.287]	(-77.313-51.269]	(-inf-30]	(-inf-166.042]	g
(-inf-114.248]	(-inf-85.461]	(-inf-3.069]	(0.306-0.6]	(0.225-0.45]	(-113.53-230.855]	(-141.746-48.287]	(-77.313-51.269]	(-inf-30]	(166.042-330.802]	g
(-inf-114.248]	(-inf-85.461]	(-inf-3.069]	(0.306-0.6]	(0.225-0.45]	(-113.53-230.855]	(-141.746-48.287]	(-77.313-51.269]	(-inf-30]	(-inf-166.042]	g
(-inf-114.248]	(-inf-85.461]	(-inf-3.069]	(0.306-0.6]	(-inf-0.225]	(-113.53-230.855]	(-141.746-48.287]	(-77.313-51.269]	(-inf-30]	(166.042-330.802]	g
(-inf-114.248]	(-inf-85.461]	(-inf-3.069]	(0.306-0.6]	(-inf-0.225]	(-113.53-230.855]	(-141.746-48.287]	(-77.313-51.269]	(-inf-30]	(-inf-166.042]	g
(-inf-114.248]	(-inf-85.461]	(-inf-3.069]	(0.306-0.6]	(-inf-0.225]	(-113.53-230.855]	(-141.746-48.287]	(-77.313-51.269]	(-inf-30]	(166.042-330.802]	g
(-inf-114.248]	(-inf-85.461]	(-inf-3.069]	(0.6-inf)	(0.225-0.45]	(-113.53-230.855]	(-141.746-48.287]	(-77.313-51.269]	(-inf-30]	(-inf-166.042]	g
(-inf-114.248]	(-inf-85.461]	(-inf-3.069]	(0.306-0.6]	(0.225-0.45]	(-113.53-230.855]	(-141.746-48.287]	(-77.313-51.269]	(30-60]	(-inf-166.042]	g
(-inf-114.248]	(-inf-85.461]	(3.069-4.196]	(-inf-0.306]	(-inf-0.225]	(-113.53-230.855]	(-141.746-48.287]	(-77.313-51.269]	(-inf-30]	(166.042-330.802]	g
(-inf-114.248]	(-inf-85.461]	(-inf-3.069]	(0.306-0.6]	(0.225-0.45]	(-113.53-230.855]	(-141.746-48.287]	(-77.313-51.269]	(-inf-30]	(-inf-166.042]	g
(-inf-114.248]	(-inf-85.461]	(-inf-3.069]	(0.6-inf)	(0.225-0.45]	(-113.53-230.855]	(-141.746-48.287]	(-77.313-51.269]	(-inf-30]	(166.042-330.802]	g
(-inf-114.248]	(-inf-85.461]	(-inf-3.069]	(0.306-0.6]	(0.225-0.45]	(-113.53-230.855]	(-141.746-48.287]	(-77.313-51.269]	(-inf-30]	(166.042-330.802]	g
(-inf-114.248]	(-inf-85.461]	(-inf-3.069]	(0.306-0.6]	(0.225-0.45]	(-113.53-230.855]	(-141.746-48.287]	(-77.313-51.269]	(-inf-30]	(-inf-166.042]	g
(-inf-114.248]	(-inf-85.461]	(-inf-3.069]	(0.306-0.6]	(0.225-0.45]	(-113.53-230.855]	(-141.746-48.287]	(-77.313-51.269]	(-inf-30]	(166.042-330.802]	g
(-inf-114.248]	(-inf-85.461]	(3.069-4.196]	(-inf-0.306]	(-inf-0.225]	(-113.53-230.855]	(48.287-inf)	(-77.313-51.269]	(-inf-30]	(166.042-330.802]	g
(-inf-114.248]	(-inf-85.461]	(-inf-3.069]	(0.306-0.6]	(0.225-0.45]	(-113.53-230.855]	(-141.746-48.287]	(-77.313-51.269]	(-inf-30]	(-inf-166.042]	g
(-inf-114.248]	(-inf-85.461]	(-inf-3.069]	(0.306-0.6]	(0.225-0.45]	(-113.53-230.855]	(-141.746-48.287]	(-77.313-51.269]	(-inf-30]	(-inf-166.042]	g
(-inf-114.248]	(-inf-85.461]	(-inf-3.069]	(0.306-0.6]	(-inf-0.225]	(-113.53-230.855]	(-141.746-48.287]	(-77.313-51.269]	(-inf-30]	(166.042-330.802]	g
(-inf-114.248]	(-inf-85.461]	(-inf-3.069]	(0.306-0.6]	(-inf-0.225]	(-113.53-230.855]	(48.287-inf)	(-77.313-51.269]	(-inf-30]	(-inf-166.042]	g
(-inf-114.248]	(-inf-85.461]	(-inf-3.069]	(0.6-inf)	(0.225-0.45]	(-113.53-230.855]	(-141.746-48.287]	(-77.313-51.269]	(30-60]	(-inf-166.042]	g
(-inf-114.248]	(-inf-85.461]	(3.069-4.196]	(-inf-0.306]	(-inf-0.225]	(-113.53-230.855]	(-141.746-48.287]	(-77.313-51.269]	(-inf-30]	(330.802-inf)	g
(-inf-114.248]	(-inf-85.461]	(-inf-3.069]	(0.306-0.6]	(-inf-0.225]	(-113.53-230.855]	(48.287-inf)	(-77.313-51.269]	(-inf-30]	(166.042-330.802]	g
(114.248-224.213]	(-inf-85.461]	(3.069-4.196]	(-inf-0.306]	(-inf-0.225]	(-inf--113.53]	(48.287-inf)	(-77.313-51.269]	(-inf-30]	(166.042-330.802]	g
(-inf-114.248]	(-inf-85.461]	(-inf-3.069]	(0.306-0.6]	(0.225-0.45]	(-113.53-230.855]	(-141.746-48.287]	(-77.313-51.269]	(-inf-30]	(166.042-330.802]	g
(-inf-114.248]	(-inf-85.461]	(-inf-3.069]	(0.306-0.6]	(-inf-0.225]	(-113.53-230.855]	(-141.746-48.287]	(-77.313-51.269]	(-inf-30]	(166.042-330.802]	g
(-inf-114.248]	(-inf-85.461]	(-inf-3.069]	(0.6-inf)	(0.225-0.45]	(-113.53-230.855]	(-141.746-48.287]	(-77.313-51.269]	(60-inf)	(-inf-166.042]	g
(-inf-114.248]	(-inf-85.461]	(-inf-3.069]	(0.6-inf)	(0.225-0.45]	(-113.53-230.855]	(-141.746-48.287]	(-77.313-51.269]	(-inf-30]	(166.042-330.802]	g
(-inf-114.248]	(-inf-85.461]	(-inf-3.069]	(0.306-0.6]	(-inf-0.225]	(-113.53-230.855]	(-141.746-48.287]	(-77.313-51.269]	(-inf-30]	(166.042-330.802]	g
(-inf-114.248]	(-inf-85.461]	(-inf-3.069]	(0.306-0.6]	(0.225-0.45]	(-113.53-230.855]	(-141.746-48.287]	(-77.313-51.269]	(-inf-30]	(166.042-330.802]	g
(-inf-114.248]	(-inf-85.461]	(-inf-3.069]	(-inf-0.306]	(-inf-0.225]	(-113.53-230.855]	(-141.746-48.287]	(-77.313-51.269]	(-inf-30]	(166.042-330.802]	g
(-inf-114.248]	(-inf-85.461]	(-inf-3.069]	(0.306-0.6]	(0.225-0.45]	(-113.53-230.855]	(-141.746-48.287]	(-77.313-51.269]	(30-60]	(-inf-166.042]	g
(-inf-114.248]	(-inf-85.461]	(-inf-3.069]	(0.306-0.6]	(0.225-0.45]	(-113.53-230.855]	(-141.746-48.287]	(-77.313-51.269]	(-inf-30]	(-inf-166.042]	g
(-inf-114.248]	(-inf-85.461]	(-inf-3.069]	(0.306-0.6]	(0.225-0.45]	(-113.53-230.855]	(-141.746-48.287]	(-77.313-51.269]	(-inf-30]	(-inf-166.042]	g
(-inf-114.248]	(-inf-85.461]	(-inf-3.069]	(0.306-0.6]	(0.225-0.45]	(-113.53-230.855]	(-141.746-48.287]	(-77.313-51.269]	(-inf-30]	(-inf-166.042]	g
(-inf-114.248]	(-inf-85.461]	(-inf-3.069]	(0.306-0.6]	(0.225-0.45]	(-113.53-230.855]	(-141.746-48.287]	(-77.313-51.269]	(-inf-30]	(166.042-330.802]	g
(-inf-114.248]	(-inf-85.461]	(3.069-4.196]	(-inf-0.306]	(-inf-0.225]	(-inf--113.53]	(48.287-inf)	(-77.313-51.269]	(-inf-30]	(166.042-330.802]	g
(-inf-114.248]	(-inf-85.461]	(3.069-4.196]	(-inf-0.306]	(-inf-0.225]	(-113.53-230.855]	(-141.746-48.287]	(-77.313-51.269]	(-inf-30]	(166.042-330.802]	g
(-inf-114.248]	(-inf-85.461]	(3.069-4.196]	(-inf-0.306]	(-inf-0.225]	(-113.53-230.855]	(48.287-inf)	(-77.313-51.269]	(-inf-30]	(166.042-330.802]	g
(-inf-114.248]	(-inf-85.461]	(-inf-3.069]	(-inf-0.306]	(-inf-0.225]	(-113.53-230.855]	(-141.746-48.287]	(-77.313-51.269]	(30-60]	(-inf-166.042]	g
(-inf-114.248]	(-inf-85.461]	(-inf-3.069]	(0.306-0.6]	(-inf-0.225]	(-113.53-230.855]	(-141.746-48.287]	(-77.313-51.269]	(-inf-30]	(166.042-330.802]	g
(-inf-114.248]	(-inf-85.461]	(-inf-3.069]	(0.306-0.6]	(0.225-0.45]	(-113.53-230.855]	(-141.746-48.287]	(-77.313-51.269]	(-inf-30]	(-inf-166.042]	g
(-inf-114.248]	(-inf-85.461]	(-inf-3.069]	(0.6-inf)	(0.225-0.45]	(-113.53-230.855]	(-141.746-48.287]	(-77.313-51.269]	(-inf-30]	(166.042-330.802]	g
(-inf-114.248]	(-inf-85.461]	(-inf-3.069]	(0.6-inf)	(0.225-0.45]	(-113.53-230.855]	(-141.746-48.287]	(-77.313-51.269]	(-inf-30]	(166.042-330.802]	g
(-inf-114.248]	(-inf-85.461]	(3.069-4.196]	(-inf-0.306]	(-inf-0.225]	(-113.53-230.855]	(48.287-inf)	(-77.313-51.269]	(-inf-30]	(166.042-330.802]	g
(-inf-114.248]	(-inf-85.461]	(-inf-3.069]	(0.306-0.6]	(-inf-0.225]	(-113.53-230.855]	(-141.746-48.287]	(-77.313-51.269]	(-inf-30]	(-inf-166.042]	g
(-inf-114.248]	(-inf-85.461]	(-inf-3.069]	(0.306-0.6]	(-inf-0.225]	(-113.53-230.855]	(-141.746-48.287]	(-77.313-51.269]	(-inf-30]	(-inf-166.042]	g
(-inf-114.248]	(-inf-85.461]	(-inf-3.069]	(-inf-0.306]	(-inf-0.225]	(-113.53-230.855]	(-141.746-48.287]	(-77.313-51.269]	(-inf-30]	(166.042-330.802]	g
(-inf-114.248]	(-inf-85.461]	(-inf-3.069]	(0.306-0.6]	(-inf-0.225]	(-113.53-230.855]	(-141.746-48.287]	(-77.313-51.269]	(-inf-30]	(166.042-330.802]	g
(-inf-114.248]	(-inf-85.461]	(-inf-3.069]	(0.306-0.6]	(0.225-0.45]	(-113.53-230.855]	(-141.746-48.287]	(-77.313-51.269]	(-inf-30]	(-inf-166.042]	g
(-inf-114.248]	(-inf-85.461]	(-inf-3.069]	(0.306-0.6]	(-inf-0.225]	(-113.53-230.855]	(-141.746-48.287]	(-77.313-51.269]	(-inf-30]	(-inf-166.042]	g
(-inf-114.248]	(-inf-85.461]	(-inf-3.069]	(0.306-0.6]	(0.225-0.45]	(-113.53-230.855]	(-141.746-48.287]	(-77.313-51.269]	(-inf-30]	(166.042-330.802]	g
(-inf-114.248]	(-inf-85.461]	(-inf-3.069]	(0.6-inf)	(0.225-0.45]	(-113.53-230.855]	(-141.746-48.287]	(-77.313-51.269]	(60-inf)	(-inf-166.042]	g
(-inf-114.248]	(-inf-85.461]	(-inf-3.069]	(0.6-inf)	(0.225-0.45]	(-113.53-230.855]	(-141.746-48.287]	(-77.313-51.269]	(-inf-30]	(-inf-166.042]	g
(-inf-114.248]	(-inf-85.461]	(3.069-4.196]	(-inf-0.306]	(-inf-0.225]	(-113.53-230.855]	(48.287-inf)	(-77.313-51.269]	(-inf-30]	(166.042-330.802]	g
(-inf-114.248]	(-inf-85.461]	(-inf-3.069]	(0.306-0.6]	(0.225-0.45]	(-113.53-230.855]	(-141.746-48.287]	(-77.313-51.269]	(-inf-30]	(-inf-166.042]	g
(-inf-114.248]	(-inf-85.461]	(-inf-3.069]	(0.6-inf)	(0.225-0.45]	(-113.53-230.855]	(-141.746-48.287]	(-77.313-51.269]	(-inf-30]	(166.042-330.802]	g
(-inf-114.248]	(-inf-85.461]	(-inf-3.069]	(0.306-0.6]	(0.225-0.45]	(-113.53-230.855]	(-141.746-48.287]	(-77.313-51.269]	(-inf-30]	(-inf-166.042]	g
(-inf-114.248]	(-inf-85.461]	(-inf-3.069]	(0.306-0.6]	(0.225-0.45]	(-113.53-230.855]	(-141.746-48.287]	(-77.313-51.269]	(-inf-30]	(166.042-330.802]	g
(-inf-114.248]	(-inf-85.461]	(-inf-3.069]	(0.306-0.6]	(-inf-0.225]	(-113.53-230.855]	(-141.746-48.287]	(-77.313-51.269]	(-inf-30]	(-inf-166.042]	g
(-inf-114.248]	(-inf-85.461]	(-inf-3.069]	(0.6-inf)	(0.225-0.45]	(-113.53-230.855]	(-141.746-48.287]	(-77.313-51.269]	(-inf-30]	(166.042-330.802]	g
(-inf-114.248]	(-inf-85.461]	(3.069-4.196]	(-inf-0.306]	(-inf-0.225]	(-113.53-230.855]	(48.287-inf)	(-77.313-51.269]	(-inf-30]	(-inf-166.042]	g
(-inf-114.248]	(-inf-85.461]	(3.069-4.196]	(-inf-0.306]	(-inf-0.225]	(-113.53-230.855]	(48.287-inf)	(-77.313-51.269]	(-inf-30]	(166.042-330.802]	g
(-inf-114.248]	(-inf-85.461]	(-inf-3.069]	(0.306-0.6]	(0.225-0.45]	(-113.53-230.855]	(-141.746-48.287]	(-77.313-51.269]	(30-60]	(166.042-330.802]	g
(-inf-114.248]	(-inf-85.461]	(-inf-3.069]	(0.306-0.6]	(0.225-0.45]	(-113.53-230.855]	(-141.746-48.287]	(-77.313-51.269]	(30-60]	(166.042-330.802]	g
(-inf-114.248]	(-inf-85.461]	(-inf-3.069]	(0.6-inf)	(0.45-inf)	(-113.53-230.855]	(-141.746-48.287]	(-77.313-51.269]	(60-inf)	(166.042-330.802]	g
(-inf-114.248]	(-inf-85.461]	(4.196-inf)	(-inf-0.306]	(-inf-0.225]	(-113.53-230.855]	(48.287-inf)	(-77.313-51.269]	(-inf-30]	(166.042-330.802]	g
(-inf-114.248]	(-inf-85.461]	(-inf-3.069]	(-inf-0.306]	(-inf-0.225]	(-113.53-230.855]	(-141.746-48.287]	(-77.313-51.269]	(30-60]	(166.042-330.802]	g
(-inf-114.248]	(-inf-85.461]	(-inf-3.069]	(0.306-0.6]	(0.225-0.45]	(-113.53-230.855]	(-141.746-48.287]	(-77.313-51.269]	(30-60]	(166.042-330.802]	g
(-inf-114.248]	(-inf-85.461]	(3.069-4.196]	(-inf-0.306]	(-inf-0.225]	(-113.53-230.855]	(-141.746-48.287]	(-77.313-51.269]	(-inf-30]	(166.042-330.802]	g
(-inf-114.248]	(-inf-85.461]	(-inf-3.069]	(0.306-0.6]	(-inf-0.225]	(-113.53-230.855]	(-141.746-48.287]	(-77.313-51.269]	(-inf-30]	(166.042-330.802]	g
(-inf-114.248]	(-inf-85.461]	(-inf-3.069]	(0.306-0.6]	(0.225-0.45]	(-113.53-230.855]	(-141.746-48.287]	(-77.313-51.269]	(-inf-30]	(166.042-330.802]	g
(-inf-114.248]	(-inf-85.461]	(-inf-3.069]	(-inf-0.306]	(-inf-0.225]	(-113.53-230.855]	(-141.746-48.287]	(-77.313-51.269]	(-inf-30]	(166.042-330.802]	g
(-inf-114.248]	(-inf-85.461]	(-inf-3.069]	(0.306-0.6]	(-inf-0.225]	(-113.53-230.855]	(-141.746-48.287]	(-77.313-51.269]	(-inf-30]	(-inf-166.042]	g
(-inf-114.248]	(-inf-85.461]	(-inf-3.069]	(0.306-0.6]	(0.225-0.45]	(-113.53-230.855]	(-141.746-48.287]	(-77.313-51.269]	(-inf-30]	(166.042-330.802]	g
(-inf-114.248]	(-inf-85.461]	(3.069-4.196]	(-inf-0.306]	(-inf-0.225]	(-113.53-230.855]	(48.287-inf)	(-77.313-51.269]	(-inf-30]	(166.042-330.802]	g
(-inf-114.248]	(-inf-85.461]	(-inf-3.069]	(0.306-0.6]	(0.225-0.45]	(-113.53-230.855]	(-141.746-48.287]	(-77.313-51.269]	(-inf-30]	(166.042-330.802]	g
(-inf-114.248]	(-inf-85.461]	(3.069-4.196]	(-inf-0.306]	(-inf-0.225]	(-113.53-230.855]	(-141.746-48.287]	(-77.313-51.269]	(-inf-30]	(-inf-166.042]	g
(-inf-114.248]	(-inf-85.461]	(-inf-3.069]	(0.306-0.6]	(-inf-0.225]	(-113.53-230.855]	(-141.746-48.287]	(-77.313-51.269]	(-inf-30]	(166.042-330.802]	g
(-inf-114.248]	(-inf-85.461]	(-inf-3.069]	(0.306-0.6]	(-inf-0.225]	(-113.53-230.855]	(-141.746-48.287]	(-77.313-51.269]	(-inf-30]	(166.042-330.802]	g
(-inf-114.248]	(-inf-85.461]	(-inf-3.069]	(0.6-inf)	(0.225-0.45]	(-113.53-230.855]	(-141.746-48.287]	(-77.313-51.269]	(60-inf)	(166.042-330.802]	g
(-inf-114.248]	(-inf-85.461]	(-inf-3.069]	(0.306-0.6]	(0.225-0.45]	(-113.53-230.855]	(-141.746-48.287]	(-77.313-51.269]	(-inf-30]	(-inf-166.042]	g
(-inf-114.248]	(-inf-85.461]	(-inf-3.069]	(0.306-0.6]	(-inf-0.225]	(-113.53-230.855]	(-141.746-48.287]	(-77.313-51.269]	(-inf-30]	(-inf-166.042]	g
(-inf-114.248]	(-inf-85.461]	(-inf-3.069]	(0.306-0.6]	(-inf-0.225]	(-113.53-230.855]	(48.287-inf)	(-77.313-51.269]	(-inf-30]	(166.042-330.802]	g
(-inf-114.248]	(-inf-85.461]	(3.069-4.196]	(-inf-0.306]	(-inf-0.225]	(-113.53-230.855]	(48.287-inf)	(-77.313-51.269]	(-inf-30]	(166.042-330.802]	g
(-inf-114.248]	(-inf-85.461]	(-inf-3.069]	(-inf-0.306]	(-inf-0.225]	(-113.53-230.855]	(-141.746-48.287]	(-77.313-51.269]	(-inf-30]	(-inf-166.042]	g
(-inf-114.248]	(-inf-85.461]	(-inf-3.069]	(0.6-inf)	(0.225-0.45]	(-113.53-230.855]	(-141.746-48.287]	(-77.313-51.269]	(60-inf)	(166.042-330.802]	g
(-inf-114.248]	(-inf-85.461]	(-inf-3.069]	(0.306-0.6]	(-inf-0.225]	(-113.53-230.855]	(-141.746-48.287]	(-77.313-51.269]	(-inf-30]	(-inf-166.042]	g
(-inf-114.248]	(-inf-85.461]	(-inf-3.069]	(-inf-0.306]	(-inf-0.225]	(-113.53-230.855]	(-141.746-48.287]	(-77.313-51.269]	(-inf-30]	(-inf-166.042]	g
(-inf-114.248]	(-inf-85.461]	(-inf-3.069]	(0.306-0.6]	(0.225-0.45]	(-113.53-230.855]	(-141.746-48.287]	(-77.313-51.269]	(-inf-30]	(166.042-330.802]	g
(-inf-114.248]	(-inf-85.461]	(-inf-3.069]	(0.6-inf)	(0.225-0.45]	(-113.53-230.855]	(-141.746-48.287]	(-77.313-51.269]	(30-60]	(-inf-166.042]	g
(-inf-114.248]	(-inf-85.461]	(-inf-3.069]	(0.306-0.6]	(-inf-0.225]	(-113.53-230.855]	(-141.746-48.287]	(-77.313-51.269]	(-inf-30]	(-inf-166.042]	g
(114.248-224.213]	(-inf-85.461]	(3.069-4.196]	(-inf-0.306]	(-inf-0.225]	(-113.53-230.855]	(48.287-inf)	(-77.313-51.269]	(-inf-30]	(166.042-330.802]	g
(-inf-114.248]	(-inf-85.461]	(-inf-3.069]	(0.306-0.6]	(-inf-0.225]	(-113.53-230.855]	(-141.746-48.287]	(-77.313-51.269]	(-inf-30]	(166.042-330.802]	g
(-inf-114.248]	(-inf-85.461]	(-inf-3.069]	(-inf-0.306]	(-inf-0.225]	(-113.53-230.855]	(-141.746-48.287]	(-77.313-51.269]	(-inf-30]	(166.042-330.802]	g
(-inf-114.248]	(-inf-85.461]	(3.069-4.196]	(-inf-0.306]	(-inf-0.225]	(-113.53-230.855]	(-141.746-48.287]	(-77.313-51.269]	(-inf-30]	(166.042-330.802]	g
(-inf-114.248]	(-inf-85.461]	(-inf-3.069]	(0.306-0.6]	(-inf-0.225]	(-113.53-230.855]	(-141.746-48.287]	(-77.313-51.269]	(-inf-30]	(-inf-166.042]	g
(-inf-114.248]	(-inf-85.461]	(3.069-4.196]	(-inf-0.306]	(-inf-0.225]	(-113.53-230.855]	(-141.746-48.287]	(-77.313-51.269]	(-inf-30]	(166.042-330.802]	g
(-inf-114.248]	(-inf-85.461]	(-inf-3.069]	(0.306-0.6]	(-inf-0.225]	(-113.53-230.855]	(-141.746-48.287]	(-77.313-51.269]	(-inf-30]	(166.042-330.802]	g
(-inf-114.248]	(-inf-85.461]	(3.069-4.196]	(-inf-0.306]	(-inf-0.225]	(-113.53-230.855]	(48.287-inf)	(-77.313-51.269]	(-inf-30]	(-inf-166.042]	g
(-inf-114.248]	(-inf-85.461]	(-inf-3.069]	(0.6-inf)	(0.45-inf)	(-113.53-230.855]	(-141.746-48.287]	(-77.313-51.269]	(60-inf)	(-inf-166.042]	g
(-inf-114.248]	(-inf-85.461]	(-inf-3.069]	(0.306-0.6]	(-inf-0.225]	(-113.53-230.855]	(-141.746-48.287]	(-77.313-51.269]	(-inf-30]	(166.042-330.802]	g
(-inf-114.248]	(-inf-85.461]	(-inf-3.069]	(0.306-0.6]	(-inf-0.225]	(-113.53-230.855]	(-141.746-48.287]	(-77.313-51.269]	(30-60]	(166.042-330.802]	g
(-inf-114.248]	(-inf-85.461]	(-inf-3.069]	(0.306-0.6]	(0.225-0.45]	(-113.53-230.855]	(-141.746-48.287]	(-77.313-51.269]	(-inf-30]	(166.042-330.802]	g
(-inf-114.248]	(-inf-85.461]	(-inf-3.069]	(0.306-0.6]	(-inf-0.225]	(-113.53-230.855]	(-141.746-48.287]	(-77.313-51.269]	(-inf-30]	(-inf-166.042]	g
(-inf-114.248]	(-inf-85.461]	(-inf-3.069]	(0.306-0.6]	(0.225-0.45]	(-113.53-230.855]	(-141.746-48.287]	(-77.313-51.269]	(-inf-30]	(166.042-330.802]	g
(-inf-114.248]	(-inf-85.461]	(-inf-3.069]	(0.306-0.6]	(0.225-0.45]	(-113.53-230.855]	(-141.746-48.287]	(-77.313-51.269]	(30-60]	(166.042-330.802]	g
(-inf-114.248]	(-inf-85.461]	(-inf-3.069]	(0.306-0.6]	(-inf-0.225]	(-113.53-230.855]	(-141.746-48.287]	(-77.313-51.269]	(-inf-30]	(166.042-330.802]	g
(-inf-114.248]	(-inf-85.461]	(-inf-3.069]	(0.306-0.6]	(0.225-0.45]	(-113.53-230.855]	(-141.746-48.287]	(-77.313-51.269]	(60-inf)	(-inf-166.042]	g
(-inf-114.248]	(-inf-85.461]	(-inf-3.069]	(0.306-0.6]	(-inf-0.225]	(-113.53-230.855]	(-141.746-48.287]	(-77.313-51.269]	(-inf-30]	(330.802-inf)	g
(-inf-114.248]	(-inf-85.461]	(-inf-3.069]	(0.306-0.6]	(-inf-0.225]	(-113.53-230.855]	(-141.746-48.287]	(-77.313-51.269]	(30-60]	(166.042-330.802]	g
(-inf-114.248]	(-inf-85.461]	(-inf-3.069]	(0.6-inf)	(0.45-inf)	(-113.53-230.855]	(-141.746-48.287]	(-77.313-51.269]	(60-inf)	(166.042-330.802]	g
(-inf-114.248]	(-inf-85.461]	(3.069-4.196]	(-inf-0.306]	(-inf-0.225]	(-113.53-230.855]	(-141.746-48.287]	(-77.313-51.269]	(-inf-30]	(166.042-330.802]	g
(-inf-114.248]	(-inf-85.461]	(-inf-3.069]	(0.306-0.6]	(-inf-0.225]	(-113.53-230.855]	(-141.746-48.287]	(-77.313-51.269]	(-inf-30]	(166.042-330.802]	g
(-inf-114.248]	(-inf-85.461]	(-inf-3.069]	(0.306-0.6]	(-inf-0.225]	(-113.53-230.855]	(-141.746-48.287]	(-77.313-51.269]	(30-60]	(166.042-330.802]	g
(-inf-114.248]	(-inf-85.461]	(-inf-3.069]	(0.6-inf)	(0.45-inf)	(-113.53-230.855]	(-141.746-48.287]	(-77.313-51.269]	(30-60]	(166.042-330.802]	g
(-inf-114.248]	(-inf-85.461]	(-inf-3.069]	(0.306-0.6]	(0.225-0.45]	(-113.53-230.855]	(-141.746-48.287]	(-77.313-51.269]	(30-60]	(166.042-330.802]	g
(-inf-114.248]	(-inf-85.461]	(-inf-3.069]	(0.6-inf)	(0.225-0.45]	(-113.53-230.855]	(-141.746-48.287]	(-77.313-51.269]	(30-60]	(166.042-330.802]	g
(-inf-114.248]	(-inf-85.461]	(-inf-3.069]	(0.306-0.6]	(-inf-0.225]	(-113.53-230.855]	(-141.746-48.287]	(-77.313-51.269]	(30-60]	(-inf-166.042]	g
(-inf-114.248]	(-inf-85.461]	(-inf-3.069]	(0.306-0.6]	(-inf-0.225]	(-113.53-230.855]	(48.287-inf)	(-77.313-51.269]	(-inf-30]	(166.042-330.802]	g
(-inf-114.248]	(-inf-85.461]	(-inf-3.069]	(0.6-inf)	(0.225-0.45]	(-113.53-230.855]	(-141.746-48.287]	(-77.313-51.269]	(30-60]	(166.042-330.802]	g
(-inf-114.248]	(-inf-85.461]	(-inf-3.069]	(0.306-0.6]	(0.225-0.45]	(-113.53-230.855]	(-141.746-48.287]	(-77.313-51.269]	(-inf-30]	(166.042-330.802]	g
(-inf-114.248]	(-inf-85.461]	(3.069-4.196]	(-inf-0.306]	(-inf-0.225]	(-113.53-230.855]	(48.287-inf)	(-77.313-51.269]	(-inf-30]	(330.802-inf)	g
(-inf-114.248]	(-inf-85.461]	(-inf-3.069]	(-inf-0.306]	(-inf-0.225]	(-113.53-230.855]	(-141.746-48.287]	(-77.313-51.269]	(-inf-30]	(166.042-330.802]	g
(-inf-114.248]	(-inf-85.461]	(3.069-4.196]	(-inf-0.306]	(-inf-0.225]	(-113.53-230.855]	(48.287-inf)	(-77.313-51.269]	(-inf-30]	(166.042-330.802]	g
(-inf-114.248]	(-inf-85.461]	(-inf-3.069]	(0.306-0.6]	(-inf-0.225]	(-113.53-230.855]	(-141.746-48.287]	(-77.313-51.269]	(-inf-30]	(-inf-166.042]	g
(-inf-114.248]	(-inf-85.461]	(-inf-3.069]	(-inf-0.306]	(-inf-0.225]	(-113.53-230.855]	(-141.746-48.287]	(-77.313-51.269]	(-inf-30]	(166.042-330.802]	g
(-inf-114.248]	(-inf-85.461]	(-inf-3.069]	(0.306-0.6]	(0.225-0.45]	(-113.53-230.855]	(-141.746-48.287]	(-77.313-51.269]	(-inf-30]	(166.042-330.802]	g
(-inf-114.248]	(-inf-85.461]	(-inf-3.069]	(0.6-inf)	(0.225-0.45]	(-113.53-230.855]	(-141.746-48.287]	(-77.313-51.269]	(-inf-30]	(-inf-166.042]	g
(-inf-114.248]	(-inf-85.461]	(3.069-4.196]	(-inf-0.306]	(-inf-0.225]	(-113.53-230.855]	(48.287-inf)	(-77.313-51.269]	(-inf-30]	(166.042-330.802]	g
(-inf-114.248]	(-inf-85.461]	(-inf-3.069]	(0.306-0.6]	(-inf-0.225]	(-113.53-230.855]	(-141.746-48.287]	(-77.313-51.269]	(-inf-30]	(-inf-166.042]	g
(-inf-114.248]	(-inf-85.461]	(-inf-3.069]	(0.6-inf)	(0.225-0.45]	(-113.53-230.855]	(-141.746-48.287]	(-77.313-51.269]	(-inf-30]	(166.042-330.802]	g
(-inf-114.248]	(-inf-85.461]	(-inf-3.069]	(0.306-0.6]	(-inf-0.225]	(-113.53-230.855]	(-141.746-48.287]	(-77.313-51.269]	(-inf-30]	(-inf-166.042]	g
(-inf-114.248]	(-inf-85.461]	(-inf-3.069]	(0.6-inf)	(0.45-inf)	(-113.53-230.855]	(-141.746-48.287]	(-77.313-51.269]	(-inf-30]	(-inf-166.042]	g
(-inf-114.248]	(-inf-85.461]	(-inf-3.069]	(0.306-0.6]	(0.225-0.45]	(-113.53-230.855]	(-141.746-48.287]	(-77.313-51.269]	(-inf-30]	(-inf-166.042]	g
(-inf-114.248]	(-inf-85.461]	(-inf-3.069]	(-inf-0.306]	(-inf-0.225]	(-113.53-230.855]	(-141.746-48.287]	(-77.313-51.269]	(-inf-30]	(166.042-330.802]	g
(-inf-114.248]	(-inf-85.461]	(-inf-3.069]	(-inf-0.306]	(-inf-0.225]	(-113.53-230.855]	(-141.746-48.287]	(-77.313-51.269]	(-inf-30]	(166.042-330.802]	g
(-inf-114.248]	(-inf-85.461]	(3.069-4.196]	(-inf-0.306]	(-inf-0.225]	(-113.53-230.855]	(-141.746-48.287]	(-77.313-51.269]	(-inf-30]	(-inf-166.042]	g
(-inf-114.248]	(-inf-85.461]	(-inf-3.069]	(0.306-0.6]	(0.225-0.45]	(-113.53-230.855]	(-141.746-48.287]	(-77.313-51.269]	(-inf-30]	(-inf-166.042]	g
(-inf-114.248]	(-inf-85.461]	(-inf-3.069]	(0.6-inf)	(0.225-0.45]	(-113.53-230.855]	(-141.746-48.287]	(-77.313-51.269]	(-inf-30]	(-inf-166.042]	g
(-inf-114.248]	(-inf-85.461]	(-inf-3.069]	(0.6-inf)	(0.45-inf)	(-113.53-230.855]	(-141.746-48.287]	(-77.313-51.269]	(-inf-30]	(-inf-166.042]	g
(-inf-114.248]	(-inf-85.461]	(-inf-3.069]	(-inf-0.306]	(-inf-0.225]	(-113.53-230.855]	(-141.746-48.287]	(-77.313-51.269]	(-inf-30]	(166.042-330.802]	g
(-inf-114.248]	(-inf-85.461]	(-inf-3.069]	(0.306-0.6]	(-inf-0.225]	(-113.53-230.855]	(-141.746-48.287]	(-77.313-51.269]	(30-60]	(-inf-166.042]	g
(-inf-114.248]	(-inf-85.461]	(-inf-3.069]	(0.306-0.6]	(0.225-0.45]	(-113.53-230.855]	(-141.746-48.287]	(-77.313-51.269]	(60-inf)	(-inf-166.042]	g
(-inf-114.248]	(-inf-85.461]	(-inf-3.069]	(0.6-inf)	(0.225-0.45]	(-113.53-230.855]	(-141.746-48.287]	(-77.313-51.269]	(60-inf)	(-inf-166.042]	g
(-inf-114.248]	(-inf-85.461]	(3.069-4.196]	(-inf-0.306]	(-inf-0.225]	(-113.53-230.855]	(48.287-inf)	(-77.313-51.269]	(-inf-30]	(-inf-166.042]	g
(-inf-114.248]	(-inf-85.461]	(3.069-4.196]	(-inf-0.306]	(-inf-0.225]	(-113.53-230.855]	(48.287-inf)	(-77.313-51.269]	(-inf-30]	(166.042-330.802]	g
(-inf-114.248]	(-inf-85.461]	(-inf-3.069]	(0.6-inf)	(0.225-0.45]	(-113.53-230.855]	(-141.746-48.287]	(-77.313-51.269]	(-inf-30]	(-inf-166.042]	g
(-inf-114.248]	(-inf-85.461]	(3.069-4.196]	(-inf-0.306]	(-inf-0.225]	(-113.53-230.855]	(-141.746-48.287]	(-77.313-51.269]	(-inf-30]	(166.042-330.802]	g
(-inf-114.248]	(-inf-85.461]	(3.069-4.196]	(-inf-0.306]	(-inf-0.225]	(-113.53-230.855]	(48.287-inf)	(-77.313-51.269]	(-inf-30]	(166.042-330.802]	g
(-inf-114.248]	(-inf-85.461]	(-inf-3.069]	(-inf-0.306]	(-inf-0.225]	(-113.53-230.855]	(-141.746-48.287]	(-77.313-51.269]	(-inf-30]	(166.042-330.802]	g
(-inf-114.248]	(-inf-85.461]	(3.069-4.196]	(-inf-0.306]	(-inf-0.225]	(-113.53-230.855]	(-141.746-48.287]	(-77.313-51.269]	(-inf-30]	(166.042-330.802]	g
(-inf-114.248]	(-inf-85.461]	(3.069-4.196]	(-inf-0.306]	(-inf-0.225]	(-113.53-230.855]	(-141.746-48.287]	(-77.313-51.269]	(-inf-30]	(166.042-330.802]	g
(-inf-114.248]	(-inf-85.461]	(-inf-3.069]	(-inf-0.306]	(-inf-0.225]	(-113.53-230.855]	(-141.746-48.287]	(-77.313-51.269]	(-inf-30]	(166.042-330.802]	g
(-inf-114.248]	(-inf-85.461]	(-inf-3.069]	(0.306-0.6]	(0.225-0.45]	(-113.53-230.855]	(-141.746-48.287]	(-77.313-51.269]	(60-inf)	(-inf-166.042]	g
(-inf-114.248]	(-inf-85.461]	(3.069-4.196]	(-inf-0.306]	(-inf-0.225]	(-113.53-230.855]	(48.287-inf)	(-77.313-51.269]	(-inf-30]	(166.042-330.802]	g
(-inf-114.248]	(-inf-85.461]	(3.069-4.196]	(-inf-0.306]	(-inf-0.225]	(-113.53-230.855]	(48.287-inf)	(-77.313-51.269]	(-inf-30]	(166.042-330.802]	g
(-inf-114.248]	(-inf-85.461]	(-inf-3.069]	(-inf-0.306]	(-inf-0.225]	(-113.53-230.855]	(-141.746-48.287]	(-77.313-51.269]	(-inf-30]	(166.042-330.802]	g
(-inf-114.248]	(-inf-85.461]	(-inf-3.069]	(-inf-0.306]	(-inf-0.225]	(-113.53-230.855]	(-141.746-48.287]	(-77.313-51.269]	(-inf-30]	(166.042-330.802]	g
(-inf-114.248]	(-inf-85.461]	(-inf-3.069]	(0.306-0.6]	(0.225-0.45]	(-113.53-230.855]	(-141.746-48.287]	(-77.313-51.269]	(30-60]	(166.042-330.802]	g
(-inf-114.248]	(-inf-85.461]	(-inf-3.069]	(0.306-0.6]	(0.225-0.45]	(-113.53-230.855]	(-141.746-48.287]	(-77.313-51.269]	(-inf-30]	(166.042-330.802]	g
(-inf-114.248]	(-inf-85.461]	(4.196-inf)	(-inf-0.306]	(-inf-0.225]	(-113.53-230.855]	(48.287-inf)	(-77.313-51.269]	(-inf-30]	(330.802-inf)	g
(-inf-114.248]	(-inf-85.461]	(-inf-3.069]	(0.6-inf)	(0.225-0.45]	(-113.53-230.855]	(-141.746-48.287]	(-77.313-51.269]	(-inf-30]	(-inf-166.042]	g
(-inf-114.248]	(-inf-85.461]	(-inf-3.069]	(0.306-0.6]	(0.225-0.45]	(-113.53-230.855]	(-141.746-48.287]	(-77.313-51.269]	(-inf-30]	(-inf-166.042]	g
(-inf-114.248]	(-inf-85.461]	(3.069-4.196]	(-inf-0.306]	(-inf-0.225]	(-113.53-230.855]	(-141.746-48.287]	(-77.313-51.269]	(-inf-30]	(166.042-330.802]	g
(-inf-114.248]	(-inf-85.461]	(-inf-3.069]	(0.6-inf)	(0.225-0.45]	(-113.53-230.855]	(-141.746-48.287]	(-77.313-51.269]	(-inf-30]	(166.042-330.802]	g
(-inf-114.248]	(-inf-85.461]	(-inf-3.069]	(0.6-inf)	(0.225-0.45]	(-113.53-230.855]	(-141.746-48.287]	(-77.313-51.269]	(60-inf)	(-inf-166.042]	g
(-inf-114.248]	(-inf-85.461]	(-inf-3.069]	(-inf-0.306]	(-inf-0.225]	(-113.53-230.855]	(-141.746-48.287]	(-77.313-51.269]	(-inf-30]	(166.042-330.802]	g
(-inf-114.248]	(-inf-85.461]	(3.069-4.196]	(-inf-0.306]	(-inf-0.225]	(-113.53-230.855]	(-141.746-48.287]	(-77.313-51.269]	(-inf-30]	(166.042-330.802]	g
(-inf-114.248]	(-inf-85.461]	(3.069-4.196]	(-inf-0.306]	(-inf-0.225]	(-113.53-230.855]	(48.287-inf)	(-77.313-51.269]	(-inf-30]	(166.042-330.802]	g
(-inf-114.248]	(-inf-85.461]	(3.069-4.196]	(-inf-0.306]	(-inf-0.225]	(-113.53-230.855]	(-141.746-48.287]	(-77.313-51.269]	(-inf-30]	(166.042-330.802]	g
(114.248-224.213]	(-inf-85.461]	(4.196-inf)	(-inf-0.306]	(-inf-0.225]	(-113.53-230.855]	(48.287-inf)	(-77.313-51.269]	(-inf-30]	(166.042-330.802]	g
(-inf-114.248]	(-inf-85.461]	(3.069-4.196]	(0.306-0.6]	(-inf-0.225]	(-113.53-230.855]	(-141.746-48.287]	(-77.313-51.269]	(-inf-30]	(-inf-166.042]	g
(-inf-114.248]	(-inf-85.461]	(-inf-3.069]	(0.306-0.6]	(0.225-0.45]	(-113.53-230.855]	(-141.746-48.287]	(-77.313-51.269]	(-inf-30]	(166.042-330.802]	g
(-inf-114.248]	(-inf-85.461]	(-inf-3.069]	(0.6-inf)	(0.225-0.45]	(-113.53-230.855]	(-141.746-48.287]	(-77.313-51.269]	(60-inf)	(166.042-330.802]	g
(-inf-114.248]	(-inf-85.461]	(-inf-3.069]	(0.306-0.6]	(-inf-0.225]	(-113.53-230.855]	(-141.746-48.287]	(-77.313-51.269]	(-inf-30]	(166.042-330.802]	g
(-inf-114.248]	(-inf-85.461]	(-inf-3.069]	(-inf-0.306]	(-inf-0.225]	(-113.53-230.855]	(-141.746-48.287]	(-77.313-51.269]	(-inf-30]	(166.042-330.802]	g
(-inf-114.248]	(-inf-85.461]	(-inf-3.069]	(-inf-0.306]	(-inf-0.225]	(-113.53-230.855]	(-141.746-48.287]	(-77.313-51.269]	(-inf-30]	(166.042-330.802]	g
(-inf-114.248]	(-inf-85.461]	(-inf-3.069]	(0.306-0.6]	(0.225-0.45]	(-113.53-230.855]	(-141.746-48.287]	(-77.313-51.269]	(30-60]	(-inf-166.042]	g
(-inf-114.248]	(-inf-85.461]	(3.069-4.196]	(-inf-0.306]	(-inf-0.225]	(-113.53-230.855]	(48.287-inf)	(-77.313-51.269]	(-inf-30]	(166.042-330.802]	g
(-inf-114.248]	(-inf-85.461]	(-inf-3.069]	(0.306-0.6]	(-inf-0.225]	(-113.53-230.855]	(-141.746-48.287]	(-77.313-51.269]	(30-60]	(-inf-166.042]	g
(-inf-114.248]	(-inf-85.461]	(-inf-3.069]	(0.306-0.6]	(-inf-0.225]	(-113.53-230.855]	(48.287-inf)	(-77.313-51.269]	(-inf-30]	(-inf-166.042]	g
(-inf-114.248]	(-inf-85.461]	(-inf-3.069]	(0.306-0.6]	(0.225-0.45]	(-113.53-230.855]	(-141.746-48.287]	(-77.313-51.269]	(30-60]	(166.042-330.802]	g
(-inf-114.248]	(-inf-85.461]	(-inf-3.069]	(0.306-0.6]	(0.225-0.45]	(-113.53-230.855]	(-141.746-48.287]	(-77.313-51.269]	(30-60]	(-inf-166.042]	g
(-inf-114.248]	(-inf-85.461]	(-inf-3.069]	(0.306-0.6]	(0.225-0.45]	(-113.53-230.855]	(-141.746-48.287]	(-77.313-51.269]	(-inf-30]	(-inf-166.042]	g
(-inf-114.248]	(-inf-85.461]	(-inf-3.069]	(-inf-0.306]	(-inf-0.225]	(-113.53-230.855]	(-141.746-48.287]	(-77.313-51.269]	(-inf-30]	(-inf-166.042]	g
(-inf-114.248]	(-inf-85.461]	(-inf-3.069]	(-inf-0.306]	(-inf-0.225]	(-113.53-230.855]	(-141.746-48.287]	(-77.313-51.269]	(-inf-30]	(-inf-166.042]	g
(-inf-114.248]	(-inf-85.461]	(-inf-3.069]	(0.6-inf)	(0.225-0.45]	(-113.53-230.855]	(-141.746-48.287]	(-77.313-51.269]	(-inf-30]	(166.042-330.802]	g
(-inf-114.248]	(-inf-85.461]	(-inf-3.069]	(-inf-0.306]	(-inf-0.225]	(-113.53-230.855]	(-141.746-48.287]	(-77.313-51.269]	(30-60]	(-inf-166.042]	g
(-inf-114.248]	(-inf-85.461]	(-inf-3.069]	(-inf-0.306]	(-inf-0.225]	(-113.53-230.855]	(48.287-inf)	(-77.313-51.269]	(-inf-30]	(166.042-330.802]	g
(-inf-114.248]	(-inf-85.461]	(-inf-3.069]	(-inf-0.306]	(-inf-0.225]	(-113.53-230.855]	(-141.746-48.287]	(-77.313-51.269]	(-inf-30]	(-inf-166.042]	g
(-inf-114.248]	(-inf-85.461]	(-inf-3.069]	(0.306-0.6]	(0.225-0.45]	(-113.53-230.855]	(-141.746-48.287]	(-77.313-51.269]	(-inf-30]	(166.042-330.802]	g
(-inf-114.248]	(-inf-85.461]	(-inf-3.069]	(0.6-inf)	(0.225-0.45]	(-113.53-230.855]	(-141.746-48.287]	(-77.313-51.269]	(30-60]	(-inf-166.042]	g
(-inf-114.248]	(-inf-85.461]	(3.069-4.196]	(-inf-0.306]	(-inf-0.225]	(-inf--113.53]	(48.287-inf)	(-77.313-51.269]	(-inf-30]	(166.042-330.802]	g
(-inf-114.248]	(-inf-85.461]	(-inf-3.069]	(0.306-0.6]	(0.225-0.45]	(-113.53-230.855]	(-141.746-48.287]	(-77.313-51.269]	(-inf-30]	(166.042-330.802]	g
(-inf-114.248]	(-inf-85.461]	(-inf-3.069]	(-inf-0.306]	(-inf-0.225]	(-113.53-230.855]	(-141.746-48.287]	(-77.313-51.269]	(-inf-30]	(166.042-330.802]	g
(-inf-114.248]	(-inf-85.461]	(-inf-3.069]	(-inf-0.306]	(-inf-0.225]	(-113.53-230.855]	(-141.746-48.287]	(-77.313-51.269]	(-inf-30]	(166.042-330.802]	g
(-inf-114.248]	(-inf-85.461]	(-inf-3.069]	(0.6-inf)	(0.225-0.45]	(-113.53-230.855]	(-141.746-48.287]	(-77.313-51.269]	(60-inf)	(-inf-166.042]	g
(-inf-114.248]	(-inf-85.461]	(-inf-3.069]	(0.306-0.6]	(-inf-0.225]	(-113.53-230.855]	(-141.746-48.287]	(-77.313-51.269]	(60-inf)	(-inf-166.042]	g
(-inf-114.248]	(-inf-85.461]	(-inf-3.069]	(0.306-0.6]	(-inf-0.225]	(-113.53-230.855]	(-141.746-48.287]	(-77.313-51.269]	(-inf-30]	(-inf-166.042]	g
(-inf-114.248]	(-inf-85.461]	(-inf-3.069]	(0.306-0.6]	(-inf-0.225]	(-113.53-230.855]	(-141.746-48.287]	(-77.313-51.269]	(-inf-30]	(-inf-166.042]	g
(-inf-114.248]	(-inf-85.461]	(3.069-4.196]	(-inf-0.306]	(-inf-0.225]	(-113.53-230.855]	(48.287-inf)	(-77.313-51.269]	(-inf-30]	(330.802-inf)	g
(-inf-114.248]	(-inf-85.461]	(-inf-3.069]	(0.6-inf)	(0.225-0.45]	(-113.53-230.855]	(-141.746-48.287]	(-77.313-51.269]	(60-inf)	(-inf-166.042]	g
(-inf-114.248]	(-inf-85.461]	(-inf-3.069]	(0.306-0.6]	(0.225-0.45]	(-113.53-230.855]	(-141.746-48.287]	(-77.313-51.269]	(-inf-30]	(-inf-166.042]	g
(-inf-114.248]	(-inf-85.461]	(-inf-3.069]	(0.306-0.6]	(0.225-0.45]	(-113.53-230.855]	(-141.746-48.287]	(-77.313-51.269]	(-inf-30]	(-inf-166.042]	g
(-inf-114.248]	(-inf-85.461]	(-inf-3.069]	(0.306-0.6]	(-inf-0.225]	(-113.53-230.855]	(-141.746-48.287]	(-77.313-51.269]	(-inf-30]	(-inf-166.042]	g
(-inf-114.248]	(-inf-85.461]	(-inf-3.069]	(0.306-0.6]	(-inf-0.225]	(-113.53-230.855]	(-141.746-48.287]	(-77.313-51.269]	(-inf-30]	(166.042-330.802]	g
(-inf-114.248]	(-inf-85.461]	(-inf-3.069]	(0.306-0.6]	(0.225-0.45]	(-113.53-230.855]	(-141.746-48.287]	(-77.313-51.269]	(30-60]	(-inf-166.042]	g
(-inf-114.248]	(-inf-85.461]	(3.069-4.196]	(-inf-0.306]	(-inf-0.225]	(-113.53-230.855]	(-141.746-48.287]	(-77.313-51.269]	(-inf-30]	(166.042-330.802]	g
(-inf-114.248]	(-inf-85.461]	(-inf-3.069]	(-inf-0.306]	(-inf-0.225]	(-113.53-230.855]	(-141.746-48.287]	(-77.313-51.269]	(-inf-30]	(-inf-166.042]	g
(-inf-114.248]	(-inf-85.461]	(3.069-4.196]	(-inf-0.306]	(-inf-0.225]	(-113.53-230.855]	(48.287-inf)	(-77.313-51.269]	(-inf-30]	(166.042-330.802]	g
(-inf-114.248]	(-inf-85.461]	(-inf-3.069]	(0.306-0.6]	(0.225-0.45]	(-113.53-230.855]	(-141.746-48.287]	(-77.313-51.269]	(-inf-30]	(166.042-330.802]	g
(-inf-114.248]	(-inf-85.461]	(-inf-3.069]	(0.306-0.6]	(-inf-0.225]	(-113.53-230.855]	(-141.746-48.287]	(-77.313-51.269]	(30-60]	(-inf-166.042]	g
(-inf-114.248]	(-inf-85.461]	(-inf-3.069]	(0.306-0.6]	(0.225-0.45]	(-113.53-230.855]	(-141.746-48.287]	(-77.313-51.269]	(-inf-30]	(166.042-330.802]	g
(-inf-114.248]	(-inf-85.461]	(-inf-3.069]	(0.306-0.6]	(-inf-0.225]	(-113.53-230.855]	(-141.746-48.287]	(-77.313-51.269]	(-inf-30]	(166.042-330.802]	g
(-inf-114.248]	(-inf-85.461]	(-inf-3.069]	(-inf-0.306]	(-inf-0.225]	(-113.53-230.855]	(-141.746-48.287]	(-77.313-51.269]	(-inf-30]	(166.042-330.802]	g
(-inf-114.248]	(-inf-85.461]	(-inf-3.069]	(-inf-0.306]	(-inf-0.225]	(-113.53-230.855]	(-141.746-48.287]	(-77.313-51.269]	(-inf-30]	(166.042-330.802]	g
(-inf-114.248]	(-inf-85.461]	(-inf-3.069]	(0.306-0.6]	(0.225-0.45]	(-113.53-230.855]	(-141.746-48.287]	(-77.313-51.269]	(-inf-30]	(-inf-166.042]	g
(-inf-114.248]	(-inf-85.461]	(-inf-3.069]	(-inf-0.306]	(-inf-0.225]	(-113.53-230.855]	(48.287-inf)	(-77.313-51.269]	(-inf-30]	(166.042-330.802]	g
(-inf-114.248]	(-inf-85.461]	(-inf-3.069]	(-inf-0.306]	(-inf-0.225]	(-113.53-230.855]	(-141.746-48.287]	(-77.313-51.269]	(-inf-30]	(166.042-330.802]	g
(-inf-114.248]	(-inf-85.461]	(-inf-3.069]	(-inf-0.306]	(-inf-0.225]	(-113.53-230.855]	(-141.746-48.287]	(-77.313-51.269]	(30-60]	(166.042-330.802]	g
(-inf-114.248]	(-inf-85.461]	(-inf-3.069]	(0.306-0.6]	(0.225-0.45]	(-113.53-230.855]	(-141.746-48.287]	(-77.313-51.269]	(30-60]	(166.042-330.802]	g
(-inf-114.248]	(-inf-85.461]	(-inf-3.069]	(0.6-inf)	(0.225-0.45]	(-113.53-230.855]	(-141.746-48.287]	(-77.313-51.269]	(60-inf)	(166.042-330.802]	g
(-inf-114.248]	(-inf-85.461]	(-inf-3.069]	(-inf-0.306]	(-inf-0.225]	(-113.53-230.855]	(-141.746-48.287]	(-77.313-51.269]	(-inf-30]	(-inf-166.042]	g
(-inf-114.248]	(-inf-85.461]	(-inf-3.069]	(0.306-0.6]	(-inf-0.225]	(-113.53-230.855]	(-141.746-48.287]	(-77.313-51.269]	(-inf-30]	(166.042-330.802]	g
(-inf-114.248]	(-inf-85.461]	(3.069-4.196]	(-inf-0.306]	(-inf-0.225]	(-113.53-230.855]	(48.287-inf)	(-77.313-51.269]	(-inf-30]	(166.042-330.802]	g
(-inf-114.248]	(-inf-85.461]	(-inf-3.069]	(0.306-0.6]	(-inf-0.225]	(-113.53-230.855]	(-141.746-48.287]	(-77.313-51.269]	(-inf-30]	(166.042-330.802]	g
(-inf-114.248]	(-inf-85.461]	(3.069-4.196]	(-inf-0.306]	(-inf-0.225]	(-113.53-230.855]	(48.287-inf)	(-77.313-51.269]	(-inf-30]	(166.042-330.802]	g
(-inf-114.248]	(-inf-85.461]	(-inf-3.069]	(-inf-0.306]	(-inf-0.225]	(-113.53-230.855]	(-141.746-48.287]	(-77.313-51.269]	(-inf-30]	(166.042-330.802]	g
(-inf-114.248]	(-inf-85.461]	(-inf-3.069]	(0.306-0.6]	(0.225-0.45]	(-113.53-230.855]	(-141.746-48.287]	(-77.313-51.269]	(60-inf)	(-inf-166.042]	g
(-inf-114.248]	(-inf-85.461]	(-inf-3.069]	(0.6-inf)	(0.225-0.45]	(-113.53-230.855]	(-141.746-48.287]	(-77.313-51.269]	(30-60]	(-inf-166.042]	g
(-inf-114.248]	(-inf-85.461]	(-inf-3.069]	(0.6-inf)	(0.225-0.45]	(-113.53-230.855]	(-141.746-48.287]	(-77.313-51.269]	(-inf-30]	(166.042-330.802]	g
(-inf-114.248]	(-inf-85.461]	(3.069-4.196]	(-inf-0.306]	(-inf-0.225]	(-113.53-230.855]	(48.287-inf)	(-77.313-51.269]	(-inf-30]	(166.042-330.802]	g
(-inf-114.248]	(-inf-85.461]	(3.069-4.196]	(-inf-0.306]	(-inf-0.225]	(-113.53-230.855]	(48.287-inf)	(-77.313-51.269]	(-inf-30]	(166.042-330.802]	g
(-inf-114.248]	(-inf-85.461]	(-inf-3.069]	(-inf-0.306]	(-inf-0.225]	(-113.53-230.855]	(-141.746-48.287]	(-77.313-51.269]	(-inf-30]	(-inf-166.042]	g
(-inf-114.248]	(-inf-85.461]	(3.069-4.196]	(-inf-0.306]	(-inf-0.225]	(-113.53-230.855]	(-141.746-48.287]	(-77.313-51.269]	(-inf-30]	(166.042-330.802]	g
(-inf-114.248]	(-inf-85.461]	(-inf-3.069]	(-inf-0.306]	(-inf-0.225]	(-113.53-230.855]	(-141.746-48.287]	(-77.313-51.269]	(-inf-30]	(-inf-166.042]	g
(-inf-114.248]	(-inf-85.461]	(-inf-3.069]	(0.306-0.6]	(-inf-0.225]	(-113.53-230.855]	(-141.746-48.287]	(-77.313-51.269]	(-inf-30]	(166.042-330.802]	g
(-inf-114.248]	(-inf-85.461]	(3.069-4.196]	(-inf-0.306]	(-inf-0.225]	(-113.53-230.855]	(48.287-inf)	(-77.313-51.269]	(-inf-30]	(166.042-330.802]	g
(-inf-114.248]	(-inf-85.461]	(3.069-4.196]	(-inf-0.306]	(-inf-0.225]	(-113.53-230.855]	(-141.746-48.287]	(-77.313-51.269]	(-inf-30]	(166.042-330.802]	g
(-inf-114.248]	(-inf-85.461]	(-inf-3.069]	(-inf-0.306]	(-inf-0.225]	(-113.53-230.855]	(-141.746-48.287]	(-77.313-51.269]	(-inf-30]	(-inf-166.042]	g
(-inf-114.248]	(-inf-85.461]	(-inf-3.069]	(0.6-inf)	(0.45-inf)	(-113.53-230.855]	(-141.746-48.287]	(-77.313-51.269]	(60-inf)	(-inf-166.042]	g
(-inf-114.248]	(-inf-85.461]	(3.069-4.196]	(-inf-0.306]	(-inf-0.225]	(-113.53-230.855]	(48.287-inf)	(-77.313-51.269]	(-inf-30]	(166.042-330.802]	g
(-inf-114.248]	(-inf-85.461]	(-inf-3.069]	(0.306-0.6]	(0.225-0.45]	(-113.53-230.855]	(-141.746-48.287]	(-77.313-51.269]	(-inf-30]	(-inf-166.042]	g
(-inf-114.248]	(-inf-85.461]	(-inf-3.069]	(-inf-0.306]	(-inf-0.225]	(-113.53-230.855]	(-141.746-48.287]	(-77.313-51.269]	(-inf-30]	(-inf-166.042]	g
(-inf-114.248]	(-inf-85.461]	(-inf-3.069]	(-inf-0.306]	(-inf-0.225]	(-113.53-230.855]	(-141.746-48.287]	(-77.313-51.269]	(-inf-30]	(166.042-330.802]	g
(-inf-114.248]	(-inf-85.461]	(-inf-3.069]	(-inf-0.306]	(-inf-0.225]	(-113.53-230.855]	(-141.746-48.287]	(-77.313-51.269]	(-inf-30]	(-inf-166.042]	g
(-inf-114.248]	(-inf-85.461]	(3.069-4.196]	(-inf-0.306]	(-inf-0.225]	(-113.53-230.855]	(-141.746-48.287]	(-77.313-51.269]	(-inf-30]	(166.042-330.802]	g
(-inf-114.248]	(-inf-85.461]	(-inf-3.069]	(0.306-0.6]	(0.225-0.45]	(-113.53-230.855]	(-141.746-48.287]	(-77.313-51.269]	(-inf-30]	(166.042-330.802]	g
(-inf-114.248]	(-inf-85.461]	(-inf-3.069]	(0.306-0.6]	(0.225-0.45]	(-113.53-230.855]	(-141.746-48.287]	(-77.313-51.269]	(-inf-30]	(166.042-330.802]	g
(-inf-114.248]	(-inf-85.461]	(-inf-3.069]	(-inf-0.306]	(-inf-0.225]	(-113.53-230.855]	(-141.746-48.287]	(-77.313-51.269]	(-inf-30]	(166.042-330.802]	g
(-inf-114.248]	(-inf-85.461]	(-inf-3.069]	(0.306-0.6]	(0.225-0.45]	(-113.53-230.855]	(-141.746-48.287]	(-77.313-51.269]	(-inf-30]	(166.042-330.802]	g
(-inf-114.248]	(-inf-85.461]	(-inf-3.069]	(0.306-0.6]	(0.225-0.45]	(-113.53-230.855]	(-141.746-48.287]	(-77.313-51.269]	(30-60]	(-inf-166.042]	g
(-inf-114.248]	(-inf-85.461]	(-inf-3.069]	(0.306-0.6]	(0.225-0.45]	(-113.53-230.855]	(-141.746-48.287]	(-77.313-51.269]	(-inf-30]	(-inf-166.042]	g
(-inf-114.248]	(-inf-85.461]	(-inf-3.069]	(0.306-0.6]	(0.225-0.45]	(-113.53-230.855]	(-141.746-48.287]	(-77.313-51.269]	(-inf-30]	(166.042-330.802]	g
(-inf-114.248]	(-inf-85.461]	(-inf-3.069]	(0.306-0.6]	(0.225-0.45]	(-113.53-230.855]	(-141.746-48.287]	(-77.313-51.269]	(60-inf)	(-inf-166.042]	g
(-inf-114.248]	(-inf-85.461]	(3.069-4.196]	(-inf-0.306]	(-inf-0.225]	(-113.53-230.855]	(-141.746-48.287]	(-77.313-51.269]	(-inf-30]	(166.042-330.802]	g
(-inf-114.248]	(-inf-85.461]	(-inf-3.069]	(-inf-0.306]	(-inf-0.225]	(-113.53-230.855]	(48.287-inf)	(-77.313-51.269]	(30-60]	(-inf-166.042]	g
(-inf-114.248]	(-inf-85.461]	(3.069-4.196]	(-inf-0.306]	(-inf-0.225]	(-113.53-230.855]	(-141.746-48.287]	(-77.313-51.269]	(-inf-30]	(166.042-330.802]	g
(-inf-114.248]	(-inf-85.461]	(3.069-4.196]	(-inf-0.306]	(-inf-0.225]	(-113.53-230.855]	(48.287-inf)	(-77.313-51.269]	(-inf-30]	(166.042-330.802]	g
(-inf-114.248]	(-inf-85.461]	(-inf-3.069]	(0.306-0.6]	(0.225-0.45]	(-113.53-230.855]	(-141.746-48.287]	(-77.313-51.269]	(30-60]	(-inf-166.042]	g
(-inf-114.248]	(-inf-85.461]	(-inf-3.069]	(0.306-0.6]	(0.225-0.45]	(-113.53-230.855]	(-141.746-48.287]	(-77.313-51.269]	(-inf-30]	(-inf-166.042]	g
(-inf-114.248]	(-inf-85.461]	(-inf-3.069]	(0.306-0.6]	(0.225-0.45]	(-113.53-230.855]	(-141.746-48.287]	(-77.313-51.269]	(30-60]	(-inf-166.042]	g
(-inf-114.248]	(-inf-85.461]	(-inf-3.069]	(0.306-0.6]	(0.225-0.45]	(-113.53-230.855]	(-141.746-48.287]	(-77.313-51.269]	(-inf-30]	(166.042-330.802]	g
(-inf-114.248]	(-inf-85.461]	(3.069-4.196]	(-inf-0.306]	(-inf-0.225]	(-113.53-230.855]	(-141.746-48.287]	(-77.313-51.269]	(-inf-30]	(330.802-inf)	g
(-inf-114.248]	(-inf-85.461]	(3.069-4.196]	(-inf-0.306]	(-inf-0.225]	(-113.53-230.855]	(48.287-inf)	(-77.313-51.269]	(-inf-30]	(166.042-330.802]	g
(-inf-114.248]	(-inf-85.461]	(-inf-3.069]	(0.306-0.6]	(-inf-0.225]	(-113.53-230.855]	(-141.746-48.287]	(-77.313-51.269]	(-inf-30]	(166.042-330.802]	g
(-inf-114.248]	(-inf-85.461]	(-inf-3.069]	(-inf-0.306]	(-inf-0.225]	(-113.53-230.855]	(-141.746-48.287]	(-77.313-51.269]	(-inf-30]	(-inf-166.042]	g
(-inf-114.248]	(-inf-85.461]	(-inf-3.069]	(0.306-0.6]	(-inf-0.225]	(-113.53-230.855]	(-141.746-48.287]	(-77.313-51.269]	(-inf-30]	(-inf-166.042]	g
(-inf-114.248]	(-inf-85.461]	(3.069-4.196]	(-inf-0.306]	(-inf-0.225]	(-113.53-230.855]	(48.287-inf)	(-77.313-51.269]	(-inf-30]	(166.042-330.802]	g
(-inf-114.248]	(-inf-85.461]	(3.069-4.196]	(-inf-0.306]	(-inf-0.225]	(-113.53-230.855]	(48.287-inf)	(-77.313-51.269]	(-inf-30]	(166.042-330.802]	g
(-inf-114.248]	(-inf-85.461]	(-inf-3.069]	(-inf-0.306]	(-inf-0.225]	(-113.53-230.855]	(-141.746-48.287]	(-77.313-51.269]	(60-inf)	(-inf-166.042]	g
(-inf-114.248]	(-inf-85.461]	(-inf-3.069]	(-inf-0.306]	(-inf-0.225]	(-113.53-230.855]	(-141.746-48.287]	(-77.313-51.269]	(30-60]	(166.042-330.802]	g
(-inf-114.248]	(-inf-85.461]	(-inf-3.069]	(-inf-0.306]	(-inf-0.225]	(-113.53-230.855]	(-141.746-48.287]	(-77.313-51.269]	(-inf-30]	(-inf-166.042]	g
(114.248-224.213]	(-inf-85.461]	(3.069-4.196]	(-inf-0.306]	(-inf-0.225]	(-113.53-230.855]	(-141.746-48.287]	(-77.313-51.269]	(-inf-30]	(166.042-330.802]	g
(-inf-114.248]	(-inf-85.461]	(-inf-3.069]	(0.306-0.6]	(-inf-0.225]	(-113.53-230.855]	(-141.746-48.287]	(-77.313-51.269]	(30-60]	(-inf-166.042]	g
(-inf-114.248]	(-inf-85.461]	(3.069-4.196]	(-inf-0.306]	(-inf-0.225]	(-113.53-230.855]	(-141.746-48.287]	(-77.313-51.269]	(-inf-30]	(166.042-330.802]	g
(-inf-114.248]	(-inf-85.461]	(-inf-3.069]	(0.306-0.6]	(0.225-0.45]	(-113.53-230.855]	(-141.746-48.287]	(-77.313-51.269]	(30-60]	(-inf-166.042]	g
(-inf-114.248]	(-inf-85.461]	(3.069-4.196]	(-inf-0.306]	(-inf-0.225]	(-113.53-230.855]	(48.287-inf)	(-77.313-51.269]	(-inf-30]	(166.042-330.802]	g
(-inf-114.248]	(-inf-85.461]	(-inf-3.069]	(0.306-0.6]	(-inf-0.225]	(-113.53-230.855]	(48.287-inf)	(-77.313-51.269]	(-inf-30]	(166.042-330.802]	g
(-inf-114.248]	(-inf-85.461]	(3.069-4.196]	(-inf-0.306]	(-inf-0.225]	(-113.53-230.855]	(-141.746-48.287]	(-77.313-51.269]	(-inf-30]	(166.042-330.802]	g
(-inf-114.248]	(-inf-85.461]	(-inf-3.069]	(0.6-inf)	(0.225-0.45]	(-113.53-230.855]	(-141.746-48.287]	(-77.313-51.269]	(60-inf)	(166.042-330.802]	g
(-inf-114.248]	(-inf-85.461]	(-inf-3.069]	(0.306-0.6]	(0.225-0.45]	(-113.53-230.855]	(-141.746-48.287]	(-77.313-51.269]	(-inf-30]	(-inf-166.042]	g
(-inf-114.248]	(-inf-85.461]	(-inf-3.069]	(0.306-0.6]	(-inf-0.225]	(-113.53-230.855]	(-141.746-48.287]	(-77.313-51.269]	(-inf-30]	(166.042-330.802]	g
(-inf-114.248]	(-inf-85.461]	(3.069-4.196]	(-inf-0.306]	(-inf-0.225]	(-113.53-230.855]	(-141.746-48.287]	(-77.313-51.269]	(-inf-30]	(166.042-330.802]	g
(-inf-114.248]	(-inf-85.461]	(3.069-4.196]	(-inf-0.306]	(-inf-0.225]	(-113.53-230.855]	(-141.746-48.287]	(-77.313-51.269]	(-inf-30]	(-inf-166.042]	g
(-inf-114.248]	(-inf-85.461]	(-inf-3.069]	(0.306-0.6]	(-inf-0.225]	(-113.53-230.855]	(-141.746-48.287]	(-77.313-51.269]	(-inf-30]	(166.042-330.802]	g
(-inf-114.248]	(-inf-85.461]	(-inf-3.069]	(-inf-0.306]	(-inf-0.225]	(-113.53-230.855]	(48.287-inf)	(-77.313-51.269]	(-inf-30]	(166.042-330.802]	g
(-inf-114.248]	(-inf-85.461]	(-inf-3.069]	(0.306-0.6]	(0.225-0.45]	(-113.53-230.855]	(-141.746-48.287]	(-77.313-51.269]	(-inf-30]	(166.042-330.802]	g
(-inf-114.248]	(-inf-85.461]	(-inf-3.069]	(0.306-0.6]	(0.225-0.45]	(-113.53-230.855]	(-141.746-48.287]	(-77.313-51.269]	(30-60]	(166.042-330.802]	g
(-inf-114.248]	(-inf-85.461]	(3.069-4.196]	(-inf-0.306]	(-inf-0.225]	(-113.53-230.855]	(48.287-inf)	(-77.313-51.269]	(-inf-30]	(166.042-330.802]	g
(-inf-114.248]	(-inf-85.461]	(-inf-3.069]	(0.6-inf)	(0.225-0.45]	(-113.53-230.855]	(-141.746-48.287]	(-77.313-51.269]	(-inf-30]	(166.042-330.802]	g
(-inf-114.248]	(-inf-85.461]	(3.069-4.196]	(-inf-0.306]	(-inf-0.225]	(-113.53-230.855]	(-141.746-48.287]	(-77.313-51.269]	(-inf-30]	(166.042-330.802]	g
(-inf-114.248]	(-inf-85.461]	(3.069-4.196]	(-inf-0.306]	(-inf-0.225]	(-113.53-230.855]	(48.287-inf)	(-77.313-51.269]	(-inf-30]	(166.042-330.802]	g
(-inf-114.248]	(-inf-85.461]	(-inf-3.069]	(0.306-0.6]	(0.225-0.45]	(-113.53-230.855]	(-141.746-48.287]	(-77.313-51.269]	(30-60]	(166.042-330.802]	g
(-inf-114.248]	(-inf-85.461]	(-inf-3.069]	(0.306-0.6]	(-inf-0.225]	(-113.53-230.855]	(-141.746-48.287]	(-77.313-51.269]	(-inf-30]	(166.042-330.802]	g
(-inf-114.248]	(-inf-85.461]	(-inf-3.069]	(0.6-inf)	(0.225-0.45]	(-113.53-230.855]	(-141.746-48.287]	(-77.313-51.269]	(60-inf)	(166.042-330.802]	g
(114.248-224.213]	(85.461-170.921]	(4.196-inf)	(-inf-0.306]	(-inf-0.225]	(-113.53-230.855]	(48.287-inf)	(-77.313-51.269]	(-inf-30]	(166.042-330.802]	g
(-inf-114.248]	(-inf-85.461]	(-inf-3.069]	(-inf-0.306]	(-inf-0.225]	(-113.53-230.855]	(-141.746-48.287]	(-77.313-51.269]	(-inf-30]	(166.042-330.802]	g
(-inf-114.248]	(-inf-85.461]	(3.069-4.196]	(-inf-0.306]	(-inf-0.225]	(-113.53-230.855]	(48.287-inf)	(-77.313-51.269]	(-inf-30]	(166.042-330.802]	g
(-inf-114.248]	(-inf-85.461]	(-inf-3.069]	(-inf-0.306]	(-inf-0.225]	(-113.53-230.855]	(-141.746-48.287]	(-77.313-51.269]	(-inf-30]	(166.042-330.802]	g
(-inf-114.248]	(-inf-85.461]	(-inf-3.069]	(0.306-0.6]	(0.225-0.45]	(-113.53-230.855]	(-141.746-48.287]	(-77.313-51.269]	(-inf-30]	(166.042-330.802]	g
(-inf-114.248]	(-inf-85.461]	(-inf-3.069]	(0.306-0.6]	(-inf-0.225]	(-113.53-230.855]	(-141.746-48.287]	(-77.313-51.269]	(-inf-30]	(166.042-330.802]	g
(-inf-114.248]	(-inf-85.461]	(-inf-3.069]	(0.6-inf)	(0.225-0.45]	(-113.53-230.855]	(-141.746-48.287]	(-77.313-51.269]	(-inf-30]	(-inf-166.042]	g
(-inf-114.248]	(-inf-85.461]	(-inf-3.069]	(0.6-inf)	(0.225-0.45]	(-113.53-230.855]	(-141.746-48.287]	(-77.313-51.269]	(-inf-30]	(-inf-166.042]	g
(-inf-114.248]	(-inf-85.461]	(3.069-4.196]	(-inf-0.306]	(-inf-0.225]	(-113.53-230.855]	(48.287-inf)	(-77.313-51.269]	(-inf-30]	(166.042-330.802]	g
(-inf-114.248]	(-inf-85.461]	(-inf-3.069]	(0.306-0.6]	(-inf-0.225]	(-113.53-230.855]	(-141.746-48.287]	(-77.313-51.269]	(-inf-30]	(166.042-330.802]	g
(-inf-114.248]	(-inf-85.461]	(-inf-3.069]	(0.306-0.6]	(-inf-0.225]	(-113.53-230.855]	(-141.746-48.287]	(-77.313-51.269]	(-inf-30]	(166.042-330.802]	g
(114.248-224.213]	(-inf-85.461]	(-inf-3.069]	(-inf-0.306]	(-inf-0.225]	(-inf--113.53]	(48.287-inf)	(-77.313-51.269]	(60-inf)	(166.042-330.802]	g
(-inf-114.248]	(-inf-85.461]	(-inf-3.069]	(0.306-0.6]	(-inf-0.225]	(-113.53-230.855]	(-141.746-48.287]	(-77.313-51.269]	(-inf-30]	(166.042-330.802]	g
(-inf-114.248]	(-inf-85.461]	(-inf-3.069]	(0.306-0.6]	(0.225-0.45]	(-113.53-230.855]	(-141.746-48.287]	(-77.313-51.269]	(-inf-30]	(-inf-166.042]	g
(-inf-114.248]	(-inf-85.461]	(-inf-3.069]	(0.306-0.6]	(-inf-0.225]	(-113.53-230.855]	(48.287-inf)	(-77.313-51.269]	(-inf-30]	(166.042-330.802]	g
(-inf-114.248]	(-inf-85.461]	(-inf-3.069]	(0.306-0.6]	(0.225-0.45]	(-113.53-230.855]	(-141.746-48.287]	(-77.313-51.269]	(-inf-30]	(166.042-330.802]	g
(-inf-114.248]	(-inf-85.461]	(-inf-3.069]	(0.306-0.6]	(0.225-0.45]	(-113.53-230.855]	(-141.746-48.287]	(-77.313-51.269]	(-inf-30]	(166.042-330.802]	g
(-inf-114.248]	(-inf-85.461]	(-inf-3.069]	(0.306-0.6]	(-inf-0.225]	(-113.53-230.855]	(-141.746-48.287]	(-77.313-51.269]	(-inf-30]	(166.042-330.802]	g
(-inf-114.248]	(-inf-85.461]	(3.069-4.196]	(-inf-0.306]	(-inf-0.225]	(-113.53-230.855]	(-141.746-48.287]	(-77.313-51.269]	(-inf-30]	(166.042-330.802]	g
(-inf-114.248]	(-inf-85.461]	(-inf-3.069]	(0.306-0.6]	(0.225-0.45]	(-113.53-230.855]	(-141.746-48.287]	(-77.313-51.269]	(60-inf)	(-inf-166.042]	g
(-inf-114.248]	(-inf-85.461]	(-inf-3.069]	(0.306-0.6]	(-inf-0.225]	(-113.53-230.855]	(-141.746-48.287]	(-77.313-51.269]	(-inf-30]	(166.042-330.802]	g
(-inf-114.248]	(-inf-85.461]	(3.069-4.196]	(-inf-0.306]	(-inf-0.225]	(-113.53-230.855]	(48.287-inf)	(-77.313-51.269]	(-inf-30]	(330.802-inf)	g
(-inf-114.248]	(-inf-85.461]	(-inf-3.069]	(0.306-0.6]	(0.225-0.45]	(-113.53-230.855]	(-141.746-48.287]	(-77.313-51.269]	(-inf-30]	(-inf-166.042]	g
(-inf-114.248]	(-inf-85.461]	(-inf-3.069]	(-inf-0.306]	(-inf-0.225]	(-113.53-230.855]	(-141.746-48.287]	(-77.313-51.269]	(60-inf)	(-inf-166.042]	g
(-inf-114.248]	(-inf-85.461]	(-inf-3.069]	(0.306-0.6]	(-inf-0.225]	(-113.53-230.855]	(-141.746-48.287]	(-77.313-51.269]	(-inf-30]	(-inf-166.042]	g
(-inf-114.248]	(-inf-85.461]	(3.069-4.196]	(-inf-0.306]	(-inf-0.225]	(-113.53-230.855]	(48.287-inf)	(-77.313-51.269]	(-inf-30]	(166.042-330.802]	g
(-inf-114.248]	(-inf-85.461]	(-inf-3.069]	(0.306-0.6]	(-inf-0.225]	(-113.53-230.855]	(-141.746-48.287]	(-77.313-51.269]	(-inf-30]	(-inf-166.042]	g
(-inf-114.248]	(-inf-85.461]	(3.069-4.196]	(-inf-0.306]	(-inf-0.225]	(-113.53-230.855]	(-141.746-48.287]	(-77.313-51.269]	(-inf-30]	(166.042-330.802]	g
(-inf-114.248]	(-inf-85.461]	(-inf-3.069]	(0.306-0.6]	(0.225-0.45]	(-113.53-230.855]	(-141.746-48.287]	(-77.313-51.269]	(-inf-30]	(166.042-330.802]	g
(-inf-114.248]	(-inf-85.461]	(-inf-3.069]	(0.306-0.6]	(-inf-0.225]	(-113.53-230.855]	(-141.746-48.287]	(-77.313-51.269]	(-inf-30]	(166.042-330.802]	g
(-inf-114.248]	(-inf-85.461]	(-inf-3.069]	(-inf-0.306]	(-inf-0.225]	(-113.53-230.855]	(-141.746-48.287]	(-77.313-51.269]	(-inf-30]	(-inf-166.042]	g
(-inf-114.248]	(-inf-85.461]	(-inf-3.069]	(-inf-0.306]	(-inf-0.225]	(-113.53-230.855]	(-141.746-48.287]	(-77.313-51.269]	(-inf-30]	(166.042-330.802]	g
(-inf-114.248]	(-inf-85.461]	(-inf-3.069]	(0.306-0.6]	(0.225-0.45]	(-113.53-230.855]	(-141.746-48.287]	(-77.313-51.269]	(-inf-30]	(-inf-166.042]	g
(-inf-114.248]	(-inf-85.461]	(-inf-3.069]	(0.306-0.6]	(0.225-0.45]	(-113.53-230.855]	(-141.746-48.287]	(-77.313-51.269]	(-inf-30]	(-inf-166.042]	g
(-inf-114.248]	(-inf-85.461]	(-inf-3.069]	(0.306-0.6]	(0.225-0.45]	(-113.53-230.855]	(-141.746-48.287]	(-77.313-51.269]	(-inf-30]	(166.042-330.802]	g
(-inf-114.248]	(-inf-85.461]	(-inf-3.069]	(-inf-0.306]	(-inf-0.225]	(-113.53-230.855]	(-141.746-48.287]	(-77.313-51.269]	(-inf-30]	(166.042-330.802]	g
(-inf-114.248]	(-inf-85.461]	(-inf-3.069]	(-inf-0.306]	(-inf-0.225]	(-113.53-230.855]	(48.287-inf)	(-77.313-51.269]	(-inf-30]	(-inf-166.042]	g
(-inf-114.248]	(-inf-85.461]	(-inf-3.069]	(-inf-0.306]	(-inf-0.225]	(-113.53-230.855]	(-141.746-48.287]	(-77.313-51.269]	(-inf-30]	(166.042-330.802]	g
(-inf-114.248]	(-inf-85.461]	(-inf-3.069]	(0.306-0.6]	(0.225-0.45]	(-113.53-230.855]	(-141.746-48.287]	(-77.313-51.269]	(-inf-30]	(166.042-330.802]	g
(-inf-114.248]	(-inf-85.461]	(-inf-3.069]	(0.306-0.6]	(-inf-0.225]	(-113.53-230.855]	(-141.746-48.287]	(-77.313-51.269]	(-inf-30]	(166.042-330.802]	g
(-inf-114.248]	(-inf-85.461]	(-inf-3.069]	(0.306-0.6]	(0.225-0.45]	(-113.53-230.855]	(-141.746-48.287]	(-77.313-51.269]	(-inf-30]	(166.042-330.802]	g
(-inf-114.248]	(-inf-85.461]	(-inf-3.069]	(0.306-0.6]	(-inf-0.225]	(-113.53-230.855]	(-141.746-48.287]	(-77.313-51.269]	(-inf-30]	(166.042-330.802]	g
(-inf-114.248]	(-inf-85.461]	(-inf-3.069]	(0.6-inf)	(0.225-0.45]	(-113.53-230.855]	(-141.746-48.287]	(-77.313-51.269]	(30-60]	(-inf-166.042]	g
(-inf-114.248]	(-inf-85.461]	(-inf-3.069]	(-inf-0.306]	(-inf-0.225]	(-113.53-230.855]	(-141.746-48.287]	(-77.313-51.269]	(-inf-30]	(-inf-166.042]	g
(-inf-114.248]	(-inf-85.461]	(-inf-3.069]	(-inf-0.306]	(-inf-0.225]	(-113.53-230.855]	(-141.746-48.287]	(-77.313-51.269]	(-inf-30]	(-inf-166.042]	g
(-inf-114.248]	(-inf-85.461]	(-inf-3.069]	(0.306-0.6]	(0.225-0.45]	(-113.53-230.855]	(-141.746-48.287]	(-77.313-51.269]	(-inf-30]	(-inf-166.042]	g
(-inf-114.248]	(-inf-85.461]	(-inf-3.069]	(0.306-0.6]	(0.225-0.45]	(-113.53-230.855]	(-141.746-48.287]	(-77.313-51.269]	(-inf-30]	(-inf-166.042]	g
(114.248-224.213]	(-inf-85.461]	(3.069-4.196]	(-inf-0.306]	(-inf-0.225]	(-113.53-230.855]	(48.287-inf)	(-77.313-51.269]	(-inf-30]	(166.042-330.802]	g
(-inf-114.248]	(-inf-85.461]	(-inf-3.069]	(0.306-0.6]	(-inf-0.225]	(-113.53-230.855]	(-141.746-48.287]	(-77.313-51.269]	(-inf-30]	(166.042-330.802]	g
(-inf-114.248]	(-inf-85.461]	(-inf-3.069]	(0.306-0.6]	(0.225-0.45]	(-113.53-230.855]	(-141.746-48.287]	(-77.313-51.269]	(60-inf)	(-inf-166.042]	g
(-inf-114.248]	(-inf-85.461]	(3.069-4.196]	(-inf-0.306]	(-inf-0.225]	(-113.53-230.855]	(48.287-inf)	(-77.313-51.269]	(-inf-30]	(166.042-330.802]	g
(-inf-114.248]	(-inf-85.461]	(3.069-4.196]	(-inf-0.306]	(-inf-0.225]	(-113.53-230.855]	(-141.746-48.287]	(-77.313-51.269]	(-inf-30]	(-inf-166.042]	g
(-inf-114.248]	(-inf-85.461]	(-inf-3.069]	(0.306-0.6]	(0.225-0.45]	(-113.53-230.855]	(-141.746-48.287]	(-77.313-51.269]	(-inf-30]	(-inf-166.042]	g
(-inf-114.248]	(-inf-85.461]	(3.069-4.196]	(-inf-0.306]	(-inf-0.225]	(-113.53-230.855]	(48.287-inf)	(-77.313-51.269]	(-inf-30]	(-inf-166.042]	g
(-inf-114.248]	(-inf-85.461]	(-inf-3.069]	(0.6-inf)	(0.225-0.45]	(-113.53-230.855]	(-141.746-48.287]	(-77.313-51.269]	(-inf-30]	(166.042-330.802]	g
(-inf-114.248]	(-inf-85.461]	(-inf-3.069]	(0.306-0.6]	(0.225-0.45]	(-113.53-230.855]	(-141.746-48.287]	(-77.313-51.269]	(-inf-30]	(-inf-166.042]	g
(-inf-114.248]	(-inf-85.461]	(-inf-3.069]	(0.306-0.6]	(0.225-0.45]	(-113.53-230.855]	(-141.746-48.287]	(-77.313-51.269]	(-inf-30]	(166.042-330.802]	g
(-inf-114.248]	(-inf-85.461]	(-inf-3.069]	(0.306-0.6]	(0.225-0.45]	(-113.53-230.855]	(-141.746-48.287]	(-77.313-51.269]	(-inf-30]	(-inf-166.042]	g
(-inf-114.248]	(-inf-85.461]	(-inf-3.069]	(-inf-0.306]	(-inf-0.225]	(-113.53-230.855]	(-141.746-48.287]	(-77.313-51.269]	(30-60]	(-inf-166.042]	g
(-inf-114.248]	(-inf-85.461]	(-inf-3.069]	(0.306-0.6]	(-inf-0.225]	(-113.53-230.855]	(-141.746-48.287]	(-77.313-51.269]	(-inf-30]	(-inf-166.042]	g
(-inf-114.248]	(-inf-85.461]	(-inf-3.069]	(0.306-0.6]	(0.225-0.45]	(-113.53-230.855]	(-141.746-48.287]	(-77.313-51.269]	(60-inf)	(166.042-330.802]	g
(-inf-114.248]	(-inf-85.461]	(-inf-3.069]	(0.306-0.6]	(0.225-0.45]	(-113.53-230.855]	(-141.746-48.287]	(-77.313-51.269]	(-inf-30]	(166.042-330.802]	g
(-inf-114.248]	(-inf-85.461]	(-inf-3.069]	(0.306-0.6]	(-inf-0.225]	(-113.53-230.855]	(-141.746-48.287]	(-77.313-51.269]	(-inf-30]	(166.042-330.802]	g
(-inf-114.248]	(-inf-85.461]	(-inf-3.069]	(-inf-0.306]	(-inf-0.225]	(-113.53-230.855]	(-141.746-48.287]	(-77.313-51.269]	(-inf-30]	(-inf-166.042]	g
(-inf-114.248]	(-inf-85.461]	(-inf-3.069]	(0.306-0.6]	(-inf-0.225]	(-113.53-230.855]	(-141.746-48.287]	(-77.313-51.269]	(-inf-30]	(-inf-166.042]	g
(-inf-114.248]	(-inf-85.461]	(-inf-3.069]	(0.6-inf)	(0.225-0.45]	(-113.53-230.855]	(-141.746-48.287]	(-77.313-51.269]	(-inf-30]	(-inf-166.042]	g
(-inf-114.248]	(-inf-85.461]	(-inf-3.069]	(0.306-0.6]	(0.225-0.45]	(-113.53-230.855]	(-141.746-48.287]	(-77.313-51.269]	(-inf-30]	(-inf-166.042]	g
(-inf-114.248]	(-inf-85.461]	(3.069-4.196]	(-inf-0.306]	(-inf-0.225]	(-113.53-230.855]	(48.287-inf)	(-77.313-51.269]	(-inf-30]	(330.802-inf)	g
(-inf-114.248]	(-inf-85.461]	(3.069-4.196]	(-inf-0.306]	(-inf-0.225]	(-113.53-230.855]	(48.287-inf)	(-77.313-51.269]	(-inf-30]	(166.042-330.802]	g
(-inf-114.248]	(-inf-85.461]	(-inf-3.069]	(0.306-0.6]	(0.225-0.45]	(-113.53-230.855]	(-141.746-48.287]	(-77.313-51.269]	(-inf-30]	(-inf-166.042]	g
(-inf-114.248]	(-inf-85.461]	(3.069-4.196]	(-inf-0.306]	(-inf-0.225]	(-113.53-230.855]	(-141.746-48.287]	(-77.313-51.269]	(-inf-30]	(166.042-330.802]	g
(-inf-114.248]	(-inf-85.461]	(-inf-3.069]	(-inf-0.306]	(-inf-0.225]	(-113.53-230.855]	(-141.746-48.287]	(-77.313-51.269]	(-inf-30]	(166.042-330.802]	g
(-inf-114.248]	(-inf-85.461]	(3.069-4.196]	(-inf-0.306]	(-inf-0.225]	(-113.53-230.855]	(-141.746-48.287]	(-77.313-51.269]	(-inf-30]	(166.042-330.802]	g
(-inf-114.248]	(-inf-85.461]	(3.069-4.196]	(-inf-0.306]	(-inf-0.225]	(-113.53-230.855]	(48.287-inf)	(-77.313-51.269]	(-inf-30]	(166.042-330.802]	g
(-inf-114.248]	(-inf-85.461]	(3.069-4.196]	(0.306-0.6]	(-inf-0.225]	(-113.53-230.855]	(-141.746-48.287]	(-77.313-51.269]	(-inf-30]	(166.042-330.802]	g
(-inf-114.248]	(-inf-85.461]	(-inf-3.069]	(0.306-0.6]	(-inf-0.225]	(-113.53-230.855]	(-141.746-48.287]	(-77.313-51.269]	(-inf-30]	(166.042-330.802]	g
(-inf-114.248]	(-inf-85.461]	(-inf-3.069]	(-inf-0.306]	(-inf-0.225]	(-113.53-230.855]	(-141.746-48.287]	(-77.313-51.269]	(-inf-30]	(166.042-330.802]	g
(-inf-114.248]	(-inf-85.461]	(-inf-3.069]	(0.6-inf)	(0.45-inf)	(-113.53-230.855]	(-141.746-48.287]	(-77.313-51.269]	(-inf-30]	(166.042-330.802]	g
(-inf-114.248]	(-inf-85.461]	(-inf-3.069]	(0.306-0.6]	(-inf-0.225]	(-113.53-230.855]	(-141.746-48.287]	(-77.313-51.269]	(-inf-30]	(-inf-166.042]	g
(-inf-114.248]	(-inf-85.461]	(-inf-3.069]	(0.6-inf)	(0.225-0.45]	(-113.53-230.855]	(-141.746-48.287]	(-77.313-51.269]	(30-60]	(166.042-330.802]	g
(-inf-114.248]	(-inf-85.461]	(3.069-4.196]	(-inf-0.306]	(-inf-0.225]	(-113.53-230.855]	(-141.746-48.287]	(-77.313-51.269]	(30-60]	(166.042-330.802]	g
(-inf-114.248]	(-inf-85.461]	(-inf-3.069]	(0.6-inf)	(0.225-0.45]	(-113.53-230.855]	(-141.746-48.287]	(-77.313-51.269]	(-inf-30]	(166.042-330.802]	g
(-inf-114.248]	(-inf-85.461]	(-inf-3.069]	(0.306-0.6]	(0.225-0.45]	(-113.53-230.855]	(-141.746-48.287]	(-77.313-51.269]	(-inf-30]	(-inf-166.042]	g
(-inf-114.248]	(-inf-85.461]	(-inf-3.069]	(0.306-0.6]	(0.225-0.45]	(-113.53-230.855]	(-141.746-48.287]	(-77.313-51.269]	(30-60]	(166.042-330.802]	g
(-inf-114.248]	(-inf-85.461]	(-inf-3.069]	(-inf-0.306]	(-inf-0.225]	(-113.53-230.855]	(-141.746-48.287]	(-77.313-51.269]	(-inf-30]	(166.042-330.802]	g
(-inf-114.248]	(-inf-85.461]	(-inf-3.069]	(0.306-0.6]	(-inf-0.225]	(-inf--113.53]	(48.287-inf)	(-77.313-51.269]	(-inf-30]	(166.042-330.802]	g
(-inf-114.248]	(-inf-85.461]	(3.069-4.196]	(-inf-0.306]	(-inf-0.225]	(-113.53-230.855]	(-141.746-48.287]	(-77.313-51.269]	(-inf-30]	(-inf-166.042]	g
(-inf-114.248]	(-inf-85.461]	(3.069-4.196]	(-inf-0.306]	(-inf-0.225]	(-113.53-230.855]	(-141.746-48.287]	(-77.313-51.269]	(-inf-30]	(166.042-330.802]	g
(-inf-114.248]	(-inf-85.461]	(3.069-4.196]	(-inf-0.306]	(-inf-0.225]	(-113.53-230.855]	(-141.746-48.287]	(-77.313-51.269]	(-inf-30]	(166.042-330.802]	g
(-inf-114.248]	(-inf-85.461]	(-inf-3.069]	(0.306-0.6]	(0.225-0.45]	(-113.53-230.855]	(-141.746-48.287]	(-77.313-51.269]	(-inf-30]	(-inf-166.042]	g
(-inf-114.248]	(-inf-85.461]	(-inf-3.069]	(0.306-0.6]	(-inf-0.225]	(-113.53-230.855]	(-141.746-48.287]	(-77.313-51.269]	(-inf-30]	(166.042-330.802]	g
(-inf-114.248]	(-inf-85.461]	(-inf-3.069]	(0.306-0.6]	(0.225-0.45]	(-113.53-230.855]	(-141.746-48.287]	(-77.313-51.269]	(-inf-30]	(-inf-166.042]	g
(-inf-114.248]	(-inf-85.461]	(3.069-4.196]	(-inf-0.306]	(-inf-0.225]	(-113.53-230.855]	(48.287-inf)	(-77.313-51.269]	(-inf-30]	(166.042-330.802]	g
(-inf-114.248]	(-inf-85.461]	(-inf-3.069]	(0.306-0.6]	(-inf-0.225]	(-113.53-230.855]	(-141.746-48.287]	(-77.313-51.269]	(-inf-30]	(-inf-166.042]	g
(-inf-114.248]	(-inf-85.461]	(-inf-3.069]	(-inf-0.306]	(-inf-0.225]	(-113.53-230.855]	(48.287-inf)	(-77.313-51.269]	(-inf-30]	(166.042-330.802]	g
(-inf-114.248]	(-inf-85.461]	(-inf-3.069]	(0.6-inf)	(0.225-0.45]	(-113.53-230.855]	(-141.746-48.287]	(-77.313-51.269]	(-inf-30]	(-inf-166.042]	g
(-inf-114.248]	(-inf-85.461]	(3.069-4.196]	(-inf-0.306]	(-inf-0.225]	(-113.53-230.855]	(-141.746-48.287]	(-77.313-51.269]	(-inf-30]	(166.042-330.802]	g
(-inf-114.248]	(-inf-85.461]	(-inf-3.069]	(0.306-0.6]	(0.225-0.45]	(-113.53-230.855]	(-141.746-48.287]	(-77.313-51.269]	(-inf-30]	(166.042-330.802]	g
(-inf-114.248]	(-inf-85.461]	(-inf-3.069]	(0.306-0.6]	(-inf-0.225]	(-113.53-230.855]	(-141.746-48.287]	(-77.313-51.269]	(-inf-30]	(166.042-330.802]	g
(-inf-114.248]	(-inf-85.461]	(-inf-3.069]	(0.306-0.6]	(-inf-0.225]	(-113.53-230.855]	(-141.746-48.287]	(-77.313-51.269]	(-inf-30]	(166.042-330.802]	g
(-inf-114.248]	(-inf-85.461]	(-inf-3.069]	(0.306-0.6]	(0.225-0.45]	(-113.53-230.855]	(-141.746-48.287]	(-77.313-51.269]	(30-60]	(-inf-166.042]	g
(-inf-114.248]	(-inf-85.461]	(-inf-3.069]	(0.306-0.6]	(0.225-0.45]	(-113.53-230.855]	(-141.746-48.287]	(-77.313-51.269]	(30-60]	(-inf-166.042]	g
(-inf-114.248]	(-inf-85.461]	(3.069-4.196]	(-inf-0.306]	(-inf-0.225]	(-113.53-230.855]	(-141.746-48.287]	(-77.313-51.269]	(-inf-30]	(-inf-166.042]	g
(-inf-114.248]	(-inf-85.461]	(3.069-4.196]	(-inf-0.306]	(-inf-0.225]	(-113.53-230.855]	(48.287-inf)	(-77.313-51.269]	(-inf-30]	(166.042-330.802]	g
(-inf-114.248]	(-inf-85.461]	(-inf-3.069]	(-inf-0.306]	(-inf-0.225]	(-113.53-230.855]	(-141.746-48.287]	(-77.313-51.269]	(-inf-30]	(-inf-166.042]	g
(-inf-114.248]	(-inf-85.461]	(-inf-3.069]	(-inf-0.306]	(-inf-0.225]	(-113.53-230.855]	(-141.746-48.287]	(-77.313-51.269]	(-inf-30]	(-inf-166.042]	g
(-inf-114.248]	(-inf-85.461]	(-inf-3.069]	(0.6-inf)	(0.225-0.45]	(-113.53-230.855]	(-141.746-48.287]	(-77.313-51.269]	(-inf-30]	(-inf-166.042]	g
(-inf-114.248]	(-inf-85.461]	(3.069-4.196]	(-inf-0.306]	(-inf-0.225]	(-113.53-230.855]	(-141.746-48.287]	(-77.313-51.269]	(-inf-30]	(166.042-330.802]	g
(-inf-114.248]	(-inf-85.461]	(-inf-3.069]	(-inf-0.306]	(-inf-0.225]	(-113.53-230.855]	(-141.746-48.287]	(-77.313-51.269]	(-inf-30]	(330.802-inf)	g
(-inf-114.248]	(-inf-85.461]	(-inf-3.069]	(-inf-0.306]	(-inf-0.225]	(-113.53-230.855]	(-141.746-48.287]	(-77.313-51.269]	(-inf-30]	(166.042-330.802]	g
(-inf-114.248]	(-inf-85.461]	(3.069-4.196]	(-inf-0.306]	(-inf-0.225]	(-113.53-230.855]	(48.287-inf)	(-77.313-51.269]	(-inf-30]	(166.042-330.802]	g
(-inf-114.248]	(-inf-85.461]	(-inf-3.069]	(0.306-0.6]	(0.225-0.45]	(-113.53-230.855]	(-141.746-48.287]	(-77.313-51.269]	(-inf-30]	(166.042-330.802]	g
(-inf-114.248]	(-inf-85.461]	(-inf-3.069]	(0.306-0.6]	(0.225-0.45]	(-113.53-230.855]	(-141.746-48.287]	(-77.313-51.269]	(-inf-30]	(166.042-330.802]	g
(-inf-114.248]	(-inf-85.461]	(-inf-3.069]	(-inf-0.306]	(-inf-0.225]	(-113.53-230.855]	(-141.746-48.287]	(-77.313-51.269]	(-inf-30]	(-inf-166.042]	g
(-inf-114.248]	(-inf-85.461]	(-inf-3.069]	(0.6-inf)	(0.225-0.45]	(-113.53-230.855]	(-141.746-48.287]	(-77.313-51.269]	(60-inf)	(166.042-330.802]	g
(-inf-114.248]	(-inf-85.461]	(-inf-3.069]	(0.306-0.6]	(0.225-0.45]	(-113.53-230.855]	(-141.746-48.287]	(-77.313-51.269]	(30-60]	(166.042-330.802]	g
(-inf-114.248]	(-inf-85.461]	(-inf-3.069]	(-inf-0.306]	(-inf-0.225]	(-113.53-230.855]	(-141.746-48.287]	(-77.313-51.269]	(30-60]	(-inf-166.042]	g
(-inf-114.248]	(-inf-85.461]	(-inf-3.069]	(0.306-0.6]	(0.225-0.45]	(-113.53-230.855]	(-141.746-48.287]	(-77.313-51.269]	(-inf-30]	(-inf-166.042]	g
(-inf-114.248]	(-inf-85.461]	(-inf-3.069]	(-inf-0.306]	(-inf-0.225]	(-113.53-230.855]	(-141.746-48.287]	(-77.313-51.269]	(-inf-30]	(-inf-166.042]	g
(-inf-114.248]	(-inf-85.461]	(-inf-3.069]	(0.6-inf)	(0.225-0.45]	(-113.53-230.855]	(-141.746-48.287]	(-77.313-51.269]	(60-inf)	(-inf-166.042]	g
(-inf-114.248]	(-inf-85.461]	(-inf-3.069]	(0.306-0.6]	(-inf-0.225]	(-113.53-230.855]	(-141.746-48.287]	(-77.313-51.269]	(-inf-30]	(-inf-166.042]	g
(-inf-114.248]	(-inf-85.461]	(-inf-3.069]	(-inf-0.306]	(-inf-0.225]	(-113.53-230.855]	(-141.746-48.287]	(-77.313-51.269]	(-inf-30]	(166.042-330.802]	g
(-inf-114.248]	(-inf-85.461]	(-inf-3.069]	(0.306-0.6]	(0.225-0.45]	(-113.53-230.855]	(-141.746-48.287]	(-77.313-51.269]	(-inf-30]	(-inf-166.042]	g
(-inf-114.248]	(-inf-85.461]	(-inf-3.069]	(0.306-0.6]	(-inf-0.225]	(-113.53-230.855]	(-141.746-48.287]	(-77.313-51.269]	(-inf-30]	(-inf-166.042]	g
(-inf-114.248]	(-inf-85.461]	(3.069-4.196]	(-inf-0.306]	(-inf-0.225]	(-113.53-230.855]	(-141.746-48.287]	(-77.313-51.269]	(-inf-30]	(166.042-330.802]	g
(-inf-114.248]	(-inf-85.461]	(-inf-3.069]	(-inf-0.306]	(-inf-0.225]	(-113.53-230.855]	(-141.746-48.287]	(-77.313-51.269]	(-inf-30]	(166.042-330.802]	g
(-inf-114.248]	(-inf-85.461]	(-inf-3.069]	(-inf-0.306]	(-inf-0.225]	(-inf--113.53]	(48.287-inf)	(-77.313-51.269]	(-inf-30]	(166.042-330.802]	g
(-inf-114.248]	(-inf-85.461]	(-inf-3.069]	(0.306-0.6]	(0.225-0.45]	(-113.53-230.855]	(-141.746-48.287]	(-77.313-51.269]	(-inf-30]	(166.042-330.802]	g
(-inf-114.248]	(-inf-85.461]	(3.069-4.196]	(-inf-0.306]	(-inf-0.225]	(-113.53-230.855]	(-141.746-48.287]	(-77.313-51.269]	(-inf-30]	(-inf-166.042]	g
(-inf-114.248]	(-inf-85.461]	(-inf-3.069]	(0.6-inf)	(0.225-0.45]	(-113.53-230.855]	(-141.746-48.287]	(-77.313-51.269]	(-inf-30]	(166.042-330.802]	g
(-inf-114.248]	(-inf-85.461]	(-inf-3.069]	(0.306-0.6]	(0.225-0.45]	(-113.53-230.855]	(-141.746-48.287]	(-77.313-51.269]	(-inf-30]	(166.042-330.802]	g
(-inf-114.248]	(-inf-85.461]	(-inf-3.069]	(0.6-inf)	(0.225-0.45]	(-113.53-230.855]	(-141.746-48.287]	(-77.313-51.269]	(-inf-30]	(-inf-166.042]	g
(-inf-114.248]	(-inf-85.461]	(-inf-3.069]	(0.306-0.6]	(0.225-0.45]	(-113.53-230.855]	(-141.746-48.287]	(-77.313-51.269]	(30-60]	(-inf-166.042]	g
(-inf-114.248]	(-inf-85.461]	(3.069-4.196]	(-inf-0.306]	(-inf-0.225]	(-113.53-230.855]	(-141.746-48.287]	(-77.313-51.269]	(-inf-30]	(166.042-330.802]	g
(-inf-114.248]	(-inf-85.461]	(-inf-3.069]	(0.306-0.6]	(0.225-0.45]	(-113.53-230.855]	(-141.746-48.287]	(-77.313-51.269]	(-inf-30]	(166.042-330.802]	g
(-inf-114.248]	(-inf-85.461]	(3.069-4.196]	(0.306-0.6]	(0.225-0.45]	(-113.53-230.855]	(-141.746-48.287]	(-77.313-51.269]	(-inf-30]	(330.802-inf)	g
(-inf-114.248]	(-inf-85.461]	(-inf-3.069]	(0.306-0.6]	(0.225-0.45]	(-113.53-230.855]	(-141.746-48.287]	(-77.313-51.269]	(-inf-30]	(166.042-330.802]	g
(-inf-114.248]	(-inf-85.461]	(-inf-3.069]	(0.306-0.6]	(0.225-0.45]	(-113.53-230.855]	(-141.746-48.287]	(-77.313-51.269]	(-inf-30]	(166.042-330.802]	g
(-inf-114.248]	(-inf-85.461]	(-inf-3.069]	(-inf-0.306]	(-inf-0.225]	(-113.53-230.855]	(-141.746-48.287]	(-77.313-51.269]	(-inf-30]	(166.042-330.802]	g
(-inf-114.248]	(-inf-85.461]	(-inf-3.069]	(0.306-0.6]	(0.225-0.45]	(-113.53-230.855]	(-141.746-48.287]	(-77.313-51.269]	(-inf-30]	(166.042-330.802]	g
(-inf-114.248]	(-inf-85.461]	(-inf-3.069]	(0.306-0.6]	(-inf-0.225]	(-113.53-230.855]	(-141.746-48.287]	(-77.313-51.269]	(-inf-30]	(-inf-166.042]	g
(-inf-114.248]	(-inf-85.461]	(-inf-3.069]	(0.306-0.6]	(-inf-0.225]	(-113.53-230.855]	(-141.746-48.287]	(-77.313-51.269]	(-inf-30]	(166.042-330.802]	g
(-inf-114.248]	(-inf-85.461]	(-inf-3.069]	(-inf-0.306]	(-inf-0.225]	(-113.53-230.855]	(-141.746-48.287]	(-77.313-51.269]	(30-60]	(-inf-166.042]	g
(-inf-114.248]	(-inf-85.461]	(-inf-3.069]	(0.306-0.6]	(0.225-0.45]	(-113.53-230.855]	(-141.746-48.287]	(-77.313-51.269]	(30-60]	(-inf-166.042]	g
(-inf-114.248]	(-inf-85.461]	(3.069-4.196]	(-inf-0.306]	(-inf-0.225]	(-113.53-230.855]	(-141.746-48.287]	(-77.313-51.269]	(-inf-30]	(166.042-330.802]	g
(-inf-114.248]	(-inf-85.461]	(-inf-3.069]	(0.306-0.6]	(0.225-0.45]	(-113.53-230.855]	(-141.746-48.287]	(-77.313-51.269]	(-inf-30]	(166.042-330.802]	g
(-inf-114.248]	(-inf-85.461]	(-inf-3.069]	(0.306-0.6]	(0.225-0.45]	(-113.53-230.855]	(-141.746-48.287]	(-77.313-51.269]	(-inf-30]	(-inf-166.042]	g
(-inf-114.248]	(-inf-85.461]	(-inf-3.069]	(0.306-0.6]	(0.225-0.45]	(-113.53-230.855]	(-141.746-48.287]	(-77.313-51.269]	(60-inf)	(166.042-330.802]	g
(-inf-114.248]	(-inf-85.461]	(-inf-3.069]	(0.306-0.6]	(-inf-0.225]	(-113.53-230.855]	(-141.746-48.287]	(-77.313-51.269]	(-inf-30]	(-inf-166.042]	g
(-inf-114.248]	(-inf-85.461]	(-inf-3.069]	(-inf-0.306]	(-inf-0.225]	(-113.53-230.855]	(-141.746-48.287]	(-77.313-51.269]	(30-60]	(-inf-166.042]	g
(-inf-114.248]	(-inf-85.461]	(3.069-4.196]	(-inf-0.306]	(-inf-0.225]	(-113.53-230.855]	(48.287-inf)	(-77.313-51.269]	(-inf-30]	(166.042-330.802]	g
(-inf-114.248]	(-inf-85.461]	(-inf-3.069]	(0.306-0.6]	(-inf-0.225]	(-113.53-230.855]	(-141.746-48.287]	(-77.313-51.269]	(-inf-30]	(166.042-330.802]	g
(-inf-114.248]	(-inf-85.461]	(-inf-3.069]	(0.306-0.6]	(0.225-0.45]	(-113.53-230.855]	(-141.746-48.287]	(-77.313-51.269]	(30-60]	(-inf-166.042]	g
(114.248-224.213]	(-inf-85.461]	(3.069-4.196]	(-inf-0.306]	(-inf-0.225]	(-inf--113.53]	(48.287-inf)	(-77.313-51.269]	(-inf-30]	(166.042-330.802]	g
(-inf-114.248]	(-inf-85.461]	(3.069-4.196]	(-inf-0.306]	(-inf-0.225]	(-113.53-230.855]	(-141.746-48.287]	(-77.313-51.269]	(-inf-30]	(166.042-330.802]	g
(-inf-114.248]	(-inf-85.461]	(3.069-4.196]	(-inf-0.306]	(-inf-0.225]	(-113.53-230.855]	(48.287-inf)	(-77.313-51.269]	(-inf-30]	(166.042-330.802]	g
(-inf-114.248]	(-inf-85.461]	(-inf-3.069]	(0.306-0.6]	(0.225-0.45]	(-113.53-230.855]	(-141.746-48.287]	(-77.313-51.269]	(30-60]	(-inf-166.042]	g
(-inf-114.248]	(-inf-85.461]	(-inf-3.069]	(-inf-0.306]	(-inf-0.225]	(-113.53-230.855]	(-141.746-48.287]	(-77.313-51.269]	(-inf-30]	(166.042-330.802]	g
(-inf-114.248]	(-inf-85.461]	(-inf-3.069]	(0.6-inf)	(0.225-0.45]	(-113.53-230.855]	(-141.746-48.287]	(-77.313-51.269]	(-inf-30]	(166.042-330.802]	g
(-inf-114.248]	(-inf-85.461]	(-inf-3.069]	(0.6-inf)	(0.225-0.45]	(-113.53-230.855]	(-141.746-48.287]	(-77.313-51.269]	(-inf-30]	(166.042-330.802]	g
(-inf-114.248]	(-inf-85.461]	(-inf-3.069]	(0.306-0.6]	(0.225-0.45]	(-113.53-230.855]	(-141.746-48.287]	(-77.313-51.269]	(-inf-30]	(166.042-330.802]	g
(-inf-114.248]	(-inf-85.461]	(-inf-3.069]	(0.306-0.6]	(-inf-0.225]	(-113.53-230.855]	(-141.746-48.287]	(-77.313-51.269]	(30-60]	(-inf-166.042]	g
(-inf-114.248]	(-inf-85.461]	(-inf-3.069]	(0.306-0.6]	(-inf-0.225]	(-113.53-230.855]	(-141.746-48.287]	(-77.313-51.269]	(30-60]	(-inf-166.042]	g
(-inf-114.248]	(-inf-85.461]	(-inf-3.069]	(-inf-0.306]	(-inf-0.225]	(-113.53-230.855]	(-141.746-48.287]	(-77.313-51.269]	(-inf-30]	(166.042-330.802]	g
(-inf-114.248]	(-inf-85.461]	(-inf-3.069]	(0.306-0.6]	(0.225-0.45]	(-113.53-230.855]	(-141.746-48.287]	(-77.313-51.269]	(-inf-30]	(-inf-166.042]	g
(-inf-114.248]	(-inf-85.461]	(-inf-3.069]	(0.306-0.6]	(0.225-0.45]	(-113.53-230.855]	(-141.746-48.287]	(-77.313-51.269]	(60-inf)	(-inf-166.042]	g
(-inf-114.248]	(-inf-85.461]	(3.069-4.196]	(-inf-0.306]	(-inf-0.225]	(-113.53-230.855]	(-141.746-48.287]	(-77.313-51.269]	(-inf-30]	(166.042-330.802]	g
(-inf-114.248]	(-inf-85.461]	(3.069-4.196]	(-inf-0.306]	(-inf-0.225]	(-113.53-230.855]	(48.287-inf)	(-77.313-51.269]	(-inf-30]	(166.042-330.802]	g
(-inf-114.248]	(-inf-85.461]	(-inf-3.069]	(0.6-inf)	(0.225-0.45]	(-113.53-230.855]	(-141.746-48.287]	(-77.313-51.269]	(60-inf)	(-inf-166.042]	g
(-inf-114.248]	(-inf-85.461]	(3.069-4.196]	(-inf-0.306]	(-inf-0.225]	(-113.53-230.855]	(48.287-inf)	(-77.313-51.269]	(-inf-30]	(166.042-330.802]	g
(-inf-114.248]	(-inf-85.461]	(-inf-3.069]	(-inf-0.306]	(-inf-0.225]	(-113.53-230.855]	(-141.746-48.287]	(-77.313-51.269]	(-inf-30]	(166.042-330.802]	g
(-inf-114.248]	(-inf-85.461]	(-inf-3.069]	(-inf-0.306]	(-inf-0.225]	(-113.53-230.855]	(-141.746-48.287]	(-77.313-51.269]	(60-inf)	(166.042-330.802]	g
(-inf-114.248]	(-inf-85.461]	(-inf-3.069]	(0.306-0.6]	(-inf-0.225]	(-113.53-230.855]	(-141.746-48.287]	(-77.313-51.269]	(-inf-30]	(166.042-330.802]	g
(-inf-114.248]	(-inf-85.461]	(-inf-3.069]	(-inf-0.306]	(-inf-0.225]	(-113.53-230.855]	(-141.746-48.287]	(-77.313-51.269]	(-inf-30]	(166.042-330.802]	g
(-inf-114.248]	(-inf-85.461]	(3.069-4.196]	(-inf-0.306]	(-inf-0.225]	(-113.53-230.855]	(-141.746-48.287]	(-77.313-51.269]	(-inf-30]	(166.042-330.802]	g
(-inf-114.248]	(-inf-85.461]	(-inf-3.069]	(0.306-0.6]	(-inf-0.225]	(-113.53-230.855]	(-141.746-48.287]	(-77.313-51.269]	(-inf-30]	(166.042-330.802]	g
(-inf-114.248]	(-inf-85.461]	(-inf-3.069]	(-inf-0.306]	(-inf-0.225]	(-113.53-230.855]	(-141.746-48.287]	(-77.313-51.269]	(-inf-30]	(-inf-166.042]	g
(-inf-114.248]	(-inf-85.461]	(-inf-3.069]	(0.6-inf)	(0.45-inf)	(-113.53-230.855]	(-141.746-48.287]	(-77.313-51.269]	(30-60]	(-inf-166.042]	g
(-inf-114.248]	(-inf-85.461]	(-inf-3.069]	(0.6-inf)	(0.45-inf)	(-113.53-230.855]	(-141.746-48.287]	(-77.313-51.269]	(30-60]	(166.042-330.802]	g
(-inf-114.248]	(-inf-85.461]	(3.069-4.196]	(-inf-0.306]	(-inf-0.225]	(-113.53-230.855]	(48.287-inf)	(-77.313-51.269]	(-inf-30]	(330.802-inf)	g
(-inf-114.248]	(-inf-85.461]	(-inf-3.069]	(0.306-0.6]	(-inf-0.225]	(-113.53-230.855]	(-141.746-48.287]	(-77.313-51.269]	(-inf-30]	(166.042-330.802]	g
(-inf-114.248]	(-inf-85.461]	(-inf-3.069]	(0.306-0.6]	(-inf-0.225]	(-113.53-230.855]	(-141.746-48.287]	(-77.313-51.269]	(-inf-30]	(166.042-330.802]	g
(-inf-114.248]	(-inf-85.461]	(-inf-3.069]	(0.306-0.6]	(-inf-0.225]	(-113.53-230.855]	(-141.746-48.287]	(-77.313-51.269]	(-inf-30]	(166.042-330.802]	g
(-inf-114.248]	(-inf-85.461]	(-inf-3.069]	(0.306-0.6]	(0.225-0.45]	(-113.53-230.855]	(-141.746-48.287]	(-77.313-51.269]	(-inf-30]	(166.042-330.802]	g
(-inf-114.248]	(-inf-85.461]	(-inf-3.069]	(0.306-0.6]	(0.225-0.45]	(-113.53-230.855]	(-141.746-48.287]	(-77.313-51.269]	(-inf-30]	(166.042-330.802]	g
(-inf-114.248]	(-inf-85.461]	(-inf-3.069]	(-inf-0.306]	(-inf-0.225]	(-113.53-230.855]	(-141.746-48.287]	(-77.313-51.269]	(-inf-30]	(166.042-330.802]	g
(-inf-114.248]	(-inf-85.461]	(-inf-3.069]	(0.306-0.6]	(-inf-0.225]	(-113.53-230.855]	(-141.746-48.287]	(-77.313-51.269]	(-inf-30]	(166.042-330.802]	g
(114.248-224.213]	(-inf-85.461]	(3.069-4.196]	(-inf-0.306]	(-inf-0.225]	(-113.53-230.855]	(48.287-inf)	(-77.313-51.269]	(-inf-30]	(166.042-330.802]	g
(-inf-114.248]	(-inf-85.461]	(-inf-3.069]	(0.306-0.6]	(0.225-0.45]	(-113.53-230.855]	(-141.746-48.287]	(-77.313-51.269]	(30-60]	(-inf-166.042]	g
(-inf-114.248]	(-inf-85.461]	(-inf-3.069]	(-inf-0.306]	(-inf-0.225]	(-113.53-230.855]	(-141.746-48.287]	(-77.313-51.269]	(-inf-30]	(166.042-330.802]	g
(-inf-114.248]	(-inf-85.461]	(-inf-3.069]	(0.306-0.6]	(0.225-0.45]	(-113.53-230.855]	(-141.746-48.287]	(-77.313-51.269]	(-inf-30]	(-inf-166.042]	g
(-inf-114.248]	(-inf-85.461]	(-inf-3.069]	(-inf-0.306]	(-inf-0.225]	(-113.53-230.855]	(-141.746-48.287]	(-77.313-51.269]	(-inf-30]	(166.042-330.802]	g
(-inf-114.248]	(-inf-85.461]	(-inf-3.069]	(-inf-0.306]	(-inf-0.225]	(-113.53-230.855]	(-141.746-48.287]	(-77.313-51.269]	(-inf-30]	(166.042-330.802]	g
(-inf-114.248]	(-inf-85.461]	(4.196-inf)	(-inf-0.306]	(-inf-0.225]	(-113.53-230.855]	(48.287-inf)	(-77.313-51.269]	(-inf-30]	(166.042-330.802]	g
(-inf-114.248]	(-inf-85.461]	(-inf-3.069]	(0.306-0.6]	(-inf-0.225]	(-113.53-230.855]	(-141.746-48.287]	(-77.313-51.269]	(30-60]	(166.042-330.802]	g
(-inf-114.248]	(-inf-85.461]	(-inf-3.069]	(-inf-0.306]	(-inf-0.225]	(-113.53-230.855]	(48.287-inf)	(-77.313-51.269]	(-inf-30]	(166.042-330.802]	g
(-inf-114.248]	(-inf-85.461]	(-inf-3.069]	(0.306-0.6]	(0.225-0.45]	(-113.53-230.855]	(-141.746-48.287]	(-77.313-51.269]	(-inf-30]	(-inf-166.042]	g
(-inf-114.248]	(-inf-85.461]	(-inf-3.069]	(0.306-0.6]	(0.225-0.45]	(-113.53-230.855]	(-141.746-48.287]	(-77.313-51.269]	(-inf-30]	(166.042-330.802]	g
(-inf-114.248]	(-inf-85.461]	(3.069-4.196]	(-inf-0.306]	(-inf-0.225]	(-113.53-230.855]	(48.287-inf)	(-77.313-51.269]	(-inf-30]	(166.042-330.802]	g
(-inf-114.248]	(-inf-85.461]	(3.069-4.196]	(-inf-0.306]	(-inf-0.225]	(-113.53-230.855]	(-141.746-48.287]	(-77.313-51.269]	(-inf-30]	(330.802-inf)	g
(-inf-114.248]	(-inf-85.461]	(-inf-3.069]	(0.306-0.6]	(0.225-0.45]	(-113.53-230.855]	(-141.746-48.287]	(-77.313-51.269]	(-inf-30]	(-inf-166.042]	g
(-inf-114.248]	(-inf-85.461]	(-inf-3.069]	(0.306-0.6]	(-inf-0.225]	(-113.53-230.855]	(-141.746-48.287]	(-77.313-51.269]	(30-60]	(-inf-166.042]	g
(-inf-114.248]	(-inf-85.461]	(-inf-3.069]	(0.306-0.6]	(0.225-0.45]	(-113.53-230.855]	(-141.746-48.287]	(-77.313-51.269]	(-inf-30]	(166.042-330.802]	g
(-inf-114.248]	(-inf-85.461]	(3.069-4.196]	(-inf-0.306]	(-inf-0.225]	(-113.53-230.855]	(48.287-inf)	(-77.313-51.269]	(-inf-30]	(166.042-330.802]	g
(-inf-114.248]	(-inf-85.461]	(-inf-3.069]	(0.306-0.6]	(-inf-0.225]	(-113.53-230.855]	(-141.746-48.287]	(-77.313-51.269]	(-inf-30]	(166.042-330.802]	g
(-inf-114.248]	(-inf-85.461]	(-inf-3.069]	(0.306-0.6]	(-inf-0.225]	(-113.53-230.855]	(-141.746-48.287]	(-77.313-51.269]	(-inf-30]	(166.042-330.802]	g
(-inf-114.248]	(-inf-85.461]	(-inf-3.069]	(0.306-0.6]	(-inf-0.225]	(-113.53-230.855]	(-141.746-48.287]	(-77.313-51.269]	(60-inf)	(-inf-166.042]	g
(-inf-114.248]	(-inf-85.461]	(3.069-4.196]	(-inf-0.306]	(-inf-0.225]	(-113.53-230.855]	(-141.746-48.287]	(-77.313-51.269]	(30-60]	(166.042-330.802]	g
(-inf-114.248]	(-inf-85.461]	(-inf-3.069]	(0.6-inf)	(0.225-0.45]	(-113.53-230.855]	(-141.746-48.287]	(-77.313-51.269]	(30-60]	(-inf-166.042]	g
(-inf-114.248]	(-inf-85.461]	(3.069-4.196]	(-inf-0.306]	(-inf-0.225]	(-113.53-230.855]	(48.287-inf)	(-77.313-51.269]	(-inf-30]	(330.802-inf)	g
(-inf-114.248]	(-inf-85.461]	(-inf-3.069]	(-inf-0.306]	(-inf-0.225]	(-113.53-230.855]	(-141.746-48.287]	(-77.313-51.269]	(-inf-30]	(166.042-330.802]	g
(-inf-114.248]	(-inf-85.461]	(3.069-4.196]	(-inf-0.306]	(-inf-0.225]	(-113.53-230.855]	(-141.746-48.287]	(-77.313-51.269]	(-inf-30]	(166.042-330.802]	g
(-inf-114.248]	(-inf-85.461]	(-inf-3.069]	(0.6-inf)	(0.225-0.45]	(-113.53-230.855]	(-141.746-48.287]	(-77.313-51.269]	(30-60]	(166.042-330.802]	g
(-inf-114.248]	(-inf-85.461]	(-inf-3.069]	(0.6-inf)	(0.225-0.45]	(-113.53-230.855]	(-141.746-48.287]	(-77.313-51.269]	(-inf-30]	(166.042-330.802]	g
(-inf-114.248]	(-inf-85.461]	(-inf-3.069]	(-inf-0.306]	(-inf-0.225]	(-113.53-230.855]	(-141.746-48.287]	(-77.313-51.269]	(-inf-30]	(166.042-330.802]	g
(-inf-114.248]	(-inf-85.461]	(-inf-3.069]	(0.306-0.6]	(0.225-0.45]	(-113.53-230.855]	(-141.746-48.287]	(-77.313-51.269]	(30-60]	(-inf-166.042]	g
(-inf-114.248]	(-inf-85.461]	(-inf-3.069]	(0.306-0.6]	(0.225-0.45]	(-113.53-230.855]	(-141.746-48.287]	(-77.313-51.269]	(-inf-30]	(166.042-330.802]	g
(-inf-114.248]	(-inf-85.461]	(3.069-4.196]	(-inf-0.306]	(-inf-0.225]	(-113.53-230.855]	(48.287-inf)	(-77.313-51.269]	(-inf-30]	(166.042-330.802]	g
(-inf-114.248]	(-inf-85.461]	(-inf-3.069]	(0.306-0.6]	(-inf-0.225]	(-113.53-230.855]	(48.287-inf)	(-77.313-51.269]	(-inf-30]	(166.042-330.802]	g
(-inf-114.248]	(-inf-85.461]	(-inf-3.069]	(-inf-0.306]	(-inf-0.225]	(-113.53-230.855]	(-141.746-48.287]	(-77.313-51.269]	(30-60]	(166.042-330.802]	g
(-inf-114.248]	(-inf-85.461]	(3.069-4.196]	(-inf-0.306]	(-inf-0.225]	(-113.53-230.855]	(-141.746-48.287]	(-77.313-51.269]	(-inf-30]	(166.042-330.802]	g
(-inf-114.248]	(-inf-85.461]	(-inf-3.069]	(0.306-0.6]	(0.225-0.45]	(-113.53-230.855]	(-141.746-48.287]	(-77.313-51.269]	(-inf-30]	(166.042-330.802]	g
(-inf-114.248]	(-inf-85.461]	(-inf-3.069]	(0.306-0.6]	(-inf-0.225]	(-113.53-230.855]	(-141.746-48.287]	(-77.313-51.269]	(-inf-30]	(166.042-330.802]	g
(-inf-114.248]	(-inf-85.461]	(-inf-3.069]	(0.6-inf)	(0.225-0.45]	(-113.53-230.855]	(-141.746-48.287]	(-77.313-51.269]	(30-60]	(-inf-166.042]	g
(-inf-114.248]	(-inf-85.461]	(-inf-3.069]	(0.306-0.6]	(0.225-0.45]	(-113.53-230.855]	(-141.746-48.287]	(-77.313-51.269]	(30-60]	(-inf-166.042]	g
(-inf-114.248]	(-inf-85.461]	(-inf-3.069]	(0.306-0.6]	(0.225-0.45]	(-113.53-230.855]	(-141.746-48.287]	(-77.313-51.269]	(30-60]	(166.042-330.802]	g
(-inf-114.248]	(-inf-85.461]	(-inf-3.069]	(0.306-0.6]	(-inf-0.225]	(-113.53-230.855]	(-141.746-48.287]	(-77.313-51.269]	(-inf-30]	(166.042-330.802]	g
(-inf-114.248]	(-inf-85.461]	(-inf-3.069]	(0.306-0.6]	(-inf-0.225]	(-113.53-230.855]	(-141.746-48.287]	(-77.313-51.269]	(-inf-30]	(166.042-330.802]	g
(-inf-114.248]	(-inf-85.461]	(-inf-3.069]	(0.6-inf)	(0.225-0.45]	(-113.53-230.855]	(-141.746-48.287]	(-77.313-51.269]	(30-60]	(-inf-166.042]	g
(-inf-114.248]	(-inf-85.461]	(3.069-4.196]	(-inf-0.306]	(-inf-0.225]	(-113.53-230.855]	(48.287-inf)	(-77.313-51.269]	(-inf-30]	(166.042-330.802]	g
(-inf-114.248]	(-inf-85.461]	(-inf-3.069]	(0.6-inf)	(0.45-inf)	(-113.53-230.855]	(-141.746-48.287]	(-77.313-51.269]	(-inf-30]	(166.042-330.802]	g
(-inf-114.248]	(-inf-85.461]	(-inf-3.069]	(0.306-0.6]	(-inf-0.225]	(-113.53-230.855]	(-141.746-48.287]	(-77.313-51.269]	(60-inf)	(166.042-330.802]	g
(-inf-114.248]	(-inf-85.461]	(-inf-3.069]	(-inf-0.306]	(-inf-0.225]	(-113.53-230.855]	(-141.746-48.287]	(-77.313-51.269]	(-inf-30]	(166.042-330.802]	g
(-inf-114.248]	(-inf-85.461]	(-inf-3.069]	(-inf-0.306]	(-inf-0.225]	(-113.53-230.855]	(-141.746-48.287]	(-77.313-51.269]	(-inf-30]	(-inf-166.042]	g
(-inf-114.248]	(-inf-85.461]	(-inf-3.069]	(0.306-0.6]	(-inf-0.225]	(-113.53-230.855]	(-141.746-48.287]	(-77.313-51.269]	(-inf-30]	(166.042-330.802]	g
(-inf-114.248]	(-inf-85.461]	(3.069-4.196]	(-inf-0.306]	(-inf-0.225]	(-113.53-230.855]	(-141.746-48.287]	(-77.313-51.269]	(-inf-30]	(166.042-330.802]	g
(-inf-114.248]	(-inf-85.461]	(-inf-3.069]	(0.306-0.6]	(-inf-0.225]	(-113.53-230.855]	(-141.746-48.287]	(-77.313-51.269]	(-inf-30]	(166.042-330.802]	g
(-inf-114.248]	(-inf-85.461]	(3.069-4.196]	(-inf-0.306]	(-inf-0.225]	(-113.53-230.855]	(-141.746-48.287]	(-77.313-51.269]	(30-60]	(-inf-166.042]	g
(-inf-114.248]	(-inf-85.461]	(-inf-3.069]	(0.306-0.6]	(0.225-0.45]	(-113.53-230.855]	(-141.746-48.287]	(-77.313-51.269]	(-inf-30]	(-inf-166.042]	g
(-inf-114.248]	(-inf-85.461]	(-inf-3.069]	(-inf-0.306]	(-inf-0.225]	(-113.53-230.855]	(-141.746-48.287]	(-77.313-51.269]	(-inf-30]	(166.042-330.802]	g
(-inf-114.248]	(-inf-85.461]	(3.069-4.196]	(-inf-0.306]	(-inf-0.225]	(-113.53-230.855]	(48.287-inf)	(-77.313-51.269]	(-inf-30]	(166.042-330.802]	g
(-inf-114.248]	(-inf-85.461]	(-inf-3.069]	(0.306-0.6]	(-inf-0.225]	(-113.53-230.855]	(-141.746-48.287]	(-77.313-51.269]	(-inf-30]	(-inf-166.042]	g
(-inf-114.248]	(-inf-85.461]	(-inf-3.069]	(0.6-inf)	(0.225-0.45]	(-113.53-230.855]	(-141.746-48.287]	(-77.313-51.269]	(30-60]	(166.042-330.802]	g
(-inf-114.248]	(-inf-85.461]	(-inf-3.069]	(0.306-0.6]	(-inf-0.225]	(-113.53-230.855]	(-141.746-48.287]	(-77.313-51.269]	(30-60]	(-inf-166.042]	g
(-inf-114.248]	(-inf-85.461]	(-inf-3.069]	(-inf-0.306]	(-inf-0.225]	(-113.53-230.855]	(-141.746-48.287]	(-77.313-51.269]	(-inf-30]	(-inf-166.042]	g
(-inf-114.248]	(-inf-85.461]	(-inf-3.069]	(-inf-0.306]	(-inf-0.225]	(-113.53-230.855]	(-141.746-48.287]	(-77.313-51.269]	(-inf-30]	(166.042-330.802]	g
(-inf-114.248]	(-inf-85.461]	(-inf-3.069]	(0.6-inf)	(0.225-0.45]	(-113.53-230.855]	(-141.746-48.287]	(-77.313-51.269]	(30-60]	(-inf-166.042]	g
(-inf-114.248]	(-inf-85.461]	(-inf-3.069]	(0.306-0.6]	(0.225-0.45]	(-113.53-230.855]	(-141.746-48.287]	(-77.313-51.269]	(-inf-30]	(166.042-330.802]	g
(-inf-114.248]	(-inf-85.461]	(-inf-3.069]	(0.306-0.6]	(-inf-0.225]	(-113.53-230.855]	(-141.746-48.287]	(-77.313-51.269]	(30-60]	(166.042-330.802]	g
(-inf-114.248]	(-inf-85.461]	(-inf-3.069]	(0.6-inf)	(0.225-0.45]	(-113.53-230.855]	(-141.746-48.287]	(-77.313-51.269]	(60-inf)	(-inf-166.042]	g
(-inf-114.248]	(-inf-85.461]	(-inf-3.069]	(0.306-0.6]	(0.225-0.45]	(-113.53-230.855]	(-141.746-48.287]	(-77.313-51.269]	(60-inf)	(166.042-330.802]	g
(-inf-114.248]	(-inf-85.461]	(3.069-4.196]	(-inf-0.306]	(-inf-0.225]	(-113.53-230.855]	(48.287-inf)	(-77.313-51.269]	(-inf-30]	(166.042-330.802]	g
(-inf-114.248]	(-inf-85.461]	(3.069-4.196]	(-inf-0.306]	(-inf-0.225]	(-113.53-230.855]	(48.287-inf)	(-77.313-51.269]	(-inf-30]	(166.042-330.802]	g
(-inf-114.248]	(-inf-85.461]	(-inf-3.069]	(0.6-inf)	(0.225-0.45]	(-113.53-230.855]	(-141.746-48.287]	(-77.313-51.269]	(-inf-30]	(166.042-330.802]	g
(-inf-114.248]	(-inf-85.461]	(-inf-3.069]	(-inf-0.306]	(-inf-0.225]	(-113.53-230.855]	(-141.746-48.287]	(-77.313-51.269]	(30-60]	(-inf-166.042]	g
(-inf-114.248]	(-inf-85.461]	(-inf-3.069]	(0.306-0.6]	(0.225-0.45]	(-113.53-230.855]	(-141.746-48.287]	(-77.313-51.269]	(-inf-30]	(166.042-330.802]	g
(-inf-114.248]	(-inf-85.461]	(-inf-3.069]	(0.306-0.6]	(-inf-0.225]	(-113.53-230.855]	(48.287-inf)	(-77.313-51.269]	(-inf-30]	(-inf-166.042]	g
(-inf-114.248]	(-inf-85.461]	(3.069-4.196]	(-inf-0.306]	(-inf-0.225]	(-113.53-230.855]	(48.287-inf)	(-77.313-51.269]	(-inf-30]	(166.042-330.802]	g
(-inf-114.248]	(-inf-85.461]	(-inf-3.069]	(0.306-0.6]	(-inf-0.225]	(-113.53-230.855]	(-141.746-48.287]	(-77.313-51.269]	(-inf-30]	(-inf-166.042]	g
(-inf-114.248]	(-inf-85.461]	(-inf-3.069]	(0.306-0.6]	(0.225-0.45]	(-113.53-230.855]	(-141.746-48.287]	(-77.313-51.269]	(30-60]	(166.042-330.802]	g
(-inf-114.248]	(-inf-85.461]	(3.069-4.196]	(-inf-0.306]	(-inf-0.225]	(-113.53-230.855]	(-141.746-48.287]	(-77.313-51.269]	(-inf-30]	(166.042-330.802]	g
(-inf-114.248]	(-inf-85.461]	(-inf-3.069]	(0.306-0.6]	(0.225-0.45]	(-113.53-230.855]	(-141.746-48.287]	(-77.313-51.269]	(-inf-30]	(166.042-330.802]	g
(-inf-114.248]	(-inf-85.461]	(-inf-3.069]	(0.306-0.6]	(-inf-0.225]	(-113.53-230.855]	(-141.746-48.287]	(-77.313-51.269]	(-inf-30]	(166.042-330.802]	g
(-inf-114.248]	(-inf-85.461]	(-inf-3.069]	(0.306-0.6]	(0.225-0.45]	(-113.53-230.855]	(-141.746-48.287]	(-77.313-51.269]	(30-60]	(-inf-166.042]	g
(-inf-114.248]	(-inf-85.461]	(-inf-3.069]	(0.306-0.6]	(-inf-0.225]	(-113.53-230.855]	(-141.746-48.287]	(-77.313-51.269]	(-inf-30]	(-inf-166.042]	g
(-inf-114.248]	(-inf-85.461]	(3.069-4.196]	(-inf-0.306]	(-inf-0.225]	(-113.53-230.855]	(48.287-inf)	(-77.313-51.269]	(-inf-30]	(166.042-330.802]	g
(-inf-114.248]	(-inf-85.461]	(3.069-4.196]	(-inf-0.306]	(-inf-0.225]	(-113.53-230.855]	(-141.746-48.287]	(-77.313-51.269]	(-inf-30]	(166.042-330.802]	g
(-inf-114.248]	(-inf-85.461]	(3.069-4.196]	(-inf-0.306]	(-inf-0.225]	(-113.53-230.855]	(-141.746-48.287]	(-77.313-51.269]	(-inf-30]	(330.802-inf)	g
(-inf-114.248]	(-inf-85.461]	(3.069-4.196]	(-inf-0.306]	(-inf-0.225]	(-113.53-230.855]	(48.287-inf)	(-77.313-51.269]	(-inf-30]	(330.802-inf)	g
(-inf-114.248]	(-inf-85.461]	(-inf-3.069]	(0.6-inf)	(0.225-0.45]	(-113.53-230.855]	(-141.746-48.287]	(-77.313-51.269]	(-inf-30]	(-inf-166.042]	g
(-inf-114.248]	(-inf-85.461]	(-inf-3.069]	(0.306-0.6]	(-inf-0.225]	(-113.53-230.855]	(-141.746-48.287]	(-77.313-51.269]	(-inf-30]	(166.042-330.802]	g
(-inf-114.248]	(-inf-85.461]	(-inf-3.069]	(0.306-0.6]	(0.225-0.45]	(-113.53-230.855]	(-141.746-48.287]	(-77.313-51.269]	(60-inf)	(166.042-330.802]	g
(-inf-114.248]	(-inf-85.461]	(-inf-3.069]	(0.6-inf)	(0.45-inf)	(-113.53-230.855]	(-141.746-48.287]	(-77.313-51.269]	(-inf-30]	(166.042-330.802]	g
(-inf-114.248]	(-inf-85.461]	(-inf-3.069]	(0.306-0.6]	(-inf-0.225]	(-113.53-230.855]	(-141.746-48.287]	(-77.313-51.269]	(-inf-30]	(166.042-330.802]	g
(-inf-114.248]	(-inf-85.461]	(-inf-3.069]	(0.6-inf)	(0.225-0.45]	(-113.53-230.855]	(-141.746-48.287]	(-77.313-51.269]	(-inf-30]	(166.042-330.802]	g
(-inf-114.248]	(-inf-85.461]	(-inf-3.069]	(0.306-0.6]	(0.225-0.45]	(-113.53-230.855]	(-141.746-48.287]	(-77.313-51.269]	(30-60]	(-inf-166.042]	g
(-inf-114.248]	(-inf-85.461]	(-inf-3.069]	(0.306-0.6]	(-inf-0.225]	(-113.53-230.855]	(-141.746-48.287]	(-77.313-51.269]	(-inf-30]	(-inf-166.042]	g
(-inf-114.248]	(-inf-85.461]	(-inf-3.069]	(0.306-0.6]	(0.225-0.45]	(-113.53-230.855]	(-141.746-48.287]	(-77.313-51.269]	(-inf-30]	(166.042-330.802]	g
(-inf-114.248]	(-inf-85.461]	(3.069-4.196]	(-inf-0.306]	(-inf-0.225]	(-113.53-230.855]	(-141.746-48.287]	(-77.313-51.269]	(-inf-30]	(166.042-330.802]	g
(-inf-114.248]	(-inf-85.461]	(-inf-3.069]	(0.306-0.6]	(0.225-0.45]	(-113.53-230.855]	(-141.746-48.287]	(-77.313-51.269]	(-inf-30]	(-inf-166.042]	g
(-inf-114.248]	(-inf-85.461]	(-inf-3.069]	(0.306-0.6]	(-inf-0.225]	(-113.53-230.855]	(-141.746-48.287]	(-77.313-51.269]	(60-inf)	(-inf-166.042]	g
(-inf-114.248]	(-inf-85.461]	(3.069-4.196]	(-inf-0.306]	(-inf-0.225]	(-113.53-230.855]	(-141.746-48.287]	(-77.313-51.269]	(-inf-30]	(166.042-330.802]	g
(-inf-114.248]	(-inf-85.461]	(-inf-3.069]	(0.306-0.6]	(0.225-0.45]	(-113.53-230.855]	(-141.746-48.287]	(-77.313-51.269]	(30-60]	(166.042-330.802]	g
(-inf-114.248]	(-inf-85.461]	(-inf-3.069]	(-inf-0.306]	(-inf-0.225]	(-113.53-230.855]	(-141.746-48.287]	(-77.313-51.269]	(-inf-30]	(-inf-166.042]	g
(-inf-114.248]	(-inf-85.461]	(-inf-3.069]	(0.306-0.6]	(-inf-0.225]	(-113.53-230.855]	(-141.746-48.287]	(-77.313-51.269]	(-inf-30]	(166.042-330.802]	g
(-inf-114.248]	(-inf-85.461]	(-inf-3.069]	(-inf-0.306]	(-inf-0.225]	(-113.53-230.855]	(48.287-inf)	(-77.313-51.269]	(-inf-30]	(166.042-330.802]	g
(-inf-114.248]	(-inf-85.461]	(3.069-4.196]	(-inf-0.306]	(-inf-0.225]	(-113.53-230.855]	(-141.746-48.287]	(-77.313-51.269]	(30-60]	(-inf-166.042]	g
(-inf-114.248]	(-inf-85.461]	(-inf-3.069]	(-inf-0.306]	(-inf-0.225]	(-113.53-230.855]	(-141.746-48.287]	(-77.313-51.269]	(-inf-30]	(-inf-166.042]	g
(-inf-114.248]	(-inf-85.461]	(-inf-3.069]	(-inf-0.306]	(-inf-0.225]	(-113.53-230.855]	(-141.746-48.287]	(-77.313-51.269]	(-inf-30]	(166.042-330.802]	g
(114.248-224.213]	(-inf-85.461]	(-inf-3.069]	(0.306-0.6]	(0.225-0.45]	(-113.53-230.855]	(48.287-inf)	(-77.313-51.269]	(-inf-30]	(166.042-330.802]	g
(-inf-114.248]	(-inf-85.461]	(-inf-3.069]	(-inf-0.306]	(-inf-0.225]	(-113.53-230.855]	(-141.746-48.287]	(-77.313-51.269]	(30-60]	(-inf-166.042]	g
(-inf-114.248]	(-inf-85.461]	(-inf-3.069]	(-inf-0.306]	(-inf-0.225]	(-113.53-230.855]	(-141.746-48.287]	(-77.313-51.269]	(-inf-30]	(166.042-330.802]	g
(-inf-114.248]	(-inf-85.461]	(3.069-4.196]	(-inf-0.306]	(-inf-0.225]	(-113.53-230.855]	(48.287-inf)	(-77.313-51.269]	(-inf-30]	(166.042-330.802]	g
(-inf-114.248]	(-inf-85.461]	(-inf-3.069]	(0.306-0.6]	(0.225-0.45]	(-113.53-230.855]	(-141.746-48.287]	(-77.313-51.269]	(-inf-30]	(166.042-330.802]	g
(-inf-114.248]	(-inf-85.461]	(3.069-4.196]	(-inf-0.306]	(-inf-0.225]	(-113.53-230.855]	(-141.746-48.287]	(-77.313-51.269]	(-inf-30]	(-inf-166.042]	g
(-inf-114.248]	(-inf-85.461]	(-inf-3.069]	(-inf-0.306]	(-inf-0.225]	(-113.53-230.855]	(-141.746-48.287]	(-77.313-51.269]	(-inf-30]	(166.042-330.802]	g
(-inf-114.248]	(-inf-85.461]	(3.069-4.196]	(-inf-0.306]	(-inf-0.225]	(-113.53-230.855]	(-141.746-48.287]	(-77.313-51.269]	(-inf-30]	(166.042-330.802]	g
(-inf-114.248]	(-inf-85.461]	(-inf-3.069]	(0.306-0.6]	(0.225-0.45]	(-113.53-230.855]	(-141.746-48.287]	(-77.313-51.269]	(30-60]	(166.042-330.802]	g
(-inf-114.248]	(-inf-85.461]	(3.069-4.196]	(-inf-0.306]	(-inf-0.225]	(-113.53-230.855]	(-141.746-48.287]	(-77.313-51.269]	(-inf-30]	(-inf-166.042]	g
(-inf-114.248]	(-inf-85.461]	(-inf-3.069]	(0.306-0.6]	(0.225-0.45]	(-113.53-230.855]	(-141.746-48.287]	(-77.313-51.269]	(30-60]	(-inf-166.042]	g
(-inf-114.248]	(-inf-85.461]	(3.069-4.196]	(-inf-0.306]	(-inf-0.225]	(-113.53-230.855]	(-141.746-48.287]	(-77.313-51.269]	(-inf-30]	(166.042-330.802]	g
(-inf-114.248]	(-inf-85.461]	(3.069-4.196]	(-inf-0.306]	(-inf-0.225]	(-113.53-230.855]	(48.287-inf)	(-77.313-51.269]	(-inf-30]	(330.802-inf)	g
(-inf-114.248]	(-inf-85.461]	(-inf-3.069]	(-inf-0.306]	(-inf-0.225]	(-113.53-230.855]	(-141.746-48.287]	(-77.313-51.269]	(-inf-30]	(166.042-330.802]	g
(-inf-114.248]	(-inf-85.461]	(-inf-3.069]	(0.6-inf)	(0.225-0.45]	(-113.53-230.855]	(-141.746-48.287]	(-77.313-51.269]	(30-60]	(166.042-330.802]	g
(-inf-114.248]	(-inf-85.461]	(-inf-3.069]	(-inf-0.306]	(-inf-0.225]	(-113.53-230.855]	(-141.746-48.287]	(-77.313-51.269]	(30-60]	(-inf-166.042]	g
(-inf-114.248]	(-inf-85.461]	(3.069-4.196]	(-inf-0.306]	(-inf-0.225]	(-113.53-230.855]	(-141.746-48.287]	(-77.313-51.269]	(-inf-30]	(166.042-330.802]	g
(-inf-114.248]	(-inf-85.461]	(3.069-4.196]	(-inf-0.306]	(-inf-0.225]	(-113.53-230.855]	(48.287-inf)	(-77.313-51.269]	(-inf-30]	(330.802-inf)	g
(-inf-114.248]	(-inf-85.461]	(-inf-3.069]	(0.306-0.6]	(-inf-0.225]	(-113.53-230.855]	(-141.746-48.287]	(-77.313-51.269]	(30-60]	(166.042-330.802]	g
(-inf-114.248]	(-inf-85.461]	(-inf-3.069]	(0.306-0.6]	(0.225-0.45]	(-113.53-230.855]	(-141.746-48.287]	(-77.313-51.269]	(60-inf)	(-inf-166.042]	g
(-inf-114.248]	(-inf-85.461]	(-inf-3.069]	(0.306-0.6]	(-inf-0.225]	(-113.53-230.855]	(-141.746-48.287]	(-77.313-51.269]	(-inf-30]	(-inf-166.042]	g
(-inf-114.248]	(-inf-85.461]	(-inf-3.069]	(0.306-0.6]	(0.225-0.45]	(-113.53-230.855]	(-141.746-48.287]	(-77.313-51.269]	(60-inf)	(-inf-166.042]	g
(-inf-114.248]	(-inf-85.461]	(-inf-3.069]	(-inf-0.306]	(-inf-0.225]	(-113.53-230.855]	(-141.746-48.287]	(-77.313-51.269]	(-inf-30]	(166.042-330.802]	g
(-inf-114.248]	(-inf-85.461]	(3.069-4.196]	(-inf-0.306]	(-inf-0.225]	(-113.53-230.855]	(48.287-inf)	(-77.313-51.269]	(-inf-30]	(166.042-330.802]	g
(-inf-114.248]	(-inf-85.461]	(-inf-3.069]	(0.306-0.6]	(-inf-0.225]	(-113.53-230.855]	(-141.746-48.287]	(-77.313-51.269]	(-inf-30]	(-inf-166.042]	g
(-inf-114.248]	(-inf-85.461]	(-inf-3.069]	(0.306-0.6]	(0.225-0.45]	(-113.53-230.855]	(-141.746-48.287]	(-77.313-51.269]	(30-60]	(-inf-166.042]	g
(-inf-114.248]	(-inf-85.461]	(-inf-3.069]	(0.306-0.6]	(-inf-0.225]	(-113.53-230.855]	(-141.746-48.287]	(-77.313-51.269]	(-inf-30]	(166.042-330.802]	g
(-inf-114.248]	(-inf-85.461]	(3.069-4.196]	(-inf-0.306]	(-inf-0.225]	(-113.53-230.855]	(48.287-inf)	(-77.313-51.269]	(-inf-30]	(166.042-330.802]	g
(-inf-114.248]	(-inf-85.461]	(-inf-3.069]	(0.306-0.6]	(-inf-0.225]	(-113.53-230.855]	(-141.746-48.287]	(-77.313-51.269]	(-inf-30]	(-inf-166.042]	g
(-inf-114.248]	(-inf-85.461]	(-inf-3.069]	(0.306-0.6]	(-inf-0.225]	(-113.53-230.855]	(-141.746-48.287]	(-77.313-51.269]	(-inf-30]	(166.042-330.802]	g
(-inf-114.248]	(-inf-85.461]	(3.069-4.196]	(-inf-0.306]	(-inf-0.225]	(-113.53-230.855]	(-141.746-48.287]	(-77.313-51.269]	(-inf-30]	(166.042-330.802]	g
(-inf-114.248]	(-inf-85.461]	(-inf-3.069]	(-inf-0.306]	(-inf-0.225]	(-inf--113.53]	(48.287-inf)	(-77.313-51.269]	(-inf-30]	(166.042-330.802]	g
(-inf-114.248]	(-inf-85.461]	(-inf-3.069]	(-inf-0.306]	(-inf-0.225]	(-113.53-230.855]	(-141.746-48.287]	(-77.313-51.269]	(-inf-30]	(166.042-330.802]	g
(-inf-114.248]	(-inf-85.461]	(3.069-4.196]	(-inf-0.306]	(-inf-0.225]	(-113.53-230.855]	(48.287-inf)	(-77.313-51.269]	(-inf-30]	(166.042-330.802]	g
(-inf-114.248]	(-inf-85.461]	(-inf-3.069]	(0.306-0.6]	(0.225-0.45]	(-113.53-230.855]	(-141.746-48.287]	(-77.313-51.269]	(-inf-30]	(166.042-330.802]	g
(-inf-114.248]	(-inf-85.461]	(-inf-3.069]	(0.306-0.6]	(0.225-0.45]	(-113.53-230.855]	(-141.746-48.287]	(-77.313-51.269]	(30-60]	(-inf-166.042]	g
(-inf-114.248]	(-inf-85.461]	(3.069-4.196]	(-inf-0.306]	(-inf-0.225]	(-113.53-230.855]	(-141.746-48.287]	(-77.313-51.269]	(-inf-30]	(166.042-330.802]	g
(-inf-114.248]	(-inf-85.461]	(-inf-3.069]	(0.6-inf)	(0.225-0.45]	(-113.53-230.855]	(-141.746-48.287]	(-77.313-51.269]	(60-inf)	(166.042-330.802]	g
(-inf-114.248]	(-inf-85.461]	(-inf-3.069]	(0.6-inf)	(0.225-0.45]	(-113.53-230.855]	(-141.746-48.287]	(-77.313-51.269]	(30-60]	(-inf-166.042]	g
(-inf-114.248]	(-inf-85.461]	(-inf-3.069]	(0.306-0.6]	(-inf-0.225]	(-113.53-230.855]	(-141.746-48.287]	(-77.313-51.269]	(-inf-30]	(166.042-330.802]	g
(-inf-114.248]	(-inf-85.461]	(-inf-3.069]	(0.306-0.6]	(-inf-0.225]	(-113.53-230.855]	(-141.746-48.287]	(-77.313-51.269]	(-inf-30]	(-inf-166.042]	g
(-inf-114.248]	(-inf-85.461]	(3.069-4.196]	(-inf-0.306]	(-inf-0.225]	(-113.53-230.855]	(-141.746-48.287]	(-77.313-51.269]	(-inf-30]	(330.802-inf)	g
(-inf-114.248]	(-inf-85.461]	(-inf-3.069]	(-inf-0.306]	(-inf-0.225]	(-113.53-230.855]	(-141.746-48.287]	(-77.313-51.269]	(-inf-30]	(166.042-330.802]	g
(-inf-114.248]	(-inf-85.461]	(-inf-3.069]	(0.6-inf)	(0.225-0.45]	(-113.53-230.855]	(-141.746-48.287]	(-77.313-51.269]	(-inf-30]	(-inf-166.042]	g
(-inf-114.248]	(-inf-85.461]	(-inf-3.069]	(0.6-inf)	(0.225-0.45]	(-113.53-230.855]	(-141.746-48.287]	(-77.313-51.269]	(30-60]	(-inf-166.042]	g
(-inf-114.248]	(-inf-85.461]	(-inf-3.069]	(0.306-0.6]	(0.225-0.45]	(-113.53-230.855]	(-141.746-48.287]	(-77.313-51.269]	(-inf-30]	(166.042-330.802]	g
(-inf-114.248]	(-inf-85.461]	(3.069-4.196]	(-inf-0.306]	(-inf-0.225]	(-113.53-230.855]	(-141.746-48.287]	(-77.313-51.269]	(-inf-30]	(166.042-330.802]	g
(-inf-114.248]	(-inf-85.461]	(-inf-3.069]	(0.306-0.6]	(-inf-0.225]	(-113.53-230.855]	(-141.746-48.287]	(-77.313-51.269]	(-inf-30]	(-inf-166.042]	g
(-inf-114.248]	(-inf-85.461]	(-inf-3.069]	(0.6-inf)	(0.225-0.45]	(-113.53-230.855]	(-141.746-48.287]	(-77.313-51.269]	(60-inf)	(-inf-166.042]	g
(-inf-114.248]	(-inf-85.461]	(-inf-3.069]	(0.306-0.6]	(-inf-0.225]	(-113.53-230.855]	(-141.746-48.287]	(-77.313-51.269]	(-inf-30]	(166.042-330.802]	g
(-inf-114.248]	(-inf-85.461]	(-inf-3.069]	(0.6-inf)	(0.225-0.45]	(-113.53-230.855]	(-141.746-48.287]	(-77.313-51.269]	(60-inf)	(166.042-330.802]	g
(-inf-114.248]	(-inf-85.461]	(-inf-3.069]	(0.306-0.6]	(0.225-0.45]	(-113.53-230.855]	(-141.746-48.287]	(-77.313-51.269]	(-inf-30]	(-inf-166.042]	g
(-inf-114.248]	(-inf-85.461]	(-inf-3.069]	(0.306-0.6]	(-inf-0.225]	(-113.53-230.855]	(-141.746-48.287]	(-77.313-51.269]	(-inf-30]	(-inf-166.042]	g
(-inf-114.248]	(-inf-85.461]	(-inf-3.069]	(0.306-0.6]	(-inf-0.225]	(-113.53-230.855]	(-141.746-48.287]	(-77.313-51.269]	(-inf-30]	(-inf-166.042]	g
(-inf-114.248]	(-inf-85.461]	(-inf-3.069]	(0.6-inf)	(0.225-0.45]	(-113.53-230.855]	(-141.746-48.287]	(-77.313-51.269]	(60-inf)	(-inf-166.042]	g
(-inf-114.248]	(-inf-85.461]	(-inf-3.069]	(-inf-0.306]	(-inf-0.225]	(-113.53-230.855]	(-141.746-48.287]	(-77.313-51.269]	(-inf-30]	(166.042-330.802]	g
(-inf-114.248]	(-inf-85.461]	(3.069-4.196]	(-inf-0.306]	(-inf-0.225]	(-113.53-230.855]	(-141.746-48.287]	(-77.313-51.269]	(-inf-30]	(166.042-330.802]	g
(-inf-114.248]	(-inf-85.461]	(-inf-3.069]	(-inf-0.306]	(-inf-0.225]	(-inf--113.53]	(48.287-inf)	(-77.313-51.269]	(-inf-30]	(-inf-166.042]	g
(-inf-114.248]	(-inf-85.461]	(-inf-3.069]	(0.306-0.6]	(-inf-0.225]	(-113.53-230.855]	(-141.746-48.287]	(-77.313-51.269]	(-inf-30]	(-inf-166.042]	g
(-inf-114.248]	(-inf-85.461]	(-inf-3.069]	(0.6-inf)	(0.225-0.45]	(-113.53-230.855]	(-141.746-48.287]	(-77.313-51.269]	(60-inf)	(-inf-166.042]	g
(-inf-114.248]	(-inf-85.461]	(3.069-4.196]	(-inf-0.306]	(-inf-0.225]	(-113.53-230.855]	(48.287-inf)	(-77.313-51.269]	(-inf-30]	(330.802-inf)	g
(-inf-114.248]	(-inf-85.461]	(-inf-3.069]	(0.306-0.6]	(0.225-0.45]	(-113.53-230.855]	(-141.746-48.287]	(-77.313-51.269]	(30-60]	(-inf-166.042]	g
(-inf-114.248]	(-inf-85.461]	(-inf-3.069]	(-inf-0.306]	(-inf-0.225]	(-113.53-230.855]	(-141.746-48.287]	(-77.313-51.269]	(-inf-30]	(166.042-330.802]	g
(-inf-114.248]	(-inf-85.461]	(3.069-4.196]	(-inf-0.306]	(-inf-0.225]	(-113.53-230.855]	(-141.746-48.287]	(-77.313-51.269]	(-inf-30]	(330.802-inf)	g
(-inf-114.248]	(-inf-85.461]	(-inf-3.069]	(-inf-0.306]	(-inf-0.225]	(-113.53-230.855]	(-141.746-48.287]	(-77.313-51.269]	(-inf-30]	(-inf-166.042]	g
(-inf-114.248]	(-inf-85.461]	(-inf-3.069]	(0.306-0.6]	(0.225-0.45]	(-113.53-230.855]	(-141.746-48.287]	(-77.313-51.269]	(60-inf)	(-inf-166.042]	g
(-inf-114.248]	(-inf-85.461]	(-inf-3.069]	(0.306-0.6]	(-inf-0.225]	(-113.53-230.855]	(-141.746-48.287]	(-77.313-51.269]	(-inf-30]	(-inf-166.042]	g
(-inf-114.248]	(-inf-85.461]	(-inf-3.069]	(0.306-0.6]	(0.225-0.45]	(-113.53-230.855]	(-141.746-48.287]	(-77.313-51.269]	(30-60]	(166.042-330.802]	g
(-inf-114.248]	(-inf-85.461]	(3.069-4.196]	(-inf-0.306]	(-inf-0.225]	(-113.53-230.855]	(48.287-inf)	(-77.313-51.269]	(-inf-30]	(166.042-330.802]	g
(-inf-114.248]	(-inf-85.461]	(-inf-3.069]	(0.306-0.6]	(-inf-0.225]	(-113.53-230.855]	(-141.746-48.287]	(-77.313-51.269]	(30-60]	(-inf-166.042]	g
(-inf-114.248]	(-inf-85.461]	(-inf-3.069]	(0.306-0.6]	(0.225-0.45]	(-113.53-230.855]	(-141.746-48.287]	(-77.313-51.269]	(-inf-30]	(166.042-330.802]	g
(-inf-114.248]	(-inf-85.461]	(3.069-4.196]	(-inf-0.306]	(-inf-0.225]	(-113.53-230.855]	(-141.746-48.287]	(-77.313-51.269]	(-inf-30]	(-inf-166.042]	g
(-inf-114.248]	(-inf-85.461]	(-inf-3.069]	(0.306-0.6]	(-inf-0.225]	(-113.53-230.855]	(-141.746-48.287]	(-77.313-51.269]	(-inf-30]	(166.042-330.802]	g
(-inf-114.248]	(-inf-85.461]	(3.069-4.196]	(-inf-0.306]	(-inf-0.225]	(-113.53-230.855]	(-141.746-48.287]	(-77.313-51.269]	(-inf-30]	(-inf-166.042]	g
(-inf-114.248]	(-inf-85.461]	(3.069-4.196]	(-inf-0.306]	(-inf-0.225]	(-113.53-230.855]	(-141.746-48.287]	(-77.313-51.269]	(-inf-30]	(166.042-330.802]	g
(-inf-114.248]	(-inf-85.461]	(-inf-3.069]	(0.306-0.6]	(0.225-0.45]	(-113.53-230.855]	(-141.746-48.287]	(-77.313-51.269]	(60-inf)	(166.042-330.802]	g
(-inf-114.248]	(-inf-85.461]	(-inf-3.069]	(-inf-0.306]	(-inf-0.225]	(-113.53-230.855]	(-141.746-48.287]	(-77.313-51.269]	(-inf-30]	(166.042-330.802]	g
(-inf-114.248]	(-inf-85.461]	(-inf-3.069]	(0.306-0.6]	(-inf-0.225]	(-113.53-230.855]	(-141.746-48.287]	(-77.313-51.269]	(30-60]	(166.042-330.802]	g
(-inf-114.248]	(-inf-85.461]	(-inf-3.069]	(-inf-0.306]	(-inf-0.225]	(-113.53-230.855]	(-141.746-48.287]	(-77.313-51.269]	(30-60]	(166.042-330.802]	g
(-inf-114.248]	(-inf-85.461]	(3.069-4.196]	(-inf-0.306]	(-inf-0.225]	(-113.53-230.855]	(48.287-inf)	(-77.313-51.269]	(-inf-30]	(166.042-330.802]	g
(114.248-224.213]	(-inf-85.461]	(-inf-3.069]	(0.306-0.6]	(-inf-0.225]	(-113.53-230.855]	(-141.746-48.287]	(-77.313-51.269]	(-inf-30]	(330.802-inf)	g
(-inf-114.248]	(-inf-85.461]	(-inf-3.069]	(0.306-0.6]	(0.225-0.45]	(-113.53-230.855]	(-141.746-48.287]	(-77.313-51.269]	(30-60]	(-inf-166.042]	g
(-inf-114.248]	(-inf-85.461]	(3.069-4.196]	(-inf-0.306]	(-inf-0.225]	(-113.53-230.855]	(-141.746-48.287]	(-77.313-51.269]	(-inf-30]	(-inf-166.042]	g
(-inf-114.248]	(-inf-85.461]	(3.069-4.196]	(-inf-0.306]	(-inf-0.225]	(-113.53-230.855]	(48.287-inf)	(-77.313-51.269]	(-inf-30]	(166.042-330.802]	g
(-inf-114.248]	(-inf-85.461]	(-inf-3.069]	(-inf-0.306]	(-inf-0.225]	(-113.53-230.855]	(48.287-inf)	(-77.313-51.269]	(-inf-30]	(166.042-330.802]	g
(-inf-114.248]	(-inf-85.461]	(-inf-3.069]	(0.306-0.6]	(-inf-0.225]	(-113.53-230.855]	(-141.746-48.287]	(-77.313-51.269]	(-inf-30]	(166.042-330.802]	g
(-inf-114.248]	(-inf-85.461]	(-inf-3.069]	(0.306-0.6]	(0.225-0.45]	(-113.53-230.855]	(-141.746-48.287]	(-77.313-51.269]	(-inf-30]	(166.042-330.802]	g
(-inf-114.248]	(-inf-85.461]	(-inf-3.069]	(0.306-0.6]	(0.225-0.45]	(-113.53-230.855]	(-141.746-48.287]	(-77.313-51.269]	(-inf-30]	(166.042-330.802]	g
(114.248-224.213]	(-inf-85.461]	(3.069-4.196]	(-inf-0.306]	(-inf-0.225]	(-113.53-230.855]	(48.287-inf)	(-77.313-51.269]	(-inf-30]	(166.042-330.802]	g
(-inf-114.248]	(-inf-85.461]	(-inf-3.069]	(0.306-0.6]	(0.225-0.45]	(-113.53-230.855]	(-141.746-48.287]	(-77.313-51.269]	(30-60]	(-inf-166.042]	g
(-inf-114.248]	(-inf-85.461]	(-inf-3.069]	(0.306-0.6]	(0.225-0.45]	(-113.53-230.855]	(-141.746-48.287]	(-77.313-51.269]	(-inf-30]	(166.042-330.802]	g
(-inf-114.248]	(-inf-85.461]	(-inf-3.069]	(0.306-0.6]	(0.225-0.45]	(-113.53-230.855]	(-141.746-48.287]	(-77.313-51.269]	(-inf-30]	(-inf-166.042]	g
(-inf-114.248]	(-inf-85.461]	(-inf-3.069]	(0.306-0.6]	(0.225-0.45]	(-113.53-230.855]	(-141.746-48.287]	(-77.313-51.269]	(-inf-30]	(-inf-166.042]	g
(-inf-114.248]	(-inf-85.461]	(-inf-3.069]	(0.306-0.6]	(0.225-0.45]	(-113.53-230.855]	(-141.746-48.287]	(-77.313-51.269]	(-inf-30]	(166.042-330.802]	g
(-inf-114.248]	(-inf-85.461]	(3.069-4.196]	(-inf-0.306]	(-inf-0.225]	(-113.53-230.855]	(-141.746-48.287]	(-77.313-51.269]	(-inf-30]	(-inf-166.042]	g
(-inf-114.248]	(-inf-85.461]	(-inf-3.069]	(0.6-inf)	(0.225-0.45]	(-113.53-230.855]	(-141.746-48.287]	(-77.313-51.269]	(30-60]	(166.042-330.802]	g
(-inf-114.248]	(-inf-85.461]	(-inf-3.069]	(0.306-0.6]	(0.225-0.45]	(-113.53-230.855]	(-141.746-48.287]	(-77.313-51.269]	(30-60]	(-inf-166.042]	g
(-inf-114.248]	(-inf-85.461]	(-inf-3.069]	(0.6-inf)	(0.225-0.45]	(-113.53-230.855]	(-141.746-48.287]	(-77.313-51.269]	(60-inf)	(-inf-166.042]	g
(-inf-114.248]	(-inf-85.461]	(3.069-4.196]	(-inf-0.306]	(-inf-0.225]	(-113.53-230.855]	(48.287-inf)	(-77.313-51.269]	(-inf-30]	(166.042-330.802]	g
(-inf-114.248]	(-inf-85.461]	(-inf-3.069]	(-inf-0.306]	(-inf-0.225]	(-113.53-230.855]	(48.287-inf)	(-77.313-51.269]	(-inf-30]	(166.042-330.802]	g
(-inf-114.248]	(-inf-85.461]	(-inf-3.069]	(0.6-inf)	(0.45-inf)	(-113.53-230.855]	(-141.746-48.287]	(-77.313-51.269]	(-inf-30]	(166.042-330.802]	g
(-inf-114.248]	(-inf-85.461]	(-inf-3.069]	(0.306-0.6]	(-inf-0.225]	(-113.53-230.855]	(-141.746-48.287]	(-77.313-51.269]	(30-60]	(-inf-166.042]	g
(-inf-114.248]	(-inf-85.461]	(-inf-3.069]	(0.306-0.6]	(-inf-0.225]	(-113.53-230.855]	(-141.746-48.287]	(-77.313-51.269]	(-inf-30]	(166.042-330.802]	g
(-inf-114.248]	(-inf-85.461]	(-inf-3.069]	(0.6-inf)	(0.225-0.45]	(-113.53-230.855]	(-141.746-48.287]	(-77.313-51.269]	(-inf-30]	(-inf-166.042]	g
(-inf-114.248]	(-inf-85.461]	(3.069-4.196]	(-inf-0.306]	(-inf-0.225]	(-113.53-230.855]	(48.287-inf)	(-77.313-51.269]	(-inf-30]	(-inf-166.042]	g
(-inf-114.248]	(-inf-85.461]	(-inf-3.069]	(0.6-inf)	(0.225-0.45]	(-113.53-230.855]	(-141.746-48.287]	(-77.313-51.269]	(60-inf)	(166.042-330.802]	g
(-inf-114.248]	(-inf-85.461]	(3.069-4.196]	(-inf-0.306]	(-inf-0.225]	(-113.53-230.855]	(-141.746-48.287]	(-77.313-51.269]	(-inf-30]	(166.042-330.802]	g
(-inf-114.248]	(-inf-85.461]	(-inf-3.069]	(-inf-0.306]	(-inf-0.225]	(-113.53-230.855]	(48.287-inf)	(-77.313-51.269]	(-inf-30]	(166.042-330.802]	g
(-inf-114.248]	(-inf-85.461]	(-inf-3.069]	(-inf-0.306]	(-inf-0.225]	(-113.53-230.855]	(-141.746-48.287]	(-77.313-51.269]	(-inf-30]	(166.042-330.802]	g
(-inf-114.248]	(-inf-85.461]	(3.069-4.196]	(-inf-0.306]	(-inf-0.225]	(-113.53-230.855]	(-141.746-48.287]	(-77.313-51.269]	(-inf-30]	(330.802-inf)	g
(-inf-114.248]	(-inf-85.461]	(-inf-3.069]	(0.306-0.6]	(0.225-0.45]	(-113.53-230.855]	(-141.746-48.287]	(-77.313-51.269]	(-inf-30]	(166.042-330.802]	g
(-inf-114.248]	(-inf-85.461]	(-inf-3.069]	(0.6-inf)	(0.225-0.45]	(-113.53-230.855]	(-141.746-48.287]	(-77.313-51.269]	(30-60]	(-inf-166.042]	g
(-inf-114.248]	(-inf-85.461]	(-inf-3.069]	(0.6-inf)	(0.225-0.45]	(-113.53-230.855]	(-141.746-48.287]	(-77.313-51.269]	(-inf-30]	(166.042-330.802]	g
(-inf-114.248]	(-inf-85.461]	(-inf-3.069]	(0.6-inf)	(0.225-0.45]	(-113.53-230.855]	(-141.746-48.287]	(-77.313-51.269]	(-inf-30]	(166.042-330.802]	g
(-inf-114.248]	(-inf-85.461]	(-inf-3.069]	(0.306-0.6]	(-inf-0.225]	(-113.53-230.855]	(-141.746-48.287]	(-77.313-51.269]	(-inf-30]	(166.042-330.802]	g
(-inf-114.248]	(-inf-85.461]	(-inf-3.069]	(0.306-0.6]	(0.225-0.45]	(-113.53-230.855]	(-141.746-48.287]	(-77.313-51.269]	(60-inf)	(-inf-166.042]	g
(-inf-114.248]	(-inf-85.461]	(3.069-4.196]	(-inf-0.306]	(-inf-0.225]	(-113.53-230.855]	(-141.746-48.287]	(-77.313-51.269]	(-inf-30]	(166.042-330.802]	g
(-inf-114.248]	(-inf-85.461]	(-inf-3.069]	(0.6-inf)	(0.225-0.45]	(-113.53-230.855]	(-141.746-48.287]	(-77.313-51.269]	(-inf-30]	(166.042-330.802]	g
(-inf-114.248]	(-inf-85.461]	(-inf-3.069]	(0.306-0.6]	(0.225-0.45]	(-113.53-230.855]	(-141.746-48.287]	(-77.313-51.269]	(60-inf)	(-inf-166.042]	g
(-inf-114.248]	(-inf-85.461]	(-inf-3.069]	(0.6-inf)	(0.225-0.45]	(-113.53-230.855]	(-141.746-48.287]	(-77.313-51.269]	(-inf-30]	(-inf-166.042]	g
(-inf-114.248]	(-inf-85.461]	(-inf-3.069]	(0.6-inf)	(0.225-0.45]	(-113.53-230.855]	(-141.746-48.287]	(-77.313-51.269]	(30-60]	(166.042-330.802]	g
(-inf-114.248]	(-inf-85.461]	(-inf-3.069]	(0.306-0.6]	(-inf-0.225]	(-113.53-230.855]	(-141.746-48.287]	(-77.313-51.269]	(-inf-30]	(166.042-330.802]	g
(114.248-224.213]	(-inf-85.461]	(3.069-4.196]	(-inf-0.306]	(-inf-0.225]	(-inf--113.53]	(48.287-inf)	(-77.313-51.269]	(30-60]	(166.042-330.802]	g
(-inf-114.248]	(-inf-85.461]	(-inf-3.069]	(-inf-0.306]	(-inf-0.225]	(-113.53-230.855]	(-141.746-48.287]	(-77.313-51.269]	(-inf-30]	(166.042-330.802]	g
(-inf-114.248]	(-inf-85.461]	(-inf-3.069]	(0.6-inf)	(0.225-0.45]	(-113.53-230.855]	(-141.746-48.287]	(-77.313-51.269]	(30-60]	(166.042-330.802]	g
(-inf-114.248]	(-inf-85.461]	(-inf-3.069]	(-inf-0.306]	(-inf-0.225]	(-113.53-230.855]	(-141.746-48.287]	(-77.313-51.269]	(-inf-30]	(166.042-330.802]	g
(-inf-114.248]	(-inf-85.461]	(-inf-3.069]	(-inf-0.306]	(-inf-0.225]	(-113.53-230.855]	(-141.746-48.287]	(-77.313-51.269]	(-inf-30]	(166.042-330.802]	g
(-inf-114.248]	(-inf-85.461]	(3.069-4.196]	(-inf-0.306]	(-inf-0.225]	(-113.53-230.855]	(48.287-inf)	(-77.313-51.269]	(-inf-30]	(166.042-330.802]	g
(-inf-114.248]	(-inf-85.461]	(-inf-3.069]	(0.306-0.6]	(0.225-0.45]	(-113.53-230.855]	(-141.746-48.287]	(-77.313-51.269]	(-inf-30]	(166.042-330.802]	g
(-inf-114.248]	(-inf-85.461]	(-inf-3.069]	(0.6-inf)	(0.225-0.45]	(-113.53-230.855]	(-141.746-48.287]	(-77.313-51.269]	(-inf-30]	(-inf-166.042]	g
(-inf-114.248]	(-inf-85.461]	(-inf-3.069]	(0.306-0.6]	(-inf-0.225]	(-113.53-230.855]	(-141.746-48.287]	(-77.313-51.269]	(-inf-30]	(-inf-166.042]	g
(-inf-114.248]	(-inf-85.461]	(-inf-3.069]	(0.306-0.6]	(-inf-0.225]	(-113.53-230.855]	(-141.746-48.287]	(-77.313-51.269]	(-inf-30]	(-inf-166.042]	g
(-inf-114.248]	(-inf-85.461]	(3.069-4.196]	(-inf-0.306]	(-inf-0.225]	(-113.53-230.855]	(-141.746-48.287]	(-77.313-51.269]	(-inf-30]	(166.042-330.802]	g
(-inf-114.248]	(-inf-85.461]	(-inf-3.069]	(-inf-0.306]	(-inf-0.225]	(-113.53-230.855]	(-141.746-48.287]	(-77.313-51.269]	(-inf-30]	(-inf-166.042]	g
(-inf-114.248]	(-inf-85.461]	(3.069-4.196]	(-inf-0.306]	(-inf-0.225]	(-113.53-230.855]	(48.287-inf)	(-77.313-51.269]	(-inf-30]	(166.042-330.802]	g
(-inf-114.248]	(-inf-85.461]	(-inf-3.069]	(0.6-inf)	(0.225-0.45]	(-113.53-230.855]	(-141.746-48.287]	(-77.313-51.269]	(-inf-30]	(166.042-330.802]	g
(-inf-114.248]	(-inf-85.461]	(-inf-3.069]	(0.306-0.6]	(0.225-0.45]	(-113.53-230.855]	(-141.746-48.287]	(-77.313-51.269]	(30-60]	(-inf-166.042]	g
(-inf-114.248]	(-inf-85.461]	(-inf-3.069]	(-inf-0.306]	(-inf-0.225]	(-113.53-230.855]	(48.287-inf)	(-77.313-51.269]	(-inf-30]	(166.042-330.802]	g
(-inf-114.248]	(-inf-85.461]	(3.069-4.196]	(0.306-0.6]	(-inf-0.225]	(-113.53-230.855]	(-141.746-48.287]	(-77.313-51.269]	(-inf-30]	(166.042-330.802]	g
(-inf-114.248]	(-inf-85.461]	(-inf-3.069]	(-inf-0.306]	(-inf-0.225]	(-113.53-230.855]	(-141.746-48.287]	(-77.313-51.269]	(-inf-30]	(166.042-330.802]	g
(-inf-114.248]	(-inf-85.461]	(-inf-3.069]	(0.306-0.6]	(-inf-0.225]	(-113.53-230.855]	(-141.746-48.287]	(-77.313-51.269]	(30-60]	(166.042-330.802]	g
(-inf-114.248]	(-inf-85.461]	(-inf-3.069]	(0.306-0.6]	(0.225-0.45]	(-113.53-230.855]	(-141.746-48.287]	(-77.313-51.269]	(30-60]	(-inf-166.042]	g
(-inf-114.248]	(-inf-85.461]	(-inf-3.069]	(0.306-0.6]	(0.225-0.45]	(-113.53-230.855]	(-141.746-48.287]	(-77.313-51.269]	(-inf-30]	(-inf-166.042]	g
(-inf-114.248]	(-inf-85.461]	(-inf-3.069]	(-inf-0.306]	(-inf-0.225]	(-113.53-230.855]	(-141.746-48.287]	(-77.313-51.269]	(-inf-30]	(166.042-330.802]	g
(-inf-114.248]	(-inf-85.461]	(-inf-3.069]	(0.306-0.6]	(0.225-0.45]	(-113.53-230.855]	(-141.746-48.287]	(-77.313-51.269]	(-inf-30]	(166.042-330.802]	g
(-inf-114.248]	(-inf-85.461]	(3.069-4.196]	(-inf-0.306]	(-inf-0.225]	(-113.53-230.855]	(-141.746-48.287]	(-77.313-51.269]	(-inf-30]	(330.802-inf)	g
(-inf-114.248]	(-inf-85.461]	(-inf-3.069]	(0.306-0.6]	(0.225-0.45]	(-113.53-230.855]	(-141.746-48.287]	(-77.313-51.269]	(30-60]	(-inf-166.042]	g
(-inf-114.248]	(-inf-85.461]	(-inf-3.069]	(0.306-0.6]	(0.225-0.45]	(-113.53-230.855]	(-141.746-48.287]	(-77.313-51.269]	(-inf-30]	(166.042-330.802]	g
(-inf-114.248]	(-inf-85.461]	(-inf-3.069]	(-inf-0.306]	(-inf-0.225]	(-113.53-230.855]	(-141.746-48.287]	(-77.313-51.269]	(-inf-30]	(166.042-330.802]	g
(-inf-114.248]	(-inf-85.461]	(3.069-4.196]	(-inf-0.306]	(-inf-0.225]	(-113.53-230.855]	(48.287-inf)	(-77.313-51.269]	(-inf-30]	(-inf-166.042]	g
(-inf-114.248]	(-inf-85.461]	(-inf-3.069]	(0.306-0.6]	(-inf-0.225]	(-113.53-230.855]	(-141.746-48.287]	(-77.313-51.269]	(30-60]	(-inf-166.042]	g
(-inf-114.248]	(-inf-85.461]	(-inf-3.069]	(0.306-0.6]	(0.225-0.45]	(-113.53-230.855]	(-141.746-48.287]	(-77.313-51.269]	(30-60]	(166.042-330.802]	g
(-inf-114.248]	(-inf-85.461]	(-inf-3.069]	(0.306-0.6]	(-inf-0.225]	(-113.53-230.855]	(-141.746-48.287]	(-77.313-51.269]	(-inf-30]	(166.042-330.802]	g
(-inf-114.248]	(-inf-85.461]	(-inf-3.069]	(0.306-0.6]	(-inf-0.225]	(-113.53-230.855]	(-141.746-48.287]	(-77.313-51.269]	(30-60]	(-inf-166.042]	g
(-inf-114.248]	(-inf-85.461]	(-inf-3.069]	(0.306-0.6]	(-inf-0.225]	(-113.53-230.855]	(-141.746-48.287]	(-77.313-51.269]	(60-inf)	(-inf-166.042]	g
(-inf-114.248]	(-inf-85.461]	(-inf-3.069]	(-inf-0.306]	(-inf-0.225]	(-113.53-230.855]	(-141.746-48.287]	(-77.313-51.269]	(-inf-30]	(-inf-166.042]	g
(-inf-114.248]	(-inf-85.461]	(-inf-3.069]	(0.306-0.6]	(-inf-0.225]	(-113.53-230.855]	(48.287-inf)	(-77.313-51.269]	(-inf-30]	(166.042-330.802]	g
(-inf-114.248]	(-inf-85.461]	(3.069-4.196]	(-inf-0.306]	(-inf-0.225]	(-113.53-230.855]	(48.287-inf)	(-77.313-51.269]	(-inf-30]	(166.042-330.802]	g
(-inf-114.248]	(-inf-85.461]	(-inf-3.069]	(0.306-0.6]	(0.225-0.45]	(-113.53-230.855]	(-141.746-48.287]	(-77.313-51.269]	(-inf-30]	(-inf-166.042]	g
(-inf-114.248]	(-inf-85.461]	(3.069-4.196]	(-inf-0.306]	(-inf-0.225]	(-113.53-230.855]	(-141.746-48.287]	(-77.313-51.269]	(-inf-30]	(166.042-330.802]	g
(-inf-114.248]	(-inf-85.461]	(-inf-3.069]	(0.306-0.6]	(-inf-0.225]	(-113.53-230.855]	(-141.746-48.287]	(-77.313-51.269]	(-inf-30]	(-inf-166.042]	g
(-inf-114.248]	(-inf-85.461]	(-inf-3.069]	(0.6-inf)	(0.225-0.45]	(-113.53-230.855]	(-141.746-48.287]	(-77.313-51.269]	(-inf-30]	(-inf-166.042]	g
(-inf-114.248]	(-inf-85.461]	(3.069-4.196]	(-inf-0.306]	(-inf-0.225]	(-113.53-230.855]	(-141.746-48.287]	(-77.313-51.269]	(-inf-30]	(166.042-330.802]	g
(-inf-114.248]	(-inf-85.461]	(3.069-4.196]	(-inf-0.306]	(-inf-0.225]	(-113.53-230.855]	(48.287-inf)	(-77.313-51.269]	(-inf-30]	(166.042-330.802]	g
(-inf-114.248]	(-inf-85.461]	(-inf-3.069]	(0.306-0.6]	(-inf-0.225]	(-113.53-230.855]	(-141.746-48.287]	(-77.313-51.269]	(-inf-30]	(-inf-166.042]	g
(-inf-114.248]	(-inf-85.461]	(-inf-3.069]	(0.306-0.6]	(0.225-0.45]	(-113.53-230.855]	(-141.746-48.287]	(-77.313-51.269]	(-inf-30]	(166.042-330.802]	g
(-inf-114.248]	(-inf-85.461]	(-inf-3.069]	(0.306-0.6]	(0.225-0.45]	(-113.53-230.855]	(-141.746-48.287]	(-77.313-51.269]	(30-60]	(-inf-166.042]	g
(-inf-114.248]	(-inf-85.461]	(-inf-3.069]	(0.306-0.6]	(0.225-0.45]	(-113.53-230.855]	(-141.746-48.287]	(-77.313-51.269]	(-inf-30]	(166.042-330.802]	g
(-inf-114.248]	(-inf-85.461]	(-inf-3.069]	(-inf-0.306]	(-inf-0.225]	(-113.53-230.855]	(-141.746-48.287]	(-77.313-51.269]	(-inf-30]	(166.042-330.802]	g
(-inf-114.248]	(-inf-85.461]	(3.069-4.196]	(-inf-0.306]	(-inf-0.225]	(-113.53-230.855]	(48.287-inf)	(-77.313-51.269]	(-inf-30]	(166.042-330.802]	g
(-inf-114.248]	(-inf-85.461]	(3.069-4.196]	(-inf-0.306]	(-inf-0.225]	(-113.53-230.855]	(48.287-inf)	(-77.313-51.269]	(-inf-30]	(-inf-166.042]	g
(-inf-114.248]	(-inf-85.461]	(3.069-4.196]	(-inf-0.306]	(-inf-0.225]	(-113.53-230.855]	(48.287-inf)	(-77.313-51.269]	(-inf-30]	(166.042-330.802]	g
(-inf-114.248]	(-inf-85.461]	(3.069-4.196]	(-inf-0.306]	(-inf-0.225]	(-inf--113.53]	(48.287-inf)	(-77.313-51.269]	(-inf-30]	(166.042-330.802]	g
(-inf-114.248]	(-inf-85.461]	(-inf-3.069]	(0.6-inf)	(0.225-0.45]	(-113.53-230.855]	(-141.746-48.287]	(-77.313-51.269]	(60-inf)	(-inf-166.042]	g
(-inf-114.248]	(-inf-85.461]	(-inf-3.069]	(0.306-0.6]	(-inf-0.225]	(-113.53-230.855]	(-141.746-48.287]	(-77.313-51.269]	(-inf-30]	(166.042-330.802]	g
(-inf-114.248]	(-inf-85.461]	(-inf-3.069]	(0.306-0.6]	(0.225-0.45]	(-113.53-230.855]	(-141.746-48.287]	(-77.313-51.269]	(30-60]	(-inf-166.042]	g
(-inf-114.248]	(-inf-85.461]	(3.069-4.196]	(-inf-0.306]	(-inf-0.225]	(-113.53-230.855]	(48.287-inf)	(-77.313-51.269]	(-inf-30]	(-inf-166.042]	g
(-inf-114.248]	(-inf-85.461]	(-inf-3.069]	(0.6-inf)	(0.225-0.45]	(-113.53-230.855]	(-141.746-48.287]	(-77.313-51.269]	(-inf-30]	(-inf-166.042]	g
(-inf-114.248]	(-inf-85.461]	(3.069-4.196]	(-inf-0.306]	(-inf-0.225]	(-113.53-230.855]	(48.287-inf)	(-77.313-51.269]	(-inf-30]	(330.802-inf)	g
(-inf-114.248]	(-inf-85.461]	(-inf-3.069]	(0.306-0.6]	(-inf-0.225]	(-113.53-230.855]	(-141.746-48.287]	(-77.313-51.269]	(60-inf)	(166.042-330.802]	g
(-inf-114.248]	(-inf-85.461]	(3.069-4.196]	(-inf-0.306]	(-inf-0.225]	(-113.53-230.855]	(48.287-inf)	(-77.313-51.269]	(-inf-30]	(166.042-330.802]	g
(-inf-114.248]	(-inf-85.461]	(-inf-3.069]	(0.306-0.6]	(-inf-0.225]	(-113.53-230.855]	(-141.746-48.287]	(-77.313-51.269]	(30-60]	(166.042-330.802]	g
(-inf-114.248]	(-inf-85.461]	(-inf-3.069]	(0.306-0.6]	(0.225-0.45]	(-113.53-230.855]	(-141.746-48.287]	(-77.313-51.269]	(-inf-30]	(166.042-330.802]	g
(-inf-114.248]	(-inf-85.461]	(-inf-3.069]	(0.6-inf)	(0.225-0.45]	(-113.53-230.855]	(-141.746-48.287]	(-77.313-51.269]	(60-inf)	(166.042-330.802]	g
(-inf-114.248]	(-inf-85.461]	(3.069-4.196]	(-inf-0.306]	(-inf-0.225]	(-113.53-230.855]	(-141.746-48.287]	(-77.313-51.269]	(-inf-30]	(166.042-330.802]	g
(-inf-114.248]	(-inf-85.461]	(-inf-3.069]	(0.306-0.6]	(-inf-0.225]	(-113.53-230.855]	(-141.746-48.287]	(-77.313-51.269]	(-inf-30]	(166.042-330.802]	g
(-inf-114.248]	(-inf-85.461]	(-inf-3.069]	(0.6-inf)	(0.225-0.45]	(-113.53-230.855]	(-141.746-48.287]	(-77.313-51.269]	(30-60]	(-inf-166.042]	g
(-inf-114.248]	(-inf-85.461]	(-inf-3.069]	(0.306-0.6]	(-inf-0.225]	(-113.53-230.855]	(-141.746-48.287]	(-77.313-51.269]	(-inf-30]	(166.042-330.802]	g
(-inf-114.248]	(-inf-85.461]	(3.069-4.196]	(-inf-0.306]	(-inf-0.225]	(-113.53-230.855]	(-141.746-48.287]	(-77.313-51.269]	(-inf-30]	(166.042-330.802]	g
(-inf-114.248]	(-inf-85.461]	(-inf-3.069]	(0.306-0.6]	(0.225-0.45]	(-113.53-230.855]	(-141.746-48.287]	(-77.313-51.269]	(-inf-30]	(166.042-330.802]	g
(-inf-114.248]	(-inf-85.461]	(-inf-3.069]	(0.306-0.6]	(-inf-0.225]	(-113.53-230.855]	(48.287-inf)	(-77.313-51.269]	(-inf-30]	(166.042-330.802]	g
(-inf-114.248]	(-inf-85.461]	(-inf-3.069]	(0.306-0.6]	(-inf-0.225]	(-113.53-230.855]	(-141.746-48.287]	(-77.313-51.269]	(30-60]	(-inf-166.042]	g
(-inf-114.248]	(-inf-85.461]	(-inf-3.069]	(0.6-inf)	(0.225-0.45]	(-113.53-230.855]	(-141.746-48.287]	(-77.313-51.269]	(30-60]	(-inf-166.042]	g
(-inf-114.248]	(-inf-85.461]	(3.069-4.196]	(-inf-0.306]	(-inf-0.225]	(-113.53-230.855]	(48.287-inf)	(-77.313-51.269]	(-inf-30]	(166.042-330.802]	g
(-inf-114.248]	(-inf-85.461]	(-inf-3.069]	(0.6-inf)	(0.225-0.45]	(-113.53-230.855]	(-141.746-48.287]	(-77.313-51.269]	(-inf-30]	(-inf-166.042]	g
(-inf-114.248]	(-inf-85.461]	(-inf-3.069]	(-inf-0.306]	(-inf-0.225]	(-113.53-230.855]	(-141.746-48.287]	(-77.313-51.269]	(-inf-30]	(166.042-330.802]	g
(-inf-114.248]	(-inf-85.461]	(-inf-3.069]	(-inf-0.306]	(-inf-0.225]	(-113.53-230.855]	(-141.746-48.287]	(-77.313-51.269]	(30-60]	(166.042-330.802]	g
(-inf-114.248]	(-inf-85.461]	(-inf-3.069]	(0.306-0.6]	(0.225-0.45]	(-113.53-230.855]	(-141.746-48.287]	(-77.313-51.269]	(-inf-30]	(-inf-166.042]	g
(-inf-114.248]	(-inf-85.461]	(-inf-3.069]	(0.6-inf)	(0.225-0.45]	(-113.53-230.855]	(-141.746-48.287]	(-77.313-51.269]	(30-60]	(-inf-166.042]	g
(-inf-114.248]	(-inf-85.461]	(3.069-4.196]	(-inf-0.306]	(-inf-0.225]	(-inf--113.53]	(-141.746-48.287]	(-77.313-51.269]	(-inf-30]	(166.042-330.802]	g
(-inf-114.248]	(-inf-85.461]	(-inf-3.069]	(0.306-0.6]	(0.225-0.45]	(-113.53-230.855]	(-141.746-48.287]	(-77.313-51.269]	(30-60]	(-inf-166.042]	g
(-inf-114.248]	(-inf-85.461]	(-inf-3.069]	(-inf-0.306]	(-inf-0.225]	(-113.53-230.855]	(-141.746-48.287]	(-77.313-51.269]	(-inf-30]	(-inf-166.042]	g
(-inf-114.248]	(-inf-85.461]	(3.069-4.196]	(-inf-0.306]	(-inf-0.225]	(-113.53-230.855]	(48.287-inf)	(-77.313-51.269]	(-inf-30]	(166.042-330.802]	g
(-inf-114.248]	(-inf-85.461]	(-inf-3.069]	(0.306-0.6]	(0.225-0.45]	(-113.53-230.855]	(-141.746-48.287]	(-77.313-51.269]	(-inf-30]	(-inf-166.042]	g
(-inf-114.248]	(-inf-85.461]	(3.069-4.196]	(-inf-0.306]	(-inf-0.225]	(-113.53-230.855]	(-141.746-48.287]	(-77.313-51.269]	(-inf-30]	(166.042-330.802]	g
(-inf-114.248]	(-inf-85.461]	(-inf-3.069]	(0.6-inf)	(0.225-0.45]	(-113.53-230.855]	(-141.746-48.287]	(-77.313-51.269]	(60-inf)	(-inf-166.042]	g
(-inf-114.248]	(-inf-85.461]	(-inf-3.069]	(0.306-0.6]	(-inf-0.225]	(-113.53-230.855]	(-141.746-48.287]	(-77.313-51.269]	(-inf-30]	(-inf-166.042]	g
(-inf-114.248]	(-inf-85.461]	(3.069-4.196]	(-inf-0.306]	(-inf-0.225]	(-113.53-230.855]	(-141.746-48.287]	(-77.313-51.269]	(-inf-30]	(166.042-330.802]	g
(-inf-114.248]	(-inf-85.461]	(-inf-3.069]	(0.306-0.6]	(0.225-0.45]	(-113.53-230.855]	(-141.746-48.287]	(-77.313-51.269]	(-inf-30]	(-inf-166.042]	g
(-inf-114.248]	(-inf-85.461]	(-inf-3.069]	(0.6-inf)	(0.225-0.45]	(-113.53-230.855]	(-141.746-48.287]	(-77.313-51.269]	(-inf-30]	(-inf-166.042]	g
(-inf-114.248]	(-inf-85.461]	(-inf-3.069]	(0.306-0.6]	(0.225-0.45]	(-113.53-230.855]	(-141.746-48.287]	(-77.313-51.269]	(-inf-30]	(-inf-166.042]	g
(-inf-114.248]	(-inf-85.461]	(3.069-4.196]	(-inf-0.306]	(-inf-0.225]	(-113.53-230.855]	(-141.746-48.287]	(-77.313-51.269]	(-inf-30]	(166.042-330.802]	g
(-inf-114.248]	(-inf-85.461]	(3.069-4.196]	(-inf-0.306]	(-inf-0.225]	(-113.53-230.855]	(48.287-inf)	(-77.313-51.269]	(-inf-30]	(166.042-330.802]	g
(-inf-114.248]	(-inf-85.461]	(3.069-4.196]	(-inf-0.306]	(-inf-0.225]	(-113.53-230.855]	(-141.746-48.287]	(-77.313-51.269]	(-inf-30]	(-inf-166.042]	g
(-inf-114.248]	(-inf-85.461]	(-inf-3.069]	(0.306-0.6]	(0.225-0.45]	(-113.53-230.855]	(-141.746-48.287]	(-77.313-51.269]	(-inf-30]	(166.042-330.802]	g
(-inf-114.248]	(-inf-85.461]	(3.069-4.196]	(-inf-0.306]	(-inf-0.225]	(-113.53-230.855]	(48.287-inf)	(-77.313-51.269]	(-inf-30]	(166.042-330.802]	g
(-inf-114.248]	(-inf-85.461]	(-inf-3.069]	(0.6-inf)	(0.225-0.45]	(-113.53-230.855]	(-141.746-48.287]	(-77.313-51.269]	(60-inf)	(166.042-330.802]	g
(-inf-114.248]	(-inf-85.461]	(-inf-3.069]	(-inf-0.306]	(-inf-0.225]	(-113.53-230.855]	(-141.746-48.287]	(-77.313-51.269]	(-inf-30]	(166.042-330.802]	g
(-inf-114.248]	(-inf-85.461]	(-inf-3.069]	(0.306-0.6]	(0.225-0.45]	(-113.53-230.855]	(-141.746-48.287]	(-77.313-51.269]	(30-60]	(166.042-330.802]	g
(-inf-114.248]	(-inf-85.461]	(-inf-3.069]	(0.306-0.6]	(0.225-0.45]	(-113.53-230.855]	(-141.746-48.287]	(-77.313-51.269]	(30-60]	(-inf-166.042]	g
(-inf-114.248]	(-inf-85.461]	(-inf-3.069]	(0.306-0.6]	(0.225-0.45]	(-113.53-230.855]	(-141.746-48.287]	(-77.313-51.269]	(30-60]	(-inf-166.042]	g
(-inf-114.248]	(-inf-85.461]	(-inf-3.069]	(0.6-inf)	(0.225-0.45]	(-113.53-230.855]	(-141.746-48.287]	(-77.313-51.269]	(60-inf)	(-inf-166.042]	g
(-inf-114.248]	(-inf-85.461]	(-inf-3.069]	(0.306-0.6]	(-inf-0.225]	(-113.53-230.855]	(48.287-inf)	(-77.313-51.269]	(-inf-30]	(166.042-330.802]	g
(-inf-114.248]	(-inf-85.461]	(3.069-4.196]	(-inf-0.306]	(-inf-0.225]	(-113.53-230.855]	(48.287-inf)	(-77.313-51.269]	(-inf-30]	(166.042-330.802]	g
(-inf-114.248]	(-inf-85.461]	(-inf-3.069]	(0.306-0.6]	(0.225-0.45]	(-113.53-230.855]	(-141.746-48.287]	(-77.313-51.269]	(-inf-30]	(166.042-330.802]	g
(-inf-114.248]	(-inf-85.461]	(3.069-4.196]	(-inf-0.306]	(-inf-0.225]	(-113.53-230.855]	(48.287-inf)	(-77.313-51.269]	(-inf-30]	(166.042-330.802]	g
(-inf-114.248]	(-inf-85.461]	(-inf-3.069]	(0.6-inf)	(0.225-0.45]	(-113.53-230.855]	(-141.746-48.287]	(-77.313-51.269]	(-inf-30]	(-inf-166.042]	g
(-inf-114.248]	(-inf-85.461]	(-inf-3.069]	(0.6-inf)	(0.45-inf)	(-113.53-230.855]	(-141.746-48.287]	(-77.313-51.269]	(30-60]	(166.042-330.802]	g
(-inf-114.248]	(-inf-85.461]	(-inf-3.069]	(0.306-0.6]	(-inf-0.225]	(-113.53-230.855]	(48.287-inf)	(-77.313-51.269]	(-inf-30]	(166.042-330.802]	g
(-inf-114.248]	(-inf-85.461]	(-inf-3.069]	(-inf-0.306]	(-inf-0.225]	(-113.53-230.855]	(-141.746-48.287]	(-77.313-51.269]	(-inf-30]	(166.042-330.802]	g
(-inf-114.248]	(-inf-85.461]	(3.069-4.196]	(-inf-0.306]	(-inf-0.225]	(-113.53-230.855]	(48.287-inf)	(-77.313-51.269]	(-inf-30]	(330.802-inf)	g
(-inf-114.248]	(-inf-85.461]	(-inf-3.069]	(0.306-0.6]	(0.225-0.45]	(-113.53-230.855]	(-141.746-48.287]	(-77.313-51.269]	(-inf-30]	(-inf-166.042]	g
(-inf-114.248]	(-inf-85.461]	(3.069-4.196]	(-inf-0.306]	(-inf-0.225]	(-113.53-230.855]	(48.287-inf)	(-77.313-51.269]	(-inf-30]	(166.042-330.802]	g
(-inf-114.248]	(-inf-85.461]	(3.069-4.196]	(-inf-0.306]	(-inf-0.225]	(-113.53-230.855]	(48.287-inf)	(-77.313-51.269]	(-inf-30]	(166.042-330.802]	g
(-inf-114.248]	(-inf-85.461]	(-inf-3.069]	(0.306-0.6]	(-inf-0.225]	(-113.53-230.855]	(-141.746-48.287]	(-77.313-51.269]	(30-60]	(-inf-166.042]	g
(-inf-114.248]	(-inf-85.461]	(3.069-4.196]	(-inf-0.306]	(-inf-0.225]	(-113.53-230.855]	(48.287-inf)	(-77.313-51.269]	(-inf-30]	(166.042-330.802]	g
(-inf-114.248]	(-inf-85.461]	(-inf-3.069]	(0.306-0.6]	(0.225-0.45]	(-113.53-230.855]	(-141.746-48.287]	(-77.313-51.269]	(30-60]	(-inf-166.042]	g
(-inf-114.248]	(-inf-85.461]	(-inf-3.069]	(0.6-inf)	(0.225-0.45]	(-113.53-230.855]	(-141.746-48.287]	(-77.313-51.269]	(60-inf)	(-inf-166.042]	g
(-inf-114.248]	(-inf-85.461]	(-inf-3.069]	(0.306-0.6]	(-inf-0.225]	(-113.53-230.855]	(-141.746-48.287]	(-77.313-51.269]	(30-60]	(166.042-330.802]	g
(-inf-114.248]	(-inf-85.461]	(3.069-4.196]	(-inf-0.306]	(-inf-0.225]	(-113.53-230.855]	(48.287-inf)	(-77.313-51.269]	(-inf-30]	(166.042-330.802]	g
(-inf-114.248]	(-inf-85.461]	(-inf-3.069]	(-inf-0.306]	(-inf-0.225]	(-113.53-230.855]	(-141.746-48.287]	(-77.313-51.269]	(-inf-30]	(166.042-330.802]	g
(-inf-114.248]	(-inf-85.461]	(-inf-3.069]	(0.306-0.6]	(0.225-0.45]	(-113.53-230.855]	(-141.746-48.287]	(-77.313-51.269]	(-inf-30]	(166.042-330.802]	g
(-inf-114.248]	(-inf-85.461]	(-inf-3.069]	(0.306-0.6]	(-inf-0.225]	(-113.53-230.855]	(-141.746-48.287]	(-77.313-51.269]	(-inf-30]	(166.042-330.802]	g
(-inf-114.248]	(-inf-85.461]	(-inf-3.069]	(-inf-0.306]	(-inf-0.225]	(-113.53-230.855]	(-141.746-48.287]	(-77.313-51.269]	(-inf-30]	(166.042-330.802]	g
(-inf-114.248]	(-inf-85.461]	(-inf-3.069]	(0.306-0.6]	(-inf-0.225]	(-113.53-230.855]	(-141.746-48.287]	(-77.313-51.269]	(-inf-30]	(166.042-330.802]	g
(-inf-114.248]	(-inf-85.461]	(-inf-3.069]	(0.6-inf)	(0.225-0.45]	(-113.53-230.855]	(-141.746-48.287]	(-77.313-51.269]	(-inf-30]	(166.042-330.802]	g
(-inf-114.248]	(-inf-85.461]	(3.069-4.196]	(-inf-0.306]	(-inf-0.225]	(-113.53-230.855]	(-141.746-48.287]	(-77.313-51.269]	(60-inf)	(-inf-166.042]	g
(-inf-114.248]	(-inf-85.461]	(-inf-3.069]	(0.6-inf)	(0.45-inf)	(-113.53-230.855]	(-141.746-48.287]	(-77.313-51.269]	(30-60]	(166.042-330.802]	g
(-inf-114.248]	(-inf-85.461]	(-inf-3.069]	(0.306-0.6]	(-inf-0.225]	(-113.53-230.855]	(-141.746-48.287]	(-77.313-51.269]	(-inf-30]	(166.042-330.802]	g
(-inf-114.248]	(-inf-85.461]	(-inf-3.069]	(0.306-0.6]	(0.225-0.45]	(-113.53-230.855]	(-141.746-48.287]	(-77.313-51.269]	(-inf-30]	(-inf-166.042]	g
(-inf-114.248]	(-inf-85.461]	(-inf-3.069]	(0.6-inf)	(0.225-0.45]	(-113.53-230.855]	(-141.746-48.287]	(-77.313-51.269]	(30-60]	(-inf-166.042]	g
(-inf-114.248]	(-inf-85.461]	(3.069-4.196]	(-inf-0.306]	(-inf-0.225]	(-113.53-230.855]	(-141.746-48.287]	(-77.313-51.269]	(-inf-30]	(166.042-330.802]	g
(-inf-114.248]	(-inf-85.461]	(-inf-3.069]	(0.306-0.6]	(0.225-0.45]	(-113.53-230.855]	(48.287-inf)	(-77.313-51.269]	(-inf-30]	(166.042-330.802]	g
(-inf-114.248]	(-inf-85.461]	(3.069-4.196]	(-inf-0.306]	(-inf-0.225]	(-113.53-230.855]	(48.287-inf)	(-77.313-51.269]	(-inf-30]	(166.042-330.802]	g
(-inf-114.248]	(-inf-85.461]	(-inf-3.069]	(0.306-0.6]	(0.225-0.45]	(-113.53-230.855]	(-141.746-48.287]	(-77.313-51.269]	(-inf-30]	(-inf-166.042]	g
(-inf-114.248]	(-inf-85.461]	(3.069-4.196]	(-inf-0.306]	(-inf-0.225]	(-113.53-230.855]	(48.287-inf)	(-77.313-51.269]	(-inf-30]	(166.042-330.802]	g
(-inf-114.248]	(-inf-85.461]	(-inf-3.069]	(0.6-inf)	(0.45-inf)	(-113.53-230.855]	(-141.746-48.287]	(-77.313-51.269]	(30-60]	(166.042-330.802]	g
(-inf-114.248]	(-inf-85.461]	(-inf-3.069]	(-inf-0.306]	(-inf-0.225]	(-113.53-230.855]	(-141.746-48.287]	(-77.313-51.269]	(-inf-30]	(166.042-330.802]	g
(-inf-114.248]	(-inf-85.461]	(-inf-3.069]	(0.306-0.6]	(-inf-0.225]	(-113.53-230.855]	(-141.746-48.287]	(-77.313-51.269]	(30-60]	(-inf-166.042]	g
(-inf-114.248]	(-inf-85.461]	(3.069-4.196]	(-inf-0.306]	(-inf-0.225]	(-113.53-230.855]	(-141.746-48.287]	(-77.313-51.269]	(-inf-30]	(166.042-330.802]	g
(-inf-114.248]	(-inf-85.461]	(3.069-4.196]	(-inf-0.306]	(-inf-0.225]	(-113.53-230.855]	(48.287-inf)	(-77.313-51.269]	(-inf-30]	(166.042-330.802]	g
(-inf-114.248]	(-inf-85.461]	(-inf-3.069]	(0.306-0.6]	(0.225-0.45]	(-113.53-230.855]	(-141.746-48.287]	(-77.313-51.269]	(-inf-30]	(-inf-166.042]	g
(-inf-114.248]	(-inf-85.461]	(-inf-3.069]	(0.306-0.6]	(0.225-0.45]	(-113.53-230.855]	(-141.746-48.287]	(-77.313-51.269]	(-inf-30]	(166.042-330.802]	g
(-inf-114.248]	(-inf-85.461]	(-inf-3.069]	(0.306-0.6]	(0.225-0.45]	(-113.53-230.855]	(-141.746-48.287]	(-77.313-51.269]	(-inf-30]	(330.802-inf)	g
(-inf-114.248]	(-inf-85.461]	(-inf-3.069]	(0.306-0.6]	(-inf-0.225]	(-113.53-230.855]	(-141.746-48.287]	(-77.313-51.269]	(-inf-30]	(-inf-166.042]	g
(-inf-114.248]	(-inf-85.461]	(-inf-3.069]	(0.306-0.6]	(-inf-0.225]	(-113.53-230.855]	(-141.746-48.287]	(-77.313-51.269]	(-inf-30]	(166.042-330.802]	g
(-inf-114.248]	(-inf-85.461]	(-inf-3.069]	(0.306-0.6]	(-inf-0.225]	(-113.53-230.855]	(-141.746-48.287]	(-77.313-51.269]	(-inf-30]	(-inf-166.042]	g
(-inf-114.248]	(-inf-85.461]	(-inf-3.069]	(0.6-inf)	(0.225-0.45]	(-113.53-230.855]	(-141.746-48.287]	(-77.313-51.269]	(30-60]	(-inf-166.042]	g
(-inf-114.248]	(-inf-85.461]	(-inf-3.069]	(0.6-inf)	(0.225-0.45]	(-113.53-230.855]	(-141.746-48.287]	(-77.313-51.269]	(30-60]	(-inf-166.042]	g
(-inf-114.248]	(-inf-85.461]	(-inf-3.069]	(0.6-inf)	(0.225-0.45]	(-113.53-230.855]	(-141.746-48.287]	(-77.313-51.269]	(30-60]	(166.042-330.802]	g
(-inf-114.248]	(-inf-85.461]	(-inf-3.069]	(0.306-0.6]	(0.225-0.45]	(-113.53-230.855]	(-141.746-48.287]	(-77.313-51.269]	(30-60]	(-inf-166.042]	g
(-inf-114.248]	(-inf-85.461]	(-inf-3.069]	(0.306-0.6]	(0.225-0.45]	(-113.53-230.855]	(-141.746-48.287]	(-77.313-51.269]	(-inf-30]	(166.042-330.802]	g
(-inf-114.248]	(-inf-85.461]	(-inf-3.069]	(0.306-0.6]	(0.225-0.45]	(-113.53-230.855]	(-141.746-48.287]	(-77.313-51.269]	(30-60]	(-inf-166.042]	g
(-inf-114.248]	(-inf-85.461]	(-inf-3.069]	(-inf-0.306]	(-inf-0.225]	(-113.53-230.855]	(-141.746-48.287]	(-77.313-51.269]	(-inf-30]	(-inf-166.042]	g
(-inf-114.248]	(-inf-85.461]	(-inf-3.069]	(0.6-inf)	(0.45-inf)	(-113.53-230.855]	(-141.746-48.287]	(-77.313-51.269]	(-inf-30]	(166.042-330.802]	g
(-inf-114.248]	(-inf-85.461]	(-inf-3.069]	(0.306-0.6]	(0.225-0.45]	(-113.53-230.855]	(-141.746-48.287]	(-77.313-51.269]	(30-60]	(-inf-166.042]	g
(-inf-114.248]	(-inf-85.461]	(-inf-3.069]	(-inf-0.306]	(-inf-0.225]	(-113.53-230.855]	(-141.746-48.287]	(-77.313-51.269]	(-inf-30]	(166.042-330.802]	g
(-inf-114.248]	(-inf-85.461]	(-inf-3.069]	(0.306-0.6]	(0.225-0.45]	(-113.53-230.855]	(-141.746-48.287]	(-77.313-51.269]	(-inf-30]	(-inf-166.042]	g
(-inf-114.248]	(-inf-85.461]	(-inf-3.069]	(-inf-0.306]	(-inf-0.225]	(-113.53-230.855]	(48.287-inf)	(-77.313-51.269]	(-inf-30]	(166.042-330.802]	g
(-inf-114.248]	(-inf-85.461]	(3.069-4.196]	(0.306-0.6]	(-inf-0.225]	(-113.53-230.855]	(-141.746-48.287]	(-77.313-51.269]	(-inf-30]	(166.042-330.802]	g
(-inf-114.248]	(-inf-85.461]	(-inf-3.069]	(-inf-0.306]	(-inf-0.225]	(-113.53-230.855]	(48.287-inf)	(-77.313-51.269]	(-inf-30]	(-inf-166.042]	g
(-inf-114.248]	(-inf-85.461]	(-inf-3.069]	(0.6-inf)	(0.225-0.45]	(-113.53-230.855]	(-141.746-48.287]	(-77.313-51.269]	(-inf-30]	(166.042-330.802]	g
(-inf-114.248]	(-inf-85.461]	(3.069-4.196]	(-inf-0.306]	(-inf-0.225]	(-113.53-230.855]	(48.287-inf)	(-77.313-51.269]	(-inf-30]	(166.042-330.802]	g
(-inf-114.248]	(-inf-85.461]	(3.069-4.196]	(-inf-0.306]	(-inf-0.225]	(-inf--113.53]	(48.287-inf)	(-77.313-51.269]	(-inf-30]	(330.802-inf)	g
(-inf-114.248]	(-inf-85.461]	(-inf-3.069]	(-inf-0.306]	(-inf-0.225]	(-113.53-230.855]	(-141.746-48.287]	(-77.313-51.269]	(30-60]	(166.042-330.802]	g
(-inf-114.248]	(-inf-85.461]	(-inf-3.069]	(0.6-inf)	(0.225-0.45]	(-113.53-230.855]	(-141.746-48.287]	(-77.313-51.269]	(-inf-30]	(-inf-166.042]	g
(-inf-114.248]	(-inf-85.461]	(-inf-3.069]	(0.6-inf)	(0.225-0.45]	(-113.53-230.855]	(-141.746-48.287]	(-77.313-51.269]	(-inf-30]	(-inf-166.042]	g
(-inf-114.248]	(-inf-85.461]	(-inf-3.069]	(0.306-0.6]	(0.225-0.45]	(-113.53-230.855]	(-141.746-48.287]	(-77.313-51.269]	(30-60]	(-inf-166.042]	g
(-inf-114.248]	(-inf-85.461]	(3.069-4.196]	(-inf-0.306]	(-inf-0.225]	(-113.53-230.855]	(-141.746-48.287]	(-77.313-51.269]	(-inf-30]	(166.042-330.802]	g
(-inf-114.248]	(-inf-85.461]	(-inf-3.069]	(-inf-0.306]	(-inf-0.225]	(-113.53-230.855]	(48.287-inf)	(-77.313-51.269]	(-inf-30]	(166.042-330.802]	g
(-inf-114.248]	(-inf-85.461]	(-inf-3.069]	(0.306-0.6]	(-inf-0.225]	(-113.53-230.855]	(-141.746-48.287]	(-77.313-51.269]	(-inf-30]	(-inf-166.042]	g
(-inf-114.248]	(-inf-85.461]	(3.069-4.196]	(-inf-0.306]	(-inf-0.225]	(-113.53-230.855]	(48.287-inf)	(-77.313-51.269]	(-inf-30]	(166.042-330.802]	g
(-inf-114.248]	(-inf-85.461]	(3.069-4.196]	(-inf-0.306]	(-inf-0.225]	(-113.53-230.855]	(48.287-inf)	(-77.313-51.269]	(-inf-30]	(166.042-330.802]	g
(-inf-114.248]	(-inf-85.461]	(-inf-3.069]	(-inf-0.306]	(-inf-0.225]	(-113.53-230.855]	(-141.746-48.287]	(-77.313-51.269]	(-inf-30]	(166.042-330.802]	g
(-inf-114.248]	(-inf-85.461]	(-inf-3.069]	(-inf-0.306]	(-inf-0.225]	(-113.53-230.855]	(-141.746-48.287]	(-77.313-51.269]	(-inf-30]	(-inf-166.042]	g
(-inf-114.248]	(-inf-85.461]	(3.069-4.196]	(-inf-0.306]	(-inf-0.225]	(-113.53-230.855]	(-141.746-48.287]	(-77.313-51.269]	(-inf-30]	(166.042-330.802]	g
(-inf-114.248]	(-inf-85.461]	(-inf-3.069]	(0.306-0.6]	(-inf-0.225]	(-113.53-230.855]	(-141.746-48.287]	(-77.313-51.269]	(-inf-30]	(166.042-330.802]	g
(-inf-114.248]	(-inf-85.461]	(3.069-4.196]	(-inf-0.306]	(-inf-0.225]	(-113.53-230.855]	(48.287-inf)	(-77.313-51.269]	(-inf-30]	(166.042-330.802]	g
(-inf-114.248]	(-inf-85.461]	(-inf-3.069]	(0.306-0.6]	(-inf-0.225]	(-113.53-230.855]	(-141.746-48.287]	(-77.313-51.269]	(-inf-30]	(166.042-330.802]	g
(-inf-114.248]	(-inf-85.461]	(-inf-3.069]	(0.306-0.6]	(0.225-0.45]	(-113.53-230.855]	(-141.746-48.287]	(-77.313-51.269]	(-inf-30]	(166.042-330.802]	g
(-inf-114.248]	(-inf-85.461]	(3.069-4.196]	(-inf-0.306]	(-inf-0.225]	(-113.53-230.855]	(-141.746-48.287]	(-77.313-51.269]	(-inf-30]	(166.042-330.802]	g
(-inf-114.248]	(-inf-85.461]	(3.069-4.196]	(-inf-0.306]	(-inf-0.225]	(-113.53-230.855]	(48.287-inf)	(-77.313-51.269]	(-inf-30]	(166.042-330.802]	g
(-inf-114.248]	(-inf-85.461]	(-inf-3.069]	(0.306-0.6]	(0.225-0.45]	(-113.53-230.855]	(-141.746-48.287]	(-77.313-51.269]	(-inf-30]	(166.042-330.802]	g
(-inf-114.248]	(-inf-85.461]	(-inf-3.069]	(0.306-0.6]	(-inf-0.225]	(-113.53-230.855]	(-141.746-48.287]	(-77.313-51.269]	(-inf-30]	(-inf-166.042]	g
(114.248-224.213]	(-inf-85.461]	(-inf-3.069]	(-inf-0.306]	(-inf-0.225]	(-113.53-230.855]	(48.287-inf)	(-77.313-51.269]	(-inf-30]	(166.042-330.802]	g
(-inf-114.248]	(-inf-85.461]	(-inf-3.069]	(-inf-0.306]	(-inf-0.225]	(-113.53-230.855]	(-141.746-48.287]	(-77.313-51.269]	(-inf-30]	(166.042-330.802]	g
(-inf-114.248]	(-inf-85.461]	(-inf-3.069]	(0.306-0.6]	(-inf-0.225]	(-113.53-230.855]	(-141.746-48.287]	(-77.313-51.269]	(-inf-30]	(166.042-330.802]	g
(-inf-114.248]	(-inf-85.461]	(-inf-3.069]	(0.306-0.6]	(0.225-0.45]	(-113.53-230.855]	(-141.746-48.287]	(-77.313-51.269]	(-inf-30]	(166.042-330.802]	g
(-inf-114.248]	(-inf-85.461]	(-inf-3.069]	(-inf-0.306]	(-inf-0.225]	(-113.53-230.855]	(-141.746-48.287]	(-77.313-51.269]	(-inf-30]	(166.042-330.802]	g
(-inf-114.248]	(-inf-85.461]	(-inf-3.069]	(0.306-0.6]	(0.225-0.45]	(-113.53-230.855]	(-141.746-48.287]	(-77.313-51.269]	(-inf-30]	(166.042-330.802]	g
(-inf-114.248]	(-inf-85.461]	(-inf-3.069]	(0.306-0.6]	(-inf-0.225]	(-113.53-230.855]	(-141.746-48.287]	(-77.313-51.269]	(-inf-30]	(166.042-330.802]	g
(-inf-114.248]	(-inf-85.461]	(-inf-3.069]	(0.306-0.6]	(-inf-0.225]	(-113.53-230.855]	(-141.746-48.287]	(-77.313-51.269]	(-inf-30]	(166.042-330.802]	g
(-inf-114.248]	(-inf-85.461]	(3.069-4.196]	(-inf-0.306]	(-inf-0.225]	(-113.53-230.855]	(-141.746-48.287]	(-77.313-51.269]	(-inf-30]	(-inf-166.042]	g
(-inf-114.248]	(-inf-85.461]	(-inf-3.069]	(0.306-0.6]	(0.225-0.45]	(-113.53-230.855]	(-141.746-48.287]	(-77.313-51.269]	(30-60]	(-inf-166.042]	g
(-inf-114.248]	(-inf-85.461]	(3.069-4.196]	(-inf-0.306]	(-inf-0.225]	(-113.53-230.855]	(-141.746-48.287]	(-77.313-51.269]	(-inf-30]	(166.042-330.802]	g
(-inf-114.248]	(-inf-85.461]	(-inf-3.069]	(0.306-0.6]	(-inf-0.225]	(-113.53-230.855]	(-141.746-48.287]	(-77.313-51.269]	(30-60]	(166.042-330.802]	g
(-inf-114.248]	(-inf-85.461]	(-inf-3.069]	(0.306-0.6]	(0.225-0.45]	(-113.53-230.855]	(-141.746-48.287]	(-77.313-51.269]	(-inf-30]	(166.042-330.802]	g
(-inf-114.248]	(-inf-85.461]	(-inf-3.069]	(0.306-0.6]	(0.225-0.45]	(-113.53-230.855]	(-141.746-48.287]	(-77.313-51.269]	(-inf-30]	(-inf-166.042]	g
(-inf-114.248]	(-inf-85.461]	(3.069-4.196]	(-inf-0.306]	(-inf-0.225]	(-113.53-230.855]	(48.287-inf)	(-77.313-51.269]	(-inf-30]	(166.042-330.802]	g
(-inf-114.248]	(-inf-85.461]	(-inf-3.069]	(0.6-inf)	(0.225-0.45]	(-113.53-230.855]	(-141.746-48.287]	(-77.313-51.269]	(30-60]	(166.042-330.802]	g
(-inf-114.248]	(-inf-85.461]	(-inf-3.069]	(0.306-0.6]	(-inf-0.225]	(-113.53-230.855]	(-141.746-48.287]	(-77.313-51.269]	(-inf-30]	(166.042-330.802]	g
(-inf-114.248]	(-inf-85.461]	(-inf-3.069]	(0.6-inf)	(0.225-0.45]	(-113.53-230.855]	(-141.746-48.287]	(-77.313-51.269]	(60-inf)	(-inf-166.042]	g
(-inf-114.248]	(-inf-85.461]	(3.069-4.196]	(-inf-0.306]	(-inf-0.225]	(-113.53-230.855]	(48.287-inf)	(-77.313-51.269]	(-inf-30]	(166.042-330.802]	g
(-inf-114.248]	(-inf-85.461]	(3.069-4.196]	(-inf-0.306]	(-inf-0.225]	(-113.53-230.855]	(-141.746-48.287]	(-77.313-51.269]	(-inf-30]	(-inf-166.042]	g
(-inf-114.248]	(-inf-85.461]	(-inf-3.069]	(0.306-0.6]	(0.225-0.45]	(-113.53-230.855]	(-141.746-48.287]	(-77.313-51.269]	(60-inf)	(166.042-330.802]	g
(-inf-114.248]	(-inf-85.461]	(-inf-3.069]	(0.306-0.6]	(-inf-0.225]	(-113.53-230.855]	(-141.746-48.287]	(-77.313-51.269]	(60-inf)	(-inf-166.042]	g
(-inf-114.248]	(-inf-85.461]	(3.069-4.196]	(-inf-0.306]	(-inf-0.225]	(-113.53-230.855]	(-141.746-48.287]	(-77.313-51.269]	(-inf-30]	(166.042-330.802]	g
(-inf-114.248]	(-inf-85.461]	(-inf-3.069]	(0.306-0.6]	(-inf-0.225]	(-113.53-230.855]	(-141.746-48.287]	(-77.313-51.269]	(-inf-30]	(-inf-166.042]	g
(-inf-114.248]	(-inf-85.461]	(-inf-3.069]	(-inf-0.306]	(-inf-0.225]	(-113.53-230.855]	(-141.746-48.287]	(-77.313-51.269]	(-inf-30]	(-inf-166.042]	g
(-inf-114.248]	(-inf-85.461]	(-inf-3.069]	(0.306-0.6]	(-inf-0.225]	(-113.53-230.855]	(-141.746-48.287]	(-77.313-51.269]	(-inf-30]	(-inf-166.042]	g
(-inf-114.248]	(-inf-85.461]	(-inf-3.069]	(0.306-0.6]	(-inf-0.225]	(-113.53-230.855]	(-141.746-48.287]	(-77.313-51.269]	(-inf-30]	(166.042-330.802]	g
(-inf-114.248]	(-inf-85.461]	(-inf-3.069]	(0.306-0.6]	(-inf-0.225]	(-113.53-230.855]	(-141.746-48.287]	(-77.313-51.269]	(-inf-30]	(-inf-166.042]	g
(-inf-114.248]	(-inf-85.461]	(-inf-3.069]	(0.306-0.6]	(0.225-0.45]	(-113.53-230.855]	(-141.746-48.287]	(-77.313-51.269]	(-inf-30]	(-inf-166.042]	g
(-inf-114.248]	(-inf-85.461]	(-inf-3.069]	(0.306-0.6]	(-inf-0.225]	(-113.53-230.855]	(-141.746-48.287]	(-77.313-51.269]	(30-60]	(-inf-166.042]	g
(-inf-114.248]	(-inf-85.461]	(3.069-4.196]	(0.306-0.6]	(0.225-0.45]	(-113.53-230.855]	(-141.746-48.287]	(-77.313-51.269]	(-inf-30]	(166.042-330.802]	g
(-inf-114.248]	(-inf-85.461]	(3.069-4.196]	(-inf-0.306]	(-inf-0.225]	(-113.53-230.855]	(-141.746-48.287]	(-77.313-51.269]	(-inf-30]	(-inf-166.042]	g
(-inf-114.248]	(-inf-85.461]	(-inf-3.069]	(-inf-0.306]	(-inf-0.225]	(-113.53-230.855]	(-141.746-48.287]	(-77.313-51.269]	(-inf-30]	(-inf-166.042]	g
(-inf-114.248]	(-inf-85.461]	(-inf-3.069]	(0.306-0.6]	(-inf-0.225]	(-113.53-230.855]	(-141.746-48.287]	(-77.313-51.269]	(-inf-30]	(166.042-330.802]	g
(-inf-114.248]	(-inf-85.461]	(-inf-3.069]	(0.306-0.6]	(-inf-0.225]	(-113.53-230.855]	(48.287-inf)	(-77.313-51.269]	(-inf-30]	(-inf-166.042]	g
(-inf-114.248]	(-inf-85.461]	(3.069-4.196]	(-inf-0.306]	(-inf-0.225]	(-113.53-230.855]	(48.287-inf)	(-77.313-51.269]	(-inf-30]	(-inf-166.042]	g
(-inf-114.248]	(-inf-85.461]	(-inf-3.069]	(0.306-0.6]	(-inf-0.225]	(-113.53-230.855]	(-141.746-48.287]	(-77.313-51.269]	(-inf-30]	(166.042-330.802]	g
(-inf-114.248]	(-inf-85.461]	(3.069-4.196]	(-inf-0.306]	(-inf-0.225]	(-113.53-230.855]	(48.287-inf)	(-77.313-51.269]	(-inf-30]	(166.042-330.802]	g
(-inf-114.248]	(-inf-85.461]	(3.069-4.196]	(-inf-0.306]	(-inf-0.225]	(-113.53-230.855]	(48.287-inf)	(-77.313-51.269]	(-inf-30]	(166.042-330.802]	g
(-inf-114.248]	(-inf-85.461]	(-inf-3.069]	(0.6-inf)	(0.225-0.45]	(-113.53-230.855]	(-141.746-48.287]	(-77.313-51.269]	(-inf-30]	(166.042-330.802]	g
(-inf-114.248]	(-inf-85.461]	(3.069-4.196]	(-inf-0.306]	(-inf-0.225]	(-113.53-230.855]	(48.287-inf)	(-77.313-51.269]	(-inf-30]	(-inf-166.042]	g
(-inf-114.248]	(-inf-85.461]	(-inf-3.069]	(0.306-0.6]	(-inf-0.225]	(-113.53-230.855]	(-141.746-48.287]	(-77.313-51.269]	(-inf-30]	(-inf-166.042]	g
(-inf-114.248]	(-inf-85.461]	(-inf-3.069]	(0.306-0.6]	(0.225-0.45]	(-113.53-230.855]	(-141.746-48.287]	(-77.313-51.269]	(30-60]	(-inf-166.042]	g
(-inf-114.248]	(-inf-85.461]	(-inf-3.069]	(0.306-0.6]	(0.225-0.45]	(-113.53-230.855]	(-141.746-48.287]	(-77.313-51.269]	(-inf-30]	(-inf-166.042]	g
(-inf-114.248]	(-inf-85.461]	(-inf-3.069]	(0.306-0.6]	(-inf-0.225]	(-113.53-230.855]	(-141.746-48.287]	(-77.313-51.269]	(60-inf)	(-inf-166.042]	g
(-inf-114.248]	(-inf-85.461]	(-inf-3.069]	(-inf-0.306]	(-inf-0.225]	(-113.53-230.855]	(48.287-inf)	(-77.313-51.269]	(-inf-30]	(166.042-330.802]	g
(-inf-114.248]	(-inf-85.461]	(-inf-3.069]	(-inf-0.306]	(-inf-0.225]	(-113.53-230.855]	(-141.746-48.287]	(-77.313-51.269]	(-inf-30]	(166.042-330.802]	g
(-inf-114.248]	(-inf-85.461]	(-inf-3.069]	(0.306-0.6]	(-inf-0.225]	(-113.53-230.855]	(-141.746-48.287]	(-77.313-51.269]	(-inf-30]	(166.042-330.802]	g
(-inf-114.248]	(-inf-85.461]	(-inf-3.069]	(0.306-0.6]	(0.225-0.45]	(-113.53-230.855]	(-141.746-48.287]	(-77.313-51.269]	(-inf-30]	(166.042-330.802]	g
(-inf-114.248]	(-inf-85.461]	(-inf-3.069]	(0.306-0.6]	(0.225-0.45]	(-113.53-230.855]	(-141.746-48.287]	(-77.313-51.269]	(-inf-30]	(166.042-330.802]	g
(-inf-114.248]	(-inf-85.461]	(-inf-3.069]	(0.306-0.6]	(0.225-0.45]	(-113.53-230.855]	(-141.746-48.287]	(-77.313-51.269]	(-inf-30]	(166.042-330.802]	g
(-inf-114.248]	(-inf-85.461]	(-inf-3.069]	(0.306-0.6]	(0.225-0.45]	(-113.53-230.855]	(-141.746-48.287]	(-77.313-51.269]	(-inf-30]	(-inf-166.042]	g
(-inf-114.248]	(-inf-85.461]	(-inf-3.069]	(0.306-0.6]	(0.225-0.45]	(-113.53-230.855]	(-141.746-48.287]	(-77.313-51.269]	(60-inf)	(166.042-330.802]	g
(-inf-114.248]	(-inf-85.461]	(-inf-3.069]	(0.306-0.6]	(0.225-0.45]	(-113.53-230.855]	(-141.746-48.287]	(-77.313-51.269]	(-inf-30]	(-inf-166.042]	g
(-inf-114.248]	(-inf-85.461]	(-inf-3.069]	(0.306-0.6]	(0.225-0.45]	(-113.53-230.855]	(-141.746-48.287]	(-77.313-51.269]	(60-inf)	(-inf-166.042]	g
(-inf-114.248]	(-inf-85.461]	(-inf-3.069]	(0.306-0.6]	(-inf-0.225]	(-113.53-230.855]	(48.287-inf)	(-77.313-51.269]	(-inf-30]	(166.042-330.802]	g
(-inf-114.248]	(-inf-85.461]	(-inf-3.069]	(0.306-0.6]	(0.225-0.45]	(-113.53-230.855]	(-141.746-48.287]	(-77.313-51.269]	(-inf-30]	(166.042-330.802]	g
(-inf-114.248]	(-inf-85.461]	(-inf-3.069]	(0.6-inf)	(0.225-0.45]	(-113.53-230.855]	(-141.746-48.287]	(-77.313-51.269]	(-inf-30]	(166.042-330.802]	g
(-inf-114.248]	(-inf-85.461]	(3.069-4.196]	(-inf-0.306]	(-inf-0.225]	(-113.53-230.855]	(48.287-inf)	(-77.313-51.269]	(-inf-30]	(166.042-330.802]	g
(-inf-114.248]	(-inf-85.461]	(3.069-4.196]	(-inf-0.306]	(-inf-0.225]	(-113.53-230.855]	(-141.746-48.287]	(-77.313-51.269]	(-inf-30]	(-inf-166.042]	g
(-inf-114.248]	(-inf-85.461]	(-inf-3.069]	(0.306-0.6]	(-inf-0.225]	(-113.53-230.855]	(-141.746-48.287]	(-77.313-51.269]	(60-inf)	(-inf-166.042]	g
(-inf-114.248]	(-inf-85.461]	(-inf-3.069]	(-inf-0.306]	(-inf-0.225]	(-113.53-230.855]	(-141.746-48.287]	(-77.313-51.269]	(-inf-30]	(-inf-166.042]	g
(-inf-114.248]	(-inf-85.461]	(-inf-3.069]	(0.306-0.6]	(-inf-0.225]	(-113.53-230.855]	(-141.746-48.287]	(-77.313-51.269]	(-inf-30]	(166.042-330.802]	g
(-inf-114.248]	(-inf-85.461]	(-inf-3.069]	(0.306-0.6]	(-inf-0.225]	(-113.53-230.855]	(-141.746-48.287]	(-77.313-51.269]	(-inf-30]	(166.042-330.802]	g
(-inf-114.248]	(-inf-85.461]	(3.069-4.196]	(-inf-0.306]	(-inf-0.225]	(-113.53-230.855]	(48.287-inf)	(-77.313-51.269]	(-inf-30]	(166.042-330.802]	g
(-inf-114.248]	(-inf-85.461]	(-inf-3.069]	(-inf-0.306]	(-inf-0.225]	(-inf--113.53]	(48.287-inf)	(-77.313-51.269]	(-inf-30]	(166.042-330.802]	g
(-inf-114.248]	(-inf-85.461]	(-inf-3.069]	(0.306-0.6]	(-inf-0.225]	(-113.53-230.855]	(-141.746-48.287]	(-77.313-51.269]	(-inf-30]	(-inf-166.042]	g
(-inf-114.248]	(-inf-85.461]	(3.069-4.196]	(-inf-0.306]	(-inf-0.225]	(-113.53-230.855]	(48.287-inf)	(-77.313-51.269]	(-inf-30]	(-inf-166.042]	g
(-inf-114.248]	(-inf-85.461]	(-inf-3.069]	(-inf-0.306]	(-inf-0.225]	(-113.53-230.855]	(-141.746-48.287]	(-77.313-51.269]	(-inf-30]	(166.042-330.802]	g
(-inf-114.248]	(-inf-85.461]	(-inf-3.069]	(0.306-0.6]	(-inf-0.225]	(-113.53-230.855]	(48.287-inf)	(-77.313-51.269]	(-inf-30]	(166.042-330.802]	g
(-inf-114.248]	(-inf-85.461]	(-inf-3.069]	(-inf-0.306]	(-inf-0.225]	(-113.53-230.855]	(-141.746-48.287]	(-77.313-51.269]	(-inf-30]	(166.042-330.802]	g
(-inf-114.248]	(-inf-85.461]	(-inf-3.069]	(-inf-0.306]	(-inf-0.225]	(-113.53-230.855]	(48.287-inf)	(-77.313-51.269]	(-inf-30]	(166.042-330.802]	g
(-inf-114.248]	(-inf-85.461]	(-inf-3.069]	(0.306-0.6]	(0.225-0.45]	(-113.53-230.855]	(-141.746-48.287]	(-77.313-51.269]	(30-60]	(-inf-166.042]	g
(-inf-114.248]	(-inf-85.461]	(-inf-3.069]	(0.306-0.6]	(-inf-0.225]	(-113.53-230.855]	(-141.746-48.287]	(-77.313-51.269]	(60-inf)	(-inf-166.042]	g
(-inf-114.248]	(-inf-85.461]	(-inf-3.069]	(0.6-inf)	(0.225-0.45]	(-113.53-230.855]	(-141.746-48.287]	(-77.313-51.269]	(30-60]	(-inf-166.042]	g
(-inf-114.248]	(-inf-85.461]	(-inf-3.069]	(0.306-0.6]	(0.225-0.45]	(-113.53-230.855]	(-141.746-48.287]	(-77.313-51.269]	(-inf-30]	(-inf-166.042]	g
(-inf-114.248]	(-inf-85.461]	(-inf-3.069]	(0.306-0.6]	(0.225-0.45]	(-113.53-230.855]	(-141.746-48.287]	(-77.313-51.269]	(-inf-30]	(-inf-166.042]	g
(-inf-114.248]	(-inf-85.461]	(-inf-3.069]	(0.6-inf)	(0.45-inf)	(-113.53-230.855]	(-141.746-48.287]	(-77.313-51.269]	(60-inf)	(166.042-330.802]	g
(-inf-114.248]	(-inf-85.461]	(-inf-3.069]	(0.306-0.6]	(-inf-0.225]	(-113.53-230.855]	(-141.746-48.287]	(-77.313-51.269]	(60-inf)	(166.042-330.802]	g
(-inf-114.248]	(-inf-85.461]	(3.069-4.196]	(-inf-0.306]	(-inf-0.225]	(-113.53-230.855]	(48.287-inf)	(-77.313-51.269]	(-inf-30]	(166.042-330.802]	g
(-inf-114.248]	(-inf-85.461]	(-inf-3.069]	(0.306-0.6]	(0.225-0.45]	(-113.53-230.855]	(-141.746-48.287]	(-77.313-51.269]	(30-60]	(-inf-166.042]	g
(-inf-114.248]	(-inf-85.461]	(3.069-4.196]	(-inf-0.306]	(-inf-0.225]	(-113.53-230.855]	(-141.746-48.287]	(-77.313-51.269]	(-inf-30]	(166.042-330.802]	g
(-inf-114.248]	(-inf-85.461]	(-inf-3.069]	(-inf-0.306]	(-inf-0.225]	(-113.53-230.855]	(-141.746-48.287]	(-77.313-51.269]	(30-60]	(-inf-166.042]	g
(-inf-114.248]	(-inf-85.461]	(3.069-4.196]	(-inf-0.306]	(-inf-0.225]	(-113.53-230.855]	(48.287-inf)	(-77.313-51.269]	(-inf-30]	(166.042-330.802]	g
(-inf-114.248]	(-inf-85.461]	(-inf-3.069]	(0.6-inf)	(0.225-0.45]	(-113.53-230.855]	(-141.746-48.287]	(-77.313-51.269]	(-inf-30]	(-inf-166.042]	g
(-inf-114.248]	(-inf-85.461]	(-inf-3.069]	(0.306-0.6]	(-inf-0.225]	(-113.53-230.855]	(-141.746-48.287]	(-77.313-51.269]	(-inf-30]	(-inf-166.042]	g
(-inf-114.248]	(-inf-85.461]	(3.069-4.196]	(-inf-0.306]	(-inf-0.225]	(-113.53-230.855]	(48.287-inf)	(-77.313-51.269]	(-inf-30]	(166.042-330.802]	g
(-inf-114.248]	(-inf-85.461]	(-inf-3.069]	(0.306-0.6]	(0.225-0.45]	(-113.53-230.855]	(-141.746-48.287]	(-77.313-51.269]	(-inf-30]	(-inf-166.042]	g
(-inf-114.248]	(-inf-85.461]	(-inf-3.069]	(0.306-0.6]	(0.225-0.45]	(-113.53-230.855]	(-141.746-48.287]	(-77.313-51.269]	(-inf-30]	(166.042-330.802]	g
(-inf-114.248]	(-inf-85.461]	(-inf-3.069]	(-inf-0.306]	(-inf-0.225]	(-113.53-230.855]	(-141.746-48.287]	(-77.313-51.269]	(-inf-30]	(166.042-330.802]	g
(-inf-114.248]	(-inf-85.461]	(3.069-4.196]	(-inf-0.306]	(-inf-0.225]	(-113.53-230.855]	(-141.746-48.287]	(-77.313-51.269]	(-inf-30]	(166.042-330.802]	g
(-inf-114.248]	(-inf-85.461]	(-inf-3.069]	(0.306-0.6]	(0.225-0.45]	(-113.53-230.855]	(-141.746-48.287]	(-77.313-51.269]	(-inf-30]	(166.042-330.802]	g
(-inf-114.248]	(-inf-85.461]	(3.069-4.196]	(-inf-0.306]	(-inf-0.225]	(-113.53-230.855]	(-141.746-48.287]	(-77.313-51.269]	(-inf-30]	(330.802-inf)	g
(-inf-114.248]	(-inf-85.461]	(-inf-3.069]	(-inf-0.306]	(-inf-0.225]	(-113.53-230.855]	(-141.746-48.287]	(-77.313-51.269]	(60-inf)	(-inf-166.042]	g
(-inf-114.248]	(-inf-85.461]	(3.069-4.196]	(-inf-0.306]	(-inf-0.225]	(-113.53-230.855]	(-141.746-48.287]	(-77.313-51.269]	(-inf-30]	(166.042-330.802]	g
(-inf-114.248]	(-inf-85.461]	(-inf-3.069]	(0.306-0.6]	(-inf-0.225]	(-113.53-230.855]	(-141.746-48.287]	(-77.313-51.269]	(-inf-30]	(166.042-330.802]	g
(-inf-114.248]	(-inf-85.461]	(-inf-3.069]	(0.306-0.6]	(-inf-0.225]	(-113.53-230.855]	(-141.746-48.287]	(-77.313-51.269]	(-inf-30]	(-inf-166.042]	g
(-inf-114.248]	(-inf-85.461]	(-inf-3.069]	(0.306-0.6]	(-inf-0.225]	(-113.53-230.855]	(-141.746-48.287]	(-77.313-51.269]	(-inf-30]	(-inf-166.042]	g
(-inf-114.248]	(-inf-85.461]	(-inf-3.069]	(0.306-0.6]	(0.225-0.45]	(-113.53-230.855]	(-141.746-48.287]	(-77.313-51.269]	(-inf-30]	(-inf-166.042]	g
(-inf-114.248]	(-inf-85.461]	(-inf-3.069]	(0.6-inf)	(0.225-0.45]	(-113.53-230.855]	(-141.746-48.287]	(-77.313-51.269]	(30-60]	(-inf-166.042]	g
(-inf-114.248]	(-inf-85.461]	(-inf-3.069]	(-inf-0.306]	(-inf-0.225]	(-113.53-230.855]	(-141.746-48.287]	(-77.313-51.269]	(-inf-30]	(166.042-330.802]	g
(-inf-114.248]	(-inf-85.461]	(-inf-3.069]	(0.306-0.6]	(0.225-0.45]	(-113.53-230.855]	(-141.746-48.287]	(-77.313-51.269]	(30-60]	(166.042-330.802]	g
(-inf-114.248]	(-inf-85.461]	(-inf-3.069]	(0.306-0.6]	(0.225-0.45]	(-113.53-230.855]	(-141.746-48.287]	(-77.313-51.269]	(-inf-30]	(-inf-166.042]	g
(-inf-114.248]	(-inf-85.461]	(3.069-4.196]	(-inf-0.306]	(-inf-0.225]	(-113.53-230.855]	(-141.746-48.287]	(-77.313-51.269]	(-inf-30]	(166.042-330.802]	g
(-inf-114.248]	(-inf-85.461]	(-inf-3.069]	(0.306-0.6]	(-inf-0.225]	(-113.53-230.855]	(-141.746-48.287]	(-77.313-51.269]	(30-60]	(-inf-166.042]	g
(-inf-114.248]	(-inf-85.461]	(-inf-3.069]	(0.306-0.6]	(-inf-0.225]	(-113.53-230.855]	(-141.746-48.287]	(-77.313-51.269]	(-inf-30]	(166.042-330.802]	g
(-inf-114.248]	(-inf-85.461]	(3.069-4.196]	(-inf-0.306]	(-inf-0.225]	(-113.53-230.855]	(48.287-inf)	(-77.313-51.269]	(-inf-30]	(166.042-330.802]	g
(-inf-114.248]	(-inf-85.461]	(-inf-3.069]	(0.6-inf)	(0.45-inf)	(-113.53-230.855]	(-141.746-48.287]	(-77.313-51.269]	(30-60]	(-inf-166.042]	g
(-inf-114.248]	(-inf-85.461]	(-inf-3.069]	(0.306-0.6]	(-inf-0.225]	(-113.53-230.855]	(-141.746-48.287]	(-77.313-51.269]	(-inf-30]	(-inf-166.042]	g
(-inf-114.248]	(-inf-85.461]	(-inf-3.069]	(0.306-0.6]	(0.225-0.45]	(-113.53-230.855]	(-141.746-48.287]	(-77.313-51.269]	(-inf-30]	(166.042-330.802]	g
(-inf-114.248]	(-inf-85.461]	(-inf-3.069]	(0.306-0.6]	(0.225-0.45]	(-113.53-230.855]	(-141.746-48.287]	(-77.313-51.269]	(60-inf)	(166.042-330.802]	g
(-inf-114.248]	(-inf-85.461]	(-inf-3.069]	(0.6-inf)	(0.45-inf)	(-113.53-230.855]	(-141.746-48.287]	(-77.313-51.269]	(60-inf)	(-inf-166.042]	g
(-inf-114.248]	(-inf-85.461]	(3.069-4.196]	(-inf-0.306]	(-inf-0.225]	(-113.53-230.855]	(48.287-inf)	(-77.313-51.269]	(-inf-30]	(166.042-330.802]	g
(-inf-114.248]	(-inf-85.461]	(3.069-4.196]	(-inf-0.306]	(-inf-0.225]	(-113.53-230.855]	(-141.746-48.287]	(-77.313-51.269]	(-inf-30]	(-inf-166.042]	g
(-inf-114.248]	(-inf-85.461]	(3.069-4.196]	(-inf-0.306]	(-inf-0.225]	(-113.53-230.855]	(48.287-inf)	(-77.313-51.269]	(-inf-30]	(166.042-330.802]	g
(-inf-114.248]	(-inf-85.461]	(-inf-3.069]	(0.306-0.6]	(-inf-0.225]	(-113.53-230.855]	(-141.746-48.287]	(-77.313-51.269]	(30-60]	(166.042-330.802]	g
(-inf-114.248]	(-inf-85.461]	(-inf-3.069]	(0.306-0.6]	(-inf-0.225]	(-113.53-230.855]	(-141.746-48.287]	(-77.313-51.269]	(-inf-30]	(-inf-166.042]	g
(-inf-114.248]	(-inf-85.461]	(3.069-4.196]	(-inf-0.306]	(-inf-0.225]	(-113.53-230.855]	(48.287-inf)	(-77.313-51.269]	(-inf-30]	(166.042-330.802]	g
(-inf-114.248]	(-inf-85.461]	(3.069-4.196]	(-inf-0.306]	(-inf-0.225]	(-113.53-230.855]	(48.287-inf)	(-77.313-51.269]	(-inf-30]	(166.042-330.802]	g
(-inf-114.248]	(-inf-85.461]	(-inf-3.069]	(0.306-0.6]	(-inf-0.225]	(-113.53-230.855]	(-141.746-48.287]	(-77.313-51.269]	(-inf-30]	(166.042-330.802]	g
(-inf-114.248]	(-inf-85.461]	(3.069-4.196]	(-inf-0.306]	(-inf-0.225]	(-113.53-230.855]	(-141.746-48.287]	(-77.313-51.269]	(-inf-30]	(330.802-inf)	g
(-inf-114.248]	(-inf-85.461]	(-inf-3.069]	(0.306-0.6]	(-inf-0.225]	(-113.53-230.855]	(-141.746-48.287]	(-77.313-51.269]	(30-60]	(-inf-166.042]	g
(-inf-114.248]	(-inf-85.461]	(-inf-3.069]	(-inf-0.306]	(-inf-0.225]	(-113.53-230.855]	(-141.746-48.287]	(-77.313-51.269]	(-inf-30]	(-inf-166.042]	g
(-inf-114.248]	(-inf-85.461]	(-inf-3.069]	(0.6-inf)	(0.225-0.45]	(-113.53-230.855]	(-141.746-48.287]	(-77.313-51.269]	(30-60]	(166.042-330.802]	g
(-inf-114.248]	(-inf-85.461]	(-inf-3.069]	(0.306-0.6]	(0.225-0.45]	(-113.53-230.855]	(-141.746-48.287]	(-77.313-51.269]	(30-60]	(-inf-166.042]	g
(-inf-114.248]	(-inf-85.461]	(3.069-4.196]	(-inf-0.306]	(-inf-0.225]	(-113.53-230.855]	(-141.746-48.287]	(-77.313-51.269]	(-inf-30]	(166.042-330.802]	g
(-inf-114.248]	(-inf-85.461]	(-inf-3.069]	(-inf-0.306]	(-inf-0.225]	(-113.53-230.855]	(-141.746-48.287]	(-77.313-51.269]	(-inf-30]	(166.042-330.802]	g
(-inf-114.248]	(-inf-85.461]	(-inf-3.069]	(0.306-0.6]	(0.225-0.45]	(-113.53-230.855]	(-141.746-48.287]	(-77.313-51.269]	(-inf-30]	(-inf-166.042]	g
(-inf-114.248]	(-inf-85.461]	(-inf-3.069]	(-inf-0.306]	(-inf-0.225]	(-113.53-230.855]	(-141.746-48.287]	(-77.313-51.269]	(-inf-30]	(166.042-330.802]	g
(-inf-114.248]	(-inf-85.461]	(-inf-3.069]	(0.306-0.6]	(-inf-0.225]	(-113.53-230.855]	(-141.746-48.287]	(-77.313-51.269]	(-inf-30]	(-inf-166.042]	g
(-inf-114.248]	(-inf-85.461]	(-inf-3.069]	(0.306-0.6]	(-inf-0.225]	(-113.53-230.855]	(-141.746-48.287]	(-77.313-51.269]	(30-60]	(166.042-330.802]	g
(-inf-114.248]	(-inf-85.461]	(-inf-3.069]	(0.306-0.6]	(-inf-0.225]	(-113.53-230.855]	(-141.746-48.287]	(-77.313-51.269]	(-inf-30]	(166.042-330.802]	g
(-inf-114.248]	(-inf-85.461]	(3.069-4.196]	(-inf-0.306]	(-inf-0.225]	(-113.53-230.855]	(-141.746-48.287]	(-77.313-51.269]	(30-60]	(-inf-166.042]	g
(-inf-114.248]	(-inf-85.461]	(-inf-3.069]	(0.306-0.6]	(0.225-0.45]	(-113.53-230.855]	(-141.746-48.287]	(-77.313-51.269]	(60-inf)	(-inf-166.042]	g
(-inf-114.248]	(-inf-85.461]	(-inf-3.069]	(0.6-inf)	(0.225-0.45]	(-113.53-230.855]	(-141.746-48.287]	(-77.313-51.269]	(30-60]	(166.042-330.802]	g
(-inf-114.248]	(-inf-85.461]	(-inf-3.069]	(0.306-0.6]	(0.225-0.45]	(-113.53-230.855]	(-141.746-48.287]	(-77.313-51.269]	(-inf-30]	(-inf-166.042]	g
(-inf-114.248]	(-inf-85.461]	(3.069-4.196]	(-inf-0.306]	(-inf-0.225]	(-113.53-230.855]	(-141.746-48.287]	(-77.313-51.269]	(-inf-30]	(330.802-inf)	g
(-inf-114.248]	(-inf-85.461]	(-inf-3.069]	(-inf-0.306]	(-inf-0.225]	(-113.53-230.855]	(48.287-inf)	(-77.313-51.269]	(-inf-30]	(166.042-330.802]	g
(114.248-224.213]	(-inf-85.461]	(-inf-3.069]	(0.306-0.6]	(-inf-0.225]	(-inf--113.53]	(48.287-inf)	(-77.313-51.269]	(-inf-30]	(166.042-330.802]	g
(-inf-114.248]	(-inf-85.461]	(3.069-4.196]	(-inf-0.306]	(-inf-0.225]	(-113.53-230.855]	(48.287-inf)	(-77.313-51.269]	(-inf-30]	(166.042-330.802]	g
(-inf-114.248]	(-inf-85.461]	(-inf-3.069]	(0.6-inf)	(0.45-inf)	(-113.53-230.855]	(-141.746-48.287]	(-77.313-51.269]	(60-inf)	(-inf-166.042]	g
(-inf-114.248]	(-inf-85.461]	(-inf-3.069]	(0.306-0.6]	(0.225-0.45]	(-113.53-230.855]	(-141.746-48.287]	(-77.313-51.269]	(-inf-30]	(166.042-330.802]	g
(-inf-114.248]	(-inf-85.461]	(3.069-4.196]	(-inf-0.306]	(-inf-0.225]	(-113.53-230.855]	(48.287-inf)	(-77.313-51.269]	(-inf-30]	(166.042-330.802]	g
(-inf-114.248]	(-inf-85.461]	(-inf-3.069]	(0.306-0.6]	(-inf-0.225]	(-113.53-230.855]	(-141.746-48.287]	(-77.313-51.269]	(60-inf)	(-inf-166.042]	g
(-inf-114.248]	(-inf-85.461]	(3.069-4.196]	(-inf-0.306]	(-inf-0.225]	(-113.53-230.855]	(48.287-inf)	(-77.313-51.269]	(-inf-30]	(166.042-330.802]	g
(-inf-114.248]	(-inf-85.461]	(3.069-4.196]	(-inf-0.306]	(-inf-0.225]	(-113.53-230.855]	(48.287-inf)	(51.269-inf)	(-inf-30]	(166.042-330.802]	g
(-inf-114.248]	(-inf-85.461]	(-inf-3.069]	(0.306-0.6]	(0.225-0.45]	(-113.53-230.855]	(-141.746-48.287]	(-77.313-51.269]	(-inf-30]	(-inf-166.042]	g
(-inf-114.248]	(-inf-85.461]	(-inf-3.069]	(0.306-0.6]	(-inf-0.225]	(-113.53-230.855]	(48.287-inf)	(-77.313-51.269]	(-inf-30]	(166.042-330.802]	g
(-inf-114.248]	(-inf-85.461]	(-inf-3.069]	(0.306-0.6]	(0.225-0.45]	(-113.53-230.855]	(-141.746-48.287]	(-77.313-51.269]	(-inf-30]	(166.042-330.802]	g
(-inf-114.248]	(-inf-85.461]	(-inf-3.069]	(-inf-0.306]	(-inf-0.225]	(-113.53-230.855]	(48.287-inf)	(-77.313-51.269]	(-inf-30]	(166.042-330.802]	g
(-inf-114.248]	(-inf-85.461]	(3.069-4.196]	(-inf-0.306]	(-inf-0.225]	(-113.53-230.855]	(48.287-inf)	(-77.313-51.269]	(-inf-30]	(166.042-330.802]	g
(-inf-114.248]	(-inf-85.461]	(3.069-4.196]	(-inf-0.306]	(-inf-0.225]	(-113.53-230.855]	(48.287-inf)	(-77.313-51.269]	(-inf-30]	(330.802-inf)	g
(-inf-114.248]	(-inf-85.461]	(-inf-3.069]	(0.306-0.6]	(-inf-0.225]	(-113.53-230.855]	(-141.746-48.287]	(-77.313-51.269]	(-inf-30]	(166.042-330.802]	g
(-inf-114.248]	(-inf-85.461]	(3.069-4.196]	(-inf-0.306]	(-inf-0.225]	(-113.53-230.855]	(-141.746-48.287]	(-77.313-51.269]	(-inf-30]	(-inf-166.042]	g
(-inf-114.248]	(-inf-85.461]	(-inf-3.069]	(-inf-0.306]	(-inf-0.225]	(-113.53-230.855]	(-141.746-48.287]	(-77.313-51.269]	(60-inf)	(-inf-166.042]	g
(-inf-114.248]	(-inf-85.461]	(-inf-3.069]	(0.6-inf)	(0.225-0.45]	(-113.53-230.855]	(-141.746-48.287]	(-77.313-51.269]	(-inf-30]	(-inf-166.042]	g
(-inf-114.248]	(-inf-85.461]	(-inf-3.069]	(0.306-0.6]	(0.225-0.45]	(-113.53-230.855]	(-141.746-48.287]	(-77.313-51.269]	(-inf-30]	(166.042-330.802]	g
(-inf-114.248]	(-inf-85.461]	(-inf-3.069]	(0.306-0.6]	(0.225-0.45]	(-113.53-230.855]	(-141.746-48.287]	(-77.313-51.269]	(-inf-30]	(-inf-166.042]	g
(-inf-114.248]	(-inf-85.461]	(-inf-3.069]	(0.306-0.6]	(0.225-0.45]	(-113.53-230.855]	(-141.746-48.287]	(-77.313-51.269]	(30-60]	(-inf-166.042]	g
(-inf-114.248]	(-inf-85.461]	(-inf-3.069]	(0.306-0.6]	(0.225-0.45]	(-113.53-230.855]	(-141.746-48.287]	(-77.313-51.269]	(-inf-30]	(166.042-330.802]	g
(-inf-114.248]	(-inf-85.461]	(-inf-3.069]	(0.306-0.6]	(0.225-0.45]	(-113.53-230.855]	(-141.746-48.287]	(-77.313-51.269]	(-inf-30]	(166.042-330.802]	g
(-inf-114.248]	(-inf-85.461]	(-inf-3.069]	(-inf-0.306]	(-inf-0.225]	(-113.53-230.855]	(-141.746-48.287]	(-77.313-51.269]	(-inf-30]	(166.042-330.802]	g
(-inf-114.248]	(-inf-85.461]	(-inf-3.069]	(0.6-inf)	(0.225-0.45]	(-113.53-230.855]	(-141.746-48.287]	(-77.313-51.269]	(-inf-30]	(-inf-166.042]	g
(-inf-114.248]	(-inf-85.461]	(-inf-3.069]	(0.306-0.6]	(0.225-0.45]	(-113.53-230.855]	(-141.746-48.287]	(-77.313-51.269]	(-inf-30]	(166.042-330.802]	g
(-inf-114.248]	(-inf-85.461]	(-inf-3.069]	(0.306-0.6]	(0.225-0.45]	(-113.53-230.855]	(-141.746-48.287]	(-77.313-51.269]	(60-inf)	(-inf-166.042]	g
(-inf-114.248]	(-inf-85.461]	(-inf-3.069]	(-inf-0.306]	(-inf-0.225]	(-113.53-230.855]	(-141.746-48.287]	(-77.313-51.269]	(-inf-30]	(-inf-166.042]	g
(-inf-114.248]	(-inf-85.461]	(-inf-3.069]	(0.306-0.6]	(0.225-0.45]	(-113.53-230.855]	(-141.746-48.287]	(-77.313-51.269]	(-inf-30]	(-inf-166.042]	g
(-inf-114.248]	(-inf-85.461]	(3.069-4.196]	(-inf-0.306]	(-inf-0.225]	(-113.53-230.855]	(-141.746-48.287]	(-77.313-51.269]	(-inf-30]	(166.042-330.802]	g
(-inf-114.248]	(-inf-85.461]	(3.069-4.196]	(-inf-0.306]	(-inf-0.225]	(-113.53-230.855]	(48.287-inf)	(-77.313-51.269]	(-inf-30]	(166.042-330.802]	g
(-inf-114.248]	(-inf-85.461]	(3.069-4.196]	(-inf-0.306]	(-inf-0.225]	(-113.53-230.855]	(48.287-inf)	(-77.313-51.269]	(-inf-30]	(166.042-330.802]	g
(-inf-114.248]	(-inf-85.461]	(-inf-3.069]	(0.6-inf)	(0.225-0.45]	(-113.53-230.855]	(-141.746-48.287]	(-77.313-51.269]	(30-60]	(-inf-166.042]	g
(-inf-114.248]	(-inf-85.461]	(-inf-3.069]	(0.306-0.6]	(0.225-0.45]	(-113.53-230.855]	(-141.746-48.287]	(-77.313-51.269]	(-inf-30]	(166.042-330.802]	g
(-inf-114.248]	(-inf-85.461]	(3.069-4.196]	(-inf-0.306]	(-inf-0.225]	(-113.53-230.855]	(48.287-inf)	(-77.313-51.269]	(-inf-30]	(166.042-330.802]	g
(-inf-114.248]	(-inf-85.461]	(-inf-3.069]	(0.306-0.6]	(0.225-0.45]	(-113.53-230.855]	(-141.746-48.287]	(-77.313-51.269]	(-inf-30]	(-inf-166.042]	g
(-inf-114.248]	(-inf-85.461]	(-inf-3.069]	(0.306-0.6]	(0.225-0.45]	(-113.53-230.855]	(-141.746-48.287]	(-77.313-51.269]	(-inf-30]	(166.042-330.802]	g
(-inf-114.248]	(-inf-85.461]	(-inf-3.069]	(0.306-0.6]	(0.225-0.45]	(-113.53-230.855]	(-141.746-48.287]	(-77.313-51.269]	(-inf-30]	(-inf-166.042]	g
(-inf-114.248]	(-inf-85.461]	(-inf-3.069]	(0.306-0.6]	(-inf-0.225]	(-113.53-230.855]	(-141.746-48.287]	(-77.313-51.269]	(-inf-30]	(166.042-330.802]	g
(-inf-114.248]	(-inf-85.461]	(-inf-3.069]	(0.306-0.6]	(0.225-0.45]	(-113.53-230.855]	(-141.746-48.287]	(-77.313-51.269]	(-inf-30]	(-inf-166.042]	g
(-inf-114.248]	(-inf-85.461]	(-inf-3.069]	(0.306-0.6]	(-inf-0.225]	(-113.53-230.855]	(-141.746-48.287]	(-77.313-51.269]	(-inf-30]	(-inf-166.042]	g
(-inf-114.248]	(-inf-85.461]	(3.069-4.196]	(-inf-0.306]	(-inf-0.225]	(-113.53-230.855]	(-141.746-48.287]	(-77.313-51.269]	(-inf-30]	(166.042-330.802]	g
(-inf-114.248]	(-inf-85.461]	(-inf-3.069]	(0.6-inf)	(0.225-0.45]	(-113.53-230.855]	(-141.746-48.287]	(-77.313-51.269]	(-inf-30]	(166.042-330.802]	g
(-inf-114.248]	(-inf-85.461]	(-inf-3.069]	(-inf-0.306]	(-inf-0.225]	(-113.53-230.855]	(-141.746-48.287]	(-77.313-51.269]	(-inf-30]	(-inf-166.042]	g
(-inf-114.248]	(-inf-85.461]	(3.069-4.196]	(-inf-0.306]	(-inf-0.225]	(-113.53-230.855]	(-141.746-48.287]	(-77.313-51.269]	(-inf-30]	(166.042-330.802]	g
(-inf-114.248]	(-inf-85.461]	(-inf-3.069]	(-inf-0.306]	(-inf-0.225]	(-113.53-230.855]	(-141.746-48.287]	(-77.313-51.269]	(-inf-30]	(-inf-166.042]	g
(-inf-114.248]	(-inf-85.461]	(-inf-3.069]	(0.306-0.6]	(-inf-0.225]	(-113.53-230.855]	(-141.746-48.287]	(-77.313-51.269]	(30-60]	(-inf-166.042]	g
(-inf-114.248]	(-inf-85.461]	(3.069-4.196]	(-inf-0.306]	(-inf-0.225]	(-113.53-230.855]	(48.287-inf)	(-77.313-51.269]	(-inf-30]	(166.042-330.802]	g
(-inf-114.248]	(-inf-85.461]	(-inf-3.069]	(0.306-0.6]	(0.225-0.45]	(-113.53-230.855]	(-141.746-48.287]	(-77.313-51.269]	(60-inf)	(-inf-166.042]	g
(-inf-114.248]	(-inf-85.461]	(-inf-3.069]	(0.6-inf)	(0.225-0.45]	(-113.53-230.855]	(-141.746-48.287]	(-77.313-51.269]	(60-inf)	(-inf-166.042]	g
(-inf-114.248]	(-inf-85.461]	(3.069-4.196]	(-inf-0.306]	(-inf-0.225]	(-113.53-230.855]	(48.287-inf)	(-77.313-51.269]	(-inf-30]	(166.042-330.802]	g
(-inf-114.248]	(-inf-85.461]	(-inf-3.069]	(0.306-0.6]	(-inf-0.225]	(-113.53-230.855]	(-141.746-48.287]	(-77.313-51.269]	(60-inf)	(-inf-166.042]	g
(-inf-114.248]	(-inf-85.461]	(-inf-3.069]	(0.306-0.6]	(-inf-0.225]	(-113.53-230.855]	(-141.746-48.287]	(-77.313-51.269]	(-inf-30]	(166.042-330.802]	g
(-inf-114.248]	(-inf-85.461]	(-inf-3.069]	(0.306-0.6]	(-inf-0.225]	(-113.53-230.855]	(-141.746-48.287]	(-77.313-51.269]	(-inf-30]	(166.042-330.802]	g
(-inf-114.248]	(-inf-85.461]	(3.069-4.196]	(-inf-0.306]	(-inf-0.225]	(-113.53-230.855]	(48.287-inf)	(-77.313-51.269]	(-inf-30]	(166.042-330.802]	g
(-inf-114.248]	(-inf-85.461]	(3.069-4.196]	(-inf-0.306]	(-inf-0.225]	(-113.53-230.855]	(-141.746-48.287]	(-77.313-51.269]	(-inf-30]	(166.042-330.802]	g
(-inf-114.248]	(-inf-85.461]	(-inf-3.069]	(0.306-0.6]	(0.225-0.45]	(-113.53-230.855]	(-141.746-48.287]	(-77.313-51.269]	(60-inf)	(166.042-330.802]	g
(-inf-114.248]	(-inf-85.461]	(3.069-4.196]	(-inf-0.306]	(-inf-0.225]	(-inf--113.53]	(48.287-inf)	(-77.313-51.269]	(-inf-30]	(166.042-330.802]	g
(-inf-114.248]	(-inf-85.461]	(-inf-3.069]	(0.6-inf)	(0.225-0.45]	(-113.53-230.855]	(-141.746-48.287]	(-77.313-51.269]	(-inf-30]	(-inf-166.042]	g
(-inf-114.248]	(-inf-85.461]	(-inf-3.069]	(0.306-0.6]	(0.225-0.45]	(-113.53-230.855]	(-141.746-48.287]	(-77.313-51.269]	(-inf-30]	(166.042-330.802]	g
(-inf-114.248]	(-inf-85.461]	(-inf-3.069]	(0.306-0.6]	(0.225-0.45]	(-113.53-230.855]	(-141.746-48.287]	(-77.313-51.269]	(30-60]	(-inf-166.042]	g
(-inf-114.248]	(-inf-85.461]	(3.069-4.196]	(-inf-0.306]	(-inf-0.225]	(-113.53-230.855]	(-141.746-48.287]	(-77.313-51.269]	(-inf-30]	(166.042-330.802]	g
(-inf-114.248]	(-inf-85.461]	(-inf-3.069]	(0.306-0.6]	(0.225-0.45]	(-113.53-230.855]	(-141.746-48.287]	(-77.313-51.269]	(-inf-30]	(-inf-166.042]	g
(-inf-114.248]	(-inf-85.461]	(-inf-3.069]	(0.306-0.6]	(0.225-0.45]	(-113.53-230.855]	(-141.746-48.287]	(-77.313-51.269]	(30-60]	(-inf-166.042]	g
(-inf-114.248]	(-inf-85.461]	(-inf-3.069]	(0.306-0.6]	(-inf-0.225]	(-113.53-230.855]	(-141.746-48.287]	(-77.313-51.269]	(-inf-30]	(-inf-166.042]	g
(-inf-114.248]	(-inf-85.461]	(-inf-3.069]	(0.306-0.6]	(0.225-0.45]	(-113.53-230.855]	(-141.746-48.287]	(-77.313-51.269]	(60-inf)	(166.042-330.802]	g
(-inf-114.248]	(-inf-85.461]	(-inf-3.069]	(0.306-0.6]	(0.225-0.45]	(-113.53-230.855]	(-141.746-48.287]	(-77.313-51.269]	(-inf-30]	(166.042-330.802]	g
(-inf-114.248]	(-inf-85.461]	(3.069-4.196]	(-inf-0.306]	(-inf-0.225]	(-113.53-230.855]	(-141.746-48.287]	(-77.313-51.269]	(-inf-30]	(166.042-330.802]	g
(-inf-114.248]	(-inf-85.461]	(-inf-3.069]	(0.6-inf)	(0.225-0.45]	(-113.53-230.855]	(-141.746-48.287]	(-77.313-51.269]	(-inf-30]	(166.042-330.802]	g
(-inf-114.248]	(-inf-85.461]	(-inf-3.069]	(0.306-0.6]	(0.225-0.45]	(-113.53-230.855]	(-141.746-48.287]	(-77.313-51.269]	(-inf-30]	(-inf-166.042]	g
(-inf-114.248]	(-inf-85.461]	(-inf-3.069]	(0.306-0.6]	(0.225-0.45]	(-113.53-230.855]	(-141.746-48.287]	(-77.313-51.269]	(30-60]	(-inf-166.042]	g
(-inf-114.248]	(-inf-85.461]	(-inf-3.069]	(0.6-inf)	(0.225-0.45]	(-113.53-230.855]	(-141.746-48.287]	(-77.313-51.269]	(60-inf)	(-inf-166.042]	g
(-inf-114.248]	(-inf-85.461]	(3.069-4.196]	(-inf-0.306]	(-inf-0.225]	(-113.53-230.855]	(48.287-inf)	(-77.313-51.269]	(-inf-30]	(166.042-330.802]	g
(-inf-114.248]	(-inf-85.461]	(3.069-4.196]	(-inf-0.306]	(-inf-0.225]	(-113.53-230.855]	(48.287-inf)	(-77.313-51.269]	(-inf-30]	(166.042-330.802]	g
(-inf-114.248]	(-inf-85.461]	(-inf-3.069]	(0.306-0.6]	(-inf-0.225]	(-113.53-230.855]	(-141.746-48.287]	(-77.313-51.269]	(-inf-30]	(166.042-330.802]	g
(-inf-114.248]	(-inf-85.461]	(-inf-3.069]	(0.6-inf)	(0.45-inf)	(-113.53-230.855]	(-141.746-48.287]	(-77.313-51.269]	(-inf-30]	(166.042-330.802]	g
(-inf-114.248]	(-inf-85.461]	(-inf-3.069]	(0.306-0.6]	(0.225-0.45]	(-113.53-230.855]	(-141.746-48.287]	(-77.313-51.269]	(-inf-30]	(166.042-330.802]	g
(-inf-114.248]	(-inf-85.461]	(-inf-3.069]	(0.306-0.6]	(0.225-0.45]	(-113.53-230.855]	(-141.746-48.287]	(-77.313-51.269]	(-inf-30]	(166.042-330.802]	g
(-inf-114.248]	(-inf-85.461]	(-inf-3.069]	(0.6-inf)	(0.45-inf)	(-113.53-230.855]	(-141.746-48.287]	(-77.313-51.269]	(-inf-30]	(-inf-166.042]	g
(-inf-114.248]	(-inf-85.461]	(3.069-4.196]	(-inf-0.306]	(-inf-0.225]	(-113.53-230.855]	(-141.746-48.287]	(-77.313-51.269]	(-inf-30]	(330.802-inf)	g
(-inf-114.248]	(-inf-85.461]	(3.069-4.196]	(-inf-0.306]	(-inf-0.225]	(-113.53-230.855]	(-141.746-48.287]	(-77.313-51.269]	(-inf-30]	(166.042-330.802]	g
(-inf-114.248]	(-inf-85.461]	(3.069-4.196]	(-inf-0.306]	(-inf-0.225]	(-113.53-230.855]	(48.287-inf)	(-77.313-51.269]	(-inf-30]	(166.042-330.802]	g
(-inf-114.248]	(-inf-85.461]	(-inf-3.069]	(0.306-0.6]	(0.225-0.45]	(-113.53-230.855]	(-141.746-48.287]	(-77.313-51.269]	(-inf-30]	(-inf-166.042]	g
(-inf-114.248]	(-inf-85.461]	(-inf-3.069]	(0.306-0.6]	(-inf-0.225]	(-113.53-230.855]	(-141.746-48.287]	(-77.313-51.269]	(60-inf)	(-inf-166.042]	g
(-inf-114.248]	(-inf-85.461]	(3.069-4.196]	(-inf-0.306]	(-inf-0.225]	(-113.53-230.855]	(48.287-inf)	(-77.313-51.269]	(-inf-30]	(166.042-330.802]	g
(-inf-114.248]	(-inf-85.461]	(-inf-3.069]	(0.306-0.6]	(0.225-0.45]	(-113.53-230.855]	(-141.746-48.287]	(-77.313-51.269]	(-inf-30]	(166.042-330.802]	g
(-inf-114.248]	(-inf-85.461]	(-inf-3.069]	(0.6-inf)	(0.225-0.45]	(-113.53-230.855]	(-141.746-48.287]	(-77.313-51.269]	(60-inf)	(166.042-330.802]	g
(-inf-114.248]	(-inf-85.461]	(-inf-3.069]	(0.306-0.6]	(0.225-0.45]	(-113.53-230.855]	(-141.746-48.287]	(-77.313-51.269]	(-inf-30]	(-inf-166.042]	g
(-inf-114.248]	(-inf-85.461]	(3.069-4.196]	(-inf-0.306]	(-inf-0.225]	(-113.53-230.855]	(48.287-inf)	(-77.313-51.269]	(-inf-30]	(330.802-inf)	g
(-inf-114.248]	(-inf-85.461]	(3.069-4.196]	(-inf-0.306]	(-inf-0.225]	(-113.53-230.855]	(-141.746-48.287]	(-77.313-51.269]	(-inf-30]	(166.042-330.802]	g
(-inf-114.248]	(-inf-85.461]	(-inf-3.069]	(0.306-0.6]	(0.225-0.45]	(-113.53-230.855]	(-141.746-48.287]	(-77.313-51.269]	(-inf-30]	(-inf-166.042]	g
(-inf-114.248]	(-inf-85.461]	(-inf-3.069]	(-inf-0.306]	(-inf-0.225]	(-113.53-230.855]	(-141.746-48.287]	(-77.313-51.269]	(-inf-30]	(-inf-166.042]	g
(-inf-114.248]	(-inf-85.461]	(-inf-3.069]	(0.306-0.6]	(-inf-0.225]	(-113.53-230.855]	(-141.746-48.287]	(-77.313-51.269]	(-inf-30]	(166.042-330.802]	g
(-inf-114.248]	(-inf-85.461]	(-inf-3.069]	(0.306-0.6]	(0.225-0.45]	(-113.53-230.855]	(-141.746-48.287]	(-77.313-51.269]	(-inf-30]	(-inf-166.042]	g
(-inf-114.248]	(-inf-85.461]	(-inf-3.069]	(0.306-0.6]	(0.225-0.45]	(-113.53-230.855]	(-141.746-48.287]	(-77.313-51.269]	(-inf-30]	(-inf-166.042]	g
(-inf-114.248]	(-inf-85.461]	(-inf-3.069]	(0.306-0.6]	(-inf-0.225]	(-113.53-230.855]	(-141.746-48.287]	(-77.313-51.269]	(-inf-30]	(-inf-166.042]	g
(-inf-114.248]	(-inf-85.461]	(-inf-3.069]	(0.306-0.6]	(-inf-0.225]	(-113.53-230.855]	(-141.746-48.287]	(-77.313-51.269]	(-inf-30]	(166.042-330.802]	g
(-inf-114.248]	(-inf-85.461]	(3.069-4.196]	(-inf-0.306]	(-inf-0.225]	(-113.53-230.855]	(-141.746-48.287]	(-77.313-51.269]	(30-60]	(-inf-166.042]	g
(-inf-114.248]	(-inf-85.461]	(-inf-3.069]	(0.306-0.6]	(-inf-0.225]	(-113.53-230.855]	(-141.746-48.287]	(-77.313-51.269]	(-inf-30]	(166.042-330.802]	g
(-inf-114.248]	(-inf-85.461]	(-inf-3.069]	(-inf-0.306]	(-inf-0.225]	(-113.53-230.855]	(-141.746-48.287]	(-77.313-51.269]	(-inf-30]	(166.042-330.802]	g
(114.248-224.213]	(-inf-85.461]	(-inf-3.069]	(0.306-0.6]	(-inf-0.225]	(-113.53-230.855]	(48.287-inf)	(-77.313-51.269]	(-inf-30]	(330.802-inf)	g
(-inf-114.248]	(-inf-85.461]	(-inf-3.069]	(-inf-0.306]	(-inf-0.225]	(-113.53-230.855]	(-141.746-48.287]	(-77.313-51.269]	(-inf-30]	(166.042-330.802]	g
(-inf-114.248]	(-inf-85.461]	(-inf-3.069]	(-inf-0.306]	(-inf-0.225]	(-113.53-230.855]	(-141.746-48.287]	(-77.313-51.269]	(-inf-30]	(166.042-330.802]	g
(-inf-114.248]	(-inf-85.461]	(-inf-3.069]	(0.306-0.6]	(0.225-0.45]	(-113.53-230.855]	(-141.746-48.287]	(-77.313-51.269]	(-inf-30]	(166.042-330.802]	g
(-inf-114.248]	(-inf-85.461]	(-inf-3.069]	(0.306-0.6]	(0.225-0.45]	(-113.53-230.855]	(-141.746-48.287]	(-77.313-51.269]	(-inf-30]	(-inf-166.042]	g
(-inf-114.248]	(-inf-85.461]	(-inf-3.069]	(0.306-0.6]	(0.225-0.45]	(-113.53-230.855]	(-141.746-48.287]	(-77.313-51.269]	(-inf-30]	(330.802-inf)	g
(-inf-114.248]	(-inf-85.461]	(-inf-3.069]	(0.306-0.6]	(0.225-0.45]	(-113.53-230.855]	(-141.746-48.287]	(-77.313-51.269]	(30-60]	(-inf-166.042]	g
(-inf-114.248]	(-inf-85.461]	(-inf-3.069]	(-inf-0.306]	(-inf-0.225]	(-inf--113.53]	(-141.746-48.287]	(-77.313-51.269]	(-inf-30]	(166.042-330.802]	g
(-inf-114.248]	(-inf-85.461]	(3.069-4.196]	(-inf-0.306]	(-inf-0.225]	(-113.53-230.855]	(-141.746-48.287]	(-77.313-51.269]	(-inf-30]	(330.802-inf)	g
(-inf-114.248]	(-inf-85.461]	(-inf-3.069]	(0.6-inf)	(0.225-0.45]	(-113.53-230.855]	(-141.746-48.287]	(-77.313-51.269]	(30-60]	(-inf-166.042]	g
(-inf-114.248]	(-inf-85.461]	(-inf-3.069]	(-inf-0.306]	(-inf-0.225]	(-113.53-230.855]	(-141.746-48.287]	(-77.313-51.269]	(30-60]	(166.042-330.802]	g
(-inf-114.248]	(-inf-85.461]	(-inf-3.069]	(0.306-0.6]	(0.225-0.45]	(-113.53-230.855]	(-141.746-48.287]	(-77.313-51.269]	(-inf-30]	(166.042-330.802]	g
(-inf-114.248]	(-inf-85.461]	(3.069-4.196]	(-inf-0.306]	(-inf-0.225]	(-113.53-230.855]	(48.287-inf)	(-77.313-51.269]	(-inf-30]	(166.042-330.802]	g
(-inf-114.248]	(-inf-85.461]	(-inf-3.069]	(0.306-0.6]	(-inf-0.225]	(-113.53-230.855]	(-141.746-48.287]	(-77.313-51.269]	(-inf-30]	(-inf-166.042]	g
(-inf-114.248]	(-inf-85.461]	(-inf-3.069]	(0.306-0.6]	(0.225-0.45]	(-113.53-230.855]	(48.287-inf)	(-77.313-51.269]	(-inf-30]	(330.802-inf)	g
(-inf-114.248]	(-inf-85.461]	(-inf-3.069]	(0.306-0.6]	(-inf-0.225]	(-113.53-230.855]	(-141.746-48.287]	(-77.313-51.269]	(-inf-30]	(166.042-330.802]	g
(-inf-114.248]	(-inf-85.461]	(3.069-4.196]	(-inf-0.306]	(-inf-0.225]	(-113.53-230.855]	(-141.746-48.287]	(-77.313-51.269]	(-inf-30]	(166.042-330.802]	g
(-inf-114.248]	(-inf-85.461]	(-inf-3.069]	(0.306-0.6]	(0.225-0.45]	(-113.53-230.855]	(-141.746-48.287]	(-77.313-51.269]	(30-60]	(166.042-330.802]	g
(-inf-114.248]	(-inf-85.461]	(-inf-3.069]	(0.6-inf)	(0.225-0.45]	(-113.53-230.855]	(-141.746-48.287]	(-77.313-51.269]	(60-inf)	(-inf-166.042]	g
(114.248-224.213]	(-inf-85.461]	(4.196-inf)	(-inf-0.306]	(-inf-0.225]	(-113.53-230.855]	(48.287-inf)	(-77.313-51.269]	(-inf-30]	(166.042-330.802]	g
(-inf-114.248]	(-inf-85.461]	(-inf-3.069]	(0.306-0.6]	(0.225-0.45]	(-113.53-230.855]	(-141.746-48.287]	(-77.313-51.269]	(60-inf)	(-inf-166.042]	g
(-inf-114.248]	(-inf-85.461]	(-inf-3.069]	(0.6-inf)	(0.225-0.45]	(-113.53-230.855]	(-141.746-48.287]	(-77.313-51.269]	(30-60]	(-inf-166.042]	g
(-inf-114.248]	(-inf-85.461]	(-inf-3.069]	(0.306-0.6]	(-inf-0.225]	(-113.53-230.855]	(-141.746-48.287]	(-77.313-51.269]	(30-60]	(-inf-166.042]	g
(-inf-114.248]	(-inf-85.461]	(3.069-4.196]	(-inf-0.306]	(-inf-0.225]	(-113.53-230.855]	(48.287-inf)	(-77.313-51.269]	(-inf-30]	(166.042-330.802]	g
(-inf-114.248]	(-inf-85.461]	(-inf-3.069]	(0.306-0.6]	(0.225-0.45]	(-113.53-230.855]	(-141.746-48.287]	(-77.313-51.269]	(30-60]	(-inf-166.042]	g
(-inf-114.248]	(-inf-85.461]	(3.069-4.196]	(-inf-0.306]	(-inf-0.225]	(-113.53-230.855]	(48.287-inf)	(-77.313-51.269]	(-inf-30]	(166.042-330.802]	g
(-inf-114.248]	(-inf-85.461]	(3.069-4.196]	(-inf-0.306]	(-inf-0.225]	(-113.53-230.855]	(-141.746-48.287]	(-77.313-51.269]	(-inf-30]	(166.042-330.802]	g
(-inf-114.248]	(-inf-85.461]	(3.069-4.196]	(-inf-0.306]	(-inf-0.225]	(-113.53-230.855]	(-141.746-48.287]	(-77.313-51.269]	(-inf-30]	(166.042-330.802]	g
(-inf-114.248]	(-inf-85.461]	(-inf-3.069]	(0.306-0.6]	(0.225-0.45]	(-113.53-230.855]	(-141.746-48.287]	(-77.313-51.269]	(-inf-30]	(166.042-330.802]	g
(-inf-114.248]	(-inf-85.461]	(3.069-4.196]	(-inf-0.306]	(-inf-0.225]	(-113.53-230.855]	(48.287-inf)	(-77.313-51.269]	(-inf-30]	(166.042-330.802]	g
(-inf-114.248]	(-inf-85.461]	(-inf-3.069]	(0.6-inf)	(0.225-0.45]	(-113.53-230.855]	(-141.746-48.287]	(-77.313-51.269]	(-inf-30]	(-inf-166.042]	g
(-inf-114.248]	(-inf-85.461]	(3.069-4.196]	(-inf-0.306]	(-inf-0.225]	(-113.53-230.855]	(48.287-inf)	(-77.313-51.269]	(-inf-30]	(166.042-330.802]	g
(-inf-114.248]	(-inf-85.461]	(-inf-3.069]	(0.6-inf)	(0.225-0.45]	(-113.53-230.855]	(-141.746-48.287]	(-77.313-51.269]	(-inf-30]	(166.042-330.802]	g
(-inf-114.248]	(-inf-85.461]	(-inf-3.069]	(0.6-inf)	(0.225-0.45]	(-113.53-230.855]	(-141.746-48.287]	(-77.313-51.269]	(30-60]	(-inf-166.042]	g
(-inf-114.248]	(-inf-85.461]	(-inf-3.069]	(0.306-0.6]	(0.225-0.45]	(-113.53-230.855]	(-141.746-48.287]	(-77.313-51.269]	(-inf-30]	(166.042-330.802]	g
(-inf-114.248]	(-inf-85.461]	(3.069-4.196]	(-inf-0.306]	(-inf-0.225]	(-113.53-230.855]	(-141.746-48.287]	(-77.313-51.269]	(-inf-30]	(166.042-330.802]	g
(-inf-114.248]	(-inf-85.461]	(-inf-3.069]	(0.306-0.6]	(-inf-0.225]	(-113.53-230.855]	(-141.746-48.287]	(-77.313-51.269]	(-inf-30]	(166.042-330.802]	g
(-inf-114.248]	(-inf-85.461]	(-inf-3.069]	(0.306-0.6]	(0.225-0.45]	(-113.53-230.855]	(-141.746-48.287]	(-77.313-51.269]	(-inf-30]	(-inf-166.042]	g
(-inf-114.248]	(-inf-85.461]	(-inf-3.069]	(0.6-inf)	(0.225-0.45]	(-113.53-230.855]	(-141.746-48.287]	(-77.313-51.269]	(-inf-30]	(166.042-330.802]	g
(-inf-114.248]	(-inf-85.461]	(-inf-3.069]	(-inf-0.306]	(-inf-0.225]	(-113.53-230.855]	(-141.746-48.287]	(-77.313-51.269]	(-inf-30]	(-inf-166.042]	g
(-inf-114.248]	(-inf-85.461]	(-inf-3.069]	(-inf-0.306]	(-inf-0.225]	(-113.53-230.855]	(-141.746-48.287]	(-77.313-51.269]	(-inf-30]	(166.042-330.802]	g
(-inf-114.248]	(-inf-85.461]	(3.069-4.196]	(-inf-0.306]	(-inf-0.225]	(-113.53-230.855]	(48.287-inf)	(-77.313-51.269]	(-inf-30]	(166.042-330.802]	g
(-inf-114.248]	(-inf-85.461]	(-inf-3.069]	(0.306-0.6]	(0.225-0.45]	(-113.53-230.855]	(-141.746-48.287]	(-77.313-51.269]	(30-60]	(-inf-166.042]	g
(-inf-114.248]	(-inf-85.461]	(3.069-4.196]	(-inf-0.306]	(-inf-0.225]	(-113.53-230.855]	(-141.746-48.287]	(-77.313-51.269]	(-inf-30]	(166.042-330.802]	g
(-inf-114.248]	(-inf-85.461]	(-inf-3.069]	(0.306-0.6]	(0.225-0.45]	(-113.53-230.855]	(-141.746-48.287]	(-77.313-51.269]	(-inf-30]	(-inf-166.042]	g
(-inf-114.248]	(-inf-85.461]	(-inf-3.069]	(0.6-inf)	(0.225-0.45]	(-113.53-230.855]	(-141.746-48.287]	(-77.313-51.269]	(60-inf)	(-inf-166.042]	g
(-inf-114.248]	(-inf-85.461]	(-inf-3.069]	(-inf-0.306]	(-inf-0.225]	(-113.53-230.855]	(-141.746-48.287]	(-77.313-51.269]	(-inf-30]	(166.042-330.802]	g
(-inf-114.248]	(-inf-85.461]	(-inf-3.069]	(0.306-0.6]	(0.225-0.45]	(-113.53-230.855]	(-141.746-48.287]	(-77.313-51.269]	(30-60]	(-inf-166.042]	g
(-inf-114.248]	(-inf-85.461]	(-inf-3.069]	(0.6-inf)	(0.225-0.45]	(-113.53-230.855]	(-141.746-48.287]	(-77.313-51.269]	(60-inf)	(-inf-166.042]	g
(-inf-114.248]	(-inf-85.461]	(-inf-3.069]	(0.6-inf)	(0.225-0.45]	(-113.53-230.855]	(-141.746-48.287]	(-77.313-51.269]	(60-inf)	(166.042-330.802]	g
(-inf-114.248]	(-inf-85.461]	(-inf-3.069]	(0.306-0.6]	(0.225-0.45]	(-113.53-230.855]	(-141.746-48.287]	(-77.313-51.269]	(30-60]	(-inf-166.042]	g
(-inf-114.248]	(-inf-85.461]	(-inf-3.069]	(0.306-0.6]	(-inf-0.225]	(-113.53-230.855]	(-141.746-48.287]	(-77.313-51.269]	(-inf-30]	(166.042-330.802]	g
(-inf-114.248]	(-inf-85.461]	(3.069-4.196]	(-inf-0.306]	(-inf-0.225]	(-113.53-230.855]	(48.287-inf)	(-77.313-51.269]	(-inf-30]	(166.042-330.802]	g
(-inf-114.248]	(-inf-85.461]	(3.069-4.196]	(-inf-0.306]	(-inf-0.225]	(-113.53-230.855]	(48.287-inf)	(-77.313-51.269]	(-inf-30]	(166.042-330.802]	g
(-inf-114.248]	(-inf-85.461]	(3.069-4.196]	(-inf-0.306]	(-inf-0.225]	(-113.53-230.855]	(48.287-inf)	(-77.313-51.269]	(-inf-30]	(166.042-330.802]	g
(-inf-114.248]	(-inf-85.461]	(-inf-3.069]	(0.306-0.6]	(0.225-0.45]	(-113.53-230.855]	(-141.746-48.287]	(-77.313-51.269]	(60-inf)	(-inf-166.042]	g
(-inf-114.248]	(-inf-85.461]	(-inf-3.069]	(0.306-0.6]	(0.225-0.45]	(-113.53-230.855]	(-141.746-48.287]	(-77.313-51.269]	(-inf-30]	(166.042-330.802]	g
(-inf-114.248]	(-inf-85.461]	(-inf-3.069]	(0.306-0.6]	(0.225-0.45]	(-113.53-230.855]	(-141.746-48.287]	(-77.313-51.269]	(-inf-30]	(166.042-330.802]	g
(-inf-114.248]	(-inf-85.461]	(-inf-3.069]	(0.306-0.6]	(-inf-0.225]	(-113.53-230.855]	(-141.746-48.287]	(-77.313-51.269]	(-inf-30]	(-inf-166.042]	g
(-inf-114.248]	(-inf-85.461]	(3.069-4.196]	(-inf-0.306]	(-inf-0.225]	(-113.53-230.855]	(-141.746-48.287]	(-77.313-51.269]	(-inf-30]	(166.042-330.802]	g
(-inf-114.248]	(-inf-85.461]	(-inf-3.069]	(0.306-0.6]	(-inf-0.225]	(-113.53-230.855]	(-141.746-48.287]	(-77.313-51.269]	(-inf-30]	(166.042-330.802]	g
(-inf-114.248]	(-inf-85.461]	(3.069-4.196]	(-inf-0.306]	(-inf-0.225]	(-113.53-230.855]	(-141.746-48.287]	(-77.313-51.269]	(-inf-30]	(-inf-166.042]	g
(-inf-114.248]	(-inf-85.461]	(-inf-3.069]	(-inf-0.306]	(-inf-0.225]	(-113.53-230.855]	(-141.746-48.287]	(-77.313-51.269]	(-inf-30]	(-inf-166.042]	g
(-inf-114.248]	(-inf-85.461]	(-inf-3.069]	(0.306-0.6]	(0.225-0.45]	(-113.53-230.855]	(-141.746-48.287]	(-77.313-51.269]	(30-60]	(-inf-166.042]	g
(-inf-114.248]	(-inf-85.461]	(-inf-3.069]	(0.6-inf)	(0.225-0.45]	(-113.53-230.855]	(-141.746-48.287]	(-77.313-51.269]	(-inf-30]	(166.042-330.802]	g
(-inf-114.248]	(-inf-85.461]	(3.069-4.196]	(-inf-0.306]	(-inf-0.225]	(-113.53-230.855]	(-141.746-48.287]	(-77.313-51.269]	(-inf-30]	(330.802-inf)	g
(-inf-114.248]	(-inf-85.461]	(3.069-4.196]	(-inf-0.306]	(-inf-0.225]	(-113.53-230.855]	(-141.746-48.287]	(-77.313-51.269]	(-inf-30]	(166.042-330.802]	g
(-inf-114.248]	(-inf-85.461]	(-inf-3.069]	(0.306-0.6]	(-inf-0.225]	(-113.53-230.855]	(-141.746-48.287]	(-77.313-51.269]	(-inf-30]	(-inf-166.042]	g
(-inf-114.248]	(-inf-85.461]	(-inf-3.069]	(0.6-inf)	(0.225-0.45]	(-113.53-230.855]	(48.287-inf)	(-77.313-51.269]	(-inf-30]	(166.042-330.802]	g
(-inf-114.248]	(-inf-85.461]	(-inf-3.069]	(0.6-inf)	(0.225-0.45]	(-113.53-230.855]	(-141.746-48.287]	(-77.313-51.269]	(-inf-30]	(166.042-330.802]	g
(-inf-114.248]	(-inf-85.461]	(-inf-3.069]	(-inf-0.306]	(-inf-0.225]	(-113.53-230.855]	(48.287-inf)	(-77.313-51.269]	(-inf-30]	(330.802-inf)	g
(-inf-114.248]	(-inf-85.461]	(-inf-3.069]	(0.6-inf)	(0.45-inf)	(-113.53-230.855]	(-141.746-48.287]	(-77.313-51.269]	(-inf-30]	(-inf-166.042]	g
(-inf-114.248]	(-inf-85.461]	(-inf-3.069]	(0.306-0.6]	(0.225-0.45]	(-113.53-230.855]	(-141.746-48.287]	(-77.313-51.269]	(-inf-30]	(166.042-330.802]	g
(-inf-114.248]	(-inf-85.461]	(-inf-3.069]	(-inf-0.306]	(-inf-0.225]	(-113.53-230.855]	(-141.746-48.287]	(-77.313-51.269]	(-inf-30]	(166.042-330.802]	g
(-inf-114.248]	(-inf-85.461]	(3.069-4.196]	(-inf-0.306]	(-inf-0.225]	(-113.53-230.855]	(-141.746-48.287]	(-77.313-51.269]	(-inf-30]	(-inf-166.042]	g
(-inf-114.248]	(-inf-85.461]	(-inf-3.069]	(0.306-0.6]	(0.225-0.45]	(-113.53-230.855]	(-141.746-48.287]	(-77.313-51.269]	(30-60]	(-inf-166.042]	g
(-inf-114.248]	(-inf-85.461]	(-inf-3.069]	(0.306-0.6]	(-inf-0.225]	(-113.53-230.855]	(-141.746-48.287]	(-77.313-51.269]	(-inf-30]	(166.042-330.802]	g
(-inf-114.248]	(-inf-85.461]	(-inf-3.069]	(0.306-0.6]	(0.225-0.45]	(-113.53-230.855]	(-141.746-48.287]	(-77.313-51.269]	(-inf-30]	(166.042-330.802]	g
(-inf-114.248]	(-inf-85.461]	(-inf-3.069]	(-inf-0.306]	(-inf-0.225]	(-113.53-230.855]	(-141.746-48.287]	(-77.313-51.269]	(-inf-30]	(166.042-330.802]	g
(-inf-114.248]	(-inf-85.461]	(-inf-3.069]	(-inf-0.306]	(-inf-0.225]	(-113.53-230.855]	(-141.746-48.287]	(-77.313-51.269]	(-inf-30]	(-inf-166.042]	g
(-inf-114.248]	(-inf-85.461]	(-inf-3.069]	(0.306-0.6]	(0.225-0.45]	(-113.53-230.855]	(-141.746-48.287]	(-77.313-51.269]	(-inf-30]	(-inf-166.042]	g
(-inf-114.248]	(-inf-85.461]	(-inf-3.069]	(-inf-0.306]	(-inf-0.225]	(-113.53-230.855]	(48.287-inf)	(-77.313-51.269]	(-inf-30]	(-inf-166.042]	g
(-inf-114.248]	(-inf-85.461]	(3.069-4.196]	(-inf-0.306]	(-inf-0.225]	(-113.53-230.855]	(48.287-inf)	(-77.313-51.269]	(-inf-30]	(166.042-330.802]	g
(-inf-114.248]	(-inf-85.461]	(3.069-4.196]	(-inf-0.306]	(-inf-0.225]	(-113.53-230.855]	(48.287-inf)	(-77.313-51.269]	(-inf-30]	(166.042-330.802]	g
(-inf-114.248]	(-inf-85.461]	(-inf-3.069]	(0.306-0.6]	(-inf-0.225]	(-113.53-230.855]	(-141.746-48.287]	(-77.313-51.269]	(30-60]	(166.042-330.802]	g
(-inf-114.248]	(-inf-85.461]	(-inf-3.069]	(0.306-0.6]	(-inf-0.225]	(-113.53-230.855]	(-141.746-48.287]	(-77.313-51.269]	(-inf-30]	(166.042-330.802]	g
(-inf-114.248]	(-inf-85.461]	(-inf-3.069]	(0.306-0.6]	(0.225-0.45]	(-113.53-230.855]	(-141.746-48.287]	(-77.313-51.269]	(-inf-30]	(-inf-166.042]	g
(-inf-114.248]	(-inf-85.461]	(-inf-3.069]	(0.306-0.6]	(0.225-0.45]	(-113.53-230.855]	(-141.746-48.287]	(-77.313-51.269]	(-inf-30]	(166.042-330.802]	g
(-inf-114.248]	(-inf-85.461]	(-inf-3.069]	(0.306-0.6]	(-inf-0.225]	(-113.53-230.855]	(-141.746-48.287]	(-77.313-51.269]	(-inf-30]	(-inf-166.042]	g
(-inf-114.248]	(-inf-85.461]	(-inf-3.069]	(0.306-0.6]	(0.225-0.45]	(-113.53-230.855]	(-141.746-48.287]	(-77.313-51.269]	(-inf-30]	(-inf-166.042]	g
(-inf-114.248]	(-inf-85.461]	(3.069-4.196]	(-inf-0.306]	(-inf-0.225]	(-113.53-230.855]	(48.287-inf)	(-77.313-51.269]	(-inf-30]	(166.042-330.802]	g
(-inf-114.248]	(-inf-85.461]	(-inf-3.069]	(0.306-0.6]	(-inf-0.225]	(-113.53-230.855]	(-141.746-48.287]	(-77.313-51.269]	(30-60]	(166.042-330.802]	g
(-inf-114.248]	(-inf-85.461]	(3.069-4.196]	(-inf-0.306]	(-inf-0.225]	(-113.53-230.855]	(-141.746-48.287]	(-77.313-51.269]	(-inf-30]	(166.042-330.802]	g
(-inf-114.248]	(-inf-85.461]	(3.069-4.196]	(-inf-0.306]	(-inf-0.225]	(-113.53-230.855]	(48.287-inf)	(-77.313-51.269]	(-inf-30]	(166.042-330.802]	g
(-inf-114.248]	(-inf-85.461]	(-inf-3.069]	(0.306-0.6]	(-inf-0.225]	(-113.53-230.855]	(-141.746-48.287]	(-77.313-51.269]	(-inf-30]	(-inf-166.042]	g
(-inf-114.248]	(-inf-85.461]	(3.069-4.196]	(-inf-0.306]	(-inf-0.225]	(-inf--113.53]	(48.287-inf)	(-77.313-51.269]	(-inf-30]	(166.042-330.802]	g
(-inf-114.248]	(-inf-85.461]	(-inf-3.069]	(-inf-0.306]	(-inf-0.225]	(-113.53-230.855]	(-141.746-48.287]	(-77.313-51.269]	(-inf-30]	(166.042-330.802]	g
(-inf-114.248]	(-inf-85.461]	(-inf-3.069]	(0.306-0.6]	(-inf-0.225]	(-113.53-230.855]	(-141.746-48.287]	(-77.313-51.269]	(-inf-30]	(166.042-330.802]	g
(-inf-114.248]	(-inf-85.461]	(3.069-4.196]	(-inf-0.306]	(-inf-0.225]	(-113.53-230.855]	(-141.746-48.287]	(-77.313-51.269]	(-inf-30]	(330.802-inf)	g
(-inf-114.248]	(-inf-85.461]	(3.069-4.196]	(-inf-0.306]	(-inf-0.225]	(-113.53-230.855]	(-141.746-48.287]	(-77.313-51.269]	(-inf-30]	(166.042-330.802]	g
(-inf-114.248]	(-inf-85.461]	(3.069-4.196]	(-inf-0.306]	(-inf-0.225]	(-113.53-230.855]	(48.287-inf)	(-77.313-51.269]	(-inf-30]	(166.042-330.802]	g
(-inf-114.248]	(-inf-85.461]	(3.069-4.196]	(-inf-0.306]	(-inf-0.225]	(-113.53-230.855]	(48.287-inf)	(-77.313-51.269]	(-inf-30]	(166.042-330.802]	g
(-inf-114.248]	(-inf-85.461]	(-inf-3.069]	(0.306-0.6]	(0.225-0.45]	(-113.53-230.855]	(-141.746-48.287]	(-77.313-51.269]	(-inf-30]	(-inf-166.042]	g
(-inf-114.248]	(-inf-85.461]	(4.196-inf)	(-inf-0.306]	(-inf-0.225]	(-113.53-230.855]	(48.287-inf)	(-77.313-51.269]	(-inf-30]	(166.042-330.802]	g
(-inf-114.248]	(-inf-85.461]	(-inf-3.069]	(0.6-inf)	(0.225-0.45]	(-113.53-230.855]	(-141.746-48.287]	(-77.313-51.269]	(30-60]	(-inf-166.042]	g
(-inf-114.248]	(-inf-85.461]	(-inf-3.069]	(0.306-0.6]	(0.225-0.45]	(-113.53-230.855]	(-141.746-48.287]	(-77.313-51.269]	(30-60]	(-inf-166.042]	g
(-inf-114.248]	(-inf-85.461]	(-inf-3.069]	(0.306-0.6]	(0.225-0.45]	(-113.53-230.855]	(-141.746-48.287]	(-77.313-51.269]	(-inf-30]	(-inf-166.042]	g
(-inf-114.248]	(-inf-85.461]	(-inf-3.069]	(-inf-0.306]	(-inf-0.225]	(-113.53-230.855]	(-141.746-48.287]	(-77.313-51.269]	(-inf-30]	(166.042-330.802]	g
(-inf-114.248]	(-inf-85.461]	(-inf-3.069]	(0.306-0.6]	(0.225-0.45]	(-113.53-230.855]	(-141.746-48.287]	(-77.313-51.269]	(-inf-30]	(166.042-330.802]	g
(-inf-114.248]	(-inf-85.461]	(3.069-4.196]	(-inf-0.306]	(-inf-0.225]	(-113.53-230.855]	(-141.746-48.287]	(-77.313-51.269]	(-inf-30]	(-inf-166.042]	g
(-inf-114.248]	(-inf-85.461]	(3.069-4.196]	(-inf-0.306]	(-inf-0.225]	(-113.53-230.855]	(48.287-inf)	(-77.313-51.269]	(-inf-30]	(166.042-330.802]	g
(-inf-114.248]	(-inf-85.461]	(-inf-3.069]	(0.306-0.6]	(0.225-0.45]	(-113.53-230.855]	(-141.746-48.287]	(-77.313-51.269]	(30-60]	(166.042-330.802]	g
(-inf-114.248]	(-inf-85.461]	(-inf-3.069]	(0.6-inf)	(0.45-inf)	(-113.53-230.855]	(-141.746-48.287]	(-77.313-51.269]	(60-inf)	(166.042-330.802]	g
(-inf-114.248]	(-inf-85.461]	(-inf-3.069]	(0.306-0.6]	(0.225-0.45]	(-113.53-230.855]	(-141.746-48.287]	(-77.313-51.269]	(60-inf)	(-inf-166.042]	g
(-inf-114.248]	(-inf-85.461]	(-inf-3.069]	(0.306-0.6]	(0.225-0.45]	(-113.53-230.855]	(-141.746-48.287]	(-77.313-51.269]	(-inf-30]	(166.042-330.802]	g
(-inf-114.248]	(-inf-85.461]	(-inf-3.069]	(-inf-0.306]	(-inf-0.225]	(-113.53-230.855]	(-141.746-48.287]	(-77.313-51.269]	(-inf-30]	(-inf-166.042]	g
(-inf-114.248]	(-inf-85.461]	(3.069-4.196]	(-inf-0.306]	(-inf-0.225]	(-113.53-230.855]	(-141.746-48.287]	(-77.313-51.269]	(-inf-30]	(166.042-330.802]	g
(-inf-114.248]	(-inf-85.461]	(-inf-3.069]	(0.306-0.6]	(0.225-0.45]	(-113.53-230.855]	(-141.746-48.287]	(-77.313-51.269]	(-inf-30]	(-inf-166.042]	g
(-inf-114.248]	(-inf-85.461]	(3.069-4.196]	(-inf-0.306]	(-inf-0.225]	(-113.53-230.855]	(-141.746-48.287]	(-77.313-51.269]	(-inf-30]	(166.042-330.802]	g
(-inf-114.248]	(-inf-85.461]	(-inf-3.069]	(0.306-0.6]	(-inf-0.225]	(-113.53-230.855]	(-141.746-48.287]	(-77.313-51.269]	(-inf-30]	(166.042-330.802]	g
(-inf-114.248]	(-inf-85.461]	(-inf-3.069]	(0.306-0.6]	(0.225-0.45]	(-113.53-230.855]	(-141.746-48.287]	(-77.313-51.269]	(-inf-30]	(-inf-166.042]	g
(-inf-114.248]	(-inf-85.461]	(3.069-4.196]	(-inf-0.306]	(-inf-0.225]	(-inf--113.53]	(48.287-inf)	(-77.313-51.269]	(-inf-30]	(330.802-inf)	g
(-inf-114.248]	(-inf-85.461]	(-inf-3.069]	(0.306-0.6]	(0.225-0.45]	(-113.53-230.855]	(-141.746-48.287]	(-77.313-51.269]	(-inf-30]	(-inf-166.042]	g
(-inf-114.248]	(-inf-85.461]	(-inf-3.069]	(0.306-0.6]	(0.225-0.45]	(-113.53-230.855]	(-141.746-48.287]	(-77.313-51.269]	(60-inf)	(166.042-330.802]	g
(-inf-114.248]	(-inf-85.461]	(-inf-3.069]	(0.306-0.6]	(0.225-0.45]	(-113.53-230.855]	(-141.746-48.287]	(-77.313-51.269]	(-inf-30]	(-inf-166.042]	g
(-inf-114.248]	(-inf-85.461]	(-inf-3.069]	(0.306-0.6]	(-inf-0.225]	(-113.53-230.855]	(-141.746-48.287]	(-77.313-51.269]	(-inf-30]	(-inf-166.042]	g
(-inf-114.248]	(-inf-85.461]	(3.069-4.196]	(-inf-0.306]	(-inf-0.225]	(-113.53-230.855]	(-141.746-48.287]	(-77.313-51.269]	(-inf-30]	(330.802-inf)	g
(-inf-114.248]	(-inf-85.461]	(-inf-3.069]	(0.6-inf)	(0.225-0.45]	(-113.53-230.855]	(-141.746-48.287]	(-77.313-51.269]	(30-60]	(-inf-166.042]	g
(-inf-114.248]	(-inf-85.461]	(-inf-3.069]	(-inf-0.306]	(-inf-0.225]	(-113.53-230.855]	(-141.746-48.287]	(-77.313-51.269]	(-inf-30]	(166.042-330.802]	g
(-inf-114.248]	(-inf-85.461]	(-inf-3.069]	(0.306-0.6]	(0.225-0.45]	(-113.53-230.855]	(-141.746-48.287]	(-77.313-51.269]	(-inf-30]	(-inf-166.042]	g
(-inf-114.248]	(-inf-85.461]	(-inf-3.069]	(0.6-inf)	(0.225-0.45]	(-113.53-230.855]	(-141.746-48.287]	(-77.313-51.269]	(30-60]	(-inf-166.042]	g
(-inf-114.248]	(-inf-85.461]	(3.069-4.196]	(-inf-0.306]	(-inf-0.225]	(-113.53-230.855]	(48.287-inf)	(-77.313-51.269]	(-inf-30]	(166.042-330.802]	g
(-inf-114.248]	(-inf-85.461]	(-inf-3.069]	(-inf-0.306]	(-inf-0.225]	(-113.53-230.855]	(-141.746-48.287]	(-77.313-51.269]	(-inf-30]	(166.042-330.802]	g
(-inf-114.248]	(-inf-85.461]	(-inf-3.069]	(-inf-0.306]	(-inf-0.225]	(-113.53-230.855]	(-141.746-48.287]	(-77.313-51.269]	(-inf-30]	(166.042-330.802]	g
(-inf-114.248]	(-inf-85.461]	(-inf-3.069]	(-inf-0.306]	(-inf-0.225]	(-113.53-230.855]	(-141.746-48.287]	(-77.313-51.269]	(-inf-30]	(166.042-330.802]	g
(-inf-114.248]	(-inf-85.461]	(-inf-3.069]	(0.306-0.6]	(0.225-0.45]	(-113.53-230.855]	(-141.746-48.287]	(-77.313-51.269]	(-inf-30]	(-inf-166.042]	g
(-inf-114.248]	(-inf-85.461]	(-inf-3.069]	(0.6-inf)	(0.225-0.45]	(-113.53-230.855]	(-141.746-48.287]	(-77.313-51.269]	(30-60]	(-inf-166.042]	g
(-inf-114.248]	(-inf-85.461]	(-inf-3.069]	(0.306-0.6]	(0.225-0.45]	(-113.53-230.855]	(-141.746-48.287]	(-77.313-51.269]	(30-60]	(-inf-166.042]	g
(-inf-114.248]	(-inf-85.461]	(-inf-3.069]	(0.306-0.6]	(-inf-0.225]	(-113.53-230.855]	(-141.746-48.287]	(-77.313-51.269]	(-inf-30]	(166.042-330.802]	g
(-inf-114.248]	(-inf-85.461]	(3.069-4.196]	(0.306-0.6]	(-inf-0.225]	(-113.53-230.855]	(-141.746-48.287]	(-77.313-51.269]	(-inf-30]	(330.802-inf)	g
(-inf-114.248]	(-inf-85.461]	(-inf-3.069]	(0.6-inf)	(0.225-0.45]	(-113.53-230.855]	(-141.746-48.287]	(-77.313-51.269]	(60-inf)	(-inf-166.042]	g
(-inf-114.248]	(-inf-85.461]	(-inf-3.069]	(0.306-0.6]	(0.225-0.45]	(-113.53-230.855]	(-141.746-48.287]	(-77.313-51.269]	(30-60]	(-inf-166.042]	g
(-inf-114.248]	(-inf-85.461]	(-inf-3.069]	(0.306-0.6]	(-inf-0.225]	(-113.53-230.855]	(-141.746-48.287]	(-77.313-51.269]	(-inf-30]	(-inf-166.042]	g
(-inf-114.248]	(-inf-85.461]	(-inf-3.069]	(0.6-inf)	(0.225-0.45]	(-113.53-230.855]	(-141.746-48.287]	(-77.313-51.269]	(30-60]	(-inf-166.042]	g
(-inf-114.248]	(-inf-85.461]	(-inf-3.069]	(0.306-0.6]	(-inf-0.225]	(-113.53-230.855]	(-141.746-48.287]	(-77.313-51.269]	(-inf-30]	(166.042-330.802]	g
(-inf-114.248]	(-inf-85.461]	(-inf-3.069]	(0.306-0.6]	(0.225-0.45]	(-113.53-230.855]	(-141.746-48.287]	(-77.313-51.269]	(-inf-30]	(166.042-330.802]	g
(-inf-114.248]	(-inf-85.461]	(-inf-3.069]	(0.6-inf)	(0.45-inf)	(-113.53-230.855]	(-141.746-48.287]	(-77.313-51.269]	(30-60]	(166.042-330.802]	g
(-inf-114.248]	(-inf-85.461]	(-inf-3.069]	(-inf-0.306]	(-inf-0.225]	(-113.53-230.855]	(-141.746-48.287]	(-77.313-51.269]	(-inf-30]	(166.042-330.802]	g
(-inf-114.248]	(-inf-85.461]	(-inf-3.069]	(0.306-0.6]	(0.225-0.45]	(-113.53-230.855]	(-141.746-48.287]	(-77.313-51.269]	(-inf-30]	(166.042-330.802]	g
(-inf-114.248]	(-inf-85.461]	(-inf-3.069]	(0.306-0.6]	(0.225-0.45]	(-113.53-230.855]	(-141.746-48.287]	(-77.313-51.269]	(30-60]	(-inf-166.042]	g
(-inf-114.248]	(-inf-85.461]	(-inf-3.069]	(0.306-0.6]	(0.225-0.45]	(-113.53-230.855]	(-141.746-48.287]	(-77.313-51.269]	(60-inf)	(-inf-166.042]	g
(-inf-114.248]	(-inf-85.461]	(-inf-3.069]	(-inf-0.306]	(-inf-0.225]	(-113.53-230.855]	(-141.746-48.287]	(-77.313-51.269]	(-inf-30]	(166.042-330.802]	g
(-inf-114.248]	(-inf-85.461]	(3.069-4.196]	(-inf-0.306]	(-inf-0.225]	(-113.53-230.855]	(-141.746-48.287]	(-77.313-51.269]	(-inf-30]	(166.042-330.802]	g
(-inf-114.248]	(-inf-85.461]	(-inf-3.069]	(0.306-0.6]	(0.225-0.45]	(-113.53-230.855]	(-141.746-48.287]	(-77.313-51.269]	(-inf-30]	(-inf-166.042]	g
(-inf-114.248]	(-inf-85.461]	(-inf-3.069]	(-inf-0.306]	(-inf-0.225]	(-113.53-230.855]	(48.287-inf)	(-77.313-51.269]	(-inf-30]	(166.042-330.802]	g
(-inf-114.248]	(-inf-85.461]	(-inf-3.069]	(0.306-0.6]	(0.225-0.45]	(-113.53-230.855]	(-141.746-48.287]	(-77.313-51.269]	(30-60]	(-inf-166.042]	g
(-inf-114.248]	(-inf-85.461]	(-inf-3.069]	(0.306-0.6]	(-inf-0.225]	(-113.53-230.855]	(-141.746-48.287]	(-77.313-51.269]	(-inf-30]	(166.042-330.802]	g
(-inf-114.248]	(-inf-85.461]	(-inf-3.069]	(0.6-inf)	(0.225-0.45]	(-113.53-230.855]	(-141.746-48.287]	(-77.313-51.269]	(30-60]	(166.042-330.802]	g
(-inf-114.248]	(-inf-85.461]	(-inf-3.069]	(0.306-0.6]	(-inf-0.225]	(-113.53-230.855]	(-141.746-48.287]	(-77.313-51.269]	(-inf-30]	(166.042-330.802]	g
(-inf-114.248]	(-inf-85.461]	(-inf-3.069]	(-inf-0.306]	(-inf-0.225]	(-113.53-230.855]	(-141.746-48.287]	(-77.313-51.269]	(-inf-30]	(166.042-330.802]	g
(-inf-114.248]	(-inf-85.461]	(-inf-3.069]	(0.306-0.6]	(-inf-0.225]	(-113.53-230.855]	(-141.746-48.287]	(-77.313-51.269]	(60-inf)	(166.042-330.802]	g
(-inf-114.248]	(-inf-85.461]	(-inf-3.069]	(-inf-0.306]	(-inf-0.225]	(-113.53-230.855]	(-141.746-48.287]	(-77.313-51.269]	(-inf-30]	(166.042-330.802]	g
(-inf-114.248]	(-inf-85.461]	(3.069-4.196]	(-inf-0.306]	(-inf-0.225]	(-113.53-230.855]	(48.287-inf)	(-77.313-51.269]	(-inf-30]	(166.042-330.802]	g
(-inf-114.248]	(-inf-85.461]	(-inf-3.069]	(0.306-0.6]	(-inf-0.225]	(-113.53-230.855]	(-141.746-48.287]	(-77.313-51.269]	(-inf-30]	(166.042-330.802]	g
(-inf-114.248]	(-inf-85.461]	(-inf-3.069]	(0.306-0.6]	(0.225-0.45]	(-113.53-230.855]	(-141.746-48.287]	(-77.313-51.269]	(60-inf)	(-inf-166.042]	g
(-inf-114.248]	(-inf-85.461]	(3.069-4.196]	(-inf-0.306]	(-inf-0.225]	(-113.53-230.855]	(48.287-inf)	(-77.313-51.269]	(-inf-30]	(166.042-330.802]	g
(-inf-114.248]	(-inf-85.461]	(3.069-4.196]	(-inf-0.306]	(-inf-0.225]	(-113.53-230.855]	(-141.746-48.287]	(-77.313-51.269]	(-inf-30]	(-inf-166.042]	g
(-inf-114.248]	(-inf-85.461]	(-inf-3.069]	(0.306-0.6]	(-inf-0.225]	(-113.53-230.855]	(-141.746-48.287]	(-77.313-51.269]	(-inf-30]	(-inf-166.042]	g
(-inf-114.248]	(-inf-85.461]	(3.069-4.196]	(-inf-0.306]	(-inf-0.225]	(-113.53-230.855]	(-141.746-48.287]	(-77.313-51.269]	(-inf-30]	(166.042-330.802]	g
(-inf-114.248]	(-inf-85.461]	(-inf-3.069]	(0.306-0.6]	(0.225-0.45]	(-113.53-230.855]	(-141.746-48.287]	(-77.313-51.269]	(-inf-30]	(166.042-330.802]	g
(-inf-114.248]	(-inf-85.461]	(-inf-3.069]	(0.306-0.6]	(-inf-0.225]	(-113.53-230.855]	(-141.746-48.287]	(-77.313-51.269]	(30-60]	(-inf-166.042]	g
(-inf-114.248]	(-inf-85.461]	(-inf-3.069]	(0.306-0.6]	(0.225-0.45]	(-113.53-230.855]	(-141.746-48.287]	(-77.313-51.269]	(-inf-30]	(166.042-330.802]	g
(-inf-114.248]	(-inf-85.461]	(3.069-4.196]	(-inf-0.306]	(-inf-0.225]	(-113.53-230.855]	(-141.746-48.287]	(-77.313-51.269]	(-inf-30]	(166.042-330.802]	g
(-inf-114.248]	(-inf-85.461]	(3.069-4.196]	(-inf-0.306]	(-inf-0.225]	(-113.53-230.855]	(-141.746-48.287]	(-77.313-51.269]	(-inf-30]	(166.042-330.802]	g
(-inf-114.248]	(-inf-85.461]	(-inf-3.069]	(0.306-0.6]	(0.225-0.45]	(-113.53-230.855]	(-141.746-48.287]	(-77.313-51.269]	(-inf-30]	(166.042-330.802]	g
(-inf-114.248]	(-inf-85.461]	(-inf-3.069]	(0.6-inf)	(0.225-0.45]	(-113.53-230.855]	(-141.746-48.287]	(-77.313-51.269]	(-inf-30]	(-inf-166.042]	g
(-inf-114.248]	(-inf-85.461]	(-inf-3.069]	(0.306-0.6]	(-inf-0.225]	(-113.53-230.855]	(-141.746-48.287]	(-77.313-51.269]	(-inf-30]	(166.042-330.802]	g
(-inf-114.248]	(-inf-85.461]	(-inf-3.069]	(0.306-0.6]	(0.225-0.45]	(-113.53-230.855]	(-141.746-48.287]	(-77.313-51.269]	(-inf-30]	(166.042-330.802]	g
(-inf-114.248]	(-inf-85.461]	(-inf-3.069]	(0.306-0.6]	(0.225-0.45]	(-113.53-230.855]	(-141.746-48.287]	(-77.313-51.269]	(-inf-30]	(166.042-330.802]	g
(-inf-114.248]	(-inf-85.461]	(-inf-3.069]	(0.306-0.6]	(0.225-0.45]	(-113.53-230.855]	(-141.746-48.287]	(-77.313-51.269]	(-inf-30]	(166.042-330.802]	g
(-inf-114.248]	(-inf-85.461]	(-inf-3.069]	(-inf-0.306]	(-inf-0.225]	(-113.53-230.855]	(-141.746-48.287]	(-77.313-51.269]	(-inf-30]	(166.042-330.802]	g
(-inf-114.248]	(-inf-85.461]	(-inf-3.069]	(0.306-0.6]	(0.225-0.45]	(-113.53-230.855]	(-141.746-48.287]	(-77.313-51.269]	(-inf-30]	(-inf-166.042]	g
(-inf-114.248]	(-inf-85.461]	(-inf-3.069]	(-inf-0.306]	(-inf-0.225]	(-113.53-230.855]	(48.287-inf)	(-77.313-51.269]	(-inf-30]	(166.042-330.802]	g
(-inf-114.248]	(-inf-85.461]	(-inf-3.069]	(-inf-0.306]	(-inf-0.225]	(-113.53-230.855]	(-141.746-48.287]	(-77.313-51.269]	(-inf-30]	(166.042-330.802]	g
(-inf-114.248]	(-inf-85.461]	(-inf-3.069]	(0.306-0.6]	(0.225-0.45]	(-113.53-230.855]	(-141.746-48.287]	(-77.313-51.269]	(30-60]	(-inf-166.042]	g
(-inf-114.248]	(-inf-85.461]	(-inf-3.069]	(0.306-0.6]	(0.225-0.45]	(-113.53-230.855]	(-141.746-48.287]	(-77.313-51.269]	(-inf-30]	(-inf-166.042]	g
(-inf-114.248]	(-inf-85.461]	(-inf-3.069]	(0.306-0.6]	(0.225-0.45]	(-113.53-230.855]	(-141.746-48.287]	(-77.313-51.269]	(-inf-30]	(-inf-166.042]	g
(-inf-114.248]	(-inf-85.461]	(4.196-inf)	(-inf-0.306]	(-inf-0.225]	(-113.53-230.855]	(48.287-inf)	(-77.313-51.269]	(-inf-30]	(166.042-330.802]	g
(-inf-114.248]	(-inf-85.461]	(-inf-3.069]	(0.306-0.6]	(-inf-0.225]	(-113.53-230.855]	(-141.746-48.287]	(-77.313-51.269]	(30-60]	(-inf-166.042]	g
(-inf-114.248]	(-inf-85.461]	(-inf-3.069]	(0.306-0.6]	(0.225-0.45]	(-113.53-230.855]	(-141.746-48.287]	(-77.313-51.269]	(30-60]	(-inf-166.042]	g
(-inf-114.248]	(-inf-85.461]	(-inf-3.069]	(0.306-0.6]	(0.225-0.45]	(-113.53-230.855]	(-141.746-48.287]	(-77.313-51.269]	(30-60]	(-inf-166.042]	g
(-inf-114.248]	(-inf-85.461]	(3.069-4.196]	(-inf-0.306]	(-inf-0.225]	(-113.53-230.855]	(48.287-inf)	(-77.313-51.269]	(-inf-30]	(330.802-inf)	g
(-inf-114.248]	(-inf-85.461]	(-inf-3.069]	(0.6-inf)	(0.225-0.45]	(-113.53-230.855]	(-141.746-48.287]	(-77.313-51.269]	(-inf-30]	(166.042-330.802]	g
(-inf-114.248]	(-inf-85.461]	(-inf-3.069]	(-inf-0.306]	(-inf-0.225]	(-113.53-230.855]	(-141.746-48.287]	(-77.313-51.269]	(30-60]	(166.042-330.802]	g
(-inf-114.248]	(-inf-85.461]	(-inf-3.069]	(0.306-0.6]	(0.225-0.45]	(-113.53-230.855]	(-141.746-48.287]	(-77.313-51.269]	(-inf-30]	(166.042-330.802]	g
(-inf-114.248]	(-inf-85.461]	(-inf-3.069]	(0.306-0.6]	(-inf-0.225]	(-113.53-230.855]	(-141.746-48.287]	(-77.313-51.269]	(-inf-30]	(-inf-166.042]	g
(-inf-114.248]	(-inf-85.461]	(-inf-3.069]	(0.6-inf)	(0.45-inf)	(-113.53-230.855]	(-141.746-48.287]	(-77.313-51.269]	(-inf-30]	(166.042-330.802]	g
(-inf-114.248]	(-inf-85.461]	(3.069-4.196]	(-inf-0.306]	(-inf-0.225]	(-113.53-230.855]	(-141.746-48.287]	(-77.313-51.269]	(-inf-30]	(330.802-inf)	g
(-inf-114.248]	(-inf-85.461]	(-inf-3.069]	(0.306-0.6]	(-inf-0.225]	(-113.53-230.855]	(-141.746-48.287]	(-77.313-51.269]	(-inf-30]	(166.042-330.802]	g
(-inf-114.248]	(-inf-85.461]	(-inf-3.069]	(-inf-0.306]	(-inf-0.225]	(-113.53-230.855]	(-141.746-48.287]	(-77.313-51.269]	(-inf-30]	(166.042-330.802]	g
(-inf-114.248]	(-inf-85.461]	(3.069-4.196]	(0.306-0.6]	(-inf-0.225]	(-113.53-230.855]	(48.287-inf)	(-77.313-51.269]	(-inf-30]	(166.042-330.802]	g
(-inf-114.248]	(-inf-85.461]	(4.196-inf)	(-inf-0.306]	(-inf-0.225]	(-113.53-230.855]	(48.287-inf)	(-77.313-51.269]	(-inf-30]	(166.042-330.802]	g
(-inf-114.248]	(-inf-85.461]	(-inf-3.069]	(0.306-0.6]	(0.225-0.45]	(-113.53-230.855]	(-141.746-48.287]	(-77.313-51.269]	(-inf-30]	(166.042-330.802]	g
(-inf-114.248]	(-inf-85.461]	(-inf-3.069]	(0.306-0.6]	(0.225-0.45]	(-113.53-230.855]	(-141.746-48.287]	(-77.313-51.269]	(30-60]	(166.042-330.802]	g
(-inf-114.248]	(-inf-85.461]	(-inf-3.069]	(0.306-0.6]	(0.225-0.45]	(-113.53-230.855]	(-141.746-48.287]	(-77.313-51.269]	(-inf-30]	(166.042-330.802]	g
(-inf-114.248]	(-inf-85.461]	(-inf-3.069]	(0.6-inf)	(0.45-inf)	(-113.53-230.855]	(-141.746-48.287]	(-77.313-51.269]	(60-inf)	(-inf-166.042]	g
(-inf-114.248]	(-inf-85.461]	(-inf-3.069]	(0.306-0.6]	(0.225-0.45]	(-113.53-230.855]	(-141.746-48.287]	(-77.313-51.269]	(-inf-30]	(166.042-330.802]	g
(-inf-114.248]	(-inf-85.461]	(-inf-3.069]	(0.306-0.6]	(-inf-0.225]	(-113.53-230.855]	(-141.746-48.287]	(-77.313-51.269]	(30-60]	(-inf-166.042]	g
(-inf-114.248]	(-inf-85.461]	(-inf-3.069]	(0.306-0.6]	(-inf-0.225]	(-113.53-230.855]	(-141.746-48.287]	(-77.313-51.269]	(-inf-30]	(166.042-330.802]	g
(-inf-114.248]	(-inf-85.461]	(-inf-3.069]	(-inf-0.306]	(-inf-0.225]	(-113.53-230.855]	(-141.746-48.287]	(-77.313-51.269]	(-inf-30]	(166.042-330.802]	g
(-inf-114.248]	(-inf-85.461]	(-inf-3.069]	(0.306-0.6]	(0.225-0.45]	(-113.53-230.855]	(-141.746-48.287]	(-77.313-51.269]	(-inf-30]	(-inf-166.042]	g
(-inf-114.248]	(-inf-85.461]	(-inf-3.069]	(-inf-0.306]	(-inf-0.225]	(-113.53-230.855]	(-141.746-48.287]	(-77.313-51.269]	(-inf-30]	(166.042-330.802]	g
(-inf-114.248]	(-inf-85.461]	(-inf-3.069]	(0.306-0.6]	(0.225-0.45]	(-113.53-230.855]	(-141.746-48.287]	(-77.313-51.269]	(-inf-30]	(-inf-166.042]	g
(-inf-114.248]	(-inf-85.461]	(-inf-3.069]	(0.306-0.6]	(-inf-0.225]	(-113.53-230.855]	(-141.746-48.287]	(-77.313-51.269]	(-inf-30]	(166.042-330.802]	g
(-inf-114.248]	(-inf-85.461]	(3.069-4.196]	(-inf-0.306]	(-inf-0.225]	(-113.53-230.855]	(48.287-inf)	(-77.313-51.269]	(-inf-30]	(166.042-330.802]	g
(-inf-114.248]	(-inf-85.461]	(3.069-4.196]	(-inf-0.306]	(-inf-0.225]	(-113.53-230.855]	(-141.746-48.287]	(-77.313-51.269]	(-inf-30]	(166.042-330.802]	g
(-inf-114.248]	(-inf-85.461]	(3.069-4.196]	(-inf-0.306]	(-inf-0.225]	(-113.53-230.855]	(48.287-inf)	(-77.313-51.269]	(-inf-30]	(166.042-330.802]	g
(-inf-114.248]	(-inf-85.461]	(-inf-3.069]	(0.306-0.6]	(0.225-0.45]	(-113.53-230.855]	(-141.746-48.287]	(-77.313-51.269]	(-inf-30]	(166.042-330.802]	g
(-inf-114.248]	(-inf-85.461]	(-inf-3.069]	(-inf-0.306]	(-inf-0.225]	(-113.53-230.855]	(-141.746-48.287]	(-77.313-51.269]	(-inf-30]	(166.042-330.802]	g
(-inf-114.248]	(-inf-85.461]	(-inf-3.069]	(0.306-0.6]	(0.225-0.45]	(-113.53-230.855]	(-141.746-48.287]	(-77.313-51.269]	(-inf-30]	(166.042-330.802]	g
(-inf-114.248]	(-inf-85.461]	(-inf-3.069]	(0.6-inf)	(0.225-0.45]	(-113.53-230.855]	(-141.746-48.287]	(-77.313-51.269]	(30-60]	(-inf-166.042]	g
(-inf-114.248]	(-inf-85.461]	(-inf-3.069]	(-inf-0.306]	(-inf-0.225]	(-113.53-230.855]	(-141.746-48.287]	(-77.313-51.269]	(-inf-30]	(-inf-166.042]	g
(-inf-114.248]	(-inf-85.461]	(-inf-3.069]	(0.306-0.6]	(-inf-0.225]	(-113.53-230.855]	(-141.746-48.287]	(-77.313-51.269]	(30-60]	(166.042-330.802]	g
(-inf-114.248]	(-inf-85.461]	(-inf-3.069]	(-inf-0.306]	(-inf-0.225]	(-113.53-230.855]	(-141.746-48.287]	(-77.313-51.269]	(-inf-30]	(166.042-330.802]	g
(-inf-114.248]	(-inf-85.461]	(3.069-4.196]	(-inf-0.306]	(-inf-0.225]	(-113.53-230.855]	(48.287-inf)	(-77.313-51.269]	(-inf-30]	(166.042-330.802]	g
(-inf-114.248]	(-inf-85.461]	(-inf-3.069]	(0.306-0.6]	(0.225-0.45]	(-113.53-230.855]	(-141.746-48.287]	(-77.313-51.269]	(-inf-30]	(166.042-330.802]	g
(-inf-114.248]	(-inf-85.461]	(-inf-3.069]	(0.306-0.6]	(0.225-0.45]	(-113.53-230.855]	(-141.746-48.287]	(-77.313-51.269]	(-inf-30]	(166.042-330.802]	g
(114.248-224.213]	(-inf-85.461]	(-inf-3.069]	(0.306-0.6]	(0.225-0.45]	(-inf--113.53]	(48.287-inf)	(-77.313-51.269]	(-inf-30]	(166.042-330.802]	g
(-inf-114.248]	(-inf-85.461]	(-inf-3.069]	(-inf-0.306]	(-inf-0.225]	(-113.53-230.855]	(-141.746-48.287]	(-77.313-51.269]	(-inf-30]	(166.042-330.802]	g
(-inf-114.248]	(-inf-85.461]	(-inf-3.069]	(0.306-0.6]	(-inf-0.225]	(-113.53-230.855]	(-141.746-48.287]	(-77.313-51.269]	(-inf-30]	(166.042-330.802]	g
(-inf-114.248]	(-inf-85.461]	(-inf-3.069]	(0.306-0.6]	(-inf-0.225]	(-113.53-230.855]	(-141.746-48.287]	(-77.313-51.269]	(-inf-30]	(-inf-166.042]	g
(-inf-114.248]	(-inf-85.461]	(-inf-3.069]	(0.306-0.6]	(0.225-0.45]	(-113.53-230.855]	(-141.746-48.287]	(-77.313-51.269]	(-inf-30]	(-inf-166.042]	g
(-inf-114.248]	(-inf-85.461]	(-inf-3.069]	(0.6-inf)	(0.225-0.45]	(-113.53-230.855]	(-141.746-48.287]	(-77.313-51.269]	(30-60]	(-inf-166.042]	g
(-inf-114.248]	(-inf-85.461]	(-inf-3.069]	(0.306-0.6]	(0.225-0.45]	(-113.53-230.855]	(-141.746-48.287]	(-77.313-51.269]	(60-inf)	(-inf-166.042]	g
(-inf-114.248]	(-inf-85.461]	(3.069-4.196]	(-inf-0.306]	(-inf-0.225]	(-113.53-230.855]	(-141.746-48.287]	(-77.313-51.269]	(-inf-30]	(166.042-330.802]	g
(-inf-114.248]	(-inf-85.461]	(-inf-3.069]	(0.306-0.6]	(-inf-0.225]	(-113.53-230.855]	(48.287-inf)	(-77.313-51.269]	(-inf-30]	(166.042-330.802]	g
(-inf-114.248]	(-inf-85.461]	(-inf-3.069]	(-inf-0.306]	(-inf-0.225]	(-113.53-230.855]	(48.287-inf)	(-77.313-51.269]	(-inf-30]	(166.042-330.802]	g
(-inf-114.248]	(-inf-85.461]	(-inf-3.069]	(-inf-0.306]	(-inf-0.225]	(-113.53-230.855]	(-141.746-48.287]	(-77.313-51.269]	(-inf-30]	(-inf-166.042]	g
(-inf-114.248]	(-inf-85.461]	(-inf-3.069]	(0.306-0.6]	(-inf-0.225]	(-113.53-230.855]	(-141.746-48.287]	(-77.313-51.269]	(30-60]	(-inf-166.042]	g
(-inf-114.248]	(-inf-85.461]	(3.069-4.196]	(-inf-0.306]	(-inf-0.225]	(-113.53-230.855]	(-141.746-48.287]	(-77.313-51.269]	(-inf-30]	(166.042-330.802]	g
(-inf-114.248]	(-inf-85.461]	(-inf-3.069]	(-inf-0.306]	(-inf-0.225]	(-113.53-230.855]	(-141.746-48.287]	(-77.313-51.269]	(-inf-30]	(-inf-166.042]	g
(-inf-114.248]	(-inf-85.461]	(3.069-4.196]	(-inf-0.306]	(-inf-0.225]	(-113.53-230.855]	(-141.746-48.287]	(-77.313-51.269]	(-inf-30]	(166.042-330.802]	g
(-inf-114.248]	(-inf-85.461]	(-inf-3.069]	(-inf-0.306]	(-inf-0.225]	(-113.53-230.855]	(-141.746-48.287]	(-77.313-51.269]	(30-60]	(166.042-330.802]	g
(-inf-114.248]	(-inf-85.461]	(-inf-3.069]	(-inf-0.306]	(-inf-0.225]	(-113.53-230.855]	(-141.746-48.287]	(-77.313-51.269]	(-inf-30]	(-inf-166.042]	g
(-inf-114.248]	(-inf-85.461]	(3.069-4.196]	(-inf-0.306]	(-inf-0.225]	(-113.53-230.855]	(-141.746-48.287]	(-77.313-51.269]	(-inf-30]	(-inf-166.042]	g
(-inf-114.248]	(-inf-85.461]	(-inf-3.069]	(0.6-inf)	(0.45-inf)	(-113.53-230.855]	(-141.746-48.287]	(-77.313-51.269]	(-inf-30]	(166.042-330.802]	g
(-inf-114.248]	(-inf-85.461]	(-inf-3.069]	(0.306-0.6]	(0.225-0.45]	(-113.53-230.855]	(-141.746-48.287]	(-77.313-51.269]	(30-60]	(166.042-330.802]	g
(114.248-224.213]	(-inf-85.461]	(3.069-4.196]	(-inf-0.306]	(-inf-0.225]	(-inf--113.53]	(48.287-inf)	(-77.313-51.269]	(-inf-30]	(166.042-330.802]	g
(-inf-114.248]	(-inf-85.461]	(-inf-3.069]	(0.306-0.6]	(-inf-0.225]	(-113.53-230.855]	(-141.746-48.287]	(-77.313-51.269]	(-inf-30]	(-inf-166.042]	g
(-inf-114.248]	(-inf-85.461]	(-inf-3.069]	(-inf-0.306]	(-inf-0.225]	(-113.53-230.855]	(-141.746-48.287]	(-77.313-51.269]	(-inf-30]	(-inf-166.042]	g
(-inf-114.248]	(-inf-85.461]	(3.069-4.196]	(-inf-0.306]	(-inf-0.225]	(-113.53-230.855]	(-141.746-48.287]	(-77.313-51.269]	(-inf-30]	(166.042-330.802]	g
(-inf-114.248]	(-inf-85.461]	(-inf-3.069]	(0.306-0.6]	(0.225-0.45]	(-113.53-230.855]	(-141.746-48.287]	(-77.313-51.269]	(-inf-30]	(166.042-330.802]	g
(-inf-114.248]	(-inf-85.461]	(-inf-3.069]	(-inf-0.306]	(-inf-0.225]	(-113.53-230.855]	(-141.746-48.287]	(-77.313-51.269]	(-inf-30]	(166.042-330.802]	g
(-inf-114.248]	(-inf-85.461]	(-inf-3.069]	(0.306-0.6]	(0.225-0.45]	(-113.53-230.855]	(-141.746-48.287]	(-77.313-51.269]	(-inf-30]	(-inf-166.042]	g
(-inf-114.248]	(-inf-85.461]	(3.069-4.196]	(-inf-0.306]	(-inf-0.225]	(-113.53-230.855]	(48.287-inf)	(-77.313-51.269]	(-inf-30]	(166.042-330.802]	g
(-inf-114.248]	(-inf-85.461]	(-inf-3.069]	(0.306-0.6]	(-inf-0.225]	(-113.53-230.855]	(-141.746-48.287]	(-77.313-51.269]	(30-60]	(-inf-166.042]	g
(-inf-114.248]	(-inf-85.461]	(-inf-3.069]	(0.306-0.6]	(-inf-0.225]	(-113.53-230.855]	(-141.746-48.287]	(-77.313-51.269]	(-inf-30]	(166.042-330.802]	g
(-inf-114.248]	(-inf-85.461]	(3.069-4.196]	(-inf-0.306]	(-inf-0.225]	(-113.53-230.855]	(-141.746-48.287]	(-77.313-51.269]	(-inf-30]	(166.042-330.802]	g
(-inf-114.248]	(-inf-85.461]	(-inf-3.069]	(0.6-inf)	(0.225-0.45]	(-113.53-230.855]	(-141.746-48.287]	(-77.313-51.269]	(-inf-30]	(-inf-166.042]	g
(-inf-114.248]	(-inf-85.461]	(-inf-3.069]	(0.306-0.6]	(0.225-0.45]	(-113.53-230.855]	(-141.746-48.287]	(-77.313-51.269]	(30-60]	(166.042-330.802]	g
(-inf-114.248]	(-inf-85.461]	(-inf-3.069]	(-inf-0.306]	(-inf-0.225]	(-113.53-230.855]	(-141.746-48.287]	(-77.313-51.269]	(60-inf)	(-inf-166.042]	g
(-inf-114.248]	(-inf-85.461]	(-inf-3.069]	(0.306-0.6]	(0.225-0.45]	(-113.53-230.855]	(-141.746-48.287]	(-77.313-51.269]	(-inf-30]	(166.042-330.802]	g
(-inf-114.248]	(-inf-85.461]	(-inf-3.069]	(0.306-0.6]	(0.225-0.45]	(-113.53-230.855]	(-141.746-48.287]	(-77.313-51.269]	(-inf-30]	(166.042-330.802]	g
(-inf-114.248]	(-inf-85.461]	(-inf-3.069]	(0.306-0.6]	(-inf-0.225]	(-113.53-230.855]	(-141.746-48.287]	(-77.313-51.269]	(-inf-30]	(-inf-166.042]	g
(-inf-114.248]	(-inf-85.461]	(-inf-3.069]	(0.306-0.6]	(-inf-0.225]	(-113.53-230.855]	(-141.746-48.287]	(-77.313-51.269]	(30-60]	(166.042-330.802]	g
(-inf-114.248]	(-inf-85.461]	(3.069-4.196]	(-inf-0.306]	(-inf-0.225]	(-113.53-230.855]	(48.287-inf)	(-77.313-51.269]	(-inf-30]	(166.042-330.802]	g
(-inf-114.248]	(-inf-85.461]	(-inf-3.069]	(-inf-0.306]	(-inf-0.225]	(-113.53-230.855]	(-141.746-48.287]	(-77.313-51.269]	(-inf-30]	(-inf-166.042]	g
(-inf-114.248]	(-inf-85.461]	(-inf-3.069]	(-inf-0.306]	(-inf-0.225]	(-113.53-230.855]	(-141.746-48.287]	(-77.313-51.269]	(-inf-30]	(166.042-330.802]	g
(-inf-114.248]	(-inf-85.461]	(-inf-3.069]	(0.306-0.6]	(0.225-0.45]	(-113.53-230.855]	(-141.746-48.287]	(-77.313-51.269]	(60-inf)	(-inf-166.042]	g
(-inf-114.248]	(-inf-85.461]	(-inf-3.069]	(0.306-0.6]	(0.225-0.45]	(-113.53-230.855]	(-141.746-48.287]	(-77.313-51.269]	(-inf-30]	(166.042-330.802]	g
(-inf-114.248]	(-inf-85.461]	(-inf-3.069]	(-inf-0.306]	(-inf-0.225]	(-113.53-230.855]	(-141.746-48.287]	(-77.313-51.269]	(30-60]	(166.042-330.802]	g
(-inf-114.248]	(-inf-85.461]	(3.069-4.196]	(-inf-0.306]	(-inf-0.225]	(-113.53-230.855]	(48.287-inf)	(-77.313-51.269]	(-inf-30]	(166.042-330.802]	g
(114.248-224.213]	(-inf-85.461]	(3.069-4.196]	(-inf-0.306]	(-inf-0.225]	(-113.53-230.855]	(48.287-inf)	(-77.313-51.269]	(-inf-30]	(166.042-330.802]	g
(-inf-114.248]	(-inf-85.461]	(3.069-4.196]	(-inf-0.306]	(-inf-0.225]	(-113.53-230.855]	(48.287-inf)	(-77.313-51.269]	(-inf-30]	(166.042-330.802]	g
(-inf-114.248]	(-inf-85.461]	(-inf-3.069]	(0.6-inf)	(0.45-inf)	(-113.53-230.855]	(-141.746-48.287]	(-77.313-51.269]	(60-inf)	(-inf-166.042]	g
(-inf-114.248]	(-inf-85.461]	(-inf-3.069]	(-inf-0.306]	(-inf-0.225]	(-113.53-230.855]	(-141.746-48.287]	(-77.313-51.269]	(-inf-30]	(-inf-166.042]	g
(-inf-114.248]	(-inf-85.461]	(3.069-4.196]	(-inf-0.306]	(-inf-0.225]	(-113.53-230.855]	(48.287-inf)	(-77.313-51.269]	(-inf-30]	(166.042-330.802]	g
(-inf-114.248]	(-inf-85.461]	(-inf-3.069]	(0.306-0.6]	(-inf-0.225]	(-113.53-230.855]	(-141.746-48.287]	(-77.313-51.269]	(-inf-30]	(-inf-166.042]	g
(-inf-114.248]	(-inf-85.461]	(4.196-inf)	(-inf-0.306]	(-inf-0.225]	(-inf--113.53]	(48.287-inf)	(-77.313-51.269]	(-inf-30]	(166.042-330.802]	g
(-inf-114.248]	(-inf-85.461]	(-inf-3.069]	(-inf-0.306]	(-inf-0.225]	(-113.53-230.855]	(48.287-inf)	(-77.313-51.269]	(-inf-30]	(166.042-330.802]	g
(-inf-114.248]	(-inf-85.461]	(3.069-4.196]	(-inf-0.306]	(-inf-0.225]	(-113.53-230.855]	(-141.746-48.287]	(-77.313-51.269]	(-inf-30]	(166.042-330.802]	g
(-inf-114.248]	(-inf-85.461]	(3.069-4.196]	(-inf-0.306]	(-inf-0.225]	(-113.53-230.855]	(48.287-inf)	(-77.313-51.269]	(-inf-30]	(166.042-330.802]	g
(-inf-114.248]	(-inf-85.461]	(3.069-4.196]	(-inf-0.306]	(-inf-0.225]	(-113.53-230.855]	(48.287-inf)	(-77.313-51.269]	(-inf-30]	(-inf-166.042]	g
(-inf-114.248]	(-inf-85.461]	(-inf-3.069]	(0.306-0.6]	(-inf-0.225]	(-113.53-230.855]	(-141.746-48.287]	(-77.313-51.269]	(60-inf)	(-inf-166.042]	g
(-inf-114.248]	(-inf-85.461]	(-inf-3.069]	(0.306-0.6]	(-inf-0.225]	(-113.53-230.855]	(-141.746-48.287]	(-77.313-51.269]	(30-60]	(166.042-330.802]	g
(-inf-114.248]	(-inf-85.461]	(3.069-4.196]	(-inf-0.306]	(-inf-0.225]	(-113.53-230.855]	(48.287-inf)	(-77.313-51.269]	(-inf-30]	(166.042-330.802]	g
(-inf-114.248]	(-inf-85.461]	(-inf-3.069]	(0.306-0.6]	(0.225-0.45]	(-113.53-230.855]	(-141.746-48.287]	(-77.313-51.269]	(-inf-30]	(166.042-330.802]	g
(-inf-114.248]	(-inf-85.461]	(3.069-4.196]	(-inf-0.306]	(-inf-0.225]	(-113.53-230.855]	(48.287-inf)	(-77.313-51.269]	(-inf-30]	(166.042-330.802]	g
(-inf-114.248]	(-inf-85.461]	(-inf-3.069]	(0.306-0.6]	(-inf-0.225]	(-113.53-230.855]	(-141.746-48.287]	(-77.313-51.269]	(-inf-30]	(-inf-166.042]	g
(-inf-114.248]	(-inf-85.461]	(-inf-3.069]	(0.6-inf)	(0.225-0.45]	(-113.53-230.855]	(-141.746-48.287]	(-77.313-51.269]	(-inf-30]	(-inf-166.042]	g
(-inf-114.248]	(-inf-85.461]	(-inf-3.069]	(0.306-0.6]	(0.225-0.45]	(-113.53-230.855]	(-141.746-48.287]	(-77.313-51.269]	(-inf-30]	(-inf-166.042]	g
(-inf-114.248]	(-inf-85.461]	(-inf-3.069]	(0.306-0.6]	(0.225-0.45]	(-113.53-230.855]	(-141.746-48.287]	(-77.313-51.269]	(60-inf)	(-inf-166.042]	g
(-inf-114.248]	(-inf-85.461]	(-inf-3.069]	(0.306-0.6]	(0.225-0.45]	(-113.53-230.855]	(-141.746-48.287]	(-77.313-51.269]	(-inf-30]	(166.042-330.802]	g
(-inf-114.248]	(-inf-85.461]	(-inf-3.069]	(-inf-0.306]	(-inf-0.225]	(-113.53-230.855]	(-141.746-48.287]	(-77.313-51.269]	(-inf-30]	(166.042-330.802]	g
(-inf-114.248]	(-inf-85.461]	(-inf-3.069]	(0.306-0.6]	(-inf-0.225]	(-113.53-230.855]	(-141.746-48.287]	(-77.313-51.269]	(-inf-30]	(166.042-330.802]	g
(-inf-114.248]	(-inf-85.461]	(-inf-3.069]	(0.306-0.6]	(0.225-0.45]	(-113.53-230.855]	(-141.746-48.287]	(-77.313-51.269]	(-inf-30]	(166.042-330.802]	g
(-inf-114.248]	(-inf-85.461]	(3.069-4.196]	(-inf-0.306]	(-inf-0.225]	(-113.53-230.855]	(-141.746-48.287]	(-77.313-51.269]	(-inf-30]	(166.042-330.802]	g
(-inf-114.248]	(-inf-85.461]	(3.069-4.196]	(-inf-0.306]	(-inf-0.225]	(-113.53-230.855]	(48.287-inf)	(-77.313-51.269]	(-inf-30]	(166.042-330.802]	g
(-inf-114.248]	(-inf-85.461]	(-inf-3.069]	(0.6-inf)	(0.225-0.45]	(-113.53-230.855]	(-141.746-48.287]	(-77.313-51.269]	(60-inf)	(-inf-166.042]	g
(-inf-114.248]	(-inf-85.461]	(-inf-3.069]	(0.306-0.6]	(0.225-0.45]	(-113.53-230.855]	(-141.746-48.287]	(-77.313-51.269]	(-inf-30]	(-inf-166.042]	g
(-inf-114.248]	(-inf-85.461]	(-inf-3.069]	(0.306-0.6]	(-inf-0.225]	(-113.53-230.855]	(-141.746-48.287]	(-77.313-51.269]	(-inf-30]	(-inf-166.042]	g
(-inf-114.248]	(-inf-85.461]	(-inf-3.069]	(0.306-0.6]	(0.225-0.45]	(-113.53-230.855]	(-141.746-48.287]	(-77.313-51.269]	(-inf-30]	(166.042-330.802]	g
(-inf-114.248]	(-inf-85.461]	(-inf-3.069]	(-inf-0.306]	(-inf-0.225]	(-113.53-230.855]	(-141.746-48.287]	(-77.313-51.269]	(-inf-30]	(-inf-166.042]	g
(-inf-114.248]	(-inf-85.461]	(-inf-3.069]	(0.306-0.6]	(0.225-0.45]	(-113.53-230.855]	(-141.746-48.287]	(-77.313-51.269]	(30-60]	(-inf-166.042]	g
(-inf-114.248]	(-inf-85.461]	(-inf-3.069]	(0.306-0.6]	(0.225-0.45]	(-113.53-230.855]	(-141.746-48.287]	(-77.313-51.269]	(-inf-30]	(166.042-330.802]	g
(-inf-114.248]	(-inf-85.461]	(-inf-3.069]	(-inf-0.306]	(-inf-0.225]	(-113.53-230.855]	(48.287-inf)	(-77.313-51.269]	(-inf-30]	(166.042-330.802]	g
(-inf-114.248]	(-inf-85.461]	(-inf-3.069]	(0.306-0.6]	(0.225-0.45]	(-113.53-230.855]	(-141.746-48.287]	(-77.313-51.269]	(-inf-30]	(-inf-166.042]	g
(-inf-114.248]	(-inf-85.461]	(3.069-4.196]	(-inf-0.306]	(-inf-0.225]	(-113.53-230.855]	(48.287-inf)	(-77.313-51.269]	(-inf-30]	(166.042-330.802]	g
(-inf-114.248]	(-inf-85.461]	(-inf-3.069]	(0.306-0.6]	(-inf-0.225]	(-113.53-230.855]	(-141.746-48.287]	(-77.313-51.269]	(-inf-30]	(166.042-330.802]	g
(-inf-114.248]	(-inf-85.461]	(-inf-3.069]	(0.306-0.6]	(0.225-0.45]	(-113.53-230.855]	(-141.746-48.287]	(-77.313-51.269]	(60-inf)	(166.042-330.802]	g
(-inf-114.248]	(-inf-85.461]	(-inf-3.069]	(-inf-0.306]	(-inf-0.225]	(-113.53-230.855]	(-141.746-48.287]	(-77.313-51.269]	(-inf-30]	(166.042-330.802]	g
(-inf-114.248]	(-inf-85.461]	(3.069-4.196]	(-inf-0.306]	(-inf-0.225]	(-113.53-230.855]	(-141.746-48.287]	(-77.313-51.269]	(-inf-30]	(166.042-330.802]	g
(-inf-114.248]	(-inf-85.461]	(-inf-3.069]	(0.6-inf)	(0.225-0.45]	(-113.53-230.855]	(-141.746-48.287]	(-77.313-51.269]	(-inf-30]	(-inf-166.042]	g
(-inf-114.248]	(-inf-85.461]	(-inf-3.069]	(0.306-0.6]	(0.225-0.45]	(-113.53-230.855]	(-141.746-48.287]	(-77.313-51.269]	(60-inf)	(166.042-330.802]	g
(-inf-114.248]	(-inf-85.461]	(-inf-3.069]	(-inf-0.306]	(-inf-0.225]	(-113.53-230.855]	(-141.746-48.287]	(-77.313-51.269]	(-inf-30]	(-inf-166.042]	g
(-inf-114.248]	(-inf-85.461]	(-inf-3.069]	(0.306-0.6]	(0.225-0.45]	(-113.53-230.855]	(-141.746-48.287]	(-77.313-51.269]	(-inf-30]	(-inf-166.042]	g
(-inf-114.248]	(-inf-85.461]	(-inf-3.069]	(0.306-0.6]	(0.225-0.45]	(-113.53-230.855]	(-141.746-48.287]	(-77.313-51.269]	(-inf-30]	(-inf-166.042]	g
(-inf-114.248]	(-inf-85.461]	(-inf-3.069]	(-inf-0.306]	(-inf-0.225]	(-inf--113.53]	(48.287-inf)	(-77.313-51.269]	(-inf-30]	(166.042-330.802]	g
(-inf-114.248]	(-inf-85.461]	(-inf-3.069]	(0.306-0.6]	(-inf-0.225]	(-113.53-230.855]	(48.287-inf)	(-77.313-51.269]	(-inf-30]	(166.042-330.802]	g
(-inf-114.248]	(-inf-85.461]	(3.069-4.196]	(-inf-0.306]	(-inf-0.225]	(-113.53-230.855]	(-141.746-48.287]	(-77.313-51.269]	(-inf-30]	(-inf-166.042]	g
(-inf-114.248]	(-inf-85.461]	(3.069-4.196]	(-inf-0.306]	(-inf-0.225]	(-113.53-230.855]	(48.287-inf)	(-77.313-51.269]	(-inf-30]	(166.042-330.802]	g
(-inf-114.248]	(-inf-85.461]	(-inf-3.069]	(0.306-0.6]	(0.225-0.45]	(-113.53-230.855]	(-141.746-48.287]	(-77.313-51.269]	(-inf-30]	(166.042-330.802]	g
(-inf-114.248]	(-inf-85.461]	(-inf-3.069]	(0.6-inf)	(0.45-inf)	(-113.53-230.855]	(-141.746-48.287]	(-77.313-51.269]	(30-60]	(-inf-166.042]	g
(-inf-114.248]	(-inf-85.461]	(-inf-3.069]	(-inf-0.306]	(-inf-0.225]	(-113.53-230.855]	(-141.746-48.287]	(-77.313-51.269]	(30-60]	(-inf-166.042]	g
(-inf-114.248]	(-inf-85.461]	(-inf-3.069]	(-inf-0.306]	(-inf-0.225]	(-113.53-230.855]	(-141.746-48.287]	(-77.313-51.269]	(-inf-30]	(-inf-166.042]	g
(-inf-114.248]	(-inf-85.461]	(-inf-3.069]	(0.306-0.6]	(0.225-0.45]	(-113.53-230.855]	(-141.746-48.287]	(-77.313-51.269]	(-inf-30]	(-inf-166.042]	g
(-inf-114.248]	(-inf-85.461]	(3.069-4.196]	(-inf-0.306]	(-inf-0.225]	(-113.53-230.855]	(-141.746-48.287]	(-77.313-51.269]	(-inf-30]	(-inf-166.042]	g
(-inf-114.248]	(-inf-85.461]	(3.069-4.196]	(-inf-0.306]	(-inf-0.225]	(-113.53-230.855]	(-141.746-48.287]	(-77.313-51.269]	(-inf-30]	(-inf-166.042]	g
(-inf-114.248]	(-inf-85.461]	(-inf-3.069]	(0.306-0.6]	(0.225-0.45]	(-113.53-230.855]	(-141.746-48.287]	(-77.313-51.269]	(-inf-30]	(-inf-166.042]	g
(-inf-114.248]	(-inf-85.461]	(-inf-3.069]	(0.306-0.6]	(0.225-0.45]	(-113.53-230.855]	(-141.746-48.287]	(-77.313-51.269]	(-inf-30]	(330.802-inf)	g
(-inf-114.248]	(-inf-85.461]	(-inf-3.069]	(0.306-0.6]	(0.225-0.45]	(-113.53-230.855]	(-141.746-48.287]	(-77.313-51.269]	(30-60]	(-inf-166.042]	g
(-inf-114.248]	(-inf-85.461]	(3.069-4.196]	(-inf-0.306]	(-inf-0.225]	(-113.53-230.855]	(-141.746-48.287]	(-77.313-51.269]	(-inf-30]	(166.042-330.802]	g
[truncated: 17,020 more rows]
