# Supplementary material for: Semi-supervised associative classification using ant colony optimization algorithm
Source: PeerJ Comput Sci. 2021 Sep 10;7:e676. doi: 10.7717/peerj-cs.676 (PMC8444075; doi:10.7717/peerj-cs.676)
Supplement: Supplemental Information 5 [file peerj-cs-07-676-s005.zip › 0 Datasets/mammographic.csv]

(-inf-18.333]	(44-70]	(2-3]	(3.667-inf)	(2-3]	1
(-inf-18.333]	(44-70]	(3-inf)	(3.667-inf)	(2-3]	1
(-inf-18.333]	(-inf-44]	(-inf-2]	(-inf-2.333]	(2-3]	0
(-inf-18.333]	(44-70]	(-inf-2]	(3.667-inf)	(2-3]	1
(-inf-18.333]	(70-inf)	(-inf-2]	(3.667-inf)	(2-3]	1
(-inf-18.333]	(-inf-44]	(-inf-2]	(-inf-2.333]	(2-3]	1
(-inf-18.333]	(-inf-44]	(2-3]	(-inf-2.333]	(-inf-2]	0
(-inf-18.333]	(44-70]	(-inf-2]	(-inf-2.333]	(-inf-2]	0
(-inf-18.333]	(44-70]	(-inf-2]	(-inf-2.333]	(2-3]	0
(-inf-18.333]	(44-70]	(2-3]	(3.667-inf)	(2-3]	0
(-inf-18.333]	(44-70]	(-inf-2]	(-inf-2.333]	(2-3]	1
(-inf-18.333]	(44-70]	(-inf-2]	(-inf-2.333]	(2-3]	1
(-inf-18.333]	(44-70]	(3-inf)	(2.333-3.667]	(-inf-2]	1
(-inf-18.333]	(-inf-44]	(3-inf)	(3.667-inf)	(2-3]	1
(-inf-18.333]	(44-70]	(-inf-2]	(3.667-inf)	(2-3]	1
(-inf-18.333]	(70-inf)	(3-inf)	(3.667-inf)	(2-3]	1
(-inf-18.333]	(44-70]	(3-inf)	(3.667-inf)	(2-3]	1
(-inf-18.333]	(44-70]	(3-inf)	(3.667-inf)	(2-3]	0
(-inf-18.333]	(44-70]	(-inf-2]	(3.667-inf)	(-inf-2]	0
(-inf-18.333]	(44-70]	(3-inf)	(3.667-inf)	(2-3]	1
(-inf-18.333]	(44-70]	(3-inf)	(3.667-inf)	(2-3]	1
(-inf-18.333]	(-inf-44]	(-inf-2]	(-inf-2.333]	(-inf-2]	0
(-inf-18.333]	(70-inf)	(-inf-2]	(-inf-2.333]	(2-3]	0
(-inf-18.333]	(44-70]	(-inf-2]	(-inf-2.333]	(2-3]	0
(-inf-18.333]	(44-70]	(2-3]	(3.667-inf)	(-inf-2]	1
(-inf-18.333]	(44-70]	(2-3]	(3.667-inf)	(-inf-2]	0
(-inf-18.333]	(70-inf)	(-inf-2]	(-inf-2.333]	(-inf-2]	0
(-inf-18.333]	(44-70]	(-inf-2]	(-inf-2.333]	(2-3]	0
(-inf-18.333]	(44-70]	(2-3]	(3.667-inf)	(-inf-2]	1
(-inf-18.333]	(44-70]	(3-inf)	(3.667-inf)	(2-3]	1
(-inf-18.333]	(44-70]	(3-inf)	(3.667-inf)	(2-3]	1
(-inf-18.333]	(70-inf)	(-inf-2]	(-inf-2.333]	(-inf-2]	0
(-inf-18.333]	(70-inf)	(2-3]	(3.667-inf)	(2-3]	1
(-inf-18.333]	(44-70]	(-inf-2]	(-inf-2.333]	(-inf-2]	0
(-inf-18.333]	(44-70]	(3-inf)	(2.333-3.667]	(2-3]	1
(-inf-18.333]	(44-70]	(3-inf)	(2.333-3.667]	(2-3]	1
(-inf-18.333]	(44-70]	(-inf-2]	(3.667-inf)	(2-3]	0
(-inf-18.333]	(70-inf)	(3-inf)	(3.667-inf)	(2-3]	1
(-inf-18.333]	(44-70]	(-inf-2]	(-inf-2.333]	(2-3]	0
(-inf-18.333]	(44-70]	(-inf-2]	(-inf-2.333]	(2-3]	0
(-inf-18.333]	(44-70]	(-inf-2]	(-inf-2.333]	(2-3]	0
(-inf-18.333]	(70-inf)	(-inf-2]	(-inf-2.333]	(-inf-2]	0
(-inf-18.333]	(44-70]	(3-inf)	(2.333-3.667]	(2-3]	1
(-inf-18.333]	(44-70]	(3-inf)	(3.667-inf)	(2-3]	0
(-inf-18.333]	(44-70]	(3-inf)	(3.667-inf)	(2-3]	1
(-inf-18.333]	(-inf-44]	(-inf-2]	(-inf-2.333]	(2-3]	0
(-inf-18.333]	(70-inf)	(-inf-2]	(-inf-2.333]	(-inf-2]	1
(-inf-18.333]	(44-70]	(-inf-2]	(-inf-2.333]	(2-3]	0
(-inf-18.333]	(44-70]	(3-inf)	(2.333-3.667]	(-inf-2]	1
(-inf-18.333]	(44-70]	(-inf-2]	(3.667-inf)	(-inf-2]	0
(-inf-18.333]	(44-70]	(3-inf)	(3.667-inf)	(2-3]	0
(-inf-18.333]	(-inf-44]	(3-inf)	(3.667-inf)	(-inf-2]	1
(-inf-18.333]	(44-70]	(-inf-2]	(-inf-2.333]	(2-3]	1
(-inf-18.333]	(44-70]	(3-inf)	(3.667-inf)	(2-3]	1
(-inf-18.333]	(44-70]	(-inf-2]	(3.667-inf)	(2-3]	1
(-inf-18.333]	(70-inf)	(2-3]	(3.667-inf)	(2-3]	1
(-inf-18.333]	(70-inf)	(3-inf)	(3.667-inf)	(2-3]	1
(-inf-18.333]	(44-70]	(-inf-2]	(-inf-2.333]	(2-3]	1
(-inf-18.333]	(44-70]	(3-inf)	(3.667-inf)	(2-3]	1
(-inf-18.333]	(44-70]	(3-inf)	(3.667-inf)	(2-3]	0
(-inf-18.333]	(-inf-44]	(-inf-2]	(-inf-2.333]	(2-3]	0
(-inf-18.333]	(44-70]	(-inf-2]	(-inf-2.333]	(2-3]	0
(-inf-18.333]	(44-70]	(3-inf)	(3.667-inf)	(2-3]	0
(-inf-18.333]	(70-inf)	(3-inf)	(3.667-inf)	(2-3]	1
(-inf-18.333]	(44-70]	(3-inf)	(3.667-inf)	(-inf-2]	0
(-inf-18.333]	(44-70]	(-inf-2]	(-inf-2.333]	(2-3]	0
(-inf-18.333]	(44-70]	(-inf-2]	(-inf-2.333]	(-inf-2]	0
(-inf-18.333]	(44-70]	(2-3]	(3.667-inf)	(2-3]	1
(-inf-18.333]	(70-inf)	(3-inf)	(3.667-inf)	(2-3]	0
(-inf-18.333]	(44-70]	(3-inf)	(3.667-inf)	(2-3]	1
(-inf-18.333]	(-inf-44]	(-inf-2]	(-inf-2.333]	(-inf-2]	0
(-inf-18.333]	(44-70]	(-inf-2]	(-inf-2.333]	(2-3]	0
(-inf-18.333]	(-inf-44]	(3-inf)	(3.667-inf)	(2-3]	0
(-inf-18.333]	(44-70]	(3-inf)	(2.333-3.667]	(-inf-2]	0
(-inf-18.333]	(-inf-44]	(3-inf)	(3.667-inf)	(2-3]	1
(-inf-18.333]	(44-70]	(3-inf)	(3.667-inf)	(2-3]	1
(-inf-18.333]	(70-inf)	(3-inf)	(2.333-3.667]	(2-3]	1
(-inf-18.333]	(70-inf)	(3-inf)	(3.667-inf)	(2-3]	0
(-inf-18.333]	(44-70]	(3-inf)	(3.667-inf)	(2-3]	1
(-inf-18.333]	(44-70]	(3-inf)	(3.667-inf)	(2-3]	1
(-inf-18.333]	(44-70]	(3-inf)	(3.667-inf)	(2-3]	1
(-inf-18.333]	(44-70]	(3-inf)	(3.667-inf)	(2-3]	1
(-inf-18.333]	(44-70]	(-inf-2]	(-inf-2.333]	(2-3]	0
(-inf-18.333]	(44-70]	(2-3]	(3.667-inf)	(2-3]	1
(-inf-18.333]	(70-inf)	(3-inf)	(3.667-inf)	(2-3]	1
(-inf-18.333]	(44-70]	(-inf-2]	(-inf-2.333]	(2-3]	0
(-inf-18.333]	(44-70]	(-inf-2]	(-inf-2.333]	(-inf-2]	0
(-inf-18.333]	(44-70]	(3-inf)	(3.667-inf)	(2-3]	1
(-inf-18.333]	(44-70]	(3-inf)	(3.667-inf)	(2-3]	1
(-inf-18.333]	(70-inf)	(3-inf)	(3.667-inf)	(2-3]	1
(-inf-18.333]	(-inf-44]	(-inf-2]	(-inf-2.333]	(2-3]	0
(-inf-18.333]	(44-70]	(3-inf)	(3.667-inf)	(3-inf)	1
(-inf-18.333]	(70-inf)	(3-inf)	(3.667-inf)	(3-inf)	1
(-inf-18.333]	(44-70]	(-inf-2]	(-inf-2.333]	(2-3]	0
(-inf-18.333]	(44-70]	(-inf-2]	(3.667-inf)	(-inf-2]	0
(-inf-18.333]	(-inf-44]	(3-inf)	(3.667-inf)	(2-3]	0
(-inf-18.333]	(44-70]	(2-3]	(3.667-inf)	(2-3]	0
(-inf-18.333]	(44-70]	(3-inf)	(3.667-inf)	(2-3]	1
(-inf-18.333]	(-inf-44]	(-inf-2]	(-inf-2.333]	(2-3]	0
(-inf-18.333]	(-inf-44]	(2-3]	(-inf-2.333]	(2-3]	0
(-inf-18.333]	(-inf-44]	(-inf-2]	(-inf-2.333]	(2-3]	0
(-inf-18.333]	(70-inf)	(3-inf)	(3.667-inf)	(2-3]	1
(-inf-18.333]	(44-70]	(-inf-2]	(-inf-2.333]	(2-3]	1
(-inf-18.333]	(44-70]	(-inf-2]	(-inf-2.333]	(2-3]	0
(-inf-18.333]	(44-70]	(2-3]	(3.667-inf)	(2-3]	1
(-inf-18.333]	(70-inf)	(3-inf)	(3.667-inf)	(2-3]	1
(-inf-18.333]	(-inf-44]	(-inf-2]	(-inf-2.333]	(2-3]	0
(-inf-18.333]	(44-70]	(3-inf)	(3.667-inf)	(2-3]	0
(-inf-18.333]	(-inf-44]	(3-inf)	(3.667-inf)	(2-3]	0
(-inf-18.333]	(44-70]	(-inf-2]	(-inf-2.333]	(2-3]	0
(-inf-18.333]	(44-70]	(3-inf)	(3.667-inf)	(2-3]	1
(-inf-18.333]	(44-70]	(-inf-2]	(-inf-2.333]	(-inf-2]	0
(-inf-18.333]	(70-inf)	(3-inf)	(3.667-inf)	(2-3]	0
(-inf-18.333]	(44-70]	(3-inf)	(3.667-inf)	(2-3]	1
(-inf-18.333]	(44-70]	(3-inf)	(3.667-inf)	(2-3]	0
(-inf-18.333]	(44-70]	(3-inf)	(3.667-inf)	(3-inf)	0
(-inf-18.333]	(-inf-44]	(-inf-2]	(-inf-2.333]	(2-3]	0
(-inf-18.333]	(-inf-44]	(-inf-2]	(-inf-2.333]	(-inf-2]	0
(-inf-18.333]	(70-inf)	(3-inf)	(3.667-inf)	(2-3]	1
(-inf-18.333]	(-inf-44]	(3-inf)	(3.667-inf)	(2-3]	1
(-inf-18.333]	(70-inf)	(2-3]	(3.667-inf)	(2-3]	1
(-inf-18.333]	(44-70]	(3-inf)	(3.667-inf)	(2-3]	1
(-inf-18.333]	(-inf-44]	(-inf-2]	(-inf-2.333]	(2-3]	0
(-inf-18.333]	(70-inf)	(3-inf)	(2.333-3.667]	(2-3]	1
(-inf-18.333]	(44-70]	(2-3]	(-inf-2.333]	(2-3]	0
(-inf-18.333]	(-inf-44]	(-inf-2]	(-inf-2.333]	(2-3]	1
(-inf-18.333]	(44-70]	(-inf-2]	(-inf-2.333]	(2-3]	0
(-inf-18.333]	(70-inf)	(3-inf)	(3.667-inf)	(2-3]	1
(-inf-18.333]	(44-70]	(-inf-2]	(-inf-2.333]	(2-3]	0
(-inf-18.333]	(44-70]	(3-inf)	(3.667-inf)	(2-3]	1
(-inf-18.333]	(70-inf)	(2-3]	(-inf-2.333]	(-inf-2]	0
(-inf-18.333]	(44-70]	(-inf-2]	(-inf-2.333]	(2-3]	0
(-inf-18.333]	(44-70]	(-inf-2]	(-inf-2.333]	(2-3]	0
(-inf-18.333]	(44-70]	(3-inf)	(3.667-inf)	(2-3]	0
(-inf-18.333]	(44-70]	(3-inf)	(3.667-inf)	(2-3]	1
(-inf-18.333]	(44-70]	(3-inf)	(3.667-inf)	(2-3]	0
(-inf-18.333]	(44-70]	(3-inf)	(3.667-inf)	(2-3]	0
(-inf-18.333]	(70-inf)	(3-inf)	(3.667-inf)	(2-3]	1
(-inf-18.333]	(44-70]	(-inf-2]	(2.333-3.667]	(2-3]	0
(-inf-18.333]	(-inf-44]	(3-inf)	(2.333-3.667]	(2-3]	1
(-inf-18.333]	(44-70]	(-inf-2]	(-inf-2.333]	(-inf-2]	0
(-inf-18.333]	(44-70]	(2-3]	(-inf-2.333]	(2-3]	0
(-inf-18.333]	(-inf-44]	(-inf-2]	(-inf-2.333]	(2-3]	1
(-inf-18.333]	(70-inf)	(3-inf)	(3.667-inf)	(2-3]	1
(-inf-18.333]	(44-70]	(-inf-2]	(-inf-2.333]	(2-3]	0
(-inf-18.333]	(44-70]	(-inf-2]	(3.667-inf)	(2-3]	0
(-inf-18.333]	(44-70]	(-inf-2]	(-inf-2.333]	(2-3]	0
(-inf-18.333]	(44-70]	(-inf-2]	(-inf-2.333]	(2-3]	0
(-inf-18.333]	(-inf-44]	(-inf-2]	(-inf-2.333]	(2-3]	0
(-inf-18.333]	(44-70]	(-inf-2]	(-inf-2.333]	(2-3]	0
(-inf-18.333]	(44-70]	(3-inf)	(3.667-inf)	(2-3]	1
(-inf-18.333]	(70-inf)	(3-inf)	(3.667-inf)	(2-3]	1
(-inf-18.333]	(44-70]	(-inf-2]	(-inf-2.333]	(2-3]	1
(-inf-18.333]	(-inf-44]	(2-3]	(3.667-inf)	(2-3]	0
(-inf-18.333]	(44-70]	(3-inf)	(3.667-inf)	(2-3]	1
(-inf-18.333]	(44-70]	(-inf-2]	(-inf-2.333]	(2-3]	0
(-inf-18.333]	(-inf-44]	(-inf-2]	(-inf-2.333]	(2-3]	0
(-inf-18.333]	(70-inf)	(3-inf)	(2.333-3.667]	(2-3]	0
(-inf-18.333]	(70-inf)	(3-inf)	(2.333-3.667]	(2-3]	1
(-inf-18.333]	(70-inf)	(3-inf)	(2.333-3.667]	(2-3]	1
(-inf-18.333]	(44-70]	(2-3]	(-inf-2.333]	(2-3]	0
(-inf-18.333]	(44-70]	(3-inf)	(3.667-inf)	(2-3]	1
(-inf-18.333]	(-inf-44]	(3-inf)	(3.667-inf)	(2-3]	0
(-inf-18.333]	(44-70]	(3-inf)	(3.667-inf)	(2-3]	0
(-inf-18.333]	(44-70]	(3-inf)	(3.667-inf)	(2-3]	1
(-inf-18.333]	(-inf-44]	(-inf-2]	(-inf-2.333]	(-inf-2]	0
(-inf-18.333]	(70-inf)	(3-inf)	(3.667-inf)	(2-3]	1
(-inf-18.333]	(44-70]	(-inf-2]	(-inf-2.333]	(2-3]	0
(-inf-18.333]	(44-70]	(-inf-2]	(-inf-2.333]	(2-3]	0
(-inf-18.333]	(-inf-44]	(-inf-2]	(-inf-2.333]	(2-3]	0
(-inf-18.333]	(70-inf)	(3-inf)	(3.667-inf)	(2-3]	1
(-inf-18.333]	(-inf-44]	(-inf-2]	(2.333-3.667]	(2-3]	0
(-inf-18.333]	(-inf-44]	(-inf-2]	(-inf-2.333]	(2-3]	0
(-inf-18.333]	(44-70]	(-inf-2]	(3.667-inf)	(2-3]	1
(-inf-18.333]	(-inf-44]	(-inf-2]	(-inf-2.333]	(2-3]	0
(-inf-18.333]	(-inf-44]	(-inf-2]	(-inf-2.333]	(2-3]	0
(-inf-18.333]	(-inf-44]	(-inf-2]	(-inf-2.333]	(2-3]	0
(-inf-18.333]	(44-70]	(3-inf)	(3.667-inf)	(-inf-2]	1
(-inf-18.333]	(-inf-44]	(-inf-2]	(-inf-2.333]	(2-3]	0
(-inf-18.333]	(44-70]	(3-inf)	(3.667-inf)	(2-3]	1
(-inf-18.333]	(44-70]	(3-inf)	(-inf-2.333]	(2-3]	1
(-inf-18.333]	(70-inf)	(3-inf)	(3.667-inf)	(2-3]	1
(-inf-18.333]	(70-inf)	(3-inf)	(3.667-inf)	(2-3]	1
(-inf-18.333]	(44-70]	(3-inf)	(3.667-inf)	(-inf-2]	1
(-inf-18.333]	(70-inf)	(3-inf)	(2.333-3.667]	(2-3]	1
(-inf-18.333]	(44-70]	(3-inf)	(3.667-inf)	(2-3]	1
(-inf-18.333]	(-inf-44]	(-inf-2]	(-inf-2.333]	(2-3]	0
(-inf-18.333]	(44-70]	(-inf-2]	(-inf-2.333]	(2-3]	0
(-inf-18.333]	(70-inf)	(3-inf)	(-inf-2.333]	(2-3]	1
(-inf-18.333]	(44-70]	(3-inf)	(3.667-inf)	(2-3]	0
(-inf-18.333]	(70-inf)	(3-inf)	(3.667-inf)	(2-3]	1
(-inf-18.333]	(44-70]	(3-inf)	(2.333-3.667]	(2-3]	0
(-inf-18.333]	(70-inf)	(3-inf)	(3.667-inf)	(2-3]	1
(-inf-18.333]	(44-70]	(3-inf)	(3.667-inf)	(2-3]	1
(-inf-18.333]	(44-70]	(3-inf)	(3.667-inf)	(2-3]	1
(-inf-18.333]	(44-70]	(3-inf)	(-inf-2.333]	(2-3]	1
(-inf-18.333]	(44-70]	(3-inf)	(3.667-inf)	(2-3]	1
(-inf-18.333]	(70-inf)	(-inf-2]	(-inf-2.333]	(-inf-2]	0
(-inf-18.333]	(44-70]	(3-inf)	(3.667-inf)	(2-3]	1
(-inf-18.333]	(70-inf)	(2-3]	(-inf-2.333]	(2-3]	0
(-inf-18.333]	(44-70]	(3-inf)	(3.667-inf)	(2-3]	1
(-inf-18.333]	(44-70]	(-inf-2]	(-inf-2.333]	(2-3]	0
(-inf-18.333]	(-inf-44]	(-inf-2]	(3.667-inf)	(2-3]	1
(-inf-18.333]	(-inf-44]	(-inf-2]	(-inf-2.333]	(2-3]	0
(-inf-18.333]	(44-70]	(-inf-2]	(-inf-2.333]	(-inf-2]	0
(-inf-18.333]	(44-70]	(-inf-2]	(-inf-2.333]	(2-3]	1
(-inf-18.333]	(44-70]	(3-inf)	(2.333-3.667]	(2-3]	1
(-inf-18.333]	(70-inf)	(3-inf)	(2.333-3.667]	(2-3]	0
(-inf-18.333]	(-inf-44]	(3-inf)	(2.333-3.667]	(2-3]	0
(-inf-18.333]	(44-70]	(3-inf)	(3.667-inf)	(3-inf)	1
(-inf-18.333]	(44-70]	(2-3]	(3.667-inf)	(3-inf)	0
(-inf-18.333]	(44-70]	(3-inf)	(3.667-inf)	(2-3]	1
(-inf-18.333]	(-inf-44]	(2-3]	(-inf-2.333]	(-inf-2]	0
(-inf-18.333]	(-inf-44]	(3-inf)	(3.667-inf)	(2-3]	1
(-inf-18.333]	(70-inf)	(3-inf)	(3.667-inf)	(2-3]	1
(-inf-18.333]	(44-70]	(-inf-2]	(3.667-inf)	(2-3]	0
(-inf-18.333]	(70-inf)	(3-inf)	(3.667-inf)	(2-3]	1
(-inf-18.333]	(-inf-44]	(3-inf)	(3.667-inf)	(2-3]	0
(-inf-18.333]	(44-70]	(3-inf)	(3.667-inf)	(2-3]	1
(-inf-18.333]	(44-70]	(3-inf)	(3.667-inf)	(2-3]	1
(-inf-18.333]	(44-70]	(3-inf)	(3.667-inf)	(2-3]	1
(-inf-18.333]	(44-70]	(-inf-2]	(-inf-2.333]	(2-3]	0
(-inf-18.333]	(44-70]	(-inf-2]	(-inf-2.333]	(-inf-2]	0
(-inf-18.333]	(44-70]	(-inf-2]	(-inf-2.333]	(2-3]	0
(-inf-18.333]	(44-70]	(2-3]	(-inf-2.333]	(2-3]	0
(-inf-18.333]	(44-70]	(-inf-2]	(-inf-2.333]	(-inf-2]	0
(-inf-18.333]	(44-70]	(2-3]	(-inf-2.333]	(2-3]	0
(-inf-18.333]	(-inf-44]	(-inf-2]	(-inf-2.333]	(2-3]	0
(-inf-18.333]	(44-70]	(-inf-2]	(-inf-2.333]	(2-3]	0
(-inf-18.333]	(44-70]	(3-inf)	(3.667-inf)	(2-3]	1
(-inf-18.333]	(44-70]	(3-inf)	(3.667-inf)	(2-3]	1
(-inf-18.333]	(44-70]	(3-inf)	(-inf-2.333]	(2-3]	1
(-inf-18.333]	(70-inf)	(3-inf)	(3.667-inf)	(2-3]	1
(-inf-18.333]	(44-70]	(3-inf)	(2.333-3.667]	(2-3]	0
(-inf-18.333]	(-inf-44]	(-inf-2]	(2.333-3.667]	(2-3]	0
(-inf-18.333]	(44-70]	(3-inf)	(3.667-inf)	(2-3]	0
(-inf-18.333]	(44-70]	(-inf-2]	(-inf-2.333]	(2-3]	0
(-inf-18.333]	(44-70]	(3-inf)	(3.667-inf)	(2-3]	1
(-inf-18.333]	(70-inf)	(3-inf)	(-inf-2.333]	(2-3]	1
(-inf-18.333]	(44-70]	(3-inf)	(2.333-3.667]	(2-3]	1
(-inf-18.333]	(-inf-44]	(-inf-2]	(-inf-2.333]	(2-3]	0
(-inf-18.333]	(-inf-44]	(3-inf)	(3.667-inf)	(-inf-2]	1
(-inf-18.333]	(70-inf)	(-inf-2]	(-inf-2.333]	(-inf-2]	0
(-inf-18.333]	(44-70]	(-inf-2]	(-inf-2.333]	(2-3]	0
(-inf-18.333]	(-inf-44]	(-inf-2]	(-inf-2.333]	(-inf-2]	0
(-inf-18.333]	(-inf-44]	(-inf-2]	(-inf-2.333]	(-inf-2]	0
(-inf-18.333]	(70-inf)	(3-inf)	(3.667-inf)	(2-3]	1
(-inf-18.333]	(44-70]	(3-inf)	(3.667-inf)	(2-3]	1
(-inf-18.333]	(70-inf)	(2-3]	(3.667-inf)	(2-3]	1
(-inf-18.333]	(44-70]	(-inf-2]	(-inf-2.333]	(2-3]	0
(-inf-18.333]	(44-70]	(3-inf)	(3.667-inf)	(2-3]	1
(-inf-18.333]	(44-70]	(3-inf)	(2.333-3.667]	(2-3]	1
(-inf-18.333]	(44-70]	(3-inf)	(3.667-inf)	(2-3]	0
(-inf-18.333]	(44-70]	(3-inf)	(3.667-inf)	(2-3]	1
(-inf-18.333]	(70-inf)	(3-inf)	(2.333-3.667]	(2-3]	1
(-inf-18.333]	(70-inf)	(3-inf)	(3.667-inf)	(2-3]	1
(-inf-18.333]	(44-70]	(3-inf)	(3.667-inf)	(2-3]	1
(36.667-inf)	(44-70]	(3-inf)	(2.333-3.667]	(2-3]	1
(-inf-18.333]	(44-70]	(-inf-2]	(-inf-2.333]	(2-3]	1
(-inf-18.333]	(-inf-44]	(-inf-2]	(3.667-inf)	(2-3]	0
(-inf-18.333]	(-inf-44]	(-inf-2]	(-inf-2.333]	(2-3]	0
(-inf-18.333]	(44-70]	(-inf-2]	(-inf-2.333]	(2-3]	0
(-inf-18.333]	(44-70]	(3-inf)	(3.667-inf)	(2-3]	1
(-inf-18.333]	(44-70]	(3-inf)	(-inf-2.333]	(2-3]	0
(-inf-18.333]	(70-inf)	(3-inf)	(3.667-inf)	(2-3]	1
(-inf-18.333]	(-inf-44]	(3-inf)	(3.667-inf)	(2-3]	0
(-inf-18.333]	(44-70]	(-inf-2]	(-inf-2.333]	(2-3]	0
(-inf-18.333]	(-inf-44]	(-inf-2]	(-inf-2.333]	(2-3]	1
(-inf-18.333]	(-inf-44]	(2-3]	(-inf-2.333]	(2-3]	0
(-inf-18.333]	(-inf-44]	(-inf-2]	(-inf-2.333]	(2-3]	0
(-inf-18.333]	(70-inf)	(3-inf)	(3.667-inf)	(2-3]	1
(-inf-18.333]	(-inf-44]	(-inf-2]	(-inf-2.333]	(2-3]	0
(-inf-18.333]	(-inf-44]	(-inf-2]	(-inf-2.333]	(2-3]	0
(-inf-18.333]	(44-70]	(2-3]	(-inf-2.333]	(2-3]	1
(-inf-18.333]	(44-70]	(3-inf)	(3.667-inf)	(2-3]	1
(-inf-18.333]	(70-inf)	(3-inf)	(3.667-inf)	(2-3]	1
(-inf-18.333]	(70-inf)	(3-inf)	(3.667-inf)	(2-3]	1
(-inf-18.333]	(-inf-44]	(-inf-2]	(-inf-2.333]	(2-3]	0
(-inf-18.333]	(44-70]	(3-inf)	(3.667-inf)	(2-3]	1
(-inf-18.333]	(44-70]	(-inf-2]	(-inf-2.333]	(3-inf)	0
(-inf-18.333]	(-inf-44]	(-inf-2]	(2.333-3.667]	(2-3]	0
(-inf-18.333]	(44-70]	(-inf-2]	(-inf-2.333]	(2-3]	0
(-inf-18.333]	(44-70]	(3-inf)	(3.667-inf)	(2-3]	1
(-inf-18.333]	(44-70]	(3-inf)	(3.667-inf)	(2-3]	1
(-inf-18.333]	(44-70]	(3-inf)	(3.667-inf)	(2-3]	1
(-inf-18.333]	(70-inf)	(3-inf)	(3.667-inf)	(2-3]	1
(-inf-18.333]	(44-70]	(-inf-2]	(-inf-2.333]	(2-3]	0
(-inf-18.333]	(44-70]	(3-inf)	(3.667-inf)	(2-3]	1
(-inf-18.333]	(-inf-44]	(-inf-2]	(2.333-3.667]	(2-3]	0
(-inf-18.333]	(70-inf)	(3-inf)	(2.333-3.667]	(2-3]	1
(-inf-18.333]	(44-70]	(3-inf)	(3.667-inf)	(2-3]	0
(-inf-18.333]	(44-70]	(3-inf)	(3.667-inf)	(2-3]	1
(-inf-18.333]	(44-70]	(-inf-2]	(-inf-2.333]	(2-3]	0
(-inf-18.333]	(44-70]	(3-inf)	(2.333-3.667]	(2-3]	1
(-inf-18.333]	(44-70]	(2-3]	(3.667-inf)	(2-3]	1
(-inf-18.333]	(44-70]	(-inf-2]	(-inf-2.333]	(2-3]	0
(-inf-18.333]	(44-70]	(-inf-2]	(-inf-2.333]	(2-3]	0
(-inf-18.333]	(44-70]	(3-inf)	(3.667-inf)	(2-3]	1
(-inf-18.333]	(70-inf)	(-inf-2]	(-inf-2.333]	(2-3]	0
(-inf-18.333]	(70-inf)	(3-inf)	(3.667-inf)	(2-3]	1
(-inf-18.333]	(44-70]	(3-inf)	(3.667-inf)	(2-3]	1
(-inf-18.333]	(70-inf)	(-inf-2]	(2.333-3.667]	(2-3]	0
(-inf-18.333]	(44-70]	(2-3]	(-inf-2.333]	(2-3]	0
(-inf-18.333]	(44-70]	(3-inf)	(2.333-3.667]	(2-3]	1
(-inf-18.333]	(44-70]	(3-inf)	(2.333-3.667]	(2-3]	1
(-inf-18.333]	(44-70]	(-inf-2]	(-inf-2.333]	(2-3]	0
(-inf-18.333]	(44-70]	(2-3]	(3.667-inf)	(2-3]	0
(-inf-18.333]	(70-inf)	(3-inf)	(3.667-inf)	(2-3]	1
(-inf-18.333]	(44-70]	(-inf-2]	(-inf-2.333]	(2-3]	0
(-inf-18.333]	(44-70]	(3-inf)	(3.667-inf)	(2-3]	1
(-inf-18.333]	(44-70]	(3-inf)	(2.333-3.667]	(2-3]	0
(-inf-18.333]	(44-70]	(-inf-2]	(3.667-inf)	(2-3]	1
(-inf-18.333]	(44-70]	(3-inf)	(2.333-3.667]	(2-3]	1
(-inf-18.333]	(-inf-44]	(3-inf)	(3.667-inf)	(2-3]	1
(-inf-18.333]	(44-70]	(3-inf)	(3.667-inf)	(2-3]	1
(-inf-18.333]	(44-70]	(3-inf)	(3.667-inf)	(2-3]	0
(-inf-18.333]	(44-70]	(2-3]	(3.667-inf)	(2-3]	0
(-inf-18.333]	(70-inf)	(3-inf)	(3.667-inf)	(2-3]	1
(-inf-18.333]	(44-70]	(3-inf)	(2.333-3.667]	(2-3]	0
(-inf-18.333]	(70-inf)	(3-inf)	(-inf-2.333]	(2-3]	1
(-inf-18.333]	(44-70]	(3-inf)	(-inf-2.333]	(2-3]	0
(-inf-18.333]	(-inf-44]	(3-inf)	(3.667-inf)	(2-3]	1
(-inf-18.333]	(44-70]	(3-inf)	(2.333-3.667]	(2-3]	1
(-inf-18.333]	(44-70]	(3-inf)	(3.667-inf)	(2-3]	1
(-inf-18.333]	(-inf-44]	(-inf-2]	(-inf-2.333]	(2-3]	0
(-inf-18.333]	(44-70]	(3-inf)	(3.667-inf)	(2-3]	1
(-inf-18.333]	(44-70]	(3-inf)	(-inf-2.333]	(2-3]	1
(-inf-18.333]	(70-inf)	(3-inf)	(3.667-inf)	(2-3]	1
(-inf-18.333]	(44-70]	(-inf-2]	(-inf-2.333]	(2-3]	1
(-inf-18.333]	(44-70]	(-inf-2]	(-inf-2.333]	(2-3]	0
(-inf-18.333]	(-inf-44]	(-inf-2]	(-inf-2.333]	(2-3]	0
(-inf-18.333]	(-inf-44]	(3-inf)	(2.333-3.667]	(2-3]	1
(-inf-18.333]	(70-inf)	(-inf-2]	(3.667-inf)	(2-3]	0
(-inf-18.333]	(44-70]	(-inf-2]	(-inf-2.333]	(2-3]	1
(-inf-18.333]	(44-70]	(3-inf)	(3.667-inf)	(2-3]	0
(-inf-18.333]	(44-70]	(3-inf)	(3.667-inf)	(2-3]	1
(-inf-18.333]	(-inf-44]	(-inf-2]	(3.667-inf)	(2-3]	1
(-inf-18.333]	(-inf-44]	(-inf-2]	(-inf-2.333]	(2-3]	0
(-inf-18.333]	(-inf-44]	(3-inf)	(2.333-3.667]	(2-3]	1
(-inf-18.333]	(-inf-44]	(-inf-2]	(2.333-3.667]	(2-3]	0
(-inf-18.333]	(-inf-44]	(3-inf)	(3.667-inf)	(2-3]	1
(-inf-18.333]	(70-inf)	(3-inf)	(3.667-inf)	(2-3]	1
(-inf-18.333]	(44-70]	(3-inf)	(3.667-inf)	(2-3]	1
(-inf-18.333]	(44-70]	(2-3]	(3.667-inf)	(2-3]	1
(-inf-18.333]	(70-inf)	(3-inf)	(3.667-inf)	(2-3]	1
(-inf-18.333]	(-inf-44]	(-inf-2]	(2.333-3.667]	(2-3]	0
(-inf-18.333]	(44-70]	(3-inf)	(2.333-3.667]	(2-3]	1
(-inf-18.333]	(44-70]	(3-inf)	(3.667-inf)	(2-3]	1
(-inf-18.333]	(44-70]	(-inf-2]	(2.333-3.667]	(2-3]	1
(-inf-18.333]	(-inf-44]	(-inf-2]	(-inf-2.333]	(2-3]	0
(-inf-18.333]	(44-70]	(-inf-2]	(3.667-inf)	(2-3]	1
(-inf-18.333]	(44-70]	(-inf-2]	(3.667-inf)	(2-3]	1
(-inf-18.333]	(70-inf)	(-inf-2]	(2.333-3.667]	(2-3]	0
(-inf-18.333]	(-inf-44]	(-inf-2]	(-inf-2.333]	(2-3]	0
(-inf-18.333]	(44-70]	(3-inf)	(3.667-inf)	(2-3]	1
(-inf-18.333]	(70-inf)	(3-inf)	(3.667-inf)	(2-3]	1
(-inf-18.333]	(44-70]	(3-inf)	(2.333-3.667]	(2-3]	1
(-inf-18.333]	(-inf-44]	(-inf-2]	(-inf-2.333]	(2-3]	0
(-inf-18.333]	(44-70]	(-inf-2]	(-inf-2.333]	(2-3]	0
(-inf-18.333]	(-inf-44]	(3-inf)	(2.333-3.667]	(2-3]	0
(-inf-18.333]	(44-70]	(3-inf)	(3.667-inf)	(2-3]	1
(-inf-18.333]	(70-inf)	(3-inf)	(3.667-inf)	(2-3]	1
(-inf-18.333]	(70-inf)	(3-inf)	(3.667-inf)	(2-3]	1
(-inf-18.333]	(44-70]	(-inf-2]	(-inf-2.333]	(2-3]	0
(-inf-18.333]	(44-70]	(3-inf)	(3.667-inf)	(2-3]	1
(-inf-18.333]	(-inf-44]	(-inf-2]	(-inf-2.333]	(2-3]	0
(-inf-18.333]	(44-70]	(-inf-2]	(-inf-2.333]	(2-3]	0
(-inf-18.333]	(70-inf)	(3-inf)	(3.667-inf)	(2-3]	1
(-inf-18.333]	(70-inf)	(3-inf)	(2.333-3.667]	(2-3]	1
(-inf-18.333]	(-inf-44]	(-inf-2]	(-inf-2.333]	(2-3]	0
(-inf-18.333]	(70-inf)	(2-3]	(3.667-inf)	(2-3]	1
(-inf-18.333]	(-inf-44]	(-inf-2]	(-inf-2.333]	(2-3]	0
(-inf-18.333]	(44-70]	(3-inf)	(3.667-inf)	(2-3]	1
(-inf-18.333]	(44-70]	(-inf-2]	(-inf-2.333]	(2-3]	0
(-inf-18.333]	(44-70]	(-inf-2]	(-inf-2.333]	(2-3]	0
(-inf-18.333]	(44-70]	(-inf-2]	(-inf-2.333]	(2-3]	0
(-inf-18.333]	(-inf-44]	(-inf-2]	(-inf-2.333]	(2-3]	0
(-inf-18.333]	(44-70]	(-inf-2]	(-inf-2.333]	(2-3]	0
(-inf-18.333]	(44-70]	(3-inf)	(3.667-inf)	(-inf-2]	1
(-inf-18.333]	(-inf-44]	(-inf-2]	(-inf-2.333]	(2-3]	0
(-inf-18.333]	(-inf-44]	(3-inf)	(2.333-3.667]	(2-3]	1
(-inf-18.333]	(44-70]	(-inf-2]	(-inf-2.333]	(2-3]	0
(-inf-18.333]	(-inf-44]	(-inf-2]	(2.333-3.667]	(2-3]	0
(-inf-18.333]	(44-70]	(-inf-2]	(-inf-2.333]	(2-3]	0
(-inf-18.333]	(44-70]	(-inf-2]	(-inf-2.333]	(2-3]	0
(-inf-18.333]	(-inf-44]	(-inf-2]	(-inf-2.333]	(2-3]	0
(-inf-18.333]	(44-70]	(-inf-2]	(-inf-2.333]	(2-3]	0
(-inf-18.333]	(-inf-44]	(-inf-2]	(-inf-2.333]	(2-3]	1
(-inf-18.333]	(-inf-44]	(3-inf)	(3.667-inf)	(2-3]	1
(-inf-18.333]	(44-70]	(3-inf)	(3.667-inf)	(2-3]	0
(-inf-18.333]	(44-70]	(3-inf)	(3.667-inf)	(2-3]	1
(-inf-18.333]	(44-70]	(3-inf)	(3.667-inf)	(2-3]	1
(-inf-18.333]	(44-70]	(-inf-2]	(-inf-2.333]	(2-3]	1
(-inf-18.333]	(70-inf)	(2-3]	(2.333-3.667]	(2-3]	1
(-inf-18.333]	(44-70]	(3-inf)	(3.667-inf)	(2-3]	1
(-inf-18.333]	(44-70]	(-inf-2]	(-inf-2.333]	(2-3]	0
(-inf-18.333]	(44-70]	(3-inf)	(3.667-inf)	(2-3]	0
(-inf-18.333]	(70-inf)	(3-inf)	(3.667-inf)	(2-3]	1
(-inf-18.333]	(44-70]	(-inf-2]	(3.667-inf)	(2-3]	0
(-inf-18.333]	(-inf-44]	(-inf-2]	(-inf-2.333]	(2-3]	0
(-inf-18.333]	(-inf-44]	(-inf-2]	(-inf-2.333]	(2-3]	0
(-inf-18.333]	(-inf-44]	(-inf-2]	(-inf-2.333]	(2-3]	0
(-inf-18.333]	(-inf-44]	(2-3]	(-inf-2.333]	(2-3]	0
(-inf-18.333]	(-inf-44]	(2-3]	(3.667-inf)	(2-3]	1
(-inf-18.333]	(44-70]	(3-inf)	(3.667-inf)	(2-3]	1
(-inf-18.333]	(70-inf)	(3-inf)	(3.667-inf)	(2-3]	1
(-inf-18.333]	(70-inf)	(3-inf)	(3.667-inf)	(2-3]	1
(-inf-18.333]	(-inf-44]	(-inf-2]	(-inf-2.333]	(2-3]	0
(-inf-18.333]	(44-70]	(-inf-2]	(2.333-3.667]	(2-3]	0
(-inf-18.333]	(70-inf)	(3-inf)	(3.667-inf)	(2-3]	1
(-inf-18.333]	(44-70]	(3-inf)	(3.667-inf)	(2-3]	1
(-inf-18.333]	(44-70]	(3-inf)	(3.667-inf)	(2-3]	1
(-inf-18.333]	(-inf-44]	(-inf-2]	(-inf-2.333]	(2-3]	0
(-inf-18.333]	(44-70]	(-inf-2]	(-inf-2.333]	(2-3]	0
(-inf-18.333]	(70-inf)	(3-inf)	(3.667-inf)	(2-3]	1
(-inf-18.333]	(-inf-44]	(-inf-2]	(-inf-2.333]	(2-3]	0
(-inf-18.333]	(70-inf)	(3-inf)	(3.667-inf)	(2-3]	1
(-inf-18.333]	(-inf-44]	(-inf-2]	(2.333-3.667]	(2-3]	0
(-inf-18.333]	(44-70]	(-inf-2]	(-inf-2.333]	(2-3]	0
(-inf-18.333]	(44-70]	(3-inf)	(3.667-inf)	(2-3]	1
(-inf-18.333]	(44-70]	(-inf-2]	(3.667-inf)	(2-3]	1
(-inf-18.333]	(44-70]	(-inf-2]	(3.667-inf)	(2-3]	1
(-inf-18.333]	(44-70]	(3-inf)	(3.667-inf)	(2-3]	0
(-inf-18.333]	(70-inf)	(-inf-2]	(3.667-inf)	(2-3]	1
(-inf-18.333]	(44-70]	(-inf-2]	(-inf-2.333]	(2-3]	0
(-inf-18.333]	(-inf-44]	(-inf-2]	(-inf-2.333]	(2-3]	0
(-inf-18.333]	(44-70]	(3-inf)	(3.667-inf)	(2-3]	0
(-inf-18.333]	(-inf-44]	(-inf-2]	(-inf-2.333]	(2-3]	0
(-inf-18.333]	(70-inf)	(3-inf)	(3.667-inf)	(2-3]	1
(-inf-18.333]	(-inf-44]	(-inf-2]	(-inf-2.333]	(2-3]	0
(-inf-18.333]	(44-70]	(-inf-2]	(-inf-2.333]	(2-3]	1
(-inf-18.333]	(44-70]	(-inf-2]	(-inf-2.333]	(2-3]	0
(-inf-18.333]	(-inf-44]	(2-3]	(-inf-2.333]	(2-3]	0
(-inf-18.333]	(-inf-44]	(2-3]	(-inf-2.333]	(2-3]	0
(-inf-18.333]	(44-70]	(-inf-2]	(-inf-2.333]	(2-3]	1
(-inf-18.333]	(44-70]	(3-inf)	(3.667-inf)	(2-3]	1
(-inf-18.333]	(-inf-44]	(-inf-2]	(-inf-2.333]	(2-3]	0
(-inf-18.333]	(44-70]	(-inf-2]	(-inf-2.333]	(2-3]	0
(-inf-18.333]	(44-70]	(3-inf)	(3.667-inf)	(2-3]	1
(-inf-18.333]	(70-inf)	(3-inf)	(3.667-inf)	(2-3]	1
(-inf-18.333]	(44-70]	(2-3]	(3.667-inf)	(2-3]	1
(-inf-18.333]	(70-inf)	(3-inf)	(3.667-inf)	(2-3]	1
(-inf-18.333]	(-inf-44]	(-inf-2]	(-inf-2.333]	(2-3]	0
(-inf-18.333]	(-inf-44]	(-inf-2]	(-inf-2.333]	(2-3]	0
(-inf-18.333]	(-inf-44]	(-inf-2]	(-inf-2.333]	(2-3]	0
(-inf-18.333]	(44-70]	(3-inf)	(2.333-3.667]	(2-3]	0
(-inf-18.333]	(44-70]	(-inf-2]	(2.333-3.667]	(2-3]	0
(-inf-18.333]	(44-70]	(3-inf)	(3.667-inf)	(2-3]	1
(-inf-18.333]	(44-70]	(3-inf)	(2.333-3.667]	(2-3]	0
(-inf-18.333]	(70-inf)	(3-inf)	(3.667-inf)	(2-3]	1
(-inf-18.333]	(-inf-44]	(3-inf)	(3.667-inf)	(2-3]	1
(-inf-18.333]	(44-70]	(2-3]	(3.667-inf)	(2-3]	0
(-inf-18.333]	(70-inf)	(3-inf)	(3.667-inf)	(2-3]	0
(-inf-18.333]	(70-inf)	(-inf-2]	(3.667-inf)	(2-3]	1
(-inf-18.333]	(-inf-44]	(-inf-2]	(3.667-inf)	(2-3]	1
(-inf-18.333]	(44-70]	(2-3]	(3.667-inf)	(2-3]	0
(-inf-18.333]	(44-70]	(-inf-2]	(-inf-2.333]	(2-3]	0
(-inf-18.333]	(-inf-44]	(-inf-2]	(-inf-2.333]	(2-3]	0
(-inf-18.333]	(44-70]	(2-3]	(2.333-3.667]	(2-3]	0
(-inf-18.333]	(44-70]	(2-3]	(2.333-3.667]	(2-3]	0
(-inf-18.333]	(44-70]	(-inf-2]	(-inf-2.333]	(2-3]	0
(-inf-18.333]	(-inf-44]	(-inf-2]	(-inf-2.333]	(2-3]	0
(-inf-18.333]	(44-70]	(3-inf)	(3.667-inf)	(2-3]	1
(-inf-18.333]	(-inf-44]	(-inf-2]	(-inf-2.333]	(2-3]	0
(-inf-18.333]	(-inf-44]	(-inf-2]	(-inf-2.333]	(2-3]	0
(-inf-18.333]	(70-inf)	(2-3]	(-inf-2.333]	(2-3]	1
(-inf-18.333]	(-inf-44]	(-inf-2]	(-inf-2.333]	(2-3]	0
(-inf-18.333]	(44-70]	(-inf-2]	(-inf-2.333]	(2-3]	0
(-inf-18.333]	(44-70]	(-inf-2]	(-inf-2.333]	(2-3]	0
(-inf-18.333]	(44-70]	(-inf-2]	(-inf-2.333]	(2-3]	1
(-inf-18.333]	(44-70]	(3-inf)	(3.667-inf)	(2-3]	0
(-inf-18.333]	(44-70]	(-inf-2]	(-inf-2.333]	(2-3]	0
(-inf-18.333]	(-inf-44]	(-inf-2]	(-inf-2.333]	(2-3]	0
(-inf-18.333]	(44-70]	(3-inf)	(3.667-inf)	(2-3]	0
(-inf-18.333]	(44-70]	(3-inf)	(3.667-inf)	(2-3]	1
(-inf-18.333]	(70-inf)	(3-inf)	(3.667-inf)	(2-3]	1
(-inf-18.333]	(44-70]	(3-inf)	(-inf-2.333]	(2-3]	0
(-inf-18.333]	(44-70]	(3-inf)	(3.667-inf)	(2-3]	1
(-inf-18.333]	(-inf-44]	(3-inf)	(3.667-inf)	(2-3]	1
(-inf-18.333]	(44-70]	(3-inf)	(3.667-inf)	(2-3]	0
(-inf-18.333]	(44-70]	(3-inf)	(3.667-inf)	(2-3]	0
(-inf-18.333]	(70-inf)	(3-inf)	(2.333-3.667]	(3-inf)	0
(-inf-18.333]	(70-inf)	(3-inf)	(2.333-3.667]	(2-3]	1
(-inf-18.333]	(44-70]	(3-inf)	(3.667-inf)	(2-3]	0
(-inf-18.333]	(44-70]	(-inf-2]	(3.667-inf)	(2-3]	1
(-inf-18.333]	(44-70]	(2-3]	(2.333-3.667]	(2-3]	1
(-inf-18.333]	(44-70]	(-inf-2]	(-inf-2.333]	(2-3]	0
(-inf-18.333]	(44-70]	(3-inf)	(3.667-inf)	(2-3]	1
(-inf-18.333]	(44-70]	(3-inf)	(3.667-inf)	(2-3]	1
(-inf-18.333]	(44-70]	(-inf-2]	(-inf-2.333]	(2-3]	1
(-inf-18.333]	(44-70]	(-inf-2]	(-inf-2.333]	(2-3]	0
(-inf-18.333]	(44-70]	(3-inf)	(3.667-inf)	(2-3]	1
(-inf-18.333]	(44-70]	(3-inf)	(3.667-inf)	(2-3]	1
(-inf-18.333]	(44-70]	(-inf-2]	(-inf-2.333]	(2-3]	0
(-inf-18.333]	(-inf-44]	(-inf-2]	(-inf-2.333]	(2-3]	0
(-inf-18.333]	(70-inf)	(2-3]	(3.667-inf)	(2-3]	1
(-inf-18.333]	(44-70]	(3-inf)	(3.667-inf)	(2-3]	1
(-inf-18.333]	(44-70]	(3-inf)	(3.667-inf)	(2-3]	1
(-inf-18.333]	(44-70]	(3-inf)	(3.667-inf)	(2-3]	0
(-inf-18.333]	(44-70]	(3-inf)	(2.333-3.667]	(2-3]	1
(-inf-18.333]	(44-70]	(-inf-2]	(-inf-2.333]	(2-3]	0
(-inf-18.333]	(70-inf)	(-inf-2]	(3.667-inf)	(2-3]	1
(-inf-18.333]	(-inf-44]	(-inf-2]	(2.333-3.667]	(2-3]	0
(-inf-18.333]	(-inf-44]	(3-inf)	(3.667-inf)	(2-3]	1
(-inf-18.333]	(44-70]	(-inf-2]	(-inf-2.333]	(2-3]	0
(-inf-18.333]	(44-70]	(2-3]	(3.667-inf)	(2-3]	0
(-inf-18.333]	(44-70]	(-inf-2]	(3.667-inf)	(2-3]	0
(-inf-18.333]	(44-70]	(3-inf)	(3.667-inf)	(2-3]	0
(-inf-18.333]	(44-70]	(3-inf)	(3.667-inf)	(2-3]	1
(-inf-18.333]	(44-70]	(2-3]	(2.333-3.667]	(2-3]	1
(-inf-18.333]	(44-70]	(-inf-2]	(3.667-inf)	(2-3]	0
(-inf-18.333]	(70-inf)	(3-inf)	(3.667-inf)	(2-3]	1
(-inf-18.333]	(-inf-44]	(3-inf)	(-inf-2.333]	(-inf-2]	0
(-inf-18.333]	(-inf-44]	(-inf-2]	(-inf-2.333]	(2-3]	0
(-inf-18.333]	(44-70]	(3-inf)	(3.667-inf)	(2-3]	0
(-inf-18.333]	(44-70]	(-inf-2]	(-inf-2.333]	(2-3]	0
(-inf-18.333]	(44-70]	(3-inf)	(3.667-inf)	(2-3]	0
(-inf-18.333]	(44-70]	(3-inf)	(3.667-inf)	(2-3]	1
(-inf-18.333]	(-inf-44]	(-inf-2]	(-inf-2.333]	(2-3]	0
(-inf-18.333]	(-inf-44]	(3-inf)	(3.667-inf)	(2-3]	1
(-inf-18.333]	(44-70]	(-inf-2]	(-inf-2.333]	(2-3]	0
(-inf-18.333]	(44-70]	(-inf-2]	(-inf-2.333]	(2-3]	0
(-inf-18.333]	(44-70]	(-inf-2]	(-inf-2.333]	(2-3]	0
(-inf-18.333]	(44-70]	(3-inf)	(3.667-inf)	(2-3]	1
(-inf-18.333]	(44-70]	(3-inf)	(3.667-inf)	(2-3]	1
(-inf-18.333]	(44-70]	(-inf-2]	(-inf-2.333]	(2-3]	0
(-inf-18.333]	(44-70]	(3-inf)	(3.667-inf)	(2-3]	1
(-inf-18.333]	(-inf-44]	(-inf-2]	(-inf-2.333]	(2-3]	0
(-inf-18.333]	(-inf-44]	(-inf-2]	(-inf-2.333]	(2-3]	0
(-inf-18.333]	(44-70]	(-inf-2]	(3.667-inf)	(2-3]	0
(-inf-18.333]	(44-70]	(3-inf)	(3.667-inf)	(2-3]	1
(-inf-18.333]	(44-70]	(-inf-2]	(3.667-inf)	(2-3]	0
(-inf-18.333]	(44-70]	(-inf-2]	(3.667-inf)	(2-3]	0
(-inf-18.333]	(44-70]	(3-inf)	(3.667-inf)	(2-3]	1
(-inf-18.333]	(-inf-44]	(3-inf)	(-inf-2.333]	(2-3]	0
(-inf-18.333]	(44-70]	(3-inf)	(3.667-inf)	(2-3]	1
(-inf-18.333]	(-inf-44]	(-inf-2]	(-inf-2.333]	(2-3]	0
(-inf-18.333]	(-inf-44]	(-inf-2]	(-inf-2.333]	(2-3]	1
(-inf-18.333]	(44-70]	(-inf-2]	(-inf-2.333]	(2-3]	0
(-inf-18.333]	(44-70]	(3-inf)	(3.667-inf)	(2-3]	1
(-inf-18.333]	(44-70]	(3-inf)	(3.667-inf)	(2-3]	1
(-inf-18.333]	(44-70]	(3-inf)	(2.333-3.667]	(2-3]	0
(-inf-18.333]	(-inf-44]	(-inf-2]	(-inf-2.333]	(2-3]	0
(-inf-18.333]	(70-inf)	(3-inf)	(3.667-inf)	(2-3]	1
(-inf-18.333]	(44-70]	(3-inf)	(2.333-3.667]	(2-3]	1
(-inf-18.333]	(44-70]	(2-3]	(3.667-inf)	(2-3]	1
(-inf-18.333]	(44-70]	(3-inf)	(2.333-3.667]	(2-3]	0
(-inf-18.333]	(44-70]	(-inf-2]	(-inf-2.333]	(2-3]	0
(-inf-18.333]	(44-70]	(3-inf)	(3.667-inf)	(2-3]	1
(-inf-18.333]	(44-70]	(-inf-2]	(3.667-inf)	(2-3]	0
(-inf-18.333]	(70-inf)	(-inf-2]	(3.667-inf)	(2-3]	1
(-inf-18.333]	(44-70]	(3-inf)	(2.333-3.667]	(2-3]	1
(-inf-18.333]	(44-70]	(2-3]	(2.333-3.667]	(2-3]	1
(-inf-18.333]	(44-70]	(-inf-2]	(-inf-2.333]	(2-3]	1
(-inf-18.333]	(44-70]	(3-inf)	(2.333-3.667]	(2-3]	1
(-inf-18.333]	(44-70]	(2-3]	(2.333-3.667]	(2-3]	1
(-inf-18.333]	(44-70]	(3-inf)	(-inf-2.333]	(2-3]	1
(-inf-18.333]	(44-70]	(-inf-2]	(-inf-2.333]	(2-3]	1
(-inf-18.333]	(-inf-44]	(-inf-2]	(-inf-2.333]	(2-3]	0
(-inf-18.333]	(44-70]	(-inf-2]	(-inf-2.333]	(2-3]	0
(-inf-18.333]	(44-70]	(-inf-2]	(-inf-2.333]	(2-3]	0
(-inf-18.333]	(-inf-44]	(-inf-2]	(-inf-2.333]	(2-3]	0
(-inf-18.333]	(44-70]	(3-inf)	(2.333-3.667]	(2-3]	1
(-inf-18.333]	(-inf-44]	(3-inf)	(-inf-2.333]	(-inf-2]	1
(-inf-18.333]	(44-70]	(3-inf)	(3.667-inf)	(2-3]	1
(-inf-18.333]	(44-70]	(3-inf)	(3.667-inf)	(2-3]	1
(-inf-18.333]	(44-70]	(3-inf)	(2.333-3.667]	(2-3]	1
(-inf-18.333]	(-inf-44]	(-inf-2]	(3.667-inf)	(2-3]	1
(-inf-18.333]	(44-70]	(3-inf)	(3.667-inf)	(2-3]	0
(-inf-18.333]	(44-70]	(3-inf)	(3.667-inf)	(2-3]	1
(-inf-18.333]	(70-inf)	(3-inf)	(3.667-inf)	(2-3]	1
(-inf-18.333]	(-inf-44]	(-inf-2]	(-inf-2.333]	(2-3]	0
(-inf-18.333]	(70-inf)	(-inf-2]	(-inf-2.333]	(2-3]	0
(-inf-18.333]	(44-70]	(2-3]	(3.667-inf)	(2-3]	0
(-inf-18.333]	(44-70]	(-inf-2]	(-inf-2.333]	(2-3]	1
(-inf-18.333]	(44-70]	(3-inf)	(3.667-inf)	(-inf-2]	0
(-inf-18.333]	(44-70]	(3-inf)	(3.667-inf)	(2-3]	1
(-inf-18.333]	(44-70]	(3-inf)	(2.333-3.667]	(2-3]	1
(-inf-18.333]	(44-70]	(-inf-2]	(-inf-2.333]	(2-3]	1
(-inf-18.333]	(44-70]	(-inf-2]	(-inf-2.333]	(2-3]	0
(-inf-18.333]	(44-70]	(-inf-2]	(3.667-inf)	(2-3]	1
(-inf-18.333]	(44-70]	(-inf-2]	(-inf-2.333]	(2-3]	0
(-inf-18.333]	(44-70]	(3-inf)	(2.333-3.667]	(2-3]	1
(-inf-18.333]	(44-70]	(-inf-2]	(-inf-2.333]	(2-3]	0
(-inf-18.333]	(-inf-44]	(-inf-2]	(-inf-2.333]	(2-3]	0
(-inf-18.333]	(70-inf)	(-inf-2]	(-inf-2.333]	(2-3]	1
(-inf-18.333]	(-inf-44]	(-inf-2]	(-inf-2.333]	(2-3]	0
(-inf-18.333]	(44-70]	(-inf-2]	(-inf-2.333]	(2-3]	0
(-inf-18.333]	(-inf-44]	(-inf-2]	(-inf-2.333]	(2-3]	0
(-inf-18.333]	(44-70]	(-inf-2]	(3.667-inf)	(2-3]	1
(-inf-18.333]	(44-70]	(3-inf)	(3.667-inf)	(2-3]	1
(-inf-18.333]	(44-70]	(3-inf)	(3.667-inf)	(2-3]	0
(-inf-18.333]	(44-70]	(-inf-2]	(2.333-3.667]	(-inf-2]	0
(-inf-18.333]	(-inf-44]	(-inf-2]	(3.667-inf)	(-inf-2]	0
(-inf-18.333]	(70-inf)	(3-inf)	(3.667-inf)	(2-3]	1
(-inf-18.333]	(44-70]	(3-inf)	(2.333-3.667]	(2-3]	1
(-inf-18.333]	(44-70]	(-inf-2]	(-inf-2.333]	(2-3]	0
(-inf-18.333]	(-inf-44]	(-inf-2]	(-inf-2.333]	(2-3]	0
(-inf-18.333]	(44-70]	(-inf-2]	(-inf-2.333]	(2-3]	0
(-inf-18.333]	(44-70]	(3-inf)	(3.667-inf)	(2-3]	1
(-inf-18.333]	(70-inf)	(3-inf)	(3.667-inf)	(2-3]	1
(-inf-18.333]	(44-70]	(-inf-2]	(-inf-2.333]	(-inf-2]	0
(-inf-18.333]	(70-inf)	(2-3]	(3.667-inf)	(2-3]	1
(-inf-18.333]	(44-70]	(3-inf)	(3.667-inf)	(2-3]	1
(-inf-18.333]	(-inf-44]	(-inf-2]	(-inf-2.333]	(2-3]	0
(-inf-18.333]	(44-70]	(-inf-2]	(-inf-2.333]	(2-3]	0
(-inf-18.333]	(44-70]	(2-3]	(-inf-2.333]	(2-3]	1
(-inf-18.333]	(44-70]	(3-inf)	(3.667-inf)	(2-3]	1
(-inf-18.333]	(44-70]	(-inf-2]	(-inf-2.333]	(2-3]	0
(-inf-18.333]	(-inf-44]	(-inf-2]	(-inf-2.333]	(2-3]	0
(-inf-18.333]	(-inf-44]	(-inf-2]	(-inf-2.333]	(2-3]	0
(-inf-18.333]	(44-70]	(-inf-2]	(-inf-2.333]	(2-3]	0
(-inf-18.333]	(44-70]	(-inf-2]	(-inf-2.333]	(2-3]	0
(-inf-18.333]	(44-70]	(-inf-2]	(3.667-inf)	(2-3]	1
(-inf-18.333]	(44-70]	(3-inf)	(3.667-inf)	(2-3]	0
(-inf-18.333]	(44-70]	(-inf-2]	(-inf-2.333]	(2-3]	0
(-inf-18.333]	(44-70]	(-inf-2]	(3.667-inf)	(2-3]	0
(-inf-18.333]	(44-70]	(-inf-2]	(-inf-2.333]	(2-3]	0
(-inf-18.333]	(44-70]	(-inf-2]	(-inf-2.333]	(2-3]	0
(-inf-18.333]	(-inf-44]	(-inf-2]	(-inf-2.333]	(2-3]	0
(-inf-18.333]	(-inf-44]	(-inf-2]	(-inf-2.333]	(2-3]	0
(-inf-18.333]	(44-70]	(3-inf)	(3.667-inf)	(2-3]	1
(-inf-18.333]	(44-70]	(-inf-2]	(-inf-2.333]	(2-3]	0
(-inf-18.333]	(44-70]	(3-inf)	(2.333-3.667]	(2-3]	1
(-inf-18.333]	(44-70]	(3-inf)	(3.667-inf)	(2-3]	0
(-inf-18.333]	(44-70]	(-inf-2]	(-inf-2.333]	(2-3]	0
(-inf-18.333]	(-inf-44]	(-inf-2]	(-inf-2.333]	(2-3]	0
(-inf-18.333]	(44-70]	(3-inf)	(3.667-inf)	(-inf-2]	1
(-inf-18.333]	(44-70]	(-inf-2]	(-inf-2.333]	(2-3]	0
(-inf-18.333]	(44-70]	(3-inf)	(3.667-inf)	(2-3]	0
(-inf-18.333]	(44-70]	(3-inf)	(3.667-inf)	(2-3]	1
(-inf-18.333]	(44-70]	(3-inf)	(3.667-inf)	(2-3]	1
(-inf-18.333]	(44-70]	(3-inf)	(3.667-inf)	(2-3]	1
(-inf-18.333]	(44-70]	(3-inf)	(2.333-3.667]	(2-3]	1
(-inf-18.333]	(-inf-44]	(3-inf)	(3.667-inf)	(2-3]	0
(-inf-18.333]	(70-inf)	(2-3]	(2.333-3.667]	(2-3]	1
(-inf-18.333]	(70-inf)	(3-inf)	(2.333-3.667]	(2-3]	1
(-inf-18.333]	(44-70]	(3-inf)	(2.333-3.667]	(2-3]	1
(-inf-18.333]	(-inf-44]	(-inf-2]	(-inf-2.333]	(-inf-2]	0
(-inf-18.333]	(70-inf)	(3-inf)	(2.333-3.667]	(2-3]	1
(-inf-18.333]	(70-inf)	(3-inf)	(2.333-3.667]	(2-3]	1
(-inf-18.333]	(44-70]	(2-3]	(2.333-3.667]	(2-3]	0
(-inf-18.333]	(44-70]	(3-inf)	(3.667-inf)	(2-3]	0
(-inf-18.333]	(44-70]	(-inf-2]	(3.667-inf)	(2-3]	1
(-inf-18.333]	(44-70]	(-inf-2]	(-inf-2.333]	(2-3]	0
(-inf-18.333]	(-inf-44]	(-inf-2]	(-inf-2.333]	(-inf-2]	0
(-inf-18.333]	(44-70]	(3-inf)	(2.333-3.667]	(2-3]	1
(-inf-18.333]	(44-70]	(3-inf)	(3.667-inf)	(2-3]	0
(-inf-18.333]	(44-70]	(-inf-2]	(3.667-inf)	(2-3]	1
(-inf-18.333]	(-inf-44]	(-inf-2]	(-inf-2.333]	(2-3]	0
(-inf-18.333]	(-inf-44]	(-inf-2]	(-inf-2.333]	(2-3]	0
(-inf-18.333]	(-inf-44]	(-inf-2]	(-inf-2.333]	(2-3]	0
(-inf-18.333]	(44-70]	(-inf-2]	(-inf-2.333]	(2-3]	0
(-inf-18.333]	(-inf-44]	(-inf-2]	(-inf-2.333]	(2-3]	0
(-inf-18.333]	(-inf-44]	(-inf-2]	(-inf-2.333]	(2-3]	0
(-inf-18.333]	(44-70]	(3-inf)	(3.667-inf)	(2-3]	1
(-inf-18.333]	(44-70]	(-inf-2]	(-inf-2.333]	(2-3]	1
(-inf-18.333]	(44-70]	(-inf-2]	(-inf-2.333]	(2-3]	0
(-inf-18.333]	(44-70]	(-inf-2]	(-inf-2.333]	(2-3]	1
(-inf-18.333]	(-inf-44]	(-inf-2]	(-inf-2.333]	(-inf-2]	0
(-inf-18.333]	(44-70]	(2-3]	(2.333-3.667]	(2-3]	1
(-inf-18.333]	(44-70]	(3-inf)	(3.667-inf)	(2-3]	1
(-inf-18.333]	(44-70]	(-inf-2]	(-inf-2.333]	(2-3]	0
(-inf-18.333]	(44-70]	(2-3]	(3.667-inf)	(2-3]	0
(-inf-18.333]	(-inf-44]	(-inf-2]	(-inf-2.333]	(2-3]	1
(-inf-18.333]	(-inf-44]	(3-inf)	(2.333-3.667]	(-inf-2]	1
(-inf-18.333]	(-inf-44]	(2-3]	(3.667-inf)	(-inf-2]	0
(-inf-18.333]	(44-70]	(-inf-2]	(-inf-2.333]	(2-3]	0
(-inf-18.333]	(44-70]	(3-inf)	(3.667-inf)	(2-3]	1
(-inf-18.333]	(44-70]	(3-inf)	(3.667-inf)	(-inf-2]	1
(-inf-18.333]	(70-inf)	(3-inf)	(3.667-inf)	(2-3]	1
(-inf-18.333]	(44-70]	(-inf-2]	(-inf-2.333]	(2-3]	0
(-inf-18.333]	(70-inf)	(3-inf)	(2.333-3.667]	(2-3]	1
(-inf-18.333]	(44-70]	(3-inf)	(2.333-3.667]	(2-3]	1
(-inf-18.333]	(70-inf)	(3-inf)	(3.667-inf)	(-inf-2]	1
(-inf-18.333]	(-inf-44]	(-inf-2]	(-inf-2.333]	(2-3]	0
(-inf-18.333]	(44-70]	(-inf-2]	(-inf-2.333]	(2-3]	0
(-inf-18.333]	(44-70]	(-inf-2]	(2.333-3.667]	(2-3]	0
(-inf-18.333]	(-inf-44]	(3-inf)	(3.667-inf)	(-inf-2]	1
(-inf-18.333]	(44-70]	(3-inf)	(3.667-inf)	(-inf-2]	1
(-inf-18.333]	(44-70]	(-inf-2]	(-inf-2.333]	(2-3]	0
(-inf-18.333]	(44-70]	(3-inf)	(3.667-inf)	(2-3]	1
(-inf-18.333]	(44-70]	(-inf-2]	(3.667-inf)	(2-3]	0
(-inf-18.333]	(70-inf)	(3-inf)	(3.667-inf)	(2-3]	1
(-inf-18.333]	(44-70]	(2-3]	(3.667-inf)	(2-3]	1
(-inf-18.333]	(70-inf)	(2-3]	(-inf-2.333]	(2-3]	1
(-inf-18.333]	(44-70]	(-inf-2]	(-inf-2.333]	(2-3]	0
(-inf-18.333]	(44-70]	(3-inf)	(3.667-inf)	(3-inf)	1
(-inf-18.333]	(70-inf)	(2-3]	(-inf-2.333]	(2-3]	0
(-inf-18.333]	(44-70]	(-inf-2]	(3.667-inf)	(2-3]	0
(-inf-18.333]	(-inf-44]	(-inf-2]	(-inf-2.333]	(2-3]	0
(-inf-18.333]	(-inf-44]	(2-3]	(-inf-2.333]	(-inf-2]	0
(-inf-18.333]	(44-70]	(3-inf)	(2.333-3.667]	(2-3]	1
(-inf-18.333]	(44-70]	(-inf-2]	(-inf-2.333]	(2-3]	0
(-inf-18.333]	(44-70]	(-inf-2]	(-inf-2.333]	(2-3]	0
(-inf-18.333]	(70-inf)	(-inf-2]	(-inf-2.333]	(-inf-2]	1
(-inf-18.333]	(44-70]	(-inf-2]	(-inf-2.333]	(2-3]	0
(-inf-18.333]	(44-70]	(3-inf)	(3.667-inf)	(2-3]	1
(-inf-18.333]	(70-inf)	(3-inf)	(2.333-3.667]	(2-3]	1
(-inf-18.333]	(-inf-44]	(-inf-2]	(-inf-2.333]	(2-3]	0
(-inf-18.333]	(70-inf)	(3-inf)	(3.667-inf)	(-inf-2]	1
(-inf-18.333]	(70-inf)	(3-inf)	(3.667-inf)	(2-3]	1
(-inf-18.333]	(44-70]	(2-3]	(2.333-3.667]	(2-3]	0
(-inf-18.333]	(70-inf)	(3-inf)	(2.333-3.667]	(2-3]	1
(-inf-18.333]	(44-70]	(3-inf)	(3.667-inf)	(2-3]	1
(-inf-18.333]	(44-70]	(-inf-2]	(-inf-2.333]	(2-3]	0
(-inf-18.333]	(70-inf)	(3-inf)	(3.667-inf)	(2-3]	1
(-inf-18.333]	(-inf-44]	(-inf-2]	(-inf-2.333]	(2-3]	0
(-inf-18.333]	(44-70]	(3-inf)	(3.667-inf)	(-inf-2]	1
(-inf-18.333]	(-inf-44]	(-inf-2]	(-inf-2.333]	(2-3]	0
(-inf-18.333]	(44-70]	(-inf-2]	(-inf-2.333]	(2-3]	0
(-inf-18.333]	(-inf-44]	(-inf-2]	(-inf-2.333]	(2-3]	0
(-inf-18.333]	(44-70]	(-inf-2]	(-inf-2.333]	(2-3]	0
(-inf-18.333]	(44-70]	(3-inf)	(3.667-inf)	(2-3]	1
(-inf-18.333]	(44-70]	(-inf-2]	(-inf-2.333]	(-inf-2]	0
(-inf-18.333]	(-inf-44]	(-inf-2]	(-inf-2.333]	(2-3]	0
(-inf-18.333]	(44-70]	(-inf-2]	(-inf-2.333]	(-inf-2]	0
(-inf-18.333]	(44-70]	(-inf-2]	(-inf-2.333]	(2-3]	0
(-inf-18.333]	(-inf-44]	(2-3]	(-inf-2.333]	(2-3]	0
(-inf-18.333]	(70-inf)	(-inf-2]	(-inf-2.333]	(2-3]	1
(-inf-18.333]	(70-inf)	(-inf-2]	(-inf-2.333]	(2-3]	0
(-inf-18.333]	(-inf-44]	(-inf-2]	(-inf-2.333]	(-inf-2]	0
(-inf-18.333]	(44-70]	(2-3]	(-inf-2.333]	(2-3]	1
(-inf-18.333]	(44-70]	(-inf-2]	(-inf-2.333]	(2-3]	0
(-inf-18.333]	(44-70]	(3-inf)	(3.667-inf)	(2-3]	0
(-inf-18.333]	(44-70]	(3-inf)	(3.667-inf)	(2-3]	1
(-inf-18.333]	(-inf-44]	(-inf-2]	(-inf-2.333]	(2-3]	0
(-inf-18.333]	(44-70]	(-inf-2]	(3.667-inf)	(2-3]	1
(-inf-18.333]	(44-70]	(-inf-2]	(-inf-2.333]	(2-3]	0
(-inf-18.333]	(44-70]	(3-inf)	(3.667-inf)	(2-3]	1
(-inf-18.333]	(70-inf)	(-inf-2]	(3.667-inf)	(2-3]	1
(-inf-18.333]	(44-70]	(3-inf)	(3.667-inf)	(2-3]	1
(-inf-18.333]	(44-70]	(3-inf)	(3.667-inf)	(2-3]	1
(-inf-18.333]	(44-70]	(3-inf)	(2.333-3.667]	(2-3]	1
(-inf-18.333]	(44-70]	(3-inf)	(-inf-2.333]	(-inf-2]	1
(-inf-18.333]	(44-70]	(3-inf)	(3.667-inf)	(2-3]	1
(-inf-18.333]	(-inf-44]	(3-inf)	(3.667-inf)	(2-3]	0
(-inf-18.333]	(70-inf)	(3-inf)	(3.667-inf)	(2-3]	1
(-inf-18.333]	(-inf-44]	(-inf-2]	(-inf-2.333]	(2-3]	0
(-inf-18.333]	(-inf-44]	(-inf-2]	(-inf-2.333]	(2-3]	0
(-inf-18.333]	(-inf-44]	(-inf-2]	(-inf-2.333]	(2-3]	0
(-inf-18.333]	(44-70]	(3-inf)	(3.667-inf)	(2-3]	1
(-inf-18.333]	(44-70]	(-inf-2]	(-inf-2.333]	(2-3]	0
(-inf-18.333]	(-inf-44]	(3-inf)	(3.667-inf)	(2-3]	1
(-inf-18.333]	(-inf-44]	(3-inf)	(3.667-inf)	(2-3]	1
(-inf-18.333]	(44-70]	(2-3]	(2.333-3.667]	(2-3]	0
(-inf-18.333]	(44-70]	(-inf-2]	(-inf-2.333]	(2-3]	0
(-inf-18.333]	(-inf-44]	(2-3]	(-inf-2.333]	(2-3]	0
(-inf-18.333]	(44-70]	(-inf-2]	(3.667-inf)	(2-3]	0
(-inf-18.333]	(44-70]	(2-3]	(-inf-2.333]	(2-3]	1
(-inf-18.333]	(44-70]	(3-inf)	(3.667-inf)	(2-3]	0
(-inf-18.333]	(44-70]	(3-inf)	(3.667-inf)	(2-3]	1
(-inf-18.333]	(44-70]	(3-inf)	(3.667-inf)	(2-3]	1
(-inf-18.333]	(-inf-44]	(-inf-2]	(-inf-2.333]	(2-3]	0
(-inf-18.333]	(44-70]	(3-inf)	(3.667-inf)	(2-3]	1
(-inf-18.333]	(44-70]	(-inf-2]	(3.667-inf)	(2-3]	1
(-inf-18.333]	(44-70]	(-inf-2]	(-inf-2.333]	(2-3]	0
(-inf-18.333]	(44-70]	(3-inf)	(3.667-inf)	(2-3]	1
(-inf-18.333]	(44-70]	(3-inf)	(2.333-3.667]	(2-3]	1
(-inf-18.333]	(-inf-44]	(2-3]	(2.333-3.667]	(-inf-2]	1
(-inf-18.333]	(70-inf)	(2-3]	(-inf-2.333]	(2-3]	1
(-inf-18.333]	(-inf-44]	(-inf-2]	(-inf-2.333]	(-inf-2]	1
(-inf-18.333]	(70-inf)	(3-inf)	(3.667-inf)	(2-3]	1
(-inf-18.333]	(44-70]	(-inf-2]	(3.667-inf)	(2-3]	0
(-inf-18.333]	(-inf-44]	(-inf-2]	(-inf-2.333]	(2-3]	0
(-inf-18.333]	(70-inf)	(2-3]	(2.333-3.667]	(2-3]	1
(-inf-18.333]	(44-70]	(3-inf)	(3.667-inf)	(2-3]	0
(-inf-18.333]	(44-70]	(3-inf)	(2.333-3.667]	(2-3]	1
(-inf-18.333]	(44-70]	(-inf-2]	(-inf-2.333]	(2-3]	0
(-inf-18.333]	(44-70]	(2-3]	(3.667-inf)	(2-3]	1
(-inf-18.333]	(44-70]	(2-3]	(3.667-inf)	(2-3]	1
(-inf-18.333]	(44-70]	(3-inf)	(3.667-inf)	(2-3]	1
(-inf-18.333]	(-inf-44]	(-inf-2]	(-inf-2.333]	(2-3]	0
(-inf-18.333]	(44-70]	(3-inf)	(3.667-inf)	(2-3]	1
(-inf-18.333]	(44-70]	(3-inf)	(3.667-inf)	(2-3]	1
(-inf-18.333]	(44-70]	(-inf-2]	(-inf-2.333]	(2-3]	0
(-inf-18.333]	(44-70]	(-inf-2]	(-inf-2.333]	(2-3]	0
(-inf-18.333]	(44-70]	(2-3]	(2.333-3.667]	(2-3]	1
(-inf-18.333]	(44-70]	(3-inf)	(3.667-inf)	(2-3]	1
(-inf-18.333]	(44-70]	(-inf-2]	(-inf-2.333]	(2-3]	0
(-inf-18.333]	(70-inf)	(3-inf)	(3.667-inf)	(2-3]	1
(-inf-18.333]	(-inf-44]	(-inf-2]	(-inf-2.333]	(2-3]	0
(-inf-18.333]	(44-70]	(3-inf)	(3.667-inf)	(2-3]	1
(-inf-18.333]	(44-70]	(3-inf)	(3.667-inf)	(2-3]	0
(-inf-18.333]	(70-inf)	(2-3]	(-inf-2.333]	(2-3]	1
(-inf-18.333]	(44-70]	(3-inf)	(3.667-inf)	(2-3]	0
(-inf-18.333]	(44-70]	(-inf-2]	(-inf-2.333]	(2-3]	0
(-inf-18.333]	(-inf-44]	(2-3]	(3.667-inf)	(2-3]	1
(-inf-18.333]	(-inf-44]	(-inf-2]	(3.667-inf)	(2-3]	0
(-inf-18.333]	(-inf-44]	(-inf-2]	(-inf-2.333]	(2-3]	0
(-inf-18.333]	(-inf-44]	(-inf-2]	(-inf-2.333]	(2-3]	0
(-inf-18.333]	(44-70]	(3-inf)	(3.667-inf)	(2-3]	1
(-inf-18.333]	(-inf-44]	(-inf-2]	(-inf-2.333]	(2-3]	0
(-inf-18.333]	(44-70]	(3-inf)	(3.667-inf)	(2-3]	1
(-inf-18.333]	(44-70]	(-inf-2]	(-inf-2.333]	(2-3]	0
(-inf-18.333]	(-inf-44]	(2-3]	(-inf-2.333]	(2-3]	1
(-inf-18.333]	(-inf-44]	(-inf-2]	(-inf-2.333]	(2-3]	0
(-inf-18.333]	(70-inf)	(3-inf)	(2.333-3.667]	(2-3]	1
(-inf-18.333]	(-inf-44]	(-inf-2]	(-inf-2.333]	(2-3]	0
(-inf-18.333]	(44-70]	(3-inf)	(2.333-3.667]	(2-3]	0
(-inf-18.333]	(44-70]	(3-inf)	(2.333-3.667]	(2-3]	1
(-inf-18.333]	(44-70]	(-inf-2]	(-inf-2.333]	(-inf-2]	0
(-inf-18.333]	(44-70]	(-inf-2]	(-inf-2.333]	(2-3]	0
(-inf-18.333]	(44-70]	(-inf-2]	(-inf-2.333]	(2-3]	0
(-inf-18.333]	(70-inf)	(-inf-2]	(-inf-2.333]	(2-3]	1
(-inf-18.333]	(44-70]	(2-3]	(2.333-3.667]	(2-3]	0
(-inf-18.333]	(44-70]	(3-inf)	(3.667-inf)	(2-3]	0
(-inf-18.333]	(44-70]	(-inf-2]	(-inf-2.333]	(2-3]	0
(-inf-18.333]	(44-70]	(-inf-2]	(3.667-inf)	(2-3]	0
(-inf-18.333]	(44-70]	(3-inf)	(3.667-inf)	(2-3]	1
(-inf-18.333]	(44-70]	(3-inf)	(2.333-3.667]	(2-3]	0
(-inf-18.333]	(44-70]	(2-3]	(3.667-inf)	(2-3]	1
(-inf-18.333]	(44-70]	(-inf-2]	(-inf-2.333]	(-inf-2]	0
(-inf-18.333]	(44-70]	(-inf-2]	(3.667-inf)	(2-3]	1
(-inf-18.333]	(44-70]	(-inf-2]	(-inf-2.333]	(2-3]	0
(-inf-18.333]	(44-70]	(-inf-2]	(3.667-inf)	(2-3]	0
(-inf-18.333]	(44-70]	(3-inf)	(3.667-inf)	(2-3]	0
(-inf-18.333]	(44-70]	(3-inf)	(3.667-inf)	(2-3]	1
(-inf-18.333]	(44-70]	(-inf-2]	(-inf-2.333]	(2-3]	0
(-inf-18.333]	(70-inf)	(3-inf)	(3.667-inf)	(2-3]	1
(-inf-18.333]	(44-70]	(3-inf)	(3.667-inf)	(2-3]	1
(-inf-18.333]	(44-70]	(3-inf)	(3.667-inf)	(2-3]	1
(-inf-18.333]	(44-70]	(-inf-2]	(3.667-inf)	(2-3]	0
(-inf-18.333]	(-inf-44]	(-inf-2]	(-inf-2.333]	(2-3]	0
(-inf-18.333]	(44-70]	(3-inf)	(3.667-inf)	(2-3]	1
(-inf-18.333]	(44-70]	(-inf-2]	(-inf-2.333]	(2-3]	0
(-inf-18.333]	(44-70]	(3-inf)	(3.667-inf)	(2-3]	1
(-inf-18.333]	(44-70]	(3-inf)	(3.667-inf)	(2-3]	0
(-inf-18.333]	(44-70]	(3-inf)	(3.667-inf)	(2-3]	1
(-inf-18.333]	(44-70]	(2-3]	(2.333-3.667]	(2-3]	0
