# Supplementary material for: Semi-supervised associative classification using ant colony optimization algorithm
Source: PeerJ Comput Sci. 2021 Sep 10;7:e676. doi: 10.7717/peerj-cs.676 (PMC8444075; doi:10.7717/peerj-cs.676)
Supplement: Supplemental Information 5 [file peerj-cs-07-676-s005.zip › 0 Datasets/nursery2.csv]

usual	proper	complete	1	convenient	convenient	nonprob	not_recom	not_recom
usual	proper	complete	1	convenient	convenient	slightly_prob	priority	priority
usual	proper	complete	1	convenient	convenient	problematic	recommended	priority
usual	proper	complete	1	convenient	convenient	problematic	priority	priority
usual	proper	complete	1	convenient	convenient	problematic	not_recom	not_recom
usual	proper	complete	1	convenient	inconv	nonprob	priority	priority
usual	proper	complete	1	convenient	inconv	nonprob	not_recom	not_recom
usual	proper	complete	1	convenient	inconv	slightly_prob	priority	priority
usual	proper	complete	1	convenient	inconv	slightly_prob	not_recom	not_recom
usual	proper	complete	1	convenient	inconv	problematic	recommended	priority
usual	proper	complete	1	convenient	inconv	problematic	not_recom	not_recom
usual	proper	complete	1	less_conv	convenient	nonprob	priority	priority
usual	proper	complete	1	less_conv	convenient	slightly_prob	priority	priority
usual	proper	complete	1	less_conv	convenient	slightly_prob	not_recom	not_recom
usual	proper	complete	1	less_conv	convenient	problematic	recommended	priority
usual	proper	complete	1	less_conv	convenient	problematic	priority	priority
usual	proper	complete	1	less_conv	inconv	nonprob	priority	priority
usual	proper	complete	1	less_conv	inconv	slightly_prob	not_recom	not_recom
usual	proper	complete	1	less_conv	inconv	problematic	recommended	priority
usual	proper	complete	1	critical	convenient	nonprob	priority	priority
usual	proper	complete	1	critical	convenient	nonprob	not_recom	not_recom
usual	proper	complete	1	critical	convenient	slightly_prob	priority	priority
usual	proper	complete	1	critical	convenient	slightly_prob	not_recom	not_recom
usual	proper	complete	1	critical	convenient	problematic	recommended	priority
usual	proper	complete	1	critical	convenient	problematic	priority	priority
usual	proper	complete	1	critical	convenient	problematic	not_recom	not_recom
usual	proper	complete	1	critical	inconv	nonprob	priority	priority
usual	proper	complete	1	critical	inconv	nonprob	not_recom	not_recom
usual	proper	complete	1	critical	inconv	slightly_prob	priority	priority
usual	proper	complete	1	critical	inconv	slightly_prob	not_recom	not_recom
usual	proper	complete	1	critical	inconv	problematic	recommended	priority
usual	proper	complete	1	critical	inconv	problematic	priority	priority
usual	proper	complete	1	critical	inconv	problematic	not_recom	not_recom
usual	proper	complete	2	convenient	convenient	nonprob	priority	priority
usual	proper	complete	2	convenient	convenient	nonprob	not_recom	not_recom
usual	proper	complete	2	convenient	convenient	slightly_prob	priority	priority
usual	proper	complete	2	convenient	convenient	slightly_prob	not_recom	not_recom
usual	proper	complete	2	convenient	convenient	problematic	recommended	priority
usual	proper	complete	2	convenient	convenient	problematic	not_recom	not_recom
usual	proper	complete	2	convenient	inconv	nonprob	priority	priority
usual	proper	complete	2	convenient	inconv	nonprob	not_recom	not_recom
usual	proper	complete	2	convenient	inconv	slightly_prob	priority	priority
usual	proper	complete	2	convenient	inconv	slightly_prob	not_recom	not_recom
usual	proper	complete	2	convenient	inconv	problematic	recommended	priority
usual	proper	complete	2	convenient	inconv	problematic	priority	priority
usual	proper	complete	2	convenient	inconv	problematic	not_recom	not_recom
usual	proper	complete	2	less_conv	convenient	nonprob	priority	priority
usual	proper	complete	2	less_conv	convenient	nonprob	not_recom	not_recom
usual	proper	complete	2	less_conv	convenient	slightly_prob	priority	priority
usual	proper	complete	2	less_conv	convenient	slightly_prob	not_recom	not_recom
usual	proper	complete	2	less_conv	convenient	problematic	recommended	priority
usual	proper	complete	2	less_conv	convenient	problematic	not_recom	not_recom
usual	proper	complete	2	less_conv	inconv	nonprob	priority	priority
usual	proper	complete	2	less_conv	inconv	nonprob	not_recom	not_recom
usual	proper	complete	2	less_conv	inconv	slightly_prob	priority	priority
usual	proper	complete	2	less_conv	inconv	slightly_prob	not_recom	not_recom
usual	proper	complete	2	less_conv	inconv	problematic	recommended	priority
usual	proper	complete	2	less_conv	inconv	problematic	priority	priority
usual	proper	complete	2	less_conv	inconv	problematic	not_recom	not_recom
usual	proper	complete	2	critical	convenient	nonprob	recommended	priority
usual	proper	complete	2	critical	convenient	nonprob	priority	priority
usual	proper	complete	2	critical	convenient	nonprob	not_recom	not_recom
usual	proper	complete	2	critical	convenient	slightly_prob	recommended	priority
usual	proper	complete	2	critical	convenient	slightly_prob	priority	priority
usual	proper	complete	2	critical	convenient	slightly_prob	not_recom	not_recom
usual	proper	complete	2	critical	convenient	problematic	recommended	priority
usual	proper	complete	2	critical	convenient	problematic	priority	priority
usual	proper	complete	2	critical	convenient	problematic	not_recom	not_recom
usual	proper	complete	2	critical	inconv	nonprob	recommended	priority
usual	proper	complete	2	critical	inconv	nonprob	priority	priority
usual	proper	complete	2	critical	inconv	nonprob	not_recom	not_recom
usual	proper	complete	2	critical	inconv	slightly_prob	recommended	priority
usual	proper	complete	2	critical	inconv	slightly_prob	not_recom	not_recom
usual	proper	complete	2	critical	inconv	problematic	priority	priority
usual	proper	complete	2	critical	inconv	problematic	not_recom	not_recom
usual	proper	complete	3	convenient	convenient	nonprob	not_recom	not_recom
usual	proper	complete	3	convenient	convenient	slightly_prob	priority	priority
usual	proper	complete	3	convenient	convenient	slightly_prob	not_recom	not_recom
usual	proper	complete	3	convenient	convenient	problematic	recommended	priority
usual	proper	complete	3	convenient	convenient	problematic	priority	priority
usual	proper	complete	3	convenient	convenient	problematic	not_recom	not_recom
usual	proper	complete	3	convenient	inconv	nonprob	recommended	priority
usual	proper	complete	3	convenient	inconv	nonprob	priority	priority
usual	proper	complete	3	convenient	inconv	nonprob	not_recom	not_recom
usual	proper	complete	3	convenient	inconv	slightly_prob	recommended	priority
usual	proper	complete	3	convenient	inconv	slightly_prob	priority	priority
usual	proper	complete	3	convenient	inconv	slightly_prob	not_recom	not_recom
usual	proper	complete	3	convenient	inconv	problematic	recommended	priority
usual	proper	complete	3	convenient	inconv	problematic	priority	priority
usual	proper	complete	3	convenient	inconv	problematic	not_recom	not_recom
usual	proper	complete	3	less_conv	convenient	nonprob	recommended	priority
usual	proper	complete	3	less_conv	convenient	nonprob	priority	priority
usual	proper	complete	3	less_conv	convenient	nonprob	not_recom	not_recom
usual	proper	complete	3	less_conv	convenient	slightly_prob	recommended	priority
usual	proper	complete	3	less_conv	convenient	slightly_prob	priority	priority
usual	proper	complete	3	less_conv	convenient	slightly_prob	not_recom	not_recom
usual	proper	complete	3	less_conv	convenient	problematic	recommended	priority
usual	proper	complete	3	less_conv	convenient	problematic	priority	priority
usual	proper	complete	3	less_conv	inconv	nonprob	recommended	priority
usual	proper	complete	3	less_conv	inconv	nonprob	priority	priority
usual	proper	complete	3	less_conv	inconv	nonprob	not_recom	not_recom
usual	proper	complete	3	less_conv	inconv	slightly_prob	recommended	priority
usual	proper	complete	3	less_conv	inconv	slightly_prob	priority	priority
usual	proper	complete	3	less_conv	inconv	slightly_prob	not_recom	not_recom
usual	proper	complete	3	less_conv	inconv	problematic	recommended	priority
usual	proper	complete	3	less_conv	inconv	problematic	priority	priority
usual	proper	complete	3	less_conv	inconv	problematic	not_recom	not_recom
usual	proper	complete	3	critical	convenient	nonprob	recommended	priority
usual	proper	complete	3	critical	convenient	nonprob	priority	priority
usual	proper	complete	3	critical	convenient	nonprob	not_recom	not_recom
usual	proper	complete	3	critical	convenient	slightly_prob	recommended	priority
usual	proper	complete	3	critical	convenient	slightly_prob	priority	priority
usual	proper	complete	3	critical	convenient	slightly_prob	not_recom	not_recom
usual	proper	complete	3	critical	convenient	problematic	recommended	priority
usual	proper	complete	3	critical	convenient	problematic	priority	priority
usual	proper	complete	3	critical	convenient	problematic	not_recom	not_recom
usual	proper	complete	3	critical	inconv	nonprob	recommended	priority
usual	proper	complete	3	critical	inconv	nonprob	priority	priority
usual	proper	complete	3	critical	inconv	nonprob	not_recom	not_recom
usual	proper	complete	3	critical	inconv	slightly_prob	recommended	priority
usual	proper	complete	3	critical	inconv	slightly_prob	priority	priority
usual	proper	complete	3	critical	inconv	slightly_prob	not_recom	not_recom
usual	proper	complete	3	critical	inconv	problematic	recommended	priority
usual	proper	complete	3	critical	inconv	problematic	priority	priority
usual	proper	complete	more	convenient	convenient	nonprob	priority	priority
usual	proper	complete	more	convenient	convenient	slightly_prob	priority	priority
usual	proper	complete	more	convenient	convenient	slightly_prob	not_recom	not_recom
usual	proper	complete	more	convenient	convenient	problematic	recommended	priority
usual	proper	complete	more	convenient	convenient	problematic	priority	priority
usual	proper	complete	more	convenient	convenient	problematic	not_recom	not_recom
usual	proper	complete	more	convenient	inconv	nonprob	recommended	priority
usual	proper	complete	more	convenient	inconv	nonprob	not_recom	not_recom
usual	proper	complete	more	convenient	inconv	slightly_prob	priority	priority
usual	proper	complete	more	convenient	inconv	slightly_prob	not_recom	not_recom
usual	proper	complete	more	convenient	inconv	problematic	recommended	priority
usual	proper	complete	more	convenient	inconv	problematic	priority	priority
usual	proper	complete	more	convenient	inconv	problematic	not_recom	not_recom
usual	proper	complete	more	less_conv	convenient	nonprob	recommended	priority
usual	proper	complete	more	less_conv	convenient	nonprob	priority	priority
usual	proper	complete	more	less_conv	convenient	nonprob	not_recom	not_recom
usual	proper	complete	more	less_conv	convenient	slightly_prob	recommended	priority
usual	proper	complete	more	less_conv	convenient	slightly_prob	priority	priority
usual	proper	complete	more	less_conv	convenient	slightly_prob	not_recom	not_recom
usual	proper	complete	more	less_conv	convenient	problematic	recommended	priority
usual	proper	complete	more	less_conv	convenient	problematic	not_recom	not_recom
usual	proper	complete	more	less_conv	inconv	nonprob	recommended	priority
usual	proper	complete	more	less_conv	inconv	nonprob	priority	priority
usual	proper	complete	more	less_conv	inconv	nonprob	not_recom	not_recom
usual	proper	complete	more	less_conv	inconv	slightly_prob	priority	priority
usual	proper	complete	more	less_conv	inconv	slightly_prob	not_recom	not_recom
usual	proper	complete	more	less_conv	inconv	problematic	recommended	priority
usual	proper	complete	more	less_conv	inconv	problematic	priority	priority
usual	proper	complete	more	less_conv	inconv	problematic	not_recom	not_recom
usual	proper	complete	more	critical	convenient	nonprob	recommended	priority
usual	proper	complete	more	critical	convenient	nonprob	not_recom	not_recom
usual	proper	complete	more	critical	convenient	slightly_prob	recommended	priority
usual	proper	complete	more	critical	convenient	slightly_prob	priority	priority
usual	proper	complete	more	critical	convenient	slightly_prob	not_recom	not_recom
usual	proper	complete	more	critical	convenient	problematic	recommended	priority
usual	proper	complete	more	critical	convenient	problematic	priority	priority
usual	proper	complete	more	critical	convenient	problematic	not_recom	not_recom
usual	proper	complete	more	critical	inconv	nonprob	recommended	priority
usual	proper	complete	more	critical	inconv	nonprob	priority	priority
usual	proper	complete	more	critical	inconv	nonprob	not_recom	not_recom
usual	proper	complete	more	critical	inconv	slightly_prob	recommended	priority
usual	proper	complete	more	critical	inconv	slightly_prob	priority	priority
usual	proper	complete	more	critical	inconv	slightly_prob	not_recom	not_recom
usual	proper	complete	more	critical	inconv	problematic	recommended	priority
usual	proper	complete	more	critical	inconv	problematic	priority	priority
usual	proper	complete	more	critical	inconv	problematic	not_recom	not_recom
usual	proper	completed	1	convenient	convenient	nonprob	priority	priority
usual	proper	completed	1	convenient	convenient	nonprob	not_recom	not_recom
usual	proper	completed	1	convenient	convenient	slightly_prob	priority	priority
usual	proper	completed	1	convenient	convenient	slightly_prob	not_recom	not_recom
usual	proper	completed	1	convenient	convenient	problematic	recommended	priority
usual	proper	completed	1	convenient	convenient	problematic	priority	priority
usual	proper	completed	1	convenient	convenient	problematic	not_recom	not_recom
usual	proper	completed	1	convenient	inconv	nonprob	priority	priority
usual	proper	completed	1	convenient	inconv	nonprob	not_recom	not_recom
usual	proper	completed	1	convenient	inconv	slightly_prob	priority	priority
usual	proper	completed	1	convenient	inconv	slightly_prob	not_recom	not_recom
usual	proper	completed	1	convenient	inconv	problematic	recommended	priority
usual	proper	completed	1	convenient	inconv	problematic	priority	priority
usual	proper	completed	1	convenient	inconv	problematic	not_recom	not_recom
usual	proper	completed	1	less_conv	convenient	nonprob	priority	priority
usual	proper	completed	1	less_conv	convenient	nonprob	not_recom	not_recom
usual	proper	completed	1	less_conv	convenient	slightly_prob	priority	priority
usual	proper	completed	1	less_conv	convenient	slightly_prob	not_recom	not_recom
usual	proper	completed	1	less_conv	convenient	problematic	priority	priority
usual	proper	completed	1	less_conv	convenient	problematic	not_recom	not_recom
usual	proper	completed	1	less_conv	inconv	nonprob	priority	priority
usual	proper	completed	1	less_conv	inconv	nonprob	not_recom	not_recom
usual	proper	completed	1	less_conv	inconv	slightly_prob	priority	priority
usual	proper	completed	1	less_conv	inconv	slightly_prob	not_recom	not_recom
usual	proper	completed	1	less_conv	inconv	problematic	recommended	priority
usual	proper	completed	1	critical	convenient	nonprob	recommended	priority
usual	proper	completed	1	critical	convenient	nonprob	priority	priority
usual	proper	completed	1	critical	convenient	nonprob	not_recom	not_recom
usual	proper	completed	1	critical	convenient	slightly_prob	recommended	priority
usual	proper	completed	1	critical	convenient	slightly_prob	priority	priority
usual	proper	completed	1	critical	convenient	slightly_prob	not_recom	not_recom
usual	proper	completed	1	critical	convenient	problematic	recommended	priority
usual	proper	completed	1	critical	convenient	problematic	priority	priority
usual	proper	completed	1	critical	inconv	nonprob	recommended	priority
usual	proper	completed	1	critical	inconv	nonprob	priority	priority
usual	proper	completed	1	critical	inconv	nonprob	not_recom	not_recom
usual	proper	completed	1	critical	inconv	slightly_prob	recommended	priority
usual	proper	completed	1	critical	inconv	slightly_prob	priority	priority
usual	proper	completed	1	critical	inconv	slightly_prob	not_recom	not_recom
usual	proper	completed	1	critical	inconv	problematic	recommended	priority
usual	proper	completed	1	critical	inconv	problematic	priority	priority
usual	proper	completed	1	critical	inconv	problematic	not_recom	not_recom
usual	proper	completed	2	convenient	convenient	nonprob	priority	priority
usual	proper	completed	2	convenient	convenient	nonprob	not_recom	not_recom
usual	proper	completed	2	convenient	convenient	slightly_prob	priority	priority
usual	proper	completed	2	convenient	convenient	slightly_prob	not_recom	not_recom
usual	proper	completed	2	convenient	convenient	problematic	recommended	priority
usual	proper	completed	2	convenient	convenient	problematic	priority	priority
usual	proper	completed	2	convenient	convenient	problematic	not_recom	not_recom
usual	proper	completed	2	convenient	inconv	nonprob	priority	priority
usual	proper	completed	2	convenient	inconv	nonprob	not_recom	not_recom
usual	proper	completed	2	convenient	inconv	slightly_prob	priority	priority
usual	proper	completed	2	convenient	inconv	slightly_prob	not_recom	not_recom
usual	proper	completed	2	convenient	inconv	problematic	recommended	priority
usual	proper	completed	2	convenient	inconv	problematic	priority	priority
usual	proper	completed	2	convenient	inconv	problematic	not_recom	not_recom
usual	proper	completed	2	less_conv	convenient	nonprob	priority	priority
usual	proper	completed	2	less_conv	convenient	nonprob	not_recom	not_recom
usual	proper	completed	2	less_conv	convenient	slightly_prob	priority	priority
usual	proper	completed	2	less_conv	convenient	slightly_prob	not_recom	not_recom
usual	proper	completed	2	less_conv	convenient	problematic	recommended	priority
usual	proper	completed	2	less_conv	convenient	problematic	priority	priority
usual	proper	completed	2	less_conv	convenient	problematic	not_recom	not_recom
usual	proper	completed	2	less_conv	inconv	nonprob	not_recom	not_recom
usual	proper	completed	2	less_conv	inconv	slightly_prob	priority	priority
usual	proper	completed	2	less_conv	inconv	slightly_prob	not_recom	not_recom
usual	proper	completed	2	less_conv	inconv	problematic	recommended	priority
usual	proper	completed	2	less_conv	inconv	problematic	priority	priority
usual	proper	completed	2	less_conv	inconv	problematic	not_recom	not_recom
usual	proper	completed	2	critical	convenient	nonprob	recommended	priority
usual	proper	completed	2	critical	convenient	nonprob	priority	priority
usual	proper	completed	2	critical	convenient	nonprob	not_recom	not_recom
usual	proper	completed	2	critical	convenient	slightly_prob	recommended	priority
usual	proper	completed	2	critical	convenient	slightly_prob	priority	priority
usual	proper	completed	2	critical	convenient	slightly_prob	not_recom	not_recom
usual	proper	completed	2	critical	convenient	problematic	recommended	priority
usual	proper	completed	2	critical	convenient	problematic	priority	priority
usual	proper	completed	2	critical	inconv	nonprob	recommended	priority
usual	proper	completed	2	critical	inconv	nonprob	priority	priority
usual	proper	completed	2	critical	inconv	nonprob	not_recom	not_recom
usual	proper	completed	2	critical	inconv	slightly_prob	recommended	priority
usual	proper	completed	2	critical	inconv	slightly_prob	priority	priority
usual	proper	completed	2	critical	inconv	slightly_prob	not_recom	not_recom
usual	proper	completed	2	critical	inconv	problematic	recommended	priority
usual	proper	completed	2	critical	inconv	problematic	priority	priority
usual	proper	completed	2	critical	inconv	problematic	not_recom	not_recom
usual	proper	completed	3	convenient	convenient	nonprob	priority	priority
usual	proper	completed	3	convenient	convenient	nonprob	not_recom	not_recom
usual	proper	completed	3	convenient	convenient	slightly_prob	priority	priority
usual	proper	completed	3	convenient	convenient	slightly_prob	not_recom	not_recom
usual	proper	completed	3	convenient	convenient	problematic	recommended	priority
usual	proper	completed	3	convenient	convenient	problematic	priority	priority
usual	proper	completed	3	convenient	convenient	problematic	not_recom	not_recom
usual	proper	completed	3	convenient	inconv	nonprob	recommended	priority
usual	proper	completed	3	convenient	inconv	nonprob	priority	priority
usual	proper	completed	3	convenient	inconv	nonprob	not_recom	not_recom
usual	proper	completed	3	convenient	inconv	slightly_prob	recommended	priority
usual	proper	completed	3	convenient	inconv	slightly_prob	priority	priority
usual	proper	completed	3	convenient	inconv	slightly_prob	not_recom	not_recom
usual	proper	completed	3	convenient	inconv	problematic	recommended	priority
usual	proper	completed	3	convenient	inconv	problematic	priority	priority
usual	proper	completed	3	convenient	inconv	problematic	not_recom	not_recom
usual	proper	completed	3	less_conv	convenient	nonprob	recommended	priority
usual	proper	completed	3	less_conv	convenient	nonprob	priority	priority
usual	proper	completed	3	less_conv	convenient	nonprob	not_recom	not_recom
usual	proper	completed	3	less_conv	convenient	slightly_prob	recommended	priority
usual	proper	completed	3	less_conv	convenient	slightly_prob	priority	priority
usual	proper	completed	3	less_conv	convenient	problematic	recommended	priority
usual	proper	completed	3	less_conv	convenient	problematic	priority	priority
usual	proper	completed	3	less_conv	convenient	problematic	not_recom	not_recom
usual	proper	completed	3	less_conv	inconv	nonprob	recommended	priority
usual	proper	completed	3	less_conv	inconv	nonprob	priority	priority
usual	proper	completed	3	less_conv	inconv	nonprob	not_recom	not_recom
usual	proper	completed	3	less_conv	inconv	slightly_prob	recommended	priority
usual	proper	completed	3	less_conv	inconv	slightly_prob	priority	priority
usual	proper	completed	3	less_conv	inconv	slightly_prob	not_recom	not_recom
usual	proper	completed	3	less_conv	inconv	problematic	recommended	priority
usual	proper	completed	3	less_conv	inconv	problematic	priority	priority
usual	proper	completed	3	less_conv	inconv	problematic	not_recom	not_recom
usual	proper	completed	3	critical	convenient	nonprob	recommended	priority
usual	proper	completed	3	critical	convenient	nonprob	priority	priority
usual	proper	completed	3	critical	convenient	nonprob	not_recom	not_recom
usual	proper	completed	3	critical	convenient	slightly_prob	recommended	priority
usual	proper	completed	3	critical	convenient	slightly_prob	not_recom	not_recom
usual	proper	completed	3	critical	convenient	problematic	recommended	priority
usual	proper	completed	3	critical	convenient	problematic	priority	priority
usual	proper	completed	3	critical	convenient	problematic	not_recom	not_recom
usual	proper	completed	3	critical	inconv	nonprob	recommended	priority
usual	proper	completed	3	critical	inconv	nonprob	priority	priority
usual	proper	completed	3	critical	inconv	nonprob	not_recom	not_recom
usual	proper	completed	3	critical	inconv	slightly_prob	recommended	priority
usual	proper	completed	3	critical	inconv	slightly_prob	priority	priority
usual	proper	completed	3	critical	inconv	slightly_prob	not_recom	not_recom
usual	proper	completed	3	critical	inconv	problematic	recommended	priority
usual	proper	completed	3	critical	inconv	problematic	not_recom	not_recom
usual	proper	completed	more	convenient	convenient	nonprob	priority	priority
usual	proper	completed	more	convenient	convenient	slightly_prob	priority	priority
usual	proper	completed	more	convenient	convenient	problematic	recommended	priority
usual	proper	completed	more	convenient	convenient	problematic	priority	priority
usual	proper	completed	more	convenient	convenient	problematic	not_recom	not_recom
usual	proper	completed	more	convenient	inconv	nonprob	priority	priority
usual	proper	completed	more	convenient	inconv	nonprob	not_recom	not_recom
usual	proper	completed	more	convenient	inconv	slightly_prob	recommended	priority
usual	proper	completed	more	convenient	inconv	slightly_prob	priority	priority
usual	proper	completed	more	convenient	inconv	slightly_prob	not_recom	not_recom
usual	proper	completed	more	convenient	inconv	problematic	recommended	priority
usual	proper	completed	more	convenient	inconv	problematic	priority	priority
usual	proper	completed	more	convenient	inconv	problematic	not_recom	not_recom
usual	proper	completed	more	less_conv	convenient	nonprob	recommended	priority
usual	proper	completed	more	less_conv	convenient	nonprob	priority	priority
usual	proper	completed	more	less_conv	convenient	nonprob	not_recom	not_recom
usual	proper	completed	more	less_conv	convenient	slightly_prob	recommended	priority
usual	proper	completed	more	less_conv	convenient	slightly_prob	priority	priority
usual	proper	completed	more	less_conv	convenient	slightly_prob	not_recom	not_recom
usual	proper	completed	more	less_conv	convenient	problematic	recommended	priority
usual	proper	completed	more	less_conv	convenient	problematic	priority	priority
usual	proper	completed	more	less_conv	convenient	problematic	not_recom	not_recom
usual	proper	completed	more	less_conv	inconv	nonprob	recommended	priority
usual	proper	completed	more	less_conv	inconv	nonprob	priority	priority
usual	proper	completed	more	less_conv	inconv	nonprob	not_recom	not_recom
usual	proper	completed	more	less_conv	inconv	slightly_prob	recommended	priority
usual	proper	completed	more	less_conv	inconv	slightly_prob	priority	priority
usual	proper	completed	more	less_conv	inconv	problematic	recommended	priority
usual	proper	completed	more	less_conv	inconv	problematic	priority	priority
usual	proper	completed	more	less_conv	inconv	problematic	not_recom	not_recom
usual	proper	completed	more	critical	convenient	nonprob	recommended	priority
usual	proper	completed	more	critical	convenient	nonprob	priority	priority
usual	proper	completed	more	critical	convenient	nonprob	not_recom	not_recom
usual	proper	completed	more	critical	convenient	slightly_prob	recommended	priority
usual	proper	completed	more	critical	convenient	slightly_prob	priority	priority
usual	proper	completed	more	critical	convenient	problematic	recommended	priority
usual	proper	completed	more	critical	convenient	problematic	priority	priority
usual	proper	completed	more	critical	convenient	problematic	not_recom	not_recom
usual	proper	completed	more	critical	inconv	nonprob	recommended	priority
usual	proper	completed	more	critical	inconv	nonprob	priority	priority
usual	proper	completed	more	critical	inconv	nonprob	not_recom	not_recom
usual	proper	completed	more	critical	inconv	slightly_prob	recommended	priority
usual	proper	completed	more	critical	inconv	slightly_prob	priority	priority
usual	proper	completed	more	critical	inconv	problematic	priority	priority
usual	proper	completed	more	critical	inconv	problematic	not_recom	not_recom
usual	proper	incomplete	1	convenient	convenient	nonprob	not_recom	not_recom
usual	proper	incomplete	1	convenient	convenient	slightly_prob	priority	priority
usual	proper	incomplete	1	convenient	convenient	slightly_prob	not_recom	not_recom
usual	proper	incomplete	1	convenient	convenient	problematic	recommended	priority
usual	proper	incomplete	1	convenient	convenient	problematic	priority	priority
usual	proper	incomplete	1	convenient	convenient	problematic	not_recom	not_recom
usual	proper	incomplete	1	convenient	inconv	nonprob	priority	priority
usual	proper	incomplete	1	convenient	inconv	nonprob	not_recom	not_recom
usual	proper	incomplete	1	convenient	inconv	slightly_prob	priority	priority
usual	proper	incomplete	1	convenient	inconv	slightly_prob	not_recom	not_recom
usual	proper	incomplete	1	convenient	inconv	problematic	recommended	priority
usual	proper	incomplete	1	convenient	inconv	problematic	priority	priority
usual	proper	incomplete	1	convenient	inconv	problematic	not_recom	not_recom
usual	proper	incomplete	1	less_conv	convenient	nonprob	priority	priority
usual	proper	incomplete	1	less_conv	convenient	nonprob	not_recom	not_recom
usual	proper	incomplete	1	less_conv	convenient	slightly_prob	priority	priority
usual	proper	incomplete	1	less_conv	convenient	slightly_prob	not_recom	not_recom
usual	proper	incomplete	1	less_conv	convenient	problematic	priority	priority
usual	proper	incomplete	1	less_conv	inconv	nonprob	priority	priority
usual	proper	incomplete	1	less_conv	inconv	nonprob	not_recom	not_recom
usual	proper	incomplete	1	less_conv	inconv	slightly_prob	priority	priority
usual	proper	incomplete	1	less_conv	inconv	slightly_prob	not_recom	not_recom
usual	proper	incomplete	1	less_conv	inconv	problematic	recommended	priority
usual	proper	incomplete	1	less_conv	inconv	problematic	priority	priority
usual	proper	incomplete	1	less_conv	inconv	problematic	not_recom	not_recom
usual	proper	incomplete	1	critical	convenient	nonprob	recommended	priority
usual	proper	incomplete	1	critical	convenient	nonprob	priority	priority
usual	proper	incomplete	1	critical	convenient	nonprob	not_recom	not_recom
usual	proper	incomplete	1	critical	convenient	slightly_prob	recommended	priority
usual	proper	incomplete	1	critical	convenient	slightly_prob	priority	priority
usual	proper	incomplete	1	critical	convenient	slightly_prob	not_recom	not_recom
usual	proper	incomplete	1	critical	convenient	problematic	recommended	priority
usual	proper	incomplete	1	critical	convenient	problematic	priority	priority
usual	proper	incomplete	1	critical	inconv	nonprob	recommended	priority
usual	proper	incomplete	1	critical	inconv	nonprob	priority	priority
usual	proper	incomplete	1	critical	inconv	nonprob	not_recom	not_recom
usual	proper	incomplete	1	critical	inconv	slightly_prob	recommended	priority
usual	proper	incomplete	1	critical	inconv	slightly_prob	not_recom	not_recom
usual	proper	incomplete	1	critical	inconv	problematic	recommended	priority
usual	proper	incomplete	1	critical	inconv	problematic	priority	priority
usual	proper	incomplete	1	critical	inconv	problematic	not_recom	not_recom
usual	proper	incomplete	2	convenient	convenient	nonprob	priority	priority
usual	proper	incomplete	2	convenient	convenient	nonprob	not_recom	not_recom
usual	proper	incomplete	2	convenient	convenient	slightly_prob	priority	priority
usual	proper	incomplete	2	convenient	convenient	slightly_prob	not_recom	not_recom
usual	proper	incomplete	2	convenient	convenient	problematic	recommended	priority
usual	proper	incomplete	2	convenient	convenient	problematic	priority	priority
usual	proper	incomplete	2	convenient	convenient	problematic	not_recom	not_recom
usual	proper	incomplete	2	convenient	inconv	nonprob	priority	priority
usual	proper	incomplete	2	convenient	inconv	nonprob	not_recom	not_recom
usual	proper	incomplete	2	convenient	inconv	slightly_prob	recommended	priority
usual	proper	incomplete	2	convenient	inconv	slightly_prob	priority	priority
usual	proper	incomplete	2	convenient	inconv	slightly_prob	not_recom	not_recom
usual	proper	incomplete	2	convenient	inconv	problematic	recommended	priority
usual	proper	incomplete	2	convenient	inconv	problematic	priority	priority
usual	proper	incomplete	2	convenient	inconv	problematic	not_recom	not_recom
usual	proper	incomplete	2	less_conv	convenient	nonprob	recommended	priority
usual	proper	incomplete	2	less_conv	convenient	nonprob	priority	priority
usual	proper	incomplete	2	less_conv	convenient	nonprob	not_recom	not_recom
usual	proper	incomplete	2	less_conv	convenient	slightly_prob	recommended	priority
usual	proper	incomplete	2	less_conv	convenient	slightly_prob	priority	priority
usual	proper	incomplete	2	less_conv	convenient	slightly_prob	not_recom	not_recom
usual	proper	incomplete	2	less_conv	convenient	problematic	recommended	priority
usual	proper	incomplete	2	less_conv	inconv	nonprob	recommended	priority
usual	proper	incomplete	2	less_conv	inconv	nonprob	priority	priority
usual	proper	incomplete	2	less_conv	inconv	slightly_prob	recommended	priority
usual	proper	incomplete	2	less_conv	inconv	slightly_prob	priority	priority
usual	proper	incomplete	2	less_conv	inconv	slightly_prob	not_recom	not_recom
usual	proper	incomplete	2	less_conv	inconv	problematic	recommended	priority
usual	proper	incomplete	2	less_conv	inconv	problematic	priority	priority
usual	proper	incomplete	2	less_conv	inconv	problematic	not_recom	not_recom
usual	proper	incomplete	2	critical	convenient	nonprob	priority	priority
usual	proper	incomplete	2	critical	convenient	nonprob	not_recom	not_recom
usual	proper	incomplete	2	critical	convenient	slightly_prob	recommended	priority
usual	proper	incomplete	2	critical	convenient	slightly_prob	priority	priority
usual	proper	incomplete	2	critical	convenient	slightly_prob	not_recom	not_recom
usual	proper	incomplete	2	critical	convenient	problematic	recommended	priority
usual	proper	incomplete	2	critical	convenient	problematic	priority	priority
usual	proper	incomplete	2	critical	convenient	problematic	not_recom	not_recom
usual	proper	incomplete	2	critical	inconv	nonprob	recommended	priority
usual	proper	incomplete	2	critical	inconv	nonprob	priority	priority
usual	proper	incomplete	2	critical	inconv	nonprob	not_recom	not_recom
usual	proper	incomplete	2	critical	inconv	slightly_prob	recommended	priority
usual	proper	incomplete	2	critical	inconv	slightly_prob	priority	priority
usual	proper	incomplete	2	critical	inconv	slightly_prob	not_recom	not_recom
usual	proper	incomplete	2	critical	inconv	problematic	priority	priority
usual	proper	incomplete	2	critical	inconv	problematic	not_recom	not_recom
usual	proper	incomplete	3	convenient	convenient	nonprob	priority	priority
usual	proper	incomplete	3	convenient	convenient	nonprob	not_recom	not_recom
usual	proper	incomplete	3	convenient	convenient	slightly_prob	priority	priority
usual	proper	incomplete	3	convenient	convenient	slightly_prob	not_recom	not_recom
usual	proper	incomplete	3	convenient	convenient	problematic	recommended	priority
usual	proper	incomplete	3	convenient	convenient	problematic	priority	priority
usual	proper	incomplete	3	convenient	convenient	problematic	not_recom	not_recom
usual	proper	incomplete	3	convenient	inconv	nonprob	recommended	priority
usual	proper	incomplete	3	convenient	inconv	nonprob	priority	priority
usual	proper	incomplete	3	convenient	inconv	nonprob	not_recom	not_recom
usual	proper	incomplete	3	convenient	inconv	slightly_prob	recommended	priority
usual	proper	incomplete	3	convenient	inconv	slightly_prob	priority	priority
usual	proper	incomplete	3	convenient	inconv	slightly_prob	not_recom	not_recom
usual	proper	incomplete	3	convenient	inconv	problematic	recommended	priority
usual	proper	incomplete	3	convenient	inconv	problematic	priority	priority
usual	proper	incomplete	3	convenient	inconv	problematic	not_recom	not_recom
usual	proper	incomplete	3	less_conv	convenient	nonprob	recommended	priority
usual	proper	incomplete	3	less_conv	convenient	nonprob	priority	priority
usual	proper	incomplete	3	less_conv	convenient	slightly_prob	recommended	priority
usual	proper	incomplete	3	less_conv	convenient	slightly_prob	priority	priority
usual	proper	incomplete	3	less_conv	convenient	slightly_prob	not_recom	not_recom
usual	proper	incomplete	3	less_conv	convenient	problematic	recommended	priority
usual	proper	incomplete	3	less_conv	convenient	problematic	not_recom	not_recom
usual	proper	incomplete	3	less_conv	inconv	nonprob	recommended	priority
usual	proper	incomplete	3	less_conv	inconv	nonprob	priority	priority
usual	proper	incomplete	3	less_conv	inconv	nonprob	not_recom	not_recom
usual	proper	incomplete	3	less_conv	inconv	slightly_prob	recommended	priority
usual	proper	incomplete	3	less_conv	inconv	slightly_prob	priority	priority
usual	proper	incomplete	3	less_conv	inconv	slightly_prob	not_recom	not_recom
usual	proper	incomplete	3	less_conv	inconv	problematic	recommended	priority
usual	proper	incomplete	3	less_conv	inconv	problematic	priority	priority
usual	proper	incomplete	3	critical	convenient	nonprob	recommended	priority
usual	proper	incomplete	3	critical	convenient	nonprob	priority	priority
usual	proper	incomplete	3	critical	convenient	nonprob	not_recom	not_recom
usual	proper	incomplete	3	critical	convenient	slightly_prob	recommended	priority
usual	proper	incomplete	3	critical	convenient	slightly_prob	priority	priority
usual	proper	incomplete	3	critical	convenient	slightly_prob	not_recom	not_recom
usual	proper	incomplete	3	critical	convenient	problematic	recommended	priority
usual	proper	incomplete	3	critical	convenient	problematic	priority	priority
usual	proper	incomplete	3	critical	inconv	nonprob	recommended	priority
usual	proper	incomplete	3	critical	inconv	nonprob	priority	priority
usual	proper	incomplete	3	critical	inconv	nonprob	not_recom	not_recom
usual	proper	incomplete	3	critical	inconv	slightly_prob	recommended	priority
usual	proper	incomplete	3	critical	inconv	slightly_prob	priority	priority
usual	proper	incomplete	3	critical	inconv	slightly_prob	not_recom	not_recom
usual	proper	incomplete	3	critical	inconv	problematic	recommended	priority
usual	proper	incomplete	3	critical	inconv	problematic	priority	priority
usual	proper	incomplete	3	critical	inconv	problematic	not_recom	not_recom
usual	proper	incomplete	more	convenient	convenient	nonprob	priority	priority
usual	proper	incomplete	more	convenient	convenient	nonprob	not_recom	not_recom
usual	proper	incomplete	more	convenient	convenient	slightly_prob	priority	priority
usual	proper	incomplete	more	convenient	convenient	slightly_prob	not_recom	not_recom
usual	proper	incomplete	more	convenient	convenient	problematic	priority	priority
usual	proper	incomplete	more	convenient	convenient	problematic	not_recom	not_recom
usual	proper	incomplete	more	convenient	inconv	nonprob	recommended	priority
usual	proper	incomplete	more	convenient	inconv	nonprob	priority	priority
usual	proper	incomplete	more	convenient	inconv	slightly_prob	recommended	priority
usual	proper	incomplete	more	convenient	inconv	slightly_prob	priority	priority
usual	proper	incomplete	more	convenient	inconv	slightly_prob	not_recom	not_recom
usual	proper	incomplete	more	convenient	inconv	problematic	recommended	priority
usual	proper	incomplete	more	convenient	inconv	problematic	priority	priority
usual	proper	incomplete	more	convenient	inconv	problematic	not_recom	not_recom
usual	proper	incomplete	more	less_conv	convenient	nonprob	recommended	priority
usual	proper	incomplete	more	less_conv	convenient	nonprob	priority	priority
usual	proper	incomplete	more	less_conv	convenient	nonprob	not_recom	not_recom
usual	proper	incomplete	more	less_conv	convenient	slightly_prob	recommended	priority
usual	proper	incomplete	more	less_conv	convenient	slightly_prob	not_recom	not_recom
usual	proper	incomplete	more	less_conv	convenient	problematic	recommended	priority
usual	proper	incomplete	more	less_conv	convenient	problematic	priority	priority
usual	proper	incomplete	more	less_conv	convenient	problematic	not_recom	not_recom
usual	proper	incomplete	more	less_conv	inconv	nonprob	recommended	priority
usual	proper	incomplete	more	less_conv	inconv	nonprob	priority	priority
usual	proper	incomplete	more	less_conv	inconv	nonprob	not_recom	not_recom
usual	proper	incomplete	more	less_conv	inconv	slightly_prob	recommended	priority
usual	proper	incomplete	more	less_conv	inconv	slightly_prob	priority	priority
usual	proper	incomplete	more	less_conv	inconv	slightly_prob	not_recom	not_recom
usual	proper	incomplete	more	less_conv	inconv	problematic	recommended	priority
usual	proper	incomplete	more	less_conv	inconv	problematic	priority	priority
usual	proper	incomplete	more	less_conv	inconv	problematic	not_recom	not_recom
usual	proper	incomplete	more	critical	convenient	nonprob	recommended	priority
usual	proper	incomplete	more	critical	convenient	nonprob	priority	priority
usual	proper	incomplete	more	critical	convenient	slightly_prob	recommended	priority
usual	proper	incomplete	more	critical	convenient	slightly_prob	priority	priority
usual	proper	incomplete	more	critical	convenient	slightly_prob	not_recom	not_recom
usual	proper	incomplete	more	critical	convenient	problematic	recommended	priority
usual	proper	incomplete	more	critical	convenient	problematic	priority	priority
usual	proper	incomplete	more	critical	convenient	problematic	not_recom	not_recom
usual	proper	incomplete	more	critical	inconv	nonprob	recommended	priority
usual	proper	incomplete	more	critical	inconv	nonprob	priority	priority
usual	proper	incomplete	more	critical	inconv	slightly_prob	priority	priority
usual	proper	incomplete	more	critical	inconv	slightly_prob	not_recom	not_recom
usual	proper	incomplete	more	critical	inconv	problematic	recommended	priority
usual	proper	incomplete	more	critical	inconv	problematic	priority	priority
usual	proper	incomplete	more	critical	inconv	problematic	not_recom	not_recom
usual	proper	foster	1	convenient	convenient	nonprob	priority	priority
usual	proper	foster	1	convenient	convenient	nonprob	not_recom	not_recom
usual	proper	foster	1	convenient	convenient	slightly_prob	priority	priority
usual	proper	foster	1	convenient	convenient	slightly_prob	not_recom	not_recom
usual	proper	foster	1	convenient	convenient	problematic	recommended	priority
usual	proper	foster	1	convenient	convenient	problematic	priority	priority
usual	proper	foster	1	convenient	inconv	nonprob	recommended	priority
usual	proper	foster	1	convenient	inconv	nonprob	priority	priority
usual	proper	foster	1	convenient	inconv	nonprob	not_recom	not_recom
usual	proper	foster	1	convenient	inconv	slightly_prob	recommended	priority
usual	proper	foster	1	convenient	inconv	slightly_prob	priority	priority
usual	proper	foster	1	convenient	inconv	slightly_prob	not_recom	not_recom
usual	proper	foster	1	convenient	inconv	problematic	recommended	priority
usual	proper	foster	1	convenient	inconv	problematic	priority	priority
usual	proper	foster	1	convenient	inconv	problematic	not_recom	not_recom
usual	proper	foster	1	less_conv	convenient	nonprob	recommended	priority
usual	proper	foster	1	less_conv	convenient	nonprob	priority	priority
usual	proper	foster	1	less_conv	convenient	nonprob	not_recom	not_recom
usual	proper	foster	1	less_conv	convenient	slightly_prob	recommended	priority
usual	proper	foster	1	less_conv	convenient	slightly_prob	priority	priority
usual	proper	foster	1	less_conv	convenient	problematic	recommended	priority
usual	proper	foster	1	less_conv	convenient	problematic	priority	priority
usual	proper	foster	1	less_conv	convenient	problematic	not_recom	not_recom
usual	proper	foster	1	less_conv	inconv	nonprob	recommended	priority
usual	proper	foster	1	less_conv	inconv	nonprob	priority	priority
usual	proper	foster	1	less_conv	inconv	nonprob	not_recom	not_recom
usual	proper	foster	1	less_conv	inconv	slightly_prob	recommended	priority
usual	proper	foster	1	less_conv	inconv	slightly_prob	priority	priority
usual	proper	foster	1	less_conv	inconv	slightly_prob	not_recom	not_recom
usual	proper	foster	1	less_conv	inconv	problematic	recommended	priority
usual	proper	foster	1	less_conv	inconv	problematic	priority	priority
usual	proper	foster	1	less_conv	inconv	problematic	not_recom	not_recom
usual	proper	foster	1	critical	convenient	nonprob	recommended	priority
usual	proper	foster	1	critical	convenient	nonprob	priority	priority
usual	proper	foster	1	critical	convenient	nonprob	not_recom	not_recom
usual	proper	foster	1	critical	convenient	slightly_prob	recommended	priority
usual	proper	foster	1	critical	convenient	slightly_prob	not_recom	not_recom
usual	proper	foster	1	critical	convenient	problematic	recommended	priority
usual	proper	foster	1	critical	convenient	problematic	priority	priority
usual	proper	foster	1	critical	convenient	problematic	not_recom	not_recom
usual	proper	foster	1	critical	inconv	nonprob	recommended	priority
usual	proper	foster	1	critical	inconv	nonprob	priority	priority
usual	proper	foster	1	critical	inconv	nonprob	not_recom	not_recom
usual	proper	foster	1	critical	inconv	slightly_prob	recommended	priority
usual	proper	foster	1	critical	inconv	slightly_prob	priority	priority
usual	proper	foster	1	critical	inconv	slightly_prob	not_recom	not_recom
usual	proper	foster	1	critical	inconv	problematic	recommended	priority
usual	proper	foster	1	critical	inconv	problematic	priority	priority
usual	proper	foster	1	critical	inconv	problematic	not_recom	not_recom
usual	proper	foster	2	convenient	convenient	nonprob	priority	priority
usual	proper	foster	2	convenient	convenient	nonprob	not_recom	not_recom
usual	proper	foster	2	convenient	convenient	slightly_prob	priority	priority
usual	proper	foster	2	convenient	convenient	slightly_prob	not_recom	not_recom
usual	proper	foster	2	convenient	convenient	problematic	recommended	priority
usual	proper	foster	2	convenient	convenient	problematic	priority	priority
usual	proper	foster	2	convenient	convenient	problematic	not_recom	not_recom
usual	proper	foster	2	convenient	inconv	nonprob	recommended	priority
usual	proper	foster	2	convenient	inconv	nonprob	priority	priority
usual	proper	foster	2	convenient	inconv	nonprob	not_recom	not_recom
usual	proper	foster	2	convenient	inconv	slightly_prob	priority	priority
usual	proper	foster	2	convenient	inconv	slightly_prob	not_recom	not_recom
usual	proper	foster	2	convenient	inconv	problematic	recommended	priority
usual	proper	foster	2	convenient	inconv	problematic	not_recom	not_recom
usual	proper	foster	2	less_conv	convenient	nonprob	priority	priority
usual	proper	foster	2	less_conv	convenient	nonprob	not_recom	not_recom
usual	proper	foster	2	less_conv	convenient	slightly_prob	recommended	priority
usual	proper	foster	2	less_conv	convenient	slightly_prob	priority	priority
usual	proper	foster	2	less_conv	convenient	slightly_prob	not_recom	not_recom
usual	proper	foster	2	less_conv	convenient	problematic	recommended	priority
usual	proper	foster	2	less_conv	convenient	problematic	priority	priority
usual	proper	foster	2	less_conv	convenient	problematic	not_recom	not_recom
usual	proper	foster	2	less_conv	inconv	nonprob	recommended	priority
usual	proper	foster	2	less_conv	inconv	nonprob	priority	priority
usual	proper	foster	2	less_conv	inconv	nonprob	not_recom	not_recom
usual	proper	foster	2	less_conv	inconv	slightly_prob	recommended	priority
usual	proper	foster	2	less_conv	inconv	slightly_prob	priority	priority
usual	proper	foster	2	less_conv	inconv	slightly_prob	not_recom	not_recom
usual	proper	foster	2	less_conv	inconv	problematic	recommended	priority
usual	proper	foster	2	less_conv	inconv	problematic	priority	priority
usual	proper	foster	2	less_conv	inconv	problematic	not_recom	not_recom
usual	proper	foster	2	critical	convenient	nonprob	recommended	priority
usual	proper	foster	2	critical	convenient	nonprob	not_recom	not_recom
usual	proper	foster	2	critical	convenient	slightly_prob	recommended	priority
usual	proper	foster	2	critical	convenient	slightly_prob	priority	priority
usual	proper	foster	2	critical	convenient	slightly_prob	not_recom	not_recom
usual	proper	foster	2	critical	convenient	problematic	recommended	priority
usual	proper	foster	2	critical	convenient	problematic	priority	priority
usual	proper	foster	2	critical	convenient	problematic	not_recom	not_recom
usual	proper	foster	2	critical	inconv	nonprob	recommended	priority
usual	proper	foster	2	critical	inconv	nonprob	priority	priority
usual	proper	foster	2	critical	inconv	nonprob	not_recom	not_recom
usual	proper	foster	2	critical	inconv	slightly_prob	recommended	priority
usual	proper	foster	2	critical	inconv	slightly_prob	priority	priority
usual	proper	foster	2	critical	inconv	slightly_prob	not_recom	not_recom
usual	proper	foster	2	critical	inconv	problematic	recommended	priority
usual	proper	foster	2	critical	inconv	problematic	priority	priority
usual	proper	foster	3	convenient	convenient	nonprob	priority	priority
usual	proper	foster	3	convenient	convenient	nonprob	not_recom	not_recom
usual	proper	foster	3	convenient	convenient	slightly_prob	not_recom	not_recom
usual	proper	foster	3	convenient	convenient	problematic	recommended	priority
usual	proper	foster	3	convenient	convenient	problematic	priority	priority
usual	proper	foster	3	convenient	inconv	nonprob	recommended	priority
usual	proper	foster	3	convenient	inconv	nonprob	priority	priority
usual	proper	foster	3	convenient	inconv	nonprob	not_recom	not_recom
usual	proper	foster	3	convenient	inconv	slightly_prob	recommended	priority
usual	proper	foster	3	convenient	inconv	slightly_prob	priority	priority
usual	proper	foster	3	convenient	inconv	problematic	recommended	priority
usual	proper	foster	3	convenient	inconv	problematic	priority	priority
usual	proper	foster	3	convenient	inconv	problematic	not_recom	not_recom
usual	proper	foster	3	less_conv	convenient	nonprob	recommended	priority
usual	proper	foster	3	less_conv	convenient	nonprob	priority	priority
usual	proper	foster	3	less_conv	convenient	nonprob	not_recom	not_recom
usual	proper	foster	3	less_conv	convenient	problematic	priority	priority
usual	proper	foster	3	less_conv	convenient	problematic	not_recom	not_recom
usual	proper	foster	3	less_conv	inconv	nonprob	recommended	priority
usual	proper	foster	3	less_conv	inconv	nonprob	priority	priority
usual	proper	foster	3	less_conv	inconv	nonprob	not_recom	not_recom
usual	proper	foster	3	less_conv	inconv	slightly_prob	recommended	priority
usual	proper	foster	3	less_conv	inconv	slightly_prob	priority	priority
usual	proper	foster	3	less_conv	inconv	slightly_prob	not_recom	not_recom
usual	proper	foster	3	less_conv	inconv	problematic	recommended	priority
usual	proper	foster	3	less_conv	inconv	problematic	priority	priority
usual	proper	foster	3	critical	convenient	nonprob	recommended	priority
usual	proper	foster	3	critical	convenient	nonprob	priority	priority
usual	proper	foster	3	critical	convenient	nonprob	not_recom	not_recom
usual	proper	foster	3	critical	convenient	slightly_prob	recommended	priority
usual	proper	foster	3	critical	convenient	slightly_prob	not_recom	not_recom
usual	proper	foster	3	critical	convenient	problematic	recommended	priority
usual	proper	foster	3	critical	convenient	problematic	priority	priority
usual	proper	foster	3	critical	convenient	problematic	not_recom	not_recom
usual	proper	foster	3	critical	inconv	nonprob	recommended	priority
usual	proper	foster	3	critical	inconv	nonprob	priority	priority
usual	proper	foster	3	critical	inconv	nonprob	not_recom	not_recom
usual	proper	foster	3	critical	inconv	slightly_prob	recommended	priority
usual	proper	foster	3	critical	inconv	slightly_prob	priority	priority
usual	proper	foster	3	critical	inconv	slightly_prob	not_recom	not_recom
usual	proper	foster	3	critical	inconv	problematic	recommended	priority
usual	proper	foster	3	critical	inconv	problematic	priority	priority
usual	proper	foster	more	convenient	convenient	nonprob	priority	priority
usual	proper	foster	more	convenient	convenient	nonprob	not_recom	not_recom
usual	proper	foster	more	convenient	convenient	slightly_prob	not_recom	not_recom
usual	proper	foster	more	convenient	convenient	problematic	recommended	priority
usual	proper	foster	more	convenient	convenient	problematic	priority	priority
usual	proper	foster	more	convenient	convenient	problematic	not_recom	not_recom
usual	proper	foster	more	convenient	inconv	nonprob	recommended	priority
usual	proper	foster	more	convenient	inconv	nonprob	priority	priority
usual	proper	foster	more	convenient	inconv	nonprob	not_recom	not_recom
usual	proper	foster	more	convenient	inconv	slightly_prob	priority	priority
usual	proper	foster	more	convenient	inconv	slightly_prob	not_recom	not_recom
usual	proper	foster	more	convenient	inconv	problematic	recommended	priority
usual	proper	foster	more	convenient	inconv	problematic	not_recom	not_recom
usual	proper	foster	more	less_conv	convenient	nonprob	priority	priority
usual	proper	foster	more	less_conv	convenient	nonprob	not_recom	not_recom
usual	proper	foster	more	less_conv	convenient	slightly_prob	recommended	priority
usual	proper	foster	more	less_conv	convenient	slightly_prob	priority	priority
usual	proper	foster	more	less_conv	convenient	problematic	recommended	priority
usual	proper	foster	more	less_conv	convenient	problematic	priority	priority
usual	proper	foster	more	less_conv	convenient	problematic	not_recom	not_recom
usual	proper	foster	more	less_conv	inconv	nonprob	recommended	priority
usual	proper	foster	more	less_conv	inconv	nonprob	priority	priority
usual	proper	foster	more	less_conv	inconv	nonprob	not_recom	not_recom
usual	proper	foster	more	less_conv	inconv	slightly_prob	recommended	priority
usual	proper	foster	more	less_conv	inconv	slightly_prob	priority	priority
usual	proper	foster	more	less_conv	inconv	slightly_prob	not_recom	not_recom
usual	proper	foster	more	less_conv	inconv	problematic	recommended	priority
usual	proper	foster	more	less_conv	inconv	problematic	priority	priority
usual	proper	foster	more	less_conv	inconv	problematic	not_recom	not_recom
usual	proper	foster	more	critical	convenient	nonprob	recommended	priority
usual	proper	foster	more	critical	convenient	nonprob	priority	priority
usual	proper	foster	more	critical	convenient	nonprob	not_recom	not_recom
usual	proper	foster	more	critical	convenient	slightly_prob	recommended	priority
usual	proper	foster	more	critical	convenient	slightly_prob	priority	priority
usual	proper	foster	more	critical	convenient	slightly_prob	not_recom	not_recom
usual	proper	foster	more	critical	convenient	problematic	recommended	priority
usual	proper	foster	more	critical	convenient	problematic	priority	priority
usual	proper	foster	more	critical	convenient	problematic	not_recom	not_recom
usual	proper	foster	more	critical	inconv	nonprob	recommended	priority
usual	proper	foster	more	critical	inconv	nonprob	priority	priority
usual	proper	foster	more	critical	inconv	nonprob	not_recom	not_recom
usual	proper	foster	more	critical	inconv	slightly_prob	recommended	priority
usual	proper	foster	more	critical	inconv	slightly_prob	priority	priority
usual	proper	foster	more	critical	inconv	slightly_prob	not_recom	not_recom
usual	proper	foster	more	critical	inconv	problematic	recommended	priority
usual	proper	foster	more	critical	inconv	problematic	priority	priority
usual	less_proper	complete	1	convenient	convenient	nonprob	priority	priority
usual	less_proper	complete	1	convenient	convenient	nonprob	not_recom	not_recom
usual	less_proper	complete	1	convenient	convenient	slightly_prob	priority	priority
usual	less_proper	complete	1	convenient	convenient	slightly_prob	not_recom	not_recom
usual	less_proper	complete	1	convenient	convenient	problematic	priority	priority
usual	less_proper	complete	1	convenient	convenient	problematic	not_recom	not_recom
usual	less_proper	complete	1	convenient	inconv	nonprob	priority	priority
usual	less_proper	complete	1	convenient	inconv	nonprob	not_recom	not_recom
usual	less_proper	complete	1	convenient	inconv	slightly_prob	priority	priority
usual	less_proper	complete	1	convenient	inconv	slightly_prob	not_recom	not_recom
usual	less_proper	complete	1	convenient	inconv	problematic	recommended	priority
usual	less_proper	complete	1	convenient	inconv	problematic	priority	priority
usual	less_proper	complete	1	convenient	inconv	problematic	not_recom	not_recom
usual	less_proper	complete	1	less_conv	convenient	nonprob	priority	priority
usual	less_proper	complete	1	less_conv	convenient	nonprob	not_recom	not_recom
usual	less_proper	complete	1	less_conv	convenient	slightly_prob	priority	priority
usual	less_proper	complete	1	less_conv	convenient	slightly_prob	not_recom	not_recom
usual	less_proper	complete	1	less_conv	convenient	problematic	recommended	priority
usual	less_proper	complete	1	less_conv	convenient	problematic	priority	priority
usual	less_proper	complete	1	less_conv	convenient	problematic	not_recom	not_recom
usual	less_proper	complete	1	less_conv	inconv	nonprob	priority	priority
usual	less_proper	complete	1	less_conv	inconv	nonprob	not_recom	not_recom
usual	less_proper	complete	1	less_conv	inconv	slightly_prob	priority	priority
usual	less_proper	complete	1	less_conv	inconv	slightly_prob	not_recom	not_recom
usual	less_proper	complete	1	less_conv	inconv	problematic	recommended	priority
usual	less_proper	complete	1	less_conv	inconv	problematic	priority	priority
usual	less_proper	complete	1	less_conv	inconv	problematic	not_recom	not_recom
usual	less_proper	complete	1	critical	convenient	nonprob	priority	priority
usual	less_proper	complete	1	critical	convenient	nonprob	not_recom	not_recom
usual	less_proper	complete	1	critical	convenient	slightly_prob	priority	priority
usual	less_proper	complete	1	critical	convenient	slightly_prob	not_recom	not_recom
usual	less_proper	complete	1	critical	convenient	problematic	recommended	priority
usual	less_proper	complete	1	critical	convenient	problematic	priority	priority
usual	less_proper	complete	1	critical	convenient	problematic	not_recom	not_recom
usual	less_proper	complete	1	critical	inconv	nonprob	priority	priority
usual	less_proper	complete	1	critical	inconv	nonprob	not_recom	not_recom
usual	less_proper	complete	1	critical	inconv	slightly_prob	priority	priority
usual	less_proper	complete	1	critical	inconv	slightly_prob	not_recom	not_recom
usual	less_proper	complete	1	critical	inconv	problematic	recommended	priority
usual	less_proper	complete	1	critical	inconv	problematic	priority	priority
usual	less_proper	complete	1	critical	inconv	problematic	not_recom	not_recom
usual	less_proper	complete	2	convenient	convenient	nonprob	priority	priority
usual	less_proper	complete	2	convenient	convenient	slightly_prob	priority	priority
usual	less_proper	complete	2	convenient	convenient	slightly_prob	not_recom	not_recom
usual	less_proper	complete	2	convenient	convenient	problematic	recommended	priority
usual	less_proper	complete	2	convenient	convenient	problematic	priority	priority
usual	less_proper	complete	2	convenient	convenient	problematic	not_recom	not_recom
usual	less_proper	complete	2	convenient	inconv	nonprob	priority	priority
usual	less_proper	complete	2	convenient	inconv	nonprob	not_recom	not_recom
usual	less_proper	complete	2	convenient	inconv	slightly_prob	priority	priority
usual	less_proper	complete	2	convenient	inconv	slightly_prob	not_recom	not_recom
usual	less_proper	complete	2	convenient	inconv	problematic	not_recom	not_recom
usual	less_proper	complete	2	less_conv	convenient	nonprob	priority	priority
usual	less_proper	complete	2	less_conv	convenient	slightly_prob	priority	priority
usual	less_proper	complete	2	less_conv	convenient	slightly_prob	not_recom	not_recom
usual	less_proper	complete	2	less_conv	convenient	problematic	recommended	priority
usual	less_proper	complete	2	less_conv	convenient	problematic	priority	priority
usual	less_proper	complete	2	less_conv	convenient	problematic	not_recom	not_recom
usual	less_proper	complete	2	less_conv	inconv	nonprob	priority	priority
usual	less_proper	complete	2	less_conv	inconv	nonprob	not_recom	not_recom
usual	less_proper	complete	2	less_conv	inconv	slightly_prob	priority	priority
usual	less_proper	complete	2	less_conv	inconv	slightly_prob	not_recom	not_recom
usual	less_proper	complete	2	less_conv	inconv	problematic	recommended	priority
usual	less_proper	complete	2	less_conv	inconv	problematic	not_recom	not_recom
usual	less_proper	complete	2	critical	convenient	nonprob	recommended	priority
usual	less_proper	complete	2	critical	convenient	nonprob	priority	priority
usual	less_proper	complete	2	critical	convenient	slightly_prob	priority	priority
usual	less_proper	complete	2	critical	convenient	slightly_prob	not_recom	not_recom
usual	less_proper	complete	2	critical	convenient	problematic	recommended	priority
usual	less_proper	complete	2	critical	convenient	problematic	priority	priority
usual	less_proper	complete	2	critical	convenient	problematic	not_recom	not_recom
usual	less_proper	complete	2	critical	inconv	nonprob	recommended	priority
usual	less_proper	complete	2	critical	inconv	nonprob	priority	priority
usual	less_proper	complete	2	critical	inconv	nonprob	not_recom	not_recom
usual	less_proper	complete	2	critical	inconv	slightly_prob	recommended	priority
usual	less_proper	complete	2	critical	inconv	slightly_prob	priority	priority
usual	less_proper	complete	2	critical	inconv	slightly_prob	not_recom	not_recom
usual	less_proper	complete	2	critical	inconv	problematic	recommended	priority
usual	less_proper	complete	2	critical	inconv	problematic	priority	priority
usual	less_proper	complete	2	critical	inconv	problematic	not_recom	not_recom
usual	less_proper	complete	3	convenient	convenient	nonprob	priority	priority
usual	less_proper	complete	3	convenient	convenient	nonprob	not_recom	not_recom
usual	less_proper	complete	3	convenient	convenient	slightly_prob	priority	priority
usual	less_proper	complete	3	convenient	convenient	slightly_prob	not_recom	not_recom
usual	less_proper	complete	3	convenient	convenient	problematic	recommended	priority
usual	less_proper	complete	3	convenient	convenient	problematic	priority	priority
usual	less_proper	complete	3	convenient	convenient	problematic	not_recom	not_recom
usual	less_proper	complete	3	convenient	inconv	nonprob	recommended	priority
usual	less_proper	complete	3	convenient	inconv	nonprob	priority	priority
usual	less_proper	complete	3	convenient	inconv	nonprob	not_recom	not_recom
usual	less_proper	complete	3	convenient	inconv	slightly_prob	recommended	priority
usual	less_proper	complete	3	convenient	inconv	slightly_prob	priority	priority
usual	less_proper	complete	3	convenient	inconv	problematic	recommended	priority
usual	less_proper	complete	3	convenient	inconv	problematic	priority	priority
usual	less_proper	complete	3	convenient	inconv	problematic	not_recom	not_recom
usual	less_proper	complete	3	less_conv	convenient	nonprob	recommended	priority
usual	less_proper	complete	3	less_conv	convenient	nonprob	priority	priority
usual	less_proper	complete	3	less_conv	convenient	slightly_prob	recommended	priority
usual	less_proper	complete	3	less_conv	convenient	slightly_prob	priority	priority
usual	less_proper	complete	3	less_conv	convenient	slightly_prob	not_recom	not_recom
usual	less_proper	complete	3	less_conv	convenient	problematic	recommended	priority
usual	less_proper	complete	3	less_conv	convenient	problematic	priority	priority
usual	less_proper	complete	3	less_conv	convenient	problematic	not_recom	not_recom
usual	less_proper	complete	3	less_conv	inconv	nonprob	recommended	priority
usual	less_proper	complete	3	less_conv	inconv	nonprob	priority	priority
usual	less_proper	complete	3	less_conv	inconv	nonprob	not_recom	not_recom
usual	less_proper	complete	3	less_conv	inconv	slightly_prob	recommended	priority
usual	less_proper	complete	3	less_conv	inconv	slightly_prob	priority	priority
usual	less_proper	complete	3	less_conv	inconv	slightly_prob	not_recom	not_recom
usual	less_proper	complete	3	less_conv	inconv	problematic	recommended	priority
usual	less_proper	complete	3	less_conv	inconv	problematic	priority	priority
usual	less_proper	complete	3	critical	convenient	nonprob	recommended	priority
usual	less_proper	complete	3	critical	convenient	nonprob	priority	priority
usual	less_proper	complete	3	critical	convenient	nonprob	not_recom	not_recom
usual	less_proper	complete	3	critical	convenient	slightly_prob	recommended	priority
usual	less_proper	complete	3	critical	convenient	slightly_prob	priority	priority
usual	less_proper	complete	3	critical	convenient	slightly_prob	not_recom	not_recom
usual	less_proper	complete	3	critical	convenient	problematic	recommended	priority
usual	less_proper	complete	3	critical	convenient	problematic	priority	priority
usual	less_proper	complete	3	critical	convenient	problematic	not_recom	not_recom
usual	less_proper	complete	3	critical	inconv	nonprob	recommended	priority
usual	less_proper	complete	3	critical	inconv	nonprob	priority	priority
usual	less_proper	complete	3	critical	inconv	nonprob	not_recom	not_recom
usual	less_proper	complete	3	critical	inconv	slightly_prob	recommended	priority
usual	less_proper	complete	3	critical	inconv	slightly_prob	priority	priority
usual	less_proper	complete	3	critical	inconv	slightly_prob	not_recom	not_recom
usual	less_proper	complete	3	critical	inconv	problematic	recommended	priority
usual	less_proper	complete	3	critical	inconv	problematic	priority	priority
usual	less_proper	complete	3	critical	inconv	problematic	not_recom	not_recom
usual	less_proper	complete	more	convenient	convenient	nonprob	priority	priority
usual	less_proper	complete	more	convenient	convenient	nonprob	not_recom	not_recom
usual	less_proper	complete	more	convenient	convenient	slightly_prob	priority	priority
usual	less_proper	complete	more	convenient	convenient	slightly_prob	not_recom	not_recom
usual	less_proper	complete	more	convenient	convenient	problematic	recommended	priority
usual	less_proper	complete	more	convenient	convenient	problematic	priority	priority
usual	less_proper	complete	more	convenient	convenient	problematic	not_recom	not_recom
usual	less_proper	complete	more	convenient	inconv	nonprob	recommended	priority
usual	less_proper	complete	more	convenient	inconv	nonprob	priority	priority
usual	less_proper	complete	more	convenient	inconv	nonprob	not_recom	not_recom
usual	less_proper	complete	more	convenient	inconv	slightly_prob	recommended	priority
usual	less_proper	complete	more	convenient	inconv	slightly_prob	priority	priority
usual	less_proper	complete	more	convenient	inconv	slightly_prob	not_recom	not_recom
usual	less_proper	complete	more	convenient	inconv	problematic	recommended	priority
usual	less_proper	complete	more	convenient	inconv	problematic	priority	priority
usual	less_proper	complete	more	less_conv	convenient	nonprob	recommended	priority
usual	less_proper	complete	more	less_conv	convenient	nonprob	priority	priority
usual	less_proper	complete	more	less_conv	convenient	nonprob	not_recom	not_recom
usual	less_proper	complete	more	less_conv	convenient	slightly_prob	priority	priority
usual	less_proper	complete	more	less_conv	convenient	slightly_prob	not_recom	not_recom
usual	less_proper	complete	more	less_conv	convenient	problematic	recommended	priority
usual	less_proper	complete	more	less_conv	convenient	problematic	priority	priority
usual	less_proper	complete	more	less_conv	convenient	problematic	not_recom	not_recom
usual	less_proper	complete	more	less_conv	inconv	nonprob	recommended	priority
usual	less_proper	complete	more	less_conv	inconv	nonprob	priority	priority
usual	less_proper	complete	more	less_conv	inconv	nonprob	not_recom	not_recom
usual	less_proper	complete	more	less_conv	inconv	slightly_prob	priority	priority
usual	less_proper	complete	more	less_conv	inconv	slightly_prob	not_recom	not_recom
usual	less_proper	complete	more	less_conv	inconv	problematic	recommended	priority
usual	less_proper	complete	more	less_conv	inconv	problematic	not_recom	not_recom
usual	less_proper	complete	more	critical	convenient	nonprob	recommended	priority
usual	less_proper	complete	more	critical	convenient	nonprob	priority	priority
usual	less_proper	complete	more	critical	convenient	nonprob	not_recom	not_recom
usual	less_proper	complete	more	critical	convenient	slightly_prob	recommended	priority
usual	less_proper	complete	more	critical	convenient	slightly_prob	priority	priority
usual	less_proper	complete	more	critical	convenient	slightly_prob	not_recom	not_recom
usual	less_proper	complete	more	critical	convenient	problematic	recommended	priority
usual	less_proper	complete	more	critical	convenient	problematic	priority	priority
usual	less_proper	complete	more	critical	convenient	problematic	not_recom	not_recom
usual	less_proper	complete	more	critical	inconv	nonprob	recommended	priority
usual	less_proper	complete	more	critical	inconv	nonprob	priority	priority
usual	less_proper	complete	more	critical	inconv	nonprob	not_recom	not_recom
usual	less_proper	complete	more	critical	inconv	slightly_prob	recommended	priority
usual	less_proper	complete	more	critical	inconv	slightly_prob	priority	priority
usual	less_proper	complete	more	critical	inconv	slightly_prob	not_recom	not_recom
usual	less_proper	complete	more	critical	inconv	problematic	recommended	priority
usual	less_proper	complete	more	critical	inconv	problematic	priority	priority
usual	less_proper	complete	more	critical	inconv	problematic	not_recom	not_recom
usual	less_proper	completed	1	convenient	convenient	nonprob	priority	priority
usual	less_proper	completed	1	convenient	convenient	nonprob	not_recom	not_recom
usual	less_proper	completed	1	convenient	convenient	slightly_prob	priority	priority
usual	less_proper	completed	1	convenient	convenient	slightly_prob	not_recom	not_recom
usual	less_proper	completed	1	convenient	convenient	problematic	priority	priority
usual	less_proper	completed	1	convenient	convenient	problematic	not_recom	not_recom
usual	less_proper	completed	1	convenient	inconv	nonprob	priority	priority
usual	less_proper	completed	1	convenient	inconv	nonprob	not_recom	not_recom
usual	less_proper	completed	1	convenient	inconv	slightly_prob	priority	priority
usual	less_proper	completed	1	convenient	inconv	slightly_prob	not_recom	not_recom
usual	less_proper	completed	1	convenient	inconv	problematic	recommended	priority
usual	less_proper	completed	1	convenient	inconv	problematic	not_recom	not_recom
usual	less_proper	completed	1	less_conv	convenient	nonprob	priority	priority
usual	less_proper	completed	1	less_conv	convenient	nonprob	not_recom	not_recom
usual	less_proper	completed	1	less_conv	convenient	slightly_prob	priority	priority
usual	less_proper	completed	1	less_conv	convenient	slightly_prob	not_recom	not_recom
usual	less_proper	completed	1	less_conv	convenient	problematic	recommended	priority
usual	less_proper	completed	1	less_conv	convenient	problematic	priority	priority
usual	less_proper	completed	1	less_conv	convenient	problematic	not_recom	not_recom
usual	less_proper	completed	1	less_conv	inconv	nonprob	priority	priority
usual	less_proper	completed	1	less_conv	inconv	nonprob	not_recom	not_recom
usual	less_proper	completed	1	less_conv	inconv	slightly_prob	priority	priority
usual	less_proper	completed	1	less_conv	inconv	slightly_prob	not_recom	not_recom
usual	less_proper	completed	1	less_conv	inconv	problematic	recommended	priority
usual	less_proper	completed	1	less_conv	inconv	problematic	not_recom	not_recom
usual	less_proper	completed	1	critical	convenient	nonprob	recommended	priority
usual	less_proper	completed	1	critical	convenient	nonprob	priority	priority
usual	less_proper	completed	1	critical	convenient	nonprob	not_recom	not_recom
usual	less_proper	completed	1	critical	convenient	slightly_prob	recommended	priority
usual	less_proper	completed	1	critical	convenient	slightly_prob	not_recom	not_recom
usual	less_proper	completed	1	critical	convenient	problematic	recommended	priority
usual	less_proper	completed	1	critical	convenient	problematic	not_recom	not_recom
usual	less_proper	completed	1	critical	inconv	nonprob	recommended	priority
usual	less_proper	completed	1	critical	inconv	nonprob	priority	priority
usual	less_proper	completed	1	critical	inconv	nonprob	not_recom	not_recom
usual	less_proper	completed	1	critical	inconv	slightly_prob	recommended	priority
usual	less_proper	completed	1	critical	inconv	slightly_prob	priority	priority
usual	less_proper	completed	1	critical	inconv	slightly_prob	not_recom	not_recom
usual	less_proper	completed	1	critical	inconv	problematic	recommended	priority
usual	less_proper	completed	1	critical	inconv	problematic	priority	priority
usual	less_proper	completed	1	critical	inconv	problematic	not_recom	not_recom
usual	less_proper	completed	2	convenient	convenient	nonprob	priority	priority
usual	less_proper	completed	2	convenient	convenient	nonprob	not_recom	not_recom
usual	less_proper	completed	2	convenient	convenient	slightly_prob	priority	priority
usual	less_proper	completed	2	convenient	convenient	slightly_prob	not_recom	not_recom
usual	less_proper	completed	2	convenient	convenient	problematic	recommended	priority
usual	less_proper	completed	2	convenient	convenient	problematic	priority	priority
usual	less_proper	completed	2	convenient	convenient	problematic	not_recom	not_recom
usual	less_proper	completed	2	convenient	inconv	nonprob	priority	priority
usual	less_proper	completed	2	convenient	inconv	nonprob	not_recom	not_recom
usual	less_proper	completed	2	convenient	inconv	slightly_prob	priority	priority
usual	less_proper	completed	2	convenient	inconv	slightly_prob	not_recom	not_recom
usual	less_proper	completed	2	convenient	inconv	problematic	recommended	priority
usual	less_proper	completed	2	convenient	inconv	problematic	priority	priority
usual	less_proper	completed	2	less_conv	convenient	nonprob	priority	priority
usual	less_proper	completed	2	less_conv	convenient	slightly_prob	priority	priority
usual	less_proper	completed	2	less_conv	convenient	slightly_prob	not_recom	not_recom
usual	less_proper	completed	2	less_conv	convenient	problematic	priority	priority
usual	less_proper	completed	2	less_conv	convenient	problematic	not_recom	not_recom
usual	less_proper	completed	2	less_conv	inconv	nonprob	priority	priority
usual	less_proper	completed	2	less_conv	inconv	slightly_prob	priority	priority
usual	less_proper	completed	2	less_conv	inconv	slightly_prob	not_recom	not_recom
usual	less_proper	completed	2	less_conv	inconv	problematic	recommended	priority
usual	less_proper	completed	2	less_conv	inconv	problematic	not_recom	not_recom
usual	less_proper	completed	2	critical	convenient	nonprob	recommended	priority
usual	less_proper	completed	2	critical	convenient	nonprob	priority	priority
usual	less_proper	completed	2	critical	convenient	nonprob	not_recom	not_recom
usual	less_proper	completed	2	critical	convenient	slightly_prob	recommended	priority
usual	less_proper	completed	2	critical	convenient	slightly_prob	priority	priority
usual	less_proper	completed	2	critical	convenient	slightly_prob	not_recom	not_recom
usual	less_proper	completed	2	critical	convenient	problematic	recommended	priority
usual	less_proper	completed	2	critical	convenient	problematic	priority	priority
usual	less_proper	completed	2	critical	convenient	problematic	not_recom	not_recom
usual	less_proper	completed	2	critical	inconv	nonprob	recommended	priority
usual	less_proper	completed	2	critical	inconv	nonprob	priority	priority
usual	less_proper	completed	2	critical	inconv	nonprob	not_recom	not_recom
usual	less_proper	completed	2	critical	inconv	slightly_prob	recommended	priority
usual	less_proper	completed	2	critical	inconv	slightly_prob	priority	priority
usual	less_proper	completed	2	critical	inconv	slightly_prob	not_recom	not_recom
usual	less_proper	completed	2	critical	inconv	problematic	recommended	priority
usual	less_proper	completed	2	critical	inconv	problematic	priority	priority
usual	less_proper	completed	2	critical	inconv	problematic	not_recom	not_recom
usual	less_proper	completed	3	convenient	convenient	nonprob	priority	priority
usual	less_proper	completed	3	convenient	convenient	nonprob	not_recom	not_recom
usual	less_proper	completed	3	convenient	convenient	slightly_prob	priority	priority
usual	less_proper	completed	3	convenient	convenient	slightly_prob	not_recom	not_recom
usual	less_proper	completed	3	convenient	convenient	problematic	recommended	priority
usual	less_proper	completed	3	convenient	convenient	problematic	priority	priority
usual	less_proper	completed	3	convenient	convenient	problematic	not_recom	not_recom
usual	less_proper	completed	3	convenient	inconv	nonprob	recommended	priority
usual	less_proper	completed	3	convenient	inconv	nonprob	priority	priority
usual	less_proper	completed	3	convenient	inconv	nonprob	not_recom	not_recom
usual	less_proper	completed	3	convenient	inconv	slightly_prob	recommended	priority
usual	less_proper	completed	3	convenient	inconv	slightly_prob	not_recom	not_recom
usual	less_proper	completed	3	convenient	inconv	problematic	recommended	priority
usual	less_proper	completed	3	convenient	inconv	problematic	priority	priority
usual	less_proper	completed	3	convenient	inconv	problematic	not_recom	not_recom
usual	less_proper	completed	3	less_conv	convenient	nonprob	recommended	priority
usual	less_proper	completed	3	less_conv	convenient	nonprob	priority	priority
usual	less_proper	completed	3	less_conv	convenient	nonprob	not_recom	not_recom
usual	less_proper	completed	3	less_conv	convenient	slightly_prob	recommended	priority
usual	less_proper	completed	3	less_conv	convenient	slightly_prob	priority	priority
usual	less_proper	completed	3	less_conv	convenient	slightly_prob	not_recom	not_recom
usual	less_proper	completed	3	less_conv	convenient	problematic	recommended	priority
usual	less_proper	completed	3	less_conv	convenient	problematic	priority	priority
usual	less_proper	completed	3	less_conv	convenient	problematic	not_recom	not_recom
usual	less_proper	completed	3	less_conv	inconv	nonprob	recommended	priority
usual	less_proper	completed	3	less_conv	inconv	nonprob	priority	priority
usual	less_proper	completed	3	less_conv	inconv	nonprob	not_recom	not_recom
usual	less_proper	completed	3	less_conv	inconv	slightly_prob	priority	priority
usual	less_proper	completed	3	less_conv	inconv	slightly_prob	not_recom	not_recom
usual	less_proper	completed	3	less_conv	inconv	problematic	recommended	priority
usual	less_proper	completed	3	less_conv	inconv	problematic	priority	priority
usual	less_proper	completed	3	less_conv	inconv	problematic	not_recom	not_recom
usual	less_proper	completed	3	critical	convenient	nonprob	recommended	priority
usual	less_proper	completed	3	critical	convenient	nonprob	priority	priority
usual	less_proper	completed	3	critical	convenient	slightly_prob	recommended	priority
usual	less_proper	completed	3	critical	convenient	slightly_prob	priority	priority
usual	less_proper	completed	3	critical	convenient	slightly_prob	not_recom	not_recom
usual	less_proper	completed	3	critical	convenient	problematic	recommended	priority
usual	less_proper	completed	3	critical	convenient	problematic	priority	priority
usual	less_proper	completed	3	critical	convenient	problematic	not_recom	not_recom
usual	less_proper	completed	3	critical	inconv	nonprob	recommended	priority
usual	less_proper	completed	3	critical	inconv	nonprob	priority	priority
usual	less_proper	completed	3	critical	inconv	nonprob	not_recom	not_recom
usual	less_proper	completed	3	critical	inconv	slightly_prob	recommended	priority
usual	less_proper	completed	3	critical	inconv	slightly_prob	priority	priority
usual	less_proper	completed	3	critical	inconv	slightly_prob	not_recom	not_recom
usual	less_proper	completed	3	critical	inconv	problematic	recommended	priority
usual	less_proper	completed	3	critical	inconv	problematic	priority	priority
usual	less_proper	completed	3	critical	inconv	problematic	not_recom	not_recom
usual	less_proper	completed	more	convenient	convenient	nonprob	priority	priority
usual	less_proper	completed	more	convenient	convenient	nonprob	not_recom	not_recom
usual	less_proper	completed	more	convenient	convenient	slightly_prob	priority	priority
usual	less_proper	completed	more	convenient	convenient	slightly_prob	not_recom	not_recom
usual	less_proper	completed	more	convenient	convenient	problematic	not_recom	not_recom
usual	less_proper	completed	more	convenient	inconv	nonprob	recommended	priority
usual	less_proper	completed	more	convenient	inconv	nonprob	priority	priority
usual	less_proper	completed	more	convenient	inconv	slightly_prob	recommended	priority
usual	less_proper	completed	more	convenient	inconv	slightly_prob	priority	priority
usual	less_proper	completed	more	convenient	inconv	slightly_prob	not_recom	not_recom
usual	less_proper	completed	more	convenient	inconv	problematic	recommended	priority
usual	less_proper	completed	more	convenient	inconv	problematic	priority	priority
usual	less_proper	completed	more	less_conv	convenient	nonprob	recommended	priority
usual	less_proper	completed	more	less_conv	convenient	nonprob	priority	priority
usual	less_proper	completed	more	less_conv	convenient	nonprob	not_recom	not_recom
usual	less_proper	completed	more	less_conv	convenient	slightly_prob	recommended	priority
usual	less_proper	completed	more	less_conv	convenient	slightly_prob	priority	priority
usual	less_proper	completed	more	less_conv	convenient	slightly_prob	not_recom	not_recom
usual	less_proper	completed	more	less_conv	convenient	problematic	recommended	priority
usual	less_proper	completed	more	less_conv	convenient	problematic	priority	priority
usual	less_proper	completed	more	less_conv	convenient	problematic	not_recom	not_recom
usual	less_proper	completed	more	less_conv	inconv	nonprob	recommended	priority
usual	less_proper	completed	more	less_conv	inconv	nonprob	priority	priority
usual	less_proper	completed	more	less_conv	inconv	nonprob	not_recom	not_recom
usual	less_proper	completed	more	less_conv	inconv	slightly_prob	recommended	priority
usual	less_proper	completed	more	less_conv	inconv	slightly_prob	priority	priority
usual	less_proper	completed	more	less_conv	inconv	slightly_prob	not_recom	not_recom
usual	less_proper	completed	more	less_conv	inconv	problematic	recommended	priority
usual	less_proper	completed	more	less_conv	inconv	problematic	priority	priority
usual	less_proper	completed	more	less_conv	inconv	problematic	not_recom	not_recom
usual	less_proper	completed	more	critical	convenient	nonprob	recommended	priority
usual	less_proper	completed	more	critical	convenient	slightly_prob	recommended	priority
usual	less_proper	completed	more	critical	convenient	slightly_prob	not_recom	not_recom
usual	less_proper	completed	more	critical	convenient	problematic	recommended	priority
usual	less_proper	completed	more	critical	convenient	problematic	priority	priority
usual	less_proper	completed	more	critical	convenient	problematic	not_recom	not_recom
usual	less_proper	completed	more	critical	inconv	nonprob	recommended	priority
usual	less_proper	completed	more	critical	inconv	nonprob	priority	priority
usual	less_proper	completed	more	critical	inconv	nonprob	not_recom	not_recom
usual	less_proper	completed	more	critical	inconv	slightly_prob	recommended	priority
usual	less_proper	completed	more	critical	inconv	slightly_prob	priority	priority
usual	less_proper	completed	more	critical	inconv	slightly_prob	not_recom	not_recom
usual	less_proper	completed	more	critical	inconv	problematic	recommended	priority
usual	less_proper	completed	more	critical	inconv	problematic	priority	priority
usual	less_proper	incomplete	1	convenient	convenient	nonprob	priority	priority
usual	less_proper	incomplete	1	convenient	convenient	nonprob	not_recom	not_recom
usual	less_proper	incomplete	1	convenient	convenient	slightly_prob	priority	priority
usual	less_proper	incomplete	1	convenient	convenient	slightly_prob	not_recom	not_recom
usual	less_proper	incomplete	1	convenient	convenient	problematic	recommended	priority
usual	less_proper	incomplete	1	convenient	convenient	problematic	priority	priority
usual	less_proper	incomplete	1	convenient	convenient	problematic	not_recom	not_recom
usual	less_proper	incomplete	1	convenient	inconv	nonprob	not_recom	not_recom
usual	less_proper	incomplete	1	convenient	inconv	slightly_prob	priority	priority
usual	less_proper	incomplete	1	convenient	inconv	slightly_prob	not_recom	not_recom
usual	less_proper	incomplete	1	convenient	inconv	problematic	recommended	priority
usual	less_proper	incomplete	1	convenient	inconv	problematic	priority	priority
usual	less_proper	incomplete	1	convenient	inconv	problematic	not_recom	not_recom
usual	less_proper	incomplete	1	less_conv	convenient	nonprob	not_recom	not_recom
usual	less_proper	incomplete	1	less_conv	convenient	slightly_prob	priority	priority
usual	less_proper	incomplete	1	less_conv	convenient	slightly_prob	not_recom	not_recom
usual	less_proper	incomplete	1	less_conv	convenient	problematic	recommended	priority
usual	less_proper	incomplete	1	less_conv	convenient	problematic	priority	priority
usual	less_proper	incomplete	1	less_conv	convenient	problematic	not_recom	not_recom
usual	less_proper	incomplete	1	less_conv	inconv	nonprob	priority	priority
usual	less_proper	incomplete	1	less_conv	inconv	nonprob	not_recom	not_recom
usual	less_proper	incomplete	1	less_conv	inconv	slightly_prob	priority	priority
usual	less_proper	incomplete	1	less_conv	inconv	slightly_prob	not_recom	not_recom
usual	less_proper	incomplete	1	less_conv	inconv	problematic	recommended	priority
usual	less_proper	incomplete	1	less_conv	inconv	problematic	priority	priority
usual	less_proper	incomplete	1	less_conv	inconv	problematic	not_recom	not_recom
usual	less_proper	incomplete	1	critical	convenient	nonprob	recommended	priority
usual	less_proper	incomplete	1	critical	convenient	nonprob	priority	priority
usual	less_proper	incomplete	1	critical	convenient	nonprob	not_recom	not_recom
usual	less_proper	incomplete	1	critical	convenient	slightly_prob	recommended	priority
usual	less_proper	incomplete	1	critical	convenient	slightly_prob	priority	priority
usual	less_proper	incomplete	1	critical	convenient	slightly_prob	not_recom	not_recom
usual	less_proper	incomplete	1	critical	convenient	problematic	recommended	priority
usual	less_proper	incomplete	1	critical	convenient	problematic	priority	priority
usual	less_proper	incomplete	1	critical	convenient	problematic	not_recom	not_recom
usual	less_proper	incomplete	1	critical	inconv	nonprob	recommended	priority
usual	less_proper	incomplete	1	critical	inconv	nonprob	priority	priority
usual	less_proper	incomplete	1	critical	inconv	nonprob	not_recom	not_recom
usual	less_proper	incomplete	1	critical	inconv	slightly_prob	recommended	priority
usual	less_proper	incomplete	1	critical	inconv	slightly_prob	priority	priority
usual	less_proper	incomplete	1	critical	inconv	slightly_prob	not_recom	not_recom
usual	less_proper	incomplete	1	critical	inconv	problematic	recommended	priority
usual	less_proper	incomplete	1	critical	inconv	problematic	priority	priority
usual	less_proper	incomplete	1	critical	inconv	problematic	not_recom	not_recom
usual	less_proper	incomplete	2	convenient	convenient	nonprob	priority	priority
usual	less_proper	incomplete	2	convenient	convenient	nonprob	not_recom	not_recom
usual	less_proper	incomplete	2	convenient	convenient	slightly_prob	not_recom	not_recom
usual	less_proper	incomplete	2	convenient	convenient	problematic	recommended	priority
usual	less_proper	incomplete	2	convenient	convenient	problematic	not_recom	not_recom
usual	less_proper	incomplete	2	convenient	inconv	nonprob	recommended	priority
usual	less_proper	incomplete	2	convenient	inconv	nonprob	priority	priority
usual	less_proper	incomplete	2	convenient	inconv	slightly_prob	recommended	priority
usual	less_proper	incomplete	2	convenient	inconv	slightly_prob	priority	priority
usual	less_proper	incomplete	2	convenient	inconv	slightly_prob	not_recom	not_recom
usual	less_proper	incomplete	2	convenient	inconv	problematic	recommended	priority
usual	less_proper	incomplete	2	convenient	inconv	problematic	priority	priority
usual	less_proper	incomplete	2	convenient	inconv	problematic	not_recom	not_recom
usual	less_proper	incomplete	2	less_conv	convenient	nonprob	recommended	priority
usual	less_proper	incomplete	2	less_conv	convenient	nonprob	priority	priority
usual	less_proper	incomplete	2	less_conv	convenient	nonprob	not_recom	not_recom
usual	less_proper	incomplete	2	less_conv	convenient	slightly_prob	recommended	priority
usual	less_proper	incomplete	2	less_conv	convenient	slightly_prob	priority	priority
usual	less_proper	incomplete	2	less_conv	convenient	slightly_prob	not_recom	not_recom
usual	less_proper	incomplete	2	less_conv	convenient	problematic	recommended	priority
usual	less_proper	incomplete	2	less_conv	convenient	problematic	priority	priority
usual	less_proper	incomplete	2	less_conv	convenient	problematic	not_recom	not_recom
usual	less_proper	incomplete	2	less_conv	inconv	nonprob	recommended	priority
usual	less_proper	incomplete	2	less_conv	inconv	nonprob	priority	priority
usual	less_proper	incomplete	2	less_conv	inconv	nonprob	not_recom	not_recom
usual	less_proper	incomplete	2	less_conv	inconv	slightly_prob	recommended	priority
usual	less_proper	incomplete	2	less_conv	inconv	slightly_prob	priority	priority
usual	less_proper	incomplete	2	less_conv	inconv	slightly_prob	not_recom	not_recom
usual	less_proper	incomplete	2	less_conv	inconv	problematic	recommended	priority
usual	less_proper	incomplete	2	less_conv	inconv	problematic	not_recom	not_recom
usual	less_proper	incomplete	2	critical	convenient	nonprob	priority	priority
usual	less_proper	incomplete	2	critical	convenient	nonprob	not_recom	not_recom
usual	less_proper	incomplete	2	critical	convenient	slightly_prob	recommended	priority
usual	less_proper	incomplete	2	critical	convenient	slightly_prob	not_recom	not_recom
usual	less_proper	incomplete	2	critical	convenient	problematic	recommended	priority
usual	less_proper	incomplete	2	critical	convenient	problematic	priority	priority
usual	less_proper	incomplete	2	critical	convenient	problematic	not_recom	not_recom
usual	less_proper	incomplete	2	critical	inconv	nonprob	recommended	priority
usual	less_proper	incomplete	2	critical	inconv	nonprob	priority	priority
usual	less_proper	incomplete	2	critical	inconv	nonprob	not_recom	not_recom
usual	less_proper	incomplete	2	critical	inconv	slightly_prob	recommended	priority
usual	less_proper	incomplete	2	critical	inconv	slightly_prob	priority	priority
usual	less_proper	incomplete	2	critical	inconv	slightly_prob	not_recom	not_recom
usual	less_proper	incomplete	2	critical	inconv	problematic	recommended	priority
usual	less_proper	incomplete	2	critical	inconv	problematic	priority	priority
usual	less_proper	incomplete	2	critical	inconv	problematic	not_recom	not_recom
usual	less_proper	incomplete	3	convenient	convenient	nonprob	priority	priority
usual	less_proper	incomplete	3	convenient	convenient	nonprob	not_recom	not_recom
usual	less_proper	incomplete	3	convenient	convenient	slightly_prob	priority	priority
usual	less_proper	incomplete	3	convenient	convenient	slightly_prob	not_recom	not_recom
usual	less_proper	incomplete	3	convenient	convenient	problematic	recommended	priority
usual	less_proper	incomplete	3	convenient	convenient	problematic	priority	priority
usual	less_proper	incomplete	3	convenient	convenient	problematic	not_recom	not_recom
usual	less_proper	incomplete	3	convenient	inconv	nonprob	recommended	priority
usual	less_proper	incomplete	3	convenient	inconv	nonprob	priority	priority
usual	less_proper	incomplete	3	convenient	inconv	nonprob	not_recom	not_recom
usual	less_proper	incomplete	3	convenient	inconv	slightly_prob	recommended	priority
usual	less_proper	incomplete	3	convenient	inconv	slightly_prob	priority	priority
usual	less_proper	incomplete	3	convenient	inconv	slightly_prob	not_recom	not_recom
usual	less_proper	incomplete	3	convenient	inconv	problematic	recommended	priority
usual	less_proper	incomplete	3	convenient	inconv	problematic	not_recom	not_recom
usual	less_proper	incomplete	3	less_conv	convenient	nonprob	priority	priority
usual	less_proper	incomplete	3	less_conv	convenient	nonprob	not_recom	not_recom
usual	less_proper	incomplete	3	less_conv	convenient	slightly_prob	recommended	priority
usual	less_proper	incomplete	3	less_conv	convenient	slightly_prob	priority	priority
usual	less_proper	incomplete	3	less_conv	convenient	slightly_prob	not_recom	not_recom
usual	less_proper	incomplete	3	less_conv	convenient	problematic	priority	priority
usual	less_proper	incomplete	3	less_conv	inconv	nonprob	recommended	priority
usual	less_proper	incomplete	3	less_conv	inconv	nonprob	priority	priority
usual	less_proper	incomplete	3	less_conv	inconv	nonprob	not_recom	not_recom
usual	less_proper	incomplete	3	less_conv	inconv	slightly_prob	priority	priority
usual	less_proper	incomplete	3	less_conv	inconv	slightly_prob	not_recom	not_recom
usual	less_proper	incomplete	3	less_conv	inconv	problematic	recommended	priority
usual	less_proper	incomplete	3	less_conv	inconv	problematic	priority	priority
usual	less_proper	incomplete	3	less_conv	inconv	problematic	not_recom	not_recom
usual	less_proper	incomplete	3	critical	convenient	nonprob	not_recom	not_recom
usual	less_proper	incomplete	3	critical	convenient	slightly_prob	recommended	priority
usual	less_proper	incomplete	3	critical	convenient	slightly_prob	priority	priority
usual	less_proper	incomplete	3	critical	convenient	slightly_prob	not_recom	not_recom
usual	less_proper	incomplete	3	critical	convenient	problematic	recommended	priority
usual	less_proper	incomplete	3	critical	convenient	problematic	priority	priority
usual	less_proper	incomplete	3	critical	convenient	problematic	not_recom	not_recom
usual	less_proper	incomplete	3	critical	inconv	nonprob	recommended	priority
usual	less_proper	incomplete	3	critical	inconv	nonprob	priority	priority
usual	less_proper	incomplete	3	critical	inconv	nonprob	not_recom	not_recom
usual	less_proper	incomplete	3	critical	inconv	slightly_prob	priority	priority
usual	less_proper	incomplete	3	critical	inconv	problematic	recommended	priority
usual	less_proper	incomplete	3	critical	inconv	problematic	priority	priority
usual	less_proper	incomplete	3	critical	inconv	problematic	not_recom	not_recom
usual	less_proper	incomplete	more	convenient	convenient	nonprob	priority	priority
usual	less_proper	incomplete	more	convenient	convenient	nonprob	not_recom	not_recom
usual	less_proper	incomplete	more	convenient	convenient	slightly_prob	priority	priority
usual	less_proper	incomplete	more	convenient	convenient	slightly_prob	not_recom	not_recom
usual	less_proper	incomplete	more	convenient	convenient	problematic	recommended	priority
usual	less_proper	incomplete	more	convenient	convenient	problematic	priority	priority
usual	less_proper	incomplete	more	convenient	convenient	problematic	not_recom	not_recom
usual	less_proper	incomplete	more	convenient	inconv	nonprob	recommended	priority
usual	less_proper	incomplete	more	convenient	inconv	nonprob	priority	priority
usual	less_proper	incomplete	more	convenient	inconv	nonprob	not_recom	not_recom
usual	less_proper	incomplete	more	convenient	inconv	slightly_prob	recommended	priority
usual	less_proper	incomplete	more	convenient	inconv	slightly_prob	priority	priority
usual	less_proper	incomplete	more	convenient	inconv	slightly_prob	not_recom	not_recom
usual	less_proper	incomplete	more	convenient	inconv	problematic	recommended	priority
usual	less_proper	incomplete	more	convenient	inconv	problematic	priority	priority
usual	less_proper	incomplete	more	convenient	inconv	problematic	not_recom	not_recom
usual	less_proper	incomplete	more	less_conv	convenient	nonprob	recommended	priority
usual	less_proper	incomplete	more	less_conv	convenient	nonprob	priority	priority
usual	less_proper	incomplete	more	less_conv	convenient	nonprob	not_recom	not_recom
usual	less_proper	incomplete	more	less_conv	convenient	slightly_prob	recommended	priority
usual	less_proper	incomplete	more	less_conv	convenient	slightly_prob	priority	priority
usual	less_proper	incomplete	more	less_conv	convenient	problematic	recommended	priority
usual	less_proper	incomplete	more	less_conv	convenient	problematic	not_recom	not_recom
usual	less_proper	incomplete	more	less_conv	inconv	nonprob	recommended	priority
usual	less_proper	incomplete	more	less_conv	inconv	nonprob	priority	priority
usual	less_proper	incomplete	more	less_conv	inconv	slightly_prob	recommended	priority
usual	less_proper	incomplete	more	less_conv	inconv	slightly_prob	priority	priority
usual	less_proper	incomplete	more	less_conv	inconv	slightly_prob	not_recom	not_recom
usual	less_proper	incomplete	more	less_conv	inconv	problematic	recommended	priority
usual	less_proper	incomplete	more	less_conv	inconv	problematic	priority	priority
usual	less_proper	incomplete	more	critical	convenient	nonprob	recommended	priority
usual	less_proper	incomplete	more	critical	convenient	nonprob	priority	priority
usual	less_proper	incomplete	more	critical	convenient	nonprob	not_recom	not_recom
usual	less_proper	incomplete	more	critical	convenient	slightly_prob	recommended	priority
usual	less_proper	incomplete	more	critical	convenient	slightly_prob	priority	priority
usual	less_proper	incomplete	more	critical	convenient	slightly_prob	not_recom	not_recom
usual	less_proper	incomplete	more	critical	convenient	problematic	recommended	priority
usual	less_proper	incomplete	more	critical	convenient	problematic	priority	priority
usual	less_proper	incomplete	more	critical	convenient	problematic	not_recom	not_recom
usual	less_proper	incomplete	more	critical	inconv	nonprob	recommended	priority
usual	less_proper	incomplete	more	critical	inconv	nonprob	priority	priority
usual	less_proper	incomplete	more	critical	inconv	nonprob	not_recom	not_recom
usual	less_proper	incomplete	more	critical	inconv	slightly_prob	recommended	priority
usual	less_proper	incomplete	more	critical	inconv	slightly_prob	priority	priority
usual	less_proper	incomplete	more	critical	inconv	slightly_prob	not_recom	not_recom
usual	less_proper	incomplete	more	critical	inconv	problematic	recommended	priority
usual	less_proper	incomplete	more	critical	inconv	problematic	priority	priority
usual	less_proper	foster	1	convenient	convenient	nonprob	priority	priority
usual	less_proper	foster	1	convenient	convenient	nonprob	not_recom	not_recom
usual	less_proper	foster	1	convenient	convenient	slightly_prob	priority	priority
usual	less_proper	foster	1	convenient	convenient	slightly_prob	not_recom	not_recom
usual	less_proper	foster	1	convenient	convenient	problematic	recommended	priority
usual	less_proper	foster	1	convenient	convenient	problematic	priority	priority
usual	less_proper	foster	1	convenient	convenient	problematic	not_recom	not_recom
usual	less_proper	foster	1	convenient	inconv	nonprob	recommended	priority
usual	less_proper	foster	1	convenient	inconv	nonprob	priority	priority
usual	less_proper	foster	1	convenient	inconv	nonprob	not_recom	not_recom
usual	less_proper	foster	1	convenient	inconv	slightly_prob	recommended	priority
usual	less_proper	foster	1	convenient	inconv	slightly_prob	priority	priority
usual	less_proper	foster	1	convenient	inconv	slightly_prob	not_recom	not_recom
usual	less_proper	foster	1	convenient	inconv	problematic	recommended	priority
usual	less_proper	foster	1	convenient	inconv	problematic	priority	priority
usual	less_proper	foster	1	convenient	inconv	problematic	not_recom	not_recom
usual	less_proper	foster	1	less_conv	convenient	nonprob	recommended	priority
usual	less_proper	foster	1	less_conv	convenient	nonprob	priority	priority
usual	less_proper	foster	1	less_conv	convenient	nonprob	not_recom	not_recom
usual	less_proper	foster	1	less_conv	convenient	slightly_prob	recommended	priority
usual	less_proper	foster	1	less_conv	convenient	slightly_prob	priority	priority
usual	less_proper	foster	1	less_conv	convenient	slightly_prob	not_recom	not_recom
usual	less_proper	foster	1	less_conv	convenient	problematic	priority	priority
usual	less_proper	foster	1	less_conv	convenient	problematic	not_recom	not_recom
usual	less_proper	foster	1	less_conv	inconv	nonprob	recommended	priority
usual	less_proper	foster	1	less_conv	inconv	nonprob	priority	priority
usual	less_proper	foster	1	less_conv	inconv	nonprob	not_recom	not_recom
usual	less_proper	foster	1	less_conv	inconv	slightly_prob	priority	priority
usual	less_proper	foster	1	less_conv	inconv	slightly_prob	not_recom	not_recom
usual	less_proper	foster	1	less_conv	inconv	problematic	recommended	priority
usual	less_proper	foster	1	less_conv	inconv	problematic	priority	priority
usual	less_proper	foster	1	critical	convenient	nonprob	recommended	priority
usual	less_proper	foster	1	critical	convenient	nonprob	priority	priority
usual	less_proper	foster	1	critical	convenient	nonprob	not_recom	not_recom
usual	less_proper	foster	1	critical	convenient	slightly_prob	recommended	priority
usual	less_proper	foster	1	critical	convenient	slightly_prob	priority	priority
usual	less_proper	foster	1	critical	convenient	problematic	recommended	priority
usual	less_proper	foster	1	critical	convenient	problematic	priority	priority
usual	less_proper	foster	1	critical	inconv	nonprob	recommended	priority
usual	less_proper	foster	1	critical	inconv	nonprob	priority	priority
usual	less_proper	foster	1	critical	inconv	slightly_prob	recommended	priority
usual	less_proper	foster	1	critical	inconv	slightly_prob	priority	priority
usual	less_proper	foster	1	critical	inconv	slightly_prob	not_recom	not_recom
usual	less_proper	foster	1	critical	inconv	problematic	recommended	priority
usual	less_proper	foster	1	critical	inconv	problematic	priority	priority
usual	less_proper	foster	1	critical	inconv	problematic	not_recom	not_recom
usual	less_proper	foster	2	convenient	convenient	nonprob	priority	priority
usual	less_proper	foster	2	convenient	convenient	slightly_prob	priority	priority
usual	less_proper	foster	2	convenient	convenient	slightly_prob	not_recom	not_recom
usual	less_proper	foster	2	convenient	convenient	problematic	recommended	priority
usual	less_proper	foster	2	convenient	convenient	problematic	priority	priority
usual	less_proper	foster	2	convenient	convenient	problematic	not_recom	not_recom
usual	less_proper	foster	2	convenient	inconv	nonprob	recommended	priority
usual	less_proper	foster	2	convenient	inconv	nonprob	priority	priority
usual	less_proper	foster	2	convenient	inconv	nonprob	not_recom	not_recom
usual	less_proper	foster	2	convenient	inconv	slightly_prob	recommended	priority
usual	less_proper	foster	2	convenient	inconv	slightly_prob	priority	priority
usual	less_proper	foster	2	convenient	inconv	slightly_prob	not_recom	not_recom
usual	less_proper	foster	2	convenient	inconv	problematic	recommended	priority
usual	less_proper	foster	2	convenient	inconv	problematic	not_recom	not_recom
usual	less_proper	foster	2	less_conv	convenient	nonprob	recommended	priority
usual	less_proper	foster	2	less_conv	convenient	nonprob	priority	priority
usual	less_proper	foster	2	less_conv	convenient	nonprob	not_recom	not_recom
usual	less_proper	foster	2	less_conv	convenient	slightly_prob	recommended	priority
usual	less_proper	foster	2	less_conv	convenient	slightly_prob	priority	priority
usual	less_proper	foster	2	less_conv	convenient	slightly_prob	not_recom	not_recom
usual	less_proper	foster	2	less_conv	convenient	problematic	recommended	priority
usual	less_proper	foster	2	less_conv	convenient	problematic	priority	priority
usual	less_proper	foster	2	less_conv	convenient	problematic	not_recom	not_recom
usual	less_proper	foster	2	less_conv	inconv	nonprob	priority	priority
usual	less_proper	foster	2	less_conv	inconv	nonprob	not_recom	not_recom
usual	less_proper	foster	2	less_conv	inconv	slightly_prob	recommended	priority
usual	less_proper	foster	2	less_conv	inconv	slightly_prob	priority	priority
usual	less_proper	foster	2	less_conv	inconv	problematic	recommended	priority
usual	less_proper	foster	2	less_conv	inconv	problematic	priority	priority
usual	less_proper	foster	2	less_conv	inconv	problematic	not_recom	not_recom
usual	less_proper	foster	2	critical	convenient	nonprob	recommended	priority
usual	less_proper	foster	2	critical	convenient	nonprob	priority	priority
usual	less_proper	foster	2	critical	convenient	nonprob	not_recom	not_recom
usual	less_proper	foster	2	critical	convenient	slightly_prob	recommended	priority
usual	less_proper	foster	2	critical	convenient	slightly_prob	priority	priority
usual	less_proper	foster	2	critical	convenient	slightly_prob	not_recom	not_recom
usual	less_proper	foster	2	critical	convenient	problematic	recommended	priority
usual	less_proper	foster	2	critical	convenient	problematic	priority	priority
usual	less_proper	foster	2	critical	convenient	problematic	not_recom	not_recom
usual	less_proper	foster	2	critical	inconv	nonprob	recommended	priority
usual	less_proper	foster	2	critical	inconv	nonprob	priority	priority
usual	less_proper	foster	2	critical	inconv	nonprob	not_recom	not_recom
usual	less_proper	foster	2	critical	inconv	slightly_prob	recommended	priority
usual	less_proper	foster	2	critical	inconv	slightly_prob	priority	priority
usual	less_proper	foster	2	critical	inconv	slightly_prob	not_recom	not_recom
usual	less_proper	foster	2	critical	inconv	problematic	recommended	priority
usual	less_proper	foster	2	critical	inconv	problematic	priority	priority
usual	less_proper	foster	2	critical	inconv	problematic	not_recom	not_recom
usual	less_proper	foster	3	convenient	convenient	nonprob	priority	priority
usual	less_proper	foster	3	convenient	convenient	nonprob	not_recom	not_recom
usual	less_proper	foster	3	convenient	convenient	slightly_prob	priority	priority
usual	less_proper	foster	3	convenient	convenient	slightly_prob	not_recom	not_recom
usual	less_proper	foster	3	convenient	convenient	problematic	recommended	priority
usual	less_proper	foster	3	convenient	convenient	problematic	not_recom	not_recom
usual	less_proper	foster	3	convenient	inconv	nonprob	recommended	priority
usual	less_proper	foster	3	convenient	inconv	nonprob	priority	priority
usual	less_proper	foster	3	convenient	inconv	nonprob	not_recom	not_recom
usual	less_proper	foster	3	convenient	inconv	slightly_prob	recommended	priority
usual	less_proper	foster	3	convenient	inconv	slightly_prob	priority	priority
usual	less_proper	foster	3	convenient	inconv	slightly_prob	not_recom	not_recom
usual	less_proper	foster	3	convenient	inconv	problematic	recommended	priority
usual	less_proper	foster	3	convenient	inconv	problematic	priority	priority
usual	less_proper	foster	3	less_conv	convenient	nonprob	recommended	priority
usual	less_proper	foster	3	less_conv	convenient	nonprob	priority	priority
usual	less_proper	foster	3	less_conv	convenient	slightly_prob	recommended	priority
usual	less_proper	foster	3	less_conv	convenient	slightly_prob	priority	priority
usual	less_proper	foster	3	less_conv	convenient	slightly_prob	not_recom	not_recom
usual	less_proper	foster	3	less_conv	convenient	problematic	recommended	priority
usual	less_proper	foster	3	less_conv	convenient	problematic	priority	priority
usual	less_proper	foster	3	less_conv	convenient	problematic	not_recom	not_recom
usual	less_proper	foster	3	less_conv	inconv	nonprob	recommended	priority
usual	less_proper	foster	3	less_conv	inconv	nonprob	priority	priority
usual	less_proper	foster	3	less_conv	inconv	nonprob	not_recom	not_recom
usual	less_proper	foster	3	less_conv	inconv	slightly_prob	recommended	priority
usual	less_proper	foster	3	less_conv	inconv	slightly_prob	priority	priority
usual	less_proper	foster	3	less_conv	inconv	slightly_prob	not_recom	not_recom
usual	less_proper	foster	3	less_conv	inconv	problematic	recommended	priority
usual	less_proper	foster	3	less_conv	inconv	problematic	not_recom	not_recom
usual	less_proper	foster	3	critical	convenient	nonprob	recommended	priority
usual	less_proper	foster	3	critical	convenient	nonprob	priority	priority
usual	less_proper	foster	3	critical	convenient	nonprob	not_recom	not_recom
usual	less_proper	foster	3	critical	convenient	slightly_prob	recommended	priority
usual	less_proper	foster	3	critical	convenient	slightly_prob	priority	priority
usual	less_proper	foster	3	critical	convenient	slightly_prob	not_recom	not_recom
usual	less_proper	foster	3	critical	convenient	problematic	priority	priority
usual	less_proper	foster	3	critical	convenient	problematic	not_recom	not_recom
usual	less_proper	foster	3	critical	inconv	nonprob	recommended	priority
usual	less_proper	foster	3	critical	inconv	nonprob	priority	priority
usual	less_proper	foster	3	critical	inconv	nonprob	not_recom	not_recom
usual	less_proper	foster	3	critical	inconv	slightly_prob	recommended	priority
usual	less_proper	foster	3	critical	inconv	slightly_prob	priority	priority
usual	less_proper	foster	3	critical	inconv	slightly_prob	not_recom	not_recom
usual	less_proper	foster	3	critical	inconv	problematic	recommended	priority
usual	less_proper	foster	3	critical	inconv	problematic	priority	priority
usual	less_proper	foster	3	critical	inconv	problematic	not_recom	not_recom
usual	less_proper	foster	more	convenient	convenient	nonprob	priority	priority
usual	less_proper	foster	more	convenient	convenient	nonprob	not_recom	not_recom
usual	less_proper	foster	more	convenient	convenient	slightly_prob	not_recom	not_recom
usual	less_proper	foster	more	convenient	convenient	problematic	priority	priority
usual	less_proper	foster	more	convenient	convenient	problematic	not_recom	not_recom
usual	less_proper	foster	more	convenient	inconv	nonprob	recommended	priority
usual	less_proper	foster	more	convenient	inconv	nonprob	priority	priority
usual	less_proper	foster	more	convenient	inconv	nonprob	not_recom	not_recom
usual	less_proper	foster	more	convenient	inconv	slightly_prob	priority	priority
usual	less_proper	foster	more	convenient	inconv	slightly_prob	not_recom	not_recom
usual	less_proper	foster	more	convenient	inconv	problematic	recommended	priority
usual	less_proper	foster	more	convenient	inconv	problematic	not_recom	not_recom
usual	less_proper	foster	more	less_conv	convenient	nonprob	recommended	priority
usual	less_proper	foster	more	less_conv	convenient	nonprob	priority	priority
usual	less_proper	foster	more	less_conv	convenient	nonprob	not_recom	not_recom
usual	less_proper	foster	more	less_conv	convenient	slightly_prob	recommended	priority
usual	less_proper	foster	more	less_conv	convenient	slightly_prob	not_recom	not_recom
usual	less_proper	foster	more	less_conv	convenient	problematic	recommended	priority
usual	less_proper	foster	more	less_conv	convenient	problematic	priority	priority
usual	less_proper	foster	more	less_conv	inconv	nonprob	recommended	priority
usual	less_proper	foster	more	less_conv	inconv	nonprob	priority	priority
usual	less_proper	foster	more	less_conv	inconv	nonprob	not_recom	not_recom
usual	less_proper	foster	more	less_conv	inconv	slightly_prob	recommended	priority
usual	less_proper	foster	more	less_conv	inconv	slightly_prob	priority	priority
usual	less_proper	foster	more	less_conv	inconv	slightly_prob	not_recom	not_recom
usual	less_proper	foster	more	less_conv	inconv	problematic	recommended	priority
usual	less_proper	foster	more	less_conv	inconv	problematic	priority	priority
usual	less_proper	foster	more	less_conv	inconv	problematic	not_recom	not_recom
usual	less_proper	foster	more	critical	convenient	nonprob	recommended	priority
usual	less_proper	foster	more	critical	convenient	nonprob	priority	priority
usual	less_proper	foster	more	critical	convenient	slightly_prob	recommended	priority
usual	less_proper	foster	more	critical	convenient	slightly_prob	priority	priority
usual	less_proper	foster	more	critical	convenient	slightly_prob	not_recom	not_recom
usual	less_proper	foster	more	critical	convenient	problematic	priority	priority
usual	less_proper	foster	more	critical	convenient	problematic	not_recom	not_recom
usual	less_proper	foster	more	critical	inconv	nonprob	recommended	priority
usual	less_proper	foster	more	critical	inconv	nonprob	priority	priority
usual	less_proper	foster	more	critical	inconv	nonprob	not_recom	not_recom
usual	less_proper	foster	more	critical	inconv	slightly_prob	recommended	priority
usual	less_proper	foster	more	critical	inconv	slightly_prob	priority	priority
usual	less_proper	foster	more	critical	inconv	problematic	recommended	priority
usual	less_proper	foster	more	critical	inconv	problematic	priority	priority
usual	less_proper	foster	more	critical	inconv	problematic	not_recom	not_recom
usual	improper	complete	1	convenient	convenient	nonprob	priority	priority
usual	improper	complete	1	convenient	convenient	nonprob	not_recom	not_recom
usual	improper	complete	1	convenient	convenient	slightly_prob	priority	priority
usual	improper	complete	1	convenient	convenient	slightly_prob	not_recom	not_recom
usual	improper	complete	1	convenient	convenient	problematic	recommended	priority
usual	improper	complete	1	convenient	convenient	problematic	not_recom	not_recom
usual	improper	complete	1	convenient	inconv	nonprob	priority	priority
usual	improper	complete	1	convenient	inconv	nonprob	not_recom	not_recom
usual	improper	complete	1	convenient	inconv	slightly_prob	priority	priority
usual	improper	complete	1	convenient	inconv	slightly_prob	not_recom	not_recom
usual	improper	complete	1	convenient	inconv	problematic	recommended	priority
usual	improper	complete	1	convenient	inconv	problematic	priority	priority
usual	improper	complete	1	less_conv	convenient	nonprob	priority	priority
usual	improper	complete	1	less_conv	convenient	nonprob	not_recom	not_recom
usual	improper	complete	1	less_conv	convenient	slightly_prob	not_recom	not_recom
usual	improper	complete	1	less_conv	convenient	problematic	recommended	priority
usual	improper	complete	1	less_conv	convenient	problematic	not_recom	not_recom
usual	improper	complete	1	less_conv	inconv	nonprob	priority	priority
usual	improper	complete	1	less_conv	inconv	nonprob	not_recom	not_recom
usual	improper	complete	1	less_conv	inconv	slightly_prob	priority	priority
usual	improper	complete	1	less_conv	inconv	slightly_prob	not_recom	not_recom
usual	improper	complete	1	less_conv	inconv	problematic	recommended	priority
usual	improper	complete	1	less_conv	inconv	problematic	not_recom	not_recom
usual	improper	complete	1	critical	convenient	nonprob	priority	priority
usual	improper	complete	1	critical	convenient	nonprob	not_recom	not_recom
usual	improper	complete	1	critical	convenient	slightly_prob	priority	priority
usual	improper	complete	1	critical	convenient	slightly_prob	not_recom	not_recom
usual	improper	complete	1	critical	convenient	problematic	recommended	priority
usual	improper	complete	1	critical	convenient	problematic	priority	priority
usual	improper	complete	1	critical	convenient	problematic	not_recom	not_recom
usual	improper	complete	1	critical	inconv	nonprob	priority	priority
usual	improper	complete	1	critical	inconv	nonprob	not_recom	not_recom
usual	improper	complete	1	critical	inconv	slightly_prob	priority	priority
usual	improper	complete	1	critical	inconv	slightly_prob	not_recom	not_recom
usual	improper	complete	1	critical	inconv	problematic	recommended	priority
usual	improper	complete	1	critical	inconv	problematic	priority	priority
usual	improper	complete	1	critical	inconv	problematic	not_recom	not_recom
usual	improper	complete	2	convenient	convenient	nonprob	priority	priority
usual	improper	complete	2	convenient	convenient	nonprob	not_recom	not_recom
usual	improper	complete	2	convenient	convenient	slightly_prob	priority	priority
usual	improper	complete	2	convenient	convenient	problematic	recommended	priority
usual	improper	complete	2	convenient	convenient	problematic	priority	priority
usual	improper	complete	2	convenient	convenient	problematic	not_recom	not_recom
usual	improper	complete	2	convenient	inconv	nonprob	not_recom	not_recom
usual	improper	complete	2	convenient	inconv	problematic	recommended	priority
usual	improper	complete	2	convenient	inconv	problematic	priority	priority
usual	improper	complete	2	convenient	inconv	problematic	not_recom	not_recom
usual	improper	complete	2	less_conv	convenient	nonprob	priority	priority
usual	improper	complete	2	less_conv	convenient	nonprob	not_recom	not_recom
usual	improper	complete	2	less_conv	convenient	slightly_prob	priority	priority
usual	improper	complete	2	less_conv	convenient	slightly_prob	not_recom	not_recom
usual	improper	complete	2	less_conv	convenient	problematic	recommended	priority
usual	improper	complete	2	less_conv	convenient	problematic	priority	priority
usual	improper	complete	2	less_conv	convenient	problematic	not_recom	not_recom
usual	improper	complete	2	less_conv	inconv	nonprob	priority	priority
usual	improper	complete	2	less_conv	inconv	nonprob	not_recom	not_recom
usual	improper	complete	2	less_conv	inconv	slightly_prob	priority	priority
usual	improper	complete	2	less_conv	inconv	slightly_prob	not_recom	not_recom
usual	improper	complete	2	less_conv	inconv	problematic	recommended	priority
usual	improper	complete	2	less_conv	inconv	problematic	priority	priority
usual	improper	complete	2	less_conv	inconv	problematic	not_recom	not_recom
usual	improper	complete	2	critical	convenient	nonprob	recommended	priority
usual	improper	complete	2	critical	convenient	nonprob	priority	priority
usual	improper	complete	2	critical	convenient	nonprob	not_recom	not_recom
usual	improper	complete	2	critical	convenient	slightly_prob	recommended	priority
usual	improper	complete	2	critical	convenient	slightly_prob	priority	priority
usual	improper	complete	2	critical	convenient	slightly_prob	not_recom	not_recom
usual	improper	complete	2	critical	convenient	problematic	recommended	priority
usual	improper	complete	2	critical	convenient	problematic	priority	priority
usual	improper	complete	2	critical	convenient	problematic	not_recom	not_recom
usual	improper	complete	2	critical	inconv	nonprob	recommended	priority
usual	improper	complete	2	critical	inconv	nonprob	priority	priority
usual	improper	complete	2	critical	inconv	nonprob	not_recom	not_recom
usual	improper	complete	2	critical	inconv	slightly_prob	recommended	priority
usual	improper	complete	2	critical	inconv	slightly_prob	priority	priority
usual	improper	complete	2	critical	inconv	slightly_prob	not_recom	not_recom
usual	improper	complete	2	critical	inconv	problematic	recommended	priority
usual	improper	complete	2	critical	inconv	problematic	priority	priority
usual	improper	complete	2	critical	inconv	problematic	not_recom	not_recom
usual	improper	complete	3	convenient	convenient	nonprob	priority	priority
usual	improper	complete	3	convenient	convenient	nonprob	not_recom	not_recom
usual	improper	complete	3	convenient	convenient	slightly_prob	priority	priority
usual	improper	complete	3	convenient	convenient	slightly_prob	not_recom	not_recom
usual	improper	complete	3	convenient	convenient	problematic	recommended	priority
usual	improper	complete	3	convenient	convenient	problematic	priority	priority
usual	improper	complete	3	convenient	convenient	problematic	not_recom	not_recom
usual	improper	complete	3	convenient	inconv	nonprob	recommended	priority
usual	improper	complete	3	convenient	inconv	nonprob	priority	priority
usual	improper	complete	3	convenient	inconv	nonprob	not_recom	not_recom
usual	improper	complete	3	convenient	inconv	slightly_prob	recommended	priority
usual	improper	complete	3	convenient	inconv	slightly_prob	priority	priority
usual	improper	complete	3	convenient	inconv	slightly_prob	not_recom	not_recom
usual	improper	complete	3	convenient	inconv	problematic	recommended	priority
usual	improper	complete	3	convenient	inconv	problematic	priority	priority
usual	improper	complete	3	convenient	inconv	problematic	not_recom	not_recom
usual	improper	complete	3	less_conv	convenient	nonprob	recommended	priority
usual	improper	complete	3	less_conv	convenient	nonprob	priority	priority
usual	improper	complete	3	less_conv	convenient	slightly_prob	recommended	priority
usual	improper	complete	3	less_conv	convenient	slightly_prob	not_recom	not_recom
usual	improper	complete	3	less_conv	convenient	problematic	recommended	priority
usual	improper	complete	3	less_conv	convenient	problematic	not_recom	not_recom
usual	improper	complete	3	less_conv	inconv	nonprob	recommended	priority
usual	improper	complete	3	less_conv	inconv	nonprob	priority	priority
usual	improper	complete	3	less_conv	inconv	nonprob	not_recom	not_recom
usual	improper	complete	3	less_conv	inconv	slightly_prob	recommended	priority
usual	improper	complete	3	less_conv	inconv	slightly_prob	priority	priority
usual	improper	complete	3	less_conv	inconv	slightly_prob	not_recom	not_recom
usual	improper	complete	3	less_conv	inconv	problematic	recommended	priority
usual	improper	complete	3	less_conv	inconv	problematic	priority	priority
usual	improper	complete	3	less_conv	inconv	problematic	not_recom	not_recom
usual	improper	complete	3	critical	convenient	nonprob	recommended	priority
usual	improper	complete	3	critical	convenient	nonprob	priority	priority
usual	improper	complete	3	critical	convenient	nonprob	not_recom	not_recom
usual	improper	complete	3	critical	convenient	slightly_prob	recommended	priority
usual	improper	complete	3	critical	convenient	slightly_prob	priority	priority
usual	improper	complete	3	critical	convenient	slightly_prob	not_recom	not_recom
usual	improper	complete	3	critical	convenient	problematic	recommended	priority
usual	improper	complete	3	critical	convenient	problematic	priority	priority
usual	improper	complete	3	critical	inconv	nonprob	recommended	priority
usual	improper	complete	3	critical	inconv	nonprob	priority	priority
usual	improper	complete	3	critical	inconv	nonprob	not_recom	not_recom
usual	improper	complete	3	critical	inconv	slightly_prob	recommended	priority
usual	improper	complete	3	critical	inconv	slightly_prob	priority	priority
usual	improper	complete	3	critical	inconv	problematic	recommended	priority
usual	improper	complete	3	critical	inconv	problematic	priority	priority
usual	improper	complete	3	critical	inconv	problematic	not_recom	not_recom
usual	improper	complete	more	convenient	convenient	nonprob	priority	priority
usual	improper	complete	more	convenient	convenient	nonprob	not_recom	not_recom
usual	improper	complete	more	convenient	convenient	slightly_prob	priority	priority
usual	improper	complete	more	convenient	convenient	slightly_prob	not_recom	not_recom
usual	improper	complete	more	convenient	convenient	problematic	recommended	priority
usual	improper	complete	more	convenient	convenient	problematic	priority	priority
usual	improper	complete	more	convenient	convenient	problematic	not_recom	not_recom
usual	improper	complete	more	convenient	inconv	nonprob	recommended	priority
usual	improper	complete	more	convenient	inconv	nonprob	priority	priority
usual	improper	complete	more	convenient	inconv	nonprob	not_recom	not_recom
usual	improper	complete	more	convenient	inconv	slightly_prob	recommended	priority
usual	improper	complete	more	convenient	inconv	slightly_prob	priority	priority
usual	improper	complete	more	convenient	inconv	problematic	recommended	priority
usual	improper	complete	more	convenient	inconv	problematic	priority	priority
usual	improper	complete	more	convenient	inconv	problematic	not_recom	not_recom
usual	improper	complete	more	less_conv	convenient	nonprob	recommended	priority
usual	improper	complete	more	less_conv	convenient	nonprob	not_recom	not_recom
usual	improper	complete	more	less_conv	convenient	slightly_prob	recommended	priority
usual	improper	complete	more	less_conv	convenient	slightly_prob	priority	priority
usual	improper	complete	more	less_conv	convenient	problematic	recommended	priority
usual	improper	complete	more	less_conv	convenient	problematic	priority	priority
usual	improper	complete	more	less_conv	convenient	problematic	not_recom	not_recom
usual	improper	complete	more	less_conv	inconv	nonprob	recommended	priority
usual	improper	complete	more	less_conv	inconv	nonprob	priority	priority
usual	improper	complete	more	less_conv	inconv	nonprob	not_recom	not_recom
usual	improper	complete	more	less_conv	inconv	slightly_prob	recommended	priority
usual	improper	complete	more	less_conv	inconv	slightly_prob	not_recom	not_recom
usual	improper	complete	more	less_conv	inconv	problematic	recommended	priority
usual	improper	complete	more	less_conv	inconv	problematic	priority	priority
usual	improper	complete	more	less_conv	inconv	problematic	not_recom	not_recom
usual	improper	complete	more	critical	convenient	nonprob	recommended	priority
usual	improper	complete	more	critical	convenient	nonprob	priority	priority
usual	improper	complete	more	critical	convenient	nonprob	not_recom	not_recom
usual	improper	complete	more	critical	convenient	slightly_prob	priority	priority
usual	improper	complete	more	critical	convenient	slightly_prob	not_recom	not_recom
usual	improper	complete	more	critical	convenient	problematic	recommended	priority
usual	improper	complete	more	critical	convenient	problematic	priority	priority
usual	improper	complete	more	critical	convenient	problematic	not_recom	not_recom
usual	improper	complete	more	critical	inconv	nonprob	priority	priority
usual	improper	complete	more	critical	inconv	nonprob	not_recom	not_recom
usual	improper	complete	more	critical	inconv	slightly_prob	priority	priority
usual	improper	complete	more	critical	inconv	slightly_prob	not_recom	not_recom
usual	improper	complete	more	critical	inconv	problematic	recommended	priority
usual	improper	complete	more	critical	inconv	problematic	priority	priority
usual	improper	complete	more	critical	inconv	problematic	not_recom	not_recom
usual	improper	completed	1	convenient	convenient	nonprob	priority	priority
usual	improper	completed	1	convenient	convenient	nonprob	not_recom	not_recom
usual	improper	completed	1	convenient	convenient	slightly_prob	priority	priority
usual	improper	completed	1	convenient	convenient	slightly_prob	not_recom	not_recom
usual	improper	completed	1	convenient	convenient	problematic	recommended	priority
usual	improper	completed	1	convenient	inconv	nonprob	not_recom	not_recom
usual	improper	completed	1	convenient	inconv	slightly_prob	not_recom	not_recom
usual	improper	completed	1	convenient	inconv	problematic	priority	priority
usual	improper	completed	1	convenient	inconv	problematic	not_recom	not_recom
usual	improper	completed	1	less_conv	convenient	nonprob	priority	priority
usual	improper	completed	1	less_conv	convenient	nonprob	not_recom	not_recom
usual	improper	completed	1	less_conv	convenient	slightly_prob	priority	priority
usual	improper	completed	1	less_conv	convenient	problematic	recommended	priority
usual	improper	completed	1	less_conv	convenient	problematic	priority	priority
usual	improper	completed	1	less_conv	convenient	problematic	not_recom	not_recom
usual	improper	completed	1	less_conv	inconv	nonprob	priority	priority
usual	improper	completed	1	less_conv	inconv	nonprob	not_recom	not_recom
usual	improper	completed	1	less_conv	inconv	slightly_prob	priority	priority
usual	improper	completed	1	less_conv	inconv	slightly_prob	not_recom	not_recom
usual	improper	completed	1	less_conv	inconv	problematic	recommended	priority
usual	improper	completed	1	less_conv	inconv	problematic	priority	priority
usual	improper	completed	1	less_conv	inconv	problematic	not_recom	not_recom
usual	improper	completed	1	critical	convenient	nonprob	recommended	priority
usual	improper	completed	1	critical	convenient	nonprob	priority	priority
usual	improper	completed	1	critical	convenient	nonprob	not_recom	not_recom
usual	improper	completed	1	critical	convenient	slightly_prob	recommended	priority
usual	improper	completed	1	critical	convenient	slightly_prob	priority	priority
usual	improper	completed	1	critical	convenient	slightly_prob	not_recom	not_recom
usual	improper	completed	1	critical	convenient	problematic	recommended	priority
usual	improper	completed	1	critical	convenient	problematic	priority	priority
usual	improper	completed	1	critical	convenient	problematic	not_recom	not_recom
usual	improper	completed	1	critical	inconv	nonprob	recommended	priority
usual	improper	completed	1	critical	inconv	nonprob	priority	priority
usual	improper	completed	1	critical	inconv	nonprob	not_recom	not_recom
usual	improper	completed	1	critical	inconv	slightly_prob	recommended	priority
usual	improper	completed	1	critical	inconv	slightly_prob	priority	priority
usual	improper	completed	1	critical	inconv	slightly_prob	not_recom	not_recom
usual	improper	completed	1	critical	inconv	problematic	recommended	priority
usual	improper	completed	1	critical	inconv	problematic	priority	priority
usual	improper	completed	1	critical	inconv	problematic	not_recom	not_recom
usual	improper	completed	2	convenient	convenient	nonprob	priority	priority
usual	improper	completed	2	convenient	convenient	nonprob	not_recom	not_recom
usual	improper	completed	2	convenient	convenient	slightly_prob	priority	priority
usual	improper	completed	2	convenient	convenient	slightly_prob	not_recom	not_recom
usual	improper	completed	2	convenient	convenient	problematic	recommended	priority
usual	improper	completed	2	convenient	convenient	problematic	priority	priority
usual	improper	completed	2	convenient	convenient	problematic	not_recom	not_recom
usual	improper	completed	2	convenient	inconv	nonprob	priority	priority
usual	improper	completed	2	convenient	inconv	nonprob	not_recom	not_recom
usual	improper	completed	2	convenient	inconv	slightly_prob	priority	priority
usual	improper	completed	2	convenient	inconv	slightly_prob	not_recom	not_recom
usual	improper	completed	2	convenient	inconv	problematic	recommended	priority
usual	improper	completed	2	convenient	inconv	problematic	priority	priority
usual	improper	completed	2	convenient	inconv	problematic	not_recom	not_recom
usual	improper	completed	2	less_conv	convenient	nonprob	priority	priority
usual	improper	completed	2	less_conv	convenient	slightly_prob	priority	priority
usual	improper	completed	2	less_conv	convenient	slightly_prob	not_recom	not_recom
usual	improper	completed	2	less_conv	convenient	problematic	recommended	priority
usual	improper	completed	2	less_conv	convenient	problematic	priority	priority
usual	improper	completed	2	less_conv	convenient	problematic	not_recom	not_recom
usual	improper	completed	2	less_conv	inconv	nonprob	priority	priority
usual	improper	completed	2	less_conv	inconv	nonprob	not_recom	not_recom
usual	improper	completed	2	less_conv	inconv	slightly_prob	priority	priority
usual	improper	completed	2	less_conv	inconv	slightly_prob	not_recom	not_recom
usual	improper	completed	2	less_conv	inconv	problematic	recommended	priority
usual	improper	completed	2	less_conv	inconv	problematic	priority	priority
usual	improper	completed	2	less_conv	inconv	problematic	not_recom	not_recom
usual	improper	completed	2	critical	convenient	nonprob	recommended	priority
usual	improper	completed	2	critical	convenient	nonprob	priority	priority
usual	improper	completed	2	critical	convenient	nonprob	not_recom	not_recom
usual	improper	completed	2	critical	convenient	slightly_prob	priority	priority
usual	improper	completed	2	critical	convenient	slightly_prob	not_recom	not_recom
usual	improper	completed	2	critical	convenient	problematic	recommended	priority
usual	improper	completed	2	critical	convenient	problematic	priority	priority
usual	improper	completed	2	critical	convenient	problematic	not_recom	not_recom
usual	improper	completed	2	critical	inconv	nonprob	recommended	priority
usual	improper	completed	2	critical	inconv	nonprob	priority	priority
usual	improper	completed	2	critical	inconv	nonprob	not_recom	not_recom
usual	improper	completed	2	critical	inconv	slightly_prob	recommended	priority
usual	improper	completed	2	critical	inconv	slightly_prob	priority	priority
usual	improper	completed	2	critical	inconv	slightly_prob	not_recom	not_recom
usual	improper	completed	2	critical	inconv	problematic	recommended	priority
usual	improper	completed	2	critical	inconv	problematic	priority	priority
usual	improper	completed	2	critical	inconv	problematic	not_recom	not_recom
usual	improper	completed	3	convenient	convenient	nonprob	priority	priority
usual	improper	completed	3	convenient	convenient	nonprob	not_recom	not_recom
usual	improper	completed	3	convenient	convenient	slightly_prob	priority	priority
usual	improper	completed	3	convenient	convenient	slightly_prob	not_recom	not_recom
usual	improper	completed	3	convenient	convenient	problematic	priority	priority
usual	improper	completed	3	convenient	convenient	problematic	not_recom	not_recom
usual	improper	completed	3	convenient	inconv	nonprob	priority	priority
usual	improper	completed	3	convenient	inconv	nonprob	not_recom	not_recom
usual	improper	completed	3	convenient	inconv	slightly_prob	not_recom	not_recom
usual	improper	completed	3	convenient	inconv	problematic	recommended	priority
usual	improper	completed	3	convenient	inconv	problematic	priority	priority
usual	improper	completed	3	convenient	inconv	problematic	not_recom	not_recom
usual	improper	completed	3	less_conv	convenient	nonprob	recommended	priority
usual	improper	completed	3	less_conv	convenient	nonprob	priority	priority
usual	improper	completed	3	less_conv	convenient	nonprob	not_recom	not_recom
usual	improper	completed	3	less_conv	convenient	slightly_prob	recommended	priority
usual	improper	completed	3	less_conv	convenient	slightly_prob	priority	priority
usual	improper	completed	3	less_conv	convenient	slightly_prob	not_recom	not_recom
usual	improper	completed	3	less_conv	convenient	problematic	recommended	priority
usual	improper	completed	3	less_conv	convenient	problematic	priority	priority
usual	improper	completed	3	less_conv	inconv	nonprob	recommended	priority
usual	improper	completed	3	less_conv	inconv	nonprob	priority	priority
usual	improper	completed	3	less_conv	inconv	nonprob	not_recom	not_recom
usual	improper	completed	3	less_conv	inconv	slightly_prob	recommended	priority
usual	improper	completed	3	less_conv	inconv	slightly_prob	priority	priority
usual	improper	completed	3	less_conv	inconv	slightly_prob	not_recom	not_recom
usual	improper	completed	3	less_conv	inconv	problematic	recommended	priority
usual	improper	completed	3	less_conv	inconv	problematic	priority	priority
usual	improper	completed	3	less_conv	inconv	problematic	not_recom	not_recom
usual	improper	completed	3	critical	convenient	nonprob	recommended	priority
usual	improper	completed	3	critical	convenient	nonprob	priority	priority
usual	improper	completed	3	critical	convenient	nonprob	not_recom	not_recom
usual	improper	completed	3	critical	convenient	slightly_prob	recommended	priority
usual	improper	completed	3	critical	convenient	slightly_prob	not_recom	not_recom
usual	improper	completed	3	critical	convenient	problematic	recommended	priority
usual	improper	completed	3	critical	convenient	problematic	priority	priority
usual	improper	completed	3	critical	convenient	problematic	not_recom	not_recom
usual	improper	completed	3	critical	inconv	nonprob	recommended	priority
usual	improper	completed	3	critical	inconv	nonprob	priority	priority
usual	improper	completed	3	critical	inconv	nonprob	not_recom	not_recom
usual	improper	completed	3	critical	inconv	slightly_prob	recommended	priority
usual	improper	completed	3	critical	inconv	slightly_prob	priority	priority
usual	improper	completed	3	critical	inconv	problematic	recommended	priority
usual	improper	completed	3	critical	inconv	problematic	priority	priority
usual	improper	completed	3	critical	inconv	problematic	not_recom	not_recom
usual	improper	completed	more	convenient	convenient	nonprob	priority	priority
usual	improper	completed	more	convenient	convenient	nonprob	not_recom	not_recom
usual	improper	completed	more	convenient	convenient	slightly_prob	priority	priority
usual	improper	completed	more	convenient	convenient	slightly_prob	not_recom	not_recom
usual	improper	completed	more	convenient	convenient	problematic	recommended	priority
usual	improper	completed	more	convenient	convenient	problematic	priority	priority
usual	improper	completed	more	convenient	convenient	problematic	not_recom	not_recom
usual	improper	completed	more	convenient	inconv	nonprob	recommended	priority
usual	improper	completed	more	convenient	inconv	nonprob	priority	priority
usual	improper	completed	more	convenient	inconv	nonprob	not_recom	not_recom
usual	improper	completed	more	convenient	inconv	slightly_prob	recommended	priority
usual	improper	completed	more	convenient	inconv	slightly_prob	priority	priority
usual	improper	completed	more	convenient	inconv	slightly_prob	not_recom	not_recom
usual	improper	completed	more	convenient	inconv	problematic	recommended	priority
usual	improper	completed	more	convenient	inconv	problematic	priority	priority
usual	improper	completed	more	convenient	inconv	problematic	not_recom	not_recom
usual	improper	completed	more	less_conv	convenient	nonprob	recommended	priority
usual	improper	completed	more	less_conv	convenient	nonprob	priority	priority
usual	improper	completed	more	less_conv	convenient	nonprob	not_recom	not_recom
usual	improper	completed	more	less_conv	convenient	slightly_prob	recommended	priority
usual	improper	completed	more	less_conv	convenient	slightly_prob	priority	priority
usual	improper	completed	more	less_conv	convenient	slightly_prob	not_recom	not_recom
usual	improper	completed	more	less_conv	convenient	problematic	recommended	priority
usual	improper	completed	more	less_conv	convenient	problematic	priority	priority
usual	improper	completed	more	less_conv	inconv	nonprob	recommended	priority
usual	improper	completed	more	less_conv	inconv	nonprob	priority	priority
usual	improper	completed	more	less_conv	inconv	nonprob	not_recom	not_recom
usual	improper	completed	more	less_conv	inconv	slightly_prob	recommended	priority
usual	improper	completed	more	less_conv	inconv	slightly_prob	priority	priority
usual	improper	completed	more	less_conv	inconv	slightly_prob	not_recom	not_recom
usual	improper	completed	more	less_conv	inconv	problematic	recommended	priority
usual	improper	completed	more	less_conv	inconv	problematic	priority	priority
usual	improper	completed	more	less_conv	inconv	problematic	not_recom	not_recom
usual	improper	completed	more	critical	convenient	nonprob	recommended	priority
usual	improper	completed	more	critical	convenient	nonprob	priority	priority
usual	improper	completed	more	critical	convenient	nonprob	not_recom	not_recom
usual	improper	completed	more	critical	convenient	slightly_prob	recommended	priority
usual	improper	completed	more	critical	convenient	slightly_prob	priority	priority
usual	improper	completed	more	critical	convenient	slightly_prob	not_recom	not_recom
usual	improper	completed	more	critical	convenient	problematic	recommended	priority
usual	improper	completed	more	critical	convenient	problematic	priority	priority
usual	improper	completed	more	critical	convenient	problematic	not_recom	not_recom
usual	improper	completed	more	critical	inconv	nonprob	priority	priority
usual	improper	completed	more	critical	inconv	nonprob	not_recom	not_recom
usual	improper	completed	more	critical	inconv	slightly_prob	recommended	priority
usual	improper	completed	more	critical	inconv	slightly_prob	priority	priority
usual	improper	completed	more	critical	inconv	slightly_prob	not_recom	not_recom
usual	improper	completed	more	critical	inconv	problematic	recommended	priority
usual	improper	completed	more	critical	inconv	problematic	priority	priority
usual	improper	completed	more	critical	inconv	problematic	not_recom	not_recom
usual	improper	incomplete	1	convenient	convenient	nonprob	priority	priority
usual	improper	incomplete	1	convenient	convenient	nonprob	not_recom	not_recom
usual	improper	incomplete	1	convenient	convenient	slightly_prob	priority	priority
usual	improper	incomplete	1	convenient	convenient	problematic	recommended	priority
usual	improper	incomplete	1	convenient	convenient	problematic	priority	priority
usual	improper	incomplete	1	convenient	convenient	problematic	not_recom	not_recom
usual	improper	incomplete	1	convenient	inconv	nonprob	not_recom	not_recom
usual	improper	incomplete	1	convenient	inconv	slightly_prob	priority	priority
usual	improper	incomplete	1	convenient	inconv	problematic	recommended	priority
usual	improper	incomplete	1	less_conv	convenient	nonprob	priority	priority
usual	improper	incomplete	1	less_conv	convenient	nonprob	not_recom	not_recom
usual	improper	incomplete	1	less_conv	convenient	slightly_prob	priority	priority
usual	improper	incomplete	1	less_conv	convenient	slightly_prob	not_recom	not_recom
usual	improper	incomplete	1	less_conv	convenient	problematic	recommended	priority
usual	improper	incomplete	1	less_conv	convenient	problematic	priority	priority
usual	improper	incomplete	1	less_conv	convenient	problematic	not_recom	not_recom
usual	improper	incomplete	1	less_conv	inconv	nonprob	priority	priority
usual	improper	incomplete	1	less_conv	inconv	nonprob	not_recom	not_recom
usual	improper	incomplete	1	less_conv	inconv	slightly_prob	priority	priority
usual	improper	incomplete	1	less_conv	inconv	slightly_prob	not_recom	not_recom
usual	improper	incomplete	1	less_conv	inconv	problematic	recommended	priority
usual	improper	incomplete	1	less_conv	inconv	problematic	priority	priority
usual	improper	incomplete	1	critical	convenient	nonprob	recommended	priority
usual	improper	incomplete	1	critical	convenient	nonprob	priority	priority
usual	improper	incomplete	1	critical	convenient	nonprob	not_recom	not_recom
usual	improper	incomplete	1	critical	convenient	slightly_prob	priority	priority
usual	improper	incomplete	1	critical	convenient	slightly_prob	not_recom	not_recom
usual	improper	incomplete	1	critical	convenient	problematic	priority	priority
usual	improper	incomplete	1	critical	convenient	problematic	not_recom	not_recom
usual	improper	incomplete	1	critical	inconv	nonprob	recommended	priority
usual	improper	incomplete	1	critical	inconv	nonprob	priority	priority
usual	improper	incomplete	1	critical	inconv	nonprob	not_recom	not_recom
usual	improper	incomplete	1	critical	inconv	slightly_prob	recommended	priority
usual	improper	incomplete	1	critical	inconv	slightly_prob	priority	priority
usual	improper	incomplete	1	critical	inconv	slightly_prob	not_recom	not_recom
usual	improper	incomplete	1	critical	inconv	problematic	recommended	priority
usual	improper	incomplete	1	critical	inconv	problematic	priority	priority
usual	improper	incomplete	1	critical	inconv	problematic	not_recom	not_recom
usual	improper	incomplete	2	convenient	convenient	nonprob	priority	priority
usual	improper	incomplete	2	convenient	convenient	nonprob	not_recom	not_recom
usual	improper	incomplete	2	convenient	convenient	slightly_prob	priority	priority
usual	improper	incomplete	2	convenient	convenient	slightly_prob	not_recom	not_recom
usual	improper	incomplete	2	convenient	convenient	problematic	recommended	priority
usual	improper	incomplete	2	convenient	convenient	problematic	priority	priority
usual	improper	incomplete	2	convenient	convenient	problematic	not_recom	not_recom
usual	improper	incomplete	2	convenient	inconv	nonprob	recommended	priority
usual	improper	incomplete	2	convenient	inconv	nonprob	priority	priority
usual	improper	incomplete	2	convenient	inconv	nonprob	not_recom	not_recom
usual	improper	incomplete	2	convenient	inconv	slightly_prob	recommended	priority
usual	improper	incomplete	2	convenient	inconv	slightly_prob	priority	priority
usual	improper	incomplete	2	convenient	inconv	slightly_prob	not_recom	not_recom
usual	improper	incomplete	2	convenient	inconv	problematic	priority	priority
usual	improper	incomplete	2	convenient	inconv	problematic	not_recom	not_recom
usual	improper	incomplete	2	less_conv	convenient	nonprob	recommended	priority
usual	improper	incomplete	2	less_conv	convenient	nonprob	priority	priority
usual	improper	incomplete	2	less_conv	convenient	nonprob	not_recom	not_recom
usual	improper	incomplete	2	less_conv	convenient	slightly_prob	recommended	priority
usual	improper	incomplete	2	less_conv	convenient	slightly_prob	priority	priority
usual	improper	incomplete	2	less_conv	convenient	slightly_prob	not_recom	not_recom
usual	improper	incomplete	2	less_conv	convenient	problematic	recommended	priority
usual	improper	incomplete	2	less_conv	convenient	problematic	priority	priority
usual	improper	incomplete	2	less_conv	convenient	problematic	not_recom	not_recom
usual	improper	incomplete	2	less_conv	inconv	nonprob	recommended	priority
usual	improper	incomplete	2	less_conv	inconv	nonprob	priority	priority
usual	improper	incomplete	2	less_conv	inconv	nonprob	not_recom	not_recom
usual	improper	incomplete	2	less_conv	inconv	slightly_prob	recommended	priority
usual	improper	incomplete	2	less_conv	inconv	slightly_prob	priority	priority
usual	improper	incomplete	2	less_conv	inconv	slightly_prob	not_recom	not_recom
usual	improper	incomplete	2	less_conv	inconv	problematic	recommended	priority
usual	improper	incomplete	2	less_conv	inconv	problematic	priority	priority
usual	improper	incomplete	2	less_conv	inconv	problematic	not_recom	not_recom
usual	improper	incomplete	2	critical	convenient	nonprob	recommended	priority
usual	improper	incomplete	2	critical	convenient	nonprob	priority	priority
usual	improper	incomplete	2	critical	convenient	nonprob	not_recom	not_recom
usual	improper	incomplete	2	critical	convenient	slightly_prob	recommended	priority
usual	improper	incomplete	2	critical	convenient	slightly_prob	priority	priority
usual	improper	incomplete	2	critical	convenient	problematic	recommended	priority
usual	improper	incomplete	2	critical	convenient	problematic	not_recom	not_recom
usual	improper	incomplete	2	critical	inconv	nonprob	recommended	priority
usual	improper	incomplete	2	critical	inconv	nonprob	priority	priority
usual	improper	incomplete	2	critical	inconv	nonprob	not_recom	not_recom
usual	improper	incomplete	2	critical	inconv	slightly_prob	recommended	priority
usual	improper	incomplete	2	critical	inconv	slightly_prob	priority	priority
usual	improper	incomplete	2	critical	inconv	slightly_prob	not_recom	not_recom
usual	improper	incomplete	2	critical	inconv	problematic	recommended	priority
usual	improper	incomplete	2	critical	inconv	problematic	priority	priority
usual	improper	incomplete	2	critical	inconv	problematic	not_recom	not_recom
usual	improper	incomplete	3	convenient	convenient	nonprob	priority	priority
usual	improper	incomplete	3	convenient	convenient	slightly_prob	not_recom	not_recom
usual	improper	incomplete	3	convenient	convenient	problematic	recommended	priority
usual	improper	incomplete	3	convenient	convenient	problematic	priority	priority
usual	improper	incomplete	3	convenient	convenient	problematic	not_recom	not_recom
usual	improper	incomplete	3	convenient	inconv	nonprob	recommended	priority
usual	improper	incomplete	3	convenient	inconv	nonprob	priority	priority
usual	improper	incomplete	3	convenient	inconv	nonprob	not_recom	not_recom
usual	improper	incomplete	3	convenient	inconv	slightly_prob	recommended	priority
usual	improper	incomplete	3	convenient	inconv	slightly_prob	priority	priority
usual	improper	incomplete	3	convenient	inconv	problematic	recommended	priority
usual	improper	incomplete	3	convenient	inconv	problematic	priority	priority
usual	improper	incomplete	3	convenient	inconv	problematic	not_recom	not_recom
usual	improper	incomplete	3	less_conv	convenient	nonprob	recommended	priority
usual	improper	incomplete	3	less_conv	convenient	nonprob	not_recom	not_recom
usual	improper	incomplete	3	less_conv	convenient	slightly_prob	recommended	priority
usual	improper	incomplete	3	less_conv	convenient	slightly_prob	priority	priority
usual	improper	incomplete	3	less_conv	convenient	slightly_prob	not_recom	not_recom
usual	improper	incomplete	3	less_conv	convenient	problematic	recommended	priority
usual	improper	incomplete	3	less_conv	convenient	problematic	priority	priority
usual	improper	incomplete	3	less_conv	convenient	problematic	not_recom	not_recom
usual	improper	incomplete	3	less_conv	inconv	nonprob	recommended	priority
usual	improper	incomplete	3	less_conv	inconv	nonprob	not_recom	not_recom
usual	improper	incomplete	3	less_conv	inconv	slightly_prob	recommended	priority
usual	improper	incomplete	3	less_conv	inconv	slightly_prob	priority	priority
usual	improper	incomplete	3	less_conv	inconv	problematic	recommended	priority
usual	improper	incomplete	3	less_conv	inconv	problematic	priority	priority
usual	improper	incomplete	3	less_conv	inconv	problematic	not_recom	not_recom
usual	improper	incomplete	3	critical	convenient	nonprob	recommended	priority
usual	improper	incomplete	3	critical	convenient	nonprob	priority	priority
usual	improper	incomplete	3	critical	convenient	nonprob	not_recom	not_recom
usual	improper	incomplete	3	critical	convenient	slightly_prob	recommended	priority
usual	improper	incomplete	3	critical	convenient	slightly_prob	priority	priority
usual	improper	incomplete	3	critical	convenient	slightly_prob	not_recom	not_recom
usual	improper	incomplete	3	critical	convenient	problematic	recommended	priority
usual	improper	incomplete	3	critical	convenient	problematic	priority	priority
usual	improper	incomplete	3	critical	convenient	problematic	not_recom	not_recom
usual	improper	incomplete	3	critical	inconv	nonprob	recommended	priority
usual	improper	incomplete	3	critical	inconv	nonprob	priority	priority
usual	improper	incomplete	3	critical	inconv	nonprob	not_recom	not_recom
usual	improper	incomplete	3	critical	inconv	slightly_prob	recommended	priority
usual	improper	incomplete	3	critical	inconv	slightly_prob	priority	priority
usual	improper	incomplete	3	critical	inconv	slightly_prob	not_recom	not_recom
usual	improper	incomplete	3	critical	inconv	problematic	recommended	priority
usual	improper	incomplete	3	critical	inconv	problematic	priority	priority
usual	improper	incomplete	3	critical	inconv	problematic	not_recom	not_recom
usual	improper	incomplete	more	convenient	convenient	nonprob	not_recom	not_recom
usual	improper	incomplete	more	convenient	convenient	slightly_prob	priority	priority
usual	improper	incomplete	more	convenient	convenient	slightly_prob	not_recom	not_recom
usual	improper	incomplete	more	convenient	convenient	problematic	recommended	priority
usual	improper	incomplete	more	convenient	convenient	problematic	priority	priority
usual	improper	incomplete	more	convenient	convenient	problematic	not_recom	not_recom
usual	improper	incomplete	more	convenient	inconv	nonprob	recommended	priority
usual	improper	incomplete	more	convenient	inconv	nonprob	priority	priority
usual	improper	incomplete	more	convenient	inconv	nonprob	not_recom	not_recom
usual	improper	incomplete	more	convenient	inconv	slightly_prob	recommended	priority
usual	improper	incomplete	more	convenient	inconv	slightly_prob	priority	priority
usual	improper	incomplete	more	convenient	inconv	slightly_prob	not_recom	not_recom
usual	improper	incomplete	more	convenient	inconv	problematic	recommended	priority
usual	improper	incomplete	more	convenient	inconv	problematic	priority	priority
usual	improper	incomplete	more	convenient	inconv	problematic	not_recom	not_recom
usual	improper	incomplete	more	less_conv	convenient	nonprob	recommended	priority
usual	improper	incomplete	more	less_conv	convenient	nonprob	priority	priority
usual	improper	incomplete	more	less_conv	convenient	nonprob	not_recom	not_recom
usual	improper	incomplete	more	less_conv	convenient	slightly_prob	recommended	priority
usual	improper	incomplete	more	less_conv	convenient	slightly_prob	priority	priority
usual	improper	incomplete	more	less_conv	convenient	slightly_prob	not_recom	not_recom
usual	improper	incomplete	more	less_conv	convenient	problematic	recommended	priority
usual	improper	incomplete	more	less_conv	convenient	problematic	priority	priority
usual	improper	incomplete	more	less_conv	inconv	nonprob	priority	priority
usual	improper	incomplete	more	less_conv	inconv	nonprob	not_recom	not_recom
usual	improper	incomplete	more	less_conv	inconv	slightly_prob	priority	priority
usual	improper	incomplete	more	less_conv	inconv	slightly_prob	not_recom	not_recom
usual	improper	incomplete	more	less_conv	inconv	problematic	recommended	priority
usual	improper	incomplete	more	less_conv	inconv	problematic	priority	priority
usual	improper	incomplete	more	less_conv	inconv	problematic	not_recom	not_recom
usual	improper	incomplete	more	critical	convenient	nonprob	recommended	priority
usual	improper	incomplete	more	critical	convenient	nonprob	priority	priority
usual	improper	incomplete	more	critical	convenient	nonprob	not_recom	not_recom
usual	improper	incomplete	more	critical	convenient	slightly_prob	recommended	priority
usual	improper	incomplete	more	critical	convenient	slightly_prob	not_recom	not_recom
usual	improper	incomplete	more	critical	convenient	problematic	priority	priority
usual	improper	incomplete	more	critical	convenient	problematic	not_recom	not_recom
usual	improper	incomplete	more	critical	inconv	nonprob	recommended	priority
usual	improper	incomplete	more	critical	inconv	nonprob	priority	priority
usual	improper	incomplete	more	critical	inconv	nonprob	not_recom	not_recom
usual	improper	incomplete	more	critical	inconv	slightly_prob	recommended	priority
usual	improper	incomplete	more	critical	inconv	slightly_prob	priority	priority
usual	improper	incomplete	more	critical	inconv	slightly_prob	not_recom	not_recom
usual	improper	incomplete	more	critical	inconv	problematic	priority	priority
usual	improper	incomplete	more	critical	inconv	problematic	not_recom	not_recom
usual	improper	foster	1	convenient	convenient	nonprob	priority	priority
usual	improper	foster	1	convenient	convenient	nonprob	not_recom	not_recom
usual	improper	foster	1	convenient	convenient	slightly_prob	priority	priority
usual	improper	foster	1	convenient	convenient	slightly_prob	not_recom	not_recom
usual	improper	foster	1	convenient	convenient	problematic	not_recom	not_recom
usual	improper	foster	1	convenient	inconv	nonprob	recommended	priority
usual	improper	foster	1	convenient	inconv	nonprob	priority	priority
usual	improper	foster	1	convenient	inconv	nonprob	not_recom	not_recom
usual	improper	foster	1	convenient	inconv	slightly_prob	recommended	priority
usual	improper	foster	1	convenient	inconv	slightly_prob	priority	priority
usual	improper	foster	1	convenient	inconv	problematic	recommended	priority
usual	improper	foster	1	convenient	inconv	problematic	priority	priority
usual	improper	foster	1	convenient	inconv	problematic	not_recom	not_recom
usual	improper	foster	1	less_conv	convenient	nonprob	recommended	priority
usual	improper	foster	1	less_conv	convenient	nonprob	priority	priority
usual	improper	foster	1	less_conv	convenient	slightly_prob	recommended	priority
usual	improper	foster	1	less_conv	convenient	slightly_prob	priority	priority
usual	improper	foster	1	less_conv	convenient	slightly_prob	not_recom	not_recom
usual	improper	foster	1	less_conv	convenient	problematic	recommended	priority
usual	improper	foster	1	less_conv	convenient	problematic	priority	priority
usual	improper	foster	1	less_conv	convenient	problematic	not_recom	not_recom
usual	improper	foster	1	less_conv	inconv	nonprob	recommended	priority
usual	improper	foster	1	less_conv	inconv	nonprob	priority	priority
usual	improper	foster	1	less_conv	inconv	nonprob	not_recom	not_recom
usual	improper	foster	1	less_conv	inconv	slightly_prob	recommended	priority
usual	improper	foster	1	less_conv	inconv	slightly_prob	priority	priority
usual	improper	foster	1	less_conv	inconv	problematic	recommended	priority
usual	improper	foster	1	less_conv	inconv	problematic	priority	priority
usual	improper	foster	1	less_conv	inconv	problematic	not_recom	not_recom
usual	improper	foster	1	critical	convenient	nonprob	recommended	priority
usual	improper	foster	1	critical	convenient	nonprob	priority	priority
usual	improper	foster	1	critical	convenient	nonprob	not_recom	not_recom
usual	improper	foster	1	critical	convenient	slightly_prob	recommended	priority
usual	improper	foster	1	critical	convenient	slightly_prob	priority	priority
usual	improper	foster	1	critical	convenient	slightly_prob	not_recom	not_recom
usual	improper	foster	1	critical	convenient	problematic	recommended	priority
usual	improper	foster	1	critical	convenient	problematic	priority	priority
usual	improper	foster	1	critical	convenient	problematic	not_recom	not_recom
usual	improper	foster	1	critical	inconv	nonprob	recommended	priority
usual	improper	foster	1	critical	inconv	nonprob	priority	priority
usual	improper	foster	1	critical	inconv	nonprob	not_recom	not_recom
[truncated: 10,630 more rows]
