# Supplementary material for: Semi-supervised associative classification using ant colony optimization algorithm
Source: PeerJ Comput Sci. 2021 Sep 10;7:e676. doi: 10.7717/peerj-cs.676 (PMC8444075; doi:10.7717/peerj-cs.676)
Supplement: Supplemental Information 5 [file peerj-cs-07-676-s005.zip › 0 Datasets/pima.csv]

(11.333-inf)	(132.667-inf)	(40.667-81.333]	(-inf-33]	(-inf-282]	(22.367-44.733]	(-inf-0.859]	(-inf-41]	tested_positive
(-inf-5.667]	(132.667-inf)	(40.667-81.333]	(-inf-33]	(-inf-282]	(22.367-44.733]	(-inf-0.859]	(61-inf)	tested_positive
(11.333-inf)	(132.667-inf)	(40.667-81.333]	(-inf-33]	(-inf-282]	(22.367-44.733]	(-inf-0.859]	(41-61]	tested_positive
(-inf-5.667]	(66.333-132.667]	(40.667-81.333]	(-inf-33]	(-inf-282]	(22.367-44.733]	(-inf-0.859]	(-inf-41]	tested_positive
(-inf-5.667]	(132.667-inf)	(40.667-81.333]	(-inf-33]	(-inf-282]	(22.367-44.733]	(-inf-0.859]	(-inf-41]	tested_positive
(-inf-5.667]	(66.333-132.667]	(40.667-81.333]	(-inf-33]	(-inf-282]	(22.367-44.733]	(-inf-0.859]	(-inf-41]	tested_positive
(5.667-11.333]	(-inf-66.333]	(40.667-81.333]	(33-66]	(-inf-282]	(22.367-44.733]	(-inf-0.859]	(-inf-41]	tested_positive
(-inf-5.667]	(132.667-inf)	(40.667-81.333]	(33-66]	(-inf-282]	(22.367-44.733]	(0.859-1.639]	(-inf-41]	tested_positive
(-inf-5.667]	(132.667-inf)	(40.667-81.333]	(33-66]	(-inf-282]	(22.367-44.733]	(-inf-0.859]	(-inf-41]	tested_positive
(-inf-5.667]	(132.667-inf)	(81.333-inf)	(-inf-33]	(-inf-282]	(22.367-44.733]	(-inf-0.859]	(41-61]	tested_positive
(-inf-5.667]	(132.667-inf)	(40.667-81.333]	(-inf-33]	(-inf-282]	(22.367-44.733]	(-inf-0.859]	(-inf-41]	tested_positive
(-inf-5.667]	(132.667-inf)	(40.667-81.333]	(-inf-33]	(282-564]	(22.367-44.733]	(-inf-0.859]	(-inf-41]	tested_positive
(5.667-11.333]	(132.667-inf)	(40.667-81.333]	(33-66]	(-inf-282]	(22.367-44.733]	(-inf-0.859]	(-inf-41]	tested_positive
(5.667-11.333]	(132.667-inf)	(40.667-81.333]	(-inf-33]	(-inf-282]	(22.367-44.733]	(-inf-0.859]	(41-61]	tested_positive
(-inf-5.667]	(132.667-inf)	(81.333-inf)	(-inf-33]	(-inf-282]	(22.367-44.733]	(-inf-0.859]	(-inf-41]	tested_positive
(5.667-11.333]	(66.333-132.667]	(81.333-inf)	(-inf-33]	(-inf-282]	(22.367-44.733]	(-inf-0.859]	(-inf-41]	tested_positive
(5.667-11.333]	(66.333-132.667]	(81.333-inf)	(33-66]	(-inf-282]	(44.733-inf)	(0.859-1.639]	(-inf-41]	tested_positive
(-inf-5.667]	(132.667-inf)	(81.333-inf)	(33-66]	(-inf-282]	(44.733-inf)	(-inf-0.859]	(41-61]	tested_positive
(-inf-5.667]	(132.667-inf)	(81.333-inf)	(-inf-33]	(-inf-282]	(22.367-44.733]	(0.859-1.639]	(41-61]	tested_positive
(-inf-5.667]	(66.333-132.667]	(40.667-81.333]	(33-66]	(-inf-282]	(22.367-44.733]	(-inf-0.859]	(-inf-41]	tested_positive
(-inf-5.667]	(132.667-inf)	(40.667-81.333]	(-inf-33]	(-inf-282]	(22.367-44.733]	(-inf-0.859]	(-inf-41]	tested_positive
(-inf-5.667]	(66.333-132.667]	(81.333-inf)	(33-66]	(-inf-282]	(44.733-inf)	(-inf-0.859]	(-inf-41]	tested_positive
(5.667-11.333]	(132.667-inf)	(81.333-inf)	(33-66]	(-inf-282]	(22.367-44.733]	(-inf-0.859]	(41-61]	tested_positive
(5.667-11.333]	(66.333-132.667]	(40.667-81.333]	(-inf-33]	(-inf-282]	(22.367-44.733]	(0.859-1.639]	(-inf-41]	tested_positive
(11.333-inf)	(66.333-132.667]	(40.667-81.333]	(-inf-33]	(-inf-282]	(22.367-44.733]	(0.859-1.639]	(41-61]	tested_positive
(-inf-5.667]	(66.333-132.667]	(81.333-inf)	(33-66]	(-inf-282]	(22.367-44.733]	(0.859-1.639]	(-inf-41]	tested_positive
(-inf-5.667]	(66.333-132.667]	(40.667-81.333]	(-inf-33]	(-inf-282]	(22.367-44.733]	(0.859-1.639]	(-inf-41]	tested_negative
(-inf-5.667]	(66.333-132.667]	(40.667-81.333]	(-inf-33]	(-inf-282]	(22.367-44.733]	(-inf-0.859]	(41-61]	tested_negative
(-inf-5.667]	(66.333-132.667]	(40.667-81.333]	(-inf-33]	(-inf-282]	(22.367-44.733]	(0.859-1.639]	(41-61]	tested_negative
(-inf-5.667]	(66.333-132.667]	(40.667-81.333]	(-inf-33]	(-inf-282]	(22.367-44.733]	(0.859-1.639]	(-inf-41]	tested_negative
(5.667-11.333]	(132.667-inf)	(81.333-inf)	(-inf-33]	(-inf-282]	(22.367-44.733]	(-inf-0.859]	(-inf-41]	tested_negative
(-inf-5.667]	(66.333-132.667]	(40.667-81.333]	(-inf-33]	(-inf-282]	(22.367-44.733]	(-inf-0.859]	(-inf-41]	tested_negative
(5.667-11.333]	(66.333-132.667]	(40.667-81.333]	(-inf-33]	(-inf-282]	(22.367-44.733]	(-inf-0.859]	(41-61]	tested_negative
(-inf-5.667]	(66.333-132.667]	(40.667-81.333]	(-inf-33]	(-inf-282]	(22.367-44.733]	(-inf-0.859]	(-inf-41]	tested_negative
(-inf-5.667]	(66.333-132.667]	(40.667-81.333]	(-inf-33]	(-inf-282]	(22.367-44.733]	(-inf-0.859]	(-inf-41]	tested_negative
(-inf-5.667]	(132.667-inf)	(40.667-81.333]	(33-66]	(-inf-282]	(22.367-44.733]	(-inf-0.859]	(-inf-41]	tested_negative
(-inf-5.667]	(132.667-inf)	(81.333-inf)	(33-66]	(-inf-282]	(22.367-44.733]	(-inf-0.859]	(41-61]	tested_negative
(-inf-5.667]	(132.667-inf)	(81.333-inf)	(33-66]	(282-564]	(22.367-44.733]	(-inf-0.859]	(-inf-41]	tested_negative
(-inf-5.667]	(66.333-132.667]	(81.333-inf)	(-inf-33]	(-inf-282]	(22.367-44.733]	(-inf-0.859]	(-inf-41]	tested_negative
(5.667-11.333]	(-inf-66.333]	(40.667-81.333]	(-inf-33]	(-inf-282]	(22.367-44.733]	(-inf-0.859]	(-inf-41]	tested_negative
(-inf-5.667]	(66.333-132.667]	(40.667-81.333]	(-inf-33]	(-inf-282]	(22.367-44.733]	(-inf-0.859]	(-inf-41]	tested_negative
(-inf-5.667]	(66.333-132.667]	(40.667-81.333]	(-inf-33]	(-inf-282]	(-inf-22.367]	(-inf-0.859]	(-inf-41]	tested_negative
(5.667-11.333]	(132.667-inf)	(81.333-inf)	(-inf-33]	(-inf-282]	(22.367-44.733]	(-inf-0.859]	(41-61]	tested_negative
(11.333-inf)	(66.333-132.667]	(40.667-81.333]	(-inf-33]	(-inf-282]	(22.367-44.733]	(-inf-0.859]	(-inf-41]	tested_negative
(5.667-11.333]	(132.667-inf)	(40.667-81.333]	(33-66]	(-inf-282]	(44.733-inf)	(-inf-0.859]	(-inf-41]	tested_negative
(5.667-11.333]	(66.333-132.667]	(40.667-81.333]	(-inf-33]	(-inf-282]	(22.367-44.733]	(-inf-0.859]	(-inf-41]	tested_negative
(-inf-5.667]	(66.333-132.667]	(40.667-81.333]	(-inf-33]	(-inf-282]	(22.367-44.733]	(0.859-1.639]	(-inf-41]	tested_negative
(-inf-5.667]	(66.333-132.667]	(40.667-81.333]	(-inf-33]	(-inf-282]	(22.367-44.733]	(-inf-0.859]	(-inf-41]	tested_negative
(5.667-11.333]	(66.333-132.667]	(40.667-81.333]	(-inf-33]	(-inf-282]	(22.367-44.733]	(-inf-0.859]	(-inf-41]	tested_negative
(-inf-5.667]	(66.333-132.667]	(40.667-81.333]	(-inf-33]	(-inf-282]	(22.367-44.733]	(-inf-0.859]	(-inf-41]	tested_negative
(-inf-5.667]	(66.333-132.667]	(40.667-81.333]	(-inf-33]	(-inf-282]	(22.367-44.733]	(-inf-0.859]	(-inf-41]	tested_negative
(5.667-11.333]	(66.333-132.667]	(40.667-81.333]	(-inf-33]	(-inf-282]	(22.367-44.733]	(-inf-0.859]	(-inf-41]	tested_negative
(-inf-5.667]	(66.333-132.667]	(40.667-81.333]	(33-66]	(-inf-282]	(22.367-44.733]	(-inf-0.859]	(-inf-41]	tested_negative
(11.333-inf)	(132.667-inf)	(81.333-inf)	(-inf-33]	(-inf-282]	(22.367-44.733]	(-inf-0.859]	(-inf-41]	tested_negative
(-inf-5.667]	(66.333-132.667]	(40.667-81.333]	(-inf-33]	(-inf-282]	(22.367-44.733]	(-inf-0.859]	(-inf-41]	tested_negative
(-inf-5.667]	(66.333-132.667]	(40.667-81.333]	(-inf-33]	(-inf-282]	(22.367-44.733]	(-inf-0.859]	(-inf-41]	tested_negative
(-inf-5.667]	(132.667-inf)	(40.667-81.333]	(-inf-33]	(-inf-282]	(-inf-22.367]	(-inf-0.859]	(-inf-41]	tested_negative
(5.667-11.333]	(66.333-132.667]	(40.667-81.333]	(-inf-33]	(-inf-282]	(22.367-44.733]	(-inf-0.859]	(-inf-41]	tested_negative
(-inf-5.667]	(66.333-132.667]	(-inf-40.667]	(-inf-33]	(-inf-282]	(-inf-22.367]	(-inf-0.859]	(-inf-41]	tested_negative
(-inf-5.667]	(66.333-132.667]	(-inf-40.667]	(-inf-33]	(-inf-282]	(-inf-22.367]	(-inf-0.859]	(-inf-41]	tested_negative
(-inf-5.667]	(66.333-132.667]	(81.333-inf)	(33-66]	(-inf-282]	(22.367-44.733]	(-inf-0.859]	(-inf-41]	tested_negative
(5.667-11.333]	(132.667-inf)	(40.667-81.333]	(-inf-33]	(-inf-282]	(22.367-44.733]	(-inf-0.859]	(41-61]	tested_negative
(-inf-5.667]	(132.667-inf)	(40.667-81.333]	(-inf-33]	(-inf-282]	(22.367-44.733]	(-inf-0.859]	(61-inf)	tested_negative
(-inf-5.667]	(66.333-132.667]	(40.667-81.333]	(-inf-33]	(-inf-282]	(22.367-44.733]	(-inf-0.859]	(-inf-41]	tested_negative
(-inf-5.667]	(66.333-132.667]	(40.667-81.333]	(-inf-33]	(-inf-282]	(22.367-44.733]	(-inf-0.859]	(-inf-41]	tested_negative
(-inf-5.667]	(132.667-inf)	(81.333-inf)	(-inf-33]	(-inf-282]	(-inf-22.367]	(-inf-0.859]	(61-inf)	tested_negative
(11.333-inf)	(66.333-132.667]	(40.667-81.333]	(33-66]	(-inf-282]	(22.367-44.733]	(-inf-0.859]	(41-61]	tested_negative
(-inf-5.667]	(66.333-132.667]	(40.667-81.333]	(-inf-33]	(-inf-282]	(22.367-44.733]	(-inf-0.859]	(-inf-41]	tested_negative
(-inf-5.667]	(66.333-132.667]	(40.667-81.333]	(-inf-33]	(-inf-282]	(-inf-22.367]	(-inf-0.859]	(-inf-41]	tested_negative
(-inf-5.667]	(66.333-132.667]	(40.667-81.333]	(-inf-33]	(-inf-282]	(22.367-44.733]	(-inf-0.859]	(-inf-41]	tested_negative
(-inf-5.667]	(66.333-132.667]	(40.667-81.333]	(-inf-33]	(-inf-282]	(22.367-44.733]	(-inf-0.859]	(-inf-41]	tested_negative
(-inf-5.667]	(66.333-132.667]	(40.667-81.333]	(-inf-33]	(-inf-282]	(44.733-inf)	(-inf-0.859]	(41-61]	tested_negative
(-inf-5.667]	(66.333-132.667]	(40.667-81.333]	(33-66]	(-inf-282]	(22.367-44.733]	(-inf-0.859]	(-inf-41]	tested_negative
(5.667-11.333]	(66.333-132.667]	(40.667-81.333]	(-inf-33]	(-inf-282]	(22.367-44.733]	(-inf-0.859]	(-inf-41]	tested_negative
(-inf-5.667]	(66.333-132.667]	(40.667-81.333]	(33-66]	(-inf-282]	(22.367-44.733]	(-inf-0.859]	(-inf-41]	tested_negative
(5.667-11.333]	(132.667-inf)	(81.333-inf)	(33-66]	(-inf-282]	(22.367-44.733]	(-inf-0.859]	(-inf-41]	tested_negative
(-inf-5.667]	(132.667-inf)	(40.667-81.333]	(-inf-33]	(-inf-282]	(22.367-44.733]	(-inf-0.859]	(-inf-41]	tested_positive
(5.667-11.333]	(132.667-inf)	(40.667-81.333]	(-inf-33]	(-inf-282]	(22.367-44.733]	(-inf-0.859]	(41-61]	tested_positive
(-inf-5.667]	(132.667-inf)	(40.667-81.333]	(33-66]	(-inf-282]	(44.733-inf)	(-inf-0.859]	(-inf-41]	tested_positive
(11.333-inf)	(132.667-inf)	(81.333-inf)	(-inf-33]	(-inf-282]	(22.367-44.733]	(-inf-0.859]	(41-61]	tested_positive
(-inf-5.667]	(132.667-inf)	(81.333-inf)	(33-66]	(282-564]	(22.367-44.733]	(1.639-inf)	(-inf-41]	tested_positive
(-inf-5.667]	(66.333-132.667]	(-inf-40.667]	(-inf-33]	(-inf-282]	(22.367-44.733]	(-inf-0.859]	(-inf-41]	tested_positive
(-inf-5.667]	(66.333-132.667]	(81.333-inf)	(33-66]	(-inf-282]	(44.733-inf)	(-inf-0.859]	(-inf-41]	tested_positive
(-inf-5.667]	(66.333-132.667]	(81.333-inf)	(-inf-33]	(-inf-282]	(22.367-44.733]	(0.859-1.639]	(-inf-41]	tested_positive
(-inf-5.667]	(132.667-inf)	(40.667-81.333]	(-inf-33]	(-inf-282]	(22.367-44.733]	(0.859-1.639]	(-inf-41]	tested_positive
(-inf-5.667]	(-inf-66.333]	(40.667-81.333]	(-inf-33]	(-inf-282]	(22.367-44.733]	(-inf-0.859]	(-inf-41]	tested_positive
(-inf-5.667]	(132.667-inf)	(81.333-inf)	(-inf-33]	(-inf-282]	(22.367-44.733]	(-inf-0.859]	(-inf-41]	tested_positive
(11.333-inf)	(66.333-132.667]	(81.333-inf)	(-inf-33]	(-inf-282]	(22.367-44.733]	(-inf-0.859]	(41-61]	tested_positive
(-inf-5.667]	(132.667-inf)	(81.333-inf)	(-inf-33]	(-inf-282]	(22.367-44.733]	(-inf-0.859]	(-inf-41]	tested_positive
(-inf-5.667]	(66.333-132.667]	(40.667-81.333]	(33-66]	(-inf-282]	(22.367-44.733]	(-inf-0.859]	(-inf-41]	tested_positive
(-inf-5.667]	(132.667-inf)	(40.667-81.333]	(-inf-33]	(-inf-282]	(22.367-44.733]	(-inf-0.859]	(-inf-41]	tested_positive
(-inf-5.667]	(66.333-132.667]	(40.667-81.333]	(-inf-33]	(-inf-282]	(22.367-44.733]	(-inf-0.859]	(-inf-41]	tested_positive
(-inf-5.667]	(66.333-132.667]	(40.667-81.333]	(-inf-33]	(-inf-282]	(22.367-44.733]	(-inf-0.859]	(-inf-41]	tested_positive
(5.667-11.333]	(132.667-inf)	(-inf-40.667]	(-inf-33]	(-inf-282]	(44.733-inf)	(-inf-0.859]	(-inf-41]	tested_positive
(-inf-5.667]	(66.333-132.667]	(-inf-40.667]	(-inf-33]	(-inf-282]	(22.367-44.733]	(-inf-0.859]	(-inf-41]	tested_positive
(-inf-5.667]	(132.667-inf)	(40.667-81.333]	(33-66]	(-inf-282]	(22.367-44.733]	(-inf-0.859]	(-inf-41]	tested_positive
(5.667-11.333]	(132.667-inf)	(40.667-81.333]	(33-66]	(-inf-282]	(22.367-44.733]	(0.859-1.639]	(-inf-41]	tested_positive
(5.667-11.333]	(132.667-inf)	(81.333-inf)	(-inf-33]	(-inf-282]	(44.733-inf)	(-inf-0.859]	(41-61]	tested_positive
(5.667-11.333]	(66.333-132.667]	(40.667-81.333]	(33-66]	(-inf-282]	(22.367-44.733]	(-inf-0.859]	(-inf-41]	tested_positive
(-inf-5.667]	(132.667-inf)	(40.667-81.333]	(-inf-33]	(-inf-282]	(22.367-44.733]	(-inf-0.859]	(-inf-41]	tested_positive
(-inf-5.667]	(132.667-inf)	(81.333-inf)	(33-66]	(-inf-282]	(22.367-44.733]	(-inf-0.859]	(-inf-41]	tested_positive
(5.667-11.333]	(66.333-132.667]	(40.667-81.333]	(33-66]	(-inf-282]	(22.367-44.733]	(-inf-0.859]	(41-61]	tested_positive
(5.667-11.333]	(66.333-132.667]	(81.333-inf)	(-inf-33]	(-inf-282]	(22.367-44.733]	(-inf-0.859]	(41-61]	tested_positive
(-inf-5.667]	(66.333-132.667]	(40.667-81.333]	(-inf-33]	(-inf-282]	(22.367-44.733]	(-inf-0.859]	(-inf-41]	tested_positive
(5.667-11.333]	(132.667-inf)	(81.333-inf)	(-inf-33]	(-inf-282]	(22.367-44.733]	(-inf-0.859]	(41-61]	tested_negative
(-inf-5.667]	(66.333-132.667]	(40.667-81.333]	(-inf-33]	(-inf-282]	(22.367-44.733]	(-inf-0.859]	(-inf-41]	tested_negative
(-inf-5.667]	(66.333-132.667]	(40.667-81.333]	(-inf-33]	(-inf-282]	(22.367-44.733]	(-inf-0.859]	(-inf-41]	tested_negative
(-inf-5.667]	(66.333-132.667]	(40.667-81.333]	(-inf-33]	(-inf-282]	(22.367-44.733]	(-inf-0.859]	(-inf-41]	tested_negative
(-inf-5.667]	(66.333-132.667]	(40.667-81.333]	(-inf-33]	(-inf-282]	(22.367-44.733]	(-inf-0.859]	(-inf-41]	tested_negative
(-inf-5.667]	(66.333-132.667]	(40.667-81.333]	(-inf-33]	(-inf-282]	(-inf-22.367]	(-inf-0.859]	(-inf-41]	tested_negative
(-inf-5.667]	(66.333-132.667]	(81.333-inf)	(33-66]	(-inf-282]	(22.367-44.733]	(-inf-0.859]	(-inf-41]	tested_negative
(-inf-5.667]	(66.333-132.667]	(81.333-inf)	(-inf-33]	(-inf-282]	(22.367-44.733]	(-inf-0.859]	(-inf-41]	tested_negative
(-inf-5.667]	(66.333-132.667]	(40.667-81.333]	(-inf-33]	(-inf-282]	(22.367-44.733]	(-inf-0.859]	(-inf-41]	tested_negative
(-inf-5.667]	(66.333-132.667]	(40.667-81.333]	(-inf-33]	(-inf-282]	(22.367-44.733]	(-inf-0.859]	(-inf-41]	tested_negative
(-inf-5.667]	(66.333-132.667]	(40.667-81.333]	(-inf-33]	(-inf-282]	(22.367-44.733]	(-inf-0.859]	(-inf-41]	tested_negative
(5.667-11.333]	(66.333-132.667]	(40.667-81.333]	(-inf-33]	(-inf-282]	(22.367-44.733]	(-inf-0.859]	(-inf-41]	tested_negative
(-inf-5.667]	(66.333-132.667]	(40.667-81.333]	(33-66]	(-inf-282]	(22.367-44.733]	(-inf-0.859]	(-inf-41]	tested_negative
(5.667-11.333]	(66.333-132.667]	(40.667-81.333]	(33-66]	(-inf-282]	(22.367-44.733]	(-inf-0.859]	(-inf-41]	tested_negative
(-inf-5.667]	(66.333-132.667]	(40.667-81.333]	(33-66]	(-inf-282]	(22.367-44.733]	(-inf-0.859]	(-inf-41]	tested_negative
(-inf-5.667]	(66.333-132.667]	(40.667-81.333]	(33-66]	(-inf-282]	(22.367-44.733]	(-inf-0.859]	(-inf-41]	tested_negative
(-inf-5.667]	(66.333-132.667]	(81.333-inf)	(33-66]	(-inf-282]	(22.367-44.733]	(-inf-0.859]	(-inf-41]	tested_negative
(-inf-5.667]	(66.333-132.667]	(40.667-81.333]	(-inf-33]	(-inf-282]	(22.367-44.733]	(-inf-0.859]	(-inf-41]	tested_negative
(-inf-5.667]	(66.333-132.667]	(40.667-81.333]	(-inf-33]	(-inf-282]	(22.367-44.733]	(0.859-1.639]	(-inf-41]	tested_negative
(-inf-5.667]	(66.333-132.667]	(40.667-81.333]	(-inf-33]	(-inf-282]	(22.367-44.733]	(-inf-0.859]	(-inf-41]	tested_negative
(-inf-5.667]	(66.333-132.667]	(40.667-81.333]	(-inf-33]	(-inf-282]	(22.367-44.733]	(0.859-1.639]	(-inf-41]	tested_negative
(5.667-11.333]	(132.667-inf)	(81.333-inf)	(-inf-33]	(-inf-282]	(22.367-44.733]	(-inf-0.859]	(41-61]	tested_negative
(-inf-5.667]	(66.333-132.667]	(40.667-81.333]	(-inf-33]	(-inf-282]	(22.367-44.733]	(-inf-0.859]	(-inf-41]	tested_negative
(-inf-5.667]	(132.667-inf)	(40.667-81.333]	(-inf-33]	(-inf-282]	(22.367-44.733]	(-inf-0.859]	(-inf-41]	tested_negative
(-inf-5.667]	(66.333-132.667]	(-inf-40.667]	(-inf-33]	(-inf-282]	(22.367-44.733]	(0.859-1.639]	(41-61]	tested_negative
(5.667-11.333]	(66.333-132.667]	(40.667-81.333]	(-inf-33]	(-inf-282]	(22.367-44.733]	(-inf-0.859]	(-inf-41]	tested_negative
(-inf-5.667]	(132.667-inf)	(40.667-81.333]	(-inf-33]	(-inf-282]	(22.367-44.733]	(-inf-0.859]	(61-inf)	tested_negative
(-inf-5.667]	(66.333-132.667]	(40.667-81.333]	(-inf-33]	(-inf-282]	(44.733-inf)	(-inf-0.859]	(-inf-41]	tested_negative
(-inf-5.667]	(66.333-132.667]	(40.667-81.333]	(-inf-33]	(-inf-282]	(44.733-inf)	(-inf-0.859]	(-inf-41]	tested_negative
(-inf-5.667]	(66.333-132.667]	(40.667-81.333]	(33-66]	(-inf-282]	(22.367-44.733]	(-inf-0.859]	(-inf-41]	tested_negative
(-inf-5.667]	(66.333-132.667]	(40.667-81.333]	(-inf-33]	(-inf-282]	(22.367-44.733]	(-inf-0.859]	(-inf-41]	tested_negative
(-inf-5.667]	(66.333-132.667]	(40.667-81.333]	(-inf-33]	(-inf-282]	(22.367-44.733]	(-inf-0.859]	(-inf-41]	tested_negative
(-inf-5.667]	(66.333-132.667]	(40.667-81.333]	(33-66]	(-inf-282]	(22.367-44.733]	(-inf-0.859]	(-inf-41]	tested_negative
(-inf-5.667]	(66.333-132.667]	(40.667-81.333]	(-inf-33]	(-inf-282]	(22.367-44.733]	(-inf-0.859]	(-inf-41]	tested_negative
(-inf-5.667]	(66.333-132.667]	(40.667-81.333]	(-inf-33]	(-inf-282]	(22.367-44.733]	(1.639-inf)	(-inf-41]	tested_negative
(-inf-5.667]	(-inf-66.333]	(40.667-81.333]	(-inf-33]	(-inf-282]	(22.367-44.733]	(-inf-0.859]	(-inf-41]	tested_negative
(-inf-5.667]	(66.333-132.667]	(40.667-81.333]	(-inf-33]	(-inf-282]	(22.367-44.733]	(-inf-0.859]	(-inf-41]	tested_negative
(-inf-5.667]	(66.333-132.667]	(40.667-81.333]	(-inf-33]	(-inf-282]	(-inf-22.367]	(-inf-0.859]	(-inf-41]	tested_negative
(-inf-5.667]	(66.333-132.667]	(81.333-inf)	(-inf-33]	(-inf-282]	(22.367-44.733]	(-inf-0.859]	(41-61]	tested_negative
(-inf-5.667]	(66.333-132.667]	(40.667-81.333]	(-inf-33]	(-inf-282]	(22.367-44.733]	(-inf-0.859]	(-inf-41]	tested_negative
(5.667-11.333]	(132.667-inf)	(40.667-81.333]	(-inf-33]	(-inf-282]	(22.367-44.733]	(-inf-0.859]	(-inf-41]	tested_negative
(-inf-5.667]	(66.333-132.667]	(40.667-81.333]	(-inf-33]	(-inf-282]	(22.367-44.733]	(-inf-0.859]	(-inf-41]	tested_negative
(-inf-5.667]	(66.333-132.667]	(40.667-81.333]	(33-66]	(-inf-282]	(22.367-44.733]	(-inf-0.859]	(-inf-41]	tested_negative
(-inf-5.667]	(66.333-132.667]	(-inf-40.667]	(-inf-33]	(-inf-282]	(22.367-44.733]	(-inf-0.859]	(-inf-41]	tested_negative
(-inf-5.667]	(66.333-132.667]	(40.667-81.333]	(-inf-33]	(-inf-282]	(22.367-44.733]	(-inf-0.859]	(-inf-41]	tested_negative
(-inf-5.667]	(66.333-132.667]	(40.667-81.333]	(-inf-33]	(-inf-282]	(-inf-22.367]	(-inf-0.859]	(-inf-41]	tested_negative
(-inf-5.667]	(66.333-132.667]	(40.667-81.333]	(33-66]	(-inf-282]	(22.367-44.733]	(-inf-0.859]	(-inf-41]	tested_negative
(-inf-5.667]	(66.333-132.667]	(40.667-81.333]	(-inf-33]	(-inf-282]	(22.367-44.733]	(-inf-0.859]	(-inf-41]	tested_negative
(-inf-5.667]	(66.333-132.667]	(40.667-81.333]	(-inf-33]	(-inf-282]	(22.367-44.733]	(-inf-0.859]	(41-61]	tested_negative
(-inf-5.667]	(66.333-132.667]	(81.333-inf)	(33-66]	(-inf-282]	(22.367-44.733]	(-inf-0.859]	(61-inf)	tested_negative
(-inf-5.667]	(132.667-inf)	(40.667-81.333]	(33-66]	(282-564]	(22.367-44.733]	(-inf-0.859]	(41-61]	tested_positive
(-inf-5.667]	(66.333-132.667]	(40.667-81.333]	(-inf-33]	(-inf-282]	(22.367-44.733]	(-inf-0.859]	(-inf-41]	tested_positive
(5.667-11.333]	(132.667-inf)	(40.667-81.333]	(-inf-33]	(-inf-282]	(22.367-44.733]	(-inf-0.859]	(-inf-41]	tested_positive
(-inf-5.667]	(66.333-132.667]	(40.667-81.333]	(-inf-33]	(-inf-282]	(22.367-44.733]	(-inf-0.859]	(-inf-41]	tested_positive
(-inf-5.667]	(132.667-inf)	(-inf-40.667]	(-inf-33]	(-inf-282]	(22.367-44.733]	(-inf-0.859]	(-inf-41]	tested_positive
(5.667-11.333]	(66.333-132.667]	(40.667-81.333]	(-inf-33]	(-inf-282]	(22.367-44.733]	(-inf-0.859]	(-inf-41]	tested_positive
(5.667-11.333]	(132.667-inf)	(81.333-inf)	(33-66]	(-inf-282]	(22.367-44.733]	(-inf-0.859]	(41-61]	tested_positive
(5.667-11.333]	(66.333-132.667]	(40.667-81.333]	(-inf-33]	(-inf-282]	(22.367-44.733]	(-inf-0.859]	(41-61]	tested_positive
(-inf-5.667]	(66.333-132.667]	(40.667-81.333]	(-inf-33]	(-inf-282]	(22.367-44.733]	(0.859-1.639]	(-inf-41]	tested_positive
(-inf-5.667]	(132.667-inf)	(40.667-81.333]	(33-66]	(-inf-282]	(22.367-44.733]	(1.639-inf)	(-inf-41]	tested_positive
(-inf-5.667]	(66.333-132.667]	(-inf-40.667]	(33-66]	(-inf-282]	(44.733-inf)	(-inf-0.859]	(-inf-41]	tested_positive
(5.667-11.333]	(132.667-inf)	(40.667-81.333]	(-inf-33]	(-inf-282]	(22.367-44.733]	(0.859-1.639]	(-inf-41]	tested_positive
(-inf-5.667]	(66.333-132.667]	(81.333-inf)	(33-66]	(-inf-282]	(44.733-inf)	(-inf-0.859]	(-inf-41]	tested_positive
(-inf-5.667]	(132.667-inf)	(40.667-81.333]	(-inf-33]	(-inf-282]	(22.367-44.733]	(-inf-0.859]	(-inf-41]	tested_positive
(-inf-5.667]	(66.333-132.667]	(40.667-81.333]	(-inf-33]	(-inf-282]	(22.367-44.733]	(0.859-1.639]	(41-61]	tested_positive
(-inf-5.667]	(66.333-132.667]	(40.667-81.333]	(-inf-33]	(-inf-282]	(22.367-44.733]	(-inf-0.859]	(-inf-41]	tested_positive
(5.667-11.333]	(132.667-inf)	(81.333-inf)	(33-66]	(282-564]	(22.367-44.733]	(-inf-0.859]	(41-61]	tested_positive
(-inf-5.667]	(66.333-132.667]	(40.667-81.333]	(-inf-33]	(-inf-282]	(22.367-44.733]	(-inf-0.859]	(-inf-41]	tested_positive
(-inf-5.667]	(132.667-inf)	(81.333-inf)	(33-66]	(-inf-282]	(22.367-44.733]	(-inf-0.859]	(-inf-41]	tested_positive
(-inf-5.667]	(132.667-inf)	(40.667-81.333]	(33-66]	(-inf-282]	(22.367-44.733]	(-inf-0.859]	(-inf-41]	tested_positive
(5.667-11.333]	(66.333-132.667]	(40.667-81.333]	(-inf-33]	(-inf-282]	(22.367-44.733]	(-inf-0.859]	(41-61]	tested_positive
(-inf-5.667]	(132.667-inf)	(40.667-81.333]	(-inf-33]	(-inf-282]	(22.367-44.733]	(-inf-0.859]	(-inf-41]	tested_positive
(-inf-5.667]	(66.333-132.667]	(40.667-81.333]	(33-66]	(-inf-282]	(22.367-44.733]	(-inf-0.859]	(-inf-41]	tested_positive
(-inf-5.667]	(66.333-132.667]	(40.667-81.333]	(-inf-33]	(-inf-282]	(22.367-44.733]	(-inf-0.859]	(-inf-41]	tested_positive
(-inf-5.667]	(132.667-inf)	(40.667-81.333]	(33-66]	(282-564]	(22.367-44.733]	(0.859-1.639]	(-inf-41]	tested_positive
(-inf-5.667]	(66.333-132.667]	(40.667-81.333]	(33-66]	(-inf-282]	(22.367-44.733]	(-inf-0.859]	(-inf-41]	tested_positive
(-inf-5.667]	(66.333-132.667]	(40.667-81.333]	(-inf-33]	(-inf-282]	(22.367-44.733]	(-inf-0.859]	(-inf-41]	tested_negative
(5.667-11.333]	(66.333-132.667]	(-inf-40.667]	(-inf-33]	(-inf-282]	(-inf-22.367]	(-inf-0.859]	(-inf-41]	tested_negative
(-inf-5.667]	(66.333-132.667]	(40.667-81.333]	(33-66]	(-inf-282]	(44.733-inf)	(0.859-1.639]	(-inf-41]	tested_negative
(5.667-11.333]	(66.333-132.667]	(40.667-81.333]	(-inf-33]	(-inf-282]	(-inf-22.367]	(-inf-0.859]	(41-61]	tested_negative
(-inf-5.667]	(66.333-132.667]	(40.667-81.333]	(-inf-33]	(-inf-282]	(22.367-44.733]	(-inf-0.859]	(-inf-41]	tested_negative
(5.667-11.333]	(66.333-132.667]	(40.667-81.333]	(33-66]	(-inf-282]	(22.367-44.733]	(-inf-0.859]	(61-inf)	tested_negative
(-inf-5.667]	(66.333-132.667]	(40.667-81.333]	(-inf-33]	(-inf-282]	(-inf-22.367]	(-inf-0.859]	(-inf-41]	tested_negative
(-inf-5.667]	(66.333-132.667]	(40.667-81.333]	(33-66]	(-inf-282]	(22.367-44.733]	(-inf-0.859]	(-inf-41]	tested_negative
(-inf-5.667]	(66.333-132.667]	(40.667-81.333]	(-inf-33]	(-inf-282]	(22.367-44.733]	(-inf-0.859]	(-inf-41]	tested_negative
(5.667-11.333]	(132.667-inf)	(40.667-81.333]	(-inf-33]	(-inf-282]	(22.367-44.733]	(-inf-0.859]	(-inf-41]	tested_negative
(-inf-5.667]	(66.333-132.667]	(81.333-inf)	(-inf-33]	(-inf-282]	(22.367-44.733]	(-inf-0.859]	(-inf-41]	tested_negative
(-inf-5.667]	(66.333-132.667]	(40.667-81.333]	(-inf-33]	(-inf-282]	(22.367-44.733]	(-inf-0.859]	(-inf-41]	tested_negative
(-inf-5.667]	(66.333-132.667]	(81.333-inf)	(33-66]	(-inf-282]	(22.367-44.733]	(-inf-0.859]	(-inf-41]	tested_negative
(-inf-5.667]	(66.333-132.667]	(40.667-81.333]	(-inf-33]	(-inf-282]	(22.367-44.733]	(-inf-0.859]	(-inf-41]	tested_negative
(5.667-11.333]	(66.333-132.667]	(40.667-81.333]	(33-66]	(-inf-282]	(22.367-44.733]	(-inf-0.859]	(-inf-41]	tested_negative
(11.333-inf)	(132.667-inf)	(81.333-inf)	(-inf-33]	(-inf-282]	(-inf-22.367]	(-inf-0.859]	(41-61]	tested_negative
(5.667-11.333]	(66.333-132.667]	(40.667-81.333]	(33-66]	(-inf-282]	(22.367-44.733]	(-inf-0.859]	(-inf-41]	tested_negative
(-inf-5.667]	(66.333-132.667]	(40.667-81.333]	(-inf-33]	(-inf-282]	(-inf-22.367]	(-inf-0.859]	(-inf-41]	tested_negative
(5.667-11.333]	(66.333-132.667]	(40.667-81.333]	(-inf-33]	(282-564]	(22.367-44.733]	(-inf-0.859]	(-inf-41]	tested_negative
(-inf-5.667]	(66.333-132.667]	(40.667-81.333]	(33-66]	(-inf-282]	(22.367-44.733]	(-inf-0.859]	(-inf-41]	tested_negative
(-inf-5.667]	(66.333-132.667]	(40.667-81.333]	(33-66]	(-inf-282]	(22.367-44.733]	(-inf-0.859]	(-inf-41]	tested_negative
(-inf-5.667]	(66.333-132.667]	(40.667-81.333]	(-inf-33]	(-inf-282]	(22.367-44.733]	(-inf-0.859]	(-inf-41]	tested_negative
(-inf-5.667]	(66.333-132.667]	(40.667-81.333]	(-inf-33]	(-inf-282]	(-inf-22.367]	(-inf-0.859]	(-inf-41]	tested_negative
(-inf-5.667]	(66.333-132.667]	(40.667-81.333]	(-inf-33]	(-inf-282]	(22.367-44.733]	(0.859-1.639]	(-inf-41]	tested_negative
(-inf-5.667]	(66.333-132.667]	(40.667-81.333]	(-inf-33]	(-inf-282]	(22.367-44.733]	(-inf-0.859]	(-inf-41]	tested_negative
(5.667-11.333]	(66.333-132.667]	(40.667-81.333]	(33-66]	(-inf-282]	(22.367-44.733]	(-inf-0.859]	(-inf-41]	tested_negative
(-inf-5.667]	(66.333-132.667]	(40.667-81.333]	(-inf-33]	(-inf-282]	(22.367-44.733]	(-inf-0.859]	(-inf-41]	tested_negative
(-inf-5.667]	(66.333-132.667]	(40.667-81.333]	(-inf-33]	(-inf-282]	(22.367-44.733]	(-inf-0.859]	(-inf-41]	tested_negative
(-inf-5.667]	(66.333-132.667]	(40.667-81.333]	(-inf-33]	(-inf-282]	(-inf-22.367]	(-inf-0.859]	(-inf-41]	tested_negative
(-inf-5.667]	(66.333-132.667]	(40.667-81.333]	(33-66]	(-inf-282]	(22.367-44.733]	(-inf-0.859]	(-inf-41]	tested_negative
(-inf-5.667]	(132.667-inf)	(40.667-81.333]	(33-66]	(-inf-282]	(22.367-44.733]	(-inf-0.859]	(-inf-41]	tested_negative
(-inf-5.667]	(66.333-132.667]	(40.667-81.333]	(-inf-33]	(-inf-282]	(22.367-44.733]	(-inf-0.859]	(-inf-41]	tested_negative
(-inf-5.667]	(66.333-132.667]	(40.667-81.333]	(-inf-33]	(-inf-282]	(22.367-44.733]	(-inf-0.859]	(-inf-41]	tested_negative
(5.667-11.333]	(66.333-132.667]	(81.333-inf)	(33-66]	(-inf-282]	(22.367-44.733]	(-inf-0.859]	(-inf-41]	tested_negative
(-inf-5.667]	(66.333-132.667]	(40.667-81.333]	(33-66]	(-inf-282]	(22.367-44.733]	(-inf-0.859]	(-inf-41]	tested_negative
(5.667-11.333]	(66.333-132.667]	(40.667-81.333]	(-inf-33]	(-inf-282]	(22.367-44.733]	(-inf-0.859]	(-inf-41]	tested_negative
(-inf-5.667]	(66.333-132.667]	(40.667-81.333]	(-inf-33]	(-inf-282]	(22.367-44.733]	(-inf-0.859]	(-inf-41]	tested_negative
(-inf-5.667]	(66.333-132.667]	(40.667-81.333]	(-inf-33]	(-inf-282]	(22.367-44.733]	(-inf-0.859]	(-inf-41]	tested_negative
(5.667-11.333]	(66.333-132.667]	(81.333-inf)	(-inf-33]	(-inf-282]	(22.367-44.733]	(0.859-1.639]	(-inf-41]	tested_negative
(-inf-5.667]	(66.333-132.667]	(81.333-inf)	(-inf-33]	(-inf-282]	(22.367-44.733]	(-inf-0.859]	(-inf-41]	tested_negative
(5.667-11.333]	(132.667-inf)	(40.667-81.333]	(-inf-33]	(-inf-282]	(22.367-44.733]	(-inf-0.859]	(41-61]	tested_negative
(-inf-5.667]	(132.667-inf)	(40.667-81.333]	(33-66]	(282-564]	(22.367-44.733]	(-inf-0.859]	(-inf-41]	tested_negative
(-inf-5.667]	(66.333-132.667]	(40.667-81.333]	(-inf-33]	(-inf-282]	(22.367-44.733]	(-inf-0.859]	(-inf-41]	tested_negative
(-inf-5.667]	(66.333-132.667]	(40.667-81.333]	(-inf-33]	(-inf-282]	(22.367-44.733]	(-inf-0.859]	(-inf-41]	tested_negative
(-inf-5.667]	(66.333-132.667]	(40.667-81.333]	(-inf-33]	(-inf-282]	(22.367-44.733]	(-inf-0.859]	(-inf-41]	tested_negative
(5.667-11.333]	(66.333-132.667]	(81.333-inf)	(-inf-33]	(282-564]	(-inf-22.367]	(-inf-0.859]	(41-61]	tested_negative
(-inf-5.667]	(66.333-132.667]	(40.667-81.333]	(-inf-33]	(282-564]	(22.367-44.733]	(-inf-0.859]	(-inf-41]	tested_negative
(-inf-5.667]	(66.333-132.667]	(40.667-81.333]	(-inf-33]	(-inf-282]	(22.367-44.733]	(-inf-0.859]	(-inf-41]	tested_negative
(-inf-5.667]	(66.333-132.667]	(40.667-81.333]	(33-66]	(-inf-282]	(22.367-44.733]	(-inf-0.859]	(-inf-41]	tested_negative
(-inf-5.667]	(66.333-132.667]	(40.667-81.333]	(-inf-33]	(-inf-282]	(-inf-22.367]	(1.639-inf)	(-inf-41]	tested_negative
(-inf-5.667]	(132.667-inf)	(40.667-81.333]	(33-66]	(-inf-282]	(22.367-44.733]	(-inf-0.859]	(-inf-41]	tested_positive
(11.333-inf)	(132.667-inf)	(81.333-inf)	(33-66]	(282-564]	(22.367-44.733]	(-inf-0.859]	(41-61]	tested_positive
(-inf-5.667]	(132.667-inf)	(-inf-40.667]	(-inf-33]	(-inf-282]	(22.367-44.733]	(-inf-0.859]	(-inf-41]	tested_positive
(5.667-11.333]	(66.333-132.667]	(81.333-inf)	(-inf-33]	(-inf-282]	(22.367-44.733]	(-inf-0.859]	(-inf-41]	tested_positive
(-inf-5.667]	(132.667-inf)	(-inf-40.667]	(-inf-33]	(-inf-282]	(22.367-44.733]	(-inf-0.859]	(-inf-41]	tested_positive
(5.667-11.333]	(132.667-inf)	(40.667-81.333]	(-inf-33]	(-inf-282]	(22.367-44.733]	(-inf-0.859]	(41-61]	tested_positive
(-inf-5.667]	(132.667-inf)	(40.667-81.333]	(-inf-33]	(-inf-282]	(22.367-44.733]	(0.859-1.639]	(41-61]	tested_positive
(5.667-11.333]	(66.333-132.667]	(40.667-81.333]	(-inf-33]	(-inf-282]	(22.367-44.733]	(0.859-1.639]	(-inf-41]	tested_positive
(5.667-11.333]	(66.333-132.667]	(40.667-81.333]	(-inf-33]	(-inf-282]	(22.367-44.733]	(-inf-0.859]	(-inf-41]	tested_positive
(-inf-5.667]	(132.667-inf)	(40.667-81.333]	(33-66]	(-inf-282]	(22.367-44.733]	(0.859-1.639]	(-inf-41]	tested_positive
(5.667-11.333]	(132.667-inf)	(81.333-inf)	(-inf-33]	(-inf-282]	(22.367-44.733]	(-inf-0.859]	(41-61]	tested_positive
(-inf-5.667]	(132.667-inf)	(40.667-81.333]	(-inf-33]	(-inf-282]	(44.733-inf)	(-inf-0.859]	(-inf-41]	tested_positive
(-inf-5.667]	(132.667-inf)	(40.667-81.333]	(33-66]	(-inf-282]	(22.367-44.733]	(-inf-0.859]	(-inf-41]	tested_positive
(5.667-11.333]	(132.667-inf)	(81.333-inf)	(-inf-33]	(-inf-282]	(22.367-44.733]	(-inf-0.859]	(41-61]	tested_positive
(-inf-5.667]	(132.667-inf)	(40.667-81.333]	(-inf-33]	(-inf-282]	(22.367-44.733]	(-inf-0.859]	(-inf-41]	tested_positive
(11.333-inf)	(66.333-132.667]	(40.667-81.333]	(-inf-33]	(-inf-282]	(22.367-44.733]	(-inf-0.859]	(41-61]	tested_positive
(5.667-11.333]	(132.667-inf)	(81.333-inf)	(-inf-33]	(-inf-282]	(22.367-44.733]	(-inf-0.859]	(-inf-41]	tested_positive
(-inf-5.667]	(132.667-inf)	(40.667-81.333]	(-inf-33]	(282-564]	(22.367-44.733]	(0.859-1.639]	(-inf-41]	tested_positive
(-inf-5.667]	(132.667-inf)	(40.667-81.333]	(33-66]	(-inf-282]	(22.367-44.733]	(-inf-0.859]	(-inf-41]	tested_positive
(-inf-5.667]	(132.667-inf)	(40.667-81.333]	(-inf-33]	(-inf-282]	(22.367-44.733]	(-inf-0.859]	(-inf-41]	tested_positive
(5.667-11.333]	(132.667-inf)	(40.667-81.333]	(-inf-33]	(-inf-282]	(22.367-44.733]	(-inf-0.859]	(-inf-41]	tested_positive
(5.667-11.333]	(132.667-inf)	(40.667-81.333]	(-inf-33]	(-inf-282]	(22.367-44.733]	(-inf-0.859]	(41-61]	tested_positive
(-inf-5.667]	(66.333-132.667]	(40.667-81.333]	(-inf-33]	(-inf-282]	(22.367-44.733]	(-inf-0.859]	(-inf-41]	tested_positive
(-inf-5.667]	(132.667-inf)	(40.667-81.333]	(66-inf)	(-inf-282]	(22.367-44.733]	(-inf-0.859]	(61-inf)	tested_positive
(-inf-5.667]	(66.333-132.667]	(40.667-81.333]	(33-66]	(-inf-282]	(22.367-44.733]	(0.859-1.639]	(-inf-41]	tested_positive
(5.667-11.333]	(132.667-inf)	(40.667-81.333]	(-inf-33]	(-inf-282]	(22.367-44.733]	(-inf-0.859]	(41-61]	tested_positive
(-inf-5.667]	(132.667-inf)	(40.667-81.333]	(-inf-33]	(-inf-282]	(22.367-44.733]	(-inf-0.859]	(41-61]	tested_positive
(-inf-5.667]	(66.333-132.667]	(40.667-81.333]	(-inf-33]	(-inf-282]	(22.367-44.733]	(-inf-0.859]	(-inf-41]	tested_negative
(-inf-5.667]	(66.333-132.667]	(40.667-81.333]	(-inf-33]	(-inf-282]	(22.367-44.733]	(-inf-0.859]	(-inf-41]	tested_negative
(5.667-11.333]	(66.333-132.667]	(81.333-inf)	(-inf-33]	(-inf-282]	(22.367-44.733]	(-inf-0.859]	(-inf-41]	tested_negative
(-inf-5.667]	(66.333-132.667]	(40.667-81.333]	(-inf-33]	(-inf-282]	(22.367-44.733]	(-inf-0.859]	(-inf-41]	tested_negative
(5.667-11.333]	(132.667-inf)	(40.667-81.333]	(-inf-33]	(-inf-282]	(22.367-44.733]	(-inf-0.859]	(61-inf)	tested_negative
(-inf-5.667]	(66.333-132.667]	(40.667-81.333]	(-inf-33]	(-inf-282]	(-inf-22.367]	(-inf-0.859]	(-inf-41]	tested_negative
(-inf-5.667]	(66.333-132.667]	(40.667-81.333]	(-inf-33]	(-inf-282]	(22.367-44.733]	(-inf-0.859]	(-inf-41]	tested_negative
(-inf-5.667]	(66.333-132.667]	(-inf-40.667]	(-inf-33]	(-inf-282]	(22.367-44.733]	(-inf-0.859]	(-inf-41]	tested_negative
(-inf-5.667]	(132.667-inf)	(40.667-81.333]	(-inf-33]	(-inf-282]	(-inf-22.367]	(-inf-0.859]	(61-inf)	tested_negative
(-inf-5.667]	(132.667-inf)	(40.667-81.333]	(-inf-33]	(282-564]	(22.367-44.733]	(-inf-0.859]	(-inf-41]	tested_negative
(5.667-11.333]	(66.333-132.667]	(40.667-81.333]	(-inf-33]	(-inf-282]	(22.367-44.733]	(-inf-0.859]	(41-61]	tested_negative
(-inf-5.667]	(66.333-132.667]	(40.667-81.333]	(-inf-33]	(282-564]	(22.367-44.733]	(-inf-0.859]	(-inf-41]	tested_negative
(-inf-5.667]	(66.333-132.667]	(81.333-inf)	(-inf-33]	(-inf-282]	(22.367-44.733]	(-inf-0.859]	(-inf-41]	tested_negative
(5.667-11.333]	(66.333-132.667]	(40.667-81.333]	(-inf-33]	(-inf-282]	(22.367-44.733]	(-inf-0.859]	(-inf-41]	tested_negative
(5.667-11.333]	(66.333-132.667]	(40.667-81.333]	(33-66]	(-inf-282]	(44.733-inf)	(-inf-0.859]	(41-61]	tested_negative
(-inf-5.667]	(66.333-132.667]	(40.667-81.333]	(-inf-33]	(-inf-282]	(22.367-44.733]	(-inf-0.859]	(-inf-41]	tested_negative
(-inf-5.667]	(66.333-132.667]	(40.667-81.333]	(-inf-33]	(-inf-282]	(22.367-44.733]	(-inf-0.859]	(-inf-41]	tested_negative
(-inf-5.667]	(66.333-132.667]	(40.667-81.333]	(-inf-33]	(-inf-282]	(-inf-22.367]	(-inf-0.859]	(-inf-41]	tested_negative
(-inf-5.667]	(66.333-132.667]	(40.667-81.333]	(-inf-33]	(-inf-282]	(22.367-44.733]	(-inf-0.859]	(-inf-41]	tested_negative
(-inf-5.667]	(66.333-132.667]	(81.333-inf)	(-inf-33]	(-inf-282]	(22.367-44.733]	(-inf-0.859]	(-inf-41]	tested_negative
(-inf-5.667]	(66.333-132.667]	(40.667-81.333]	(-inf-33]	(-inf-282]	(22.367-44.733]	(0.859-1.639]	(-inf-41]	tested_negative
(-inf-5.667]	(66.333-132.667]	(40.667-81.333]	(-inf-33]	(-inf-282]	(22.367-44.733]	(-inf-0.859]	(-inf-41]	tested_negative
(-inf-5.667]	(66.333-132.667]	(40.667-81.333]	(-inf-33]	(-inf-282]	(22.367-44.733]	(-inf-0.859]	(-inf-41]	tested_negative
(-inf-5.667]	(66.333-132.667]	(40.667-81.333]	(-inf-33]	(-inf-282]	(-inf-22.367]	(-inf-0.859]	(-inf-41]	tested_negative
(-inf-5.667]	(66.333-132.667]	(81.333-inf)	(-inf-33]	(-inf-282]	(22.367-44.733]	(-inf-0.859]	(41-61]	tested_negative
(-inf-5.667]	(66.333-132.667]	(40.667-81.333]	(-inf-33]	(-inf-282]	(22.367-44.733]	(-inf-0.859]	(-inf-41]	tested_negative
(-inf-5.667]	(132.667-inf)	(81.333-inf)	(-inf-33]	(-inf-282]	(22.367-44.733]	(-inf-0.859]	(-inf-41]	tested_negative
(-inf-5.667]	(66.333-132.667]	(40.667-81.333]	(-inf-33]	(-inf-282]	(22.367-44.733]	(-inf-0.859]	(-inf-41]	tested_negative
(-inf-5.667]	(66.333-132.667]	(40.667-81.333]	(-inf-33]	(-inf-282]	(22.367-44.733]	(-inf-0.859]	(-inf-41]	tested_negative
(-inf-5.667]	(66.333-132.667]	(40.667-81.333]	(33-66]	(-inf-282]	(22.367-44.733]	(0.859-1.639]	(-inf-41]	tested_negative
(-inf-5.667]	(66.333-132.667]	(40.667-81.333]	(-inf-33]	(-inf-282]	(22.367-44.733]	(-inf-0.859]	(-inf-41]	tested_negative
(5.667-11.333]	(66.333-132.667]	(40.667-81.333]	(-inf-33]	(-inf-282]	(22.367-44.733]	(-inf-0.859]	(61-inf)	tested_negative
(-inf-5.667]	(132.667-inf)	(81.333-inf)	(-inf-33]	(282-564]	(22.367-44.733]	(0.859-1.639]	(-inf-41]	tested_negative
(-inf-5.667]	(66.333-132.667]	(40.667-81.333]	(-inf-33]	(-inf-282]	(22.367-44.733]	(-inf-0.859]	(41-61]	tested_negative
(-inf-5.667]	(132.667-inf)	(81.333-inf)	(33-66]	(-inf-282]	(22.367-44.733]	(-inf-0.859]	(-inf-41]	tested_negative
(5.667-11.333]	(132.667-inf)	(40.667-81.333]	(-inf-33]	(-inf-282]	(22.367-44.733]	(-inf-0.859]	(41-61]	tested_negative
(11.333-inf)	(66.333-132.667]	(40.667-81.333]	(33-66]	(-inf-282]	(22.367-44.733]	(-inf-0.859]	(41-61]	tested_negative
(-inf-5.667]	(66.333-132.667]	(40.667-81.333]	(-inf-33]	(-inf-282]	(22.367-44.733]	(-inf-0.859]	(-inf-41]	tested_negative
(-inf-5.667]	(66.333-132.667]	(40.667-81.333]	(-inf-33]	(-inf-282]	(22.367-44.733]	(-inf-0.859]	(-inf-41]	tested_negative
(-inf-5.667]	(132.667-inf)	(40.667-81.333]	(33-66]	(282-564]	(22.367-44.733]	(-inf-0.859]	(-inf-41]	tested_negative
(-inf-5.667]	(66.333-132.667]	(40.667-81.333]	(-inf-33]	(-inf-282]	(-inf-22.367]	(-inf-0.859]	(-inf-41]	tested_negative
(-inf-5.667]	(66.333-132.667]	(81.333-inf)	(-inf-33]	(-inf-282]	(22.367-44.733]	(-inf-0.859]	(-inf-41]	tested_negative
(-inf-5.667]	(66.333-132.667]	(40.667-81.333]	(-inf-33]	(-inf-282]	(22.367-44.733]	(-inf-0.859]	(-inf-41]	tested_negative
(-inf-5.667]	(66.333-132.667]	(40.667-81.333]	(-inf-33]	(-inf-282]	(22.367-44.733]	(-inf-0.859]	(-inf-41]	tested_negative
(-inf-5.667]	(66.333-132.667]	(40.667-81.333]	(-inf-33]	(-inf-282]	(22.367-44.733]	(-inf-0.859]	(61-inf)	tested_negative
(11.333-inf)	(66.333-132.667]	(40.667-81.333]	(-inf-33]	(-inf-282]	(22.367-44.733]	(-inf-0.859]	(41-61]	tested_negative
(-inf-5.667]	(66.333-132.667]	(40.667-81.333]	(-inf-33]	(-inf-282]	(-inf-22.367]	(-inf-0.859]	(-inf-41]	tested_negative
(-inf-5.667]	(132.667-inf)	(40.667-81.333]	(-inf-33]	(-inf-282]	(22.367-44.733]	(-inf-0.859]	(61-inf)	tested_negative
(-inf-5.667]	(66.333-132.667]	(40.667-81.333]	(-inf-33]	(-inf-282]	(22.367-44.733]	(-inf-0.859]	(-inf-41]	tested_negative
(5.667-11.333]	(66.333-132.667]	(40.667-81.333]	(-inf-33]	(-inf-282]	(22.367-44.733]	(-inf-0.859]	(-inf-41]	tested_negative
(5.667-11.333]	(132.667-inf)	(81.333-inf)	(-inf-33]	(-inf-282]	(22.367-44.733]	(-inf-0.859]	(41-61]	tested_positive
(-inf-5.667]	(132.667-inf)	(40.667-81.333]	(33-66]	(-inf-282]	(44.733-inf)	(-inf-0.859]	(-inf-41]	tested_positive
(-inf-5.667]	(66.333-132.667]	(40.667-81.333]	(-inf-33]	(-inf-282]	(22.367-44.733]	(0.859-1.639]	(-inf-41]	tested_positive
(5.667-11.333]	(132.667-inf)	(40.667-81.333]	(-inf-33]	(282-564]	(22.367-44.733]	(-inf-0.859]	(41-61]	tested_positive
(5.667-11.333]	(132.667-inf)	(40.667-81.333]	(-inf-33]	(-inf-282]	(22.367-44.733]	(0.859-1.639]	(41-61]	tested_positive
(5.667-11.333]	(132.667-inf)	(40.667-81.333]	(-inf-33]	(-inf-282]	(44.733-inf)	(-inf-0.859]	(41-61]	tested_positive
(5.667-11.333]	(132.667-inf)	(81.333-inf)	(-inf-33]	(-inf-282]	(22.367-44.733]	(-inf-0.859]	(61-inf)	tested_positive
(-inf-5.667]	(132.667-inf)	(81.333-inf)	(-inf-33]	(282-564]	(22.367-44.733]	(-inf-0.859]	(41-61]	tested_positive
(5.667-11.333]	(132.667-inf)	(40.667-81.333]	(-inf-33]	(-inf-282]	(22.367-44.733]	(-inf-0.859]	(-inf-41]	tested_positive
(5.667-11.333]	(132.667-inf)	(40.667-81.333]	(-inf-33]	(-inf-282]	(22.367-44.733]	(-inf-0.859]	(41-61]	tested_positive
(-inf-5.667]	(132.667-inf)	(-inf-40.667]	(-inf-33]	(-inf-282]	(22.367-44.733]	(-inf-0.859]	(-inf-41]	tested_positive
(-inf-5.667]	(66.333-132.667]	(40.667-81.333]	(-inf-33]	(-inf-282]	(22.367-44.733]	(-inf-0.859]	(41-61]	tested_positive
(-inf-5.667]	(66.333-132.667]	(40.667-81.333]	(33-66]	(-inf-282]	(22.367-44.733]	(0.859-1.639]	(-inf-41]	tested_positive
(-inf-5.667]	(132.667-inf)	(40.667-81.333]	(-inf-33]	(-inf-282]	(22.367-44.733]	(-inf-0.859]	(-inf-41]	tested_positive
(5.667-11.333]	(132.667-inf)	(40.667-81.333]	(33-66]	(282-564]	(22.367-44.733]	(-inf-0.859]	(-inf-41]	tested_positive
(5.667-11.333]	(66.333-132.667]	(40.667-81.333]	(-inf-33]	(-inf-282]	(22.367-44.733]	(0.859-1.639]	(41-61]	tested_positive
(-inf-5.667]	(132.667-inf)	(-inf-40.667]	(33-66]	(-inf-282]	(22.367-44.733]	(1.639-inf)	(-inf-41]	tested_positive
(-inf-5.667]	(132.667-inf)	(40.667-81.333]	(-inf-33]	(564-inf)	(22.367-44.733]	(-inf-0.859]	(41-61]	tested_positive
(-inf-5.667]	(66.333-132.667]	(40.667-81.333]	(-inf-33]	(-inf-282]	(22.367-44.733]	(-inf-0.859]	(41-61]	tested_positive
(5.667-11.333]	(132.667-inf)	(81.333-inf)	(33-66]	(-inf-282]	(44.733-inf)	(-inf-0.859]	(-inf-41]	tested_positive
(5.667-11.333]	(132.667-inf)	(81.333-inf)	(-inf-33]	(-inf-282]	(22.367-44.733]	(-inf-0.859]	(-inf-41]	tested_positive
(-inf-5.667]	(132.667-inf)	(40.667-81.333]	(-inf-33]	(-inf-282]	(22.367-44.733]	(-inf-0.859]	(-inf-41]	tested_positive
(5.667-11.333]	(132.667-inf)	(40.667-81.333]	(-inf-33]	(-inf-282]	(22.367-44.733]	(-inf-0.859]	(-inf-41]	tested_positive
(-inf-5.667]	(66.333-132.667]	(40.667-81.333]	(33-66]	(-inf-282]	(22.367-44.733]	(-inf-0.859]	(-inf-41]	tested_positive
(-inf-5.667]	(66.333-132.667]	(40.667-81.333]	(-inf-33]	(-inf-282]	(22.367-44.733]	(-inf-0.859]	(-inf-41]	tested_positive
(-inf-5.667]	(132.667-inf)	(40.667-81.333]	(-inf-33]	(-inf-282]	(22.367-44.733]	(-inf-0.859]	(-inf-41]	tested_positive
(-inf-5.667]	(132.667-inf)	(40.667-81.333]	(-inf-33]	(-inf-282]	(22.367-44.733]	(0.859-1.639]	(-inf-41]	tested_positive
(-inf-5.667]	(66.333-132.667]	(40.667-81.333]	(-inf-33]	(-inf-282]	(-inf-22.367]	(-inf-0.859]	(-inf-41]	tested_negative
(-inf-5.667]	(66.333-132.667]	(81.333-inf)	(-inf-33]	(-inf-282]	(22.367-44.733]	(-inf-0.859]	(-inf-41]	tested_negative
(-inf-5.667]	(66.333-132.667]	(81.333-inf)	(-inf-33]	(-inf-282]	(22.367-44.733]	(-inf-0.859]	(-inf-41]	tested_negative
(-inf-5.667]	(66.333-132.667]	(81.333-inf)	(-inf-33]	(-inf-282]	(22.367-44.733]	(-inf-0.859]	(-inf-41]	tested_negative
(-inf-5.667]	(66.333-132.667]	(81.333-inf)	(-inf-33]	(-inf-282]	(22.367-44.733]	(-inf-0.859]	(-inf-41]	tested_negative
(-inf-5.667]	(66.333-132.667]	(40.667-81.333]	(-inf-33]	(-inf-282]	(22.367-44.733]	(-inf-0.859]	(-inf-41]	tested_negative
(-inf-5.667]	(66.333-132.667]	(40.667-81.333]	(-inf-33]	(-inf-282]	(22.367-44.733]	(-inf-0.859]	(-inf-41]	tested_negative
(-inf-5.667]	(66.333-132.667]	(40.667-81.333]	(-inf-33]	(-inf-282]	(22.367-44.733]	(-inf-0.859]	(-inf-41]	tested_negative
(11.333-inf)	(66.333-132.667]	(40.667-81.333]	(-inf-33]	(-inf-282]	(22.367-44.733]	(-inf-0.859]	(61-inf)	tested_negative
(5.667-11.333]	(132.667-inf)	(81.333-inf)	(-inf-33]	(-inf-282]	(22.367-44.733]	(-inf-0.859]	(-inf-41]	tested_negative
(-inf-5.667]	(66.333-132.667]	(40.667-81.333]	(33-66]	(-inf-282]	(22.367-44.733]	(-inf-0.859]	(-inf-41]	tested_negative
(-inf-5.667]	(66.333-132.667]	(40.667-81.333]	(-inf-33]	(-inf-282]	(22.367-44.733]	(-inf-0.859]	(-inf-41]	tested_negative
(-inf-5.667]	(66.333-132.667]	(40.667-81.333]	(33-66]	(-inf-282]	(22.367-44.733]	(-inf-0.859]	(-inf-41]	tested_negative
(-inf-5.667]	(132.667-inf)	(81.333-inf)	(33-66]	(-inf-282]	(22.367-44.733]	(-inf-0.859]	(-inf-41]	tested_negative
(-inf-5.667]	(132.667-inf)	(40.667-81.333]	(-inf-33]	(-inf-282]	(22.367-44.733]	(-inf-0.859]	(-inf-41]	tested_negative
(-inf-5.667]	(132.667-inf)	(81.333-inf)	(-inf-33]	(-inf-282]	(22.367-44.733]	(-inf-0.859]	(-inf-41]	tested_negative
(-inf-5.667]	(66.333-132.667]	(40.667-81.333]	(-inf-33]	(-inf-282]	(22.367-44.733]	(-inf-0.859]	(-inf-41]	tested_negative
(-inf-5.667]	(66.333-132.667]	(40.667-81.333]	(-inf-33]	(-inf-282]	(22.367-44.733]	(-inf-0.859]	(-inf-41]	tested_negative
(-inf-5.667]	(66.333-132.667]	(40.667-81.333]	(-inf-33]	(-inf-282]	(22.367-44.733]	(-inf-0.859]	(-inf-41]	tested_negative
(-inf-5.667]	(66.333-132.667]	(40.667-81.333]	(-inf-33]	(-inf-282]	(22.367-44.733]	(-inf-0.859]	(-inf-41]	tested_negative
(-inf-5.667]	(66.333-132.667]	(40.667-81.333]	(33-66]	(-inf-282]	(22.367-44.733]	(-inf-0.859]	(-inf-41]	tested_negative
(-inf-5.667]	(66.333-132.667]	(40.667-81.333]	(-inf-33]	(-inf-282]	(22.367-44.733]	(-inf-0.859]	(41-61]	tested_negative
(-inf-5.667]	(132.667-inf)	(81.333-inf)	(-inf-33]	(564-inf)	(44.733-inf)	(-inf-0.859]	(-inf-41]	tested_negative
(-inf-5.667]	(66.333-132.667]	(40.667-81.333]	(-inf-33]	(-inf-282]	(22.367-44.733]	(-inf-0.859]	(-inf-41]	tested_negative
(-inf-5.667]	(66.333-132.667]	(40.667-81.333]	(-inf-33]	(-inf-282]	(22.367-44.733]	(-inf-0.859]	(-inf-41]	tested_negative
(-inf-5.667]	(66.333-132.667]	(40.667-81.333]	(-inf-33]	(-inf-282]	(22.367-44.733]	(-inf-0.859]	(41-61]	tested_negative
(-inf-5.667]	(132.667-inf)	(40.667-81.333]	(-inf-33]	(-inf-282]	(44.733-inf)	(-inf-0.859]	(41-61]	tested_negative
(5.667-11.333]	(66.333-132.667]	(81.333-inf)	(-inf-33]	(-inf-282]	(22.367-44.733]	(-inf-0.859]	(-inf-41]	tested_negative
(-inf-5.667]	(132.667-inf)	(40.667-81.333]	(-inf-33]	(-inf-282]	(22.367-44.733]	(-inf-0.859]	(61-inf)	tested_negative
(5.667-11.333]	(66.333-132.667]	(81.333-inf)	(-inf-33]	(-inf-282]	(22.367-44.733]	(-inf-0.859]	(61-inf)	tested_negative
(5.667-11.333]	(66.333-132.667]	(40.667-81.333]	(-inf-33]	(-inf-282]	(22.367-44.733]	(-inf-0.859]	(-inf-41]	tested_negative
(-inf-5.667]	(66.333-132.667]	(81.333-inf)	(33-66]	(-inf-282]	(44.733-inf)	(-inf-0.859]	(-inf-41]	tested_negative
(5.667-11.333]	(66.333-132.667]	(40.667-81.333]	(33-66]	(-inf-282]	(22.367-44.733]	(-inf-0.859]	(41-61]	tested_negative
(-inf-5.667]	(66.333-132.667]	(40.667-81.333]	(-inf-33]	(-inf-282]	(22.367-44.733]	(-inf-0.859]	(-inf-41]	tested_negative
(-inf-5.667]	(66.333-132.667]	(40.667-81.333]	(-inf-33]	(-inf-282]	(22.367-44.733]	(-inf-0.859]	(-inf-41]	tested_negative
(-inf-5.667]	(66.333-132.667]	(40.667-81.333]	(-inf-33]	(-inf-282]	(22.367-44.733]	(-inf-0.859]	(-inf-41]	tested_negative
(-inf-5.667]	(66.333-132.667]	(40.667-81.333]	(-inf-33]	(-inf-282]	(22.367-44.733]	(-inf-0.859]	(-inf-41]	tested_negative
(-inf-5.667]	(66.333-132.667]	(40.667-81.333]	(-inf-33]	(-inf-282]	(22.367-44.733]	(-inf-0.859]	(-inf-41]	tested_negative
(-inf-5.667]	(66.333-132.667]	(40.667-81.333]	(33-66]	(-inf-282]	(22.367-44.733]	(-inf-0.859]	(-inf-41]	tested_negative
(-inf-5.667]	(132.667-inf)	(81.333-inf)	(-inf-33]	(-inf-282]	(22.367-44.733]	(1.639-inf)	(41-61]	tested_negative
(5.667-11.333]	(66.333-132.667]	(40.667-81.333]	(-inf-33]	(-inf-282]	(22.367-44.733]	(-inf-0.859]	(41-61]	tested_negative
(-inf-5.667]	(66.333-132.667]	(40.667-81.333]	(-inf-33]	(-inf-282]	(22.367-44.733]	(-inf-0.859]	(-inf-41]	tested_negative
(-inf-5.667]	(66.333-132.667]	(40.667-81.333]	(-inf-33]	(-inf-282]	(-inf-22.367]	(-inf-0.859]	(-inf-41]	tested_negative
(5.667-11.333]	(66.333-132.667]	(81.333-inf)	(-inf-33]	(-inf-282]	(22.367-44.733]	(-inf-0.859]	(41-61]	tested_negative
(11.333-inf)	(66.333-132.667]	(81.333-inf)	(-inf-33]	(-inf-282]	(22.367-44.733]	(-inf-0.859]	(41-61]	tested_negative
(-inf-5.667]	(66.333-132.667]	(81.333-inf)	(-inf-33]	(-inf-282]	(22.367-44.733]	(-inf-0.859]	(-inf-41]	tested_negative
(-inf-5.667]	(66.333-132.667]	(40.667-81.333]	(33-66]	(-inf-282]	(22.367-44.733]	(0.859-1.639]	(-inf-41]	tested_negative
(5.667-11.333]	(132.667-inf)	(40.667-81.333]	(-inf-33]	(-inf-282]	(22.367-44.733]	(0.859-1.639]	(41-61]	tested_negative
(-inf-5.667]	(66.333-132.667]	(40.667-81.333]	(-inf-33]	(-inf-282]	(22.367-44.733]	(-inf-0.859]	(-inf-41]	tested_negative
(-inf-5.667]	(66.333-132.667]	(40.667-81.333]	(-inf-33]	(-inf-282]	(22.367-44.733]	(-inf-0.859]	(-inf-41]	tested_negative
(-inf-5.667]	(132.667-inf)	(40.667-81.333]	(-inf-33]	(-inf-282]	(22.367-44.733]	(-inf-0.859]	(-inf-41]	tested_positive
(-inf-5.667]	(132.667-inf)	(40.667-81.333]	(33-66]	(-inf-282]	(44.733-inf)	(1.639-inf)	(-inf-41]	tested_positive
(-inf-5.667]	(66.333-132.667]	(40.667-81.333]	(-inf-33]	(-inf-282]	(22.367-44.733]	(-inf-0.859]	(-inf-41]	tested_positive
(-inf-5.667]	(66.333-132.667]	(40.667-81.333]	(-inf-33]	(-inf-282]	(22.367-44.733]	(-inf-0.859]	(41-61]	tested_positive
(5.667-11.333]	(132.667-inf)	(81.333-inf)	(33-66]	(-inf-282]	(22.367-44.733]	(-inf-0.859]	(41-61]	tested_positive
(5.667-11.333]	(132.667-inf)	(40.667-81.333]	(-inf-33]	(-inf-282]	(22.367-44.733]	(-inf-0.859]	(-inf-41]	tested_positive
(-inf-5.667]	(132.667-inf)	(40.667-81.333]	(33-66]	(564-inf)	(22.367-44.733]	(-inf-0.859]	(-inf-41]	tested_positive
(-inf-5.667]	(132.667-inf)	(81.333-inf)	(-inf-33]	(-inf-282]	(22.367-44.733]	(-inf-0.859]	(41-61]	tested_positive
(-inf-5.667]	(132.667-inf)	(81.333-inf)	(33-66]	(-inf-282]	(22.367-44.733]	(-inf-0.859]	(-inf-41]	tested_positive
(-inf-5.667]	(66.333-132.667]	(81.333-inf)	(33-66]	(-inf-282]	(22.367-44.733]	(0.859-1.639]	(-inf-41]	tested_positive
(-inf-5.667]	(66.333-132.667]	(40.667-81.333]	(-inf-33]	(-inf-282]	(22.367-44.733]	(-inf-0.859]	(-inf-41]	tested_positive
(5.667-11.333]	(66.333-132.667]	(40.667-81.333]	(-inf-33]	(-inf-282]	(22.367-44.733]	(-inf-0.859]	(41-61]	tested_positive
(5.667-11.333]	(66.333-132.667]	(40.667-81.333]	(33-66]	(-inf-282]	(22.367-44.733]	(-inf-0.859]	(-inf-41]	tested_positive
(-inf-5.667]	(132.667-inf)	(81.333-inf)	(-inf-33]	(282-564]	(22.367-44.733]	(-inf-0.859]	(-inf-41]	tested_positive
(5.667-11.333]	(66.333-132.667]	(40.667-81.333]	(-inf-33]	(-inf-282]	(22.367-44.733]	(-inf-0.859]	(-inf-41]	tested_positive
(-inf-5.667]	(132.667-inf)	(81.333-inf)	(-inf-33]	(-inf-282]	(22.367-44.733]	(-inf-0.859]	(-inf-41]	tested_positive
(-inf-5.667]	(132.667-inf)	(40.667-81.333]	(-inf-33]	(-inf-282]	(44.733-inf)	(-inf-0.859]	(-inf-41]	tested_positive
(-inf-5.667]	(132.667-inf)	(81.333-inf)	(33-66]	(282-564]	(22.367-44.733]	(-inf-0.859]	(-inf-41]	tested_positive
(11.333-inf)	(132.667-inf)	(40.667-81.333]	(33-66]	(-inf-282]	(22.367-44.733]	(-inf-0.859]	(-inf-41]	tested_positive
(-inf-5.667]	(66.333-132.667]	(40.667-81.333]	(-inf-33]	(-inf-282]	(22.367-44.733]	(0.859-1.639]	(-inf-41]	tested_positive
(-inf-5.667]	(132.667-inf)	(-inf-40.667]	(-inf-33]	(-inf-282]	(22.367-44.733]	(-inf-0.859]	(-inf-41]	tested_positive
(-inf-5.667]	(66.333-132.667]	(81.333-inf)	(33-66]	(-inf-282]	(44.733-inf)	(-inf-0.859]	(-inf-41]	tested_positive
(-inf-5.667]	(66.333-132.667]	(81.333-inf)	(-inf-33]	(-inf-282]	(22.367-44.733]	(0.859-1.639]	(-inf-41]	tested_positive
(5.667-11.333]	(66.333-132.667]	(-inf-40.667]	(-inf-33]	(-inf-282]	(22.367-44.733]	(-inf-0.859]	(-inf-41]	tested_positive
(5.667-11.333]	(66.333-132.667]	(40.667-81.333]	(33-66]	(-inf-282]	(22.367-44.733]	(-inf-0.859]	(41-61]	tested_positive
(11.333-inf)	(66.333-132.667]	(-inf-40.667]	(-inf-33]	(-inf-282]	(22.367-44.733]	(-inf-0.859]	(41-61]	tested_positive
(-inf-5.667]	(66.333-132.667]	(40.667-81.333]	(33-66]	(-inf-282]	(22.367-44.733]	(-inf-0.859]	(-inf-41]	tested_negative
(-inf-5.667]	(66.333-132.667]	(81.333-inf)	(33-66]	(-inf-282]	(44.733-inf)	(0.859-1.639]	(-inf-41]	tested_negative
(-inf-5.667]	(66.333-132.667]	(40.667-81.333]	(-inf-33]	(-inf-282]	(22.367-44.733]	(-inf-0.859]	(-inf-41]	tested_negative
(-inf-5.667]	(66.333-132.667]	(40.667-81.333]	(-inf-33]	(-inf-282]	(22.367-44.733]	(-inf-0.859]	(-inf-41]	tested_negative
(-inf-5.667]	(66.333-132.667]	(40.667-81.333]	(-inf-33]	(-inf-282]	(22.367-44.733]	(-inf-0.859]	(-inf-41]	tested_negative
(-inf-5.667]	(66.333-132.667]	(81.333-inf)	(-inf-33]	(-inf-282]	(22.367-44.733]	(-inf-0.859]	(41-61]	tested_negative
(5.667-11.333]	(66.333-132.667]	(81.333-inf)	(-inf-33]	(-inf-282]	(22.367-44.733]	(-inf-0.859]	(41-61]	tested_negative
(-inf-5.667]	(66.333-132.667]	(40.667-81.333]	(-inf-33]	(-inf-282]	(22.367-44.733]	(-inf-0.859]	(-inf-41]	tested_negative
(-inf-5.667]	(66.333-132.667]	(40.667-81.333]	(-inf-33]	(-inf-282]	(22.367-44.733]	(-inf-0.859]	(-inf-41]	tested_negative
(-inf-5.667]	(66.333-132.667]	(40.667-81.333]	(-inf-33]	(-inf-282]	(22.367-44.733]	(-inf-0.859]	(-inf-41]	tested_negative
(-inf-5.667]	(-inf-66.333]	(40.667-81.333]	(-inf-33]	(-inf-282]	(-inf-22.367]	(-inf-0.859]	(61-inf)	tested_negative
(-inf-5.667]	(66.333-132.667]	(40.667-81.333]	(-inf-33]	(-inf-282]	(22.367-44.733]	(0.859-1.639]	(-inf-41]	tested_negative
(-inf-5.667]	(66.333-132.667]	(40.667-81.333]	(-inf-33]	(-inf-282]	(22.367-44.733]	(-inf-0.859]	(-inf-41]	tested_negative
(-inf-5.667]	(66.333-132.667]	(40.667-81.333]	(-inf-33]	(-inf-282]	(22.367-44.733]	(-inf-0.859]	(-inf-41]	tested_negative
(-inf-5.667]	(66.333-132.667]	(40.667-81.333]	(33-66]	(-inf-282]	(22.367-44.733]	(-inf-0.859]	(-inf-41]	tested_negative
(5.667-11.333]	(66.333-132.667]	(40.667-81.333]	(-inf-33]	(-inf-282]	(22.367-44.733]	(-inf-0.859]	(41-61]	tested_negative
(5.667-11.333]	(-inf-66.333]	(40.667-81.333]	(33-66]	(-inf-282]	(22.367-44.733]	(-inf-0.859]	(-inf-41]	tested_negative
(5.667-11.333]	(66.333-132.667]	(40.667-81.333]	(-inf-33]	(-inf-282]	(22.367-44.733]	(-inf-0.859]	(-inf-41]	tested_negative
(-inf-5.667]	(66.333-132.667]	(40.667-81.333]	(-inf-33]	(-inf-282]	(22.367-44.733]	(0.859-1.639]	(-inf-41]	tested_negative
(5.667-11.333]	(-inf-66.333]	(40.667-81.333]	(-inf-33]	(-inf-282]	(22.367-44.733]	(-inf-0.859]	(41-61]	tested_negative
(-inf-5.667]	(66.333-132.667]	(40.667-81.333]	(-inf-33]	(-inf-282]	(22.367-44.733]	(-inf-0.859]	(-inf-41]	tested_negative
(-inf-5.667]	(66.333-132.667]	(40.667-81.333]	(-inf-33]	(-inf-282]	(22.367-44.733]	(-inf-0.859]	(-inf-41]	tested_negative
(-inf-5.667]	(66.333-132.667]	(40.667-81.333]	(-inf-33]	(-inf-282]	(22.367-44.733]	(-inf-0.859]	(-inf-41]	tested_negative
(-inf-5.667]	(66.333-132.667]	(-inf-40.667]	(-inf-33]	(-inf-282]	(22.367-44.733]	(-inf-0.859]	(-inf-41]	tested_negative
(-inf-5.667]	(66.333-132.667]	(81.333-inf)	(-inf-33]	(-inf-282]	(22.367-44.733]	(-inf-0.859]	(41-61]	tested_negative
(5.667-11.333]	(132.667-inf)	(40.667-81.333]	(-inf-33]	(-inf-282]	(22.367-44.733]	(-inf-0.859]	(-inf-41]	tested_negative
(-inf-5.667]	(66.333-132.667]	(40.667-81.333]	(-inf-33]	(-inf-282]	(22.367-44.733]	(-inf-0.859]	(-inf-41]	tested_negative
(-inf-5.667]	(66.333-132.667]	(40.667-81.333]	(-inf-33]	(-inf-282]	(-inf-22.367]	(-inf-0.859]	(-inf-41]	tested_negative
(-inf-5.667]	(66.333-132.667]	(40.667-81.333]	(-inf-33]	(-inf-282]	(22.367-44.733]	(0.859-1.639]	(-inf-41]	tested_negative
(-inf-5.667]	(66.333-132.667]	(40.667-81.333]	(33-66]	(-inf-282]	(22.367-44.733]	(0.859-1.639]	(-inf-41]	tested_negative
(-inf-5.667]	(66.333-132.667]	(40.667-81.333]	(-inf-33]	(-inf-282]	(22.367-44.733]	(-inf-0.859]	(-inf-41]	tested_negative
(-inf-5.667]	(66.333-132.667]	(-inf-40.667]	(-inf-33]	(-inf-282]	(-inf-22.367]	(-inf-0.859]	(-inf-41]	tested_negative
(-inf-5.667]	(66.333-132.667]	(40.667-81.333]	(-inf-33]	(-inf-282]	(22.367-44.733]	(-inf-0.859]	(-inf-41]	tested_negative
(-inf-5.667]	(66.333-132.667]	(-inf-40.667]	(-inf-33]	(-inf-282]	(-inf-22.367]	(-inf-0.859]	(-inf-41]	tested_negative
(-inf-5.667]	(66.333-132.667]	(40.667-81.333]	(33-66]	(-inf-282]	(22.367-44.733]	(0.859-1.639]	(-inf-41]	tested_negative
(5.667-11.333]	(132.667-inf)	(40.667-81.333]	(-inf-33]	(-inf-282]	(22.367-44.733]	(-inf-0.859]	(-inf-41]	tested_negative
(-inf-5.667]	(66.333-132.667]	(-inf-40.667]	(33-66]	(-inf-282]	(22.367-44.733]	(-inf-0.859]	(-inf-41]	tested_negative
(-inf-5.667]	(66.333-132.667]	(40.667-81.333]	(-inf-33]	(-inf-282]	(22.367-44.733]	(-inf-0.859]	(-inf-41]	tested_negative
(5.667-11.333]	(132.667-inf)	(40.667-81.333]	(-inf-33]	(-inf-282]	(22.367-44.733]	(-inf-0.859]	(41-61]	tested_negative
(-inf-5.667]	(66.333-132.667]	(40.667-81.333]	(-inf-33]	(-inf-282]	(-inf-22.367]	(-inf-0.859]	(-inf-41]	tested_negative
(5.667-11.333]	(66.333-132.667]	(-inf-40.667]	(-inf-33]	(-inf-282]	(22.367-44.733]	(-inf-0.859]	(-inf-41]	tested_negative
(-inf-5.667]	(66.333-132.667]	(40.667-81.333]	(-inf-33]	(-inf-282]	(22.367-44.733]	(-inf-0.859]	(-inf-41]	tested_negative
(-inf-5.667]	(132.667-inf)	(40.667-81.333]	(-inf-33]	(-inf-282]	(22.367-44.733]	(-inf-0.859]	(-inf-41]	tested_negative
(-inf-5.667]	(132.667-inf)	(81.333-inf)	(-inf-33]	(282-564]	(22.367-44.733]	(0.859-1.639]	(-inf-41]	tested_negative
(-inf-5.667]	(66.333-132.667]	(81.333-inf)	(-inf-33]	(-inf-282]	(22.367-44.733]	(-inf-0.859]	(-inf-41]	tested_negative
(-inf-5.667]	(66.333-132.667]	(40.667-81.333]	(-inf-33]	(-inf-282]	(22.367-44.733]	(-inf-0.859]	(-inf-41]	tested_negative
(-inf-5.667]	(132.667-inf)	(40.667-81.333]	(33-66]	(564-inf)	(22.367-44.733]	(1.639-inf)	(-inf-41]	tested_negative
(5.667-11.333]	(132.667-inf)	(40.667-81.333]	(33-66]	(282-564]	(22.367-44.733]	(-inf-0.859]	(41-61]	tested_negative
(-inf-5.667]	(66.333-132.667]	(40.667-81.333]	(-inf-33]	(-inf-282]	(22.367-44.733]	(-inf-0.859]	(-inf-41]	tested_negative
(-inf-5.667]	(66.333-132.667]	(40.667-81.333]	(-inf-33]	(-inf-282]	(22.367-44.733]	(-inf-0.859]	(-inf-41]	tested_negative
(-inf-5.667]	(132.667-inf)	(81.333-inf)	(-inf-33]	(-inf-282]	(44.733-inf)	(-inf-0.859]	(-inf-41]	tested_positive
(5.667-11.333]	(132.667-inf)	(40.667-81.333]	(33-66]	(-inf-282]	(22.367-44.733]	(-inf-0.859]	(41-61]	tested_positive
(11.333-inf)	(132.667-inf)	(81.333-inf)	(-inf-33]	(-inf-282]	(22.367-44.733]	(-inf-0.859]	(41-61]	tested_positive
(-inf-5.667]	(66.333-132.667]	(40.667-81.333]	(-inf-33]	(-inf-282]	(22.367-44.733]	(-inf-0.859]	(41-61]	tested_positive
(-inf-5.667]	(132.667-inf)	(81.333-inf)	(-inf-33]	(-inf-282]	(22.367-44.733]	(0.859-1.639]	(41-61]	tested_positive
(11.333-inf)	(66.333-132.667]	(40.667-81.333]	(-inf-33]	(-inf-282]	(22.367-44.733]	(-inf-0.859]	(41-61]	tested_positive
(5.667-11.333]	(132.667-inf)	(40.667-81.333]	(-inf-33]	(-inf-282]	(22.367-44.733]	(-inf-0.859]	(41-61]	tested_positive
(-inf-5.667]	(132.667-inf)	(40.667-81.333]	(-inf-33]	(-inf-282]	(22.367-44.733]	(-inf-0.859]	(-inf-41]	tested_positive
(-inf-5.667]	(132.667-inf)	(40.667-81.333]	(33-66]	(-inf-282]	(22.367-44.733]	(-inf-0.859]	(-inf-41]	tested_positive
(-inf-5.667]	(66.333-132.667]	(81.333-inf)	(33-66]	(-inf-282]	(44.733-inf)	(-inf-0.859]	(-inf-41]	tested_positive
(-inf-5.667]	(66.333-132.667]	(40.667-81.333]	(-inf-33]	(-inf-282]	(22.367-44.733]	(-inf-0.859]	(-inf-41]	tested_positive
(-inf-5.667]	(132.667-inf)	(81.333-inf)	(33-66]	(-inf-282]	(22.367-44.733]	(-inf-0.859]	(-inf-41]	tested_positive
(5.667-11.333]	(132.667-inf)	(81.333-inf)	(-inf-33]	(-inf-282]	(22.367-44.733]	(-inf-0.859]	(41-61]	tested_positive
(-inf-5.667]	(132.667-inf)	(40.667-81.333]	(-inf-33]	(-inf-282]	(22.367-44.733]	(-inf-0.859]	(-inf-41]	tested_positive
(5.667-11.333]	(132.667-inf)	(81.333-inf)	(33-66]	(282-564]	(22.367-44.733]	(-inf-0.859]	(-inf-41]	tested_positive
(5.667-11.333]	(66.333-132.667]	(81.333-inf)	(-inf-33]	(-inf-282]	(22.367-44.733]	(0.859-1.639]	(41-61]	tested_positive
(-inf-5.667]	(132.667-inf)	(40.667-81.333]	(33-66]	(282-564]	(22.367-44.733]	(-inf-0.859]	(-inf-41]	tested_positive
(-inf-5.667]	(132.667-inf)	(81.333-inf)	(-inf-33]	(-inf-282]	(22.367-44.733]	(-inf-0.859]	(61-inf)	tested_positive
(5.667-11.333]	(132.667-inf)	(40.667-81.333]	(-inf-33]	(-inf-282]	(22.367-44.733]	(-inf-0.859]	(41-61]	tested_positive
(5.667-11.333]	(132.667-inf)	(81.333-inf)	(-inf-33]	(-inf-282]	(22.367-44.733]	(-inf-0.859]	(-inf-41]	tested_positive
(-inf-5.667]	(66.333-132.667]	(40.667-81.333]	(-inf-33]	(-inf-282]	(22.367-44.733]	(-inf-0.859]	(-inf-41]	tested_positive
(11.333-inf)	(132.667-inf)	(40.667-81.333]	(33-66]	(-inf-282]	(22.367-44.733]	(-inf-0.859]	(41-61]	tested_positive
(-inf-5.667]	(132.667-inf)	(40.667-81.333]	(33-66]	(-inf-282]	(22.367-44.733]	(0.859-1.639]	(-inf-41]	tested_positive
(-inf-5.667]	(66.333-132.667]	(40.667-81.333]	(33-66]	(-inf-282]	(22.367-44.733]	(0.859-1.639]	(41-61]	tested_positive
(5.667-11.333]	(66.333-132.667]	(40.667-81.333]	(-inf-33]	(-inf-282]	(22.367-44.733]	(-inf-0.859]	(-inf-41]	tested_positive
(5.667-11.333]	(66.333-132.667]	(81.333-inf)	(33-66]	(-inf-282]	(22.367-44.733]	(-inf-0.859]	(41-61]	tested_positive
(5.667-11.333]	(66.333-132.667]	(40.667-81.333]	(-inf-33]	(564-inf)	(22.367-44.733]	(-inf-0.859]	(41-61]	tested_positive
(-inf-5.667]	(66.333-132.667]	(40.667-81.333]	(-inf-33]	(-inf-282]	(22.367-44.733]	(-inf-0.859]	(-inf-41]	tested_negative
(-inf-5.667]	(66.333-132.667]	(40.667-81.333]	(-inf-33]	(-inf-282]	(22.367-44.733]	(-inf-0.859]	(-inf-41]	tested_negative
(-inf-5.667]	(66.333-132.667]	(40.667-81.333]	(-inf-33]	(-inf-282]	(22.367-44.733]	(-inf-0.859]	(-inf-41]	tested_negative
(5.667-11.333]	(132.667-inf)	(40.667-81.333]	(-inf-33]	(-inf-282]	(22.367-44.733]	(-inf-0.859]	(-inf-41]	tested_negative
(-inf-5.667]	(66.333-132.667]	(40.667-81.333]	(-inf-33]	(-inf-282]	(22.367-44.733]	(0.859-1.639]	(-inf-41]	tested_negative
(-inf-5.667]	(66.333-132.667]	(40.667-81.333]	(-inf-33]	(-inf-282]	(22.367-44.733]	(-inf-0.859]	(-inf-41]	tested_negative
(-inf-5.667]	(66.333-132.667]	(40.667-81.333]	(33-66]	(-inf-282]	(22.367-44.733]	(-inf-0.859]	(-inf-41]	tested_negative
(-inf-5.667]	(66.333-132.667]	(40.667-81.333]	(-inf-33]	(-inf-282]	(-inf-22.367]	(-inf-0.859]	(-inf-41]	tested_negative
(-inf-5.667]	(-inf-66.333]	(40.667-81.333]	(-inf-33]	(-inf-282]	(22.367-44.733]	(-inf-0.859]	(-inf-41]	tested_negative
(-inf-5.667]	(66.333-132.667]	(40.667-81.333]	(-inf-33]	(-inf-282]	(-inf-22.367]	(-inf-0.859]	(-inf-41]	tested_negative
(-inf-5.667]	(66.333-132.667]	(40.667-81.333]	(-inf-33]	(-inf-282]	(22.367-44.733]	(-inf-0.859]	(-inf-41]	tested_negative
(-inf-5.667]	(66.333-132.667]	(81.333-inf)	(-inf-33]	(-inf-282]	(22.367-44.733]	(-inf-0.859]	(41-61]	tested_negative
(-inf-5.667]	(66.333-132.667]	(81.333-inf)	(-inf-33]	(-inf-282]	(22.367-44.733]	(-inf-0.859]	(-inf-41]	tested_negative
(5.667-11.333]	(66.333-132.667]	(40.667-81.333]	(-inf-33]	(-inf-282]	(22.367-44.733]	(-inf-0.859]	(-inf-41]	tested_negative
(-inf-5.667]	(66.333-132.667]	(40.667-81.333]	(-inf-33]	(-inf-282]	(22.367-44.733]	(0.859-1.639]	(-inf-41]	tested_negative
(-inf-5.667]	(132.667-inf)	(81.333-inf)	(-inf-33]	(-inf-282]	(22.367-44.733]	(-inf-0.859]	(41-61]	tested_negative
(-inf-5.667]	(66.333-132.667]	(40.667-81.333]	(-inf-33]	(-inf-282]	(22.367-44.733]	(-inf-0.859]	(-inf-41]	tested_negative
(-inf-5.667]	(66.333-132.667]	(40.667-81.333]	(-inf-33]	(-inf-282]	(22.367-44.733]	(-inf-0.859]	(-inf-41]	tested_negative
(-inf-5.667]	(132.667-inf)	(40.667-81.333]	(-inf-33]	(-inf-282]	(22.367-44.733]	(-inf-0.859]	(-inf-41]	tested_negative
(5.667-11.333]	(66.333-132.667]	(40.667-81.333]	(-inf-33]	(-inf-282]	(22.367-44.733]	(-inf-0.859]	(41-61]	tested_negative
(-inf-5.667]	(66.333-132.667]	(40.667-81.333]	(-inf-33]	(-inf-282]	(22.367-44.733]	(-inf-0.859]	(-inf-41]	tested_negative
(5.667-11.333]	(66.333-132.667]	(40.667-81.333]	(-inf-33]	(-inf-282]	(22.367-44.733]	(-inf-0.859]	(-inf-41]	tested_negative
(-inf-5.667]	(66.333-132.667]	(40.667-81.333]	(33-66]	(-inf-282]	(22.367-44.733]	(-inf-0.859]	(-inf-41]	tested_negative
(5.667-11.333]	(66.333-132.667]	(40.667-81.333]	(-inf-33]	(-inf-282]	(22.367-44.733]	(-inf-0.859]	(41-61]	tested_negative
(-inf-5.667]	(66.333-132.667]	(40.667-81.333]	(-inf-33]	(-inf-282]	(22.367-44.733]	(-inf-0.859]	(-inf-41]	tested_negative
(5.667-11.333]	(66.333-132.667]	(40.667-81.333]	(-inf-33]	(-inf-282]	(22.367-44.733]	(-inf-0.859]	(-inf-41]	tested_negative
(5.667-11.333]	(66.333-132.667]	(40.667-81.333]	(-inf-33]	(-inf-282]	(22.367-44.733]	(-inf-0.859]	(41-61]	tested_negative
(-inf-5.667]	(66.333-132.667]	(40.667-81.333]	(-inf-33]	(-inf-282]	(22.367-44.733]	(-inf-0.859]	(-inf-41]	tested_negative
(-inf-5.667]	(66.333-132.667]	(40.667-81.333]	(-inf-33]	(-inf-282]	(-inf-22.367]	(-inf-0.859]	(-inf-41]	tested_negative
(-inf-5.667]	(-inf-66.333]	(40.667-81.333]	(-inf-33]	(-inf-282]	(22.367-44.733]	(-inf-0.859]	(-inf-41]	tested_negative
(-inf-5.667]	(66.333-132.667]	(40.667-81.333]	(-inf-33]	(-inf-282]	(22.367-44.733]	(-inf-0.859]	(-inf-41]	tested_negative
(-inf-5.667]	(132.667-inf)	(40.667-81.333]	(-inf-33]	(-inf-282]	(22.367-44.733]	(-inf-0.859]	(-inf-41]	tested_negative
(-inf-5.667]	(66.333-132.667]	(40.667-81.333]	(33-66]	(-inf-282]	(22.367-44.733]	(-inf-0.859]	(-inf-41]	tested_negative
(-inf-5.667]	(66.333-132.667]	(81.333-inf)	(-inf-33]	(-inf-282]	(22.367-44.733]	(-inf-0.859]	(-inf-41]	tested_negative
(-inf-5.667]	(132.667-inf)	(40.667-81.333]	(-inf-33]	(-inf-282]	(22.367-44.733]	(-inf-0.859]	(-inf-41]	tested_negative
(-inf-5.667]	(66.333-132.667]	(-inf-40.667]	(-inf-33]	(-inf-282]	(22.367-44.733]	(-inf-0.859]	(-inf-41]	tested_negative
(-inf-5.667]	(132.667-inf)	(40.667-81.333]	(33-66]	(-inf-282]	(22.367-44.733]	(-inf-0.859]	(-inf-41]	tested_negative
(-inf-5.667]	(66.333-132.667]	(40.667-81.333]	(-inf-33]	(-inf-282]	(22.367-44.733]	(-inf-0.859]	(-inf-41]	tested_negative
(-inf-5.667]	(132.667-inf)	(40.667-81.333]	(-inf-33]	(-inf-282]	(-inf-22.367]	(-inf-0.859]	(-inf-41]	tested_negative
(-inf-5.667]	(66.333-132.667]	(81.333-inf)	(-inf-33]	(-inf-282]	(22.367-44.733]	(-inf-0.859]	(-inf-41]	tested_negative
(-inf-5.667]	(66.333-132.667]	(40.667-81.333]	(-inf-33]	(-inf-282]	(22.367-44.733]	(-inf-0.859]	(-inf-41]	tested_negative
(-inf-5.667]	(-inf-66.333]	(40.667-81.333]	(33-66]	(-inf-282]	(22.367-44.733]	(-inf-0.859]	(-inf-41]	tested_negative
(-inf-5.667]	(-inf-66.333]	(81.333-inf)	(-inf-33]	(-inf-282]	(22.367-44.733]	(-inf-0.859]	(41-61]	tested_negative
(-inf-5.667]	(132.667-inf)	(81.333-inf)	(-inf-33]	(-inf-282]	(22.367-44.733]	(-inf-0.859]	(-inf-41]	tested_negative
(-inf-5.667]	(66.333-132.667]	(40.667-81.333]	(-inf-33]	(-inf-282]	(22.367-44.733]	(-inf-0.859]	(-inf-41]	tested_negative
(-inf-5.667]	(66.333-132.667]	(40.667-81.333]	(-inf-33]	(-inf-282]	(22.367-44.733]	(-inf-0.859]	(-inf-41]	tested_negative
(-inf-5.667]	(66.333-132.667]	(40.667-81.333]	(-inf-33]	(-inf-282]	(22.367-44.733]	(-inf-0.859]	(-inf-41]	tested_negative
(5.667-11.333]	(132.667-inf)	(81.333-inf)	(-inf-33]	(-inf-282]	(22.367-44.733]	(0.859-1.639]	(41-61]	tested_negative
(-inf-5.667]	(66.333-132.667]	(40.667-81.333]	(-inf-33]	(-inf-282]	(22.367-44.733]	(-inf-0.859]	(41-61]	tested_negative
(-inf-5.667]	(66.333-132.667]	(81.333-inf)	(33-66]	(-inf-282]	(22.367-44.733]	(0.859-1.639]	(-inf-41]	tested_negative
(-inf-5.667]	(66.333-132.667]	(40.667-81.333]	(-inf-33]	(-inf-282]	(22.367-44.733]	(-inf-0.859]	(-inf-41]	tested_positive
(5.667-11.333]	(132.667-inf)	(81.333-inf)	(-inf-33]	(-inf-282]	(22.367-44.733]	(-inf-0.859]	(41-61]	tested_positive
(5.667-11.333]	(66.333-132.667]	(81.333-inf)	(-inf-33]	(-inf-282]	(22.367-44.733]	(-inf-0.859]	(-inf-41]	tested_positive
(5.667-11.333]	(132.667-inf)	(81.333-inf)	(-inf-33]	(-inf-282]	(22.367-44.733]	(-inf-0.859]	(-inf-41]	tested_positive
(-inf-5.667]	(66.333-132.667]	(40.667-81.333]	(-inf-33]	(-inf-282]	(22.367-44.733]	(0.859-1.639]	(-inf-41]	tested_positive
(5.667-11.333]	(132.667-inf)	(81.333-inf)	(33-66]	(-inf-282]	(22.367-44.733]	(0.859-1.639]	(41-61]	tested_positive
(-inf-5.667]	(132.667-inf)	(40.667-81.333]	(-inf-33]	(-inf-282]	(22.367-44.733]	(-inf-0.859]	(-inf-41]	tested_positive
(-inf-5.667]	(132.667-inf)	(-inf-40.667]	(-inf-33]	(-inf-282]	(22.367-44.733]	(-inf-0.859]	(-inf-41]	tested_positive
(5.667-11.333]	(132.667-inf)	(40.667-81.333]	(33-66]	(282-564]	(44.733-inf)	(-inf-0.859]	(41-61]	tested_positive
(-inf-5.667]	(132.667-inf)	(40.667-81.333]	(33-66]	(-inf-282]	(22.367-44.733]	(-inf-0.859]	(-inf-41]	tested_positive
(-inf-5.667]	(66.333-132.667]	(40.667-81.333]	(33-66]	(-inf-282]	(22.367-44.733]	(-inf-0.859]	(-inf-41]	tested_positive
(5.667-11.333]	(66.333-132.667]	(81.333-inf)	(33-66]	(-inf-282]	(44.733-inf)	(0.859-1.639]	(41-61]	tested_positive
(-inf-5.667]	(66.333-132.667]	(40.667-81.333]	(-inf-33]	(-inf-282]	(22.367-44.733]	(-inf-0.859]	(-inf-41]	tested_positive
(-inf-5.667]	(132.667-inf)	(40.667-81.333]	(-inf-33]	(-inf-282]	(22.367-44.733]	(-inf-0.859]	(-inf-41]	tested_positive
(5.667-11.333]	(132.667-inf)	(40.667-81.333]	(33-66]	(282-564]	(22.367-44.733]	(-inf-0.859]	(41-61]	tested_positive
(5.667-11.333]	(132.667-inf)	(40.667-81.333]	(-inf-33]	(-inf-282]	(22.367-44.733]	(-inf-0.859]	(41-61]	tested_positive
(-inf-5.667]	(66.333-132.667]	(81.333-inf)	(-inf-33]	(-inf-282]	(22.367-44.733]	(-inf-0.859]	(41-61]	tested_positive
(-inf-5.667]	(66.333-132.667]	(40.667-81.333]	(-inf-33]	(-inf-282]	(22.367-44.733]	(-inf-0.859]	(-inf-41]	tested_positive
(-inf-5.667]	(66.333-132.667]	(81.333-inf)	(33-66]	(-inf-282]	(22.367-44.733]	(0.859-1.639]	(-inf-41]	tested_positive
(-inf-5.667]	(132.667-inf)	(40.667-81.333]	(-inf-33]	(-inf-282]	(22.367-44.733]	(-inf-0.859]	(41-61]	tested_positive
(5.667-11.333]	(132.667-inf)	(81.333-inf)	(-inf-33]	(-inf-282]	(22.367-44.733]	(0.859-1.639]	(41-61]	tested_positive
(5.667-11.333]	(66.333-132.667]	(-inf-40.667]	(-inf-33]	(-inf-282]	(-inf-22.367]	(-inf-0.859]	(-inf-41]	tested_positive
(5.667-11.333]	(66.333-132.667]	(-inf-40.667]	(-inf-33]	(-inf-282]	(22.367-44.733]	(-inf-0.859]	(-inf-41]	tested_positive
(-inf-5.667]	(66.333-132.667]	(81.333-inf)	(-inf-33]	(-inf-282]	(22.367-44.733]	(-inf-0.859]	(-inf-41]	tested_positive
(-inf-5.667]	(66.333-132.667]	(40.667-81.333]	(33-66]	(-inf-282]	(22.367-44.733]	(-inf-0.859]	(-inf-41]	tested_positive
(5.667-11.333]	(66.333-132.667]	(40.667-81.333]	(-inf-33]	(-inf-282]	(22.367-44.733]	(-inf-0.859]	(-inf-41]	tested_positive
(5.667-11.333]	(66.333-132.667]	(40.667-81.333]	(-inf-33]	(-inf-282]	(22.367-44.733]	(-inf-0.859]	(-inf-41]	tested_negative
(-inf-5.667]	(66.333-132.667]	(81.333-inf)	(-inf-33]	(-inf-282]	(22.367-44.733]	(-inf-0.859]	(61-inf)	tested_negative
(-inf-5.667]	(66.333-132.667]	(40.667-81.333]	(-inf-33]	(-inf-282]	(22.367-44.733]	(-inf-0.859]	(-inf-41]	tested_negative
(5.667-11.333]	(66.333-132.667]	(40.667-81.333]	(-inf-33]	(-inf-282]	(22.367-44.733]	(-inf-0.859]	(-inf-41]	tested_negative
(-inf-5.667]	(132.667-inf)	(81.333-inf)	(-inf-33]	(-inf-282]	(22.367-44.733]	(-inf-0.859]	(-inf-41]	tested_negative
(-inf-5.667]	(132.667-inf)	(81.333-inf)	(33-66]	(282-564]	(22.367-44.733]	(-inf-0.859]	(-inf-41]	tested_negative
(5.667-11.333]	(66.333-132.667]	(40.667-81.333]	(-inf-33]	(-inf-282]	(22.367-44.733]	(-inf-0.859]	(41-61]	tested_negative
(-inf-5.667]	(66.333-132.667]	(40.667-81.333]	(-inf-33]	(-inf-282]	(22.367-44.733]	(-inf-0.859]	(-inf-41]	tested_negative
(5.667-11.333]	(66.333-132.667]	(40.667-81.333]	(-inf-33]	(-inf-282]	(22.367-44.733]	(-inf-0.859]	(41-61]	tested_negative
(-inf-5.667]	(66.333-132.667]	(40.667-81.333]	(-inf-33]	(-inf-282]	(22.367-44.733]	(-inf-0.859]	(-inf-41]	tested_negative
(-inf-5.667]	(66.333-132.667]	(40.667-81.333]	(-inf-33]	(-inf-282]	(22.367-44.733]	(-inf-0.859]	(-inf-41]	tested_negative
(5.667-11.333]	(66.333-132.667]	(40.667-81.333]	(-inf-33]	(-inf-282]	(22.367-44.733]	(0.859-1.639]	(-inf-41]	tested_negative
(-inf-5.667]	(66.333-132.667]	(40.667-81.333]	(-inf-33]	(-inf-282]	(22.367-44.733]	(-inf-0.859]	(-inf-41]	tested_negative
(-inf-5.667]	(66.333-132.667]	(40.667-81.333]	(-inf-33]	(-inf-282]	(22.367-44.733]	(-inf-0.859]	(-inf-41]	tested_negative
(5.667-11.333]	(66.333-132.667]	(81.333-inf)	(-inf-33]	(-inf-282]	(22.367-44.733]	(-inf-0.859]	(41-61]	tested_negative
(-inf-5.667]	(132.667-inf)	(40.667-81.333]	(-inf-33]	(-inf-282]	(22.367-44.733]	(-inf-0.859]	(-inf-41]	tested_negative
(-inf-5.667]	(66.333-132.667]	(40.667-81.333]	(-inf-33]	(-inf-282]	(22.367-44.733]	(-inf-0.859]	(-inf-41]	tested_negative
(-inf-5.667]	(66.333-132.667]	(-inf-40.667]	(-inf-33]	(-inf-282]	(-inf-22.367]	(-inf-0.859]	(61-inf)	tested_negative
(-inf-5.667]	(66.333-132.667]	(-inf-40.667]	(-inf-33]	(-inf-282]	(-inf-22.367]	(-inf-0.859]	(-inf-41]	tested_negative
(5.667-11.333]	(66.333-132.667]	(81.333-inf)	(-inf-33]	(-inf-282]	(22.367-44.733]	(-inf-0.859]	(41-61]	tested_negative
(-inf-5.667]	(66.333-132.667]	(40.667-81.333]	(33-66]	(-inf-282]	(22.367-44.733]	(-inf-0.859]	(-inf-41]	tested_negative
(-inf-5.667]	(66.333-132.667]	(81.333-inf)	(-inf-33]	(-inf-282]	(22.367-44.733]	(-inf-0.859]	(-inf-41]	tested_negative
(-inf-5.667]	(132.667-inf)	(40.667-81.333]	(-inf-33]	(-inf-282]	(22.367-44.733]	(-inf-0.859]	(-inf-41]	tested_negative
(-inf-5.667]	(66.333-132.667]	(40.667-81.333]	(-inf-33]	(-inf-282]	(22.367-44.733]	(-inf-0.859]	(-inf-41]	tested_negative
(-inf-5.667]	(66.333-132.667]	(40.667-81.333]	(-inf-33]	(-inf-282]	(22.367-44.733]	(-inf-0.859]	(-inf-41]	tested_negative
(-inf-5.667]	(132.667-inf)	(40.667-81.333]	(-inf-33]	(-inf-282]	(22.367-44.733]	(-inf-0.859]	(-inf-41]	tested_negative
(-inf-5.667]	(66.333-132.667]	(81.333-inf)	(-inf-33]	(-inf-282]	(22.367-44.733]	(-inf-0.859]	(-inf-41]	tested_negative
(-inf-5.667]	(132.667-inf)	(81.333-inf)	(33-66]	(-inf-282]	(22.367-44.733]	(-inf-0.859]	(-inf-41]	tested_negative
(-inf-5.667]	(132.667-inf)	(40.667-81.333]	(-inf-33]	(282-564]	(22.367-44.733]	(-inf-0.859]	(-inf-41]	tested_negative
(-inf-5.667]	(66.333-132.667]	(81.333-inf)	(33-66]	(-inf-282]	(22.367-44.733]	(-inf-0.859]	(-inf-41]	tested_negative
(5.667-11.333]	(66.333-132.667]	(-inf-40.667]	(-inf-33]	(-inf-282]	(22.367-44.733]	(-inf-0.859]	(-inf-41]	tested_negative
(5.667-11.333]	(66.333-132.667]	(-inf-40.667]	(-inf-33]	(-inf-282]	(22.367-44.733]	(-inf-0.859]	(-inf-41]	tested_negative
(-inf-5.667]	(66.333-132.667]	(40.667-81.333]	(-inf-33]	(-inf-282]	(22.367-44.733]	(-inf-0.859]	(-inf-41]	tested_negative
(-inf-5.667]	(66.333-132.667]	(40.667-81.333]	(-inf-33]	(-inf-282]	(22.367-44.733]	(-inf-0.859]	(-inf-41]	tested_negative
(-inf-5.667]	(66.333-132.667]	(40.667-81.333]	(-inf-33]	(-inf-282]	(22.367-44.733]	(-inf-0.859]	(-inf-41]	tested_negative
(-inf-5.667]	(66.333-132.667]	(40.667-81.333]	(-inf-33]	(-inf-282]	(22.367-44.733]	(-inf-0.859]	(-inf-41]	tested_negative
(-inf-5.667]	(132.667-inf)	(81.333-inf)	(-inf-33]	(-inf-282]	(22.367-44.733]	(-inf-0.859]	(-inf-41]	tested_negative
(11.333-inf)	(132.667-inf)	(81.333-inf)	(33-66]	(-inf-282]	(22.367-44.733]	(0.859-1.639]	(-inf-41]	tested_negative
(-inf-5.667]	(66.333-132.667]	(81.333-inf)	(-inf-33]	(-inf-282]	(22.367-44.733]	(-inf-0.859]	(-inf-41]	tested_negative
(-inf-5.667]	(66.333-132.667]	(40.667-81.333]	(-inf-33]	(-inf-282]	(22.367-44.733]	(-inf-0.859]	(-inf-41]	tested_negative
(-inf-5.667]	(66.333-132.667]	(40.667-81.333]	(33-66]	(-inf-282]	(22.367-44.733]	(-inf-0.859]	(-inf-41]	tested_negative
(-inf-5.667]	(66.333-132.667]	(81.333-inf)	(-inf-33]	(-inf-282]	(22.367-44.733]	(-inf-0.859]	(-inf-41]	tested_negative
(-inf-5.667]	(66.333-132.667]	(40.667-81.333]	(-inf-33]	(-inf-282]	(22.367-44.733]	(-inf-0.859]	(-inf-41]	tested_negative
(11.333-inf)	(66.333-132.667]	(40.667-81.333]	(-inf-33]	(-inf-282]	(22.367-44.733]	(-inf-0.859]	(41-61]	tested_negative
(5.667-11.333]	(132.667-inf)	(40.667-81.333]	(-inf-33]	(-inf-282]	(22.367-44.733]	(-inf-0.859]	(61-inf)	tested_negative
(5.667-11.333]	(66.333-132.667]	(40.667-81.333]	(-inf-33]	(-inf-282]	(22.367-44.733]	(-inf-0.859]	(-inf-41]	tested_negative
(-inf-5.667]	(-inf-66.333]	(40.667-81.333]	(-inf-33]	(-inf-282]	(22.367-44.733]	(-inf-0.859]	(-inf-41]	tested_negative
(-inf-5.667]	(132.667-inf)	(81.333-inf)	(-inf-33]	(-inf-282]	(22.367-44.733]	(-inf-0.859]	(-inf-41]	tested_negative
(-inf-5.667]	(66.333-132.667]	(40.667-81.333]	(-inf-33]	(-inf-282]	(22.367-44.733]	(-inf-0.859]	(-inf-41]	tested_negative
(5.667-11.333]	(132.667-inf)	(40.667-81.333]	(-inf-33]	(-inf-282]	(22.367-44.733]	(-inf-0.859]	(-inf-41]	tested_negative
(5.667-11.333]	(132.667-inf)	(40.667-81.333]	(-inf-33]	(-inf-282]	(22.367-44.733]	(-inf-0.859]	(41-61]	tested_positive
(5.667-11.333]	(132.667-inf)	(40.667-81.333]	(-inf-33]	(-inf-282]	(22.367-44.733]	(-inf-0.859]	(-inf-41]	tested_positive
(-inf-5.667]	(66.333-132.667]	(40.667-81.333]	(33-66]	(-inf-282]	(22.367-44.733]	(0.859-1.639]	(-inf-41]	tested_positive
(5.667-11.333]	(132.667-inf)	(40.667-81.333]	(-inf-33]	(-inf-282]	(22.367-44.733]	(-inf-0.859]	(41-61]	tested_positive
(-inf-5.667]	(66.333-132.667]	(40.667-81.333]	(-inf-33]	(-inf-282]	(22.367-44.733]	(-inf-0.859]	(-inf-41]	tested_positive
(5.667-11.333]	(132.667-inf)	(40.667-81.333]	(-inf-33]	(-inf-282]	(22.367-44.733]	(-inf-0.859]	(-inf-41]	tested_positive
(-inf-5.667]	(132.667-inf)	(-inf-40.667]	(-inf-33]	(-inf-282]	(22.367-44.733]	(0.859-1.639]	(-inf-41]	tested_positive
(-inf-5.667]	(132.667-inf)	(40.667-81.333]	(-inf-33]	(-inf-282]	(22.367-44.733]	(-inf-0.859]	(-inf-41]	tested_positive
(-inf-5.667]	(132.667-inf)	(40.667-81.333]	(-inf-33]	(-inf-282]	(22.367-44.733]	(-inf-0.859]	(-inf-41]	tested_positive
(11.333-inf)	(66.333-132.667]	(40.667-81.333]	(-inf-33]	(-inf-282]	(22.367-44.733]	(-inf-0.859]	(-inf-41]	tested_positive
(-inf-5.667]	(132.667-inf)	(40.667-81.333]	(-inf-33]	(282-564]	(22.367-44.733]	(-inf-0.859]	(-inf-41]	tested_positive
(-inf-5.667]	(66.333-132.667]	(40.667-81.333]	(-inf-33]	(-inf-282]	(22.367-44.733]	(-inf-0.859]	(41-61]	tested_positive
(-inf-5.667]	(132.667-inf)	(-inf-40.667]	(-inf-33]	(-inf-282]	(22.367-44.733]	(-inf-0.859]	(-inf-41]	tested_positive
(5.667-11.333]	(132.667-inf)	(81.333-inf)	(-inf-33]	(282-564]	(22.367-44.733]	(-inf-0.859]	(41-61]	tested_positive
(-inf-5.667]	(132.667-inf)	(40.667-81.333]	(-inf-33]	(282-564]	(22.367-44.733]	(-inf-0.859]	(-inf-41]	tested_positive
(-inf-5.667]	(66.333-132.667]	(-inf-40.667]	(-inf-33]	(-inf-282]	(22.367-44.733]	(-inf-0.859]	(-inf-41]	tested_positive
(5.667-11.333]	(132.667-inf)	(81.333-inf)	(33-66]	(-inf-282]	(22.367-44.733]	(-inf-0.859]	(-inf-41]	tested_positive
(5.667-11.333]	(132.667-inf)	(81.333-inf)	(-inf-33]	(-inf-282]	(22.367-44.733]	(-inf-0.859]	(41-61]	tested_positive
(5.667-11.333]	(66.333-132.667]	(40.667-81.333]	(33-66]	(-inf-282]	(22.367-44.733]	(-inf-0.859]	(41-61]	tested_positive
(-inf-5.667]	(66.333-132.667]	(81.333-inf)	(-inf-33]	(-inf-282]	(44.733-inf)	(-inf-0.859]	(-inf-41]	tested_positive
(5.667-11.333]	(132.667-inf)	(81.333-inf)	(-inf-33]	(-inf-282]	(22.367-44.733]	(0.859-1.639]	(41-61]	tested_positive
(-inf-5.667]	(66.333-132.667]	(40.667-81.333]	(-inf-33]	(-inf-282]	(22.367-44.733]	(-inf-0.859]	(-inf-41]	tested_positive
(5.667-11.333]	(132.667-inf)	(40.667-81.333]	(-inf-33]	(-inf-282]	(22.367-44.733]	(-inf-0.859]	(-inf-41]	tested_positive
(5.667-11.333]	(132.667-inf)	(40.667-81.333]	(-inf-33]	(-inf-282]	(22.367-44.733]	(-inf-0.859]	(-inf-41]	tested_positive
(-inf-5.667]	(66.333-132.667]	(81.333-inf)	(-inf-33]	(-inf-282]	(22.367-44.733]	(-inf-0.859]	(-inf-41]	tested_positive
(-inf-5.667]	(132.667-inf)	(40.667-81.333]	(-inf-33]	(282-564]	(22.367-44.733]	(-inf-0.859]	(-inf-41]	tested_positive
(5.667-11.333]	(132.667-inf)	(40.667-81.333]	(33-66]	(-inf-282]	(22.367-44.733]	(-inf-0.859]	(-inf-41]	tested_positive
(5.667-11.333]	(66.333-132.667]	(40.667-81.333]	(33-66]	(-inf-282]	(22.367-44.733]	(-inf-0.859]	(-inf-41]	tested_negative
(-inf-5.667]	(66.333-132.667]	(-inf-40.667]	(-inf-33]	(-inf-282]	(22.367-44.733]	(-inf-0.859]	(-inf-41]	tested_negative
(-inf-5.667]	(66.333-132.667]	(40.667-81.333]	(-inf-33]	(-inf-282]	(22.367-44.733]	(-inf-0.859]	(-inf-41]	tested_negative
(5.667-11.333]	(66.333-132.667]	(40.667-81.333]	(33-66]	(-inf-282]	(44.733-inf)	(-inf-0.859]	(41-61]	tested_negative
(-inf-5.667]	(66.333-132.667]	(40.667-81.333]	(-inf-33]	(-inf-282]	(22.367-44.733]	(1.639-inf)	(-inf-41]	tested_negative
(5.667-11.333]	(66.333-132.667]	(40.667-81.333]	(-inf-33]	(-inf-282]	(22.367-44.733]	(-inf-0.859]	(-inf-41]	tested_negative
(-inf-5.667]	(66.333-132.667]	(40.667-81.333]	(33-66]	(-inf-282]	(-inf-22.367]	(-inf-0.859]	(-inf-41]	tested_negative
(5.667-11.333]	(66.333-132.667]	(81.333-inf)	(-inf-33]	(-inf-282]	(22.367-44.733]	(-inf-0.859]	(-inf-41]	tested_negative
(-inf-5.667]	(66.333-132.667]	(40.667-81.333]	(-inf-33]	(-inf-282]	(22.367-44.733]	(0.859-1.639]	(-inf-41]	tested_negative
(-inf-5.667]	(66.333-132.667]	(40.667-81.333]	(-inf-33]	(-inf-282]	(-inf-22.367]	(-inf-0.859]	(-inf-41]	tested_negative
(-inf-5.667]	(66.333-132.667]	(-inf-40.667]	(-inf-33]	(-inf-282]	(22.367-44.733]	(-inf-0.859]	(-inf-41]	tested_negative
(-inf-5.667]	(66.333-132.667]	(40.667-81.333]	(-inf-33]	(-inf-282]	(22.367-44.733]	(-inf-0.859]	(-inf-41]	tested_negative
(-inf-5.667]	(66.333-132.667]	(40.667-81.333]	(-inf-33]	(-inf-282]	(22.367-44.733]	(-inf-0.859]	(-inf-41]	tested_negative
(5.667-11.333]	(66.333-132.667]	(81.333-inf)	(33-66]	(-inf-282]	(22.367-44.733]	(-inf-0.859]	(41-61]	tested_negative
(-inf-5.667]	(66.333-132.667]	(40.667-81.333]	(-inf-33]	(-inf-282]	(22.367-44.733]	(-inf-0.859]	(-inf-41]	tested_negative
(-inf-5.667]	(66.333-132.667]	(40.667-81.333]	(33-66]	(-inf-282]	(22.367-44.733]	(-inf-0.859]	(-inf-41]	tested_negative
(-inf-5.667]	(132.667-inf)	(40.667-81.333]	(-inf-33]	(-inf-282]	(44.733-inf)	(0.859-1.639]	(41-61]	tested_negative
(5.667-11.333]	(66.333-132.667]	(40.667-81.333]	(-inf-33]	(-inf-282]	(22.367-44.733]	(-inf-0.859]	(-inf-41]	tested_negative
(-inf-5.667]	(132.667-inf)	(81.333-inf)	(33-66]	(-inf-282]	(22.367-44.733]	(-inf-0.859]	(-inf-41]	tested_negative
(-inf-5.667]	(66.333-132.667]	(40.667-81.333]	(-inf-33]	(-inf-282]	(22.367-44.733]	(-inf-0.859]	(-inf-41]	tested_negative
(-inf-5.667]	(132.667-inf)	(81.333-inf)	(-inf-33]	(-inf-282]	(22.367-44.733]	(-inf-0.859]	(-inf-41]	tested_negative
(5.667-11.333]	(66.333-132.667]	(40.667-81.333]	(-inf-33]	(-inf-282]	(22.367-44.733]	(0.859-1.639]	(41-61]	tested_negative
(-inf-5.667]	(66.333-132.667]	(40.667-81.333]	(-inf-33]	(-inf-282]	(22.367-44.733]	(-inf-0.859]	(-inf-41]	tested_negative
(-inf-5.667]	(66.333-132.667]	(81.333-inf)	(-inf-33]	(-inf-282]	(22.367-44.733]	(-inf-0.859]	(-inf-41]	tested_negative
(5.667-11.333]	(132.667-inf)	(40.667-81.333]	(-inf-33]	(-inf-282]	(22.367-44.733]	(-inf-0.859]	(41-61]	tested_negative
(-inf-5.667]	(66.333-132.667]	(81.333-inf)	(33-66]	(-inf-282]	(44.733-inf)	(0.859-1.639]	(-inf-41]	tested_negative
(-inf-5.667]	(66.333-132.667]	(40.667-81.333]	(-inf-33]	(-inf-282]	(22.367-44.733]	(-inf-0.859]	(-inf-41]	tested_negative
(-inf-5.667]	(66.333-132.667]	(81.333-inf)	(-inf-33]	(-inf-282]	(22.367-44.733]	(-inf-0.859]	(-inf-41]	tested_negative
(-inf-5.667]	(66.333-132.667]	(40.667-81.333]	(-inf-33]	(-inf-282]	(-inf-22.367]	(-inf-0.859]	(-inf-41]	tested_negative
(-inf-5.667]	(66.333-132.667]	(40.667-81.333]	(-inf-33]	(-inf-282]	(22.367-44.733]	(-inf-0.859]	(-inf-41]	tested_negative
(5.667-11.333]	(66.333-132.667]	(40.667-81.333]	(-inf-33]	(-inf-282]	(22.367-44.733]	(-inf-0.859]	(-inf-41]	tested_negative
(-inf-5.667]	(66.333-132.667]	(40.667-81.333]	(-inf-33]	(-inf-282]	(22.367-44.733]	(-inf-0.859]	(-inf-41]	tested_negative
(-inf-5.667]	(66.333-132.667]	(40.667-81.333]	(-inf-33]	(-inf-282]	(-inf-22.367]	(-inf-0.859]	(-inf-41]	tested_negative
(-inf-5.667]	(66.333-132.667]	(40.667-81.333]	(-inf-33]	(-inf-282]	(22.367-44.733]	(-inf-0.859]	(-inf-41]	tested_negative
(5.667-11.333]	(66.333-132.667]	(81.333-inf)	(-inf-33]	(-inf-282]	(22.367-44.733]	(-inf-0.859]	(41-61]	tested_negative
(-inf-5.667]	(132.667-inf)	(40.667-81.333]	(-inf-33]	(-inf-282]	(22.367-44.733]	(-inf-0.859]	(-inf-41]	tested_negative
(-inf-5.667]	(66.333-132.667]	(-inf-40.667]	(-inf-33]	(-inf-282]	(22.367-44.733]	(-inf-0.859]	(-inf-41]	tested_negative
(-inf-5.667]	(132.667-inf)	(40.667-81.333]	(-inf-33]	(-inf-282]	(22.367-44.733]	(-inf-0.859]	(-inf-41]	tested_negative
(-inf-5.667]	(66.333-132.667]	(-inf-40.667]	(-inf-33]	(-inf-282]	(-inf-22.367]	(-inf-0.859]	(-inf-41]	tested_negative
(5.667-11.333]	(66.333-132.667]	(40.667-81.333]	(-inf-33]	(-inf-282]	(22.367-44.733]	(-inf-0.859]	(41-61]	tested_negative
(-inf-5.667]	(66.333-132.667]	(40.667-81.333]	(-inf-33]	(-inf-282]	(22.367-44.733]	(-inf-0.859]	(-inf-41]	tested_negative
(-inf-5.667]	(66.333-132.667]	(40.667-81.333]	(-inf-33]	(-inf-282]	(22.367-44.733]	(-inf-0.859]	(-inf-41]	tested_negative
(5.667-11.333]	(66.333-132.667]	(40.667-81.333]	(-inf-33]	(-inf-282]	(22.367-44.733]	(-inf-0.859]	(41-61]	tested_negative
(-inf-5.667]	(66.333-132.667]	(40.667-81.333]	(-inf-33]	(-inf-282]	(-inf-22.367]	(-inf-0.859]	(41-61]	tested_negative
(-inf-5.667]	(66.333-132.667]	(40.667-81.333]	(-inf-33]	(-inf-282]	(22.367-44.733]	(-inf-0.859]	(-inf-41]	tested_negative
(-inf-5.667]	(66.333-132.667]	(40.667-81.333]	(-inf-33]	(-inf-282]	(22.367-44.733]	(-inf-0.859]	(-inf-41]	tested_negative
(-inf-5.667]	(66.333-132.667]	(40.667-81.333]	(33-66]	(-inf-282]	(22.367-44.733]	(-inf-0.859]	(-inf-41]	tested_negative
(-inf-5.667]	(66.333-132.667]	(40.667-81.333]	(-inf-33]	(-inf-282]	(22.367-44.733]	(-inf-0.859]	(-inf-41]	tested_negative
(-inf-5.667]	(66.333-132.667]	(40.667-81.333]	(-inf-33]	(-inf-282]	(22.367-44.733]	(-inf-0.859]	(-inf-41]	tested_negative
(-inf-5.667]	(66.333-132.667]	(40.667-81.333]	(-inf-33]	(-inf-282]	(22.367-44.733]	(-inf-0.859]	(-inf-41]	tested_negative
(-inf-5.667]	(132.667-inf)	(81.333-inf)	(-inf-33]	(-inf-282]	(22.367-44.733]	(-inf-0.859]	(61-inf)	tested_positive
(5.667-11.333]	(66.333-132.667]	(40.667-81.333]	(-inf-33]	(-inf-282]	(22.367-44.733]	(-inf-0.859]	(41-61]	tested_positive
(5.667-11.333]	(66.333-132.667]	(40.667-81.333]	(-inf-33]	(-inf-282]	(22.367-44.733]	(-inf-0.859]	(-inf-41]	tested_positive
(-inf-5.667]	(132.667-inf)	(81.333-inf)	(-inf-33]	(-inf-282]	(22.367-44.733]	(-inf-0.859]	(-inf-41]	tested_positive
(5.667-11.333]	(66.333-132.667]	(40.667-81.333]	(-inf-33]	(-inf-282]	(22.367-44.733]	(-inf-0.859]	(-inf-41]	tested_positive
(5.667-11.333]	(132.667-inf)	(40.667-81.333]	(-inf-33]	(-inf-282]	(22.367-44.733]	(-inf-0.859]	(-inf-41]	tested_positive
(-inf-5.667]	(132.667-inf)	(81.333-inf)	(-inf-33]	(-inf-282]	(22.367-44.733]	(-inf-0.859]	(41-61]	tested_positive
(5.667-11.333]	(132.667-inf)	(40.667-81.333]	(-inf-33]	(282-564]	(22.367-44.733]	(-inf-0.859]	(-inf-41]	tested_positive
(-inf-5.667]	(66.333-132.667]	(81.333-inf)	(-inf-33]	(-inf-282]	(22.367-44.733]	(-inf-0.859]	(-inf-41]	tested_positive
(-inf-5.667]	(66.333-132.667]	(40.667-81.333]	(-inf-33]	(-inf-282]	(22.367-44.733]	(-inf-0.859]	(41-61]	tested_positive
(5.667-11.333]	(66.333-132.667]	(40.667-81.333]	(-inf-33]	(-inf-282]	(22.367-44.733]	(0.859-1.639]	(-inf-41]	tested_positive
(5.667-11.333]	(66.333-132.667]	(40.667-81.333]	(-inf-33]	(-inf-282]	(22.367-44.733]	(-inf-0.859]	(41-61]	tested_positive
(5.667-11.333]	(66.333-132.667]	(40.667-81.333]	(33-66]	(-inf-282]	(22.367-44.733]	(-inf-0.859]	(-inf-41]	tested_positive
(-inf-5.667]	(132.667-inf)	(40.667-81.333]	(-inf-33]	(-inf-282]	(22.367-44.733]	(-inf-0.859]	(41-61]	tested_positive
(-inf-5.667]	(132.667-inf)	(81.333-inf)	(-inf-33]	(-inf-282]	(22.367-44.733]	(-inf-0.859]	(-inf-41]	tested_positive
(-inf-5.667]	(66.333-132.667]	(81.333-inf)	(-inf-33]	(-inf-282]	(22.367-44.733]	(-inf-0.859]	(-inf-41]	tested_positive
(-inf-5.667]	(66.333-132.667]	(40.667-81.333]	(-inf-33]	(-inf-282]	(22.367-44.733]	(-inf-0.859]	(-inf-41]	tested_positive
(5.667-11.333]	(66.333-132.667]	(40.667-81.333]	(-inf-33]	(-inf-282]	(22.367-44.733]	(-inf-0.859]	(-inf-41]	tested_positive
(-inf-5.667]	(66.333-132.667]	(81.333-inf)	(-inf-33]	(-inf-282]	(22.367-44.733]	(-inf-0.859]	(61-inf)	tested_positive
(5.667-11.333]	(66.333-132.667]	(40.667-81.333]	(-inf-33]	(-inf-282]	(22.367-44.733]	(0.859-1.639]	(-inf-41]	tested_positive
(5.667-11.333]	(66.333-132.667]	(81.333-inf)	(-inf-33]	(-inf-282]	(-inf-22.367]	(-inf-0.859]	(41-61]	tested_positive
(-inf-5.667]	(66.333-132.667]	(40.667-81.333]	(-inf-33]	(-inf-282]	(22.367-44.733]	(-inf-0.859]	(41-61]	tested_positive
(5.667-11.333]	(66.333-132.667]	(40.667-81.333]	(33-66]	(-inf-282]	(22.367-44.733]	(-inf-0.859]	(-inf-41]	tested_positive
(-inf-5.667]	(66.333-132.667]	(40.667-81.333]	(-inf-33]	(-inf-282]	(22.367-44.733]	(-inf-0.859]	(41-61]	tested_positive
(5.667-11.333]	(132.667-inf)	(40.667-81.333]	(-inf-33]	(-inf-282]	(22.367-44.733]	(-inf-0.859]	(41-61]	tested_positive
(-inf-5.667]	(132.667-inf)	(81.333-inf)	(33-66]	(-inf-282]	(44.733-inf)	(-inf-0.859]	(-inf-41]	tested_positive
(5.667-11.333]	(66.333-132.667]	(40.667-81.333]	(33-66]	(-inf-282]	(22.367-44.733]	(-inf-0.859]	(41-61]	tested_positive
(-inf-5.667]	(66.333-132.667]	(40.667-81.333]	(-inf-33]	(-inf-282]	(22.367-44.733]	(-inf-0.859]	(-inf-41]	tested_negative
(-inf-5.667]	(66.333-132.667]	(40.667-81.333]	(-inf-33]	(-inf-282]	(22.367-44.733]	(-inf-0.859]	(-inf-41]	tested_negative
(-inf-5.667]	(132.667-inf)	(40.667-81.333]	(-inf-33]	(-inf-282]	(22.367-44.733]	(-inf-0.859]	(-inf-41]	tested_negative
(-inf-5.667]	(66.333-132.667]	(40.667-81.333]	(-inf-33]	(-inf-282]	(22.367-44.733]	(-inf-0.859]	(-inf-41]	tested_negative
(5.667-11.333]	(132.667-inf)	(40.667-81.333]	(-inf-33]	(-inf-282]	(22.367-44.733]	(-inf-0.859]	(61-inf)	tested_negative
(-inf-5.667]	(66.333-132.667]	(40.667-81.333]	(-inf-33]	(-inf-282]	(22.367-44.733]	(-inf-0.859]	(-inf-41]	tested_negative
(-inf-5.667]	(66.333-132.667]	(40.667-81.333]	(33-66]	(-inf-282]	(22.367-44.733]	(-inf-0.859]	(-inf-41]	tested_negative
(5.667-11.333]	(66.333-132.667]	(40.667-81.333]	(-inf-33]	(-inf-282]	(22.367-44.733]	(-inf-0.859]	(41-61]	tested_negative
(5.667-11.333]	(66.333-132.667]	(-inf-40.667]	(-inf-33]	(-inf-282]	(-inf-22.367]	(-inf-0.859]	(-inf-41]	tested_negative
(-inf-5.667]	(66.333-132.667]	(40.667-81.333]	(-inf-33]	(-inf-282]	(22.367-44.733]	(-inf-0.859]	(-inf-41]	tested_negative
(-inf-5.667]	(66.333-132.667]	(40.667-81.333]	(33-66]	(-inf-282]	(22.367-44.733]	(-inf-0.859]	(-inf-41]	tested_negative
(-inf-5.667]	(66.333-132.667]	(40.667-81.333]	(-inf-33]	(-inf-282]	(22.367-44.733]	(-inf-0.859]	(-inf-41]	tested_negative
(-inf-5.667]	(66.333-132.667]	(40.667-81.333]	(33-66]	(-inf-282]	(22.367-44.733]	(-inf-0.859]	(-inf-41]	tested_negative
(-inf-5.667]	(66.333-132.667]	(40.667-81.333]	(-inf-33]	(-inf-282]	(-inf-22.367]	(-inf-0.859]	(-inf-41]	tested_negative
(-inf-5.667]	(66.333-132.667]	(40.667-81.333]	(33-66]	(282-564]	(22.367-44.733]	(-inf-0.859]	(-inf-41]	tested_negative
(-inf-5.667]	(66.333-132.667]	(40.667-81.333]	(-inf-33]	(-inf-282]	(22.367-44.733]	(-inf-0.859]	(-inf-41]	tested_negative
(-inf-5.667]	(132.667-inf)	(40.667-81.333]	(33-66]	(-inf-282]	(44.733-inf)	(-inf-0.859]	(-inf-41]	tested_negative
(-inf-5.667]	(132.667-inf)	(40.667-81.333]	(-inf-33]	(-inf-282]	(22.367-44.733]	(-inf-0.859]	(-inf-41]	tested_negative
(-inf-5.667]	(66.333-132.667]	(40.667-81.333]	(-inf-33]	(-inf-282]	(22.367-44.733]	(-inf-0.859]	(-inf-41]	tested_negative
(-inf-5.667]	(66.333-132.667]	(40.667-81.333]	(-inf-33]	(-inf-282]	(22.367-44.733]	(-inf-0.859]	(-inf-41]	tested_negative
(-inf-5.667]	(66.333-132.667]	(40.667-81.333]	(-inf-33]	(-inf-282]	(22.367-44.733]	(-inf-0.859]	(-inf-41]	tested_negative
(-inf-5.667]	(66.333-132.667]	(40.667-81.333]	(-inf-33]	(-inf-282]	(22.367-44.733]	(-inf-0.859]	(-inf-41]	tested_negative
(-inf-5.667]	(66.333-132.667]	(40.667-81.333]	(-inf-33]	(-inf-282]	(22.367-44.733]	(-inf-0.859]	(-inf-41]	tested_negative
(-inf-5.667]	(66.333-132.667]	(40.667-81.333]	(-inf-33]	(-inf-282]	(22.367-44.733]	(-inf-0.859]	(-inf-41]	tested_negative
(5.667-11.333]	(66.333-132.667]	(40.667-81.333]	(-inf-33]	(-inf-282]	(22.367-44.733]	(-inf-0.859]	(41-61]	tested_negative
(-inf-5.667]	(132.667-inf)	(40.667-81.333]	(-inf-33]	(282-564]	(22.367-44.733]	(-inf-0.859]	(-inf-41]	tested_negative
(5.667-11.333]	(132.667-inf)	(40.667-81.333]	(-inf-33]	(-inf-282]	(22.367-44.733]	(-inf-0.859]	(-inf-41]	tested_negative
(5.667-11.333]	(66.333-132.667]	(40.667-81.333]	(33-66]	(-inf-282]	(22.367-44.733]	(-inf-0.859]	(-inf-41]	tested_negative
(-inf-5.667]	(66.333-132.667]	(40.667-81.333]	(-inf-33]	(-inf-282]	(22.367-44.733]	(-inf-0.859]	(-inf-41]	tested_negative
(-inf-5.667]	(132.667-inf)	(40.667-81.333]	(33-66]	(-inf-282]	(22.367-44.733]	(-inf-0.859]	(-inf-41]	tested_negative
(-inf-5.667]	(66.333-132.667]	(40.667-81.333]	(-inf-33]	(-inf-282]	(22.367-44.733]	(-inf-0.859]	(-inf-41]	tested_negative
(-inf-5.667]	(66.333-132.667]	(40.667-81.333]	(33-66]	(-inf-282]	(22.367-44.733]	(-inf-0.859]	(-inf-41]	tested_negative
(-inf-5.667]	(132.667-inf)	(40.667-81.333]	(-inf-33]	(-inf-282]	(22.367-44.733]	(-inf-0.859]	(-inf-41]	tested_negative
(-inf-5.667]	(132.667-inf)	(81.333-inf)	(33-66]	(-inf-282]	(22.367-44.733]	(-inf-0.859]	(-inf-41]	tested_negative
(-inf-5.667]	(132.667-inf)	(40.667-81.333]	(-inf-33]	(282-564]	(22.367-44.733]	(-inf-0.859]	(-inf-41]	tested_negative
(-inf-5.667]	(66.333-132.667]	(40.667-81.333]	(-inf-33]	(-inf-282]	(-inf-22.367]	(-inf-0.859]	(-inf-41]	tested_negative
(-inf-5.667]	(66.333-132.667]	(40.667-81.333]	(-inf-33]	(282-564]	(22.367-44.733]	(-inf-0.859]	(-inf-41]	tested_negative
(-inf-5.667]	(132.667-inf)	(40.667-81.333]	(-inf-33]	(-inf-282]	(22.367-44.733]	(-inf-0.859]	(-inf-41]	tested_negative
(-inf-5.667]	(66.333-132.667]	(40.667-81.333]	(-inf-33]	(-inf-282]	(-inf-22.367]	(-inf-0.859]	(-inf-41]	tested_negative
(-inf-5.667]	(132.667-inf)	(40.667-81.333]	(33-66]	(-inf-282]	(22.367-44.733]	(-inf-0.859]	(-inf-41]	tested_negative
(-inf-5.667]	(132.667-inf)	(40.667-81.333]	(-inf-33]	(282-564]	(22.367-44.733]	(-inf-0.859]	(-inf-41]	tested_negative
(-inf-5.667]	(66.333-132.667]	(40.667-81.333]	(33-66]	(-inf-282]	(22.367-44.733]	(0.859-1.639]	(-inf-41]	tested_negative
(-inf-5.667]	(66.333-132.667]	(40.667-81.333]	(-inf-33]	(-inf-282]	(22.367-44.733]	(0.859-1.639]	(-inf-41]	tested_negative
(-inf-5.667]	(66.333-132.667]	(40.667-81.333]	(-inf-33]	(-inf-282]	(22.367-44.733]	(-inf-0.859]	(-inf-41]	tested_negative
(5.667-11.333]	(66.333-132.667]	(81.333-inf)	(-inf-33]	(-inf-282]	(22.367-44.733]	(-inf-0.859]	(61-inf)	tested_negative
(5.667-11.333]	(66.333-132.667]	(81.333-inf)	(-inf-33]	(-inf-282]	(-inf-22.367]	(-inf-0.859]	(-inf-41]	tested_negative
(-inf-5.667]	(66.333-132.667]	(81.333-inf)	(-inf-33]	(-inf-282]	(22.367-44.733]	(-inf-0.859]	(-inf-41]	tested_negative
(-inf-5.667]	(66.333-132.667]	(81.333-inf)	(-inf-33]	(-inf-282]	(22.367-44.733]	(-inf-0.859]	(-inf-41]	tested_negative
(5.667-11.333]	(66.333-132.667]	(-inf-40.667]	(-inf-33]	(-inf-282]	(22.367-44.733]	(-inf-0.859]	(-inf-41]	tested_negative
(-inf-5.667]	(66.333-132.667]	(40.667-81.333]	(-inf-33]	(-inf-282]	(-inf-22.367]	(-inf-0.859]	(-inf-41]	tested_negative
(-inf-5.667]	(132.667-inf)	(40.667-81.333]	(-inf-33]	(-inf-282]	(22.367-44.733]	(-inf-0.859]	(-inf-41]	tested_positive
