# Supplementary material for: Semi-supervised associative classification using ant colony optimization algorithm
Source: PeerJ Comput Sci. 2021 Sep 10;7:e676. doi: 10.7717/peerj-cs.676 (PMC8444075; doi:10.7717/peerj-cs.676)
Supplement: Supplemental Information 5 [file peerj-cs-07-676-s005.zip › 0 Datasets/saheart..csv]

(140-179]	(10.4-20.8]	(-inf-5.763]	(18.657-30.573]	Present	(34.667-56.333]	(-inf-25.327]	(49.063-98.127]	(47.667-inf)	1
(140-179]	(-inf-10.4]	(-inf-5.763]	(18.657-30.573]	Absent	(34.667-56.333]	(25.327-35.953]	(-inf-49.063]	(47.667-inf)	1
(-inf-140]	(-inf-10.4]	(-inf-5.763]	(30.573-inf)	Present	(34.667-56.333]	(25.327-35.953]	(-inf-49.063]	(31.333-47.667]	0
(140-179]	(-inf-10.4]	(5.763-10.547]	(30.573-inf)	Present	(34.667-56.333]	(25.327-35.953]	(-inf-49.063]	(47.667-inf)	1
(-inf-140]	(10.4-20.8]	(-inf-5.763]	(18.657-30.573]	Present	(56.333-inf)	(25.327-35.953]	(49.063-98.127]	(47.667-inf)	1
(-inf-140]	(-inf-10.4]	(5.763-10.547]	(30.573-inf)	Present	(56.333-inf)	(25.327-35.953]	(-inf-49.063]	(31.333-47.667]	0
(140-179]	(-inf-10.4]	(-inf-5.763]	(-inf-18.657]	Absent	(56.333-inf)	(-inf-25.327]	(-inf-49.063]	(31.333-47.667]	0
(-inf-140]	(-inf-10.4]	(-inf-5.763]	(-inf-18.657]	Present	(56.333-inf)	(-inf-25.327]	(-inf-49.063]	(47.667-inf)	1
(-inf-140]	(-inf-10.4]	(-inf-5.763]	(18.657-30.573]	Present	(34.667-56.333]	(-inf-25.327]	(-inf-49.063]	(-inf-31.333]	0
(-inf-140]	(-inf-10.4]	(5.763-10.547]	(30.573-inf)	Present	(56.333-inf)	(25.327-35.953]	(-inf-49.063]	(47.667-inf)	1
(179-inf)	(-inf-10.4]	(-inf-5.763]	(30.573-inf)	Absent	(56.333-inf)	(25.327-35.953]	(49.063-98.127]	(47.667-inf)	1
(-inf-140]	(10.4-20.8]	(-inf-5.763]	(18.657-30.573]	Present	(56.333-inf)	(-inf-25.327]	(-inf-49.063]	(31.333-47.667]	1
(-inf-140]	(-inf-10.4]	(-inf-5.763]	(-inf-18.657]	Absent	(56.333-inf)	(-inf-25.327]	(-inf-49.063]	(-inf-31.333]	0
(-inf-140]	(-inf-10.4]	(-inf-5.763]	(-inf-18.657]	Absent	(34.667-56.333]	(-inf-25.327]	(-inf-49.063]	(-inf-31.333]	0
(-inf-140]	(-inf-10.4]	(-inf-5.763]	(-inf-18.657]	Present	(34.667-56.333]	(-inf-25.327]	(-inf-49.063]	(47.667-inf)	0
(-inf-140]	(-inf-10.4]	(-inf-5.763]	(18.657-30.573]	Present	(34.667-56.333]	(25.327-35.953]	(-inf-49.063]	(31.333-47.667]	0
(-inf-140]	(-inf-10.4]	(10.547-inf)	(18.657-30.573]	Absent	(56.333-inf)	(-inf-25.327]	(-inf-49.063]	(47.667-inf)	0
(140-179]	(10.4-20.8]	(5.763-10.547]	(30.573-inf)	Present	(56.333-inf)	(25.327-35.953]	(-inf-49.063]	(47.667-inf)	1
(140-179]	(-inf-10.4]	(5.763-10.547]	(30.573-inf)	Present	(56.333-inf)	(25.327-35.953]	(49.063-98.127]	(47.667-inf)	1
(-inf-140]	(10.4-20.8]	(5.763-10.547]	(30.573-inf)	Present	(34.667-56.333]	(25.327-35.953]	(-inf-49.063]	(47.667-inf)	1
(-inf-140]	(-inf-10.4]	(-inf-5.763]	(-inf-18.657]	Absent	(56.333-inf)	(-inf-25.327]	(-inf-49.063]	(-inf-31.333]	1
(-inf-140]	(-inf-10.4]	(-inf-5.763]	(18.657-30.573]	Present	(34.667-56.333]	(25.327-35.953]	(-inf-49.063]	(31.333-47.667]	0
(140-179]	(-inf-10.4]	(5.763-10.547]	(30.573-inf)	Present	(56.333-inf)	(-inf-25.327]	(-inf-49.063]	(47.667-inf)	0
(-inf-140]	(-inf-10.4]	(-inf-5.763]	(18.657-30.573]	Absent	(34.667-56.333]	(25.327-35.953]	(-inf-49.063]	(47.667-inf)	0
(140-179]	(10.4-20.8]	(-inf-5.763]	(18.657-30.573]	Absent	(56.333-inf)	(25.327-35.953]	(-inf-49.063]	(47.667-inf)	0
(-inf-140]	(-inf-10.4]	(10.547-inf)	(30.573-inf)	Present	(34.667-56.333]	(-inf-25.327]	(-inf-49.063]	(31.333-47.667]	1
(-inf-140]	(-inf-10.4]	(5.763-10.547]	(30.573-inf)	Absent	(56.333-inf)	(35.953-inf)	(-inf-49.063]	(47.667-inf)	0
(140-179]	(-inf-10.4]	(-inf-5.763]	(18.657-30.573]	Absent	(56.333-inf)	(-inf-25.327]	(-inf-49.063]	(47.667-inf)	1
(140-179]	(-inf-10.4]	(-inf-5.763]	(30.573-inf)	Present	(56.333-inf)	(25.327-35.953]	(-inf-49.063]	(47.667-inf)	0
(140-179]	(-inf-10.4]	(5.763-10.547]	(18.657-30.573]	Absent	(56.333-inf)	(25.327-35.953]	(-inf-49.063]	(47.667-inf)	1
(-inf-140]	(-inf-10.4]	(-inf-5.763]	(18.657-30.573]	Absent	(34.667-56.333]	(-inf-25.327]	(-inf-49.063]	(31.333-47.667]	1
(140-179]	(-inf-10.4]	(5.763-10.547]	(18.657-30.573]	Absent	(56.333-inf)	(-inf-25.327]	(-inf-49.063]	(31.333-47.667]	1
(-inf-140]	(-inf-10.4]	(-inf-5.763]	(30.573-inf)	Present	(34.667-56.333]	(25.327-35.953]	(-inf-49.063]	(47.667-inf)	1
(-inf-140]	(-inf-10.4]	(5.763-10.547]	(30.573-inf)	Absent	(34.667-56.333]	(25.327-35.953]	(-inf-49.063]	(31.333-47.667]	1
(140-179]	(-inf-10.4]	(5.763-10.547]	(18.657-30.573]	Absent	(34.667-56.333]	(25.327-35.953]	(-inf-49.063]	(47.667-inf)	0
(-inf-140]	(-inf-10.4]	(-inf-5.763]	(-inf-18.657]	Absent	(56.333-inf)	(-inf-25.327]	(-inf-49.063]	(-inf-31.333]	1
(-inf-140]	(-inf-10.4]	(5.763-10.547]	(18.657-30.573]	Absent	(34.667-56.333]	(25.327-35.953]	(-inf-49.063]	(31.333-47.667]	0
(-inf-140]	(-inf-10.4]	(-inf-5.763]	(18.657-30.573]	Absent	(34.667-56.333]	(25.327-35.953]	(-inf-49.063]	(31.333-47.667]	0
(-inf-140]	(-inf-10.4]	(-inf-5.763]	(18.657-30.573]	Present	(56.333-inf)	(-inf-25.327]	(-inf-49.063]	(-inf-31.333]	0
(-inf-140]	(10.4-20.8]	(5.763-10.547]	(30.573-inf)	Present	(56.333-inf)	(25.327-35.953]	(-inf-49.063]	(47.667-inf)	1
(-inf-140]	(-inf-10.4]	(5.763-10.547]	(30.573-inf)	Present	(56.333-inf)	(25.327-35.953]	(-inf-49.063]	(31.333-47.667]	1
(140-179]	(-inf-10.4]	(-inf-5.763]	(18.657-30.573]	Absent	(-inf-34.667]	(-inf-25.327]	(-inf-49.063]	(-inf-31.333]	0
(-inf-140]	(-inf-10.4]	(-inf-5.763]	(-inf-18.657]	Absent	(34.667-56.333]	(-inf-25.327]	(-inf-49.063]	(-inf-31.333]	0
(-inf-140]	(-inf-10.4]	(-inf-5.763]	(18.657-30.573]	Present	(34.667-56.333]	(25.327-35.953]	(-inf-49.063]	(47.667-inf)	1
(-inf-140]	(-inf-10.4]	(-inf-5.763]	(-inf-18.657]	Absent	(34.667-56.333]	(35.953-inf)	(-inf-49.063]	(-inf-31.333]	0
(-inf-140]	(-inf-10.4]	(-inf-5.763]	(18.657-30.573]	Absent	(56.333-inf)	(-inf-25.327]	(-inf-49.063]	(47.667-inf)	0
(140-179]	(-inf-10.4]	(5.763-10.547]	(18.657-30.573]	Present	(56.333-inf)	(25.327-35.953]	(-inf-49.063]	(47.667-inf)	1
(-inf-140]	(-inf-10.4]	(5.763-10.547]	(18.657-30.573]	Present	(34.667-56.333]	(25.327-35.953]	(-inf-49.063]	(31.333-47.667]	1
(-inf-140]	(-inf-10.4]	(-inf-5.763]	(-inf-18.657]	Absent	(34.667-56.333]	(-inf-25.327]	(-inf-49.063]	(-inf-31.333]	0
(-inf-140]	(-inf-10.4]	(-inf-5.763]	(30.573-inf)	Absent	(56.333-inf)	(25.327-35.953]	(-inf-49.063]	(-inf-31.333]	0
(-inf-140]	(-inf-10.4]	(-inf-5.763]	(30.573-inf)	Present	(34.667-56.333]	(25.327-35.953]	(-inf-49.063]	(31.333-47.667]	0
(-inf-140]	(-inf-10.4]	(-inf-5.763]	(30.573-inf)	Absent	(34.667-56.333]	(25.327-35.953]	(-inf-49.063]	(47.667-inf)	0
(140-179]	(-inf-10.4]	(5.763-10.547]	(18.657-30.573]	Absent	(34.667-56.333]	(25.327-35.953]	(-inf-49.063]	(31.333-47.667]	1
(-inf-140]	(-inf-10.4]	(-inf-5.763]	(-inf-18.657]	Present	(34.667-56.333]	(-inf-25.327]	(49.063-98.127]	(-inf-31.333]	1
(140-179]	(-inf-10.4]	(-inf-5.763]	(18.657-30.573]	Absent	(56.333-inf)	(-inf-25.327]	(49.063-98.127]	(47.667-inf)	0
(140-179]	(-inf-10.4]	(5.763-10.547]	(30.573-inf)	Absent	(34.667-56.333]	(25.327-35.953]	(98.127-inf)	(47.667-inf)	0
(-inf-140]	(-inf-10.4]	(-inf-5.763]	(-inf-18.657]	Absent	(34.667-56.333]	(-inf-25.327]	(-inf-49.063]	(-inf-31.333]	0
(-inf-140]	(-inf-10.4]	(-inf-5.763]	(18.657-30.573]	Absent	(34.667-56.333]	(25.327-35.953]	(-inf-49.063]	(31.333-47.667]	1
(-inf-140]	(-inf-10.4]	(-inf-5.763]	(18.657-30.573]	Absent	(34.667-56.333]	(-inf-25.327]	(-inf-49.063]	(-inf-31.333]	0
(-inf-140]	(-inf-10.4]	(-inf-5.763]	(18.657-30.573]	Present	(34.667-56.333]	(-inf-25.327]	(-inf-49.063]	(47.667-inf)	0
(140-179]	(-inf-10.4]	(-inf-5.763]	(18.657-30.573]	Absent	(56.333-inf)	(-inf-25.327]	(-inf-49.063]	(31.333-47.667]	0
(-inf-140]	(-inf-10.4]	(-inf-5.763]	(18.657-30.573]	Present	(56.333-inf)	(25.327-35.953]	(-inf-49.063]	(31.333-47.667]	0
(140-179]	(-inf-10.4]	(-inf-5.763]	(18.657-30.573]	Present	(56.333-inf)	(25.327-35.953]	(-inf-49.063]	(47.667-inf)	0
(-inf-140]	(-inf-10.4]	(-inf-5.763]	(18.657-30.573]	Absent	(34.667-56.333]	(25.327-35.953]	(-inf-49.063]	(31.333-47.667]	0
(-inf-140]	(-inf-10.4]	(-inf-5.763]	(-inf-18.657]	Absent	(56.333-inf)	(-inf-25.327]	(-inf-49.063]	(-inf-31.333]	0
(-inf-140]	(-inf-10.4]	(-inf-5.763]	(18.657-30.573]	Present	(56.333-inf)	(-inf-25.327]	(49.063-98.127]	(47.667-inf)	0
(-inf-140]	(-inf-10.4]	(-inf-5.763]	(18.657-30.573]	Present	(34.667-56.333]	(25.327-35.953]	(-inf-49.063]	(-inf-31.333]	0
(-inf-140]	(-inf-10.4]	(-inf-5.763]	(-inf-18.657]	Absent	(34.667-56.333]	(-inf-25.327]	(-inf-49.063]	(-inf-31.333]	0
(-inf-140]	(-inf-10.4]	(5.763-10.547]	(18.657-30.573]	Present	(34.667-56.333]	(25.327-35.953]	(-inf-49.063]	(31.333-47.667]	0
(-inf-140]	(-inf-10.4]	(-inf-5.763]	(-inf-18.657]	Absent	(56.333-inf)	(-inf-25.327]	(-inf-49.063]	(31.333-47.667]	1
(-inf-140]	(-inf-10.4]	(-inf-5.763]	(-inf-18.657]	Absent	(34.667-56.333]	(-inf-25.327]	(-inf-49.063]	(-inf-31.333]	0
(-inf-140]	(-inf-10.4]	(-inf-5.763]	(-inf-18.657]	Absent	(56.333-inf)	(-inf-25.327]	(-inf-49.063]	(-inf-31.333]	0
(-inf-140]	(-inf-10.4]	(-inf-5.763]	(18.657-30.573]	Absent	(56.333-inf)	(25.327-35.953]	(-inf-49.063]	(31.333-47.667]	0
(-inf-140]	(-inf-10.4]	(-inf-5.763]	(-inf-18.657]	Present	(34.667-56.333]	(-inf-25.327]	(-inf-49.063]	(-inf-31.333]	0
(-inf-140]	(-inf-10.4]	(5.763-10.547]	(18.657-30.573]	Absent	(56.333-inf)	(25.327-35.953]	(-inf-49.063]	(31.333-47.667]	0
(-inf-140]	(-inf-10.4]	(-inf-5.763]	(-inf-18.657]	Absent	(34.667-56.333]	(-inf-25.327]	(-inf-49.063]	(31.333-47.667]	0
(-inf-140]	(-inf-10.4]	(5.763-10.547]	(30.573-inf)	Absent	(34.667-56.333]	(25.327-35.953]	(-inf-49.063]	(47.667-inf)	0
(-inf-140]	(-inf-10.4]	(-inf-5.763]	(30.573-inf)	Present	(56.333-inf)	(25.327-35.953]	(-inf-49.063]	(47.667-inf)	1
(140-179]	(-inf-10.4]	(5.763-10.547]	(18.657-30.573]	Absent	(34.667-56.333]	(-inf-25.327]	(-inf-49.063]	(47.667-inf)	1
(-inf-140]	(-inf-10.4]	(5.763-10.547]	(18.657-30.573]	Present	(56.333-inf)	(25.327-35.953]	(49.063-98.127]	(31.333-47.667]	0
(-inf-140]	(-inf-10.4]	(5.763-10.547]	(18.657-30.573]	Present	(34.667-56.333]	(-inf-25.327]	(-inf-49.063]	(31.333-47.667]	1
(-inf-140]	(-inf-10.4]	(-inf-5.763]	(30.573-inf)	Absent	(34.667-56.333]	(35.953-inf)	(-inf-49.063]	(47.667-inf)	1
(140-179]	(-inf-10.4]	(5.763-10.547]	(30.573-inf)	Present	(56.333-inf)	(25.327-35.953]	(-inf-49.063]	(47.667-inf)	1
(140-179]	(10.4-20.8]	(-inf-5.763]	(30.573-inf)	Absent	(56.333-inf)	(25.327-35.953]	(-inf-49.063]	(47.667-inf)	1
(-inf-140]	(-inf-10.4]	(-inf-5.763]	(-inf-18.657]	Present	(56.333-inf)	(-inf-25.327]	(-inf-49.063]	(-inf-31.333]	0
(-inf-140]	(-inf-10.4]	(-inf-5.763]	(30.573-inf)	Absent	(34.667-56.333]	(25.327-35.953]	(-inf-49.063]	(31.333-47.667]	0
(-inf-140]	(10.4-20.8]	(-inf-5.763]	(-inf-18.657]	Absent	(56.333-inf)	(-inf-25.327]	(-inf-49.063]	(47.667-inf)	1
(-inf-140]	(-inf-10.4]	(-inf-5.763]	(18.657-30.573]	Present	(34.667-56.333]	(25.327-35.953]	(-inf-49.063]	(31.333-47.667]	0
(-inf-140]	(-inf-10.4]	(-inf-5.763]	(-inf-18.657]	Present	(34.667-56.333]	(-inf-25.327]	(-inf-49.063]	(31.333-47.667]	0
(-inf-140]	(-inf-10.4]	(-inf-5.763]	(30.573-inf)	Absent	(-inf-34.667]	(25.327-35.953]	(-inf-49.063]	(47.667-inf)	0
(-inf-140]	(-inf-10.4]	(-inf-5.763]	(-inf-18.657]	Absent	(34.667-56.333]	(-inf-25.327]	(-inf-49.063]	(-inf-31.333]	0
(-inf-140]	(-inf-10.4]	(-inf-5.763]	(30.573-inf)	Absent	(56.333-inf)	(25.327-35.953]	(-inf-49.063]	(47.667-inf)	1
(140-179]	(-inf-10.4]	(-inf-5.763]	(18.657-30.573]	Absent	(56.333-inf)	(25.327-35.953]	(-inf-49.063]	(-inf-31.333]	0
(-inf-140]	(-inf-10.4]	(-inf-5.763]	(18.657-30.573]	Absent	(34.667-56.333]	(-inf-25.327]	(-inf-49.063]	(47.667-inf)	1
(179-inf)	(-inf-10.4]	(5.763-10.547]	(30.573-inf)	Absent	(34.667-56.333]	(25.327-35.953]	(-inf-49.063]	(47.667-inf)	0
(-inf-140]	(-inf-10.4]	(-inf-5.763]	(18.657-30.573]	Absent	(34.667-56.333]	(-inf-25.327]	(-inf-49.063]	(47.667-inf)	0
(-inf-140]	(-inf-10.4]	(-inf-5.763]	(18.657-30.573]	Present	(34.667-56.333]	(25.327-35.953]	(-inf-49.063]	(-inf-31.333]	0
(-inf-140]	(-inf-10.4]	(-inf-5.763]	(18.657-30.573]	Present	(34.667-56.333]	(25.327-35.953]	(-inf-49.063]	(31.333-47.667]	0
(-inf-140]	(-inf-10.4]	(10.547-inf)	(30.573-inf)	Present	(34.667-56.333]	(25.327-35.953]	(-inf-49.063]	(47.667-inf)	1
(140-179]	(10.4-20.8]	(-inf-5.763]	(18.657-30.573]	Absent	(34.667-56.333]	(-inf-25.327]	(-inf-49.063]	(31.333-47.667]	0
(-inf-140]	(-inf-10.4]	(5.763-10.547]	(18.657-30.573]	Present	(34.667-56.333]	(-inf-25.327]	(-inf-49.063]	(47.667-inf)	0
(140-179]	(-inf-10.4]	(-inf-5.763]	(18.657-30.573]	Absent	(34.667-56.333]	(25.327-35.953]	(-inf-49.063]	(-inf-31.333]	0
(-inf-140]	(-inf-10.4]	(-inf-5.763]	(18.657-30.573]	Present	(34.667-56.333]	(25.327-35.953]	(-inf-49.063]	(31.333-47.667]	0
(-inf-140]	(-inf-10.4]	(-inf-5.763]	(18.657-30.573]	Absent	(34.667-56.333]	(25.327-35.953]	(-inf-49.063]	(-inf-31.333]	0
(-inf-140]	(-inf-10.4]	(-inf-5.763]	(18.657-30.573]	Absent	(56.333-inf)	(25.327-35.953]	(-inf-49.063]	(-inf-31.333]	0
(140-179]	(-inf-10.4]	(-inf-5.763]	(18.657-30.573]	Absent	(56.333-inf)	(25.327-35.953]	(98.127-inf)	(47.667-inf)	0
(-inf-140]	(-inf-10.4]	(-inf-5.763]	(18.657-30.573]	Absent	(56.333-inf)	(-inf-25.327]	(-inf-49.063]	(47.667-inf)	1
(140-179]	(-inf-10.4]	(-inf-5.763]	(30.573-inf)	Present	(34.667-56.333]	(35.953-inf)	(-inf-49.063]	(47.667-inf)	1
(-inf-140]	(-inf-10.4]	(-inf-5.763]	(18.657-30.573]	Absent	(56.333-inf)	(-inf-25.327]	(-inf-49.063]	(31.333-47.667]	0
(-inf-140]	(-inf-10.4]	(-inf-5.763]	(-inf-18.657]	Absent	(34.667-56.333]	(-inf-25.327]	(-inf-49.063]	(-inf-31.333]	0
(-inf-140]	(-inf-10.4]	(5.763-10.547]	(18.657-30.573]	Absent	(56.333-inf)	(25.327-35.953]	(-inf-49.063]	(-inf-31.333]	0
(140-179]	(-inf-10.4]	(5.763-10.547]	(18.657-30.573]	Present	(56.333-inf)	(25.327-35.953]	(-inf-49.063]	(47.667-inf)	1
(-inf-140]	(-inf-10.4]	(-inf-5.763]	(-inf-18.657]	Absent	(34.667-56.333]	(-inf-25.327]	(-inf-49.063]	(31.333-47.667]	0
(140-179]	(-inf-10.4]	(5.763-10.547]	(30.573-inf)	Present	(34.667-56.333]	(-inf-25.327]	(-inf-49.063]	(47.667-inf)	1
(-inf-140]	(20.8-inf)	(-inf-5.763]	(-inf-18.657]	Absent	(34.667-56.333]	(-inf-25.327]	(-inf-49.063]	(47.667-inf)	1
(-inf-140]	(-inf-10.4]	(10.547-inf)	(30.573-inf)	Present	(34.667-56.333]	(25.327-35.953]	(-inf-49.063]	(47.667-inf)	0
(-inf-140]	(-inf-10.4]	(-inf-5.763]	(-inf-18.657]	Absent	(56.333-inf)	(-inf-25.327]	(-inf-49.063]	(31.333-47.667]	1
(140-179]	(-inf-10.4]	(5.763-10.547]	(18.657-30.573]	Absent	(-inf-34.667]	(-inf-25.327]	(-inf-49.063]	(31.333-47.667]	0
(140-179]	(-inf-10.4]	(5.763-10.547]	(18.657-30.573]	Present	(34.667-56.333]	(-inf-25.327]	(-inf-49.063]	(47.667-inf)	1
(-inf-140]	(-inf-10.4]	(-inf-5.763]	(18.657-30.573]	Absent	(56.333-inf)	(25.327-35.953]	(-inf-49.063]	(-inf-31.333]	0
(-inf-140]	(-inf-10.4]	(5.763-10.547]	(18.657-30.573]	Absent	(56.333-inf)	(-inf-25.327]	(-inf-49.063]	(47.667-inf)	0
(-inf-140]	(-inf-10.4]	(5.763-10.547]	(18.657-30.573]	Absent	(56.333-inf)	(25.327-35.953]	(-inf-49.063]	(-inf-31.333]	0
(-inf-140]	(-inf-10.4]	(-inf-5.763]	(18.657-30.573]	Absent	(56.333-inf)	(25.327-35.953]	(-inf-49.063]	(31.333-47.667]	0
(-inf-140]	(-inf-10.4]	(-inf-5.763]	(18.657-30.573]	Absent	(34.667-56.333]	(-inf-25.327]	(-inf-49.063]	(47.667-inf)	1
(140-179]	(-inf-10.4]	(-inf-5.763]	(18.657-30.573]	Absent	(34.667-56.333]	(25.327-35.953]	(-inf-49.063]	(31.333-47.667]	0
(-inf-140]	(-inf-10.4]	(10.547-inf)	(30.573-inf)	Present	(56.333-inf)	(25.327-35.953]	(-inf-49.063]	(47.667-inf)	1
(140-179]	(-inf-10.4]	(-inf-5.763]	(18.657-30.573]	Absent	(56.333-inf)	(25.327-35.953]	(-inf-49.063]	(-inf-31.333]	0
(-inf-140]	(-inf-10.4]	(-inf-5.763]	(18.657-30.573]	Present	(34.667-56.333]	(25.327-35.953]	(-inf-49.063]	(31.333-47.667]	0
(-inf-140]	(-inf-10.4]	(5.763-10.547]	(18.657-30.573]	Absent	(34.667-56.333]	(25.327-35.953]	(-inf-49.063]	(47.667-inf)	1
(140-179]	(10.4-20.8]	(-inf-5.763]	(30.573-inf)	Present	(56.333-inf)	(25.327-35.953]	(-inf-49.063]	(47.667-inf)	0
(140-179]	(10.4-20.8]	(-inf-5.763]	(30.573-inf)	Absent	(34.667-56.333]	(-inf-25.327]	(-inf-49.063]	(47.667-inf)	0
(-inf-140]	(-inf-10.4]	(-inf-5.763]	(30.573-inf)	Absent	(34.667-56.333]	(25.327-35.953]	(49.063-98.127]	(47.667-inf)	1
(-inf-140]	(-inf-10.4]	(-inf-5.763]	(18.657-30.573]	Absent	(34.667-56.333]	(-inf-25.327]	(-inf-49.063]	(-inf-31.333]	1
(140-179]	(-inf-10.4]	(-inf-5.763]	(30.573-inf)	Absent	(34.667-56.333]	(25.327-35.953]	(-inf-49.063]	(47.667-inf)	0
(-inf-140]	(-inf-10.4]	(-inf-5.763]	(18.657-30.573]	Absent	(56.333-inf)	(25.327-35.953]	(49.063-98.127]	(31.333-47.667]	0
(-inf-140]	(-inf-10.4]	(5.763-10.547]	(18.657-30.573]	Present	(34.667-56.333]	(-inf-25.327]	(-inf-49.063]	(47.667-inf)	1
(-inf-140]	(-inf-10.4]	(-inf-5.763]	(-inf-18.657]	Absent	(34.667-56.333]	(-inf-25.327]	(-inf-49.063]	(31.333-47.667]	0
(-inf-140]	(-inf-10.4]	(-inf-5.763]	(-inf-18.657]	Present	(56.333-inf)	(-inf-25.327]	(-inf-49.063]	(-inf-31.333]	0
(-inf-140]	(-inf-10.4]	(-inf-5.763]	(-inf-18.657]	Absent	(34.667-56.333]	(-inf-25.327]	(-inf-49.063]	(-inf-31.333]	0
(-inf-140]	(-inf-10.4]	(-inf-5.763]	(30.573-inf)	Present	(56.333-inf)	(25.327-35.953]	(-inf-49.063]	(47.667-inf)	0
(140-179]	(10.4-20.8]	(5.763-10.547]	(30.573-inf)	Absent	(56.333-inf)	(25.327-35.953]	(-inf-49.063]	(47.667-inf)	1
(-inf-140]	(-inf-10.4]	(-inf-5.763]	(-inf-18.657]	Present	(56.333-inf)	(-inf-25.327]	(-inf-49.063]	(-inf-31.333]	1
(-inf-140]	(-inf-10.4]	(-inf-5.763]	(-inf-18.657]	Absent	(56.333-inf)	(-inf-25.327]	(-inf-49.063]	(31.333-47.667]	0
(-inf-140]	(-inf-10.4]	(5.763-10.547]	(30.573-inf)	Absent	(56.333-inf)	(25.327-35.953]	(-inf-49.063]	(47.667-inf)	0
(-inf-140]	(-inf-10.4]	(5.763-10.547]	(18.657-30.573]	Absent	(34.667-56.333]	(-inf-25.327]	(-inf-49.063]	(31.333-47.667]	0
(140-179]	(-inf-10.4]	(-inf-5.763]	(18.657-30.573]	Absent	(34.667-56.333]	(-inf-25.327]	(-inf-49.063]	(31.333-47.667]	0
(-inf-140]	(-inf-10.4]	(-inf-5.763]	(-inf-18.657]	Present	(34.667-56.333]	(-inf-25.327]	(-inf-49.063]	(-inf-31.333]	0
(-inf-140]	(-inf-10.4]	(5.763-10.547]	(30.573-inf)	Present	(34.667-56.333]	(25.327-35.953]	(-inf-49.063]	(31.333-47.667]	1
(-inf-140]	(-inf-10.4]	(5.763-10.547]	(18.657-30.573]	Absent	(34.667-56.333]	(25.327-35.953]	(-inf-49.063]	(31.333-47.667]	1
(-inf-140]	(10.4-20.8]	(-inf-5.763]	(18.657-30.573]	Absent	(34.667-56.333]	(-inf-25.327]	(-inf-49.063]	(47.667-inf)	1
(140-179]	(-inf-10.4]	(5.763-10.547]	(18.657-30.573]	Absent	(34.667-56.333]	(-inf-25.327]	(-inf-49.063]	(47.667-inf)	0
(-inf-140]	(-inf-10.4]	(-inf-5.763]	(18.657-30.573]	Absent	(34.667-56.333]	(-inf-25.327]	(-inf-49.063]	(47.667-inf)	0
(-inf-140]	(-inf-10.4]	(-inf-5.763]	(18.657-30.573]	Absent	(56.333-inf)	(25.327-35.953]	(-inf-49.063]	(-inf-31.333]	0
(-inf-140]	(-inf-10.4]	(-inf-5.763]	(-inf-18.657]	Absent	(34.667-56.333]	(-inf-25.327]	(-inf-49.063]	(-inf-31.333]	0
(-inf-140]	(-inf-10.4]	(-inf-5.763]	(18.657-30.573]	Present	(56.333-inf)	(-inf-25.327]	(98.127-inf)	(31.333-47.667]	1
(-inf-140]	(-inf-10.4]	(-inf-5.763]	(18.657-30.573]	Present	(56.333-inf)	(-inf-25.327]	(98.127-inf)	(47.667-inf)	1
(-inf-140]	(-inf-10.4]	(-inf-5.763]	(-inf-18.657]	Absent	(34.667-56.333]	(-inf-25.327]	(-inf-49.063]	(-inf-31.333]	0
(140-179]	(-inf-10.4]	(-inf-5.763]	(30.573-inf)	Absent	(34.667-56.333]	(25.327-35.953]	(49.063-98.127]	(47.667-inf)	0
(-inf-140]	(-inf-10.4]	(-inf-5.763]	(18.657-30.573]	Absent	(34.667-56.333]	(25.327-35.953]	(-inf-49.063]	(31.333-47.667]	0
(140-179]	(-inf-10.4]	(-inf-5.763]	(18.657-30.573]	Absent	(34.667-56.333]	(25.327-35.953]	(-inf-49.063]	(31.333-47.667]	1
(-inf-140]	(-inf-10.4]	(5.763-10.547]	(18.657-30.573]	Absent	(56.333-inf)	(-inf-25.327]	(-inf-49.063]	(-inf-31.333]	0
(179-inf)	(20.8-inf)	(-inf-5.763]	(18.657-30.573]	Absent	(56.333-inf)	(25.327-35.953]	(-inf-49.063]	(47.667-inf)	1
(-inf-140]	(-inf-10.4]	(-inf-5.763]	(-inf-18.657]	Absent	(34.667-56.333]	(-inf-25.327]	(-inf-49.063]	(-inf-31.333]	0
(140-179]	(-inf-10.4]	(-inf-5.763]	(-inf-18.657]	Absent	(56.333-inf)	(-inf-25.327]	(-inf-49.063]	(-inf-31.333]	0
(-inf-140]	(-inf-10.4]	(-inf-5.763]	(-inf-18.657]	Absent	(34.667-56.333]	(-inf-25.327]	(-inf-49.063]	(-inf-31.333]	0
(-inf-140]	(-inf-10.4]	(-inf-5.763]	(18.657-30.573]	Absent	(56.333-inf)	(-inf-25.327]	(-inf-49.063]	(47.667-inf)	0
(-inf-140]	(10.4-20.8]	(-inf-5.763]	(18.657-30.573]	Absent	(34.667-56.333]	(25.327-35.953]	(-inf-49.063]	(47.667-inf)	1
(140-179]	(-inf-10.4]	(5.763-10.547]	(18.657-30.573]	Present	(34.667-56.333]	(25.327-35.953]	(-inf-49.063]	(31.333-47.667]	1
(-inf-140]	(-inf-10.4]	(-inf-5.763]	(18.657-30.573]	Present	(34.667-56.333]	(25.327-35.953]	(-inf-49.063]	(-inf-31.333]	0
(140-179]	(-inf-10.4]	(5.763-10.547]	(30.573-inf)	Present	(56.333-inf)	(35.953-inf)	(-inf-49.063]	(47.667-inf)	0
(179-inf)	(-inf-10.4]	(5.763-10.547]	(30.573-inf)	Present	(56.333-inf)	(25.327-35.953]	(-inf-49.063]	(31.333-47.667]	0
(-inf-140]	(-inf-10.4]	(-inf-5.763]	(18.657-30.573]	Absent	(56.333-inf)	(-inf-25.327]	(-inf-49.063]	(31.333-47.667]	0
(-inf-140]	(-inf-10.4]	(-inf-5.763]	(30.573-inf)	Absent	(34.667-56.333]	(25.327-35.953]	(-inf-49.063]	(31.333-47.667]	0
(140-179]	(-inf-10.4]	(-inf-5.763]	(30.573-inf)	Absent	(34.667-56.333]	(25.327-35.953]	(-inf-49.063]	(47.667-inf)	0
(-inf-140]	(-inf-10.4]	(-inf-5.763]	(18.657-30.573]	Present	(34.667-56.333]	(-inf-25.327]	(-inf-49.063]	(47.667-inf)	0
(-inf-140]	(-inf-10.4]	(-inf-5.763]	(18.657-30.573]	Present	(34.667-56.333]	(25.327-35.953]	(-inf-49.063]	(47.667-inf)	1
(-inf-140]	(-inf-10.4]	(-inf-5.763]	(18.657-30.573]	Present	(34.667-56.333]	(25.327-35.953]	(-inf-49.063]	(31.333-47.667]	0
(-inf-140]	(-inf-10.4]	(-inf-5.763]	(-inf-18.657]	Absent	(34.667-56.333]	(-inf-25.327]	(-inf-49.063]	(-inf-31.333]	0
(-inf-140]	(-inf-10.4]	(5.763-10.547]	(18.657-30.573]	Absent	(56.333-inf)	(25.327-35.953]	(-inf-49.063]	(-inf-31.333]	0
(-inf-140]	(10.4-20.8]	(-inf-5.763]	(30.573-inf)	Absent	(34.667-56.333]	(25.327-35.953]	(-inf-49.063]	(47.667-inf)	0
(140-179]	(-inf-10.4]	(-inf-5.763]	(30.573-inf)	Absent	(34.667-56.333]	(25.327-35.953]	(-inf-49.063]	(47.667-inf)	0
(140-179]	(-inf-10.4]	(5.763-10.547]	(30.573-inf)	Present	(34.667-56.333]	(35.953-inf)	(-inf-49.063]	(47.667-inf)	0
(140-179]	(-inf-10.4]	(-inf-5.763]	(30.573-inf)	Present	(34.667-56.333]	(25.327-35.953]	(-inf-49.063]	(47.667-inf)	1
(140-179]	(-inf-10.4]	(-inf-5.763]	(18.657-30.573]	Present	(34.667-56.333]	(-inf-25.327]	(-inf-49.063]	(31.333-47.667]	1
(-inf-140]	(-inf-10.4]	(5.763-10.547]	(18.657-30.573]	Present	(34.667-56.333]	(25.327-35.953]	(-inf-49.063]	(47.667-inf)	1
(-inf-140]	(-inf-10.4]	(-inf-5.763]	(-inf-18.657]	Present	(56.333-inf)	(-inf-25.327]	(-inf-49.063]	(31.333-47.667]	1
(140-179]	(10.4-20.8]	(5.763-10.547]	(30.573-inf)	Absent	(34.667-56.333]	(25.327-35.953]	(-inf-49.063]	(47.667-inf)	0
(-inf-140]	(-inf-10.4]	(-inf-5.763]	(18.657-30.573]	Absent	(34.667-56.333]	(25.327-35.953]	(-inf-49.063]	(31.333-47.667]	0
(-inf-140]	(-inf-10.4]	(5.763-10.547]	(18.657-30.573]	Present	(34.667-56.333]	(-inf-25.327]	(-inf-49.063]	(47.667-inf)	0
(-inf-140]	(-inf-10.4]	(5.763-10.547]	(18.657-30.573]	Present	(34.667-56.333]	(25.327-35.953]	(-inf-49.063]	(47.667-inf)	1
(140-179]	(-inf-10.4]	(-inf-5.763]	(18.657-30.573]	Absent	(34.667-56.333]	(-inf-25.327]	(-inf-49.063]	(31.333-47.667]	1
(-inf-140]	(-inf-10.4]	(-inf-5.763]	(30.573-inf)	Present	(56.333-inf)	(25.327-35.953]	(-inf-49.063]	(47.667-inf)	1
(-inf-140]	(-inf-10.4]	(-inf-5.763]	(-inf-18.657]	Present	(34.667-56.333]	(-inf-25.327]	(-inf-49.063]	(31.333-47.667]	1
(-inf-140]	(-inf-10.4]	(-inf-5.763]	(18.657-30.573]	Absent	(56.333-inf)	(25.327-35.953]	(-inf-49.063]	(-inf-31.333]	0
(-inf-140]	(-inf-10.4]	(-inf-5.763]	(-inf-18.657]	Absent	(34.667-56.333]	(-inf-25.327]	(-inf-49.063]	(-inf-31.333]	0
(-inf-140]	(-inf-10.4]	(-inf-5.763]	(-inf-18.657]	Present	(34.667-56.333]	(-inf-25.327]	(-inf-49.063]	(-inf-31.333]	0
(-inf-140]	(-inf-10.4]	(-inf-5.763]	(18.657-30.573]	Absent	(34.667-56.333]	(25.327-35.953]	(-inf-49.063]	(-inf-31.333]	0
(140-179]	(-inf-10.4]	(-inf-5.763]	(30.573-inf)	Absent	(56.333-inf)	(25.327-35.953]	(-inf-49.063]	(31.333-47.667]	0
(140-179]	(-inf-10.4]	(5.763-10.547]	(18.657-30.573]	Present	(34.667-56.333]	(25.327-35.953]	(-inf-49.063]	(47.667-inf)	1
(140-179]	(-inf-10.4]	(-inf-5.763]	(18.657-30.573]	Absent	(34.667-56.333]	(-inf-25.327]	(-inf-49.063]	(-inf-31.333]	0
(-inf-140]	(-inf-10.4]	(-inf-5.763]	(-inf-18.657]	Absent	(56.333-inf)	(-inf-25.327]	(49.063-98.127]	(-inf-31.333]	0
(-inf-140]	(-inf-10.4]	(-inf-5.763]	(18.657-30.573]	Present	(56.333-inf)	(-inf-25.327]	(-inf-49.063]	(-inf-31.333]	1
(-inf-140]	(-inf-10.4]	(-inf-5.763]	(18.657-30.573]	Absent	(56.333-inf)	(25.327-35.953]	(-inf-49.063]	(31.333-47.667]	0
(-inf-140]	(-inf-10.4]	(-inf-5.763]	(18.657-30.573]	Absent	(34.667-56.333]	(-inf-25.327]	(-inf-49.063]	(47.667-inf)	0
(-inf-140]	(-inf-10.4]	(-inf-5.763]	(18.657-30.573]	Present	(34.667-56.333]	(-inf-25.327]	(-inf-49.063]	(47.667-inf)	0
(140-179]	(-inf-10.4]	(-inf-5.763]	(30.573-inf)	Absent	(34.667-56.333]	(25.327-35.953]	(-inf-49.063]	(31.333-47.667]	0
(140-179]	(-inf-10.4]	(-inf-5.763]	(18.657-30.573]	Present	(56.333-inf)	(25.327-35.953]	(-inf-49.063]	(-inf-31.333]	0
(-inf-140]	(-inf-10.4]	(5.763-10.547]	(30.573-inf)	Present	(34.667-56.333]	(25.327-35.953]	(-inf-49.063]	(47.667-inf)	0
(-inf-140]	(-inf-10.4]	(5.763-10.547]	(18.657-30.573]	Absent	(56.333-inf)	(25.327-35.953]	(-inf-49.063]	(47.667-inf)	0
(-inf-140]	(-inf-10.4]	(-inf-5.763]	(30.573-inf)	Present	(34.667-56.333]	(25.327-35.953]	(-inf-49.063]	(47.667-inf)	0
(-inf-140]	(-inf-10.4]	(5.763-10.547]	(18.657-30.573]	Absent	(34.667-56.333]	(25.327-35.953]	(-inf-49.063]	(47.667-inf)	0
(-inf-140]	(-inf-10.4]	(5.763-10.547]	(30.573-inf)	Present	(56.333-inf)	(25.327-35.953]	(-inf-49.063]	(31.333-47.667]	1
(-inf-140]	(-inf-10.4]	(-inf-5.763]	(18.657-30.573]	Absent	(34.667-56.333]	(-inf-25.327]	(-inf-49.063]	(31.333-47.667]	0
(-inf-140]	(-inf-10.4]	(-inf-5.763]	(18.657-30.573]	Absent	(56.333-inf)	(25.327-35.953]	(-inf-49.063]	(47.667-inf)	0
(-inf-140]	(-inf-10.4]	(-inf-5.763]	(18.657-30.573]	Absent	(56.333-inf)	(-inf-25.327]	(-inf-49.063]	(-inf-31.333]	0
(140-179]	(-inf-10.4]	(5.763-10.547]	(30.573-inf)	Absent	(56.333-inf)	(25.327-35.953]	(-inf-49.063]	(47.667-inf)	1
(179-inf)	(-inf-10.4]	(-inf-5.763]	(-inf-18.657]	Absent	(34.667-56.333]	(-inf-25.327]	(-inf-49.063]	(31.333-47.667]	1
(-inf-140]	(-inf-10.4]	(5.763-10.547]	(-inf-18.657]	Absent	(34.667-56.333]	(-inf-25.327]	(-inf-49.063]	(-inf-31.333]	0
(-inf-140]	(-inf-10.4]	(-inf-5.763]	(-inf-18.657]	Absent	(-inf-34.667]	(-inf-25.327]	(-inf-49.063]	(-inf-31.333]	0
(179-inf)	(-inf-10.4]	(5.763-10.547]	(30.573-inf)	Absent	(34.667-56.333]	(25.327-35.953]	(-inf-49.063]	(47.667-inf)	0
(-inf-140]	(-inf-10.4]	(-inf-5.763]	(-inf-18.657]	Absent	(34.667-56.333]	(-inf-25.327]	(-inf-49.063]	(-inf-31.333]	0
(140-179]	(-inf-10.4]	(5.763-10.547]	(30.573-inf)	Present	(34.667-56.333]	(35.953-inf)	(-inf-49.063]	(31.333-47.667]	1
(140-179]	(-inf-10.4]	(5.763-10.547]	(30.573-inf)	Absent	(34.667-56.333]	(25.327-35.953]	(-inf-49.063]	(47.667-inf)	0
(-inf-140]	(-inf-10.4]	(5.763-10.547]	(18.657-30.573]	Present	(34.667-56.333]	(-inf-25.327]	(-inf-49.063]	(31.333-47.667]	1
(-inf-140]	(-inf-10.4]	(-inf-5.763]	(-inf-18.657]	Absent	(56.333-inf)	(-inf-25.327]	(-inf-49.063]	(47.667-inf)	0
(140-179]	(-inf-10.4]	(-inf-5.763]	(18.657-30.573]	Absent	(56.333-inf)	(-inf-25.327]	(-inf-49.063]	(31.333-47.667]	0
(-inf-140]	(-inf-10.4]	(5.763-10.547]	(18.657-30.573]	Present	(56.333-inf)	(25.327-35.953]	(-inf-49.063]	(31.333-47.667]	1
(-inf-140]	(-inf-10.4]	(-inf-5.763]	(30.573-inf)	Absent	(34.667-56.333]	(25.327-35.953]	(-inf-49.063]	(47.667-inf)	1
(-inf-140]	(-inf-10.4]	(-inf-5.763]	(30.573-inf)	Present	(34.667-56.333]	(25.327-35.953]	(-inf-49.063]	(47.667-inf)	1
(179-inf)	(-inf-10.4]	(-inf-5.763]	(30.573-inf)	Present	(56.333-inf)	(25.327-35.953]	(-inf-49.063]	(47.667-inf)	1
(-inf-140]	(-inf-10.4]	(-inf-5.763]	(18.657-30.573]	Present	(34.667-56.333]	(25.327-35.953]	(98.127-inf)	(47.667-inf)	1
(-inf-140]	(10.4-20.8]	(5.763-10.547]	(30.573-inf)	Absent	(34.667-56.333]	(25.327-35.953]	(-inf-49.063]	(47.667-inf)	0
(-inf-140]	(-inf-10.4]	(-inf-5.763]	(30.573-inf)	Absent	(34.667-56.333]	(25.327-35.953]	(-inf-49.063]	(47.667-inf)	1
(-inf-140]	(-inf-10.4]	(-inf-5.763]	(18.657-30.573]	Absent	(34.667-56.333]	(-inf-25.327]	(-inf-49.063]	(-inf-31.333]	0
(-inf-140]	(-inf-10.4]	(-inf-5.763]	(18.657-30.573]	Absent	(56.333-inf)	(25.327-35.953]	(49.063-98.127]	(-inf-31.333]	0
(-inf-140]	(10.4-20.8]	(-inf-5.763]	(18.657-30.573]	Absent	(34.667-56.333]	(25.327-35.953]	(-inf-49.063]	(47.667-inf)	1
(-inf-140]	(-inf-10.4]	(-inf-5.763]	(30.573-inf)	Absent	(34.667-56.333]	(25.327-35.953]	(-inf-49.063]	(47.667-inf)	0
(140-179]	(-inf-10.4]	(-inf-5.763]	(18.657-30.573]	Present	(34.667-56.333]	(25.327-35.953]	(-inf-49.063]	(47.667-inf)	0
(-inf-140]	(-inf-10.4]	(-inf-5.763]	(18.657-30.573]	Absent	(56.333-inf)	(-inf-25.327]	(-inf-49.063]	(-inf-31.333]	0
(-inf-140]	(-inf-10.4]	(-inf-5.763]	(-inf-18.657]	Absent	(56.333-inf)	(-inf-25.327]	(-inf-49.063]	(-inf-31.333]	0
(-inf-140]	(-inf-10.4]	(-inf-5.763]	(18.657-30.573]	Absent	(56.333-inf)	(25.327-35.953]	(-inf-49.063]	(31.333-47.667]	1
(-inf-140]	(-inf-10.4]	(-inf-5.763]	(18.657-30.573]	Present	(34.667-56.333]	(25.327-35.953]	(-inf-49.063]	(31.333-47.667]	0
(179-inf)	(-inf-10.4]	(-inf-5.763]	(18.657-30.573]	Absent	(34.667-56.333]	(25.327-35.953]	(49.063-98.127]	(31.333-47.667]	0
(140-179]	(-inf-10.4]	(5.763-10.547]	(30.573-inf)	Absent	(56.333-inf)	(25.327-35.953]	(-inf-49.063]	(47.667-inf)	1
(-inf-140]	(-inf-10.4]	(5.763-10.547]	(30.573-inf)	Present	(56.333-inf)	(25.327-35.953]	(-inf-49.063]	(47.667-inf)	1
(-inf-140]	(-inf-10.4]	(-inf-5.763]	(18.657-30.573]	Absent	(34.667-56.333]	(-inf-25.327]	(-inf-49.063]	(47.667-inf)	0
(-inf-140]	(-inf-10.4]	(-inf-5.763]	(18.657-30.573]	Present	(56.333-inf)	(-inf-25.327]	(-inf-49.063]	(47.667-inf)	1
(140-179]	(-inf-10.4]	(-inf-5.763]	(18.657-30.573]	Present	(34.667-56.333]	(-inf-25.327]	(-inf-49.063]	(47.667-inf)	0
(140-179]	(-inf-10.4]	(5.763-10.547]	(18.657-30.573]	Absent	(34.667-56.333]	(25.327-35.953]	(-inf-49.063]	(47.667-inf)	0
(-inf-140]	(-inf-10.4]	(-inf-5.763]	(30.573-inf)	Present	(56.333-inf)	(25.327-35.953]	(-inf-49.063]	(47.667-inf)	1
(140-179]	(-inf-10.4]	(5.763-10.547]	(30.573-inf)	Absent	(34.667-56.333]	(25.327-35.953]	(49.063-98.127]	(47.667-inf)	0
(-inf-140]	(-inf-10.4]	(5.763-10.547]	(-inf-18.657]	Absent	(56.333-inf)	(-inf-25.327]	(-inf-49.063]	(-inf-31.333]	0
(140-179]	(-inf-10.4]	(-inf-5.763]	(18.657-30.573]	Absent	(34.667-56.333]	(-inf-25.327]	(-inf-49.063]	(47.667-inf)	1
(140-179]	(-inf-10.4]	(5.763-10.547]	(18.657-30.573]	Present	(34.667-56.333]	(-inf-25.327]	(-inf-49.063]	(31.333-47.667]	0
(140-179]	(-inf-10.4]	(-inf-5.763]	(-inf-18.657]	Present	(56.333-inf)	(-inf-25.327]	(-inf-49.063]	(31.333-47.667]	0
(140-179]	(10.4-20.8]	(5.763-10.547]	(18.657-30.573]	Present	(34.667-56.333]	(-inf-25.327]	(-inf-49.063]	(47.667-inf)	1
(140-179]	(-inf-10.4]	(5.763-10.547]	(18.657-30.573]	Present	(56.333-inf)	(35.953-inf)	(-inf-49.063]	(31.333-47.667]	1
(140-179]	(-inf-10.4]	(-inf-5.763]	(18.657-30.573]	Present	(34.667-56.333]	(-inf-25.327]	(-inf-49.063]	(47.667-inf)	0
(-inf-140]	(10.4-20.8]	(-inf-5.763]	(18.657-30.573]	Absent	(56.333-inf)	(-inf-25.327]	(-inf-49.063]	(47.667-inf)	1
(140-179]	(-inf-10.4]	(5.763-10.547]	(30.573-inf)	Present	(34.667-56.333]	(25.327-35.953]	(-inf-49.063]	(31.333-47.667]	0
(-inf-140]	(-inf-10.4]	(-inf-5.763]	(-inf-18.657]	Absent	(34.667-56.333]	(-inf-25.327]	(-inf-49.063]	(-inf-31.333]	1
(-inf-140]	(-inf-10.4]	(-inf-5.763]	(-inf-18.657]	Present	(56.333-inf)	(-inf-25.327]	(-inf-49.063]	(-inf-31.333]	0
(-inf-140]	(-inf-10.4]	(-inf-5.763]	(-inf-18.657]	Present	(34.667-56.333]	(-inf-25.327]	(-inf-49.063]	(47.667-inf)	0
(-inf-140]	(-inf-10.4]	(-inf-5.763]	(18.657-30.573]	Present	(56.333-inf)	(25.327-35.953]	(-inf-49.063]	(31.333-47.667]	0
(-inf-140]	(-inf-10.4]	(-inf-5.763]	(18.657-30.573]	Present	(34.667-56.333]	(-inf-25.327]	(-inf-49.063]	(47.667-inf)	1
(-inf-140]	(-inf-10.4]	(-inf-5.763]	(18.657-30.573]	Absent	(34.667-56.333]	(-inf-25.327]	(-inf-49.063]	(-inf-31.333]	0
(-inf-140]	(-inf-10.4]	(-inf-5.763]	(-inf-18.657]	Absent	(56.333-inf)	(-inf-25.327]	(-inf-49.063]	(-inf-31.333]	0
(-inf-140]	(10.4-20.8]	(-inf-5.763]	(18.657-30.573]	Absent	(34.667-56.333]	(-inf-25.327]	(-inf-49.063]	(47.667-inf)	0
(-inf-140]	(-inf-10.4]	(-inf-5.763]	(-inf-18.657]	Present	(56.333-inf)	(-inf-25.327]	(-inf-49.063]	(-inf-31.333]	0
(-inf-140]	(-inf-10.4]	(5.763-10.547]	(30.573-inf)	Present	(56.333-inf)	(25.327-35.953]	(-inf-49.063]	(31.333-47.667]	1
(-inf-140]	(-inf-10.4]	(-inf-5.763]	(30.573-inf)	Present	(34.667-56.333]	(25.327-35.953]	(-inf-49.063]	(47.667-inf)	1
(-inf-140]	(-inf-10.4]	(-inf-5.763]	(30.573-inf)	Absent	(56.333-inf)	(35.953-inf)	(-inf-49.063]	(31.333-47.667]	1
(-inf-140]	(-inf-10.4]	(-inf-5.763]	(-inf-18.657]	Present	(34.667-56.333]	(-inf-25.327]	(-inf-49.063]	(-inf-31.333]	0
(140-179]	(-inf-10.4]	(-inf-5.763]	(18.657-30.573]	Absent	(56.333-inf)	(-inf-25.327]	(-inf-49.063]	(31.333-47.667]	0
(-inf-140]	(-inf-10.4]	(-inf-5.763]	(-inf-18.657]	Absent	(34.667-56.333]	(-inf-25.327]	(-inf-49.063]	(47.667-inf)	1
(-inf-140]	(-inf-10.4]	(-inf-5.763]	(30.573-inf)	Present	(34.667-56.333]	(25.327-35.953]	(-inf-49.063]	(47.667-inf)	1
(140-179]	(-inf-10.4]	(5.763-10.547]	(30.573-inf)	Present	(34.667-56.333]	(25.327-35.953]	(-inf-49.063]	(47.667-inf)	1
(-inf-140]	(-inf-10.4]	(5.763-10.547]	(30.573-inf)	Absent	(34.667-56.333]	(25.327-35.953]	(-inf-49.063]	(31.333-47.667]	0
(-inf-140]	(-inf-10.4]	(-inf-5.763]	(-inf-18.657]	Absent	(34.667-56.333]	(-inf-25.327]	(-inf-49.063]	(-inf-31.333]	0
(-inf-140]	(-inf-10.4]	(-inf-5.763]	(-inf-18.657]	Absent	(34.667-56.333]	(-inf-25.327]	(-inf-49.063]	(-inf-31.333]	0
(-inf-140]	(-inf-10.4]	(-inf-5.763]	(18.657-30.573]	Absent	(56.333-inf)	(-inf-25.327]	(-inf-49.063]	(-inf-31.333]	1
(140-179]	(-inf-10.4]	(-inf-5.763]	(18.657-30.573]	Absent	(34.667-56.333]	(-inf-25.327]	(-inf-49.063]	(31.333-47.667]	0
(179-inf)	(-inf-10.4]	(-inf-5.763]	(30.573-inf)	Absent	(56.333-inf)	(25.327-35.953]	(-inf-49.063]	(47.667-inf)	1
(-inf-140]	(-inf-10.4]	(-inf-5.763]	(-inf-18.657]	Absent	(34.667-56.333]	(25.327-35.953]	(-inf-49.063]	(-inf-31.333]	0
(140-179]	(10.4-20.8]	(-inf-5.763]	(30.573-inf)	Present	(56.333-inf)	(25.327-35.953]	(49.063-98.127]	(31.333-47.667]	1
(-inf-140]	(-inf-10.4]	(-inf-5.763]	(-inf-18.657]	Absent	(56.333-inf)	(-inf-25.327]	(-inf-49.063]	(-inf-31.333]	0
(-inf-140]	(-inf-10.4]	(-inf-5.763]	(-inf-18.657]	Absent	(34.667-56.333]	(25.327-35.953]	(-inf-49.063]	(-inf-31.333]	0
(-inf-140]	(-inf-10.4]	(-inf-5.763]	(18.657-30.573]	Absent	(34.667-56.333]	(-inf-25.327]	(-inf-49.063]	(-inf-31.333]	0
(-inf-140]	(-inf-10.4]	(-inf-5.763]	(-inf-18.657]	Absent	(34.667-56.333]	(-inf-25.327]	(-inf-49.063]	(-inf-31.333]	0
(-inf-140]	(-inf-10.4]	(-inf-5.763]	(18.657-30.573]	Absent	(34.667-56.333]	(25.327-35.953]	(-inf-49.063]	(31.333-47.667]	1
(-inf-140]	(-inf-10.4]	(-inf-5.763]	(-inf-18.657]	Absent	(34.667-56.333]	(-inf-25.327]	(-inf-49.063]	(-inf-31.333]	0
(-inf-140]	(-inf-10.4]	(5.763-10.547]	(-inf-18.657]	Absent	(34.667-56.333]	(-inf-25.327]	(-inf-49.063]	(-inf-31.333]	0
(140-179]	(-inf-10.4]	(-inf-5.763]	(-inf-18.657]	Absent	(34.667-56.333]	(-inf-25.327]	(-inf-49.063]	(31.333-47.667]	0
(140-179]	(-inf-10.4]	(5.763-10.547]	(18.657-30.573]	Present	(56.333-inf)	(25.327-35.953]	(-inf-49.063]	(47.667-inf)	1
(-inf-140]	(-inf-10.4]	(-inf-5.763]	(18.657-30.573]	Absent	(56.333-inf)	(25.327-35.953]	(-inf-49.063]	(31.333-47.667]	0
(140-179]	(-inf-10.4]	(-inf-5.763]	(-inf-18.657]	Absent	(34.667-56.333]	(-inf-25.327]	(-inf-49.063]	(31.333-47.667]	1
(-inf-140]	(-inf-10.4]	(-inf-5.763]	(-inf-18.657]	Absent	(56.333-inf)	(-inf-25.327]	(-inf-49.063]	(-inf-31.333]	0
(-inf-140]	(-inf-10.4]	(-inf-5.763]	(-inf-18.657]	Absent	(34.667-56.333]	(-inf-25.327]	(-inf-49.063]	(-inf-31.333]	0
(-inf-140]	(10.4-20.8]	(-inf-5.763]	(18.657-30.573]	Absent	(56.333-inf)	(25.327-35.953]	(49.063-98.127]	(31.333-47.667]	1
(140-179]	(-inf-10.4]	(-inf-5.763]	(30.573-inf)	Present	(-inf-34.667]	(25.327-35.953]	(-inf-49.063]	(47.667-inf)	0
(-inf-140]	(-inf-10.4]	(-inf-5.763]	(18.657-30.573]	Present	(34.667-56.333]	(-inf-25.327]	(-inf-49.063]	(31.333-47.667]	0
(-inf-140]	(-inf-10.4]	(5.763-10.547]	(18.657-30.573]	Absent	(56.333-inf)	(25.327-35.953]	(-inf-49.063]	(31.333-47.667]	1
(140-179]	(-inf-10.4]	(-inf-5.763]	(30.573-inf)	Absent	(34.667-56.333]	(25.327-35.953]	(-inf-49.063]	(47.667-inf)	0
(-inf-140]	(-inf-10.4]	(5.763-10.547]	(18.657-30.573]	Present	(56.333-inf)	(25.327-35.953]	(-inf-49.063]	(47.667-inf)	1
(-inf-140]	(-inf-10.4]	(-inf-5.763]	(-inf-18.657]	Absent	(34.667-56.333]	(-inf-25.327]	(-inf-49.063]	(-inf-31.333]	0
(-inf-140]	(-inf-10.4]	(-inf-5.763]	(18.657-30.573]	Present	(34.667-56.333]	(25.327-35.953]	(-inf-49.063]	(47.667-inf)	0
(140-179]	(10.4-20.8]	(-inf-5.763]	(18.657-30.573]	Present	(56.333-inf)	(25.327-35.953]	(-inf-49.063]	(31.333-47.667]	0
(-inf-140]	(-inf-10.4]	(-inf-5.763]	(-inf-18.657]	Absent	(34.667-56.333]	(-inf-25.327]	(-inf-49.063]	(47.667-inf)	1
(140-179]	(-inf-10.4]	(-inf-5.763]	(18.657-30.573]	Absent	(34.667-56.333]	(25.327-35.953]	(49.063-98.127]	(31.333-47.667]	0
(-inf-140]	(-inf-10.4]	(-inf-5.763]	(18.657-30.573]	Present	(56.333-inf)	(25.327-35.953]	(-inf-49.063]	(31.333-47.667]	0
(140-179]	(-inf-10.4]	(-inf-5.763]	(18.657-30.573]	Present	(34.667-56.333]	(-inf-25.327]	(-inf-49.063]	(47.667-inf)	1
(-inf-140]	(-inf-10.4]	(-inf-5.763]	(18.657-30.573]	Absent	(34.667-56.333]	(25.327-35.953]	(-inf-49.063]	(31.333-47.667]	0
(140-179]	(-inf-10.4]	(-inf-5.763]	(18.657-30.573]	Present	(34.667-56.333]	(-inf-25.327]	(-inf-49.063]	(47.667-inf)	1
(140-179]	(-inf-10.4]	(-inf-5.763]	(30.573-inf)	Absent	(56.333-inf)	(35.953-inf)	(-inf-49.063]	(31.333-47.667]	0
(179-inf)	(-inf-10.4]	(5.763-10.547]	(30.573-inf)	Absent	(34.667-56.333]	(25.327-35.953]	(49.063-98.127]	(47.667-inf)	0
(140-179]	(-inf-10.4]	(-inf-5.763]	(18.657-30.573]	Absent	(56.333-inf)	(-inf-25.327]	(-inf-49.063]	(47.667-inf)	0
(-inf-140]	(-inf-10.4]	(-inf-5.763]	(18.657-30.573]	Present	(34.667-56.333]	(-inf-25.327]	(-inf-49.063]	(31.333-47.667]	0
(-inf-140]	(-inf-10.4]	(-inf-5.763]	(-inf-18.657]	Absent	(34.667-56.333]	(-inf-25.327]	(-inf-49.063]	(-inf-31.333]	0
(140-179]	(10.4-20.8]	(-inf-5.763]	(18.657-30.573]	Present	(34.667-56.333]	(25.327-35.953]	(-inf-49.063]	(47.667-inf)	1
(140-179]	(-inf-10.4]	(-inf-5.763]	(30.573-inf)	Absent	(34.667-56.333]	(-inf-25.327]	(-inf-49.063]	(47.667-inf)	0
(140-179]	(-inf-10.4]	(-inf-5.763]	(18.657-30.573]	Present	(34.667-56.333]	(25.327-35.953]	(49.063-98.127]	(47.667-inf)	0
(140-179]	(-inf-10.4]	(-inf-5.763]	(-inf-18.657]	Present	(34.667-56.333]	(-inf-25.327]	(-inf-49.063]	(31.333-47.667]	0
(140-179]	(-inf-10.4]	(-inf-5.763]	(18.657-30.573]	Absent	(34.667-56.333]	(-inf-25.327]	(-inf-49.063]	(47.667-inf)	0
(-inf-140]	(-inf-10.4]	(-inf-5.763]	(30.573-inf)	Present	(34.667-56.333]	(25.327-35.953]	(-inf-49.063]	(47.667-inf)	1
(-inf-140]	(-inf-10.4]	(-inf-5.763]	(18.657-30.573]	Absent	(34.667-56.333]	(-inf-25.327]	(-inf-49.063]	(47.667-inf)	0
(140-179]	(-inf-10.4]	(-inf-5.763]	(18.657-30.573]	Absent	(56.333-inf)	(25.327-35.953]	(-inf-49.063]	(31.333-47.667]	1
(-inf-140]	(-inf-10.4]	(5.763-10.547]	(18.657-30.573]	Present	(34.667-56.333]	(25.327-35.953]	(-inf-49.063]	(47.667-inf)	0
(-inf-140]	(-inf-10.4]	(-inf-5.763]	(-inf-18.657]	Absent	(56.333-inf)	(-inf-25.327]	(-inf-49.063]	(-inf-31.333]	0
(-inf-140]	(-inf-10.4]	(-inf-5.763]	(-inf-18.657]	Absent	(34.667-56.333]	(-inf-25.327]	(-inf-49.063]	(31.333-47.667]	0
(140-179]	(-inf-10.4]	(-inf-5.763]	(18.657-30.573]	Absent	(-inf-34.667]	(25.327-35.953]	(-inf-49.063]	(47.667-inf)	0
(140-179]	(-inf-10.4]	(-inf-5.763]	(-inf-18.657]	Absent	(-inf-34.667]	(-inf-25.327]	(-inf-49.063]	(-inf-31.333]	0
(-inf-140]	(-inf-10.4]	(-inf-5.763]	(30.573-inf)	Present	(34.667-56.333]	(25.327-35.953]	(-inf-49.063]	(31.333-47.667]	0
(-inf-140]	(-inf-10.4]	(5.763-10.547]	(30.573-inf)	Present	(34.667-56.333]	(25.327-35.953]	(-inf-49.063]	(47.667-inf)	1
(140-179]	(10.4-20.8]	(-inf-5.763]	(18.657-30.573]	Absent	(-inf-34.667]	(-inf-25.327]	(-inf-49.063]	(47.667-inf)	1
(140-179]	(-inf-10.4]	(5.763-10.547]	(30.573-inf)	Absent	(34.667-56.333]	(25.327-35.953]	(-inf-49.063]	(47.667-inf)	1
(140-179]	(-inf-10.4]	(-inf-5.763]	(30.573-inf)	Present	(34.667-56.333]	(25.327-35.953]	(-inf-49.063]	(31.333-47.667]	0
(-inf-140]	(-inf-10.4]	(-inf-5.763]	(18.657-30.573]	Present	(-inf-34.667]	(25.327-35.953]	(49.063-98.127]	(47.667-inf)	1
(-inf-140]	(-inf-10.4]	(5.763-10.547]	(30.573-inf)	Absent	(34.667-56.333]	(25.327-35.953]	(-inf-49.063]	(47.667-inf)	0
(140-179]	(-inf-10.4]	(-inf-5.763]	(18.657-30.573]	Present	(34.667-56.333]	(25.327-35.953]	(-inf-49.063]	(-inf-31.333]	0
(-inf-140]	(-inf-10.4]	(-inf-5.763]	(18.657-30.573]	Absent	(34.667-56.333]	(25.327-35.953]	(49.063-98.127]	(-inf-31.333]	0
(-inf-140]	(-inf-10.4]	(5.763-10.547]	(18.657-30.573]	Absent	(56.333-inf)	(25.327-35.953]	(-inf-49.063]	(31.333-47.667]	0
(-inf-140]	(-inf-10.4]	(5.763-10.547]	(18.657-30.573]	Present	(56.333-inf)	(-inf-25.327]	(-inf-49.063]	(47.667-inf)	1
(140-179]	(-inf-10.4]	(-inf-5.763]	(18.657-30.573]	Present	(34.667-56.333]	(-inf-25.327]	(49.063-98.127]	(47.667-inf)	1
(-inf-140]	(-inf-10.4]	(-inf-5.763]	(-inf-18.657]	Absent	(34.667-56.333]	(25.327-35.953]	(-inf-49.063]	(-inf-31.333]	0
(-inf-140]	(-inf-10.4]	(-inf-5.763]	(18.657-30.573]	Absent	(56.333-inf)	(-inf-25.327]	(-inf-49.063]	(31.333-47.667]	0
(179-inf)	(-inf-10.4]	(10.547-inf)	(18.657-30.573]	Present	(34.667-56.333]	(25.327-35.953]	(49.063-98.127]	(-inf-31.333]	1
(140-179]	(-inf-10.4]	(-inf-5.763]	(18.657-30.573]	Present	(34.667-56.333]	(25.327-35.953]	(-inf-49.063]	(47.667-inf)	1
(-inf-140]	(-inf-10.4]	(-inf-5.763]	(-inf-18.657]	Absent	(34.667-56.333]	(-inf-25.327]	(-inf-49.063]	(47.667-inf)	0
(-inf-140]	(-inf-10.4]	(-inf-5.763]	(18.657-30.573]	Present	(34.667-56.333]	(-inf-25.327]	(-inf-49.063]	(31.333-47.667]	1
(140-179]	(-inf-10.4]	(-inf-5.763]	(18.657-30.573]	Absent	(-inf-34.667]	(-inf-25.327]	(-inf-49.063]	(47.667-inf)	0
(-inf-140]	(10.4-20.8]	(-inf-5.763]	(18.657-30.573]	Present	(34.667-56.333]	(-inf-25.327]	(-inf-49.063]	(47.667-inf)	0
(-inf-140]	(-inf-10.4]	(-inf-5.763]	(-inf-18.657]	Present	(34.667-56.333]	(-inf-25.327]	(-inf-49.063]	(31.333-47.667]	0
(140-179]	(-inf-10.4]	(5.763-10.547]	(30.573-inf)	Present	(34.667-56.333]	(25.327-35.953]	(-inf-49.063]	(47.667-inf)	1
(-inf-140]	(10.4-20.8]	(-inf-5.763]	(18.657-30.573]	Present	(34.667-56.333]	(-inf-25.327]	(-inf-49.063]	(47.667-inf)	1
(-inf-140]	(-inf-10.4]	(-inf-5.763]	(30.573-inf)	Present	(34.667-56.333]	(-inf-25.327]	(-inf-49.063]	(47.667-inf)	0
(-inf-140]	(-inf-10.4]	(-inf-5.763]	(18.657-30.573]	Present	(34.667-56.333]	(-inf-25.327]	(-inf-49.063]	(47.667-inf)	1
(-inf-140]	(-inf-10.4]	(-inf-5.763]	(18.657-30.573]	Absent	(34.667-56.333]	(25.327-35.953]	(-inf-49.063]	(-inf-31.333]	0
(-inf-140]	(-inf-10.4]	(5.763-10.547]	(30.573-inf)	Absent	(56.333-inf)	(25.327-35.953]	(-inf-49.063]	(47.667-inf)	0
(-inf-140]	(-inf-10.4]	(-inf-5.763]	(18.657-30.573]	Present	(-inf-34.667]	(25.327-35.953]	(-inf-49.063]	(47.667-inf)	0
(140-179]	(-inf-10.4]	(-inf-5.763]	(18.657-30.573]	Absent	(34.667-56.333]	(25.327-35.953]	(-inf-49.063]	(31.333-47.667]	0
(-inf-140]	(10.4-20.8]	(5.763-10.547]	(30.573-inf)	Present	(56.333-inf)	(25.327-35.953]	(-inf-49.063]	(47.667-inf)	1
(-inf-140]	(-inf-10.4]	(-inf-5.763]	(18.657-30.573]	Absent	(34.667-56.333]	(25.327-35.953]	(-inf-49.063]	(31.333-47.667]	0
(-inf-140]	(-inf-10.4]	(-inf-5.763]	(18.657-30.573]	Present	(34.667-56.333]	(-inf-25.327]	(-inf-49.063]	(47.667-inf)	0
(140-179]	(-inf-10.4]	(-inf-5.763]	(30.573-inf)	Present	(34.667-56.333]	(25.327-35.953]	(49.063-98.127]	(47.667-inf)	0
(140-179]	(-inf-10.4]	(-inf-5.763]	(18.657-30.573]	Present	(34.667-56.333]	(-inf-25.327]	(-inf-49.063]	(47.667-inf)	1
(-inf-140]	(-inf-10.4]	(-inf-5.763]	(18.657-30.573]	Absent	(34.667-56.333]	(25.327-35.953]	(49.063-98.127]	(-inf-31.333]	0
(140-179]	(-inf-10.4]	(-inf-5.763]	(18.657-30.573]	Absent	(56.333-inf)	(25.327-35.953]	(-inf-49.063]	(-inf-31.333]	0
(-inf-140]	(-inf-10.4]	(-inf-5.763]	(18.657-30.573]	Present	(-inf-34.667]	(25.327-35.953]	(-inf-49.063]	(-inf-31.333]	0
(-inf-140]	(-inf-10.4]	(-inf-5.763]	(-inf-18.657]	Present	(56.333-inf)	(-inf-25.327]	(-inf-49.063]	(31.333-47.667]	0
(140-179]	(-inf-10.4]	(5.763-10.547]	(30.573-inf)	Absent	(34.667-56.333]	(25.327-35.953]	(-inf-49.063]	(31.333-47.667]	0
(140-179]	(-inf-10.4]	(5.763-10.547]	(30.573-inf)	Present	(34.667-56.333]	(25.327-35.953]	(-inf-49.063]	(47.667-inf)	1
(-inf-140]	(-inf-10.4]	(5.763-10.547]	(18.657-30.573]	Present	(56.333-inf)	(-inf-25.327]	(98.127-inf)	(31.333-47.667]	0
(-inf-140]	(-inf-10.4]	(-inf-5.763]	(18.657-30.573]	Absent	(56.333-inf)	(25.327-35.953]	(-inf-49.063]	(31.333-47.667]	0
(-inf-140]	(-inf-10.4]	(-inf-5.763]	(30.573-inf)	Present	(56.333-inf)	(25.327-35.953]	(-inf-49.063]	(47.667-inf)	0
(-inf-140]	(-inf-10.4]	(-inf-5.763]	(18.657-30.573]	Present	(56.333-inf)	(25.327-35.953]	(98.127-inf)	(-inf-31.333]	0
(-inf-140]	(-inf-10.4]	(-inf-5.763]	(18.657-30.573]	Absent	(-inf-34.667]	(25.327-35.953]	(-inf-49.063]	(31.333-47.667]	0
(-inf-140]	(-inf-10.4]	(-inf-5.763]	(18.657-30.573]	Absent	(56.333-inf)	(-inf-25.327]	(49.063-98.127]	(-inf-31.333]	0
(-inf-140]	(-inf-10.4]	(-inf-5.763]	(30.573-inf)	Present	(34.667-56.333]	(25.327-35.953]	(-inf-49.063]	(47.667-inf)	0
(-inf-140]	(-inf-10.4]	(-inf-5.763]	(18.657-30.573]	Absent	(56.333-inf)	(25.327-35.953]	(49.063-98.127]	(31.333-47.667]	0
(140-179]	(-inf-10.4]	(-inf-5.763]	(30.573-inf)	Absent	(56.333-inf)	(25.327-35.953]	(-inf-49.063]	(47.667-inf)	1
(-inf-140]	(-inf-10.4]	(-inf-5.763]	(18.657-30.573]	Absent	(56.333-inf)	(-inf-25.327]	(-inf-49.063]	(47.667-inf)	0
(-inf-140]	(-inf-10.4]	(-inf-5.763]	(30.573-inf)	Present	(34.667-56.333]	(25.327-35.953]	(49.063-98.127]	(31.333-47.667]	0
(-inf-140]	(-inf-10.4]	(10.547-inf)	(18.657-30.573]	Present	(56.333-inf)	(25.327-35.953]	(-inf-49.063]	(31.333-47.667]	1
(-inf-140]	(-inf-10.4]	(-inf-5.763]	(18.657-30.573]	Absent	(56.333-inf)	(-inf-25.327]	(-inf-49.063]	(-inf-31.333]	0
(-inf-140]	(10.4-20.8]	(5.763-10.547]	(30.573-inf)	Absent	(34.667-56.333]	(25.327-35.953]	(49.063-98.127]	(31.333-47.667]	0
(140-179]	(-inf-10.4]	(5.763-10.547]	(30.573-inf)	Present	(56.333-inf)	(25.327-35.953]	(-inf-49.063]	(47.667-inf)	1
(140-179]	(-inf-10.4]	(-inf-5.763]	(18.657-30.573]	Present	(34.667-56.333]	(-inf-25.327]	(-inf-49.063]	(47.667-inf)	0
(140-179]	(-inf-10.4]	(5.763-10.547]	(30.573-inf)	Absent	(34.667-56.333]	(25.327-35.953]	(-inf-49.063]	(47.667-inf)	1
(140-179]	(-inf-10.4]	(-inf-5.763]	(-inf-18.657]	Absent	(56.333-inf)	(-inf-25.327]	(-inf-49.063]	(-inf-31.333]	0
(140-179]	(-inf-10.4]	(-inf-5.763]	(30.573-inf)	Present	(34.667-56.333]	(25.327-35.953]	(-inf-49.063]	(47.667-inf)	1
(-inf-140]	(-inf-10.4]	(-inf-5.763]	(18.657-30.573]	Present	(56.333-inf)	(-inf-25.327]	(-inf-49.063]	(31.333-47.667]	1
(140-179]	(-inf-10.4]	(-inf-5.763]	(30.573-inf)	Present	(56.333-inf)	(25.327-35.953]	(-inf-49.063]	(47.667-inf)	1
(140-179]	(-inf-10.4]	(-inf-5.763]	(18.657-30.573]	Absent	(34.667-56.333]	(-inf-25.327]	(-inf-49.063]	(47.667-inf)	0
(179-inf)	(-inf-10.4]	(-inf-5.763]	(30.573-inf)	Absent	(34.667-56.333]	(25.327-35.953]	(-inf-49.063]	(47.667-inf)	0
(-inf-140]	(10.4-20.8]	(-inf-5.763]	(30.573-inf)	Absent	(34.667-56.333]	(25.327-35.953]	(-inf-49.063]	(47.667-inf)	0
(140-179]	(-inf-10.4]	(-inf-5.763]	(-inf-18.657]	Absent	(56.333-inf)	(25.327-35.953]	(-inf-49.063]	(-inf-31.333]	0
(140-179]	(-inf-10.4]	(5.763-10.547]	(30.573-inf)	Present	(-inf-34.667]	(25.327-35.953]	(-inf-49.063]	(47.667-inf)	0
(179-inf)	(10.4-20.8]	(-inf-5.763]	(30.573-inf)	Absent	(34.667-56.333]	(-inf-25.327]	(49.063-98.127]	(47.667-inf)	1
(-inf-140]	(-inf-10.4]	(5.763-10.547]	(30.573-inf)	Present	(-inf-34.667]	(25.327-35.953]	(49.063-98.127]	(47.667-inf)	1
(-inf-140]	(-inf-10.4]	(-inf-5.763]	(18.657-30.573]	Absent	(56.333-inf)	(25.327-35.953]	(-inf-49.063]	(31.333-47.667]	0
(-inf-140]	(-inf-10.4]	(-inf-5.763]	(18.657-30.573]	Absent	(34.667-56.333]	(-inf-25.327]	(-inf-49.063]	(47.667-inf)	0
(-inf-140]	(-inf-10.4]	(-inf-5.763]	(30.573-inf)	Absent	(56.333-inf)	(25.327-35.953]	(-inf-49.063]	(47.667-inf)	0
(140-179]	(-inf-10.4]	(-inf-5.763]	(18.657-30.573]	Present	(34.667-56.333]	(-inf-25.327]	(-inf-49.063]	(47.667-inf)	1
(179-inf)	(-inf-10.4]	(-inf-5.763]	(18.657-30.573]	Present	(34.667-56.333]	(-inf-25.327]	(-inf-49.063]	(47.667-inf)	1
(140-179]	(-inf-10.4]	(5.763-10.547]	(30.573-inf)	Absent	(-inf-34.667]	(25.327-35.953]	(-inf-49.063]	(47.667-inf)	0
(-inf-140]	(-inf-10.4]	(-inf-5.763]	(18.657-30.573]	Present	(34.667-56.333]	(25.327-35.953]	(-inf-49.063]	(47.667-inf)	0
(179-inf)	(20.8-inf)	(-inf-5.763]	(30.573-inf)	Present	(56.333-inf)	(25.327-35.953]	(-inf-49.063]	(47.667-inf)	1
(179-inf)	(10.4-20.8]	(-inf-5.763]	(30.573-inf)	Present	(34.667-56.333]	(25.327-35.953]	(-inf-49.063]	(47.667-inf)	1
(-inf-140]	(-inf-10.4]	(-inf-5.763]	(18.657-30.573]	Absent	(34.667-56.333]	(25.327-35.953]	(-inf-49.063]	(31.333-47.667]	0
(-inf-140]	(-inf-10.4]	(-inf-5.763]	(18.657-30.573]	Absent	(34.667-56.333]	(-inf-25.327]	(-inf-49.063]	(-inf-31.333]	0
(140-179]	(10.4-20.8]	(5.763-10.547]	(30.573-inf)	Absent	(34.667-56.333]	(25.327-35.953]	(-inf-49.063]	(47.667-inf)	1
(140-179]	(-inf-10.4]	(-inf-5.763]	(30.573-inf)	Absent	(34.667-56.333]	(25.327-35.953]	(-inf-49.063]	(47.667-inf)	0
(140-179]	(-inf-10.4]	(10.547-inf)	(30.573-inf)	Absent	(34.667-56.333]	(25.327-35.953]	(-inf-49.063]	(47.667-inf)	1
(179-inf)	(-inf-10.4]	(-inf-5.763]	(18.657-30.573]	Present	(34.667-56.333]	(-inf-25.327]	(-inf-49.063]	(47.667-inf)	1
(140-179]	(-inf-10.4]	(-inf-5.763]	(30.573-inf)	Present	(56.333-inf)	(25.327-35.953]	(-inf-49.063]	(31.333-47.667]	0
(-inf-140]	(-inf-10.4]	(-inf-5.763]	(18.657-30.573]	Present	(56.333-inf)	(-inf-25.327]	(-inf-49.063]	(31.333-47.667]	1
(140-179]	(10.4-20.8]	(-inf-5.763]	(18.657-30.573]	Absent	(34.667-56.333]	(25.327-35.953]	(49.063-98.127]	(47.667-inf)	0
(140-179]	(-inf-10.4]	(-inf-5.763]	(30.573-inf)	Present	(34.667-56.333]	(25.327-35.953]	(-inf-49.063]	(31.333-47.667]	0
(-inf-140]	(-inf-10.4]	(-inf-5.763]	(18.657-30.573]	Present	(34.667-56.333]	(-inf-25.327]	(-inf-49.063]	(47.667-inf)	0
(-inf-140]	(-inf-10.4]	(-inf-5.763]	(18.657-30.573]	Absent	(34.667-56.333]	(-inf-25.327]	(-inf-49.063]	(31.333-47.667]	0
(-inf-140]	(-inf-10.4]	(-inf-5.763]	(18.657-30.573]	Absent	(34.667-56.333]	(-inf-25.327]	(49.063-98.127]	(31.333-47.667]	0
(140-179]	(-inf-10.4]	(-inf-5.763]	(18.657-30.573]	Absent	(34.667-56.333]	(-inf-25.327]	(-inf-49.063]	(47.667-inf)	0
(140-179]	(10.4-20.8]	(-inf-5.763]	(18.657-30.573]	Present	(34.667-56.333]	(25.327-35.953]	(49.063-98.127]	(47.667-inf)	1
(140-179]	(-inf-10.4]	(-inf-5.763]	(-inf-18.657]	Present	(34.667-56.333]	(-inf-25.327]	(-inf-49.063]	(47.667-inf)	1
(140-179]	(-inf-10.4]	(-inf-5.763]	(18.657-30.573]	Absent	(34.667-56.333]	(-inf-25.327]	(-inf-49.063]	(31.333-47.667]	1
(-inf-140]	(-inf-10.4]	(-inf-5.763]	(18.657-30.573]	Absent	(34.667-56.333]	(-inf-25.327]	(-inf-49.063]	(31.333-47.667]	0
(140-179]	(-inf-10.4]	(5.763-10.547]	(18.657-30.573]	Present	(56.333-inf)	(25.327-35.953]	(49.063-98.127]	(31.333-47.667]	0
(140-179]	(-inf-10.4]	(-inf-5.763]	(30.573-inf)	Absent	(34.667-56.333]	(25.327-35.953]	(-inf-49.063]	(47.667-inf)	0
(-inf-140]	(-inf-10.4]	(-inf-5.763]	(-inf-18.657]	Present	(34.667-56.333]	(-inf-25.327]	(-inf-49.063]	(31.333-47.667]	0
(-inf-140]	(-inf-10.4]	(-inf-5.763]	(18.657-30.573]	Absent	(56.333-inf)	(25.327-35.953]	(-inf-49.063]	(31.333-47.667]	0
(-inf-140]	(-inf-10.4]	(-inf-5.763]	(-inf-18.657]	Absent	(56.333-inf)	(-inf-25.327]	(-inf-49.063]	(-inf-31.333]	0
(-inf-140]	(-inf-10.4]	(-inf-5.763]	(18.657-30.573]	Absent	(34.667-56.333]	(-inf-25.327]	(-inf-49.063]	(-inf-31.333]	0
(-inf-140]	(-inf-10.4]	(-inf-5.763]	(18.657-30.573]	Absent	(34.667-56.333]	(-inf-25.327]	(-inf-49.063]	(-inf-31.333]	0
(-inf-140]	(-inf-10.4]	(-inf-5.763]	(-inf-18.657]	Absent	(34.667-56.333]	(-inf-25.327]	(-inf-49.063]	(-inf-31.333]	0
(-inf-140]	(-inf-10.4]	(-inf-5.763]	(-inf-18.657]	Present	(56.333-inf)	(-inf-25.327]	(-inf-49.063]	(-inf-31.333]	0
(-inf-140]	(-inf-10.4]	(-inf-5.763]	(18.657-30.573]	Absent	(34.667-56.333]	(-inf-25.327]	(-inf-49.063]	(-inf-31.333]	0
(-inf-140]	(-inf-10.4]	(-inf-5.763]	(-inf-18.657]	Present	(56.333-inf)	(25.327-35.953]	(-inf-49.063]	(-inf-31.333]	0
(-inf-140]	(-inf-10.4]	(-inf-5.763]	(18.657-30.573]	Absent	(34.667-56.333]	(-inf-25.327]	(-inf-49.063]	(-inf-31.333]	0
(-inf-140]	(-inf-10.4]	(-inf-5.763]	(-inf-18.657]	Absent	(34.667-56.333]	(-inf-25.327]	(-inf-49.063]	(-inf-31.333]	0
(-inf-140]	(-inf-10.4]	(-inf-5.763]	(-inf-18.657]	Absent	(56.333-inf)	(-inf-25.327]	(-inf-49.063]	(31.333-47.667]	0
(-inf-140]	(-inf-10.4]	(5.763-10.547]	(18.657-30.573]	Absent	(56.333-inf)	(25.327-35.953]	(-inf-49.063]	(31.333-47.667]	0
(-inf-140]	(-inf-10.4]	(-inf-5.763]	(-inf-18.657]	Present	(34.667-56.333]	(-inf-25.327]	(-inf-49.063]	(-inf-31.333]	0
(140-179]	(-inf-10.4]	(5.763-10.547]	(30.573-inf)	Absent	(34.667-56.333]	(25.327-35.953]	(-inf-49.063]	(47.667-inf)	0
(-inf-140]	(-inf-10.4]	(-inf-5.763]	(18.657-30.573]	Absent	(56.333-inf)	(25.327-35.953]	(-inf-49.063]	(31.333-47.667]	0
(140-179]	(-inf-10.4]	(-inf-5.763]	(18.657-30.573]	Absent	(56.333-inf)	(25.327-35.953]	(-inf-49.063]	(-inf-31.333]	0
(-inf-140]	(-inf-10.4]	(-inf-5.763]	(-inf-18.657]	Present	(56.333-inf)	(-inf-25.327]	(-inf-49.063]	(-inf-31.333]	0
(140-179]	(-inf-10.4]	(-inf-5.763]	(18.657-30.573]	Absent	(34.667-56.333]	(25.327-35.953]	(-inf-49.063]	(31.333-47.667]	1
(-inf-140]	(-inf-10.4]	(-inf-5.763]	(-inf-18.657]	Present	(34.667-56.333]	(-inf-25.327]	(-inf-49.063]	(-inf-31.333]	0
(-inf-140]	(-inf-10.4]	(-inf-5.763]	(-inf-18.657]	Present	(34.667-56.333]	(-inf-25.327]	(-inf-49.063]	(-inf-31.333]	0
(140-179]	(-inf-10.4]	(-inf-5.763]	(18.657-30.573]	Present	(56.333-inf)	(25.327-35.953]	(49.063-98.127]	(47.667-inf)	1
(-inf-140]	(-inf-10.4]	(-inf-5.763]	(-inf-18.657]	Absent	(56.333-inf)	(-inf-25.327]	(-inf-49.063]	(-inf-31.333]	0
(-inf-140]	(-inf-10.4]	(-inf-5.763]	(-inf-18.657]	Absent	(56.333-inf)	(-inf-25.327]	(-inf-49.063]	(-inf-31.333]	0
(140-179]	(-inf-10.4]	(-inf-5.763]	(18.657-30.573]	Present	(56.333-inf)	(25.327-35.953]	(-inf-49.063]	(31.333-47.667]	0
(-inf-140]	(-inf-10.4]	(5.763-10.547]	(30.573-inf)	Present	(34.667-56.333]	(25.327-35.953]	(-inf-49.063]	(47.667-inf)	1
(140-179]	(-inf-10.4]	(-inf-5.763]	(18.657-30.573]	Absent	(56.333-inf)	(25.327-35.953]	(-inf-49.063]	(31.333-47.667]	1
(-inf-140]	(-inf-10.4]	(-inf-5.763]	(18.657-30.573]	Absent	(34.667-56.333]	(-inf-25.327]	(-inf-49.063]	(-inf-31.333]	1
(140-179]	(-inf-10.4]	(-inf-5.763]	(30.573-inf)	Present	(34.667-56.333]	(25.327-35.953]	(-inf-49.063]	(47.667-inf)	0
(179-inf)	(-inf-10.4]	(5.763-10.547]	(30.573-inf)	Absent	(56.333-inf)	(25.327-35.953]	(-inf-49.063]	(47.667-inf)	0
(179-inf)	(-inf-10.4]	(-inf-5.763]	(30.573-inf)	Absent	(34.667-56.333]	(25.327-35.953]	(-inf-49.063]	(47.667-inf)	1
(-inf-140]	(-inf-10.4]	(-inf-5.763]	(-inf-18.657]	Absent	(34.667-56.333]	(-inf-25.327]	(-inf-49.063]	(47.667-inf)	0
(-inf-140]	(-inf-10.4]	(10.547-inf)	(30.573-inf)	Absent	(56.333-inf)	(25.327-35.953]	(-inf-49.063]	(31.333-47.667]	0
(-inf-140]	(-inf-10.4]	(-inf-5.763]	(30.573-inf)	Present	(56.333-inf)	(-inf-25.327]	(-inf-49.063]	(31.333-47.667]	1
