# Supplementary material for: Semi-supervised associative classification using ant colony optimization algorithm
Source: PeerJ Comput Sci. 2021 Sep 10;7:e676. doi: 10.7717/peerj-cs.676 (PMC8444075; doi:10.7717/peerj-cs.676)
Supplement: Supplemental Information 5 [file peerj-cs-07-676-s005.zip › 0 Datasets/tae.csv]

(-inf-1.333]	(17-inf)	(-inf-9.333]	(-inf-1.333]	(-inf-24]	3
(1.667-inf)	(9-17]	(-inf-9.333]	(-inf-1.333]	(-inf-24]	3
(-inf-1.333]	(17-inf)	(-inf-9.333]	(1.667-inf)	(45-inf)	3
(-inf-1.333]	(-inf-9]	(-inf-9.333]	(1.667-inf)	(24-45]	3
(1.667-inf)	(-inf-9]	(9.333-17.667]	(1.667-inf)	(45-inf)	3
(1.667-inf)	(17-inf)	(-inf-9.333]	(-inf-1.333]	(-inf-24]	3
(1.667-inf)	(-inf-9]	(-inf-9.333]	(1.667-inf)	(-inf-24]	3
(1.667-inf)	(9-17]	(-inf-9.333]	(1.667-inf)	(24-45]	3
(-inf-1.333]	(17-inf)	(-inf-9.333]	(-inf-1.333]	(45-inf)	3
(1.667-inf)	(9-17]	(-inf-9.333]	(-inf-1.333]	(-inf-24]	3
(1.667-inf)	(9-17]	(17.667-inf)	(1.667-inf)	(-inf-24]	3
(1.667-inf)	(9-17]	(-inf-9.333]	(1.667-inf)	(24-45]	3
(1.667-inf)	(17-inf)	(17.667-inf)	(1.667-inf)	(24-45]	3
(1.667-inf)	(-inf-9]	(9.333-17.667]	(1.667-inf)	(24-45]	3
(1.667-inf)	(-inf-9]	(9.333-17.667]	(1.667-inf)	(24-45]	2
(1.667-inf)	(-inf-9]	(9.333-17.667]	(1.667-inf)	(24-45]	2
(1.667-inf)	(-inf-9]	(9.333-17.667]	(1.667-inf)	(-inf-24]	2
(1.667-inf)	(17-inf)	(-inf-9.333]	(1.667-inf)	(45-inf)	2
(1.667-inf)	(9-17]	(-inf-9.333]	(-inf-1.333]	(-inf-24]	2
(1.667-inf)	(-inf-9]	(17.667-inf)	(1.667-inf)	(24-45]	2
(1.667-inf)	(17-inf)	(-inf-9.333]	(1.667-inf)	(24-45]	2
(1.667-inf)	(17-inf)	(-inf-9.333]	(1.667-inf)	(-inf-24]	2
(1.667-inf)	(-inf-9]	(-inf-9.333]	(1.667-inf)	(24-45]	2
(1.667-inf)	(-inf-9]	(9.333-17.667]	(-inf-1.333]	(-inf-24]	2
(1.667-inf)	(9-17]	(9.333-17.667]	(1.667-inf)	(24-45]	2
(1.667-inf)	(-inf-9]	(9.333-17.667]	(1.667-inf)	(-inf-24]	2
(1.667-inf)	(-inf-9]	(-inf-9.333]	(1.667-inf)	(-inf-24]	2
(1.667-inf)	(9-17]	(9.333-17.667]	(1.667-inf)	(24-45]	2
(1.667-inf)	(17-inf)	(-inf-9.333]	(1.667-inf)	(24-45]	1
(1.667-inf)	(17-inf)	(-inf-9.333]	(1.667-inf)	(24-45]	1
(1.667-inf)	(9-17]	(-inf-9.333]	(1.667-inf)	(45-inf)	1
(1.667-inf)	(17-inf)	(-inf-9.333]	(1.667-inf)	(-inf-24]	1
(1.667-inf)	(9-17]	(-inf-9.333]	(1.667-inf)	(24-45]	1
(-inf-1.333]	(9-17]	(-inf-9.333]	(-inf-1.333]	(-inf-24]	1
(1.667-inf)	(-inf-9]	(-inf-9.333]	(1.667-inf)	(24-45]	1
(1.667-inf)	(9-17]	(-inf-9.333]	(1.667-inf)	(24-45]	1
(1.667-inf)	(-inf-9]	(9.333-17.667]	(1.667-inf)	(-inf-24]	1
(1.667-inf)	(-inf-9]	(-inf-9.333]	(1.667-inf)	(45-inf)	1
(1.667-inf)	(9-17]	(9.333-17.667]	(1.667-inf)	(24-45]	1
(-inf-1.333]	(17-inf)	(-inf-9.333]	(-inf-1.333]	(-inf-24]	3
(1.667-inf)	(9-17]	(-inf-9.333]	(-inf-1.333]	(-inf-24]	3
(-inf-1.333]	(17-inf)	(-inf-9.333]	(1.667-inf)	(45-inf)	3
(-inf-1.333]	(-inf-9]	(-inf-9.333]	(1.667-inf)	(24-45]	3
(1.667-inf)	(-inf-9]	(9.333-17.667]	(1.667-inf)	(45-inf)	3
(1.667-inf)	(17-inf)	(-inf-9.333]	(-inf-1.333]	(-inf-24]	3
(1.667-inf)	(-inf-9]	(-inf-9.333]	(1.667-inf)	(-inf-24]	3
(1.667-inf)	(9-17]	(-inf-9.333]	(1.667-inf)	(24-45]	3
(-inf-1.333]	(17-inf)	(-inf-9.333]	(1.667-inf)	(45-inf)	3
(1.667-inf)	(9-17]	(-inf-9.333]	(-inf-1.333]	(-inf-24]	3
(1.667-inf)	(9-17]	(17.667-inf)	(1.667-inf)	(-inf-24]	3
(1.667-inf)	(9-17]	(-inf-9.333]	(1.667-inf)	(24-45]	3
(1.667-inf)	(17-inf)	(17.667-inf)	(1.667-inf)	(24-45]	3
(1.667-inf)	(-inf-9]	(9.333-17.667]	(1.667-inf)	(24-45]	3
(1.667-inf)	(-inf-9]	(9.333-17.667]	(1.667-inf)	(24-45]	2
(1.667-inf)	(-inf-9]	(9.333-17.667]	(1.667-inf)	(24-45]	2
(1.667-inf)	(-inf-9]	(9.333-17.667]	(1.667-inf)	(-inf-24]	2
(1.667-inf)	(17-inf)	(-inf-9.333]	(1.667-inf)	(45-inf)	2
(1.667-inf)	(9-17]	(-inf-9.333]	(-inf-1.333]	(-inf-24]	2
(1.667-inf)	(-inf-9]	(17.667-inf)	(1.667-inf)	(24-45]	2
(1.667-inf)	(17-inf)	(-inf-9.333]	(1.667-inf)	(24-45]	2
(1.667-inf)	(17-inf)	(-inf-9.333]	(1.667-inf)	(-inf-24]	2
(1.667-inf)	(-inf-9]	(-inf-9.333]	(1.667-inf)	(24-45]	2
(1.667-inf)	(-inf-9]	(9.333-17.667]	(-inf-1.333]	(-inf-24]	2
(1.667-inf)	(9-17]	(9.333-17.667]	(1.667-inf)	(24-45]	2
(1.667-inf)	(-inf-9]	(9.333-17.667]	(1.667-inf)	(-inf-24]	2
(1.667-inf)	(-inf-9]	(-inf-9.333]	(1.667-inf)	(-inf-24]	2
(1.667-inf)	(9-17]	(9.333-17.667]	(1.667-inf)	(24-45]	2
(1.667-inf)	(17-inf)	(-inf-9.333]	(1.667-inf)	(24-45]	1
(1.667-inf)	(17-inf)	(-inf-9.333]	(1.667-inf)	(24-45]	1
(1.667-inf)	(9-17]	(-inf-9.333]	(1.667-inf)	(45-inf)	1
(1.667-inf)	(17-inf)	(-inf-9.333]	(1.667-inf)	(-inf-24]	1
(1.667-inf)	(9-17]	(-inf-9.333]	(1.667-inf)	(24-45]	1
(-inf-1.333]	(9-17]	(-inf-9.333]	(-inf-1.333]	(-inf-24]	1
(1.667-inf)	(-inf-9]	(-inf-9.333]	(1.667-inf)	(24-45]	1
(1.667-inf)	(9-17]	(-inf-9.333]	(1.667-inf)	(24-45]	1
(1.667-inf)	(-inf-9]	(9.333-17.667]	(1.667-inf)	(-inf-24]	1
(1.667-inf)	(-inf-9]	(-inf-9.333]	(1.667-inf)	(45-inf)	1
(1.667-inf)	(9-17]	(9.333-17.667]	(1.667-inf)	(24-45]	1
(-inf-1.333]	(17-inf)	(-inf-9.333]	(-inf-1.333]	(24-45]	3
(-inf-1.333]	(9-17]	(-inf-9.333]	(-inf-1.333]	(-inf-24]	3
(1.667-inf)	(9-17]	(17.667-inf)	(1.667-inf)	(-inf-24]	3
(1.667-inf)	(-inf-9]	(-inf-9.333]	(1.667-inf)	(24-45]	3
(1.667-inf)	(9-17]	(-inf-9.333]	(-inf-1.333]	(-inf-24]	3
(1.667-inf)	(17-inf)	(17.667-inf)	(1.667-inf)	(-inf-24]	3
(-inf-1.333]	(17-inf)	(-inf-9.333]	(1.667-inf)	(24-45]	3
(1.667-inf)	(-inf-9]	(9.333-17.667]	(-inf-1.333]	(-inf-24]	3
(1.667-inf)	(17-inf)	(-inf-9.333]	(-inf-1.333]	(-inf-24]	3
(-inf-1.333]	(17-inf)	(-inf-9.333]	(-inf-1.333]	(-inf-24]	3
(-inf-1.333]	(17-inf)	(-inf-9.333]	(1.667-inf)	(24-45]	3
(1.667-inf)	(9-17]	(17.667-inf)	(1.667-inf)	(-inf-24]	3
(-inf-1.333]	(9-17]	(9.333-17.667]	(1.667-inf)	(-inf-24]	3
(1.667-inf)	(-inf-9]	(-inf-9.333]	(1.667-inf)	(-inf-24]	3
(1.667-inf)	(17-inf)	(17.667-inf)	(1.667-inf)	(24-45]	3
(-inf-1.333]	(9-17]	(9.333-17.667]	(1.667-inf)	(24-45]	3
(1.667-inf)	(-inf-9]	(9.333-17.667]	(1.667-inf)	(24-45]	3
(1.667-inf)	(-inf-9]	(-inf-9.333]	(1.667-inf)	(-inf-24]	2
(-inf-1.333]	(9-17]	(9.333-17.667]	(1.667-inf)	(-inf-24]	2
(-inf-1.333]	(17-inf)	(9.333-17.667]	(1.667-inf)	(24-45]	2
(1.667-inf)	(-inf-9]	(-inf-9.333]	(1.667-inf)	(-inf-24]	2
(1.667-inf)	(9-17]	(-inf-9.333]	(1.667-inf)	(-inf-24]	2
(-inf-1.333]	(-inf-9]	(9.333-17.667]	(1.667-inf)	(24-45]	2
(1.667-inf)	(17-inf)	(-inf-9.333]	(-inf-1.333]	(-inf-24]	2
(-inf-1.333]	(17-inf)	(-inf-9.333]	(-inf-1.333]	(-inf-24]	2
(1.667-inf)	(-inf-9]	(9.333-17.667]	(1.667-inf)	(24-45]	2
(-inf-1.333]	(17-inf)	(-inf-9.333]	(1.667-inf)	(-inf-24]	2
(1.667-inf)	(17-inf)	(-inf-9.333]	(1.667-inf)	(24-45]	2
(1.667-inf)	(17-inf)	(-inf-9.333]	(1.667-inf)	(-inf-24]	2
(1.667-inf)	(17-inf)	(-inf-9.333]	(1.667-inf)	(-inf-24]	1
(-inf-1.333]	(17-inf)	(-inf-9.333]	(1.667-inf)	(24-45]	1
(1.667-inf)	(9-17]	(-inf-9.333]	(1.667-inf)	(24-45]	1
(1.667-inf)	(9-17]	(-inf-9.333]	(1.667-inf)	(-inf-24]	1
(1.667-inf)	(-inf-9]	(9.333-17.667]	(1.667-inf)	(24-45]	1
(-inf-1.333]	(9-17]	(9.333-17.667]	(1.667-inf)	(24-45]	1
(1.667-inf)	(-inf-9]	(-inf-9.333]	(1.667-inf)	(24-45]	1
(1.667-inf)	(9-17]	(-inf-9.333]	(1.667-inf)	(24-45]	1
(1.667-inf)	(-inf-9]	(-inf-9.333]	(1.667-inf)	(-inf-24]	1
(1.667-inf)	(9-17]	(-inf-9.333]	(1.667-inf)	(45-inf)	1
(1.667-inf)	(17-inf)	(-inf-9.333]	(1.667-inf)	(-inf-24]	1
(1.667-inf)	(-inf-9]	(-inf-9.333]	(1.667-inf)	(24-45]	1
(1.667-inf)	(9-17]	(-inf-9.333]	(1.667-inf)	(-inf-24]	1
(1.667-inf)	(17-inf)	(-inf-9.333]	(1.667-inf)	(-inf-24]	1
(1.667-inf)	(9-17]	(9.333-17.667]	(1.667-inf)	(-inf-24]	3
(1.667-inf)	(-inf-9]	(-inf-9.333]	(1.667-inf)	(-inf-24]	3
(-inf-1.333]	(9-17]	(-inf-9.333]	(1.667-inf)	(-inf-24]	3
(1.667-inf)	(9-17]	(9.333-17.667]	(1.667-inf)	(24-45]	3
(-inf-1.333]	(9-17]	(-inf-9.333]	(1.667-inf)	(45-inf)	3
(-inf-1.333]	(-inf-9]	(-inf-9.333]	(1.667-inf)	(24-45]	3
(1.667-inf)	(17-inf)	(-inf-9.333]	(1.667-inf)	(24-45]	3
(1.667-inf)	(17-inf)	(-inf-9.333]	(1.667-inf)	(-inf-24]	2
(1.667-inf)	(17-inf)	(9.333-17.667]	(1.667-inf)	(-inf-24]	2
(1.667-inf)	(17-inf)	(9.333-17.667]	(1.667-inf)	(-inf-24]	2
(-inf-1.333]	(9-17]	(17.667-inf)	(1.667-inf)	(24-45]	2
(1.667-inf)	(9-17]	(17.667-inf)	(1.667-inf)	(-inf-24]	2
(1.667-inf)	(17-inf)	(17.667-inf)	(1.667-inf)	(-inf-24]	2
(1.667-inf)	(-inf-9]	(17.667-inf)	(1.667-inf)	(-inf-24]	2
(1.667-inf)	(9-17]	(-inf-9.333]	(1.667-inf)	(-inf-24]	2
(1.667-inf)	(-inf-9]	(-inf-9.333]	(1.667-inf)	(-inf-24]	2
(1.667-inf)	(17-inf)	(-inf-9.333]	(1.667-inf)	(24-45]	2
(1.667-inf)	(-inf-9]	(9.333-17.667]	(1.667-inf)	(24-45]	1
(1.667-inf)	(9-17]	(-inf-9.333]	(1.667-inf)	(-inf-24]	1
(1.667-inf)	(17-inf)	(-inf-9.333]	(1.667-inf)	(-inf-24]	1
(1.667-inf)	(9-17]	(17.667-inf)	(1.667-inf)	(24-45]	1
(1.667-inf)	(9-17]	(17.667-inf)	(1.667-inf)	(-inf-24]	1
(1.667-inf)	(-inf-9]	(-inf-9.333]	(1.667-inf)	(24-45]	1
(1.667-inf)	(17-inf)	(-inf-9.333]	(1.667-inf)	(-inf-24]	1
(1.667-inf)	(17-inf)	(-inf-9.333]	(1.667-inf)	(-inf-24]	1
(1.667-inf)	(-inf-9]	(-inf-9.333]	(1.667-inf)	(24-45]	1
(1.667-inf)	(9-17]	(-inf-9.333]	(1.667-inf)	(-inf-24]	1
(-inf-1.333]	(17-inf)	(-inf-9.333]	(1.667-inf)	(45-inf)	1
(1.667-inf)	(17-inf)	(-inf-9.333]	(1.667-inf)	(45-inf)	1
(1.667-inf)	(-inf-9]	(9.333-17.667]	(1.667-inf)	(24-45]	1
