# Supplementary material for: Semi-supervised associative classification using ant colony optimization algorithm
Source: PeerJ Comput Sci. 2021 Sep 10;7:e676. doi: 10.7717/peerj-cs.676 (PMC8444075; doi:10.7717/peerj-cs.676)
Supplement: Supplemental Information 5 [file peerj-cs-07-676-s005.zip › 0 Datasets/titanic.csv]

(-inf--1.5865]	(-inf-0.2328]	(0.2769-inf)	-1
(-1.0195--0.736]	(-inf-0.2328]	(-inf--1.6759]	1
(-1.0195--0.736]	(-inf-0.2328]	(-inf--1.6759]	1
(0.6815-inf)	(-inf-0.2328]	(0.2769-inf)	1
(-0.169-0.1145]	(-inf-0.2328]	(0.2769-inf)	-1
(0.6815-inf)	(-inf-0.2328]	(0.2769-inf)	-1
(-0.169-0.1145]	(-inf-0.2328]	(-inf--1.6759]	-1
(-0.169-0.1145]	(-inf-0.2328]	(0.2769-inf)	-1
(-inf--1.5865]	(3.9192-inf)	(0.2769-inf)	1
(0.6815-inf)	(-inf-0.2328]	(0.2769-inf)	1
(-inf--1.5865]	(-inf-0.2328]	(0.2769-inf)	-1
(-0.169-0.1145]	(-inf-0.2328]	(-inf--1.6759]	-1
(0.6815-inf)	(-inf-0.2328]	(0.2769-inf)	-1
(-0.169-0.1145]	(-inf-0.2328]	(0.2769-inf)	1
(-0.169-0.1145]	(3.9192-inf)	(0.2769-inf)	-1
(0.6815-inf)	(-inf-0.2328]	(-inf--1.6759]	1
(-1.0195--0.736]	(-inf-0.2328]	(-inf--1.6759]	1
(-1.0195--0.736]	(-inf-0.2328]	(0.2769-inf)	-1
(-0.169-0.1145]	(-inf-0.2328]	(0.2769-inf)	-1
(0.6815-inf)	(-inf-0.2328]	(0.2769-inf)	-1
(0.6815-inf)	(-inf-0.2328]	(0.2769-inf)	-1
(-inf--1.5865]	(-inf-0.2328]	(-inf--1.6759]	1
(-1.0195--0.736]	(-inf-0.2328]	(-inf--1.6759]	1
(0.6815-inf)	(-inf-0.2328]	(0.2769-inf)	1
(0.6815-inf)	(-inf-0.2328]	(0.2769-inf)	-1
(-0.169-0.1145]	(3.9192-inf)	(-inf--1.6759]	-1
(-0.169-0.1145]	(-inf-0.2328]	(0.2769-inf)	-1
(-0.169-0.1145]	(-inf-0.2328]	(0.2769-inf)	-1
(0.6815-inf)	(-inf-0.2328]	(0.2769-inf)	-1
(-0.169-0.1145]	(-inf-0.2328]	(0.2769-inf)	1
(-1.0195--0.736]	(-inf-0.2328]	(-inf--1.6759]	1
(-1.0195--0.736]	(-inf-0.2328]	(0.2769-inf)	-1
(0.6815-inf)	(-inf-0.2328]	(0.2769-inf)	-1
(-0.169-0.1145]	(-inf-0.2328]	(-inf--1.6759]	1
(-1.0195--0.736]	(-inf-0.2328]	(0.2769-inf)	-1
(-1.0195--0.736]	(-inf-0.2328]	(-inf--1.6759]	1
(0.6815-inf)	(-inf-0.2328]	(0.2769-inf)	-1
(0.6815-inf)	(-inf-0.2328]	(0.2769-inf)	-1
(0.6815-inf)	(-inf-0.2328]	(0.2769-inf)	-1
(-1.0195--0.736]	(-inf-0.2328]	(0.2769-inf)	-1
(0.6815-inf)	(-inf-0.2328]	(0.2769-inf)	-1
(0.6815-inf)	(-inf-0.2328]	(0.2769-inf)	-1
(-1.0195--0.736]	(-inf-0.2328]	(-inf--1.6759]	1
(-0.169-0.1145]	(-inf-0.2328]	(0.2769-inf)	-1
(0.6815-inf)	(-inf-0.2328]	(0.2769-inf)	1
(0.6815-inf)	(-inf-0.2328]	(0.2769-inf)	-1
(-0.169-0.1145]	(-inf-0.2328]	(0.2769-inf)	-1
(0.6815-inf)	(-inf-0.2328]	(0.2769-inf)	-1
(0.6815-inf)	(-inf-0.2328]	(0.2769-inf)	1
(-0.169-0.1145]	(-inf-0.2328]	(0.2769-inf)	-1
(-inf--1.5865]	(-inf-0.2328]	(-inf--1.6759]	1
(0.6815-inf)	(-inf-0.2328]	(0.2769-inf)	-1
(-0.169-0.1145]	(-inf-0.2328]	(0.2769-inf)	-1
(-0.169-0.1145]	(-inf-0.2328]	(0.2769-inf)	-1
(0.6815-inf)	(-inf-0.2328]	(0.2769-inf)	-1
(0.6815-inf)	(-inf-0.2328]	(0.2769-inf)	-1
(-0.169-0.1145]	(-inf-0.2328]	(-inf--1.6759]	1
(-0.169-0.1145]	(-inf-0.2328]	(0.2769-inf)	-1
(-1.0195--0.736]	(-inf-0.2328]	(-inf--1.6759]	-1
(-0.169-0.1145]	(-inf-0.2328]	(0.2769-inf)	-1
(-0.169-0.1145]	(-inf-0.2328]	(0.2769-inf)	-1
(-0.169-0.1145]	(3.9192-inf)	(0.2769-inf)	1
(-0.169-0.1145]	(-inf-0.2328]	(0.2769-inf)	-1
(-0.169-0.1145]	(-inf-0.2328]	(0.2769-inf)	-1
(-0.169-0.1145]	(-inf-0.2328]	(0.2769-inf)	-1
(-inf--1.5865]	(-inf-0.2328]	(0.2769-inf)	-1
(-0.169-0.1145]	(-inf-0.2328]	(-inf--1.6759]	1
(-1.0195--0.736]	(-inf-0.2328]	(0.2769-inf)	-1
(0.6815-inf)	(-inf-0.2328]	(0.2769-inf)	-1
(-0.169-0.1145]	(-inf-0.2328]	(0.2769-inf)	-1
(-inf--1.5865]	(-inf-0.2328]	(0.2769-inf)	1
(-inf--1.5865]	(-inf-0.2328]	(0.2769-inf)	-1
(-0.169-0.1145]	(-inf-0.2328]	(-inf--1.6759]	1
(0.6815-inf)	(-inf-0.2328]	(0.2769-inf)	-1
(-0.169-0.1145]	(-inf-0.2328]	(-inf--1.6759]	-1
(-0.169-0.1145]	(-inf-0.2328]	(0.2769-inf)	-1
(-inf--1.5865]	(-inf-0.2328]	(-inf--1.6759]	1
(-0.169-0.1145]	(-inf-0.2328]	(0.2769-inf)	-1
(0.6815-inf)	(-inf-0.2328]	(0.2769-inf)	1
(-0.169-0.1145]	(-inf-0.2328]	(0.2769-inf)	-1
(-inf--1.5865]	(-inf-0.2328]	(-inf--1.6759]	1
(-0.169-0.1145]	(-inf-0.2328]	(0.2769-inf)	-1
(0.6815-inf)	(-inf-0.2328]	(0.2769-inf)	-1
(0.6815-inf)	(-inf-0.2328]	(0.2769-inf)	-1
(0.6815-inf)	(-inf-0.2328]	(0.2769-inf)	-1
(0.6815-inf)	(-inf-0.2328]	(0.2769-inf)	-1
(-0.169-0.1145]	(-inf-0.2328]	(0.2769-inf)	1
(0.6815-inf)	(-inf-0.2328]	(-inf--1.6759]	1
(-0.169-0.1145]	(-inf-0.2328]	(-inf--1.6759]	1
(0.6815-inf)	(-inf-0.2328]	(0.2769-inf)	1
(0.6815-inf)	(-inf-0.2328]	(0.2769-inf)	-1
(-inf--1.5865]	(-inf-0.2328]	(0.2769-inf)	-1
(0.6815-inf)	(-inf-0.2328]	(0.2769-inf)	-1
(-inf--1.5865]	(-inf-0.2328]	(-inf--1.6759]	1
(-1.0195--0.736]	(-inf-0.2328]	(-inf--1.6759]	1
(0.6815-inf)	(-inf-0.2328]	(0.2769-inf)	1
(-1.0195--0.736]	(-inf-0.2328]	(0.2769-inf)	-1
(0.6815-inf)	(-inf-0.2328]	(0.2769-inf)	-1
(0.6815-inf)	(-inf-0.2328]	(0.2769-inf)	-1
(0.6815-inf)	(-inf-0.2328]	(0.2769-inf)	-1
(-0.169-0.1145]	(-inf-0.2328]	(0.2769-inf)	-1
(-0.169-0.1145]	(-inf-0.2328]	(0.2769-inf)	-1
(-0.169-0.1145]	(3.9192-inf)	(0.2769-inf)	-1
(-0.169-0.1145]	(-inf-0.2328]	(0.2769-inf)	1
(0.6815-inf)	(-inf-0.2328]	(0.2769-inf)	-1
(0.6815-inf)	(-inf-0.2328]	(0.2769-inf)	-1
(-0.169-0.1145]	(-inf-0.2328]	(0.2769-inf)	-1
(-inf--1.5865]	(-inf-0.2328]	(0.2769-inf)	-1
(-inf--1.5865]	(-inf-0.2328]	(0.2769-inf)	1
(-0.169-0.1145]	(-inf-0.2328]	(-inf--1.6759]	-1
(-inf--1.5865]	(-inf-0.2328]	(-inf--1.6759]	1
(-0.169-0.1145]	(-inf-0.2328]	(0.2769-inf)	-1
(-inf--1.5865]	(-inf-0.2328]	(-inf--1.6759]	1
(-inf--1.5865]	(-inf-0.2328]	(0.2769-inf)	1
(0.6815-inf)	(-inf-0.2328]	(0.2769-inf)	-1
(-0.169-0.1145]	(-inf-0.2328]	(0.2769-inf)	-1
(0.6815-inf)	(-inf-0.2328]	(0.2769-inf)	-1
(0.6815-inf)	(-inf-0.2328]	(0.2769-inf)	1
(0.6815-inf)	(-inf-0.2328]	(0.2769-inf)	-1
(-0.169-0.1145]	(3.9192-inf)	(0.2769-inf)	-1
(-1.0195--0.736]	(-inf-0.2328]	(0.2769-inf)	-1
(0.6815-inf)	(-inf-0.2328]	(0.2769-inf)	-1
(0.6815-inf)	(-inf-0.2328]	(0.2769-inf)	-1
(-inf--1.5865]	(-inf-0.2328]	(-inf--1.6759]	1
(-0.169-0.1145]	(-inf-0.2328]	(0.2769-inf)	-1
(0.6815-inf)	(-inf-0.2328]	(0.2769-inf)	1
(-1.0195--0.736]	(3.9192-inf)	(0.2769-inf)	1
(-0.169-0.1145]	(-inf-0.2328]	(0.2769-inf)	-1
(0.6815-inf)	(-inf-0.2328]	(0.2769-inf)	-1
(-0.169-0.1145]	(-inf-0.2328]	(0.2769-inf)	-1
(-0.169-0.1145]	(-inf-0.2328]	(-inf--1.6759]	-1
(-inf--1.5865]	(-inf-0.2328]	(0.2769-inf)	1
(-0.169-0.1145]	(-inf-0.2328]	(0.2769-inf)	-1
(-0.169-0.1145]	(-inf-0.2328]	(0.2769-inf)	-1
(0.6815-inf)	(-inf-0.2328]	(0.2769-inf)	-1
(0.6815-inf)	(-inf-0.2328]	(0.2769-inf)	1
(-0.169-0.1145]	(-inf-0.2328]	(-inf--1.6759]	1
(-inf--1.5865]	(-inf-0.2328]	(-inf--1.6759]	1
(0.6815-inf)	(-inf-0.2328]	(0.2769-inf)	-1
(-inf--1.5865]	(-inf-0.2328]	(0.2769-inf)	-1
(0.6815-inf)	(-inf-0.2328]	(0.2769-inf)	-1
(-1.0195--0.736]	(-inf-0.2328]	(-inf--1.6759]	-1
(-0.169-0.1145]	(-inf-0.2328]	(0.2769-inf)	-1
(0.6815-inf)	(-inf-0.2328]	(0.2769-inf)	1
(-0.169-0.1145]	(3.9192-inf)	(0.2769-inf)	-1
(0.6815-inf)	(-inf-0.2328]	(0.2769-inf)	1
(-0.169-0.1145]	(-inf-0.2328]	(0.2769-inf)	-1
(-0.169-0.1145]	(-inf-0.2328]	(0.2769-inf)	-1
(-inf--1.5865]	(-inf-0.2328]	(0.2769-inf)	1
(-inf--1.5865]	(-inf-0.2328]	(0.2769-inf)	-1
(-0.169-0.1145]	(-inf-0.2328]	(0.2769-inf)	-1
(-0.169-0.1145]	(-inf-0.2328]	(0.2769-inf)	-1
(-1.0195--0.736]	(-inf-0.2328]	(-inf--1.6759]	1
(-0.169-0.1145]	(-inf-0.2328]	(0.2769-inf)	1
(-1.0195--0.736]	(-inf-0.2328]	(-inf--1.6759]	1
(-0.169-0.1145]	(-inf-0.2328]	(0.2769-inf)	-1
(-0.169-0.1145]	(-inf-0.2328]	(0.2769-inf)	-1
(-0.169-0.1145]	(-inf-0.2328]	(0.2769-inf)	-1
(0.6815-inf)	(-inf-0.2328]	(0.2769-inf)	1
(-0.169-0.1145]	(-inf-0.2328]	(0.2769-inf)	-1
(-1.0195--0.736]	(-inf-0.2328]	(0.2769-inf)	-1
(-0.169-0.1145]	(3.9192-inf)	(-inf--1.6759]	1
(0.6815-inf)	(-inf-0.2328]	(0.2769-inf)	-1
(0.6815-inf)	(-inf-0.2328]	(0.2769-inf)	-1
(-0.169-0.1145]	(3.9192-inf)	(0.2769-inf)	-1
(0.6815-inf)	(-inf-0.2328]	(0.2769-inf)	-1
(-0.169-0.1145]	(-inf-0.2328]	(0.2769-inf)	-1
(-0.169-0.1145]	(-inf-0.2328]	(-inf--1.6759]	1
(-1.0195--0.736]	(3.9192-inf)	(-inf--1.6759]	1
(-inf--1.5865]	(-inf-0.2328]	(0.2769-inf)	-1
(-0.169-0.1145]	(-inf-0.2328]	(0.2769-inf)	-1
(-0.169-0.1145]	(3.9192-inf)	(0.2769-inf)	-1
(0.6815-inf)	(-inf-0.2328]	(0.2769-inf)	-1
(0.6815-inf)	(-inf-0.2328]	(0.2769-inf)	1
(0.6815-inf)	(-inf-0.2328]	(0.2769-inf)	-1
(0.6815-inf)	(-inf-0.2328]	(0.2769-inf)	-1
(-0.169-0.1145]	(-inf-0.2328]	(-inf--1.6759]	1
(0.6815-inf)	(-inf-0.2328]	(0.2769-inf)	-1
(-0.169-0.1145]	(-inf-0.2328]	(0.2769-inf)	-1
(-0.169-0.1145]	(-inf-0.2328]	(0.2769-inf)	-1
(-0.169-0.1145]	(-inf-0.2328]	(0.2769-inf)	-1
(-inf--1.5865]	(-inf-0.2328]	(0.2769-inf)	-1
(-0.169-0.1145]	(-inf-0.2328]	(0.2769-inf)	-1
(-inf--1.5865]	(-inf-0.2328]	(-inf--1.6759]	1
(-inf--1.5865]	(-inf-0.2328]	(-inf--1.6759]	1
(0.6815-inf)	(-inf-0.2328]	(0.2769-inf)	-1
(-inf--1.5865]	(-inf-0.2328]	(0.2769-inf)	-1
(0.6815-inf)	(-inf-0.2328]	(0.2769-inf)	-1
(-0.169-0.1145]	(-inf-0.2328]	(-inf--1.6759]	-1
(0.6815-inf)	(-inf-0.2328]	(0.2769-inf)	-1
(-0.169-0.1145]	(-inf-0.2328]	(0.2769-inf)	-1
(-1.0195--0.736]	(-inf-0.2328]	(0.2769-inf)	-1
(-inf--1.5865]	(-inf-0.2328]	(-inf--1.6759]	1
(-1.0195--0.736]	(-inf-0.2328]	(-inf--1.6759]	1
(0.6815-inf)	(-inf-0.2328]	(0.2769-inf)	-1
(-0.169-0.1145]	(3.9192-inf)	(-inf--1.6759]	1
(-0.169-0.1145]	(-inf-0.2328]	(0.2769-inf)	-1
(-inf--1.5865]	(-inf-0.2328]	(-inf--1.6759]	1
(0.6815-inf)	(-inf-0.2328]	(0.2769-inf)	-1
(-0.169-0.1145]	(-inf-0.2328]	(0.2769-inf)	-1
(-0.169-0.1145]	(-inf-0.2328]	(0.2769-inf)	-1
(0.6815-inf)	(-inf-0.2328]	(0.2769-inf)	-1
(0.6815-inf)	(-inf-0.2328]	(0.2769-inf)	1
(0.6815-inf)	(-inf-0.2328]	(0.2769-inf)	1
(-0.169-0.1145]	(3.9192-inf)	(0.2769-inf)	-1
(0.6815-inf)	(-inf-0.2328]	(0.2769-inf)	1
(-0.169-0.1145]	(3.9192-inf)	(0.2769-inf)	-1
(-1.0195--0.736]	(-inf-0.2328]	(0.2769-inf)	-1
(0.6815-inf)	(-inf-0.2328]	(0.2769-inf)	-1
(0.6815-inf)	(-inf-0.2328]	(0.2769-inf)	-1
(0.6815-inf)	(-inf-0.2328]	(0.2769-inf)	-1
(-1.0195--0.736]	(-inf-0.2328]	(-inf--1.6759]	1
(0.6815-inf)	(-inf-0.2328]	(0.2769-inf)	-1
(0.6815-inf)	(-inf-0.2328]	(0.2769-inf)	1
(-inf--1.5865]	(-inf-0.2328]	(-inf--1.6759]	1
(0.6815-inf)	(-inf-0.2328]	(0.2769-inf)	1
(-0.169-0.1145]	(-inf-0.2328]	(0.2769-inf)	-1
(-0.169-0.1145]	(-inf-0.2328]	(-inf--1.6759]	-1
(-0.169-0.1145]	(-inf-0.2328]	(0.2769-inf)	-1
(0.6815-inf)	(-inf-0.2328]	(0.2769-inf)	-1
(0.6815-inf)	(-inf-0.2328]	(0.2769-inf)	-1
(0.6815-inf)	(-inf-0.2328]	(0.2769-inf)	-1
(-0.169-0.1145]	(-inf-0.2328]	(-inf--1.6759]	1
(-inf--1.5865]	(-inf-0.2328]	(-inf--1.6759]	1
(-1.0195--0.736]	(-inf-0.2328]	(-inf--1.6759]	1
(-inf--1.5865]	(-inf-0.2328]	(0.2769-inf)	-1
(-0.169-0.1145]	(-inf-0.2328]	(0.2769-inf)	-1
(-1.0195--0.736]	(3.9192-inf)	(0.2769-inf)	1
(0.6815-inf)	(-inf-0.2328]	(0.2769-inf)	1
(-1.0195--0.736]	(-inf-0.2328]	(0.2769-inf)	-1
(-0.169-0.1145]	(-inf-0.2328]	(0.2769-inf)	1
(-0.169-0.1145]	(-inf-0.2328]	(0.2769-inf)	-1
(0.6815-inf)	(-inf-0.2328]	(0.2769-inf)	1
(-0.169-0.1145]	(-inf-0.2328]	(0.2769-inf)	-1
(0.6815-inf)	(-inf-0.2328]	(0.2769-inf)	-1
(0.6815-inf)	(-inf-0.2328]	(0.2769-inf)	1
(-0.169-0.1145]	(-inf-0.2328]	(0.2769-inf)	-1
(0.6815-inf)	(-inf-0.2328]	(0.2769-inf)	1
(0.6815-inf)	(-inf-0.2328]	(0.2769-inf)	-1
(-0.169-0.1145]	(-inf-0.2328]	(0.2769-inf)	-1
(-0.169-0.1145]	(-inf-0.2328]	(0.2769-inf)	-1
(-0.169-0.1145]	(-inf-0.2328]	(0.2769-inf)	1
(-0.169-0.1145]	(-inf-0.2328]	(-inf--1.6759]	1
(-0.169-0.1145]	(-inf-0.2328]	(-inf--1.6759]	1
(0.6815-inf)	(-inf-0.2328]	(0.2769-inf)	-1
(-0.169-0.1145]	(-inf-0.2328]	(-inf--1.6759]	-1
(-0.169-0.1145]	(-inf-0.2328]	(-inf--1.6759]	-1
(0.6815-inf)	(-inf-0.2328]	(0.2769-inf)	-1
(-inf--1.5865]	(-inf-0.2328]	(0.2769-inf)	-1
(0.6815-inf)	(-inf-0.2328]	(0.2769-inf)	-1
(-inf--1.5865]	(-inf-0.2328]	(0.2769-inf)	-1
(0.6815-inf)	(-inf-0.2328]	(0.2769-inf)	-1
(-0.169-0.1145]	(-inf-0.2328]	(-inf--1.6759]	-1
(0.6815-inf)	(-inf-0.2328]	(0.2769-inf)	-1
(0.6815-inf)	(-inf-0.2328]	(0.2769-inf)	-1
(-0.169-0.1145]	(-inf-0.2328]	(-inf--1.6759]	1
(0.6815-inf)	(-inf-0.2328]	(0.2769-inf)	1
(-0.169-0.1145]	(-inf-0.2328]	(0.2769-inf)	1
(0.6815-inf)	(-inf-0.2328]	(0.2769-inf)	-1
(0.6815-inf)	(-inf-0.2328]	(0.2769-inf)	1
(0.6815-inf)	(-inf-0.2328]	(0.2769-inf)	-1
(0.6815-inf)	(-inf-0.2328]	(0.2769-inf)	1
(0.6815-inf)	(-inf-0.2328]	(0.2769-inf)	-1
(-inf--1.5865]	(-inf-0.2328]	(-inf--1.6759]	1
(0.6815-inf)	(-inf-0.2328]	(0.2769-inf)	-1
(0.6815-inf)	(-inf-0.2328]	(0.2769-inf)	-1
(-0.169-0.1145]	(3.9192-inf)	(-inf--1.6759]	1
(-0.169-0.1145]	(-inf-0.2328]	(-inf--1.6759]	-1
(0.6815-inf)	(-inf-0.2328]	(0.2769-inf)	-1
(0.6815-inf)	(-inf-0.2328]	(0.2769-inf)	1
(0.6815-inf)	(-inf-0.2328]	(0.2769-inf)	-1
(-0.169-0.1145]	(-inf-0.2328]	(-inf--1.6759]	1
(-inf--1.5865]	(-inf-0.2328]	(-inf--1.6759]	1
(-1.0195--0.736]	(-inf-0.2328]	(0.2769-inf)	-1
(0.6815-inf)	(-inf-0.2328]	(0.2769-inf)	-1
(-0.169-0.1145]	(-inf-0.2328]	(0.2769-inf)	-1
(-1.0195--0.736]	(-inf-0.2328]	(0.2769-inf)	-1
(-inf--1.5865]	(-inf-0.2328]	(0.2769-inf)	-1
(0.6815-inf)	(-inf-0.2328]	(0.2769-inf)	-1
(-1.0195--0.736]	(-inf-0.2328]	(0.2769-inf)	-1
(-0.169-0.1145]	(-inf-0.2328]	(0.2769-inf)	1
(0.6815-inf)	(-inf-0.2328]	(0.2769-inf)	1
(0.6815-inf)	(-inf-0.2328]	(0.2769-inf)	1
(-0.169-0.1145]	(-inf-0.2328]	(0.2769-inf)	1
(-0.169-0.1145]	(-inf-0.2328]	(0.2769-inf)	-1
(0.6815-inf)	(-inf-0.2328]	(-inf--1.6759]	1
(0.6815-inf)	(-inf-0.2328]	(0.2769-inf)	-1
(-inf--1.5865]	(-inf-0.2328]	(0.2769-inf)	1
(0.6815-inf)	(-inf-0.2328]	(0.2769-inf)	-1
(-1.0195--0.736]	(-inf-0.2328]	(0.2769-inf)	-1
(0.6815-inf)	(-inf-0.2328]	(0.2769-inf)	-1
(0.6815-inf)	(-inf-0.2328]	(0.2769-inf)	-1
(0.6815-inf)	(-inf-0.2328]	(0.2769-inf)	-1
(-1.0195--0.736]	(-inf-0.2328]	(-inf--1.6759]	1
(0.6815-inf)	(-inf-0.2328]	(0.2769-inf)	-1
(-1.0195--0.736]	(3.9192-inf)	(0.2769-inf)	1
(0.6815-inf)	(-inf-0.2328]	(0.2769-inf)	1
(0.6815-inf)	(-inf-0.2328]	(0.2769-inf)	-1
(-1.0195--0.736]	(-inf-0.2328]	(-inf--1.6759]	1
(0.6815-inf)	(-inf-0.2328]	(0.2769-inf)	-1
(-0.169-0.1145]	(-inf-0.2328]	(0.2769-inf)	-1
(-0.169-0.1145]	(3.9192-inf)	(-inf--1.6759]	1
(-0.169-0.1145]	(-inf-0.2328]	(0.2769-inf)	1
(0.6815-inf)	(-inf-0.2328]	(0.2769-inf)	1
(-inf--1.5865]	(3.9192-inf)	(-inf--1.6759]	1
(-0.169-0.1145]	(-inf-0.2328]	(0.2769-inf)	-1
(-0.169-0.1145]	(-inf-0.2328]	(-inf--1.6759]	1
(0.6815-inf)	(-inf-0.2328]	(0.2769-inf)	-1
(-0.169-0.1145]	(-inf-0.2328]	(0.2769-inf)	-1
(0.6815-inf)	(-inf-0.2328]	(0.2769-inf)	-1
(-0.169-0.1145]	(-inf-0.2328]	(0.2769-inf)	-1
(-0.169-0.1145]	(-inf-0.2328]	(0.2769-inf)	-1
(-0.169-0.1145]	(-inf-0.2328]	(-inf--1.6759]	1
(-0.169-0.1145]	(-inf-0.2328]	(0.2769-inf)	-1
(-inf--1.5865]	(-inf-0.2328]	(0.2769-inf)	-1
(0.6815-inf)	(-inf-0.2328]	(0.2769-inf)	-1
(-0.169-0.1145]	(-inf-0.2328]	(-inf--1.6759]	1
(-0.169-0.1145]	(-inf-0.2328]	(0.2769-inf)	-1
(0.6815-inf)	(-inf-0.2328]	(0.2769-inf)	-1
(0.6815-inf)	(-inf-0.2328]	(0.2769-inf)	-1
(0.6815-inf)	(-inf-0.2328]	(0.2769-inf)	-1
(0.6815-inf)	(-inf-0.2328]	(0.2769-inf)	1
(-0.169-0.1145]	(-inf-0.2328]	(0.2769-inf)	1
(-1.0195--0.736]	(-inf-0.2328]	(0.2769-inf)	-1
(-inf--1.5865]	(-inf-0.2328]	(-inf--1.6759]	1
(0.6815-inf)	(-inf-0.2328]	(0.2769-inf)	-1
(-1.0195--0.736]	(-inf-0.2328]	(-inf--1.6759]	1
(-inf--1.5865]	(-inf-0.2328]	(-inf--1.6759]	1
(0.6815-inf)	(-inf-0.2328]	(0.2769-inf)	-1
(0.6815-inf)	(-inf-0.2328]	(0.2769-inf)	-1
(0.6815-inf)	(-inf-0.2328]	(0.2769-inf)	-1
(-0.169-0.1145]	(-inf-0.2328]	(0.2769-inf)	-1
(-inf--1.5865]	(-inf-0.2328]	(0.2769-inf)	-1
(-inf--1.5865]	(-inf-0.2328]	(0.2769-inf)	-1
(0.6815-inf)	(-inf-0.2328]	(0.2769-inf)	-1
(-0.169-0.1145]	(-inf-0.2328]	(0.2769-inf)	-1
(0.6815-inf)	(-inf-0.2328]	(0.2769-inf)	-1
(-inf--1.5865]	(-inf-0.2328]	(0.2769-inf)	-1
(0.6815-inf)	(-inf-0.2328]	(0.2769-inf)	-1
(-inf--1.5865]	(-inf-0.2328]	(-inf--1.6759]	1
(0.6815-inf)	(-inf-0.2328]	(0.2769-inf)	-1
(-0.169-0.1145]	(-inf-0.2328]	(0.2769-inf)	-1
(-inf--1.5865]	(-inf-0.2328]	(0.2769-inf)	-1
(-0.169-0.1145]	(-inf-0.2328]	(-inf--1.6759]	1
(0.6815-inf)	(-inf-0.2328]	(0.2769-inf)	-1
(0.6815-inf)	(-inf-0.2328]	(0.2769-inf)	-1
(-1.0195--0.736]	(-inf-0.2328]	(0.2769-inf)	-1
(-0.169-0.1145]	(-inf-0.2328]	(0.2769-inf)	1
(-1.0195--0.736]	(-inf-0.2328]	(-inf--1.6759]	1
(-0.169-0.1145]	(-inf-0.2328]	(0.2769-inf)	-1
(0.6815-inf)	(-inf-0.2328]	(0.2769-inf)	1
(0.6815-inf)	(-inf-0.2328]	(0.2769-inf)	1
(-0.169-0.1145]	(3.9192-inf)	(-inf--1.6759]	-1
(-0.169-0.1145]	(-inf-0.2328]	(0.2769-inf)	-1
(-0.169-0.1145]	(-inf-0.2328]	(0.2769-inf)	-1
(-inf--1.5865]	(-inf-0.2328]	(-inf--1.6759]	1
(0.6815-inf)	(-inf-0.2328]	(0.2769-inf)	1
(0.6815-inf)	(-inf-0.2328]	(0.2769-inf)	-1
(0.6815-inf)	(-inf-0.2328]	(0.2769-inf)	-1
(0.6815-inf)	(-inf-0.2328]	(0.2769-inf)	-1
(-1.0195--0.736]	(-inf-0.2328]	(0.2769-inf)	1
(-1.0195--0.736]	(-inf-0.2328]	(0.2769-inf)	1
(-0.169-0.1145]	(-inf-0.2328]	(-inf--1.6759]	-1
(0.6815-inf)	(-inf-0.2328]	(0.2769-inf)	-1
(-1.0195--0.736]	(-inf-0.2328]	(0.2769-inf)	-1
(-0.169-0.1145]	(-inf-0.2328]	(0.2769-inf)	-1
(0.6815-inf)	(-inf-0.2328]	(0.2769-inf)	1
(-0.169-0.1145]	(-inf-0.2328]	(-inf--1.6759]	-1
(-0.169-0.1145]	(-inf-0.2328]	(0.2769-inf)	1
(0.6815-inf)	(-inf-0.2328]	(0.2769-inf)	-1
(0.6815-inf)	(-inf-0.2328]	(0.2769-inf)	-1
(0.6815-inf)	(-inf-0.2328]	(0.2769-inf)	1
(0.6815-inf)	(-inf-0.2328]	(0.2769-inf)	-1
(-0.169-0.1145]	(-inf-0.2328]	(0.2769-inf)	-1
(-0.169-0.1145]	(-inf-0.2328]	(0.2769-inf)	-1
(0.6815-inf)	(-inf-0.2328]	(0.2769-inf)	-1
(-0.169-0.1145]	(-inf-0.2328]	(0.2769-inf)	-1
(-1.0195--0.736]	(-inf-0.2328]	(0.2769-inf)	-1
(-0.169-0.1145]	(-inf-0.2328]	(-inf--1.6759]	1
(0.6815-inf)	(-inf-0.2328]	(0.2769-inf)	-1
(-1.0195--0.736]	(-inf-0.2328]	(-inf--1.6759]	1
(-1.0195--0.736]	(-inf-0.2328]	(-inf--1.6759]	1
(0.6815-inf)	(-inf-0.2328]	(0.2769-inf)	-1
(-0.169-0.1145]	(-inf-0.2328]	(0.2769-inf)	-1
(-0.169-0.1145]	(-inf-0.2328]	(0.2769-inf)	1
(-0.169-0.1145]	(-inf-0.2328]	(0.2769-inf)	-1
(0.6815-inf)	(-inf-0.2328]	(0.2769-inf)	-1
(0.6815-inf)	(-inf-0.2328]	(0.2769-inf)	-1
(0.6815-inf)	(-inf-0.2328]	(0.2769-inf)	-1
(-1.0195--0.736]	(3.9192-inf)	(0.2769-inf)	1
(-0.169-0.1145]	(-inf-0.2328]	(-inf--1.6759]	1
(0.6815-inf)	(-inf-0.2328]	(0.2769-inf)	-1
(-1.0195--0.736]	(-inf-0.2328]	(-inf--1.6759]	1
(-0.169-0.1145]	(-inf-0.2328]	(0.2769-inf)	-1
(-inf--1.5865]	(-inf-0.2328]	(0.2769-inf)	1
(-0.169-0.1145]	(-inf-0.2328]	(0.2769-inf)	-1
(-inf--1.5865]	(-inf-0.2328]	(-inf--1.6759]	1
(-0.169-0.1145]	(-inf-0.2328]	(-inf--1.6759]	-1
(-0.169-0.1145]	(-inf-0.2328]	(-inf--1.6759]	-1
(0.6815-inf)	(-inf-0.2328]	(0.2769-inf)	-1
(0.6815-inf)	(-inf-0.2328]	(0.2769-inf)	-1
(-0.169-0.1145]	(-inf-0.2328]	(-inf--1.6759]	-1
(0.6815-inf)	(-inf-0.2328]	(0.2769-inf)	-1
(-1.0195--0.736]	(-inf-0.2328]	(0.2769-inf)	-1
(0.6815-inf)	(-inf-0.2328]	(0.2769-inf)	-1
(-inf--1.5865]	(-inf-0.2328]	(-inf--1.6759]	1
(0.6815-inf)	(-inf-0.2328]	(0.2769-inf)	-1
(-0.169-0.1145]	(-inf-0.2328]	(0.2769-inf)	-1
(-1.0195--0.736]	(-inf-0.2328]	(0.2769-inf)	-1
(-inf--1.5865]	(-inf-0.2328]	(0.2769-inf)	-1
(0.6815-inf)	(-inf-0.2328]	(0.2769-inf)	-1
(0.6815-inf)	(-inf-0.2328]	(0.2769-inf)	-1
(-inf--1.5865]	(-inf-0.2328]	(0.2769-inf)	-1
(-inf--1.5865]	(-inf-0.2328]	(-inf--1.6759]	1
(0.6815-inf)	(-inf-0.2328]	(0.2769-inf)	-1
(-1.0195--0.736]	(-inf-0.2328]	(0.2769-inf)	-1
(-0.169-0.1145]	(-inf-0.2328]	(-inf--1.6759]	-1
(-1.0195--0.736]	(-inf-0.2328]	(0.2769-inf)	-1
(-0.169-0.1145]	(-inf-0.2328]	(0.2769-inf)	1
(-0.169-0.1145]	(-inf-0.2328]	(-inf--1.6759]	1
(-0.169-0.1145]	(-inf-0.2328]	(0.2769-inf)	-1
(-1.0195--0.736]	(3.9192-inf)	(0.2769-inf)	1
(-inf--1.5865]	(-inf-0.2328]	(0.2769-inf)	-1
(-0.169-0.1145]	(-inf-0.2328]	(0.2769-inf)	-1
(-0.169-0.1145]	(-inf-0.2328]	(0.2769-inf)	-1
(0.6815-inf)	(-inf-0.2328]	(0.2769-inf)	1
(0.6815-inf)	(-inf-0.2328]	(0.2769-inf)	1
(0.6815-inf)	(-inf-0.2328]	(0.2769-inf)	-1
(-1.0195--0.736]	(-inf-0.2328]	(0.2769-inf)	-1
(-0.169-0.1145]	(-inf-0.2328]	(0.2769-inf)	-1
(0.6815-inf)	(-inf-0.2328]	(0.2769-inf)	-1
(-0.169-0.1145]	(-inf-0.2328]	(0.2769-inf)	-1
(-0.169-0.1145]	(-inf-0.2328]	(-inf--1.6759]	1
(-inf--1.5865]	(-inf-0.2328]	(0.2769-inf)	-1
(-inf--1.5865]	(-inf-0.2328]	(0.2769-inf)	-1
(-inf--1.5865]	(-inf-0.2328]	(0.2769-inf)	-1
(0.6815-inf)	(-inf-0.2328]	(0.2769-inf)	-1
(0.6815-inf)	(-inf-0.2328]	(0.2769-inf)	-1
(0.6815-inf)	(-inf-0.2328]	(0.2769-inf)	-1
(-inf--1.5865]	(-inf-0.2328]	(-inf--1.6759]	1
(0.6815-inf)	(-inf-0.2328]	(0.2769-inf)	-1
(-inf--1.5865]	(-inf-0.2328]	(-inf--1.6759]	1
(0.6815-inf)	(-inf-0.2328]	(0.2769-inf)	-1
(0.6815-inf)	(-inf-0.2328]	(0.2769-inf)	1
(0.6815-inf)	(-inf-0.2328]	(0.2769-inf)	1
(0.6815-inf)	(-inf-0.2328]	(0.2769-inf)	-1
(0.6815-inf)	(-inf-0.2328]	(0.2769-inf)	-1
(0.6815-inf)	(-inf-0.2328]	(0.2769-inf)	-1
(-0.169-0.1145]	(-inf-0.2328]	(0.2769-inf)	-1
(0.6815-inf)	(-inf-0.2328]	(-inf--1.6759]	1
(0.6815-inf)	(-inf-0.2328]	(0.2769-inf)	-1
(-1.0195--0.736]	(-inf-0.2328]	(0.2769-inf)	-1
(-1.0195--0.736]	(-inf-0.2328]	(0.2769-inf)	-1
(0.6815-inf)	(-inf-0.2328]	(0.2769-inf)	-1
(-inf--1.5865]	(-inf-0.2328]	(0.2769-inf)	1
(-inf--1.5865]	(-inf-0.2328]	(0.2769-inf)	-1
(0.6815-inf)	(-inf-0.2328]	(0.2769-inf)	1
(0.6815-inf)	(-inf-0.2328]	(0.2769-inf)	-1
(-0.169-0.1145]	(-inf-0.2328]	(0.2769-inf)	-1
(-inf--1.5865]	(-inf-0.2328]	(-inf--1.6759]	1
(-0.169-0.1145]	(-inf-0.2328]	(0.2769-inf)	-1
(0.6815-inf)	(-inf-0.2328]	(0.2769-inf)	-1
(0.6815-inf)	(-inf-0.2328]	(0.2769-inf)	-1
(0.6815-inf)	(-inf-0.2328]	(0.2769-inf)	-1
(0.6815-inf)	(-inf-0.2328]	(0.2769-inf)	-1
(-0.169-0.1145]	(-inf-0.2328]	(0.2769-inf)	-1
(-0.169-0.1145]	(-inf-0.2328]	(0.2769-inf)	-1
(0.6815-inf)	(-inf-0.2328]	(0.2769-inf)	-1
(-inf--1.5865]	(-inf-0.2328]	(0.2769-inf)	-1
(0.6815-inf)	(-inf-0.2328]	(0.2769-inf)	-1
(-0.169-0.1145]	(-inf-0.2328]	(0.2769-inf)	-1
(-1.0195--0.736]	(3.9192-inf)	(0.2769-inf)	1
(-0.169-0.1145]	(-inf-0.2328]	(0.2769-inf)	1
(-1.0195--0.736]	(-inf-0.2328]	(-inf--1.6759]	-1
(-inf--1.5865]	(-inf-0.2328]	(0.2769-inf)	1
(-inf--1.5865]	(-inf-0.2328]	(-inf--1.6759]	-1
(-0.169-0.1145]	(-inf-0.2328]	(0.2769-inf)	-1
(0.6815-inf)	(-inf-0.2328]	(0.2769-inf)	-1
(-0.169-0.1145]	(-inf-0.2328]	(-inf--1.6759]	1
(-0.169-0.1145]	(3.9192-inf)	(-inf--1.6759]	-1
(-1.0195--0.736]	(-inf-0.2328]	(0.2769-inf)	-1
(-0.169-0.1145]	(-inf-0.2328]	(0.2769-inf)	-1
(-inf--1.5865]	(-inf-0.2328]	(-inf--1.6759]	1
(-1.0195--0.736]	(3.9192-inf)	(-inf--1.6759]	1
(-inf--1.5865]	(-inf-0.2328]	(0.2769-inf)	-1
(-0.169-0.1145]	(-inf-0.2328]	(-inf--1.6759]	-1
(0.6815-inf)	(-inf-0.2328]	(0.2769-inf)	1
(-1.0195--0.736]	(-inf-0.2328]	(0.2769-inf)	-1
(0.6815-inf)	(-inf-0.2328]	(0.2769-inf)	1
(-0.169-0.1145]	(-inf-0.2328]	(0.2769-inf)	-1
(-0.169-0.1145]	(-inf-0.2328]	(0.2769-inf)	-1
(0.6815-inf)	(-inf-0.2328]	(0.2769-inf)	1
(-inf--1.5865]	(-inf-0.2328]	(-inf--1.6759]	1
(-0.169-0.1145]	(-inf-0.2328]	(0.2769-inf)	-1
(-0.169-0.1145]	(-inf-0.2328]	(-inf--1.6759]	1
(-1.0195--0.736]	(-inf-0.2328]	(0.2769-inf)	1
(-0.169-0.1145]	(-inf-0.2328]	(0.2769-inf)	-1
(-0.169-0.1145]	(-inf-0.2328]	(0.2769-inf)	-1
(0.6815-inf)	(-inf-0.2328]	(0.2769-inf)	-1
(-0.169-0.1145]	(-inf-0.2328]	(0.2769-inf)	1
(-0.169-0.1145]	(-inf-0.2328]	(0.2769-inf)	-1
(0.6815-inf)	(-inf-0.2328]	(0.2769-inf)	-1
(-0.169-0.1145]	(-inf-0.2328]	(-inf--1.6759]	-1
(0.6815-inf)	(-inf-0.2328]	(0.2769-inf)	1
(0.6815-inf)	(-inf-0.2328]	(0.2769-inf)	-1
(0.6815-inf)	(-inf-0.2328]	(0.2769-inf)	-1
(0.6815-inf)	(-inf-0.2328]	(0.2769-inf)	-1
(-inf--1.5865]	(-inf-0.2328]	(0.2769-inf)	1
(-1.0195--0.736]	(-inf-0.2328]	(0.2769-inf)	-1
(-0.169-0.1145]	(3.9192-inf)	(0.2769-inf)	-1
(0.6815-inf)	(-inf-0.2328]	(0.2769-inf)	-1
(0.6815-inf)	(-inf-0.2328]	(0.2769-inf)	1
(0.6815-inf)	(-inf-0.2328]	(0.2769-inf)	1
(0.6815-inf)	(-inf-0.2328]	(0.2769-inf)	-1
(0.6815-inf)	(-inf-0.2328]	(0.2769-inf)	-1
(-1.0195--0.736]	(-inf-0.2328]	(0.2769-inf)	-1
(0.6815-inf)	(-inf-0.2328]	(0.2769-inf)	-1
(-0.169-0.1145]	(-inf-0.2328]	(0.2769-inf)	-1
(0.6815-inf)	(-inf-0.2328]	(0.2769-inf)	-1
(-1.0195--0.736]	(-inf-0.2328]	(-inf--1.6759]	1
(0.6815-inf)	(-inf-0.2328]	(0.2769-inf)	1
(0.6815-inf)	(-inf-0.2328]	(0.2769-inf)	-1
(-1.0195--0.736]	(-inf-0.2328]	(0.2769-inf)	-1
(-inf--1.5865]	(-inf-0.2328]	(-inf--1.6759]	1
(-0.169-0.1145]	(-inf-0.2328]	(0.2769-inf)	-1
(-inf--1.5865]	(-inf-0.2328]	(-inf--1.6759]	1
(0.6815-inf)	(-inf-0.2328]	(0.2769-inf)	1
(-inf--1.5865]	(-inf-0.2328]	(-inf--1.6759]	1
(0.6815-inf)	(-inf-0.2328]	(0.2769-inf)	-1
(-0.169-0.1145]	(-inf-0.2328]	(0.2769-inf)	-1
(-1.0195--0.736]	(-inf-0.2328]	(-inf--1.6759]	1
(-inf--1.5865]	(-inf-0.2328]	(-inf--1.6759]	1
(0.6815-inf)	(-inf-0.2328]	(0.2769-inf)	-1
(0.6815-inf)	(-inf-0.2328]	(0.2769-inf)	-1
(-1.0195--0.736]	(-inf-0.2328]	(0.2769-inf)	-1
(-0.169-0.1145]	(-inf-0.2328]	(-inf--1.6759]	1
(0.6815-inf)	(-inf-0.2328]	(0.2769-inf)	1
(0.6815-inf)	(-inf-0.2328]	(0.2769-inf)	-1
(-inf--1.5865]	(-inf-0.2328]	(0.2769-inf)	1
(0.6815-inf)	(-inf-0.2328]	(0.2769-inf)	-1
(-1.0195--0.736]	(-inf-0.2328]	(0.2769-inf)	-1
(-inf--1.5865]	(-inf-0.2328]	(0.2769-inf)	-1
(-1.0195--0.736]	(-inf-0.2328]	(-inf--1.6759]	1
(-0.169-0.1145]	(-inf-0.2328]	(-inf--1.6759]	1
(0.6815-inf)	(-inf-0.2328]	(0.2769-inf)	-1
(0.6815-inf)	(-inf-0.2328]	(0.2769-inf)	-1
(0.6815-inf)	(-inf-0.2328]	(0.2769-inf)	-1
(-1.0195--0.736]	(-inf-0.2328]	(0.2769-inf)	-1
(-inf--1.5865]	(-inf-0.2328]	(0.2769-inf)	1
(-0.169-0.1145]	(-inf-0.2328]	(0.2769-inf)	-1
(-0.169-0.1145]	(-inf-0.2328]	(0.2769-inf)	-1
(-0.169-0.1145]	(-inf-0.2328]	(-inf--1.6759]	-1
(-1.0195--0.736]	(-inf-0.2328]	(0.2769-inf)	-1
(0.6815-inf)	(-inf-0.2328]	(0.2769-inf)	-1
(-0.169-0.1145]	(-inf-0.2328]	(0.2769-inf)	-1
(-0.169-0.1145]	(-inf-0.2328]	(-inf--1.6759]	-1
(0.6815-inf)	(-inf-0.2328]	(0.2769-inf)	-1
(-1.0195--0.736]	(-inf-0.2328]	(-inf--1.6759]	1
(0.6815-inf)	(-inf-0.2328]	(0.2769-inf)	-1
(0.6815-inf)	(-inf-0.2328]	(0.2769-inf)	-1
(0.6815-inf)	(-inf-0.2328]	(0.2769-inf)	1
(-inf--1.5865]	(-inf-0.2328]	(-inf--1.6759]	1
(-0.169-0.1145]	(-inf-0.2328]	(0.2769-inf)	-1
(-0.169-0.1145]	(3.9192-inf)	(-inf--1.6759]	-1
(0.6815-inf)	(-inf-0.2328]	(0.2769-inf)	-1
(0.6815-inf)	(-inf-0.2328]	(0.2769-inf)	-1
(-1.0195--0.736]	(-inf-0.2328]	(-inf--1.6759]	1
(-inf--1.5865]	(-inf-0.2328]	(-inf--1.6759]	1
(0.6815-inf)	(-inf-0.2328]	(0.2769-inf)	-1
(-1.0195--0.736]	(-inf-0.2328]	(-inf--1.6759]	1
(-0.169-0.1145]	(-inf-0.2328]	(-inf--1.6759]	-1
(-inf--1.5865]	(-inf-0.2328]	(-inf--1.6759]	1
(-0.169-0.1145]	(-inf-0.2328]	(0.2769-inf)	-1
(-0.169-0.1145]	(3.9192-inf)	(-inf--1.6759]	-1
(-0.169-0.1145]	(-inf-0.2328]	(-inf--1.6759]	-1
(-1.0195--0.736]	(-inf-0.2328]	(-inf--1.6759]	1
(-1.0195--0.736]	(-inf-0.2328]	(0.2769-inf)	1
(-inf--1.5865]	(-inf-0.2328]	(-inf--1.6759]	1
(0.6815-inf)	(-inf-0.2328]	(0.2769-inf)	1
(-0.169-0.1145]	(-inf-0.2328]	(-inf--1.6759]	1
(-1.0195--0.736]	(-inf-0.2328]	(0.2769-inf)	-1
(-0.169-0.1145]	(-inf-0.2328]	(-inf--1.6759]	1
(-inf--1.5865]	(-inf-0.2328]	(-inf--1.6759]	1
(0.6815-inf)	(-inf-0.2328]	(0.2769-inf)	-1
(-1.0195--0.736]	(-inf-0.2328]	(0.2769-inf)	1
(-0.169-0.1145]	(3.9192-inf)	(-inf--1.6759]	1
(-inf--1.5865]	(-inf-0.2328]	(0.2769-inf)	1
(-1.0195--0.736]	(-inf-0.2328]	(0.2769-inf)	-1
(-0.169-0.1145]	(-inf-0.2328]	(0.2769-inf)	-1
(0.6815-inf)	(-inf-0.2328]	(0.2769-inf)	-1
(0.6815-inf)	(-inf-0.2328]	(0.2769-inf)	-1
(-0.169-0.1145]	(-inf-0.2328]	(-inf--1.6759]	1
(0.6815-inf)	(-inf-0.2328]	(0.2769-inf)	1
(0.6815-inf)	(-inf-0.2328]	(0.2769-inf)	-1
(0.6815-inf)	(-inf-0.2328]	(0.2769-inf)	-1
(-inf--1.5865]	(-inf-0.2328]	(0.2769-inf)	-1
(-1.0195--0.736]	(-inf-0.2328]	(0.2769-inf)	-1
(0.6815-inf)	(-inf-0.2328]	(0.2769-inf)	-1
(0.6815-inf)	(-inf-0.2328]	(0.2769-inf)	-1
(-0.169-0.1145]	(-inf-0.2328]	(0.2769-inf)	-1
(-inf--1.5865]	(-inf-0.2328]	(0.2769-inf)	-1
(0.6815-inf)	(-inf-0.2328]	(0.2769-inf)	-1
(-0.169-0.1145]	(-inf-0.2328]	(-inf--1.6759]	-1
(0.6815-inf)	(-inf-0.2328]	(0.2769-inf)	-1
(-inf--1.5865]	(-inf-0.2328]	(0.2769-inf)	1
(-0.169-0.1145]	(-inf-0.2328]	(0.2769-inf)	-1
(0.6815-inf)	(-inf-0.2328]	(0.2769-inf)	-1
(-inf--1.5865]	(-inf-0.2328]	(0.2769-inf)	1
(-0.169-0.1145]	(3.9192-inf)	(-inf--1.6759]	-1
(-0.169-0.1145]	(3.9192-inf)	(0.2769-inf)	-1
(0.6815-inf)	(-inf-0.2328]	(0.2769-inf)	-1
(0.6815-inf)	(-inf-0.2328]	(0.2769-inf)	-1
(-0.169-0.1145]	(-inf-0.2328]	(-inf--1.6759]	-1
(-0.169-0.1145]	(-inf-0.2328]	(0.2769-inf)	-1
(-1.0195--0.736]	(-inf-0.2328]	(0.2769-inf)	-1
(-inf--1.5865]	(-inf-0.2328]	(-inf--1.6759]	1
(-0.169-0.1145]	(-inf-0.2328]	(-inf--1.6759]	-1
(-inf--1.5865]	(-inf-0.2328]	(0.2769-inf)	-1
(-inf--1.5865]	(-inf-0.2328]	(0.2769-inf)	1
(-inf--1.5865]	(-inf-0.2328]	(-inf--1.6759]	1
(0.6815-inf)	(-inf-0.2328]	(0.2769-inf)	1
(-0.169-0.1145]	(-inf-0.2328]	(0.2769-inf)	-1
(0.6815-inf)	(-inf-0.2328]	(0.2769-inf)	-1
(0.6815-inf)	(-inf-0.2328]	(0.2769-inf)	-1
(0.6815-inf)	(-inf-0.2328]	(-inf--1.6759]	1
(-0.169-0.1145]	(-inf-0.2328]	(0.2769-inf)	-1
(-inf--1.5865]	(-inf-0.2328]	(0.2769-inf)	-1
(-1.0195--0.736]	(-inf-0.2328]	(0.2769-inf)	-1
(0.6815-inf)	(-inf-0.2328]	(-inf--1.6759]	1
(-inf--1.5865]	(-inf-0.2328]	(-inf--1.6759]	1
(-inf--1.5865]	(-inf-0.2328]	(0.2769-inf)	-1
(0.6815-inf)	(-inf-0.2328]	(0.2769-inf)	-1
(0.6815-inf)	(-inf-0.2328]	(0.2769-inf)	-1
(-0.169-0.1145]	(-inf-0.2328]	(0.2769-inf)	1
(-0.169-0.1145]	(-inf-0.2328]	(0.2769-inf)	1
(-0.169-0.1145]	(-inf-0.2328]	(-inf--1.6759]	-1
(-1.0195--0.736]	(-inf-0.2328]	(0.2769-inf)	-1
(-0.169-0.1145]	(-inf-0.2328]	(0.2769-inf)	-1
(0.6815-inf)	(-inf-0.2328]	(0.2769-inf)	-1
(-1.0195--0.736]	(-inf-0.2328]	(-inf--1.6759]	1
(0.6815-inf)	(-inf-0.2328]	(0.2769-inf)	-1
(0.6815-inf)	(-inf-0.2328]	(0.2769-inf)	-1
(0.6815-inf)	(-inf-0.2328]	(0.2769-inf)	-1
(-1.0195--0.736]	(-inf-0.2328]	(-inf--1.6759]	1
(-1.0195--0.736]	(-inf-0.2328]	(-inf--1.6759]	1
(-inf--1.5865]	(-inf-0.2328]	(-inf--1.6759]	1
(0.6815-inf)	(-inf-0.2328]	(0.2769-inf)	-1
(0.6815-inf)	(-inf-0.2328]	(0.2769-inf)	-1
(-1.0195--0.736]	(-inf-0.2328]	(0.2769-inf)	-1
(-0.169-0.1145]	(-inf-0.2328]	(0.2769-inf)	-1
(-0.169-0.1145]	(-inf-0.2328]	(0.2769-inf)	-1
(-inf--1.5865]	(-inf-0.2328]	(-inf--1.6759]	1
(0.6815-inf)	(-inf-0.2328]	(0.2769-inf)	-1
(0.6815-inf)	(-inf-0.2328]	(0.2769-inf)	-1
(-0.169-0.1145]	(-inf-0.2328]	(-inf--1.6759]	1
(0.6815-inf)	(-inf-0.2328]	(0.2769-inf)	1
(-1.0195--0.736]	(-inf-0.2328]	(-inf--1.6759]	1
(-inf--1.5865]	(-inf-0.2328]	(0.2769-inf)	1
(-0.169-0.1145]	(-inf-0.2328]	(-inf--1.6759]	-1
(-1.0195--0.736]	(-inf-0.2328]	(0.2769-inf)	-1
(0.6815-inf)	(-inf-0.2328]	(0.2769-inf)	1
(-0.169-0.1145]	(-inf-0.2328]	(0.2769-inf)	1
(0.6815-inf)	(-inf-0.2328]	(0.2769-inf)	-1
(0.6815-inf)	(-inf-0.2328]	(0.2769-inf)	-1
(-1.0195--0.736]	(-inf-0.2328]	(-inf--1.6759]	1
(0.6815-inf)	(-inf-0.2328]	(0.2769-inf)	1
(-inf--1.5865]	(-inf-0.2328]	(0.2769-inf)	-1
(0.6815-inf)	(-inf-0.2328]	(0.2769-inf)	-1
(0.6815-inf)	(-inf-0.2328]	(0.2769-inf)	-1
(-0.169-0.1145]	(-inf-0.2328]	(-inf--1.6759]	-1
(0.6815-inf)	(-inf-0.2328]	(0.2769-inf)	-1
(-0.169-0.1145]	(-inf-0.2328]	(0.2769-inf)	1
(-1.0195--0.736]	(-inf-0.2328]	(0.2769-inf)	-1
(-1.0195--0.736]	(-inf-0.2328]	(0.2769-inf)	-1
(-inf--1.5865]	(-inf-0.2328]	(0.2769-inf)	1
(0.6815-inf)	(-inf-0.2328]	(0.2769-inf)	-1
(-1.0195--0.736]	(-inf-0.2328]	(0.2769-inf)	-1
(0.6815-inf)	(-inf-0.2328]	(0.2769-inf)	1
(0.6815-inf)	(-inf-0.2328]	(-inf--1.6759]	1
(0.6815-inf)	(-inf-0.2328]	(0.2769-inf)	-1
(-0.169-0.1145]	(-inf-0.2328]	(-inf--1.6759]	-1
(-1.0195--0.736]	(-inf-0.2328]	(-inf--1.6759]	1
(-0.169-0.1145]	(-inf-0.2328]	(-inf--1.6759]	1
(-0.169-0.1145]	(3.9192-inf)	(0.2769-inf)	1
(-inf--1.5865]	(-inf-0.2328]	(-inf--1.6759]	1
(-1.0195--0.736]	(-inf-0.2328]	(0.2769-inf)	-1
(-inf--1.5865]	(-inf-0.2328]	(-inf--1.6759]	1
(-0.169-0.1145]	(-inf-0.2328]	(-inf--1.6759]	1
(0.6815-inf)	(-inf-0.2328]	(0.2769-inf)	-1
(0.6815-inf)	(-inf-0.2328]	(0.2769-inf)	-1
(0.6815-inf)	(-inf-0.2328]	(0.2769-inf)	-1
(-0.169-0.1145]	(-inf-0.2328]	(0.2769-inf)	-1
(0.6815-inf)	(-inf-0.2328]	(0.2769-inf)	-1
(-inf--1.5865]	(-inf-0.2328]	(-inf--1.6759]	1
(-inf--1.5865]	(-inf-0.2328]	(0.2769-inf)	1
(-0.169-0.1145]	(-inf-0.2328]	(-inf--1.6759]	-1
(0.6815-inf)	(-inf-0.2328]	(0.2769-inf)	1
(0.6815-inf)	(-inf-0.2328]	(0.2769-inf)	1
(0.6815-inf)	(-inf-0.2328]	(0.2769-inf)	-1
(0.6815-inf)	(-inf-0.2328]	(0.2769-inf)	-1
(-0.169-0.1145]	(3.9192-inf)	(0.2769-inf)	1
(-0.169-0.1145]	(-inf-0.2328]	(0.2769-inf)	1
(0.6815-inf)	(-inf-0.2328]	(0.2769-inf)	-1
(-inf--1.5865]	(-inf-0.2328]	(-inf--1.6759]	1
(-0.169-0.1145]	(-inf-0.2328]	(0.2769-inf)	-1
(0.6815-inf)	(-inf-0.2328]	(0.2769-inf)	1
(0.6815-inf)	(-inf-0.2328]	(0.2769-inf)	-1
(0.6815-inf)	(-inf-0.2328]	(0.2769-inf)	1
(-inf--1.5865]	(-inf-0.2328]	(-inf--1.6759]	1
(0.6815-inf)	(-inf-0.2328]	(0.2769-inf)	1
(-0.169-0.1145]	(-inf-0.2328]	(0.2769-inf)	-1
(0.6815-inf)	(-inf-0.2328]	(0.2769-inf)	1
(-1.0195--0.736]	(-inf-0.2328]	(0.2769-inf)	-1
(-inf--1.5865]	(-inf-0.2328]	(-inf--1.6759]	1
(-inf--1.5865]	(-inf-0.2328]	(0.2769-inf)	1
(-0.169-0.1145]	(-inf-0.2328]	(0.2769-inf)	-1
(-0.169-0.1145]	(-inf-0.2328]	(0.2769-inf)	-1
(0.6815-inf)	(-inf-0.2328]	(0.2769-inf)	1
(0.6815-inf)	(-inf-0.2328]	(0.2769-inf)	-1
(0.6815-inf)	(-inf-0.2328]	(0.2769-inf)	1
(0.6815-inf)	(-inf-0.2328]	(0.2769-inf)	-1
(0.6815-inf)	(-inf-0.2328]	(0.2769-inf)	-1
(0.6815-inf)	(-inf-0.2328]	(0.2769-inf)	-1
(-inf--1.5865]	(-inf-0.2328]	(0.2769-inf)	-1
(0.6815-inf)	(-inf-0.2328]	(0.2769-inf)	-1
(-0.169-0.1145]	(-inf-0.2328]	(0.2769-inf)	1
(-0.169-0.1145]	(-inf-0.2328]	(0.2769-inf)	1
(0.6815-inf)	(-inf-0.2328]	(0.2769-inf)	-1
(-inf--1.5865]	(-inf-0.2328]	(-inf--1.6759]	1
(0.6815-inf)	(-inf-0.2328]	(0.2769-inf)	-1
(-1.0195--0.736]	(3.9192-inf)	(-inf--1.6759]	1
(0.6815-inf)	(-inf-0.2328]	(0.2769-inf)	-1
(-0.169-0.1145]	(-inf-0.2328]	(0.2769-inf)	-1
(-1.0195--0.736]	(-inf-0.2328]	(0.2769-inf)	-1
(-0.169-0.1145]	(-inf-0.2328]	(0.2769-inf)	-1
(-0.169-0.1145]	(-inf-0.2328]	(0.2769-inf)	-1
(-inf--1.5865]	(-inf-0.2328]	(-inf--1.6759]	1
(-inf--1.5865]	(-inf-0.2328]	(0.2769-inf)	-1
(-inf--1.5865]	(-inf-0.2328]	(0.2769-inf)	-1
(-0.169-0.1145]	(3.9192-inf)	(-inf--1.6759]	1
(-0.169-0.1145]	(-inf-0.2328]	(-inf--1.6759]	-1
(-0.169-0.1145]	(-inf-0.2328]	(-inf--1.6759]	1
(-0.169-0.1145]	(-inf-0.2328]	(0.2769-inf)	-1
(-0.169-0.1145]	(-inf-0.2328]	(0.2769-inf)	-1
(0.6815-inf)	(-inf-0.2328]	(0.2769-inf)	-1
(0.6815-inf)	(-inf-0.2328]	(0.2769-inf)	-1
(0.6815-inf)	(-inf-0.2328]	(0.2769-inf)	-1
(-1.0195--0.736]	(-inf-0.2328]	(0.2769-inf)	-1
(-inf--1.5865]	(-inf-0.2328]	(-inf--1.6759]	1
(-0.169-0.1145]	(-inf-0.2328]	(0.2769-inf)	-1
(-inf--1.5865]	(-inf-0.2328]	(-inf--1.6759]	1
(0.6815-inf)	(-inf-0.2328]	(0.2769-inf)	1
(-1.0195--0.736]	(-inf-0.2328]	(-inf--1.6759]	1
(0.6815-inf)	(-inf-0.2328]	(0.2769-inf)	1
(0.6815-inf)	(-inf-0.2328]	(0.2769-inf)	-1
(0.6815-inf)	(-inf-0.2328]	(0.2769-inf)	1
(0.6815-inf)	(-inf-0.2328]	(0.2769-inf)	1
(-0.169-0.1145]	(-inf-0.2328]	(0.2769-inf)	-1
(-1.0195--0.736]	(-inf-0.2328]	(0.2769-inf)	-1
(-0.169-0.1145]	(-inf-0.2328]	(-inf--1.6759]	-1
(-0.169-0.1145]	(-inf-0.2328]	(0.2769-inf)	1
(-inf--1.5865]	(-inf-0.2328]	(-inf--1.6759]	1
(-0.169-0.1145]	(-inf-0.2328]	(0.2769-inf)	-1
(0.6815-inf)	(-inf-0.2328]	(0.2769-inf)	1
(-inf--1.5865]	(-inf-0.2328]	(-inf--1.6759]	1
(0.6815-inf)	(-inf-0.2328]	(0.2769-inf)	-1
(0.6815-inf)	(-inf-0.2328]	(0.2769-inf)	-1
(-inf--1.5865]	(-inf-0.2328]	(-inf--1.6759]	1
(-0.169-0.1145]	(-inf-0.2328]	(0.2769-inf)	-1
(-0.169-0.1145]	(-inf-0.2328]	(0.2769-inf)	-1
(-1.0195--0.736]	(-inf-0.2328]	(-inf--1.6759]	1
(-1.0195--0.736]	(-inf-0.2328]	(-inf--1.6759]	1
(-inf--1.5865]	(-inf-0.2328]	(0.2769-inf)	1
(0.6815-inf)	(-inf-0.2328]	(0.2769-inf)	-1
(-0.169-0.1145]	(-inf-0.2328]	(0.2769-inf)	1
(-0.169-0.1145]	(-inf-0.2328]	(-inf--1.6759]	-1
(-inf--1.5865]	(-inf-0.2328]	(0.2769-inf)	1
(-1.0195--0.736]	(-inf-0.2328]	(0.2769-inf)	-1
(0.6815-inf)	(-inf-0.2328]	(0.2769-inf)	-1
(0.6815-inf)	(-inf-0.2328]	(0.2769-inf)	-1
(-0.169-0.1145]	(-inf-0.2328]	(-inf--1.6759]	1
(-0.169-0.1145]	(-inf-0.2328]	(0.2769-inf)	-1
(0.6815-inf)	(-inf-0.2328]	(0.2769-inf)	-1
(0.6815-inf)	(-inf-0.2328]	(0.2769-inf)	1
(-0.169-0.1145]	(-inf-0.2328]	(-inf--1.6759]	1
(-1.0195--0.736]	(-inf-0.2328]	(-inf--1.6759]	1
(-0.169-0.1145]	(-inf-0.2328]	(-inf--1.6759]	1
(0.6815-inf)	(-inf-0.2328]	(0.2769-inf)	-1
(0.6815-inf)	(-inf-0.2328]	(0.2769-inf)	-1
(-0.169-0.1145]	(-inf-0.2328]	(0.2769-inf)	-1
(-inf--1.5865]	(-inf-0.2328]	(0.2769-inf)	-1
(-inf--1.5865]	(-inf-0.2328]	(-inf--1.6759]	-1
(0.6815-inf)	(-inf-0.2328]	(0.2769-inf)	-1
(0.6815-inf)	(-inf-0.2328]	(0.2769-inf)	1
(0.6815-inf)	(-inf-0.2328]	(0.2769-inf)	1
(0.6815-inf)	(-inf-0.2328]	(0.2769-inf)	1
(0.6815-inf)	(-inf-0.2328]	(0.2769-inf)	-1
(-0.169-0.1145]	(-inf-0.2328]	(0.2769-inf)	-1
(-1.0195--0.736]	(-inf-0.2328]	(0.2769-inf)	-1
(-0.169-0.1145]	(-inf-0.2328]	(0.2769-inf)	-1
(0.6815-inf)	(-inf-0.2328]	(0.2769-inf)	1
(-0.169-0.1145]	(-inf-0.2328]	(-inf--1.6759]	1
(0.6815-inf)	(-inf-0.2328]	(0.2769-inf)	1
(0.6815-inf)	(-inf-0.2328]	(0.2769-inf)	1
(-1.0195--0.736]	(-inf-0.2328]	(0.2769-inf)	-1
(-0.169-0.1145]	(-inf-0.2328]	(0.2769-inf)	-1
(-0.169-0.1145]	(3.9192-inf)	(0.2769-inf)	-1
(-0.169-0.1145]	(-inf-0.2328]	(-inf--1.6759]	1
(-inf--1.5865]	(-inf-0.2328]	(0.2769-inf)	-1
(0.6815-inf)	(-inf-0.2328]	(0.2769-inf)	-1
(-inf--1.5865]	(-inf-0.2328]	(-inf--1.6759]	1
(0.6815-inf)	(-inf-0.2328]	(0.2769-inf)	-1
(0.6815-inf)	(-inf-0.2328]	(0.2769-inf)	-1
(-1.0195--0.736]	(-inf-0.2328]	(0.2769-inf)	-1
(-0.169-0.1145]	(-inf-0.2328]	(0.2769-inf)	-1
(-0.169-0.1145]	(-inf-0.2328]	(0.2769-inf)	-1
(0.6815-inf)	(-inf-0.2328]	(-inf--1.6759]	1
(-inf--1.5865]	(-inf-0.2328]	(-inf--1.6759]	1
(0.6815-inf)	(-inf-0.2328]	(0.2769-inf)	-1
(-inf--1.5865]	(-inf-0.2328]	(-inf--1.6759]	1
(-0.169-0.1145]	(-inf-0.2328]	(0.2769-inf)	-1
(-1.0195--0.736]	(-inf-0.2328]	(0.2769-inf)	-1
(-inf--1.5865]	(-inf-0.2328]	(0.2769-inf)	1
(-1.0195--0.736]	(-inf-0.2328]	(0.2769-inf)	-1
(-1.0195--0.736]	(-inf-0.2328]	(0.2769-inf)	-1
(0.6815-inf)	(-inf-0.2328]	(0.2769-inf)	-1
(0.6815-inf)	(-inf-0.2328]	(0.2769-inf)	-1
(-0.169-0.1145]	(3.9192-inf)	(0.2769-inf)	-1
(-0.169-0.1145]	(-inf-0.2328]	(0.2769-inf)	-1
(0.6815-inf)	(-inf-0.2328]	(0.2769-inf)	-1
(-0.169-0.1145]	(-inf-0.2328]	(0.2769-inf)	-1
(-0.169-0.1145]	(-inf-0.2328]	(0.2769-inf)	-1
(-0.169-0.1145]	(-inf-0.2328]	(-inf--1.6759]	1
(0.6815-inf)	(-inf-0.2328]	(0.2769-inf)	-1
(0.6815-inf)	(-inf-0.2328]	(0.2769-inf)	-1
(-inf--1.5865]	(-inf-0.2328]	(0.2769-inf)	-1
(-0.169-0.1145]	(3.9192-inf)	(0.2769-inf)	1
(0.6815-inf)	(-inf-0.2328]	(0.2769-inf)	-1
(-1.0195--0.736]	(-inf-0.2328]	(-inf--1.6759]	1
(0.6815-inf)	(-inf-0.2328]	(0.2769-inf)	-1
(-1.0195--0.736]	(-inf-0.2328]	(-inf--1.6759]	1
(-0.169-0.1145]	(-inf-0.2328]	(0.2769-inf)	-1
(-0.169-0.1145]	(3.9192-inf)	(0.2769-inf)	1
(-inf--1.5865]	(-inf-0.2328]	(-inf--1.6759]	1
(-inf--1.5865]	(-inf-0.2328]	(0.2769-inf)	1
(-1.0195--0.736]	(-inf-0.2328]	(-inf--1.6759]	1
(0.6815-inf)	(-inf-0.2328]	(0.2769-inf)	-1
(0.6815-inf)	(-inf-0.2328]	(0.2769-inf)	-1
(0.6815-inf)	(-inf-0.2328]	(0.2769-inf)	-1
(0.6815-inf)	(-inf-0.2328]	(0.2769-inf)	-1
(-1.0195--0.736]	(-inf-0.2328]	(0.2769-inf)	-1
(0.6815-inf)	(-inf-0.2328]	(0.2769-inf)	-1
(-0.169-0.1145]	(-inf-0.2328]	(0.2769-inf)	-1
(-0.169-0.1145]	(3.9192-inf)	(-inf--1.6759]	1
(-0.169-0.1145]	(3.9192-inf)	(0.2769-inf)	-1
(-1.0195--0.736]	(-inf-0.2328]	(-inf--1.6759]	-1
(0.6815-inf)	(-inf-0.2328]	(0.2769-inf)	-1
(0.6815-inf)	(-inf-0.2328]	(0.2769-inf)	-1
(0.6815-inf)	(-inf-0.2328]	(0.2769-inf)	-1
(0.6815-inf)	(-inf-0.2328]	(0.2769-inf)	-1
(0.6815-inf)	(-inf-0.2328]	(0.2769-inf)	-1
(0.6815-inf)	(-inf-0.2328]	(0.2769-inf)	1
(0.6815-inf)	(-inf-0.2328]	(0.2769-inf)	-1
(0.6815-inf)	(-inf-0.2328]	(0.2769-inf)	-1
(-inf--1.5865]	(3.9192-inf)	(0.2769-inf)	1
(-0.169-0.1145]	(-inf-0.2328]	(-inf--1.6759]	-1
(0.6815-inf)	(-inf-0.2328]	(0.2769-inf)	-1
(-1.0195--0.736]	(-inf-0.2328]	(0.2769-inf)	-1
(0.6815-inf)	(-inf-0.2328]	(0.2769-inf)	-1
(-0.169-0.1145]	(-inf-0.2328]	(0.2769-inf)	-1
(-0.169-0.1145]	(-inf-0.2328]	(0.2769-inf)	1
(0.6815-inf)	(-inf-0.2328]	(0.2769-inf)	1
(-0.169-0.1145]	(-inf-0.2328]	(-inf--1.6759]	1
(-0.169-0.1145]	(-inf-0.2328]	(0.2769-inf)	-1
(-1.0195--0.736]	(-inf-0.2328]	(-inf--1.6759]	-1
(-inf--1.5865]	(-inf-0.2328]	(0.2769-inf)	-1
(-0.169-0.1145]	(-inf-0.2328]	(0.2769-inf)	-1
(-0.169-0.1145]	(3.9192-inf)	(0.2769-inf)	-1
(0.6815-inf)	(-inf-0.2328]	(0.2769-inf)	-1
(-inf--1.5865]	(-inf-0.2328]	(0.2769-inf)	-1
(0.6815-inf)	(-inf-0.2328]	(0.2769-inf)	-1
(0.6815-inf)	(-inf-0.2328]	(0.2769-inf)	-1
(0.6815-inf)	(-inf-0.2328]	(0.2769-inf)	-1
(0.6815-inf)	(-inf-0.2328]	(0.2769-inf)	-1
(-0.169-0.1145]	(-inf-0.2328]	(0.2769-inf)	-1
(-inf--1.5865]	(-inf-0.2328]	(-inf--1.6759]	1
(0.6815-inf)	(-inf-0.2328]	(0.2769-inf)	-1
(-inf--1.5865]	(-inf-0.2328]	(0.2769-inf)	-1
(0.6815-inf)	(-inf-0.2328]	(-inf--1.6759]	1
(-1.0195--0.736]	(-inf-0.2328]	(0.2769-inf)	-1
(-inf--1.5865]	(-inf-0.2328]	(0.2769-inf)	1
(-0.169-0.1145]	(3.9192-inf)	(-inf--1.6759]	-1
(0.6815-inf)	(-inf-0.2328]	(0.2769-inf)	-1
(0.6815-inf)	(-inf-0.2328]	(0.2769-inf)	-1
(-0.169-0.1145]	(-inf-0.2328]	(-inf--1.6759]	1
(0.6815-inf)	(-inf-0.2328]	(0.2769-inf)	-1
(-1.0195--0.736]	(-inf-0.2328]	(0.2769-inf)	-1
(0.6815-inf)	(-inf-0.2328]	(0.2769-inf)	-1
(0.6815-inf)	(-inf-0.2328]	(0.2769-inf)	1
(-0.169-0.1145]	(-inf-0.2328]	(0.2769-inf)	1
(-0.169-0.1145]	(-inf-0.2328]	(0.2769-inf)	-1
(0.6815-inf)	(-inf-0.2328]	(0.2769-inf)	-1
(0.6815-inf)	(-inf-0.2328]	(0.2769-inf)	1
(0.6815-inf)	(-inf-0.2328]	(0.2769-inf)	-1
(-1.0195--0.736]	(-inf-0.2328]	(0.2769-inf)	-1
(-0.169-0.1145]	(-inf-0.2328]	(0.2769-inf)	-1
(0.6815-inf)	(-inf-0.2328]	(0.2769-inf)	-1
(-1.0195--0.736]	(-inf-0.2328]	(-inf--1.6759]	1
(-inf--1.5865]	(-inf-0.2328]	(0.2769-inf)	-1
(-inf--1.5865]	(-inf-0.2328]	(0.2769-inf)	-1
(-inf--1.5865]	(-inf-0.2328]	(-inf--1.6759]	1
(-0.169-0.1145]	(-inf-0.2328]	(0.2769-inf)	-1
(-0.169-0.1145]	(-inf-0.2328]	(0.2769-inf)	-1
(-0.169-0.1145]	(-inf-0.2328]	(0.2769-inf)	-1
(0.6815-inf)	(-inf-0.2328]	(0.2769-inf)	-1
(0.6815-inf)	(-inf-0.2328]	(0.2769-inf)	-1
(0.6815-inf)	(-inf-0.2328]	(0.2769-inf)	-1
(-1.0195--0.736]	(-inf-0.2328]	(0.2769-inf)	-1
(-inf--1.5865]	(-inf-0.2328]	(-inf--1.6759]	1
(-1.0195--0.736]	(-inf-0.2328]	(-inf--1.6759]	-1
(0.6815-inf)	(-inf-0.2328]	(0.2769-inf)	-1
(-1.0195--0.736]	(-inf-0.2328]	(-inf--1.6759]	-1
(-0.169-0.1145]	(-inf-0.2328]	(0.2769-inf)	-1
(0.6815-inf)	(-inf-0.2328]	(0.2769-inf)	-1
(0.6815-inf)	(-inf-0.2328]	(0.2769-inf)	-1
(-0.169-0.1145]	(3.9192-inf)	(-inf--1.6759]	-1
(-0.169-0.1145]	(-inf-0.2328]	(0.2769-inf)	-1
(-1.0195--0.736]	(-inf-0.2328]	(0.2769-inf)	-1
(0.6815-inf)	(-inf-0.2328]	(0.2769-inf)	1
(-inf--1.5865]	(-inf-0.2328]	(-inf--1.6759]	1
(-0.169-0.1145]	(-inf-0.2328]	(0.2769-inf)	1
(-0.169-0.1145]	(-inf-0.2328]	(0.2769-inf)	-1
(-0.169-0.1145]	(-inf-0.2328]	(0.2769-inf)	-1
(-1.0195--0.736]	(-inf-0.2328]	(0.2769-inf)	-1
(0.6815-inf)	(-inf-0.2328]	(0.2769-inf)	-1
(-0.169-0.1145]	(-inf-0.2328]	(0.2769-inf)	1
(0.6815-inf)	(-inf-0.2328]	(0.2769-inf)	-1
(-0.169-0.1145]	(3.9192-inf)	(-inf--1.6759]	-1
(0.6815-inf)	(-inf-0.2328]	(0.2769-inf)	-1
(-0.169-0.1145]	(-inf-0.2328]	(0.2769-inf)	-1
(0.6815-inf)	(-inf-0.2328]	(0.2769-inf)	1
(0.6815-inf)	(-inf-0.2328]	(0.2769-inf)	-1
(-0.169-0.1145]	(-inf-0.2328]	(0.2769-inf)	-1
(-0.169-0.1145]	(-inf-0.2328]	(0.2769-inf)	-1
(-1.0195--0.736]	(3.9192-inf)	(-inf--1.6759]	1
(-inf--1.5865]	(-inf-0.2328]	(-inf--1.6759]	1
(0.6815-inf)	(-inf-0.2328]	(0.2769-inf)	-1
(-1.0195--0.736]	(-inf-0.2328]	(0.2769-inf)	-1
(0.6815-inf)	(-inf-0.2328]	(0.2769-inf)	-1
(0.6815-inf)	(-inf-0.2328]	(0.2769-inf)	-1
(0.6815-inf)	(-inf-0.2328]	(0.2769-inf)	-1
(0.6815-inf)	(-inf-0.2328]	(0.2769-inf)	-1
(-0.169-0.1145]	(-inf-0.2328]	(0.2769-inf)	-1
(0.6815-inf)	(-inf-0.2328]	(0.2769-inf)	-1
(-inf--1.5865]	(-inf-0.2328]	(-inf--1.6759]	1
(0.6815-inf)	(-inf-0.2328]	(0.2769-inf)	-1
(0.6815-inf)	(-inf-0.2328]	(0.2769-inf)	1
(0.6815-inf)	(-inf-0.2328]	(0.2769-inf)	-1
(0.6815-inf)	(-inf-0.2328]	(0.2769-inf)	-1
(-inf--1.5865]	(-inf-0.2328]	(0.2769-inf)	-1
(0.6815-inf)	(-inf-0.2328]	(0.2769-inf)	-1
(0.6815-inf)	(-inf-0.2328]	(0.2769-inf)	1
(-0.169-0.1145]	(3.9192-inf)	(-inf--1.6759]	1
(0.6815-inf)	(-inf-0.2328]	(0.2769-inf)	-1
(-0.169-0.1145]	(-inf-0.2328]	(0.2769-inf)	-1
(-0.169-0.1145]	(-inf-0.2328]	(0.2769-inf)	1
(0.6815-inf)	(-inf-0.2328]	(0.2769-inf)	-1
(-1.0195--0.736]	(-inf-0.2328]	(-inf--1.6759]	1
(-0.169-0.1145]	(3.9192-inf)	(0.2769-inf)	-1
(-1.0195--0.736]	(-inf-0.2328]	(0.2769-inf)	-1
(0.6815-inf)	(-inf-0.2328]	(0.2769-inf)	-1
(0.6815-inf)	(-inf-0.2328]	(0.2769-inf)	-1
(-1.0195--0.736]	(3.9192-inf)	(0.2769-inf)	1
(-0.169-0.1145]	(-inf-0.2328]	(0.2769-inf)	-1
(-0.169-0.1145]	(-inf-0.2328]	(0.2769-inf)	-1
(-0.169-0.1145]	(-inf-0.2328]	(-inf--1.6759]	-1
(0.6815-inf)	(-inf-0.2328]	(0.2769-inf)	-1
(0.6815-inf)	(-inf-0.2328]	(0.2769-inf)	1
(0.6815-inf)	(-inf-0.2328]	(0.2769-inf)	1
(0.6815-inf)	(-inf-0.2328]	(0.2769-inf)	1
(-0.169-0.1145]	(-inf-0.2328]	(0.2769-inf)	-1
(0.6815-inf)	(-inf-0.2328]	(0.2769-inf)	-1
(0.6815-inf)	(-inf-0.2328]	(0.2769-inf)	-1
(-inf--1.5865]	(-inf-0.2328]	(-inf--1.6759]	1
(0.6815-inf)	(-inf-0.2328]	(0.2769-inf)	-1
(-0.169-0.1145]	(-inf-0.2328]	(0.2769-inf)	1
(-1.0195--0.736]	(-inf-0.2328]	(0.2769-inf)	-1
(0.6815-inf)	(-inf-0.2328]	(0.2769-inf)	-1
(0.6815-inf)	(-inf-0.2328]	(0.2769-inf)	-1
(-0.169-0.1145]	(-inf-0.2328]	(0.2769-inf)	-1
(-0.169-0.1145]	(-inf-0.2328]	(0.2769-inf)	1
(-1.0195--0.736]	(-inf-0.2328]	(-inf--1.6759]	1
(0.6815-inf)	(-inf-0.2328]	(0.2769-inf)	1
(-1.0195--0.736]	(-inf-0.2328]	(-inf--1.6759]	1
(0.6815-inf)	(-inf-0.2328]	(0.2769-inf)	-1
(-0.169-0.1145]	(-inf-0.2328]	(-inf--1.6759]	-1
(-0.169-0.1145]	(-inf-0.2328]	(-inf--1.6759]	-1
(-0.169-0.1145]	(-inf-0.2328]	(0.2769-inf)	-1
(-0.169-0.1145]	(3.9192-inf)	(0.2769-inf)	-1
(-1.0195--0.736]	(-inf-0.2328]	(-inf--1.6759]	-1
(-0.169-0.1145]	(-inf-0.2328]	(0.2769-inf)	-1
(-inf--1.5865]	(-inf-0.2328]	(0.2769-inf)	-1
(-1.0195--0.736]	(-inf-0.2328]	(0.2769-inf)	-1
(-inf--1.5865]	(-inf-0.2328]	(-inf--1.6759]	1
(0.6815-inf)	(-inf-0.2328]	(0.2769-inf)	1
(-0.169-0.1145]	(-inf-0.2328]	(-inf--1.6759]	-1
(0.6815-inf)	(-inf-0.2328]	(0.2769-inf)	-1
(-0.169-0.1145]	(3.9192-inf)	(-inf--1.6759]	1
(0.6815-inf)	(-inf-0.2328]	(0.2769-inf)	-1
(0.6815-inf)	(-inf-0.2328]	(0.2769-inf)	-1
(0.6815-inf)	(-inf-0.2328]	(0.2769-inf)	-1
(-inf--1.5865]	(-inf-0.2328]	(0.2769-inf)	-1
(-0.169-0.1145]	(-inf-0.2328]	(0.2769-inf)	-1
(-1.0195--0.736]	(3.9192-inf)	(-inf--1.6759]	1
(-inf--1.5865]	(-inf-0.2328]	(-inf--1.6759]	1
(-inf--1.5865]	(-inf-0.2328]	(-inf--1.6759]	1
(0.6815-inf)	(-inf-0.2328]	(0.2769-inf)	-1
(-1.0195--0.736]	(3.9192-inf)	(-inf--1.6759]	1
(-0.169-0.1145]	(-inf-0.2328]	(0.2769-inf)	-1
(0.6815-inf)	(-inf-0.2328]	(0.2769-inf)	1
(-inf--1.5865]	(-inf-0.2328]	(0.2769-inf)	1
(-0.169-0.1145]	(-inf-0.2328]	(0.2769-inf)	-1
(-1.0195--0.736]	(-inf-0.2328]	(0.2769-inf)	-1
(-0.169-0.1145]	(-inf-0.2328]	(0.2769-inf)	-1
(0.6815-inf)	(-inf-0.2328]	(0.2769-inf)	-1
(0.6815-inf)	(-inf-0.2328]	(0.2769-inf)	-1
(0.6815-inf)	(-inf-0.2328]	(0.2769-inf)	-1
(0.6815-inf)	(-inf-0.2328]	(0.2769-inf)	-1
(-inf--1.5865]	(-inf-0.2328]	(-inf--1.6759]	1
(-1.0195--0.736]	(-inf-0.2328]	(-inf--1.6759]	1
(0.6815-inf)	(-inf-0.2328]	(0.2769-inf)	-1
(0.6815-inf)	(-inf-0.2328]	(0.2769-inf)	-1
(-0.169-0.1145]	(3.9192-inf)	(0.2769-inf)	1
(0.6815-inf)	(-inf-0.2328]	(0.2769-inf)	-1
(-inf--1.5865]	(-inf-0.2328]	(-inf--1.6759]	1
(-inf--1.5865]	(-inf-0.2328]	(-inf--1.6759]	1
(-0.169-0.1145]	(-inf-0.2328]	(0.2769-inf)	-1
(0.6815-inf)	(-inf-0.2328]	(0.2769-inf)	1
(0.6815-inf)	(-inf-0.2328]	(0.2769-inf)	-1
(0.6815-inf)	(-inf-0.2328]	(0.2769-inf)	-1
(-1.0195--0.736]	(-inf-0.2328]	(0.2769-inf)	-1
(0.6815-inf)	(-inf-0.2328]	(0.2769-inf)	1
(0.6815-inf)	(-inf-0.2328]	(0.2769-inf)	1
(-0.169-0.1145]	(-inf-0.2328]	(-inf--1.6759]	1
(0.6815-inf)	(-inf-0.2328]	(-inf--1.6759]	1
(0.6815-inf)	(-inf-0.2328]	(0.2769-inf)	-1
(-0.169-0.1145]	(-inf-0.2328]	(0.2769-inf)	-1
(-0.169-0.1145]	(-inf-0.2328]	(-inf--1.6759]	-1
(0.6815-inf)	(-inf-0.2328]	(0.2769-inf)	-1
(0.6815-inf)	(-inf-0.2328]	(0.2769-inf)	-1
(0.6815-inf)	(-inf-0.2328]	(0.2769-inf)	-1
(-inf--1.5865]	(-inf-0.2328]	(-inf--1.6759]	1
(-inf--1.5865]	(-inf-0.2328]	(0.2769-inf)	-1
(0.6815-inf)	(-inf-0.2328]	(0.2769-inf)	-1
(-inf--1.5865]	(-inf-0.2328]	(0.2769-inf)	-1
(0.6815-inf)	(-inf-0.2328]	(0.2769-inf)	-1
(0.6815-inf)	(-inf-0.2328]	(0.2769-inf)	1
(-0.169-0.1145]	(-inf-0.2328]	(0.2769-inf)	-1
(0.6815-inf)	(-inf-0.2328]	(0.2769-inf)	-1
(0.6815-inf)	(-inf-0.2328]	(0.2769-inf)	-1
(0.6815-inf)	(-inf-0.2328]	(0.2769-inf)	-1
(-1.0195--0.736]	(-inf-0.2328]	(0.2769-inf)	1
(-1.0195--0.736]	(-inf-0.2328]	(0.2769-inf)	-1
(-0.169-0.1145]	(-inf-0.2328]	(0.2769-inf)	-1
(-0.169-0.1145]	(-inf-0.2328]	(-inf--1.6759]	-1
(0.6815-inf)	(-inf-0.2328]	(0.2769-inf)	-1
(-0.169-0.1145]	(-inf-0.2328]	(0.2769-inf)	-1
(0.6815-inf)	(-inf-0.2328]	(0.2769-inf)	-1
(-0.169-0.1145]	(-inf-0.2328]	(0.2769-inf)	-1
(-0.169-0.1145]	(-inf-0.2328]	(0.2769-inf)	-1
(-1.0195--0.736]	(-inf-0.2328]	(0.2769-inf)	-1
(-0.169-0.1145]	(-inf-0.2328]	(0.2769-inf)	-1
(0.6815-inf)	(-inf-0.2328]	(0.2769-inf)	-1
(0.6815-inf)	(-inf-0.2328]	(0.2769-inf)	-1
(-inf--1.5865]	(-inf-0.2328]	(0.2769-inf)	1
(-1.0195--0.736]	(-inf-0.2328]	(-inf--1.6759]	-1
(0.6815-inf)	(-inf-0.2328]	(0.2769-inf)	1
(0.6815-inf)	(-inf-0.2328]	(0.2769-inf)	-1
(-1.0195--0.736]	(-inf-0.2328]	(0.2769-inf)	-1
(0.6815-inf)	(-inf-0.2328]	(0.2769-inf)	-1
(0.6815-inf)	(-inf-0.2328]	(0.2769-inf)	1
(-0.169-0.1145]	(-inf-0.2328]	(0.2769-inf)	1
(0.6815-inf)	(-inf-0.2328]	(0.2769-inf)	-1
(0.6815-inf)	(-inf-0.2328]	(0.2769-inf)	-1
(-inf--1.5865]	(-inf-0.2328]	(-inf--1.6759]	1
(0.6815-inf)	(-inf-0.2328]	(0.2769-inf)	-1
(-inf--1.5865]	(-inf-0.2328]	(-inf--1.6759]	1
(-1.0195--0.736]	(-inf-0.2328]	(-inf--1.6759]	1
(0.6815-inf)	(-inf-0.2328]	(0.2769-inf)	-1
(0.6815-inf)	(-inf-0.2328]	(0.2769-inf)	1
(-0.169-0.1145]	(-inf-0.2328]	(-inf--1.6759]	-1
(-1.0195--0.736]	(-inf-0.2328]	(0.2769-inf)	-1
(0.6815-inf)	(-inf-0.2328]	(0.2769-inf)	-1
(0.6815-inf)	(-inf-0.2328]	(0.2769-inf)	-1
(-0.169-0.1145]	(-inf-0.2328]	(0.2769-inf)	-1
(0.6815-inf)	(-inf-0.2328]	(0.2769-inf)	-1
(-inf--1.5865]	(-inf-0.2328]	(-inf--1.6759]	1
(-inf--1.5865]	(-inf-0.2328]	(0.2769-inf)	-1
(0.6815-inf)	(-inf-0.2328]	(0.2769-inf)	-1
(0.6815-inf)	(-inf-0.2328]	(0.2769-inf)	1
(-inf--1.5865]	(-inf-0.2328]	(0.2769-inf)	1
(0.6815-inf)	(-inf-0.2328]	(0.2769-inf)	-1
(0.6815-inf)	(-inf-0.2328]	(0.2769-inf)	1
(0.6815-inf)	(-inf-0.2328]	(0.2769-inf)	-1
(0.6815-inf)	(-inf-0.2328]	(0.2769-inf)	-1
(0.6815-inf)	(-inf-0.2328]	(0.2769-inf)	1
(0.6815-inf)	(-inf-0.2328]	(0.2769-inf)	-1
(-0.169-0.1145]	(-inf-0.2328]	(-inf--1.6759]	-1
(0.6815-inf)	(-inf-0.2328]	(0.2769-inf)	-1
(0.6815-inf)	(-inf-0.2328]	(0.2769-inf)	-1
(-0.169-0.1145]	(-inf-0.2328]	(0.2769-inf)	-1
(-inf--1.5865]	(-inf-0.2328]	(0.2769-inf)	1
(-1.0195--0.736]	(-inf-0.2328]	(0.2769-inf)	-1
(-0.169-0.1145]	(-inf-0.2328]	(-inf--1.6759]	-1
(0.6815-inf)	(-inf-0.2328]	(0.2769-inf)	1
(-inf--1.5865]	(-inf-0.2328]	(-inf--1.6759]	1
(-0.169-0.1145]	(-inf-0.2328]	(0.2769-inf)	-1
(-0.169-0.1145]	(-inf-0.2328]	(0.2769-inf)	1
(-0.169-0.1145]	(-inf-0.2328]	(-inf--1.6759]	1
(-0.169-0.1145]	(-inf-0.2328]	(0.2769-inf)	1
(0.6815-inf)	(-inf-0.2328]	(0.2769-inf)	-1
(0.6815-inf)	(-inf-0.2328]	(-inf--1.6759]	-1
(-0.169-0.1145]	(-inf-0.2328]	(0.2769-inf)	-1
(-0.169-0.1145]	(3.9192-inf)	(0.2769-inf)	-1
(-1.0195--0.736]	(-inf-0.2328]	(-inf--1.6759]	1
(-1.0195--0.736]	(-inf-0.2328]	(0.2769-inf)	-1
(-0.169-0.1145]	(-inf-0.2328]	(-inf--1.6759]	-1
(0.6815-inf)	(-inf-0.2328]	(0.2769-inf)	1
(-0.169-0.1145]	(-inf-0.2328]	(0.2769-inf)	-1
(-0.169-0.1145]	(-inf-0.2328]	(-inf--1.6759]	1
(0.6815-inf)	(-inf-0.2328]	(0.2769-inf)	-1
(-0.169-0.1145]	(-inf-0.2328]	(0.2769-inf)	-1
(-0.169-0.1145]	(-inf-0.2328]	(-inf--1.6759]	-1
(0.6815-inf)	(-inf-0.2328]	(0.2769-inf)	-1
(-0.169-0.1145]	(-inf-0.2328]	(-inf--1.6759]	1
(-1.0195--0.736]	(-inf-0.2328]	(0.2769-inf)	-1
(-inf--1.5865]	(-inf-0.2328]	(-inf--1.6759]	1
(0.6815-inf)	(-inf-0.2328]	(0.2769-inf)	-1
(0.6815-inf)	(-inf-0.2328]	(0.2769-inf)	-1
(-0.169-0.1145]	(-inf-0.2328]	(0.2769-inf)	-1
(-inf--1.5865]	(-inf-0.2328]	(-inf--1.6759]	1
(0.6815-inf)	(-inf-0.2328]	(0.2769-inf)	-1
(0.6815-inf)	(-inf-0.2328]	(0.2769-inf)	-1
(-0.169-0.1145]	(-inf-0.2328]	(-inf--1.6759]	-1
(0.6815-inf)	(-inf-0.2328]	(0.2769-inf)	-1
(-0.169-0.1145]	(-inf-0.2328]	(0.2769-inf)	-1
(-0.169-0.1145]	(-inf-0.2328]	(-inf--1.6759]	-1
(0.6815-inf)	(-inf-0.2328]	(0.2769-inf)	-1
(0.6815-inf)	(-inf-0.2328]	(0.2769-inf)	-1
(-1.0195--0.736]	(-inf-0.2328]	(0.2769-inf)	-1
(-inf--1.5865]	(-inf-0.2328]	(-inf--1.6759]	-1
(-1.0195--0.736]	(-inf-0.2328]	(0.2769-inf)	-1
(-1.0195--0.736]	(-inf-0.2328]	(0.2769-inf)	-1
(0.6815-inf)	(-inf-0.2328]	(0.2769-inf)	-1
(-1.0195--0.736]	(-inf-0.2328]	(-inf--1.6759]	1
(0.6815-inf)	(-inf-0.2328]	(0.2769-inf)	-1
(0.6815-inf)	(-inf-0.2328]	(0.2769-inf)	1
(-0.169-0.1145]	(-inf-0.2328]	(0.2769-inf)	-1
(-0.169-0.1145]	(-inf-0.2328]	(0.2769-inf)	-1
(-inf--1.5865]	(-inf-0.2328]	(0.2769-inf)	-1
(0.6815-inf)	(-inf-0.2328]	(0.2769-inf)	-1
(-inf--1.5865]	(-inf-0.2328]	(-inf--1.6759]	1
(0.6815-inf)	(-inf-0.2328]	(0.2769-inf)	-1
(-1.0195--0.736]	(-inf-0.2328]	(0.2769-inf)	-1
(0.6815-inf)	(-inf-0.2328]	(0.2769-inf)	-1
(-0.169-0.1145]	(3.9192-inf)	(-inf--1.6759]	1
(-inf--1.5865]	(-inf-0.2328]	(-inf--1.6759]	1
(0.6815-inf)	(-inf-0.2328]	(0.2769-inf)	-1
(-0.169-0.1145]	(-inf-0.2328]	(-inf--1.6759]	-1
(-inf--1.5865]	(-inf-0.2328]	(-inf--1.6759]	1
(-0.169-0.1145]	(-inf-0.2328]	(-inf--1.6759]	-1
(-inf--1.5865]	(-inf-0.2328]	(0.2769-inf)	1
(-0.169-0.1145]	(-inf-0.2328]	(0.2769-inf)	-1
(-1.0195--0.736]	(-inf-0.2328]	(0.2769-inf)	-1
(0.6815-inf)	(-inf-0.2328]	(0.2769-inf)	1
(-1.0195--0.736]	(-inf-0.2328]	(0.2769-inf)	-1
(-0.169-0.1145]	(-inf-0.2328]	(0.2769-inf)	-1
(0.6815-inf)	(-inf-0.2328]	(-inf--1.6759]	1
(0.6815-inf)	(-inf-0.2328]	(0.2769-inf)	-1
(-0.169-0.1145]	(-inf-0.2328]	(-inf--1.6759]	1
(0.6815-inf)	(-inf-0.2328]	(0.2769-inf)	-1
(0.6815-inf)	(-inf-0.2328]	(0.2769-inf)	1
(-0.169-0.1145]	(-inf-0.2328]	(0.2769-inf)	1
(-1.0195--0.736]	(-inf-0.2328]	(0.2769-inf)	-1
(-1.0195--0.736]	(-inf-0.2328]	(0.2769-inf)	1
(-0.169-0.1145]	(-inf-0.2328]	(0.2769-inf)	-1
(-0.169-0.1145]	(-inf-0.2328]	(0.2769-inf)	1
(-inf--1.5865]	(-inf-0.2328]	(0.2769-inf)	-1
(0.6815-inf)	(-inf-0.2328]	(0.2769-inf)	-1
(-0.169-0.1145]	(-inf-0.2328]	(0.2769-inf)	-1
(0.6815-inf)	(-inf-0.2328]	(0.2769-inf)	-1
(-1.0195--0.736]	(-inf-0.2328]	(0.2769-inf)	-1
(-0.169-0.1145]	(-inf-0.2328]	(0.2769-inf)	-1
(0.6815-inf)	(-inf-0.2328]	(0.2769-inf)	1
(-inf--1.5865]	(-inf-0.2328]	(-inf--1.6759]	1
(-0.169-0.1145]	(-inf-0.2328]	(-inf--1.6759]	-1
(0.6815-inf)	(-inf-0.2328]	(0.2769-inf)	1
(-1.0195--0.736]	(-inf-0.2328]	(-inf--1.6759]	1
(-1.0195--0.736]	(-inf-0.2328]	(0.2769-inf)	-1
(-0.169-0.1145]	(-inf-0.2328]	(0.2769-inf)	-1
(-inf--1.5865]	(-inf-0.2328]	(-inf--1.6759]	1
(0.6815-inf)	(-inf-0.2328]	(0.2769-inf)	1
(-0.169-0.1145]	(-inf-0.2328]	(0.2769-inf)	-1
(0.6815-inf)	(-inf-0.2328]	(0.2769-inf)	-1
(-0.169-0.1145]	(-inf-0.2328]	(-inf--1.6759]	-1
(-1.0195--0.736]	(-inf-0.2328]	(0.2769-inf)	-1
(-0.169-0.1145]	(-inf-0.2328]	(-inf--1.6759]	-1
(0.6815-inf)	(-inf-0.2328]	(0.2769-inf)	-1
(-1.0195--0.736]	(-inf-0.2328]	(0.2769-inf)	1
(0.6815-inf)	(-inf-0.2328]	(0.2769-inf)	-1
(-0.169-0.1145]	(-inf-0.2328]	(0.2769-inf)	-1
(-0.169-0.1145]	(-inf-0.2328]	(0.2769-inf)	-1
(0.6815-inf)	(-inf-0.2328]	(0.2769-inf)	-1
(-0.169-0.1145]	(-inf-0.2328]	(-inf--1.6759]	1
(-1.0195--0.736]	(-inf-0.2328]	(-inf--1.6759]	1
(-inf--1.5865]	(-inf-0.2328]	(-inf--1.6759]	1
(0.6815-inf)	(-inf-0.2328]	(0.2769-inf)	-1
(-1.0195--0.736]	(-inf-0.2328]	(0.2769-inf)	-1
(0.6815-inf)	(-inf-0.2328]	(0.2769-inf)	-1
(0.6815-inf)	(-inf-0.2328]	(0.2769-inf)	-1
(0.6815-inf)	(-inf-0.2328]	(0.2769-inf)	-1
(-inf--1.5865]	(-inf-0.2328]	(-inf--1.6759]	1
(-1.0195--0.736]	(-inf-0.2328]	(-inf--1.6759]	1
(-0.169-0.1145]	(3.9192-inf)	(-inf--1.6759]	-1
(-1.0195--0.736]	(-inf-0.2328]	(-inf--1.6759]	1
(-1.0195--0.736]	(-inf-0.2328]	(0.2769-inf)	-1
(-0.169-0.1145]	(-inf-0.2328]	(0.2769-inf)	1
(0.6815-inf)	(-inf-0.2328]	(0.2769-inf)	-1
(-1.0195--0.736]	(-inf-0.2328]	(0.2769-inf)	-1
(0.6815-inf)	(-inf-0.2328]	(0.2769-inf)	-1
(-0.169-0.1145]	(-inf-0.2328]	(0.2769-inf)	-1
(0.6815-inf)	(-inf-0.2328]	(0.2769-inf)	1
(-0.169-0.1145]	(-inf-0.2328]	(0.2769-inf)	-1
(0.6815-inf)	(-inf-0.2328]	(0.2769-inf)	-1
(0.6815-inf)	(-inf-0.2328]	(0.2769-inf)	-1
(0.6815-inf)	(-inf-0.2328]	(0.2769-inf)	1
(-0.169-0.1145]	(-inf-0.2328]	(-inf--1.6759]	1
(-0.169-0.1145]	(-inf-0.2328]	(0.2769-inf)	-1
(0.6815-inf)	(-inf-0.2328]	(0.2769-inf)	-1
(-0.169-0.1145]	(-inf-0.2328]	(0.2769-inf)	-1
(0.6815-inf)	(-inf-0.2328]	(0.2769-inf)	-1
(-0.169-0.1145]	(-inf-0.2328]	(0.2769-inf)	-1
(0.6815-inf)	(-inf-0.2328]	(0.2769-inf)	-1
(-0.169-0.1145]	(-inf-0.2328]	(0.2769-inf)	-1
(0.6815-inf)	(-inf-0.2328]	(0.2769-inf)	-1
(-1.0195--0.736]	(3.9192-inf)	(-inf--1.6759]	1
(0.6815-inf)	(-inf-0.2328]	(0.2769-inf)	-1
(-0.169-0.1145]	(3.9192-inf)	(-inf--1.6759]	1
(0.6815-inf)	(-inf-0.2328]	(0.2769-inf)	-1
(-inf--1.5865]	(-inf-0.2328]	(-inf--1.6759]	1
(0.6815-inf)	(-inf-0.2328]	(0.2769-inf)	1
(-0.169-0.1145]	(-inf-0.2328]	(0.2769-inf)	-1
(-inf--1.5865]	(-inf-0.2328]	(0.2769-inf)	1
(0.6815-inf)	(-inf-0.2328]	(0.2769-inf)	-1
(-0.169-0.1145]	(-inf-0.2328]	(0.2769-inf)	-1
(-inf--1.5865]	(-inf-0.2328]	(-inf--1.6759]	1
(0.6815-inf)	(-inf-0.2328]	(0.2769-inf)	-1
(-0.169-0.1145]	(-inf-0.2328]	(0.2769-inf)	1
(0.6815-inf)	(-inf-0.2328]	(0.2769-inf)	-1
(-1.0195--0.736]	(-inf-0.2328]	(0.2769-inf)	-1
(-inf--1.5865]	(3.9192-inf)	(0.2769-inf)	1
(-inf--1.5865]	(-inf-0.2328]	(0.2769-inf)	-1
(-inf--1.5865]	(-inf-0.2328]	(0.2769-inf)	-1
(-0.169-0.1145]	(-inf-0.2328]	(0.2769-inf)	-1
(-0.169-0.1145]	(-inf-0.2328]	(0.2769-inf)	-1
(-0.169-0.1145]	(-inf-0.2328]	(0.2769-inf)	-1
(-1.0195--0.736]	(-inf-0.2328]	(-inf--1.6759]	1
(0.6815-inf)	(-inf-0.2328]	(0.2769-inf)	-1
(-0.169-0.1145]	(-inf-0.2328]	(-inf--1.6759]	1
(0.6815-inf)	(-inf-0.2328]	(0.2769-inf)	-1
(0.6815-inf)	(-inf-0.2328]	(0.2769-inf)	-1
(0.6815-inf)	(-inf-0.2328]	(0.2769-inf)	-1
(-inf--1.5865]	(-inf-0.2328]	(-inf--1.6759]	1
(-1.0195--0.736]	(-inf-0.2328]	(0.2769-inf)	-1
(0.6815-inf)	(-inf-0.2328]	(0.2769-inf)	-1
(0.6815-inf)	(-inf-0.2328]	(0.2769-inf)	1
(-1.0195--0.736]	(-inf-0.2328]	(0.2769-inf)	-1
(0.6815-inf)	(-inf-0.2328]	(0.2769-inf)	-1
(-0.169-0.1145]	(-inf-0.2328]	(0.2769-inf)	-1
(-0.169-0.1145]	(-inf-0.2328]	(-inf--1.6759]	-1
(-inf--1.5865]	(-inf-0.2328]	(-inf--1.6759]	1
(-0.169-0.1145]	(-inf-0.2328]	(0.2769-inf)	-1
(-0.169-0.1145]	(-inf-0.2328]	(0.2769-inf)	-1
(-0.169-0.1145]	(-inf-0.2328]	(0.2769-inf)	-1
(0.6815-inf)	(-inf-0.2328]	(0.2769-inf)	1
(-0.169-0.1145]	(-inf-0.2328]	(-inf--1.6759]	-1
(0.6815-inf)	(-inf-0.2328]	(0.2769-inf)	1
(0.6815-inf)	(-inf-0.2328]	(0.2769-inf)	-1
(0.6815-inf)	(-inf-0.2328]	(0.2769-inf)	-1
(-inf--1.5865]	(-inf-0.2328]	(0.2769-inf)	-1
(0.6815-inf)	(-inf-0.2328]	(0.2769-inf)	-1
(-0.169-0.1145]	(-inf-0.2328]	(0.2769-inf)	-1
(0.6815-inf)	(-inf-0.2328]	(0.2769-inf)	-1
(0.6815-inf)	(-inf-0.2328]	(0.2769-inf)	1
(-inf--1.5865]	(-inf-0.2328]	(-inf--1.6759]	1
(-0.169-0.1145]	(-inf-0.2328]	(0.2769-inf)	-1
(-inf--1.5865]	(-inf-0.2328]	(-inf--1.6759]	1
(-0.169-0.1145]	(-inf-0.2328]	(0.2769-inf)	-1
(-0.169-0.1145]	(-inf-0.2328]	(0.2769-inf)	-1
(0.6815-inf)	(-inf-0.2328]	(0.2769-inf)	-1
(0.6815-inf)	(-inf-0.2328]	(0.2769-inf)	-1
(-inf--1.5865]	(-inf-0.2328]	(0.2769-inf)	-1
(-inf--1.5865]	(-inf-0.2328]	(-inf--1.6759]	1
(0.6815-inf)	(-inf-0.2328]	(0.2769-inf)	-1
(-inf--1.5865]	(-inf-0.2328]	(0.2769-inf)	-1
(0.6815-inf)	(-inf-0.2328]	(0.2769-inf)	-1
(0.6815-inf)	(-inf-0.2328]	(0.2769-inf)	-1
(-0.169-0.1145]	(-inf-0.2328]	(0.2769-inf)	-1
(-0.169-0.1145]	(-inf-0.2328]	(-inf--1.6759]	1
(-0.169-0.1145]	(-inf-0.2328]	(0.2769-inf)	-1
(-0.169-0.1145]	(-inf-0.2328]	(0.2769-inf)	1
(0.6815-inf)	(-inf-0.2328]	(0.2769-inf)	-1
(0.6815-inf)	(-inf-0.2328]	(0.2769-inf)	-1
(0.6815-inf)	(-inf-0.2328]	(0.2769-inf)	-1
(-0.169-0.1145]	(-inf-0.2328]	(0.2769-inf)	-1
(-0.169-0.1145]	(-inf-0.2328]	(0.2769-inf)	1
(-1.0195--0.736]	(-inf-0.2328]	(-inf--1.6759]	1
(-0.169-0.1145]	(3.9192-inf)	(0.2769-inf)	1
(0.6815-inf)	(-inf-0.2328]	(0.2769-inf)	1
(0.6815-inf)	(-inf-0.2328]	(0.2769-inf)	-1
(0.6815-inf)	(-inf-0.2328]	(0.2769-inf)	-1
(0.6815-inf)	(-inf-0.2328]	(0.2769-inf)	1
(-0.169-0.1145]	(-inf-0.2328]	(-inf--1.6759]	-1
(-1.0195--0.736]	(3.9192-inf)	(0.2769-inf)	1
(0.6815-inf)	(-inf-0.2328]	(0.2769-inf)	1
(-0.169-0.1145]	(3.9192-inf)	(-inf--1.6759]	1
(0.6815-inf)	(-inf-0.2328]	(0.2769-inf)	-1
(0.6815-inf)	(-inf-0.2328]	(0.2769-inf)	-1
(-0.169-0.1145]	(-inf-0.2328]	(0.2769-inf)	-1
(-1.0195--0.736]	(-inf-0.2328]	(-inf--1.6759]	1
(-inf--1.5865]	(-inf-0.2328]	(0.2769-inf)	-1
(0.6815-inf)	(-inf-0.2328]	(0.2769-inf)	-1
(-0.169-0.1145]	(3.9192-inf)	(-inf--1.6759]	-1
(-0.169-0.1145]	(-inf-0.2328]	(0.2769-inf)	1
(-inf--1.5865]	(-inf-0.2328]	(0.2769-inf)	-1
(-inf--1.5865]	(-inf-0.2328]	(-inf--1.6759]	1
(-1.0195--0.736]	(-inf-0.2328]	(-inf--1.6759]	-1
(-inf--1.5865]	(-inf-0.2328]	(0.2769-inf)	-1
(-1.0195--0.736]	(-inf-0.2328]	(0.2769-inf)	-1
(0.6815-inf)	(-inf-0.2328]	(0.2769-inf)	-1
(-0.169-0.1145]	(-inf-0.2328]	(0.2769-inf)	-1
(-0.169-0.1145]	(-inf-0.2328]	(0.2769-inf)	-1
(0.6815-inf)	(-inf-0.2328]	(0.2769-inf)	-1
(0.6815-inf)	(-inf-0.2328]	(0.2769-inf)	-1
(0.6815-inf)	(-inf-0.2328]	(0.2769-inf)	-1
(-0.169-0.1145]	(-inf-0.2328]	(-inf--1.6759]	1
(-0.169-0.1145]	(-inf-0.2328]	(-inf--1.6759]	1
(-0.169-0.1145]	(-inf-0.2328]	(0.2769-inf)	-1
(-0.169-0.1145]	(-inf-0.2328]	(0.2769-inf)	-1
(0.6815-inf)	(-inf-0.2328]	(0.2769-inf)	-1
(-1.0195--0.736]	(-inf-0.2328]	(-inf--1.6759]	1
(0.6815-inf)	(-inf-0.2328]	(0.2769-inf)	-1
(-0.169-0.1145]	(-inf-0.2328]	(0.2769-inf)	-1
(-0.169-0.1145]	(-inf-0.2328]	(-inf--1.6759]	1
(-0.169-0.1145]	(-inf-0.2328]	(0.2769-inf)	-1
(-inf--1.5865]	(-inf-0.2328]	(0.2769-inf)	-1
(-0.169-0.1145]	(-inf-0.2328]	(0.2769-inf)	-1
(-inf--1.5865]	(-inf-0.2328]	(0.2769-inf)	-1
(0.6815-inf)	(-inf-0.2328]	(0.2769-inf)	-1
(-1.0195--0.736]	(-inf-0.2328]	(0.2769-inf)	-1
(-inf--1.5865]	(-inf-0.2328]	(-inf--1.6759]	1
(-0.169-0.1145]	(-inf-0.2328]	(-inf--1.6759]	-1
(0.6815-inf)	(-inf-0.2328]	(0.2769-inf)	-1
(0.6815-inf)	(-inf-0.2328]	(0.2769-inf)	-1
(0.6815-inf)	(-inf-0.2328]	(0.2769-inf)	-1
(-0.169-0.1145]	(-inf-0.2328]	(0.2769-inf)	-1
(0.6815-inf)	(-inf-0.2328]	(0.2769-inf)	-1
(0.6815-inf)	(-inf-0.2328]	(0.2769-inf)	-1
(0.6815-inf)	(-inf-0.2328]	(0.2769-inf)	-1
(0.6815-inf)	(-inf-0.2328]	(0.2769-inf)	-1
(0.6815-inf)	(-inf-0.2328]	(0.2769-inf)	-1
(0.6815-inf)	(-inf-0.2328]	(0.2769-inf)	-1
(-inf--1.5865]	(-inf-0.2328]	(0.2769-inf)	-1
(0.6815-inf)	(-inf-0.2328]	(0.2769-inf)	-1
(0.6815-inf)	(-inf-0.2328]	(-inf--1.6759]	-1
(-inf--1.5865]	(-inf-0.2328]	(-inf--1.6759]	1
(0.6815-inf)	(-inf-0.2328]	(0.2769-inf)	-1
(-inf--1.5865]	(-inf-0.2328]	(-inf--1.6759]	1
(-0.169-0.1145]	(-inf-0.2328]	(-inf--1.6759]	-1
(0.6815-inf)	(-inf-0.2328]	(0.2769-inf)	-1
(0.6815-inf)	(-inf-0.2328]	(0.2769-inf)	1
(0.6815-inf)	(-inf-0.2328]	(0.2769-inf)	1
(-0.169-0.1145]	(-inf-0.2328]	(0.2769-inf)	-1
(-0.169-0.1145]	(-inf-0.2328]	(0.2769-inf)	-1
(0.6815-inf)	(-inf-0.2328]	(0.2769-inf)	-1
(0.6815-inf)	(-inf-0.2328]	(0.2769-inf)	-1
(-1.0195--0.736]	(-inf-0.2328]	(0.2769-inf)	-1
(0.6815-inf)	(-inf-0.2328]	(0.2769-inf)	-1
(0.6815-inf)	(-inf-0.2328]	(0.2769-inf)	-1
(-inf--1.5865]	(-inf-0.2328]	(0.2769-inf)	1
(0.6815-inf)	(-inf-0.2328]	(0.2769-inf)	-1
(0.6815-inf)	(-inf-0.2328]	(0.2769-inf)	-1
(0.6815-inf)	(-inf-0.2328]	(0.2769-inf)	-1
(-0.169-0.1145]	(-inf-0.2328]	(0.2769-inf)	-1
(-0.169-0.1145]	(-inf-0.2328]	(0.2769-inf)	-1
(0.6815-inf)	(-inf-0.2328]	(0.2769-inf)	-1
(-0.169-0.1145]	(-inf-0.2328]	(-inf--1.6759]	-1
(-inf--1.5865]	(-inf-0.2328]	(-inf--1.6759]	1
(-1.0195--0.736]	(-inf-0.2328]	(-inf--1.6759]	1
(0.6815-inf)	(-inf-0.2328]	(0.2769-inf)	-1
(-0.169-0.1145]	(-inf-0.2328]	(0.2769-inf)	-1
(-1.0195--0.736]	(-inf-0.2328]	(0.2769-inf)	-1
(0.6815-inf)	(-inf-0.2328]	(0.2769-inf)	-1
(-0.169-0.1145]	(-inf-0.2328]	(-inf--1.6759]	1
(0.6815-inf)	(-inf-0.2328]	(0.2769-inf)	1
(-inf--1.5865]	(-inf-0.2328]	(-inf--1.6759]	1
(-1.0195--0.736]	(3.9192-inf)	(0.2769-inf)	1
(-0.169-0.1145]	(3.9192-inf)	(0.2769-inf)	-1
(0.6815-inf)	(-inf-0.2328]	(-inf--1.6759]	1
(0.6815-inf)	(-inf-0.2328]	(0.2769-inf)	1
(-inf--1.5865]	(-inf-0.2328]	(0.2769-inf)	1
(-0.169-0.1145]	(-inf-0.2328]	(0.2769-inf)	-1
(0.6815-inf)	(-inf-0.2328]	(0.2769-inf)	-1
(0.6815-inf)	(-inf-0.2328]	(0.2769-inf)	-1
(-0.169-0.1145]	(-inf-0.2328]	(0.2769-inf)	-1
(-inf--1.5865]	(-inf-0.2328]	(0.2769-inf)	1
(0.6815-inf)	(-inf-0.2328]	(0.2769-inf)	-1
(-0.169-0.1145]	(-inf-0.2328]	(-inf--1.6759]	1
(-1.0195--0.736]	(-inf-0.2328]	(0.2769-inf)	-1
(0.6815-inf)	(-inf-0.2328]	(0.2769-inf)	-1
(-inf--1.5865]	(-inf-0.2328]	(0.2769-inf)	1
(0.6815-inf)	(-inf-0.2328]	(0.2769-inf)	-1
(-0.169-0.1145]	(-inf-0.2328]	(0.2769-inf)	-1
(-0.169-0.1145]	(-inf-0.2328]	(0.2769-inf)	-1
(-inf--1.5865]	(-inf-0.2328]	(-inf--1.6759]	1
(-inf--1.5865]	(-inf-0.2328]	(-inf--1.6759]	1
(-0.169-0.1145]	(-inf-0.2328]	(-inf--1.6759]	1
(-0.169-0.1145]	(-inf-0.2328]	(-inf--1.6759]	-1
(-0.169-0.1145]	(-inf-0.2328]	(-inf--1.6759]	-1
(0.6815-inf)	(-inf-0.2328]	(0.2769-inf)	-1
(0.6815-inf)	(-inf-0.2328]	(0.2769-inf)	-1
(0.6815-inf)	(-inf-0.2328]	(0.2769-inf)	-1
(-1.0195--0.736]	(-inf-0.2328]	(0.2769-inf)	-1
(-0.169-0.1145]	(-inf-0.2328]	(0.2769-inf)	-1
(-0.169-0.1145]	(-inf-0.2328]	(-inf--1.6759]	1
(0.6815-inf)	(-inf-0.2328]	(-inf--1.6759]	1
(-1.0195--0.736]	(-inf-0.2328]	(0.2769-inf)	-1
(0.6815-inf)	(-inf-0.2328]	(0.2769-inf)	1
(-0.169-0.1145]	(-inf-0.2328]	(0.2769-inf)	1
(-inf--1.5865]	(-inf-0.2328]	(0.2769-inf)	-1
(-0.169-0.1145]	(-inf-0.2328]	(0.2769-inf)	-1
(-0.169-0.1145]	(-inf-0.2328]	(0.2769-inf)	-1
(0.6815-inf)	(-inf-0.2328]	(0.2769-inf)	-1
(-1.0195--0.736]	(-inf-0.2328]	(0.2769-inf)	-1
(0.6815-inf)	(-inf-0.2328]	(0.2769-inf)	1
(-inf--1.5865]	(-inf-0.2328]	(-inf--1.6759]	1
(-0.169-0.1145]	(-inf-0.2328]	(0.2769-inf)	-1
(-1.0195--0.736]	(3.9192-inf)	(-inf--1.6759]	1
(-0.169-0.1145]	(-inf-0.2328]	(0.2769-inf)	-1
(-0.169-0.1145]	(-inf-0.2328]	(0.2769-inf)	-1
(0.6815-inf)	(-inf-0.2328]	(0.2769-inf)	-1
(-0.169-0.1145]	(-inf-0.2328]	(0.2769-inf)	-1
(0.6815-inf)	(-inf-0.2328]	(0.2769-inf)	1
(-0.169-0.1145]	(3.9192-inf)	(0.2769-inf)	-1
(0.6815-inf)	(-inf-0.2328]	(0.2769-inf)	-1
(-0.169-0.1145]	(3.9192-inf)	(0.2769-inf)	-1
(0.6815-inf)	(-inf-0.2328]	(0.2769-inf)	-1
(-0.169-0.1145]	(-inf-0.2328]	(0.2769-inf)	-1
(-0.169-0.1145]	(-inf-0.2328]	(0.2769-inf)	-1
(-0.169-0.1145]	(-inf-0.2328]	(0.2769-inf)	-1
(0.6815-inf)	(-inf-0.2328]	(0.2769-inf)	1
(-1.0195--0.736]	(-inf-0.2328]	(-inf--1.6759]	1
(-1.0195--0.736]	(-inf-0.2328]	(-inf--1.6759]	1
(-0.169-0.1145]	(-inf-0.2328]	(-inf--1.6759]	1
(0.6815-inf)	(-inf-0.2328]	(0.2769-inf)	1
(-inf--1.5865]	(-inf-0.2328]	(0.2769-inf)	-1
(-0.169-0.1145]	(-inf-0.2328]	(0.2769-inf)	-1
(-1.0195--0.736]	(-inf-0.2328]	(0.2769-inf)	-1
(0.6815-inf)	(-inf-0.2328]	(0.2769-inf)	1
(-0.169-0.1145]	(-inf-0.2328]	(0.2769-inf)	-1
(0.6815-inf)	(-inf-0.2328]	(0.2769-inf)	-1
(-0.169-0.1145]	(-inf-0.2328]	(0.2769-inf)	-1
(0.6815-inf)	(-inf-0.2328]	(0.2769-inf)	1
(-inf--1.5865]	(-inf-0.2328]	(0.2769-inf)	-1
(0.6815-inf)	(-inf-0.2328]	(0.2769-inf)	-1
(-0.169-0.1145]	(-inf-0.2328]	(0.2769-inf)	-1
(0.6815-inf)	(-inf-0.2328]	(0.2769-inf)	-1
(-1.0195--0.736]	(-inf-0.2328]	(-inf--1.6759]	-1
(-inf--1.5865]	(-inf-0.2328]	(0.2769-inf)	1
(0.6815-inf)	(-inf-0.2328]	(0.2769-inf)	-1
(-0.169-0.1145]	(-inf-0.2328]	(0.2769-inf)	-1
(0.6815-inf)	(-inf-0.2328]	(0.2769-inf)	-1
(0.6815-inf)	(-inf-0.2328]	(0.2769-inf)	-1
(-inf--1.5865]	(-inf-0.2328]	(-inf--1.6759]	1
(-0.169-0.1145]	(-inf-0.2328]	(0.2769-inf)	-1
(0.6815-inf)	(-inf-0.2328]	(0.2769-inf)	1
(0.6815-inf)	(-inf-0.2328]	(0.2769-inf)	1
(-inf--1.5865]	(-inf-0.2328]	(0.2769-inf)	-1
(-0.169-0.1145]	(-inf-0.2328]	(0.2769-inf)	1
(-0.169-0.1145]	(-inf-0.2328]	(0.2769-inf)	-1
(0.6815-inf)	(-inf-0.2328]	(0.2769-inf)	-1
(-0.169-0.1145]	(-inf-0.2328]	(-inf--1.6759]	-1
(-1.0195--0.736]	(-inf-0.2328]	(0.2769-inf)	1
(-inf--1.5865]	(-inf-0.2328]	(-inf--1.6759]	1
(-inf--1.5865]	(-inf-0.2328]	(0.2769-inf)	-1
(0.6815-inf)	(-inf-0.2328]	(0.2769-inf)	-1
(-0.169-0.1145]	(-inf-0.2328]	(0.2769-inf)	-1
(-0.169-0.1145]	(-inf-0.2328]	(-inf--1.6759]	1
(0.6815-inf)	(-inf-0.2328]	(0.2769-inf)	-1
(0.6815-inf)	(-inf-0.2328]	(0.2769-inf)	-1
(-inf--1.5865]	(-inf-0.2328]	(0.2769-inf)	-1
(-inf--1.5865]	(-inf-0.2328]	(-inf--1.6759]	1
(-0.169-0.1145]	(-inf-0.2328]	(0.2769-inf)	-1
(-inf--1.5865]	(-inf-0.2328]	(-inf--1.6759]	1
(-1.0195--0.736]	(-inf-0.2328]	(0.2769-inf)	-1
(-inf--1.5865]	(-inf-0.2328]	(0.2769-inf)	-1
(-0.169-0.1145]	(-inf-0.2328]	(0.2769-inf)	-1
(0.6815-inf)	(-inf-0.2328]	(0.2769-inf)	-1
(-1.0195--0.736]	(-inf-0.2328]	(-inf--1.6759]	1
(-inf--1.5865]	(-inf-0.2328]	(-inf--1.6759]	1
(0.6815-inf)	(-inf-0.2328]	(0.2769-inf)	-1
(-0.169-0.1145]	(3.9192-inf)	(0.2769-inf)	1
(-inf--1.5865]	(3.9192-inf)	(0.2769-inf)	1
(-1.0195--0.736]	(-inf-0.2328]	(0.2769-inf)	-1
(-0.169-0.1145]	(-inf-0.2328]	(0.2769-inf)	-1
(0.6815-inf)	(-inf-0.2328]	(0.2769-inf)	-1
(-0.169-0.1145]	(-inf-0.2328]	(0.2769-inf)	-1
(-1.0195--0.736]	(-inf-0.2328]	(0.2769-inf)	1
(0.6815-inf)	(-inf-0.2328]	(0.2769-inf)	-1
(-inf--1.5865]	(-inf-0.2328]	(0.2769-inf)	-1
(0.6815-inf)	(-inf-0.2328]	(-inf--1.6759]	1
(-1.0195--0.736]	(-inf-0.2328]	(-inf--1.6759]	1
(-1.0195--0.736]	(3.9192-inf)	(-inf--1.6759]	1
(-inf--1.5865]	(-inf-0.2328]	(-inf--1.6759]	-1
(0.6815-inf)	(-inf-0.2328]	(0.2769-inf)	-1
(0.6815-inf)	(-inf-0.2328]	(0.2769-inf)	-1
(0.6815-inf)	(-inf-0.2328]	(0.2769-inf)	-1
(-0.169-0.1145]	(-inf-0.2328]	(0.2769-inf)	-1
(-0.169-0.1145]	(-inf-0.2328]	(0.2769-inf)	1
(0.6815-inf)	(-inf-0.2328]	(0.2769-inf)	-1
(-inf--1.5865]	(-inf-0.2328]	(0.2769-inf)	-1
(-0.169-0.1145]	(-inf-0.2328]	(-inf--1.6759]	1
(0.6815-inf)	(-inf-0.2328]	(0.2769-inf)	-1
(-inf--1.5865]	(-inf-0.2328]	(0.2769-inf)	-1
(-inf--1.5865]	(-inf-0.2328]	(-inf--1.6759]	1
(-1.0195--0.736]	(-inf-0.2328]	(0.2769-inf)	-1
(-0.169-0.1145]	(-inf-0.2328]	(0.2769-inf)	1
(0.6815-inf)	(-inf-0.2328]	(0.2769-inf)	-1
(0.6815-inf)	(-inf-0.2328]	(0.2769-inf)	-1
(-inf--1.5865]	(-inf-0.2328]	(0.2769-inf)	1
(-1.0195--0.736]	(-inf-0.2328]	(0.2769-inf)	-1
(-0.169-0.1145]	(3.9192-inf)	(-inf--1.6759]	-1
(0.6815-inf)	(-inf-0.2328]	(0.2769-inf)	1
(0.6815-inf)	(-inf-0.2328]	(0.2769-inf)	1
(0.6815-inf)	(-inf-0.2328]	(0.2769-inf)	-1
(-0.169-0.1145]	(-inf-0.2328]	(0.2769-inf)	1
(-inf--1.5865]	(-inf-0.2328]	(-inf--1.6759]	1
(-1.0195--0.736]	(-inf-0.2328]	(0.2769-inf)	-1
(-0.169-0.1145]	(-inf-0.2328]	(-inf--1.6759]	-1
(-0.169-0.1145]	(-inf-0.2328]	(0.2769-inf)	-1
(0.6815-inf)	(-inf-0.2328]	(0.2769-inf)	-1
(-0.169-0.1145]	(-inf-0.2328]	(0.2769-inf)	-1
(0.6815-inf)	(-inf-0.2328]	(0.2769-inf)	-1
(-0.169-0.1145]	(3.9192-inf)	(0.2769-inf)	-1
(-0.169-0.1145]	(-inf-0.2328]	(-inf--1.6759]	-1
(0.6815-inf)	(-inf-0.2328]	(0.2769-inf)	-1
(-inf--1.5865]	(-inf-0.2328]	(0.2769-inf)	-1
(0.6815-inf)	(-inf-0.2328]	(0.2769-inf)	-1
(0.6815-inf)	(-inf-0.2328]	(0.2769-inf)	-1
(-1.0195--0.736]	(-inf-0.2328]	(0.2769-inf)	1
(-1.0195--0.736]	(-inf-0.2328]	(0.2769-inf)	-1
(0.6815-inf)	(-inf-0.2328]	(0.2769-inf)	-1
(-1.0195--0.736]	(-inf-0.2328]	(0.2769-inf)	-1
(-0.169-0.1145]	(-inf-0.2328]	(0.2769-inf)	-1
(-0.169-0.1145]	(3.9192-inf)	(-inf--1.6759]	-1
(-0.169-0.1145]	(-inf-0.2328]	(-inf--1.6759]	-1
(0.6815-inf)	(-inf-0.2328]	(0.2769-inf)	-1
(0.6815-inf)	(-inf-0.2328]	(0.2769-inf)	-1
(0.6815-inf)	(-inf-0.2328]	(0.2769-inf)	-1
(-1.0195--0.736]	(-inf-0.2328]	(0.2769-inf)	-1
(0.6815-inf)	(-inf-0.2328]	(0.2769-inf)	-1
(0.6815-inf)	(-inf-0.2328]	(0.2769-inf)	-1
(-inf--1.5865]	(-inf-0.2328]	(-inf--1.6759]	1
(-0.169-0.1145]	(3.9192-inf)	(0.2769-inf)	-1
(0.6815-inf)	(-inf-0.2328]	(0.2769-inf)	1
(-1.0195--0.736]	(-inf-0.2328]	(0.2769-inf)	-1
(-0.169-0.1145]	(-inf-0.2328]	(-inf--1.6759]	1
(-inf--1.5865]	(-inf-0.2328]	(0.2769-inf)	-1
(-1.0195--0.736]	(-inf-0.2328]	(0.2769-inf)	-1
(0.6815-inf)	(-inf-0.2328]	(-inf--1.6759]	1
(-0.169-0.1145]	(-inf-0.2328]	(0.2769-inf)	-1
(0.6815-inf)	(-inf-0.2328]	(0.2769-inf)	1
(-0.169-0.1145]	(-inf-0.2328]	(0.2769-inf)	1
(-inf--1.5865]	(-inf-0.2328]	(-inf--1.6759]	1
(-0.169-0.1145]	(3.9192-inf)	(0.2769-inf)	-1
(-0.169-0.1145]	(-inf-0.2328]	(0.2769-inf)	-1
(-0.169-0.1145]	(-inf-0.2328]	(-inf--1.6759]	-1
(-inf--1.5865]	(-inf-0.2328]	(-inf--1.6759]	1
(-0.169-0.1145]	(-inf-0.2328]	(-inf--1.6759]	-1
(-0.169-0.1145]	(-inf-0.2328]	(0.2769-inf)	-1
(0.6815-inf)	(-inf-0.2328]	(0.2769-inf)	-1
(0.6815-inf)	(-inf-0.2328]	(0.2769-inf)	-1
(-0.169-0.1145]	(-inf-0.2328]	(-inf--1.6759]	1
(-0.169-0.1145]	(-inf-0.2328]	(0.2769-inf)	-1
(-0.169-0.1145]	(-inf-0.2328]	(0.2769-inf)	1
(-0.169-0.1145]	(3.9192-inf)	(-inf--1.6759]	-1
(0.6815-inf)	(-inf-0.2328]	(0.2769-inf)	-1
(-0.169-0.1145]	(-inf-0.2328]	(0.2769-inf)	-1
(0.6815-inf)	(-inf-0.2328]	(0.2769-inf)	-1
(-1.0195--0.736]	(-inf-0.2328]	(-inf--1.6759]	1
(-0.169-0.1145]	(3.9192-inf)	(-inf--1.6759]	-1
(-0.169-0.1145]	(-inf-0.2328]	(-inf--1.6759]	-1
(-1.0195--0.736]	(-inf-0.2328]	(0.2769-inf)	-1
(-0.169-0.1145]	(-inf-0.2328]	(0.2769-inf)	-1
(-inf--1.5865]	(-inf-0.2328]	(-inf--1.6759]	1
(0.6815-inf)	(-inf-0.2328]	(0.2769-inf)	-1
(0.6815-inf)	(-inf-0.2328]	(0.2769-inf)	1
(-0.169-0.1145]	(-inf-0.2328]	(0.2769-inf)	1
(-inf--1.5865]	(-inf-0.2328]	(0.2769-inf)	-1
(0.6815-inf)	(-inf-0.2328]	(0.2769-inf)	-1
(-0.169-0.1145]	(-inf-0.2328]	(0.2769-inf)	-1
(-inf--1.5865]	(3.9192-inf)	(0.2769-inf)	1
(-inf--1.5865]	(-inf-0.2328]	(-inf--1.6759]	1
(-inf--1.5865]	(-inf-0.2328]	(-inf--1.6759]	1
(0.6815-inf)	(-inf-0.2328]	(0.2769-inf)	-1
(-0.169-0.1145]	(-inf-0.2328]	(0.2769-inf)	-1
(-0.169-0.1145]	(-inf-0.2328]	(-inf--1.6759]	1
(-0.169-0.1145]	(-inf-0.2328]	(-inf--1.6759]	-1
(-inf--1.5865]	(-inf-0.2328]	(0.2769-inf)	-1
(-1.0195--0.736]	(-inf-0.2328]	(-inf--1.6759]	1
(-0.169-0.1145]	(-inf-0.2328]	(0.2769-inf)	-1
(0.6815-inf)	(-inf-0.2328]	(0.2769-inf)	-1
(0.6815-inf)	(-inf-0.2328]	(0.2769-inf)	1
(-1.0195--0.736]	(-inf-0.2328]	(-inf--1.6759]	1
(0.6815-inf)	(-inf-0.2328]	(0.2769-inf)	-1
(-1.0195--0.736]	(-inf-0.2328]	(0.2769-inf)	-1
(-1.0195--0.736]	(-inf-0.2328]	(-inf--1.6759]	1
(-0.169-0.1145]	(-inf-0.2328]	(0.2769-inf)	-1
(-0.169-0.1145]	(-inf-0.2328]	(-inf--1.6759]	-1
(0.6815-inf)	(-inf-0.2328]	(0.2769-inf)	-1
(0.6815-inf)	(-inf-0.2328]	(0.2769-inf)	-1
(-inf--1.5865]	(-inf-0.2328]	(-inf--1.6759]	1
(0.6815-inf)	(-inf-0.2328]	(0.2769-inf)	-1
(-0.169-0.1145]	(-inf-0.2328]	(0.2769-inf)	-1
(-0.169-0.1145]	(-inf-0.2328]	(0.2769-inf)	-1
(0.6815-inf)	(-inf-0.2328]	(0.2769-inf)	1
(0.6815-inf)	(-inf-0.2328]	(0.2769-inf)	-1
(0.6815-inf)	(-inf-0.2328]	(0.2769-inf)	-1
(-inf--1.5865]	(-inf-0.2328]	(0.2769-inf)	-1
(-1.0195--0.736]	(-inf-0.2328]	(0.2769-inf)	-1
(-0.169-0.1145]	(-inf-0.2328]	(0.2769-inf)	-1
(-inf--1.5865]	(-inf-0.2328]	(0.2769-inf)	-1
(0.6815-inf)	(-inf-0.2328]	(0.2769-inf)	-1
(-1.0195--0.736]	(-inf-0.2328]	(-inf--1.6759]	1
(0.6815-inf)	(-inf-0.2328]	(0.2769-inf)	-1
(0.6815-inf)	(-inf-0.2328]	(0.2769-inf)	1
(0.6815-inf)	(-inf-0.2328]	(0.2769-inf)	-1
(-0.169-0.1145]	(-inf-0.2328]	(0.2769-inf)	-1
(-0.169-0.1145]	(-inf-0.2328]	(0.2769-inf)	-1
(-0.169-0.1145]	(-inf-0.2328]	(-inf--1.6759]	-1
(-0.169-0.1145]	(-inf-0.2328]	(0.2769-inf)	-1
(-0.169-0.1145]	(-inf-0.2328]	(0.2769-inf)	-1
(-0.169-0.1145]	(-inf-0.2328]	(-inf--1.6759]	-1
(-0.169-0.1145]	(-inf-0.2328]	(-inf--1.6759]	-1
(0.6815-inf)	(-inf-0.2328]	(0.2769-inf)	-1
(0.6815-inf)	(-inf-0.2328]	(0.2769-inf)	1
(-inf--1.5865]	(-inf-0.2328]	(-inf--1.6759]	1
(0.6815-inf)	(-inf-0.2328]	(0.2769-inf)	-1
(0.6815-inf)	(-inf-0.2328]	(0.2769-inf)	-1
(0.6815-inf)	(-inf-0.2328]	(0.2769-inf)	-1
(-inf--1.5865]	(-inf-0.2328]	(0.2769-inf)	-1
(-inf--1.5865]	(-inf-0.2328]	(0.2769-inf)	-1
(-inf--1.5865]	(-inf-0.2328]	(0.2769-inf)	1
(0.6815-inf)	(-inf-0.2328]	(0.2769-inf)	-1
(-1.0195--0.736]	(-inf-0.2328]	(0.2769-inf)	-1
(-0.169-0.1145]	(-inf-0.2328]	(0.2769-inf)	1
(0.6815-inf)	(-inf-0.2328]	(0.2769-inf)	-1
(0.6815-inf)	(-inf-0.2328]	(0.2769-inf)	1
(-0.169-0.1145]	(-inf-0.2328]	(0.2769-inf)	-1
(-inf--1.5865]	(-inf-0.2328]	(0.2769-inf)	-1
(-0.169-0.1145]	(-inf-0.2328]	(0.2769-inf)	1
(-0.169-0.1145]	(3.9192-inf)	(0.2769-inf)	1
(-0.169-0.1145]	(-inf-0.2328]	(0.2769-inf)	-1
(-0.169-0.1145]	(-inf-0.2328]	(0.2769-inf)	-1
(-0.169-0.1145]	(-inf-0.2328]	(0.2769-inf)	-1
(-inf--1.5865]	(-inf-0.2328]	(0.2769-inf)	-1
(0.6815-inf)	(-inf-0.2328]	(0.2769-inf)	-1
(0.6815-inf)	(-inf-0.2328]	(0.2769-inf)	-1
(0.6815-inf)	(-inf-0.2328]	(0.2769-inf)	-1
(-0.169-0.1145]	(-inf-0.2328]	(0.2769-inf)	-1
(-0.169-0.1145]	(-inf-0.2328]	(0.2769-inf)	-1
(0.6815-inf)	(-inf-0.2328]	(-inf--1.6759]	1
(0.6815-inf)	(-inf-0.2328]	(0.2769-inf)	-1
(0.6815-inf)	(-inf-0.2328]	(0.2769-inf)	-1
(0.6815-inf)	(-inf-0.2328]	(0.2769-inf)	1
(-0.169-0.1145]	(-inf-0.2328]	(0.2769-inf)	-1
(-0.169-0.1145]	(-inf-0.2328]	(0.2769-inf)	1
(0.6815-inf)	(-inf-0.2328]	(0.2769-inf)	1
(-1.0195--0.736]	(-inf-0.2328]	(0.2769-inf)	-1
(0.6815-inf)	(-inf-0.2328]	(0.2769-inf)	-1
(0.6815-inf)	(-inf-0.2328]	(0.2769-inf)	1
(-0.169-0.1145]	(-inf-0.2328]	(0.2769-inf)	-1
(-0.169-0.1145]	(-inf-0.2328]	(0.2769-inf)	-1
(-0.169-0.1145]	(-inf-0.2328]	(0.2769-inf)	-1
(0.6815-inf)	(-inf-0.2328]	(0.2769-inf)	-1
(-1.0195--0.736]	(-inf-0.2328]	(0.2769-inf)	-1
(-inf--1.5865]	(-inf-0.2328]	(0.2769-inf)	-1
(0.6815-inf)	(-inf-0.2328]	(0.2769-inf)	1
(-0.169-0.1145]	(-inf-0.2328]	(0.2769-inf)	-1
(-1.0195--0.736]	(-inf-0.2328]	(0.2769-inf)	-1
(-1.0195--0.736]	(-inf-0.2328]	(-inf--1.6759]	1
(-0.169-0.1145]	(-inf-0.2328]	(0.2769-inf)	-1
(0.6815-inf)	(-inf-0.2328]	(0.2769-inf)	-1
(-inf--1.5865]	(-inf-0.2328]	(0.2769-inf)	-1
(0.6815-inf)	(-inf-0.2328]	(0.2769-inf)	-1
(-1.0195--0.736]	(-inf-0.2328]	(0.2769-inf)	-1
(-0.169-0.1145]	(-inf-0.2328]	(-inf--1.6759]	-1
(-0.169-0.1145]	(3.9192-inf)	(0.2769-inf)	-1
(0.6815-inf)	(-inf-0.2328]	(0.2769-inf)	-1
(0.6815-inf)	(-inf-0.2328]	(0.2769-inf)	1
(0.6815-inf)	(-inf-0.2328]	(0.2769-inf)	-1
(-1.0195--0.736]	(3.9192-inf)	(-inf--1.6759]	1
(-0.169-0.1145]	(-inf-0.2328]	(0.2769-inf)	-1
(-1.0195--0.736]	(-inf-0.2328]	(0.2769-inf)	-1
(-inf--1.5865]	(-inf-0.2328]	(-inf--1.6759]	1
(-0.169-0.1145]	(-inf-0.2328]	(0.2769-inf)	1
(-0.169-0.1145]	(-inf-0.2328]	(0.2769-inf)	1
(-inf--1.5865]	(-inf-0.2328]	(-inf--1.6759]	1
(-inf--1.5865]	(-inf-0.2328]	(0.2769-inf)	1
(0.6815-inf)	(-inf-0.2328]	(0.2769-inf)	-1
(-1.0195--0.736]	(-inf-0.2328]	(0.2769-inf)	-1
(-0.169-0.1145]	(-inf-0.2328]	(0.2769-inf)	-1
(-1.0195--0.736]	(-inf-0.2328]	(-inf--1.6759]	1
(-0.169-0.1145]	(-inf-0.2328]	(-inf--1.6759]	1
(-0.169-0.1145]	(-inf-0.2328]	(-inf--1.6759]	-1
(-0.169-0.1145]	(-inf-0.2328]	(0.2769-inf)	-1
(0.6815-inf)	(-inf-0.2328]	(0.2769-inf)	-1
(-1.0195--0.736]	(-inf-0.2328]	(-inf--1.6759]	-1
(-inf--1.5865]	(-inf-0.2328]	(0.2769-inf)	1
(-inf--1.5865]	(-inf-0.2328]	(-inf--1.6759]	1
(-1.0195--0.736]	(-inf-0.2328]	(-inf--1.6759]	1
(-inf--1.5865]	(-inf-0.2328]	(0.2769-inf)	1
(-0.169-0.1145]	(-inf-0.2328]	(0.2769-inf)	-1
(-0.169-0.1145]	(-inf-0.2328]	(0.2769-inf)	-1
(-inf--1.5865]	(-inf-0.2328]	(-inf--1.6759]	1
(0.6815-inf)	(-inf-0.2328]	(0.2769-inf)	-1
(0.6815-inf)	(-inf-0.2328]	(0.2769-inf)	-1
(0.6815-inf)	(-inf-0.2328]	(0.2769-inf)	-1
(-0.169-0.1145]	(-inf-0.2328]	(0.2769-inf)	-1
(0.6815-inf)	(-inf-0.2328]	(0.2769-inf)	1
(-0.169-0.1145]	(3.9192-inf)	(0.2769-inf)	-1
(-inf--1.5865]	(-inf-0.2328]	(-inf--1.6759]	1
(0.6815-inf)	(-inf-0.2328]	(0.2769-inf)	-1
(-0.169-0.1145]	(-inf-0.2328]	(0.2769-inf)	-1
(-inf--1.5865]	(-inf-0.2328]	(-inf--1.6759]	1
(-0.169-0.1145]	(-inf-0.2328]	(0.2769-inf)	1
(-1.0195--0.736]	(-inf-0.2328]	(0.2769-inf)	-1
(0.6815-inf)	(-inf-0.2328]	(0.2769-inf)	-1
(-1.0195--0.736]	(-inf-0.2328]	(0.2769-inf)	-1
(0.6815-inf)	(-inf-0.2328]	(0.2769-inf)	-1
(-inf--1.5865]	(-inf-0.2328]	(0.2769-inf)	1
(0.6815-inf)	(-inf-0.2328]	(0.2769-inf)	-1
(-inf--1.5865]	(-inf-0.2328]	(-inf--1.6759]	1
(0.6815-inf)	(-inf-0.2328]	(0.2769-inf)	1
(-0.169-0.1145]	(3.9192-inf)	(0.2769-inf)	-1
(0.6815-inf)	(-inf-0.2328]	(0.2769-inf)	-1
(0.6815-inf)	(-inf-0.2328]	(-inf--1.6759]	-1
(0.6815-inf)	(-inf-0.2328]	(0.2769-inf)	-1
(0.6815-inf)	(-inf-0.2328]	(0.2769-inf)	-1
(-0.169-0.1145]	(-inf-0.2328]	(0.2769-inf)	1
(0.6815-inf)	(-inf-0.2328]	(0.2769-inf)	-1
(-0.169-0.1145]	(-inf-0.2328]	(0.2769-inf)	1
(-0.169-0.1145]	(-inf-0.2328]	(0.2769-inf)	1
(0.6815-inf)	(-inf-0.2328]	(0.2769-inf)	-1
(-inf--1.5865]	(-inf-0.2328]	(0.2769-inf)	-1
(-0.169-0.1145]	(-inf-0.2328]	(0.2769-inf)	-1
(-inf--1.5865]	(-inf-0.2328]	(0.2769-inf)	1
(0.6815-inf)	(-inf-0.2328]	(0.2769-inf)	-1
(0.6815-inf)	(-inf-0.2328]	(0.2769-inf)	-1
(-0.169-0.1145]	(-inf-0.2328]	(0.2769-inf)	-1
(0.6815-inf)	(-inf-0.2328]	(0.2769-inf)	1
(-0.169-0.1145]	(-inf-0.2328]	(-inf--1.6759]	1
(0.6815-inf)	(-inf-0.2328]	(0.2769-inf)	-1
(-0.169-0.1145]	(-inf-0.2328]	(0.2769-inf)	-1
(0.6815-inf)	(-inf-0.2328]	(0.2769-inf)	-1
(-inf--1.5865]	(-inf-0.2328]	(0.2769-inf)	-1
(0.6815-inf)	(-inf-0.2328]	(0.2769-inf)	-1
(-0.169-0.1145]	(-inf-0.2328]	(0.2769-inf)	-1
(-1.0195--0.736]	(-inf-0.2328]	(0.2769-inf)	-1
(-inf--1.5865]	(-inf-0.2328]	(-inf--1.6759]	1
(0.6815-inf)	(-inf-0.2328]	(0.2769-inf)	-1
(-1.0195--0.736]	(-inf-0.2328]	(-inf--1.6759]	1
(-0.169-0.1145]	(-inf-0.2328]	(0.2769-inf)	-1
(-1.0195--0.736]	(-inf-0.2328]	(0.2769-inf)	-1
(0.6815-inf)	(-inf-0.2328]	(0.2769-inf)	-1
(-1.0195--0.736]	(-inf-0.2328]	(0.2769-inf)	-1
(-0.169-0.1145]	(-inf-0.2328]	(0.2769-inf)	-1
(-0.169-0.1145]	(-inf-0.2328]	(0.2769-inf)	-1
(0.6815-inf)	(-inf-0.2328]	(0.2769-inf)	-1
(0.6815-inf)	(-inf-0.2328]	(0.2769-inf)	1
(-0.169-0.1145]	(-inf-0.2328]	(0.2769-inf)	-1
(-0.169-0.1145]	(-inf-0.2328]	(-inf--1.6759]	1
(-0.169-0.1145]	(-inf-0.2328]	(0.2769-inf)	-1
(0.6815-inf)	(-inf-0.2328]	(0.2769-inf)	-1
(0.6815-inf)	(-inf-0.2328]	(0.2769-inf)	1
(-1.0195--0.736]	(-inf-0.2328]	(0.2769-inf)	-1
(0.6815-inf)	(-inf-0.2328]	(0.2769-inf)	1
(0.6815-inf)	(-inf-0.2328]	(0.2769-inf)	-1
(0.6815-inf)	(-inf-0.2328]	(0.2769-inf)	-1
(-0.169-0.1145]	(-inf-0.2328]	(0.2769-inf)	-1
(-inf--1.5865]	(-inf-0.2328]	(-inf--1.6759]	1
(-0.169-0.1145]	(-inf-0.2328]	(0.2769-inf)	-1
(-0.169-0.1145]	(-inf-0.2328]	(0.2769-inf)	1
(-0.169-0.1145]	(-inf-0.2328]	(-inf--1.6759]	-1
(-0.169-0.1145]	(3.9192-inf)	(-inf--1.6759]	1
(-0.169-0.1145]	(-inf-0.2328]	(0.2769-inf)	-1
(-1.0195--0.736]	(-inf-0.2328]	(-inf--1.6759]	1
(-0.169-0.1145]	(-inf-0.2328]	(0.2769-inf)	1
(0.6815-inf)	(-inf-0.2328]	(0.2769-inf)	-1
(0.6815-inf)	(-inf-0.2328]	(-inf--1.6759]	1
(0.6815-inf)	(-inf-0.2328]	(-inf--1.6759]	1
(-inf--1.5865]	(-inf-0.2328]	(0.2769-inf)	-1
(-1.0195--0.736]	(3.9192-inf)	(0.2769-inf)	1
(-0.169-0.1145]	(-inf-0.2328]	(0.2769-inf)	-1
(-0.169-0.1145]	(-inf-0.2328]	(0.2769-inf)	-1
(-1.0195--0.736]	(-inf-0.2328]	(-inf--1.6759]	1
(-1.0195--0.736]	(-inf-0.2328]	(0.2769-inf)	-1
(0.6815-inf)	(-inf-0.2328]	(0.2769-inf)	-1
(-0.169-0.1145]	(3.9192-inf)	(0.2769-inf)	-1
(0.6815-inf)	(-inf-0.2328]	(0.2769-inf)	1
(-inf--1.5865]	(-inf-0.2328]	(-inf--1.6759]	1
(0.6815-inf)	(-inf-0.2328]	(0.2769-inf)	-1
(0.6815-inf)	(-inf-0.2328]	(0.2769-inf)	1
(0.6815-inf)	(-inf-0.2328]	(0.2769-inf)	-1
(0.6815-inf)	(-inf-0.2328]	(0.2769-inf)	-1
(0.6815-inf)	(-inf-0.2328]	(0.2769-inf)	1
(0.6815-inf)	(-inf-0.2328]	(0.2769-inf)	-1
(0.6815-inf)	(-inf-0.2328]	(0.2769-inf)	-1
(-inf--1.5865]	(-inf-0.2328]	(0.2769-inf)	-1
(-inf--1.5865]	(-inf-0.2328]	(-inf--1.6759]	1
(0.6815-inf)	(-inf-0.2328]	(0.2769-inf)	-1
(-0.169-0.1145]	(-inf-0.2328]	(-inf--1.6759]	1
(0.6815-inf)	(-inf-0.2328]	(-inf--1.6759]	1
(0.6815-inf)	(-inf-0.2328]	(0.2769-inf)	1
(0.6815-inf)	(-inf-0.2328]	(0.2769-inf)	-1
(-0.169-0.1145]	(3.9192-inf)	(0.2769-inf)	-1
(0.6815-inf)	(-inf-0.2328]	(0.2769-inf)	-1
(-0.169-0.1145]	(-inf-0.2328]	(0.2769-inf)	-1
(0.6815-inf)	(-inf-0.2328]	(0.2769-inf)	-1
(0.6815-inf)	(-inf-0.2328]	(0.2769-inf)	-1
(0.6815-inf)	(-inf-0.2328]	(0.2769-inf)	-1
(-0.169-0.1145]	(-inf-0.2328]	(0.2769-inf)	1
(-0.169-0.1145]	(-inf-0.2328]	(-inf--1.6759]	1
(-1.0195--0.736]	(-inf-0.2328]	(0.2769-inf)	-1
(-0.169-0.1145]	(-inf-0.2328]	(0.2769-inf)	-1
(0.6815-inf)	(-inf-0.2328]	(0.2769-inf)	-1
(0.6815-inf)	(-inf-0.2328]	(0.2769-inf)	1
(0.6815-inf)	(-inf-0.2328]	(0.2769-inf)	1
(0.6815-inf)	(-inf-0.2328]	(0.2769-inf)	-1
(-inf--1.5865]	(-inf-0.2328]	(0.2769-inf)	1
(0.6815-inf)	(-inf-0.2328]	(0.2769-inf)	-1
(-0.169-0.1145]	(-inf-0.2328]	(0.2769-inf)	-1
(-inf--1.5865]	(-inf-0.2328]	(0.2769-inf)	1
(-0.169-0.1145]	(3.9192-inf)	(0.2769-inf)	-1
(0.6815-inf)	(-inf-0.2328]	(0.2769-inf)	-1
(0.6815-inf)	(-inf-0.2328]	(0.2769-inf)	1
(0.6815-inf)	(-inf-0.2328]	(0.2769-inf)	-1
(-0.169-0.1145]	(-inf-0.2328]	(0.2769-inf)	-1
(-0.169-0.1145]	(3.9192-inf)	(0.2769-inf)	1
(-1.0195--0.736]	(-inf-0.2328]	(0.2769-inf)	-1
(0.6815-inf)	(-inf-0.2328]	(0.2769-inf)	-1
(-inf--1.5865]	(-inf-0.2328]	(0.2769-inf)	1
(0.6815-inf)	(-inf-0.2328]	(0.2769-inf)	-1
(-inf--1.5865]	(-inf-0.2328]	(0.2769-inf)	-1
(-0.169-0.1145]	(-inf-0.2328]	(0.2769-inf)	-1
(0.6815-inf)	(-inf-0.2328]	(0.2769-inf)	-1
(0.6815-inf)	(-inf-0.2328]	(0.2769-inf)	-1
(-inf--1.5865]	(-inf-0.2328]	(0.2769-inf)	1
(0.6815-inf)	(-inf-0.2328]	(0.2769-inf)	-1
(0.6815-inf)	(-inf-0.2328]	(0.2769-inf)	-1
(0.6815-inf)	(-inf-0.2328]	(0.2769-inf)	-1
(-0.169-0.1145]	(-inf-0.2328]	(0.2769-inf)	-1
(0.6815-inf)	(-inf-0.2328]	(0.2769-inf)	1
(-0.169-0.1145]	(-inf-0.2328]	(0.2769-inf)	-1
(0.6815-inf)	(-inf-0.2328]	(0.2769-inf)	1
(-inf--1.5865]	(-inf-0.2328]	(0.2769-inf)	-1
(0.6815-inf)	(-inf-0.2328]	(0.2769-inf)	-1
(-inf--1.5865]	(-inf-0.2328]	(0.2769-inf)	-1
(0.6815-inf)	(-inf-0.2328]	(0.2769-inf)	-1
(0.6815-inf)	(-inf-0.2328]	(0.2769-inf)	-1
(-0.169-0.1145]	(-inf-0.2328]	(0.2769-inf)	-1
(0.6815-inf)	(-inf-0.2328]	(0.2769-inf)	1
(0.6815-inf)	(-inf-0.2328]	(0.2769-inf)	1
(-0.169-0.1145]	(3.9192-inf)	(0.2769-inf)	1
(-0.169-0.1145]	(-inf-0.2328]	(0.2769-inf)	-1
(-0.169-0.1145]	(-inf-0.2328]	(-inf--1.6759]	-1
(0.6815-inf)	(-inf-0.2328]	(0.2769-inf)	-1
(0.6815-inf)	(-inf-0.2328]	(0.2769-inf)	-1
(-0.169-0.1145]	(-inf-0.2328]	(-inf--1.6759]	-1
(0.6815-inf)	(-inf-0.2328]	(0.2769-inf)	-1
(-0.169-0.1145]	(3.9192-inf)	(0.2769-inf)	-1
(-0.169-0.1145]	(3.9192-inf)	(-inf--1.6759]	-1
(0.6815-inf)	(-inf-0.2328]	(0.2769-inf)	1
(0.6815-inf)	(-inf-0.2328]	(0.2769-inf)	1
(0.6815-inf)	(-inf-0.2328]	(0.2769-inf)	-1
(0.6815-inf)	(-inf-0.2328]	(0.2769-inf)	-1
(0.6815-inf)	(-inf-0.2328]	(0.2769-inf)	-1
(-inf--1.5865]	(-inf-0.2328]	(-inf--1.6759]	1
(0.6815-inf)	(-inf-0.2328]	(0.2769-inf)	-1
(-inf--1.5865]	(-inf-0.2328]	(0.2769-inf)	-1
(0.6815-inf)	(-inf-0.2328]	(0.2769-inf)	-1
(0.6815-inf)	(-inf-0.2328]	(0.2769-inf)	-1
(0.6815-inf)	(-inf-0.2328]	(0.2769-inf)	-1
(-0.169-0.1145]	(-inf-0.2328]	(0.2769-inf)	-1
(-0.169-0.1145]	(-inf-0.2328]	(0.2769-inf)	-1
(0.6815-inf)	(-inf-0.2328]	(0.2769-inf)	-1
(0.6815-inf)	(-inf-0.2328]	(0.2769-inf)	-1
(-1.0195--0.736]	(-inf-0.2328]	(0.2769-inf)	-1
(0.6815-inf)	(-inf-0.2328]	(0.2769-inf)	-1
(-0.169-0.1145]	(-inf-0.2328]	(-inf--1.6759]	1
(-0.169-0.1145]	(-inf-0.2328]	(0.2769-inf)	-1
(0.6815-inf)	(-inf-0.2328]	(0.2769-inf)	1
(-0.169-0.1145]	(-inf-0.2328]	(0.2769-inf)	-1
(0.6815-inf)	(-inf-0.2328]	(0.2769-inf)	-1
(-0.169-0.1145]	(3.9192-inf)	(0.2769-inf)	-1
(-inf--1.5865]	(-inf-0.2328]	(-inf--1.6759]	1
(-0.169-0.1145]	(-inf-0.2328]	(0.2769-inf)	-1
(0.6815-inf)	(-inf-0.2328]	(0.2769-inf)	-1
(0.6815-inf)	(-inf-0.2328]	(0.2769-inf)	-1
(-1.0195--0.736]	(-inf-0.2328]	(0.2769-inf)	-1
(-0.169-0.1145]	(-inf-0.2328]	(0.2769-inf)	-1
(-0.169-0.1145]	(-inf-0.2328]	(0.2769-inf)	-1
(-inf--1.5865]	(-inf-0.2328]	(0.2769-inf)	1
(0.6815-inf)	(-inf-0.2328]	(0.2769-inf)	-1
(-0.169-0.1145]	(-inf-0.2328]	(-inf--1.6759]	-1
(-0.169-0.1145]	(-inf-0.2328]	(-inf--1.6759]	-1
(-0.169-0.1145]	(-inf-0.2328]	(0.2769-inf)	-1
(0.6815-inf)	(-inf-0.2328]	(0.2769-inf)	-1
(-1.0195--0.736]	(-inf-0.2328]	(-inf--1.6759]	1
(0.6815-inf)	(-inf-0.2328]	(0.2769-inf)	-1
(-0.169-0.1145]	(-inf-0.2328]	(0.2769-inf)	-1
(-1.0195--0.736]	(-inf-0.2328]	(-inf--1.6759]	1
(-1.0195--0.736]	(-inf-0.2328]	(0.2769-inf)	-1
(-inf--1.5865]	(-inf-0.2328]	(-inf--1.6759]	1
(0.6815-inf)	(-inf-0.2328]	(0.2769-inf)	-1
(-1.0195--0.736]	(-inf-0.2328]	(-inf--1.6759]	-1
(-0.169-0.1145]	(3.9192-inf)	(0.2769-inf)	1
(-0.169-0.1145]	(-inf-0.2328]	(0.2769-inf)	-1
(-1.0195--0.736]	(-inf-0.2328]	(-inf--1.6759]	1
(0.6815-inf)	(-inf-0.2328]	(0.2769-inf)	1
(-1.0195--0.736]	(-inf-0.2328]	(0.2769-inf)	1
(-0.169-0.1145]	(-inf-0.2328]	(-inf--1.6759]	-1
(-0.169-0.1145]	(-inf-0.2328]	(0.2769-inf)	1
(-0.169-0.1145]	(3.9192-inf)	(0.2769-inf)	-1
(0.6815-inf)	(-inf-0.2328]	(0.2769-inf)	1
(0.6815-inf)	(-inf-0.2328]	(0.2769-inf)	-1
(0.6815-inf)	(-inf-0.2328]	(0.2769-inf)	-1
(-inf--1.5865]	(-inf-0.2328]	(0.2769-inf)	-1
(0.6815-inf)	(-inf-0.2328]	(0.2769-inf)	-1
(0.6815-inf)	(-inf-0.2328]	(0.2769-inf)	-1
(-0.169-0.1145]	(-inf-0.2328]	(0.2769-inf)	1
(0.6815-inf)	(-inf-0.2328]	(0.2769-inf)	-1
(-0.169-0.1145]	(-inf-0.2328]	(0.2769-inf)	-1
(-0.169-0.1145]	(-inf-0.2328]	(0.2769-inf)	-1
(-inf--1.5865]	(-inf-0.2328]	(0.2769-inf)	-1
(-0.169-0.1145]	(-inf-0.2328]	(0.2769-inf)	-1
(0.6815-inf)	(-inf-0.2328]	(0.2769-inf)	-1
(0.6815-inf)	(-inf-0.2328]	(0.2769-inf)	-1
(-0.169-0.1145]	(-inf-0.2328]	(0.2769-inf)	-1
(-1.0195--0.736]	(-inf-0.2328]	(0.2769-inf)	-1
(-1.0195--0.736]	(-inf-0.2328]	(0.2769-inf)	1
(-0.169-0.1145]	(-inf-0.2328]	(0.2769-inf)	-1
(-1.0195--0.736]	(-inf-0.2328]	(0.2769-inf)	-1
(-0.169-0.1145]	(-inf-0.2328]	(-inf--1.6759]	-1
(0.6815-inf)	(-inf-0.2328]	(0.2769-inf)	1
(0.6815-inf)	(-inf-0.2328]	(0.2769-inf)	1
(-inf--1.5865]	(-inf-0.2328]	(0.2769-inf)	-1
(0.6815-inf)	(-inf-0.2328]	(0.2769-inf)	1
(-inf--1.5865]	(-inf-0.2328]	(0.2769-inf)	-1
(-1.0195--0.736]	(-inf-0.2328]	(0.2769-inf)	-1
(0.6815-inf)	(-inf-0.2328]	(0.2769-inf)	-1
(-inf--1.5865]	(-inf-0.2328]	(-inf--1.6759]	1
(-inf--1.5865]	(-inf-0.2328]	(0.2769-inf)	-1
(-inf--1.5865]	(-inf-0.2328]	(-inf--1.6759]	1
(-inf--1.5865]	(-inf-0.2328]	(0.2769-inf)	1
(0.6815-inf)	(-inf-0.2328]	(0.2769-inf)	1
(-0.169-0.1145]	(-inf-0.2328]	(0.2769-inf)	-1
(-1.0195--0.736]	(-inf-0.2328]	(0.2769-inf)	-1
(-0.169-0.1145]	(-inf-0.2328]	(0.2769-inf)	-1
(-0.169-0.1145]	(-inf-0.2328]	(-inf--1.6759]	-1
(-0.169-0.1145]	(-inf-0.2328]	(0.2769-inf)	-1
(-0.169-0.1145]	(-inf-0.2328]	(0.2769-inf)	-1
(-0.169-0.1145]	(-inf-0.2328]	(0.2769-inf)	-1
(0.6815-inf)	(-inf-0.2328]	(0.2769-inf)	-1
(0.6815-inf)	(-inf-0.2328]	(0.2769-inf)	-1
(-0.169-0.1145]	(3.9192-inf)	(0.2769-inf)	-1
(0.6815-inf)	(-inf-0.2328]	(0.2769-inf)	-1
(0.6815-inf)	(-inf-0.2328]	(0.2769-inf)	-1
(-0.169-0.1145]	(-inf-0.2328]	(0.2769-inf)	-1
(0.6815-inf)	(-inf-0.2328]	(0.2769-inf)	-1
(0.6815-inf)	(-inf-0.2328]	(0.2769-inf)	-1
(-0.169-0.1145]	(-inf-0.2328]	(0.2769-inf)	1
(-1.0195--0.736]	(-inf-0.2328]	(0.2769-inf)	-1
(-0.169-0.1145]	(-inf-0.2328]	(-inf--1.6759]	1
(0.6815-inf)	(-inf-0.2328]	(0.2769-inf)	-1
(0.6815-inf)	(-inf-0.2328]	(0.2769-inf)	-1
(-inf--1.5865]	(-inf-0.2328]	(-inf--1.6759]	1
(-0.169-0.1145]	(-inf-0.2328]	(0.2769-inf)	-1
(-0.169-0.1145]	(3.9192-inf)	(0.2769-inf)	-1
(-0.169-0.1145]	(-inf-0.2328]	(0.2769-inf)	1
[truncated: 201 more rows]
